# Supplementary material for: Plasticity of Phymatotrichopsis omnivora infection strategies is dependent on host and nonhost plant responses
Source: Plant Cell Environ. 2020 Feb 14;43(4):1084–101. doi: 10.1111/pce.13721 (PMC7154777; doi:10.1111/pce.13721)
Supplement: Supplementary file 1 — Figure S1 Culture tube assay of P. omnivora (Po) infection. Figure S2. Illustration of disease progression and infection strategies employed by P. omnivora in three plant species ‐ M. truncatula, B. distachyon and A. thaliana. Figure S3. RT‐qPCR validation of M. truncatula jasmonate and defence signaling pathway genes, Ethylene Responsive Factor –1b (ERF‐1b), Chalcone Synthase (CHS), Chitinase (CHI), Isoflavone Reductase (IFR), Lipoxygenase (LOX), Cysteine Rich Receptor Like Kinase (RLK) and Allene Oxide Synthase (AOS) at 3 dpi. Bars represent mean of relative fold change from three biological replicates compared to control (0 dpi). Comparison of means was done using student's t‐test. ** p value <0.01, *** p value <0.001. Figure S4. Mapman illustration of biotic stress responses in the three plant species at 1dpi, 5 dpi and 10 dpi Table S1. Primer sequences used for RT‐qPCRs Table S2. Summary of transcriptional data analysis Table S3 Infection biology features during P. omnivora infection in three plant species Table S4. Percentages of two fold and above DEGs in the three plant species Table S5a‐b. GO enrichment Analysis of M. truncatula upregulated and downregulated DEGs Table S6a‐b. GO enrichment Analysis of B. distachyon upregulated and downregulated DEGs Table S7a‐b. GO enrichment Analysis of A. thaliana upregulated and downregulated DEGs Table S8a‐b. Comparative GO enrichment of upregulated and downregulated DEGs in three plant species Table S9. Gene Enrichment analysis at early and late infection stages Table S10. List of protein classes involved in plant immunity Table S11. Defense related genes in the upregulated DEGs in three plant species [file PCE-43-1084-s001.xlsx]

## Sheet: Mt 1 dpi Vs C
ID	logFC	AveExpr	t	P.Value	adj.P.Val	B
Medtr1g014700.1	1.28346	2.92301	7.89918	1.99e-06	0.00564241	5.32742
Medtr1g017080.1	-0.97012	5.35963	-5.13497	0.000169241	0.0383577	0.809571
Medtr1g018320.1	0.951112	5.41792	5.54623	8.18e-05	0.0277093	1.50076
Medtr1g018840.1	0.411303	9.85559	5.10401	0.000178927	0.0388521	0.420355
Medtr1g019360.1	1.7142	1.07287	5.43958	9.86e-05	0.0304085	1.60873
Medtr1g025420.2	4.76436	-1.3994	8.62372	7.31e-07	0.00325433	4.21216
Medtr1g038430.1	1.18124	2.56788	6.13211	3.02e-05	0.0172657	2.68179
Medtr1g038700.1	2.21742	-4.93473	5.17064	0.000158758	0.0377621	0.414652
Medtr1g040155.1	1.46872	3.99754	5.20621	0.000148974	0.0363513	1.14678
Medtr1g051075.1	-2.74469	-4.52924	-5.20965	0.000148061	0.0363513	0.425331
Medtr1g054990.1	0.768589	5.24511	6.28001	2.37e-05	0.015071	2.82111
Medtr1g058100.3	-0.614256	4.13886	-5.427	0.000100765	0.0307823	1.40333
Medtr1g060550.1	-0.531573	5.43899	-5.24001	0.00014026	0.0362963	0.94858
Medtr1g063100.1	0.383512	3.55104	4.89053	0.00026351	0.0475991	0.562568
Medtr1g066720.1	-1.19669	0.185082	-5.20796	0.000148511	0.0363513	1.0629
Medtr1g067000.1	-0.993969	3.44713	-8.2768	1.17e-06	0.00396213	5.83109
Medtr1g067000.2	-0.993969	3.44713	-8.2768	1.17e-06	0.00396213	5.83109
Medtr1g069145.1	-0.731741	1.96252	-4.95113	0.000235945	0.0452427	0.754262
Medtr1g069750.2	1.15765	5.57037	5.62317	7.16e-05	0.0264003	1.70753
Medtr1g069750.1	1.15765	5.57037	5.62317	7.16e-05	0.0264003	1.70753
Medtr1g070205.1	3.67045	0.267231	6.90321	8.77e-06	0.00926281	2.98204
Medtr1g070390.1	-0.863444	6.54494	-5.34547	0.000116327	0.0328027	1.06116
Medtr1g072500.1	0.52543	6.4888	5.14231	0.000167026	0.0383577	0.711849
Medtr1g072780.1	0.73402	2.73767	5.82131	5.1e-05	0.0217554	2.20664
Medtr1g072780.2	0.73402	2.73767	5.82131	5.1e-05	0.0217554	2.20664
Medtr1g073380.1	-0.443215	4.42859	-5.46292	9.46e-05	0.0300831	1.43557
Medtr1g078030.1	-0.364884	8.28982	-6.53578	1.57e-05	0.0128414	3.01754
Medtr1g081950.1	0.550028	4.37153	4.8696	0.000273787	0.048472	0.375812
Medtr1g083310.1	-0.422977	3.60591	-5.57668	7.76e-05	0.0270154	1.74647
Medtr1g084140.1	1.1423	4.50837	6.34856	2.12e-05	0.0139005	2.99797
Medtr1g084140.2	1.1423	4.50837	6.34856	2.12e-05	0.0139005	2.99797
Medtr1g084720.1	0.921091	6.38871	5.38768	0.00010798	0.0316494	1.19618
Medtr1g085610.1	0.814941	4.05865	9.88892	1.46e-07	0.00075644	7.86968
Medtr1g087030.1	1.04704	5.95344	5.96627	3.99e-05	0.0202089	2.16385
Medtr1g093080.1	0.63776	7.37221	4.9112	0.000253747	0.0464738	0.192098
Medtr1g094620.3	-0.703162	5.80043	-6.42523	1.87e-05	0.0136382	2.96536
Medtr1g094620.2	-0.703162	5.80043	-6.42523	1.87e-05	0.0136382	2.96536
Medtr1g094620.5	-0.703162	5.80043	-6.42523	1.87e-05	0.0136382	2.96536
Medtr1g094620.4	-0.703162	5.80043	-6.42523	1.87e-05	0.0136382	2.96536
Medtr1g094660.1	-0.615524	4.33934	-5.20488	0.000149327	0.0363513	0.95543
Medtr1g096780.1	-0.396893	6.23398	-5.15914	0.000162062	0.0379681	0.736075
Medtr1g097430.4	0.612647	4.33052	5.83395	4.99e-05	0.0217395	2.10599
Medtr1g098940.1	0.269469	5.41562	5.2538	0.000136858	0.0362963	0.993043
Medtr1g102470.1	0.672342	2.91587	5.11462	0.000175544	0.0383577	1.02455
Medtr1g102470.2	0.672342	2.91587	5.11462	0.000175544	0.0383577	1.02455
Medtr1g102800.1	3.61435	-0.557289	5.15549	0.000163126	0.0380744	0.522801
Medtr1g103710.1	-0.266221	8.19687	-5.47453	9.27e-05	0.0296295	1.21017
Medtr1g106060.1	1.57564	-2.14572	5.56564	7.91e-05	0.0273853	0.765994
Medtr1g106630.1	-0.724556	1.97104	-5.16112	0.000161487	0.0379681	1.14437
Medtr1g107165.1	1.37318	2.1795	4.88465	0.000266356	0.0477096	0.683994
Medtr1g110870.1	1.61594	3.74322	7.28854	4.87e-06	0.00774359	4.44852
Medtr1g113000.1	-0.320239	5.10893	-5.58243	7.68e-05	0.0268978	1.59665
Medtr1g114270.1	-0.435133	4.61123	-6.18167	2.79e-05	0.0164997	2.66655
Medtr1g115195.1	1.20247	3.93712	6.12743	3.05e-05	0.0172657	2.69295
Medtr1g116590.4	-0.708562	3.49116	-6.79378	1.04e-05	0.00926281	3.73134
Medtr1g116590.1	-0.708562	3.49116	-6.79378	1.04e-05	0.00926281	3.73134
Medtr1g116590.2	-0.708562	3.49116	-6.79378	1.04e-05	0.00926281	3.73134
Medtr1g116590.3	-0.708562	3.49116	-6.79378	1.04e-05	0.00926281	3.73134
Medtr2g007000.10	-0.310455	2.72144	-4.92543	0.000247247	0.0455513	0.655769
Medtr2g007000.9	-0.310455	2.72144	-4.92543	0.000247247	0.0455513	0.655769
Medtr2g007000.3	-0.310455	2.72144	-4.92543	0.000247247	0.0455513	0.655769
Medtr2g007000.7	-0.310455	2.72144	-4.92543	0.000247247	0.0455513	0.655769
Medtr2g007000.5	-0.310455	2.72144	-4.92543	0.000247247	0.0455513	0.655769
Medtr2g007000.1	-0.310455	2.72144	-4.92543	0.000247247	0.0455513	0.655769
Medtr2g007000.2	-0.310455	2.72144	-4.92543	0.000247247	0.0455513	0.655769
Medtr2g007000.6	-0.310455	2.72144	-4.92543	0.000247247	0.0455513	0.655769
Medtr2g007000.8	-0.310455	2.72144	-4.92543	0.000247247	0.0455513	0.655769
Medtr2g007000.4	-0.310455	2.72144	-4.92543	0.000247247	0.0455513	0.655769
Medtr2g009900.1	-0.84513	1.00698	-5.08458	0.000185299	0.0400721	1.01576
Medtr2g010520.1	-0.592597	4.33952	-6.38886	1.98e-05	0.0137425	3.02497
Medtr2g010820.1	-0.790426	3.16052	-5.75013	5.75e-05	0.0228435	2.00738
Medtr2g012990.2	-0.73686	4.75915	-5.44159	9.82e-05	0.0304085	1.34937
Medtr2g013780.1	1.45843	4.95502	6.00955	3.71e-05	0.0195898	2.37808
Medtr2g019640.1	0.614237	5.59306	6.79526	1.04e-05	0.00926281	3.60395
Medtr2g020720.1	0.397674	4.74665	6.50308	1.65e-05	0.0131622	3.21213
Medtr2g020720.3	0.397674	4.74665	6.50308	1.65e-05	0.0131622	3.21213
Medtr2g020770.1	-0.449465	7.9563	-7.4938	3.59e-06	0.00710499	4.57577
Medtr2g022350.1	-1.28109	4.33891	-7.42431	3.98e-06	0.00710499	4.57182
Medtr2g022430.1	-1.40211	-0.168436	-5.35747	0.000113888	0.0324558	1.46255
Medtr2g022610.1	1.17835	2.78602	7.44005	3.88e-06	0.00710499	4.70025
Medtr2g023450.1	-0.59246	2.81306	-5.05682	0.000194811	0.0404681	0.891068
Medtr2g024300.1	1.54604	2.6128	6.40585	1.93e-05	0.0136382	3.15164
Medtr2g026530.2	4.64516	-2.40781	5.50862	8.74e-05	0.0288871	1.14479
Medtr2g029093.2	-1.11398	0.0407513	-5.4522	9.64e-05	0.0303441	1.33046
Medtr2g029125.1	-0.544131	4.17528	-6.60819	1.39e-05	0.0117477	3.39055
Medtr2g030100.1	-1.02131	3.50094	-5.69436	6.33e-05	0.0243604	1.86747
Medtr2g030170.2	-3.27953	-4.13941	-5.77174	5.55e-05	0.0224437	1.02971
Medtr2g032100.1	0.303854	6.83312	5.31446	0.000122885	0.0341878	1.02058
Medtr2g034445.1	1.52132	-1.61136	5.38358	0.000108763	0.0316494	0.728102
Medtr2g041600.1	-0.413652	5.1921	-5.17072	0.000158735	0.0377621	0.848807
Medtr2g041600.2	-0.413652	5.1921	-5.17072	0.000158735	0.0377621	0.848807
Medtr2g044120.1	2.40731	-4.55555	5.59255	7.55e-05	0.0268978	0.878028
Medtr2g048680.2	-4.29397	-2.62084	-4.85107	0.000283237	0.0490307	0.156471
Medtr2g461020.1	-0.613801	2.89006	-5.90693	4.41e-05	0.0208118	2.35479
Medtr2g065450.1	1.48122	-5.23367	10.4245	7.71e-08	0.000437025	4.68192
Medtr2g069010.1	-0.964126	3.08315	-5.29076	0.00012816	0.0353398	1.20672
Medtr2g072190.1	-0.459471	6.57075	-5.16808	0.000159487	0.0377912	0.748229
Medtr2g073370.1	1.68462	2.22711	8.25635	1.21e-06	0.00396213	5.75466
Medtr2g081070.1	0.734142	5.03465	5.07011	0.000190195	0.0400721	0.689753
Medtr2g087295.1	-0.46941	5.1427	-5.74108	5.84e-05	0.0229083	1.88498
Medtr2g087890.1	0.704001	3.67042	5.25898	0.000135602	0.0362963	1.0586
Medtr2g088700.1	-0.441172	3.29529	-5.52191	8.54e-05	0.0284436	1.64283
Medtr2g089310.1	-1.30915	3.24522	-5.58258	7.68e-05	0.0268978	1.79867
Medtr2g100560.1	-1.00238	0.381441	-5.74621	5.79e-05	0.0228515	2.07176
Medtr2g101840.1	1.13165	3.521	5.98641	3.86e-05	0.0201367	2.38625
Medtr2g105760.1	-0.383209	5.3046	-5.47718	9.23e-05	0.0296295	1.3864
Medtr2g105850.2	4.56116	-2.11324	5.4443	9.78e-05	0.0304085	1.01443
Medtr3g011910.1	0.846881	4.49421	5.14387	0.000166559	0.0383577	0.951388
Medtr3g012320.1	-0.442245	5.04208	-5.25263	0.000137144	0.0362963	0.996537
Medtr3g013490.1	0.816925	2.00874	4.87304	0.000272069	0.048305	0.629819
Medtr3g020820.1	-0.329181	7.02929	-4.95497	0.000234302	0.0452427	0.32157
Medtr3g435480.1	-2.12646	4.08342	-12.0117	1.35e-08	0.000421475	10.1375
Medtr3g436010.1	0.849034	5.75735	7.0767	6.71e-06	0.00817382	4.06381
Medtr3g037390.1	0.586089	3.75478	7.17424	5.79e-06	0.00774359	4.28757
Medtr3g049330.1	0.690009	1.10384	5.82882	5.03e-05	0.0217554	2.24495
Medtr3g451560.1	-1.69016	-5.14561	-5.44517	9.76e-05	0.0304085	0.809083
Medtr3g462220.1	2.08979	3.32074	11.0769	3.68e-08	0.000437025	9.2317
Medtr3g462340.3	1.11381	3.45859	6.84035	9.67e-06	0.00926281	3.7693
Medtr3g462340.2	1.11381	3.45859	6.84035	9.67e-06	0.00926281	3.7693
Medtr3g462340.1	1.11381	3.45859	6.84035	9.67e-06	0.00926281	3.7693
Medtr3g062340.1	-0.798778	5.89535	-6.44662	1.81e-05	0.0136382	3.01371
Medtr3g069030.1	-1.10526	4.36896	-7.25153	5.15e-06	0.00774359	4.41181
Medtr3g069910.1	0.480876	2.42278	5.28498	0.000129481	0.035391	1.30751
Medtr3g070380.1	1.14956	2.24042	7.15078	6e-06	0.00778497	4.24094
Medtr3g073820.1	1.71835	-5.19273	11.3529	2.72e-08	0.000437025	5.00739
Medtr3g078320.1	0.929356	5.81407	5.78159	5.45e-05	0.0222367	1.94307
Medtr3g081100.1	1.97943	-4.4467	5.93642	4.19e-05	0.0205167	1.30184
Medtr3g081490.1	-0.525688	4.51363	-6.11087	3.13e-05	0.0173552	2.55697
Medtr3g082630.2	1.59052	2.2318	6.17722	2.81e-05	0.0164997	2.79614
Medtr3g082630.1	1.59052	2.2318	6.17722	2.81e-05	0.0164997	2.79614
Medtr3g084030.1	-0.412958	6.47915	-5.68052	6.49e-05	0.0247942	1.68401
Medtr3g085640.1	-0.439738	5.00576	-5.79531	5.33e-05	0.0221964	1.97929
Medtr3g085640.2	-1.52006	-0.291362	-5.063	0.000192649	0.0402877	0.874281
Medtr3g085890.1	1.15529	5.93442	5.17694	0.000156976	0.0377621	0.925154
Medtr3g086940.1	-0.827483	6.53359	-5.20833	0.000148411	0.0363513	0.81165
Medtr3g088895.1	-0.496718	6.72705	-7.1806	5.73e-06	0.00774359	4.13807
Medtr3g088895.2	-0.496718	6.72705	-7.1806	5.73e-06	0.00774359	4.13807
Medtr3g093400.1	1.73218	5.10474	4.96223	0.00023123	0.0450313	0.635824
Medtr3g096357.1	1.71835	-4.4883	5.86278	4.75e-05	0.0212907	1.25438
Medtr3g096920.1	0.859536	7.20144	5.21831	0.000145791	0.0363513	0.838249
Medtr3g098740.1	-1.00522	1.51927	-6.36229	2.07e-05	0.0138858	3.08819
Medtr3g100280.1	0.497612	4.81155	7.05613	6.93e-06	0.00817382	4.05132
Medtr3g100680.1	0.801723	3.48856	5.8939	4.51e-05	0.0211152	2.27947
Medtr3g105880.1	-0.44207	7.03727	-5.18315	0.000155242	0.0376442	0.725057
Medtr3g106780.1	-1.55473	3.76532	-7.42212	3.99e-06	0.00710499	4.6294
Medtr3g106775.1	-1.46227	1.42695	-5.16287	0.000160981	0.0379681	1.13805
Medtr3g107910.1	-0.409121	6.16569	-5.35405	0.000114576	0.0324558	1.10919
Medtr3g108700.1	1.2492	5.21377	6.60926	1.39e-05	0.0117477	3.35999
Medtr3g109975.1	3.08181	-3.99961	5.48721	9.07e-05	0.0295865	0.733947
Medtr3g110395.1	-0.67673	7.06078	-4.98794	0.000220679	0.0435205	0.392817
Medtr3g112180.1	-1.04529	3.84914	-5.41984	0.000102041	0.03102	1.44287
Medtr3g114260.1	1.87535	-4.7726	5.47741	9.22e-05	0.0296295	0.806031
Medtr3g115580.1	-0.283261	7.19792	-5.5886	7.6e-05	0.0268978	1.46034
Medtr3g116260.1	-0.266828	4.78925	-6.84968	9.53e-06	0.00926281	3.74157
Medtr3g116840.1	0.412251	5.5888	5.1499	0.000164769	0.0383144	0.814657
Medtr4g007640.1	-2.36779	-4.94871	-7.46898	3.72e-06	0.00710499	2.49308
Medtr4g010140.1	0.680027	5.06984	6.16008	2.89e-05	0.0166597	2.56093
Medtr4g011370.1	1.47629	4.74316	7.31473	4.68e-06	0.00774359	4.49746
Medtr4g012000.3	-0.688185	4.79284	-4.905	0.000256635	0.0466275	0.418584
Medtr4g014490.1	-0.437818	5.02112	-5.12135	0.000173435	0.0383577	0.80285
Medtr4g015180.1	1.13334	6.55552	7.05394	6.95e-06	0.00817382	3.97856
Medtr4g417280.1	-1.98656	-2.32382	-5.95575	4.06e-05	0.0202407	1.16872
Medtr4g017820.1	-1.13563	3.22621	-5.39936	0.000105782	0.0315419	1.48867
Medtr4g019710.1	4.46186	-0.310952	6.94013	8.28e-06	0.00926281	2.72072
Medtr4g021520.1	-0.432398	5.30459	-5.97382	3.94e-05	0.0201367	2.26349
Medtr4g028320.1	-2.34212	-4.77877	-9.08519	3.98e-07	0.00190877	3.78488
Medtr4g029730.1	1.54426	3.43474	7.27145	5e-06	0.00774359	4.33876
Medtr4g031950.1	1.48122	-5.05756	5.17328	0.000158008	0.0377621	0.490287
Medtr4g035490.1	2.26646	-4.75863	7.45122	3.82e-06	0.00710499	2.65415
Medtr4g036550.1	-0.337562	3.98136	-4.90855	0.000254979	0.0464738	0.484629
Medtr4g039540.1	0.703297	2.22274	4.92722	0.000246445	0.0455513	0.634776
Medtr4g037470.1	-0.354636	3.70843	-5.11307	0.000176035	0.0383577	0.918367
Medtr4g037470.3	-0.354636	3.70843	-5.11307	0.000176035	0.0383577	0.918367
Medtr4g037470.4	-0.354636	3.70843	-5.11307	0.000176035	0.0383577	0.918367
Medtr4g060990.1	1.04668	3.04021	5.9591	4.04e-05	0.0202407	2.40382
Medtr4g063895.2	-6.2267	-0.484549	-5.25435	0.000136723	0.0362963	0.962333
Medtr4g077960.1	2.5043	-4.75863	4.95154	0.000235768	0.0452427	0.124507
Medtr4g078200.2	-4.9078	-0.0739504	-5.32472	0.000120675	0.0337235	0.884189
Medtr4g082060.1	-1.03663	2.95113	-6.0409	3.52e-05	0.0187475	2.55279
Medtr4g082883.1	1.58547	4.65298	6.40045	1.95e-05	0.0136382	2.94051
Medtr4g082900.1	1.47291	3.32508	8.10467	1.49e-06	0.00442084	5.62825
Medtr4g091670.1	-0.700589	4.10429	-5.91742	4.33e-05	0.0206532	2.26021
Medtr4g093580.1	0.582336	6.31121	5.93362	4.21e-05	0.0205167	2.13307
Medtr4g094555.1	-2.42554	-3.13823	-5.5917	7.56e-05	0.0268978	0.817792
Medtr4g097170.1	-0.413663	8.7791	-5.22875	0.000143103	0.0362963	0.720415
Medtr4g098570.1	1.1159	0.250323	5.12093	0.000173564	0.0383577	1.01403
Medtr4g099180.1	-0.324992	6.95799	-6.40302	1.94e-05	0.0136382	2.86493
Medtr4g099270.2	5.59927	-3.03795	5.78098	5.46e-05	0.0222367	1.62684
Medtr4g100380.1	1.14026	5.59725	6.11705	3.1e-05	0.0173552	2.52976
Medtr4g100640.1	0.571051	7.6893	5.54933	8.14e-05	0.0277093	1.37072
Medtr4g106400.1	-0.535876	3.63174	-7.41654	4.02e-06	0.00710499	4.65699
Medtr4g108880.1	1.5253	3.70383	10.9183	4.39e-08	0.000437025	8.96187
Medtr4g108880.2	1.5253	3.70383	10.9183	4.39e-08	0.000437025	8.96187
Medtr4g109580.2	4.75158	-1.79007	5.41403	0.000103087	0.0311859	1.01528
Medtr4g117330.1	-0.8143	3.12923	-4.99445	0.000218087	0.0431459	0.627571
Medtr4g117570.1	-0.339243	6.24032	-5.50694	8.76e-05	0.0288871	1.37984
Medtr4g119840.1	0.366622	5.3093	4.85207	0.000282718	0.0490307	0.27801
Medtr4g122950.1	-0.965746	6.48627	-5.60608	7.37e-05	0.0268066	1.55791
Medtr4g123870.1	0.437562	6.22401	4.86489	0.000276156	0.0487339	0.233753
Medtr4g124090.1	-0.284131	4.57413	-4.94603	0.000238143	0.0455241	0.496113
Medtr4g124190.1	0.332602	5.35764	5.43282	9.97e-05	0.0306194	1.35384
Medtr4g124660.2	-0.811545	10.0963	-7.40285	4.1e-06	0.00710499	4.30292
Medtr4g124660.1	-0.811545	10.0963	-7.40285	4.1e-06	0.00710499	4.30292
Medtr4g124660.4	-0.811545	10.0963	-7.40285	4.1e-06	0.00710499	4.30292
Medtr4g124900.1	-0.511292	5.99037	-7.2594	5.09e-06	0.00774359	4.28719
Medtr4g125720.2	3.8201	-2.63643	5.39025	0.000107493	0.0316494	0.788976
Medtr4g126120.3	-0.397452	2.72554	-5.05032	0.000197113	0.0406751	0.881626
Medtr4g126120.2	-0.397452	2.72554	-5.05032	0.000197113	0.0406751	0.881626
Medtr4g129650.1	1.15382	6.8926	5.11407	0.000175717	0.0383577	0.70049
Medtr5g007040.1	-0.870969	5.46585	-6.41321	1.91e-05	0.0136382	3.00883
Medtr5g007460.1	1.48878	8.15956	5.21811	0.000145842	0.0363513	0.786832
Medtr5g011540.1	-1.07166	3.82803	-4.98201	0.000223069	0.043853	0.708743
Medtr5g011780.1	2.10959	4.27289	8.13615	1.43e-06	0.00442084	5.66072
Medtr5g012000.1	-0.577254	6.59473	-6.74961	1.12e-05	0.00978829	3.47307
Medtr5g012210.1	-0.730152	4.91621	-6.54024	1.55e-05	0.0128414	3.2246
Medtr5g014000.1	-0.557878	0.224108	-5.08257	0.000185968	0.0400721	0.910653
Medtr5g015070.1	-0.920759	2.97414	-6.69441	1.22e-05	0.0105303	3.59173
Medtr5g016450.1	-0.772279	8.24687	-5.28586	0.000129279	0.035391	0.8861
Medtr5g020020.1	1.06966	3.13218	5.47917	9.2e-05	0.0296295	1.49236
Medtr5g022920.1	-0.43347	4.60819	-5.53579	8.33e-05	0.0279138	1.55394
Medtr5g024700.1	-0.786778	1.91034	-4.97857	0.000224464	0.0439886	0.826905
Medtr5g025750.1	0.853074	3.15308	6.33776	2.16e-05	0.0139999	3.01263
Medtr5g027980.1	-0.9803	2.04357	-5.85036	4.85e-05	0.0212907	2.28068
Medtr5g029100.1	0.409033	8.03898	6.17739	2.81e-05	0.0164997	2.44733
Medtr5g032190.3	-4.68384	-3.90174	-7.20762	5.5e-06	0.00774359	2.88492
Medtr5g032710.1	-2.18178	-4.71768	-5.45379	9.61e-05	0.0303441	0.764066
Medtr5g047930.4	-0.503592	2.47779	-5.22579	0.000143859	0.0362963	1.21971
Medtr5g047930.7	-0.503592	2.47779	-5.22579	0.000143859	0.0362963	1.21971
Medtr5g047930.2	-0.503592	2.47779	-5.22579	0.000143859	0.0362963	1.21971
Medtr5g047930.6	-0.503592	2.47779	-5.22579	0.000143859	0.0362963	1.21971
Medtr5g047930.1	-0.503592	2.47779	-5.22579	0.000143859	0.0362963	1.21971
Medtr5g047930.5	-0.503592	2.47779	-5.22579	0.000143859	0.0362963	1.21971
Medtr5g047930.3	-0.503592	2.47779	-5.22579	0.000143859	0.0362963	1.21971
Medtr5g048070.1	-0.434039	4.63241	-5.64738	6.87e-05	0.0257769	1.76805
Medtr5g056200.1	0.960131	4.16287	7.16815	5.84e-06	0.00774359	4.28958
Medtr5g070480.1	-0.939434	1.42129	-5.37872	0.000109698	0.0316494	1.50422
Medtr5g075710.1	-0.411426	6.12196	-4.90841	0.000255043	0.0464738	0.316589
Medtr5g082130.1	1.38762	2.55041	5.70328	6.24e-05	0.0241498	1.98127
Medtr5g083270.1	-0.627184	7.3808	-5.27114	0.000132703	0.0361133	0.891261
Medtr5g083910.2	-0.807096	6.79137	-5.97609	3.92e-05	0.0201367	2.1606
Medtr5g087500.2	-3.98214	-2.31746	-7.0996	6.48e-06	0.00807969	2.53571
Medtr5g088215.1	-0.559401	2.12589	-4.95728	0.000233321	0.0452427	0.745528
Medtr5g089110.1	-0.465497	6.2363	-4.85171	0.000282904	0.0490307	0.182399
Medtr5g089750.1	-0.411365	3.90729	-5.60417	7.4e-05	0.0268066	1.71903
Medtr5g089970.2	-6.28971	-1.98879	-5.70302	6.24e-05	0.0241498	1.59874
Medtr5g092440.1	-0.876833	4.4806	-5.91596	4.34e-05	0.0206532	2.25502
Medtr5g094790.1	1.48122	-5.23367	10.4245	7.71e-08	0.000437025	4.68192
Medtr5g097760.1	-0.334084	2.57012	-5.4031	0.000105088	0.0314854	1.52387
Medtr5g097760.2	-0.334084	2.57012	-5.4031	0.000105088	0.0314854	1.52387
Medtr5g098530.1	1.11594	0.885234	5.35561	0.000114261	0.0324558	1.40466
Medtr6g004070.1	-0.205137	6.19999	-5.21152	0.000147569	0.0363513	0.864692
Medtr6g005960.1	-0.322173	3.52595	-5.14021	0.000167658	0.0383577	0.954515
Medtr6g008680.1	1.05769	3.09236	5.75309	5.73e-05	0.0228435	2.0794
Medtr6g008800.1	-0.684113	4.26881	-4.88892	0.000264284	0.0476008	0.490991
Medtr6g009280.1	1.48122	-5.23367	10.4245	7.71e-08	0.000437025	4.68192
Medtr6g012450.1	-0.790453	3.22623	-6.84163	9.65e-06	0.00926281	3.81487
Medtr6g016375.1	-1.28022	4.09558	-6.16911	2.84e-05	0.0165661	2.64516
Medtr6g445270.1	-2.34212	-3.67987	-4.88452	0.000266418	0.0477096	0.068946
Medtr6g055180.1	3.38202	-2.69311	6.37653	2.02e-05	0.0137819	1.73909
Medtr6g060500.1	-1.20379	-0.846686	-5.25395	0.00013682	0.0362963	0.86712
Medtr6g065270.1	1.54207	-0.445498	4.88057	0.000268347	0.0477803	0.676021
Medtr6g069830.1	0.83545	1.81876	7.18665	5.68e-06	0.00774359	4.26369
Medtr6g069870.4	-0.678257	4.37622	-5.78976	5.38e-05	0.0221964	2.0422
Medtr6g069870.1	-0.678257	4.37622	-5.78976	5.38e-05	0.0221964	2.0422
Medtr6g071430.1	0.585383	2.41349	5.85844	4.79e-05	0.0212907	2.27277
Medtr6g071430.5	0.585383	2.41349	5.85844	4.79e-05	0.0212907	2.27277
Medtr6g071430.4	0.585383	2.41349	5.85844	4.79e-05	0.0212907	2.27277
Medtr6g071430.3	0.585383	2.41349	5.85844	4.79e-05	0.0212907	2.27277
Medtr6g071430.2	0.585383	2.41349	5.85844	4.79e-05	0.0212907	2.27277
Medtr6g071320.1	-0.410255	2.43177	-5.02761	0.000205375	0.0412863	0.879436
Medtr6g074880.1	1.48122	-5.23367	10.4245	7.71e-08	0.000437025	4.68192
Medtr6g075290.6	-5.89581	-3.38839	-6.19528	2.72e-05	0.0164997	2.15173
Medtr6g087790.1	1.48122	-5.23367	10.4245	7.71e-08	0.000437025	4.68192
Medtr6g488180.1	-1.4291	0.210731	-5.58997	7.58e-05	0.0268978	1.51458
Medtr6g090585.1	1.20849	3.00166	7.60994	3.02e-06	0.00710499	4.90819
Medtr6g091730.1	-1.93547	-5.10467	-5.01978	0.000208303	0.0417129	0.272084
Medtr6g092570.1	-0.868442	1.70312	-5.12835	0.000171265	0.0383577	1.08741
Medtr7g006900.1	-0.955125	5.19934	-6.20744	2.67e-05	0.0164746	2.65556
Medtr7g007010.1	1.33505	8.79549	5.0371	0.00020188	0.0409803	0.426822
Medtr7g013820.1	-0.786943	5.10017	-4.86231	0.000277463	0.0487339	0.291891
Medtr7g029290.1	-0.550258	4.81057	-5.8069	5.22e-05	0.0219944	2.03107
Medtr7g029290.2	-0.550258	4.81057	-5.8069	5.22e-05	0.0219944	2.03107
Medtr7g062280.1	1.48122	-5.14561	5.48802	9.06e-05	0.0295865	0.865085
Medtr7g065100.1	-0.37442	5.29696	-4.88143	0.000267927	0.0477803	0.321412
Medtr7g072480.1	0.452145	9.31842	5.21107	0.000147686	0.0363513	0.673508
Medtr7g073430.1	-1.29321	0.236177	-5.23527	0.000141448	0.0362963	1.26991
Medtr7g074220.1	1.4534	-1.08086	5.37936	0.000109573	0.0316494	1.09838
Medtr7g075620.1	2.03334	-4.13222	5.01347	0.000210698	0.0419504	0.126562
Medtr7g076710.1	-1.69016	-5.14561	-5.12404	0.000172596	0.0383577	0.42466
Medtr7g077250.1	-2.70198	-4.18725	-4.92423	0.000247788	0.0455513	0.0217334
Medtr7g077830.1	0.96759	5.15536	5.76105	5.65e-05	0.0227102	1.94626
Medtr7g083200.1	0.805983	4.9394	7.10826	6.4e-06	0.00807969	4.15187
Medtr7g086290.3	-1.0197	2.32269	-5.54813	8.15e-05	0.0277093	1.78362
Medtr7g086290.2	-1.0197	2.32269	-5.54813	8.15e-05	0.0277093	1.78362
Medtr7g086360.1	-0.328799	5.51871	-5.61019	7.32e-05	0.0268066	1.62037
Medtr7g092970.1	-0.600796	3.27487	-5.05953	0.000193861	0.0404055	0.842127
Medtr7g097190.1	0.617775	3.62663	7.61911	2.98e-06	0.00710499	4.9434
Medtr7g098250.1	-0.325849	6.40979	-6.95104	8.14e-06	0.00926281	3.79744
Medtr7g100335.1	-0.942692	0.232237	-4.85574	0.000280821	0.049021	0.540978
Medtr7g100335.2	-0.942692	0.232237	-4.85574	0.000280821	0.049021	0.540978
Medtr7g100450.1	-0.729484	2.88934	-5.1323	0.000170055	0.0383577	1.0439
Medtr7g101070.1	0.359236	4.89674	5.07247	0.000189386	0.0400721	0.710414
Medtr7g106600.1	-0.730422	5.02762	-5.39066	0.000107414	0.0316494	1.25204
Medtr7g108560.1	-0.669753	5.04632	-5.38369	0.00010874	0.0316494	1.2432
Medtr7g108735.1	0.975759	5.36328	5.35603	0.000114176	0.0324558	1.23983
Medtr7g112360.1	0.562594	3.79066	6.06338	3.39e-05	0.018213	2.52034
Medtr7g112360.2	0.562594	3.79066	6.06338	3.39e-05	0.018213	2.52034
Medtr7g113530.2	-0.618666	1.93051	-7.60203	3.06e-06	0.00710499	4.84485
Medtr7g113530.1	-0.618666	1.93051	-7.60203	3.06e-06	0.00710499	4.84485
Medtr7g114070.1	-0.478367	3.02437	-4.86202	0.000277612	0.0487339	0.497356
Medtr7g116910.3	-0.370656	3.28928	-5.06784	0.000190976	0.0400721	0.842514
Medtr7g116910.5	-0.370656	3.28928	-5.06784	0.000190976	0.0400721	0.842514
Medtr7g116910.2	-0.370656	3.28928	-5.06784	0.000190976	0.0400721	0.842514
Medtr7g116910.4	-0.370656	3.28928	-5.06784	0.000190976	0.0400721	0.842514
Medtr7g116910.1	-0.370656	3.28928	-5.06784	0.000190976	0.0400721	0.842514
Medtr7g116910.6	-0.370656	3.28928	-5.06784	0.000190976	0.0400721	0.842514
Medtr7g116940.2	-0.442231	3.99257	-5.92196	4.3e-05	0.0206532	2.26974
Medtr7g118110.1	-0.395789	3.15018	-4.84646	0.00028564	0.0493098	0.47759
Medtr7g118330.1	-1.58896	5.68043	-6.80038	1.03e-05	0.00926281	3.65885
Medtr7g118330.2	-1.58896	5.68043	-6.80038	1.03e-05	0.00926281	3.65885
Medtr8g009980.1	-0.516812	5.69964	-5.93499	4.2e-05	0.0205167	2.18637
Medtr8g010170.1	-0.249059	8.06539	-8.2552	1.21e-06	0.00396213	5.68281
Medtr8g012180.2	-0.740078	5.19521	-5.33554	0.000118387	0.0332332	1.11811
Medtr8g012420.1	0.447836	5.71331	5.2511	0.000137516	0.0362963	0.958713
Medtr8g013980.1	-0.488619	6.12289	-5.04071	0.000200564	0.0409328	0.552317
Medtr8g015150.4	-4.58126	-3.59652	-5.23288	0.000142052	0.0362963	0.700278
Medtr8g018715.1	-1.93506	-5.10467	-5.03227	0.00020365	0.0412053	0.287496
Medtr8g021130.1	0.90474	5.24814	5.26827	0.000133381	0.03614	1.00152
Medtr8g027525.2	-0.37608	3.03675	-5.12061	0.000173664	0.0383577	0.982602
Medtr8g027525.1	-0.37608	3.03675	-5.12061	0.000173664	0.0383577	0.982602
Medtr8g028920.2	5.53789	-1.98275	6.23162	2.57e-05	0.0159899	2.18352
Medtr8g031000.1	0.650251	3.4837	4.8918	0.000262895	0.0475991	0.573852
Medtr8g036640.1	-2.87193	-3.82423	-6.85805	9.41e-06	0.00926281	2.08009
Medtr8g040640.1	-1.92386	3.42953	-6.49628	1.67e-05	0.0131622	3.29376
Medtr8g040640.2	-2.53753	1.37918	-5.01837	0.000208835	0.0417129	0.872324
Medtr8g464460.1	-0.245643	5.76582	-4.9519	0.000235614	0.0452427	0.417451
Medtr8g465670.1	-1.93506	-5.10467	-5.02936	0.000204724	0.0412863	0.283907
Medtr8g467790.1	-0.575113	3.17656	-6.10205	3.18e-05	0.017377	2.60787
Medtr8g064920.1	-0.425438	4.47288	-6.25479	2.47e-05	0.0155483	2.79592
Medtr8g066120.1	-0.743797	4.55127	-5.53814	8.3e-05	0.0279138	1.59228
Medtr8g075610.1	-0.594013	3.17277	-6.81865	1e-05	0.00926281	3.77623
Medtr8g076680.1	0.495132	6.12714	5.62342	7.16e-05	0.0264003	1.63608
Medtr8g080280.2	-0.528714	5.03803	-5.85057	4.85e-05	0.0212907	2.08223
Medtr8g080280.1	-0.528714	5.03803	-5.85057	4.85e-05	0.0212907	2.08223
Medtr8g086300.1	-0.368731	4.78267	-4.93368	0.000243559	0.0455513	0.440554
Medtr8g086350.1	-1.30147	2.43066	-8.41795	9.66e-07	0.00396213	5.9004
Medtr8g088110.1	-0.562258	3.75425	-5.29535	0.000127119	0.0352086	1.22877
Medtr8g091930.3	4.44642	-3.27339	5.65098	6.82e-05	0.0257724	1.23643
Medtr8g094740.1	-0.37418	4.65906	-4.97498	0.000225932	0.0441375	0.540488
Medtr8g095440.1	-0.418468	6.90277	-5.00903	0.000212401	0.0421548	0.448649
Medtr8g104855.3	-5.88208	-0.984107	-13.815	2.33e-09	0.000145393	7.39274
Medtr8g106910.1	-0.581433	2.67214	-5.97326	3.94e-05	0.0201367	2.43421
Medtr8g107030.1	0.47279	6.73847	5.67193	6.58e-05	0.0250103	1.65943
Medtr8g107620.2	-4.88901	-3.62245	-6.37356	2.03e-05	0.0137819	2.1162
Medtr0016s0030.1	-0.405677	3.35768	-5.0412	0.000200388	0.0409328	0.805898
Medtr0022s0200.1	2.41361	-0.594117	5.12788	0.000171412	0.0383577	0.968114
Medtr0058s0010.1	-0.607445	4.83387	-6.3303	2.18e-05	0.014025	2.91348
Medtr0118s0070.1	2.02852	3.90865	6.1081	3.15e-05	0.0173552	2.49675
Medtr0246s0040.1	-0.535331	3.93707	-6.41173	1.91e-05	0.0136382	3.08933
Medtr0939s0010.1	-0.600109	0.555609	-5.03954	0.000200989	0.0409328	0.885077
Medtr0939s0010.2	-0.600109	0.555609	-5.03954	0.000200989	0.0409328	0.885077

## Sheet: Mt 1 vs 3 dpi
ID	logFC	AveExpr	t	P.Value	adj.P.Val	B
Medtr1g007420.1	-0.384406	2.82758	-4.50769	0.000535191	0.0379438	-0.0306851
Medtr1g007740.1	-0.601665	4.49588	-6.5825	1.45e-05	0.0069619	3.35212
Medtr1g008600.1	-0.522675	2.67849	-4.30204	0.000788595	0.0442289	-0.434402
Medtr1g009170.1	-2.22113	-4.52858	-4.25206	0.000867086	0.0464077	-0.855099
Medtr1g009190.1	-0.426573	6.16572	-5.21629	0.000146317	0.020285	0.910875
Medtr1g009610.1	-0.44496	6.03938	-8.16565	1.37e-06	0.00266413	5.66736
Medtr1g010100.1	-0.737916	2.29028	-5.61498	7.26e-05	0.0144682	1.89848
Medtr1g010290.1	-0.333102	4.7186	-6.49406	1.67e-05	0.00725515	3.21176
Medtr1g010300.1	-0.422684	5.45812	-5.76302	5.63e-05	0.0128546	1.9415
Medtr1g012870.1	-0.55564	3.66435	-4.94906	0.000236836	0.0246189	0.660077
Medtr1g013150.1	0.532135	5.93206	4.24106	0.000885414	0.0467215	-0.872156
Medtr1g013180.1	6.884	-0.747361	7.46728	3.73e-06	0.00341512	3.56143
Medtr1g013580.1	1.77365	1.32199	5.18367	0.000155098	0.0205011	1.17407
Medtr1g017520.1	-0.200502	7.00701	-4.84696	0.000285375	0.0277868	0.19147
Medtr1g019940.3	0.784378	7.86172	4.81009	0.000305353	0.0285725	0.0962721
Medtr1g021440.3	3.38563	-2.28578	4.26045	0.000853367	0.0461246	-0.830462
Medtr1g022145.1	-0.334727	6.939	-5.20521	0.000149241	0.0203069	0.855829
Medtr1g023190.1	-0.333326	5.56185	-4.99145	0.000219278	0.0234797	0.56045
Medtr1g023510.1	-0.596664	2.7796	-10.4568	7.43e-08	0.00038585	8.21557
Medtr1g023510.2	-0.596664	2.7796	-10.4568	7.43e-08	0.00038585	8.21557
Medtr1g023510.5	-0.596664	2.7796	-10.4568	7.43e-08	0.00038585	8.21557
Medtr1g023510.4	-0.596664	2.7796	-10.4568	7.43e-08	0.00038585	8.21557
Medtr1g023510.3	-0.596664	2.7796	-10.4568	7.43e-08	0.00038585	8.21557
Medtr1g023510.6	-0.596664	2.7796	-10.4568	7.43e-08	0.00038585	8.21557
Medtr1g023600.1	-0.483287	3.59886	-7.49627	3.57e-06	0.00341512	4.78076
Medtr1g023985.2	-0.494111	2.77926	-4.42308	0.000627374	0.0415748	-0.188178
Medtr1g023985.1	-0.494111	2.77926	-4.42308	0.000627374	0.0415748	-0.188178
Medtr1g025500.1	-0.319472	4.25109	-5.66833	6.62e-05	0.0136545	1.87075
Medtr1g026290.1	-0.670923	5.36368	-4.29855	0.000793828	0.0443615	-0.729669
Medtr1g026940.1	0.748761	4.61889	4.79812	0.000312148	0.0288478	0.272235
Medtr1g026990.1	0.45429	4.25103	4.24195	0.000883916	0.0466852	-0.736257
Medtr1g027040.1	0.666362	4.5871	4.44318	0.000604089	0.0405234	-0.393063
Medtr1g027140.1	1.04534	3.28757	4.41573	0.000636116	0.0417129	-0.312935
Medtr1g027580.1	4.40874	0.0417119	5.53815	8.3e-05	0.0158125	0.98113
Medtr1g027660.1	1.89101	3.19139	5.68862	6.4e-05	0.0132851	2.01707
Medtr1g028920.1	3.30959	1.68547	4.92557	0.000247184	0.0252944	0.624174
Medtr1g029400.2	-0.37798	5.4037	-5.72709	5.99e-05	0.0130306	1.89035
Medtr1g029400.1	-0.37798	5.4037	-5.72709	5.99e-05	0.0130306	1.89035
Medtr1g029600.1	0.884028	4.73832	5.45668	9.57e-05	0.0172368	1.45247
Medtr1g030265.1	0.712849	3.24697	4.92777	0.000246199	0.025235	0.622562
Medtr1g031720.1	-0.36755	4.24896	-4.57143	0.000475058	0.0351965	-0.0885211
Medtr1g031750.1	-0.327816	5.11295	-4.75676	0.000336849	0.0299033	0.15667
Medtr1g035010.1	-0.337825	6.44222	-6.50788	1.64e-05	0.00723611	3.13671
Medtr1g036410.1	-1.41198	-5.14561	-4.42427	0.000625975	0.0415748	-0.573089
Medtr1g036510.1	1.54525	5.08941	4.75879	0.000335589	0.0299033	0.1472
Medtr1g037130.1	-0.529868	4.59036	-5.08841	0.000184023	0.021813	0.809869
Medtr1g037400.1	3.00078	-4.85198	6.37474	2.03e-05	0.00806055	1.40723
Medtr1g038570.4	-5.07357	-2.43681	-5.29171	0.000127943	0.0190945	0.812832
Medtr1g038700.1	-2.14819	-4.93473	-5.00871	0.000212525	0.0231544	0.0799613
Medtr1g040073.1	3.45095	-4.82056	6.50368	1.65e-05	0.00723611	1.56287
Medtr1g043220.1	2.43195	1.21204	4.59457	0.000455	0.0344953	0.170894
Medtr1g043220.2	2.43195	1.21204	4.59457	0.000455	0.0344953	0.170894
Medtr1g044450.1	-0.269639	5.38855	-4.68457	0.00038493	0.031942	0.0128947
Medtr1g044450.2	-0.269639	5.38855	-4.68457	0.00038493	0.031942	0.0128947
Medtr1g045060.1	0.51591	3.31704	4.38808	0.000670162	0.0424508	-0.319073
Medtr1g045550.1	0.343828	7.25508	4.40175	0.000653103	0.0418105	-0.667199
Medtr1g049120.2	-0.294945	4.68972	-4.33544	0.000740249	0.0432572	-0.578488
Medtr1g049120.1	-0.294945	4.68972	-4.33544	0.000740249	0.0432572	-0.578488
Medtr1g050478.1	-0.730624	3.05885	-5.9938	3.81e-05	0.0109374	2.49926
Medtr1g050535.2	-0.293064	4.58151	-5.6573	6.75e-05	0.0137041	1.82282
Medtr1g050640.1	0.574837	7.08231	5.1015	0.000179735	0.0216653	0.671912
Medtr1g050845.1	1.29128	-0.817398	5.08169	0.000186263	0.0219014	0.626951
Medtr1g051210.1	-0.844244	0.556099	-4.22114	0.00091962	0.0477184	-0.466217
Medtr1g041550.1	-0.820323	3.92808	-5.94793	4.11e-05	0.0113316	2.38153
Medtr1g051585.1	-0.998409	3.90709	-5.43333	9.97e-05	0.0173726	1.51007
Medtr1g052475.1	0.322419	4.48485	4.25749	0.000858186	0.0461604	-0.714163
Medtr1g053705.1	2.27246	1.7459	4.51833	0.000524632	0.0374508	0.0112845
Medtr1g053955.1	-0.422237	5.11879	-5.21302	0.000147175	0.020285	0.998568
Medtr1g054355.1	-0.241558	6.28941	-4.32447	0.000755786	0.0434901	-0.741637
Medtr1g054385.1	1.21941	-5.32172	4.34598	0.000725627	0.0432572	-0.635353
Medtr1g054730.1	-2.59152	-4.55555	-4.35567	0.00071246	0.0432572	-0.749395
Medtr1g055415.1	1.46148	-5.28078	4.199	0.000959243	0.0488391	-0.851923
Medtr1g056800.1	-0.480791	5.83578	-5.75645	5.69e-05	0.0128546	1.9059
Medtr1g056840.1	1.28078	1.55528	5.93534	4.2e-05	0.0114348	2.29957
Medtr1g056870.1	1.42355	2.63975	6.70514	1.2e-05	0.0063713	3.56565
Medtr1g056880.1	1.62696	4.88929	7.99411	1.74e-06	0.0030132	5.47542
Medtr1g058390.1	-0.821713	5.34997	-4.61145	0.000440914	0.0339068	-0.135603
Medtr1g059580.1	-0.366964	6.83812	-5.13892	0.000168046	0.0210713	0.749886
Medtr1g059610.1	-0.229001	5.97169	-5.0223	0.000207355	0.022922	0.59327
Medtr1g059990.1	1.27871	7.12466	4.55411	0.000490674	0.0359745	-0.310922
Medtr1g060490.1	0.764036	7.05002	4.22841	0.000906982	0.0474331	-0.974511
Medtr1g061220.1	-0.502766	6.23901	-6.58909	1.44e-05	0.0069619	3.27388
Medtr1g061860.1	-0.32068	4.75714	-7.6725	2.76e-06	0.00341512	5.00889
Medtr1g062660.1	2.66558	6.77789	6.29654	2.31e-05	0.00860801	2.82992
Medtr1g062690.1	5.03533	2.84939	4.23031	0.0009037	0.0473656	-0.48529
Medtr1g067110.7	-0.588805	4.86763	-6.06301	3.39e-05	0.0103861	2.47194
Medtr1g067110.6	-0.588805	4.86763	-6.06301	3.39e-05	0.0103861	2.47194
Medtr1g067110.2	-0.588805	4.86763	-6.06301	3.39e-05	0.0103861	2.47194
Medtr1g067110.1	-0.588805	4.86763	-6.06301	3.39e-05	0.0103861	2.47194
Medtr1g067110.4	-0.588805	4.86763	-6.06301	3.39e-05	0.0103861	2.47194
Medtr1g069005.1	-0.431063	5.03398	-6.26963	2.41e-05	0.00866308	2.82632
Medtr1g069065.2	-0.290561	6.30118	-4.29622	0.00079735	0.0444455	-0.812298
Medtr1g069065.1	-0.290561	6.30118	-4.29622	0.00079735	0.0444455	-0.812298
Medtr1g069290.1	-0.257837	5.91047	-4.61552	0.000437587	0.0338758	-0.165883
Medtr1g069305.1	-0.89521	1.4866	-6.57894	1.46e-05	0.0069619	3.29857
Medtr1g070310.1	3.81854	-3.13506	4.84078	0.000288627	0.0278867	-0.0220904
Medtr1g070305.1	4.40809	-1.75595	4.24191	0.000883976	0.0466852	-0.697586
Medtr1g070315.1	3.55158	-2.77987	4.18114	0.00099248	0.0499599	-0.898015
Medtr1g071150.1	3.50688	0.361575	5.15564	0.000163082	0.0205731	0.778506
Medtr1g071370.1	-0.355825	4.46155	-4.22252	0.000917205	0.0477184	-0.782064
Medtr1g071540.1	-0.194537	6.81511	-4.4055	0.000648497	0.0417928	-0.627408
Medtr1g072130.1	-0.435534	4.9634	-7.04003	7.1e-06	0.00486319	4.0582
Medtr1g072270.1	-0.475226	4.35082	-6.4765	1.72e-05	0.00725515	3.18567
Medtr1g072570.1	-2.06381	0.00505274	-4.34494	0.000727059	0.0432572	-0.238049
Medtr1g072580.1	-0.454576	6.45927	-6.01075	3.7e-05	0.0108132	2.30811
Medtr1g072690.1	-0.479305	3.7358	-4.41706	0.000634528	0.0417129	-0.44756
Medtr1g072690.2	-0.479305	3.7358	-4.41706	0.000634528	0.0417129	-0.44756
Medtr1g073690.1	-0.278815	6.25738	-4.55026	0.000494213	0.0361489	-0.302445
Medtr1g073690.2	-0.278815	6.25738	-4.55026	0.000494213	0.0361489	-0.302445
Medtr1g075340.1	2.57003	6.91861	4.40129	0.000653665	0.0418105	-0.57833
Medtr1g075340.2	2.57003	6.91861	4.40129	0.000653665	0.0418105	-0.57833
Medtr1g075410.1	1.8964	7.0832	4.61615	0.000437077	0.0338758	-0.194739
Medtr1g077090.1	-0.20426	5.13734	-4.32666	0.000752653	0.04339	-0.643464
Medtr1g077090.2	-0.20426	5.13734	-4.32666	0.000752653	0.04339	-0.643464
Medtr1g077190.1	-0.255129	5.22667	-4.9161	0.000251493	0.0255257	0.451366
Medtr1g077940.1	-0.236143	5.92118	-5.67555	6.54e-05	0.013542	1.76331
Medtr1g078030.1	-0.299443	8.28982	-5.22064	0.000145186	0.020285	0.805567
Medtr1g078100.1	-0.712887	4.71908	-4.6451	0.000414169	0.0329457	-0.033736
Medtr1g078190.1	-0.556212	3.98613	-4.49113	0.000552065	0.0388308	-0.239572
Medtr1g080510.1	1.58096	2.07673	5.92219	4.3e-05	0.0116403	2.39577
Medtr1g081710.1	-0.476057	5.43749	-6.62192	1.36e-05	0.00686999	3.36961
Medtr1g082360.1	0.727204	3.26527	5.19147	0.000152949	0.0205011	1.10469
Medtr1g082840.1	-0.24731	6.48666	-4.20198	0.000953809	0.0486818	-0.98848
Medtr1g083540.1	-0.221597	6.40903	-4.44847	0.000598109	0.040383	-0.511076
Medtr1g083700.1	-0.270785	7.19208	-4.20732	0.000944142	0.0484343	-1.02553
Medtr1g083750.1	-0.579089	5.07996	-4.39085	0.000666662	0.0424369	-0.528227
Medtr1g084990.1	-0.493612	8.16324	-4.6686	0.000396496	0.0325979	-0.219498
Medtr1g086050.1	-0.426741	6.25808	-6.0523	3.45e-05	0.0104813	2.38667
Medtr1g086250.1	-0.434098	6.45649	-4.41473	0.000637323	0.0417129	-0.568598
Medtr1g086320.1	2.34754	3.03821	5.08709	0.000184462	0.021813	1.02229
Medtr1g086370.4	1.01641	3.90867	5.03211	0.000203707	0.0228814	0.801305
Medtr1g086590.3	-3.85166	-3.07132	-5.12781	0.000171432	0.0210908	0.358641
Medtr1g087100.1	-0.462612	4.8996	-4.27371	0.000832147	0.0456371	-0.730056
Medtr1g087120.1	-0.360372	5.86392	-6.82421	9.92e-06	0.00584985	3.67663
Medtr1g087300.1	-0.642652	3.23198	-8.96749	4.64e-07	0.00137669	6.71011
Medtr1g088110.1	-1.91893	2.88086	-4.78404	0.000320335	0.0291591	0.296015
Medtr1g088225.1	-4.50774	-2.65729	-5.98768	3.85e-05	0.0109997	1.57555
Medtr1g088730.1	-0.26032	6.776	-4.91928	0.000250038	0.025461	0.340618
Medtr1g088750.1	-0.41945	6.65574	-4.49735	0.000545667	0.0385512	-0.435379
Medtr1g088795.1	1.22946	1.94085	4.75717	0.000336593	0.0299033	0.467495
Medtr1g089760.1	-0.338681	5.14319	-4.45022	0.00059614	0.0403546	-0.400775
Medtr1g090340.1	-0.394967	6.05214	-5.95634	4.06e-05	0.011278	2.23886
Medtr1g090490.1	0.181371	6.29293	4.51946	0.000523521	0.0374143	-0.373463
Medtr1g090667.1	4.16728	3.23383	7.55195	3.29e-06	0.00341512	4.43471
Medtr1g090723.1	5.69488	-1.41815	4.78071	0.000322307	0.0292371	0.1661
Medtr1g092520.1	1.21941	-5.32172	4.34598	0.000725627	0.0432572	-0.635353
Medtr1g492940.5	2.78522	-4.60527	5.48312	9.13e-05	0.0168388	0.569625
Medtr1g092900.1	-0.328279	5.26306	-5.22396	0.00014433	0.020285	1.00538
Medtr1g094165.1	-0.272552	6.40161	-4.31044	0.000776137	0.0438912	-0.77838
Medtr1g094620.3	-0.595183	5.80043	-5.09228	0.000182744	0.021813	0.741888
Medtr1g094620.2	-0.595183	5.80043	-5.09228	0.000182744	0.021813	0.741888
Medtr1g094620.5	-0.595183	5.80043	-5.09228	0.000182744	0.021813	0.741888
Medtr1g094620.4	-0.595183	5.80043	-5.09228	0.000182744	0.021813	0.741888
Medtr1g094620.1	-0.915713	4.15158	-4.25177	0.000867552	0.0464077	-0.67408
Medtr1g094740.1	-0.429637	3.5761	-4.32753	0.000751409	0.04339	-0.493815
Medtr1g095570.1	-0.759544	4.7403	-5.80202	5.27e-05	0.012673	2.06961
Medtr1g096320.1	-1.40032	3.12965	-5.12236	0.000173119	0.0211541	1.04107
Medtr1g098900.1	-0.514422	5.29895	-4.70881	0.000368033	0.0314124	0.0459281
Medtr1g100110.1	-0.430568	3.95292	-4.73219	0.000352473	0.0308075	0.196151
Medtr1g100250.1	-0.477098	4.68638	-4.3127	0.000772822	0.0438912	-0.627453
Medtr1g100335.1	0.887815	5.82004	4.26818	0.00084093	0.0458075	-0.849773
Medtr1g100335.2	1.04785	1.15188	4.34143	0.000731911	0.0432572	-0.259075
Medtr1g100797.1	-0.380126	5.43229	-4.41272	0.000639734	0.0417144	-0.513654
Medtr1g103080.1	0.797703	5.08682	6.67001	1.26e-05	0.00656694	3.48001
Medtr1g103090.1	0.738417	5.93697	5.35551	0.000114282	0.0182126	1.20697
Medtr1g103680.1	3.86456	3.55866	4.98094	0.000223503	0.0238093	0.836726
Medtr1g103830.2	-0.382178	5.46244	-7.46559	3.74e-06	0.00341512	4.67953
Medtr1g103830.1	-0.382178	5.46244	-7.46559	3.74e-06	0.00341512	4.67953
Medtr1g103830.3	-0.382178	5.46244	-7.46559	3.74e-06	0.00341512	4.67953
Medtr1g104710.1	-0.376842	7.3598	-4.41714	0.000634428	0.0417129	-0.623763
Medtr1g105020.1	0.920568	7.40558	4.80917	0.000305872	0.0285781	0.10081
Medtr1g105605.2	-0.432314	2.04982	-4.26382	0.000847925	0.0459095	-0.415159
Medtr1g105605.1	-0.432314	2.04982	-4.26382	0.000847925	0.0459095	-0.415159
Medtr1g105820.1	0.789933	5.03554	5.12954	0.0001709	0.0210908	0.830552
Medtr1g105840.1	0.614699	4.93001	4.41251	0.00063999	0.0417144	-0.507455
Medtr1g106460.1	-3.02712	-4.10259	-5.60743	7.36e-05	0.0144682	0.802016
Medtr1g106420.1	-0.88354	2.8471	-5.21779	0.000145928	0.020285	1.03155
Medtr1g106785.1	0.413916	6.86511	6.00693	3.73e-05	0.0108132	2.2648
Medtr1g107215.1	1.42772	7.53517	4.38495	0.000674133	0.0424508	-0.710822
Medtr1g108780.1	3.18688	-3.43506	4.38343	0.00067607	0.0424508	-0.694467
Medtr1g110070.1	-0.322685	4.93521	-4.33046	0.000747262	0.04339	-0.615783
Medtr1g110370.1	0.944332	3.58221	4.37451	0.000687543	0.0424508	-0.347206
Medtr1g111090.1	-0.235271	7.42238	-4.3567	0.000711079	0.0432572	-0.764599
Medtr1g111100.1	0.61564	3.59033	5.61027	7.32e-05	0.0144682	1.82649
Medtr1g111190.1	-1.07719	0.930834	-5.954	4.07e-05	0.011278	2.1876
Medtr1g111560.1	-0.36886	6.72922	-6.38177	2.01e-05	0.00802014	2.91373
Medtr1g112130.1	-0.335666	5.80042	-4.51006	0.000532818	0.0378616	-0.353209
Medtr1g113830.1	-0.518107	3.51252	-4.45525	0.000590534	0.0403119	-0.244719
Medtr1g114380.1	-0.477913	3.1627	-4.79423	0.000314388	0.0289399	0.412579
Medtr1g114490.1	-0.280903	5.8052	-4.46849	0.000576022	0.0398414	-0.426034
Medtr1g115215.1	-0.209657	4.49503	-4.64449	0.000414639	0.0329457	0.0114474
Medtr1g115215.2	-0.209657	4.49503	-4.64449	0.000414639	0.0329457	0.0114474
Medtr1g115920.1	-0.303697	5.66967	-5.5294	8.42e-05	0.0160062	1.52231
Medtr1g115950.3	-0.942116	4.52024	-5.0577	0.000194503	0.0222817	0.809607
Medtr1g115950.1	-0.942116	4.52024	-5.0577	0.000194503	0.0222817	0.809607
Medtr1g116470.2	-0.278752	5.81095	-4.26886	0.000839838	0.0458075	-0.824013
Medtr1g116470.3	-0.278752	5.81095	-4.26886	0.000839838	0.0458075	-0.824013
Medtr2g005610.1	-0.196938	7.40954	-4.35798	0.00070936	0.0432572	-0.756012
Medtr2g006770.1	-0.205115	5.34077	-4.25592	0.00086074	0.0461622	-0.797195
Medtr2g007010.1	-0.212514	5.32928	-4.77611	0.000325046	0.0293573	0.185433
Medtr2g007330.1	-0.442462	5.55502	-7.7322	2.53e-06	0.00341512	5.06411
Medtr2g008010.1	-2.24288	-3.2719	-4.21066	0.000938161	0.0484343	-0.920649
Medtr2g008240.1	-0.983383	5.73781	-4.66604	0.000398377	0.0326433	-0.0415921
Medtr2g008840.3	2.58488	2.72204	4.68683	0.000383317	0.031942	0.346329
Medtr2g008840.4	2.58488	2.72204	4.68683	0.000383317	0.031942	0.346329
Medtr2g008840.1	-0.533273	6.22069	-5.38899	0.000107731	0.0177335	1.24003
Medtr2g009770.1	0.625748	3.25088	4.56373	0.000481933	0.0354169	-0.00895981
Medtr2g010710.1	1.2222	4.64831	5.28579	0.000129294	0.0192303	1.14572
Medtr2g011630.3	-0.612304	3.8858	-6.68305	1.24e-05	0.00651085	3.55377
Medtr2g012990.1	-0.711709	4.91757	-4.40932	0.00064385	0.0417328	-0.481054
Medtr2g013655.1	-0.947264	4.10523	-5.34507	0.000116408	0.0183657	1.29616
Medtr2g014840.1	-1.01574	2.08219	-5.08886	0.000183875	0.021813	1.02789
Medtr2g014860.1	0.889247	3.68389	7.79488	2.31e-06	0.00335196	5.20223
Medtr2g015050.1	1.43161	2.95473	5.6669	6.64e-05	0.0136545	1.97572
Medtr2g016220.1	4.45221	-1.56626	4.66509	0.000399084	0.0326433	-0.110065
Medtr2g017875.1	-3.75641	-4.00093	-6.17425	2.82e-05	0.00937098	1.48217
Medtr2g019020.3	-0.886955	5.88102	-4.70276	0.000372182	0.0315565	0.0106987
Medtr2g019020.1	-0.886955	5.88102	-4.70276	0.000372182	0.0315565	0.0106987
Medtr2g019250.1	4.64297	5.43499	6.8969	8.86e-06	0.00563279	3.90507
Medtr2g019790.2	-0.569911	3.62475	-7.50493	3.53e-06	0.00341512	4.7893
Medtr2g019790.1	-0.569911	3.62475	-7.50493	3.53e-06	0.00341512	4.7893
Medtr2g020000.1	-0.298414	6.8785	-5.35496	0.000114392	0.0182126	1.132
Medtr2g020440.2	4.85037	-3.80998	4.61851	0.000435158	0.0338054	-0.176008
Medtr2g020520.4	-5.49103	-2.81362	-4.85336	0.000282049	0.0276803	0.290221
Medtr2g020960.1	-0.291607	5.51763	-6.00613	3.73e-05	0.0108132	2.358
Medtr2g021750.1	1.21941	-5.32172	4.34598	0.000725627	0.0432572	-0.635353
Medtr2g021780.1	-1.78231	-2.09788	-4.25685	0.000859225	0.0461604	-0.910353
Medtr2g022610.1	-0.718726	2.78602	-4.78631	0.000319	0.029128	0.377364
Medtr2g022700.1	2.1767	-3.48755	4.41166	0.000641019	0.0417144	-0.777815
Medtr2g023280.1	-0.977451	4.8663	-7.07868	6.69e-06	0.00463455	4.12421
Medtr2g023730.1	1.28905	2.22165	4.20527	0.000947835	0.0485758	-0.53373
Medtr2g023770.1	3.50219	0.511983	4.25697	0.000859024	0.0461604	-0.459452
Medtr2g023780.1	3.45295	-0.891209	4.19115	0.000973707	0.0493738	-0.828332
Medtr2g023790.1	1.67018	2.18804	4.25843	0.000856644	0.0461604	-0.425682
Medtr2g023820.1	3.50219	0.511983	4.25697	0.000859024	0.0461604	-0.459452
Medtr2g023990.1	-2.38608	0.672192	-4.72919	0.000354426	0.0308755	0.390014
Medtr2g027090.1	-0.331939	6.86946	-4.28858	0.000808982	0.0449691	-0.8527
Medtr2g027690.1	-1.13165	5.02969	-7.83978	2.17e-06	0.00321753	5.23322
Medtr2g028580.1	0.86931	6.93169	5.02955	0.000204656	0.0229096	0.542993
Medtr2g029560.1	1.89997	7.64429	8.89232	5.12e-07	0.00144995	6.60183
Medtr2g030170.2	3.27847	-4.13941	5.75054	5.75e-05	0.0129168	0.808762
Medtr2g030630.1	-0.432633	5.01882	-6.74588	1.12e-05	0.00631455	3.58804
Medtr2g030630.2	-0.432633	5.01882	-6.74588	1.12e-05	0.00631455	3.58804
Medtr2g031270.1	4.40056	-2.66603	5.22918	0.000142993	0.0202527	0.576007
Medtr2g032630.2	-0.348983	5.12735	-4.4137	0.000638555	0.0417129	-0.489931
Medtr2g032630.1	-0.348983	5.12735	-4.4137	0.000638555	0.0417129	-0.489931
Medtr2g034020.1	-0.290327	6.1547	-6.19557	2.72e-05	0.00937098	2.63658
Medtr2g034560.1	-0.290525	4.91054	-5.02347	0.000206918	0.022922	0.670551
Medtr2g034900.2	-0.368862	5.96557	-7.02452	7.27e-06	0.0048733	3.98507
Medtr2g034900.1	-0.368862	5.96557	-7.02452	7.27e-06	0.0048733	3.98507
Medtr2g035170.1	1.19094	7.55937	4.67638	0.000390812	0.0323085	-0.128351
Medtr2g436730.1	-0.526247	6.35864	-5.3097	0.000123927	0.0187908	1.0683
Medtr2g437910.1	0.6044	8.37248	5.8943	4.5e-05	0.0119423	1.99781
Medtr2g438020.1	-0.5572	2.53175	-4.29345	0.000801545	0.0446394	-0.392695
Medtr2g438260.1	2.04948	1.06732	4.31591	0.000768132	0.0438912	-0.522907
Medtr2g438330.1	2.2925	0.253219	4.77101	0.000328114	0.0295488	0.477669
Medtr2g036320.1	1.59523	2.2089	8.18123	1.34e-06	0.00266413	5.46852
Medtr2g036480.1	0.597701	3.79632	4.27339	0.000832641	0.0456371	-0.617889
Medtr2g036560.1	-0.470349	3.75209	-6.23768	2.54e-05	0.00894431	2.83059
Medtr2g036860.2	-0.34348	4.8351	-5.45094	9.66e-05	0.0172675	1.44159
Medtr2g036860.1	-0.34348	4.8351	-5.45094	9.66e-05	0.0172675	1.44159
Medtr2g038030.1	-0.525486	4.39876	-5.80889	5.21e-05	0.012673	2.09953
Medtr2g039120.1	-1.10554	4.70879	-5.29113	0.000128075	0.0190945	1.12094
Medtr2g039120.6	-1.10554	4.70879	-5.29113	0.000128075	0.0190945	1.12094
Medtr2g039120.4	-1.10554	4.70879	-5.29113	0.000128075	0.0190945	1.12094
Medtr2g039290.2	-5.96578	1.31178	-4.40091	0.000654139	0.0418105	-0.38209
Medtr2g039620.1	1.36937	0.96731	5.61967	7.2e-05	0.0144333	1.85947
Medtr2g040580.1	-0.54694	2.01642	-5.01817	0.000208915	0.0229566	0.859984
Medtr2g040970.2	-0.376469	3.86067	-5.17292	0.00015811	0.0205011	1.02671
Medtr2g040970.3	-0.376469	3.86067	-5.17292	0.00015811	0.0205011	1.02671
Medtr2g041640.1	-0.1883	5.13862	-4.34313	0.000729553	0.0432572	-0.618563
Medtr2g041960.1	1.10635	6.20843	6.46497	1.75e-05	0.00729047	3.09096
Medtr2g042390.1	2.6536	7.50759	4.47721	0.000566673	0.0395459	-0.445554
Medtr2g043250.1	-0.37085	4.32971	-4.68555	0.000384233	0.031942	0.0981559
Medtr2g043250.2	-0.37085	4.32971	-4.68555	0.000384233	0.031942	0.0981559
Medtr2g048630.1	-0.3417	5.88977	-5.82299	5.08e-05	0.0124693	2.01923
Medtr2g049640.1	-0.244532	5.45891	-5.19481	0.000152039	0.0205011	0.949306
Medtr2g049640.2	-0.244532	5.45891	-5.19481	0.000152039	0.0205011	0.949306
Medtr2g049710.1	-2.07312	-3.92926	-4.2278	0.000908033	0.0474331	-0.948254
Medtr2g055670.1	0.821455	3.73564	5.39864	0.000105916	0.0176597	1.44099
Medtr2g461180.1	-0.252833	4.9233	-5.16101	0.00016152	0.0205423	0.927194
Medtr2g061380.5	-0.420207	5.29301	-4.33516	0.000740632	0.0432572	-0.659299
Medtr2g061380.4	-0.420207	5.29301	-4.33516	0.000740632	0.0432572	-0.659299
Medtr2g061380.2	-0.420207	5.29301	-4.33516	0.000740632	0.0432572	-0.659299
Medtr2g061380.1	-0.420207	5.29301	-4.33516	0.000740632	0.0432572	-0.659299
Medtr2g061380.3	-0.420207	5.29301	-4.33516	0.000740632	0.0432572	-0.659299
Medtr2g063110.1	-0.571205	6.12179	-4.53531	0.000508219	0.0367421	-0.362585
Medtr2g063480.1	-0.252624	7.01694	-5.04862	0.000197719	0.0225259	0.570113
Medtr2g065450.1	-1.41198	-5.23367	-9.93618	1.38e-07	0.000476279	4.04975
Medtr2g069020.2	-3.73308	-2.99919	-4.7523	0.00033963	0.0300645	-0.0688293
Medtr2g069320.2	0.75938	6.02665	4.84912	0.000284248	0.0277868	0.250768
Medtr2g069320.1	0.75938	6.02665	4.84912	0.000284248	0.0277868	0.250768
Medtr2g069530.1	-0.342836	4.24925	-5.10289	0.000179287	0.0216531	0.874672
Medtr2g069550.1	-0.391839	5.34515	-6.23023	2.57e-05	0.00900374	2.74107
Medtr2g064740.1	-0.39154	7.12429	-5.19996	0.000150646	0.0204534	0.835031
Medtr2g072110.3	2.78334	-5.06373	4.23799	0.000890592	0.0468757	-0.890226
Medtr2g072110.1	2.78334	-5.06373	4.23799	0.000890592	0.0468757	-0.890226
Medtr2g072810.1	-0.715453	0.815916	-4.94119	0.00024025	0.0248505	0.720579
Medtr2g075490.1	1.21941	-5.32172	4.34598	0.000725627	0.0432572	-0.635353
Medtr2g075520.1	5.48561	-0.692159	7.12841	6.2e-06	0.00450302	2.88175
Medtr2g075530.1	5.31493	-0.651598	6.13684	3e-05	0.0097386	1.79166
Medtr2g076990.1	2.02782	-0.988691	4.65635	0.000405607	0.0328273	-0.0241814
Medtr2g081000.1	-0.396078	7.01809	-9.34264	2.86e-07	0.000892691	7.20392
Medtr2g082760.1	1.21941	-5.32172	4.34598	0.000725627	0.0432572	-0.635353
Medtr2g084285.1	-1.04566	1.98495	-4.46486	0.000579968	0.0400255	-0.0485569
Medtr2g084285.2	-1.04566	1.98495	-4.46486	0.000579968	0.0400255	-0.0485569
Medtr2g084620.1	-0.368629	4.23728	-4.85641	0.000280481	0.0276571	0.435973
Medtr2g088450.4	-2.31293	-4.43889	-5.16187	0.00016127	0.0205423	0.238851
Medtr2g088450.2	-2.31293	-4.43889	-5.16187	0.00016127	0.0205423	0.238851
Medtr2g089080.1	-0.415192	6.86788	-5.95917	4.04e-05	0.011278	2.19369
Medtr2g089210.1	1.27053	2.56538	5.6553	6.77e-05	0.0137041	1.94512
Medtr2g089300.1	1.51263	0.190329	4.28108	0.000820579	0.0451629	-0.516308
Medtr2g089440.2	0.796215	2.77738	5.18533	0.000154638	0.0205011	1.15092
Medtr2g090755.1	1.0594	5.53822	4.61196	0.000440495	0.0339068	-0.134725
Medtr2g090950.1	0.554199	4.62168	5.27552	0.000131674	0.0194141	1.13628
Medtr2g091360.1	1.21941	-5.32172	4.34598	0.000725627	0.0432572	-0.635353
Medtr2g093730.1	-0.20352	5.07658	-4.32817	0.000750496	0.04339	-0.628325
Medtr2g093730.2	-0.20352	5.07658	-4.32817	0.000750496	0.04339	-0.628325
Medtr2g096380.1	-0.547531	6.02025	-4.38619	0.000672553	0.0424508	-0.600944
Medtr2g096850.1	-0.680368	3.69989	-4.68707	0.00038315	0.031942	0.169525
Medtr2g097350.1	3.18391	-2.74869	4.46917	0.000575293	0.0398352	-0.626522
Medtr2g097390.1	1.59839	-1.63177	4.24474	0.000879226	0.0465923	-0.949916
Medtr2g098060.1	-1.92062	2.90459	-5.2978	0.000126568	0.0190945	1.30793
Medtr2g098850.2	-0.204495	5.94538	-4.52763	0.000515576	0.0371344	-0.329454
Medtr2g099470.1	2.90244	5.8735	5.70185	6.25e-05	0.0131177	1.8664
Medtr2g099610.1	-0.271851	4.86606	-4.87256	0.000272308	0.0271085	0.404136
Medtr2g100440.1	1.12438	6.4079	5.24917	0.000137991	0.0199061	0.996142
Medtr2g100660.1	-0.475078	2.73766	-4.7276	0.000355473	0.0308755	0.347438
Medtr2g101370.1	-2.03637	2.06419	-4.72779	0.000355345	0.0308755	0.297185
Medtr2g101420.1	-0.508718	3.77618	-4.28085	0.00082094	0.0451629	-0.595113
Medtr2g103370.1	-0.244408	5.89469	-4.54331	0.000500676	0.036408	-0.292458
Medtr2g105090.1	-0.588816	3.3797	-6.10173	3.18e-05	0.01018	2.59774
Medtr3g005240.1	-0.452822	5.09397	-6.29002	2.33e-05	0.00864844	2.85499
Medtr3g005520.1	0.818763	7.26309	4.37408	0.00068811	0.0424508	-0.704094
Medtr3g007190.1	-0.519276	2.15851	-4.79914	0.000311558	0.0288478	0.533688
Medtr3g008260.1	-0.461698	4.6626	-4.30231	0.000788182	0.0442289	-0.634919
Medtr3g008270.1	-0.333526	4.22208	-4.18666	0.00098208	0.0496357	-0.831715
Medtr3g009020.1	0.753834	3.23174	6.03932	3.53e-05	0.0105697	2.55429
Medtr3g010780.1	-2.31275	0.429003	-5.38988	0.000107562	0.0177335	1.50684
Medtr3g011910.1	0.914089	4.49421	6.36392	2.07e-05	0.00815167	3.00279
Medtr3g014080.1	-0.781299	3.61803	-5.33937	0.000117587	0.0183679	1.35724
Medtr3g014090.2	-0.66789	4.35286	-4.3196	0.000762779	0.0438116	-0.569862
Medtr3g014510.1	-1.25943	1.74651	-6.51105	1.63e-05	0.00723611	3.25745
Medtr3g017390.1	-0.580705	3.25705	-4.66501	0.000399143	0.0326433	0.18131
Medtr3g020620.1	-0.603659	2.39958	-5.06516	0.000191902	0.0222393	0.975764
Medtr3g020820.1	-0.31222	7.02929	-4.56058	0.000484782	0.0355843	-0.337133
Medtr3g021100.1	-0.504845	3.2703	-6.06464	3.38e-05	0.0103861	2.60457
Medtr3g021100.2	-0.504845	3.2703	-6.06464	3.38e-05	0.0103861	2.60457
Medtr3g021170.1	-0.409769	3.02891	-4.92465	0.000247602	0.0252956	0.683586
Medtr3g023030.2	-0.64607	2.90943	-4.45288	0.000593174	0.0403119	-0.153212
Medtr3g023030.1	-0.64607	2.90943	-4.45288	0.000593174	0.0403119	-0.153212
Medtr3g023880.3	-0.243293	3.93362	-4.3735	0.000688854	0.0424508	-0.432746
Medtr3g023880.1	-0.243293	3.93362	-4.3735	0.000688854	0.0424508	-0.432746
Medtr3g023880.2	-0.243293	3.93362	-4.3735	0.000688854	0.0424508	-0.432746
Medtr3g027250.3	-0.567207	2.4267	-5.13128	0.000170367	0.0210908	1.09089
Medtr3g027250.2	-0.567207	2.4267	-5.13128	0.000170367	0.0210908	1.09089
Medtr3g027250.1	-0.567207	2.4267	-5.13128	0.000170367	0.0210908	1.09089
Medtr3g028260.1	1.03027	3.75469	4.35179	0.000717707	0.0432572	-0.478425
Medtr3g028450.1	2.22915	2.33222	5.26489	0.000134185	0.0195701	1.32078
Medtr3g028460.1	2.30299	2.5512	4.44383	0.000603346	0.0405172	-0.107316
Medtr3g028720.1	1.68911	4.55831	4.57377	0.000472986	0.0351965	-0.164964
Medtr3g029590.1	-0.342304	5.51877	-4.93854	0.000241415	0.0249085	0.468623
Medtr3g029620.1	1.12047	2.64652	4.97201	0.000227157	0.0239028	0.824199
Medtr3g030280.1	-1.29387	0.288431	-6.10776	3.15e-05	0.0101671	2.38864
Medtr3g032370.1	-0.329683	6.1243	-4.60029	0.000450171	0.0343607	-0.222848
Medtr3g032980.1	-0.662567	3.04465	-5.04266	0.000199861	0.0226046	0.879858
Medtr3g032980.3	-0.662567	3.04465	-5.04266	0.000199861	0.0226046	0.879858
Medtr3g032980.4	-0.662567	3.04465	-5.04266	0.000199861	0.0226046	0.879858
Medtr3g034370.1	2.45535	-0.516569	4.45214	0.000593996	0.0403238	-0.335185
Medtr3g436390.1	1.3514	3.66563	4.74655	0.000343252	0.0302562	0.27768
Medtr3g035590.1	-0.991775	-0.207888	-5.19094	0.000153096	0.0205011	0.727142
Medtr3g035940.3	-0.695187	1.18962	-5.17454	0.000157652	0.0205011	1.13976
Medtr3g035940.1	-0.695187	1.18962	-5.17454	0.000157652	0.0205011	1.13976
Medtr3g035940.2	-0.695187	1.18962	-5.17454	0.000157652	0.0205011	1.13976
Medtr3g035940.4	-0.695187	1.18962	-5.17454	0.000157652	0.0205011	1.13976
Medtr3g035940.5	-0.695187	1.18962	-5.17454	0.000157652	0.0205011	1.13976
Medtr3g040540.1	-0.924551	1.99313	-5.70257	6.24e-05	0.0131177	2.03559
Medtr3g045790.1	0.558956	4.14306	5.0466	0.000198443	0.0225671	0.775422
Medtr3g048040.1	-1.07489	-0.525236	-5.50746	8.75e-05	0.0164757	1.1317
Medtr3g448640.1	-0.435609	2.32152	-4.37583	0.00068583	0.0424508	-0.232672
Medtr3g049330.1	-0.684655	1.10384	-5.72969	5.96e-05	0.0130306	2.08548
Medtr3g050140.3	-1.78497	3.38515	-7.18557	5.69e-06	0.00437601	4.32796
Medtr3g053350.2	-0.570572	2.56287	-5.69681	6.31e-05	0.0131431	2.02739
Medtr3g053350.1	-0.570572	2.56287	-5.69681	6.31e-05	0.0131431	2.02739
Medtr3g054110.1	-0.711148	1.01753	-4.52362	0.000519464	0.0372526	0.058613
Medtr3g054170.1	-3.95092	-3.27414	-6.71261	1.18e-05	0.0063713	2.14562
Medtr3g055720.1	-0.699446	2.0995	-4.47898	0.000564796	0.0394652	-0.0600044
Medtr3g056380.1	-0.675917	6.89895	-4.58359	0.000464402	0.0348987	-0.295368
Medtr3g056620.1	-0.669483	7.00811	-7.94872	1.86e-06	0.00312657	5.31064
Medtr3g058160.4	-6.61903	-2.87233	-5.7494	5.76e-05	0.0129168	1.64108
Medtr3g058540.1	-0.507398	4.45874	-5.13548	0.000169087	0.0210908	0.914723
Medtr3g058710.1	-0.55615	4.09416	-4.76425	0.00033223	0.0297475	0.243423
Medtr3g058720.1	-0.744803	3.9537	-4.94892	0.000236894	0.0246189	0.609325
Medtr3g058740.4	-1.29888	3.59685	-4.89062	0.000263463	0.0263967	0.568858
Medtr3g058840.1	-1.12632	2.00588	-7.25852	5.09e-06	0.00407004	4.28059
Medtr3g061160.1	-0.344204	6.88393	-7.38643	4.21e-06	0.00354818	4.50026
Medtr3g464080.1	-1.31434	-0.504065	-4.24242	0.000883126	0.0466852	-0.565718
Medtr3g464770.1	-0.745491	4.53687	-5.5587	8.01e-05	0.0154462	1.63937
Medtr3g465770.1	-0.52361	3.08368	-5.42395	0.000101306	0.0173726	1.53999
Medtr3g467090.1	-0.352003	2.96744	-5.35413	0.000114561	0.0182126	1.43089
Medtr3g467090.2	-0.352003	2.96744	-5.35413	0.000114561	0.0182126	1.43089
Medtr3g467090.3	-0.352003	2.96744	-5.35413	0.000114561	0.0182126	1.43089
Medtr3g063310.1	0.797814	6.60598	6.03097	3.58e-05	0.0105697	2.33613
Medtr3g065330.2	1.02667	3.19791	5.72277	6.03e-05	0.0130306	2.0736
Medtr3g065330.1	0.772245	4.7598	5.72207	6.04e-05	0.0130306	1.97154
Medtr3g067270.1	-3.58206	-3.37138	-5.41903	0.000102185	0.0173726	0.725543
Medtr3g467750.1	-3.58206	-3.37138	-5.41903	0.000102185	0.0173726	0.725543
Medtr3g067430.1	-1.64118	3.42498	-4.20866	0.000941737	0.0484343	-0.758126
Medtr3g068005.1	-0.322164	4.80468	-4.43534	0.000613067	0.0409932	-0.402411
Medtr3g070780.1	-0.246373	4.56496	-4.37386	0.00068839	0.0424508	-0.502258
Medtr3g070940.1	-0.268333	8.57966	-4.47003	0.000574359	0.0398148	-0.620057
Medtr3g071440.1	-0.26773	5.40411	-5.23136	0.000142438	0.0202527	1.00908
Medtr3g071470.1	-1.76402	3.04109	-4.82311	0.000298138	0.0283659	0.472513
Medtr3g072990.6	-3.65639	-4.57319	-5.1351	0.000169203	0.0210908	0.32256
Medtr3g073080.1	-0.851832	5.35565	-5.77174	5.55e-05	0.0128546	1.97717
Medtr3g073320.1	-0.331356	6.09441	-5.80252	5.26e-05	0.012673	1.97147
Medtr3g073820.1	-1.64912	-5.19273	-10.8944	4.51e-08	0.00038585	4.38847
Medtr3g074610.1	0.578099	2.46056	4.58337	0.000464594	0.0348987	0.126726
Medtr3g074610.2	0.578099	2.46056	4.58337	0.000464594	0.0348987	0.126726
Medtr3g075210.1	-0.428635	4.70982	-4.65399	0.000407392	0.0329124	0.00454083
Medtr3g075250.1	-0.390248	4.06985	-4.98487	0.000221911	0.0236802	0.672791
Medtr3g076950.2	1.51365	-0.58687	4.54365	0.000500355	0.036408	-0.165239
Medtr3g077590.1	-0.422935	7.56536	-4.42275	0.000627769	0.0415748	-0.656285
Medtr3g077860.1	-0.610054	3.41874	-4.26609	0.000844264	0.0458075	-0.630421
Medtr3g078020.1	-0.270484	5.66062	-5.66451	6.67e-05	0.0136657	1.76528
Medtr3g078410.1	-0.56839	2.34107	-4.64537	0.000413962	0.0329457	0.212493
Medtr3g082440.1	0.654132	4.6672	5.23632	0.000141185	0.0201801	1.0568
Medtr3g083040.1	-1.33817	-0.630554	-4.78374	0.000320512	0.0291591	0.0949585
Medtr3g083500.1	-0.391414	4.64222	-4.44654	0.000600279	0.0403983	-0.374424
Medtr3g083500.2	-0.391414	4.64222	-4.44654	0.000600279	0.0403983	-0.374424
Medtr3g085130.1	-0.622047	5.259	-5.46542	9.42e-05	0.0171153	1.45997
Medtr3g085160.1	-0.214698	5.62088	-5.49476	8.95e-05	0.0165983	1.47805
Medtr3g086600.1	0.311924	6.11575	4.5423	0.000501622	0.0364342	-0.301775
Medtr3g086760.1	0.951543	2.13987	5.07334	0.000189091	0.0221207	1.00135
Medtr3g086770.1	-0.39628	5.93922	-5.07695	0.000187864	0.022048	0.696889
Medtr3g087110.1	2.88344	-3.88149	4.40331	0.000651184	0.0418105	-0.688266
Medtr3g087830.2	-0.218168	5.1934	-4.19635	0.000964102	0.0489665	-0.893616
Medtr3g087830.1	-0.218168	5.1934	-4.19635	0.000964102	0.0489665	-0.893616
Medtr3g088480.1	-0.203224	5.11273	-4.20228	0.00095325	0.0486818	-0.875891
Medtr3g089075.1	-0.337564	4.54143	-4.95421	0.000234624	0.0244917	0.59082
Medtr3g089075.2	-0.337564	4.54143	-4.95421	0.000234624	0.0244917	0.59082
Medtr3g091040.1	-0.265292	5.32096	-4.18518	0.000984853	0.0496357	-0.926762
Medtr3g091280.1	-0.296781	5.27503	-4.75688	0.000336774	0.0299033	0.152132
Medtr3g491860.1	-0.436246	6.13388	-4.28075	0.000821092	0.0451629	-0.826641
Medtr3g092095.1	0.277341	8.63521	4.93552	0.000242747	0.0249632	0.266556
Medtr3g092420.1	0.947252	2.58241	4.31013	0.000776594	0.0438912	-0.439202
Medtr3g092425.1	1.33946	5.41514	4.88939	0.000264056	0.0264136	0.360807
Medtr3g092435.1	2.01006	3.92728	4.47592	0.000568043	0.0395972	-0.229722
Medtr3g092720.1	-0.36949	5.756	-5.04106	0.000200437	0.0226287	0.617386
Medtr3g093470.2	-0.712147	4.5771	-4.71664	0.000362747	0.0312588	0.13707
Medtr3g094790.1	1.7606	-5.23367	12.1393	1.19e-08	0.000184769	4.89892
Medtr3g095100.1	-0.494331	5.64036	-5.58279	7.68e-05	0.0149524	1.61724
Medtr3g095190.1	1.015	3.42592	5.07013	0.000190187	0.0221207	0.920053
Medtr3g096230.1	-0.392934	5.75049	-4.29928	0.000792729	0.0443615	-0.755183
Medtr3g096760.2	0.654827	4.19406	5.20691	0.000148789	0.0202897	1.04372
Medtr3g096760.1	0.654827	4.19406	5.20691	0.000148789	0.0202897	1.04372
Medtr3g098650.1	-0.712458	6.22408	-6.32128	2.22e-05	0.00849944	2.82694
Medtr3g099880.1	-0.499266	5.98298	-6.96031	8.03e-06	0.0052121	3.88015
Medtr3g100060.1	-0.456073	6.23005	-5.03645	0.000202116	0.022777	0.599293
Medtr3g100180.3	-0.741224	2.68663	-6.26275	2.44e-05	0.00868184	2.93503
Medtr3g100280.1	-0.329957	4.81155	-4.70976	0.00036739	0.0314124	0.0839075
Medtr3g101400.1	2.52184	4.01252	6.15324	2.92e-05	0.00956561	2.72143
Medtr3g102790.2	-1.91906	0.770918	-4.45313	0.000592894	0.0403119	-0.212875
Medtr3g102830.1	-0.356229	5.96162	-7.12732	6.21e-06	0.00450302	4.13442
Medtr3g102850.1	-0.700213	2.5885	-5.40269	0.000105164	0.0176176	1.54433
Medtr3g104640.1	0.579001	5.38472	5.36046	0.000113288	0.0182126	1.24349
Medtr3g104720.1	-0.323123	7.26014	-4.67558	0.000391396	0.0323085	-0.145876
Medtr3g105190.1	-0.291841	5.75062	-5.43802	9.88e-05	0.0173175	1.35293
Medtr3g106550.1	-0.645845	3.87522	-4.70151	0.000373043	0.031557	0.103194
Medtr3g107930.1	-0.597504	4.79343	-4.49371	0.000549402	0.0386872	-0.309756
Medtr3g107960.1	-0.375948	4.11338	-4.40931	0.000643857	0.0417328	-0.383643
Medtr3g107960.2	-0.375948	4.11338	-4.40931	0.000643857	0.0417328	-0.383643
Medtr3g108010.1	-0.284938	5.25701	-4.38251	0.00067724	0.0424508	-0.542655
Medtr3g108360.1	-0.541092	5.50406	-5.2279	0.000143318	0.0202527	0.99103
Medtr3g108660.1	-0.291657	5.12575	-4.77453	0.000325993	0.0294002	0.197108
Medtr3g109160.1	1.07388	6.31044	4.37219	0.00069057	0.0424508	-0.629824
Medtr3g110132.1	-0.262958	4.71006	-4.28777	0.000810227	0.0449691	-0.677571
Medtr3g110140.1	-0.613917	6.52993	-4.61454	0.000438386	0.0338955	-0.212183
Medtr3g109710.1	1.29048	0.912339	4.64265	0.000416057	0.0329457	0.259797
Medtr3g110320.1	1.95548	4.21082	5.19287	0.000152567	0.0205011	1.09082
Medtr3g110330.1	2.08991	1.40548	4.33202	0.000745048	0.0433526	-0.264508
Medtr3g111190.1	-0.57695	5.62519	-4.24643	0.000876415	0.0465224	-0.843159
Medtr3g111210.1	-0.689101	3.69606	-5.35074	0.000115248	0.0182751	1.3613
Medtr3g112380.1	1.21941	-5.32172	4.34598	0.000725627	0.0432572	-0.635353
Medtr3g115180.1	1.40486	2.53838	4.63591	0.000421302	0.0331404	0.221668
Medtr3g115640.1	-0.309578	6.7373	-5.94332	4.15e-05	0.0113316	2.17242
Medtr3g116250.1	-0.341728	5.83466	-5.58315	7.67e-05	0.0149524	1.59289
Medtr3g116500.3	-0.319972	4.92054	-4.67412	0.000392457	0.0323085	0.039999
Medtr3g116500.1	-0.319972	4.92054	-4.67412	0.000392457	0.0323085	0.039999
Medtr3g116500.2	-0.319972	4.92054	-4.67412	0.000392457	0.0323085	0.039999
Medtr3g116510.1	-0.704955	1.8558	-4.73752	0.000349019	0.0305914	0.416104
Medtr3g116510.3	-0.704955	1.8558	-4.73752	0.000349019	0.0305914	0.416104
Medtr3g117090.1	-0.975995	3.50843	-4.40875	0.000644539	0.0417328	-0.451038
Medtr3g117490.1	-0.27725	6.29287	-4.93708	0.000242054	0.0249332	0.414906
Medtr3g118120.1	-0.434002	4.57882	-5.19226	0.000152734	0.0205011	1.00753
Medtr3g118430.2	-0.384064	6.14218	-4.65953	0.000403224	0.0327195	-0.107587
Medtr3g118430.1	-0.384064	6.14218	-4.65953	0.000403224	0.0327195	-0.107587
Medtr4g005050.2	-0.368858	5.78174	-6.70655	1.19e-05	0.0063713	3.49019
Medtr4g005050.1	-0.368858	5.78174	-6.70655	1.19e-05	0.0063713	3.49019
Medtr4g009740.2	-0.462952	3.70236	-4.37207	0.000690722	0.0424508	-0.422984
Medtr4g009740.1	-0.462952	3.70236	-4.37207	0.000690722	0.0424508	-0.422984
Medtr4g009740.3	-0.462952	3.70236	-4.37207	0.000690722	0.0424508	-0.422984
Medtr4g010630.1	2.91578	-2.05508	4.40614	0.000647719	0.0417859	-0.442362
Medtr4g011550.1	-0.397515	4.46389	-6.4825	1.71e-05	0.00725515	3.21783
Medtr4g011790.2	1.54317	2.64257	4.63479	0.000422182	0.0331404	0.252013
Medtr4g011920.1	-0.325507	6.25199	-7.10556	6.42e-06	0.00454914	4.09682
Medtr4g013235.1	-0.449212	5.32742	-4.32587	0.000753784	0.043415	-0.677119
Medtr4g013235.3	-4.36962	-4.26783	-4.59994	0.000450467	0.0343607	-0.214586
Medtr4g013350.1	0.741264	3.04131	4.34547	0.000726331	0.0432572	-0.367606
Medtr4g013385.1	1.29192	7.19782	6.17632	2.81e-05	0.00937098	2.51904
Medtr4g013770.1	0.532872	9.65902	7.47135	3.71e-06	0.00341512	4.49138
Medtr4g015850.1	-0.326747	5.47183	-5.12608	0.000171967	0.0210961	0.804584
Medtr4g016920.2	0.848841	5.2881	4.51961	0.000523373	0.0374143	-0.270513
Medtr4g017030.1	5.19557	4.41578	4.71797	0.000361854	0.0312332	0.399759
Medtr4g417280.1	1.96761	-2.32382	5.85803	4.79e-05	0.0123857	0.849161
Medtr4g017260.1	1.21941	-5.32172	4.34598	0.000725627	0.0432572	-0.635353
Medtr4g019360.1	-0.468277	3.44648	-4.73996	0.000347449	0.0305397	0.293418
Medtr4g019225.1	3.02397	7.03057	4.59541	0.000454288	0.0344953	-0.229291
Medtr4g019780.1	0.806139	6.55529	4.33272	0.000744068	0.0433526	-0.728938
Medtr4g020850.2	-0.590118	2.76134	-5.8353	4.98e-05	0.0123857	2.25043
Medtr4g020850.1	-0.590118	2.76134	-5.8353	4.98e-05	0.0123857	2.25043
Medtr4g020850.3	-0.590118	2.76134	-5.8353	4.98e-05	0.0123857	2.25043
Medtr4g021750.1	-0.804237	3.56609	-5.00584	0.00021363	0.0231652	0.758073
Medtr4g023590.1	-0.461462	4.65465	-5.72088	6.05e-05	0.0130306	1.92859
Medtr4g025590.1	-3.1766	-1.63192	-4.84613	0.000285809	0.0277868	0.00367853
Medtr4g026450.2	-0.317811	3.51495	-4.56938	0.000476876	0.0351965	-0.0318916
Medtr4g026450.1	-0.317811	3.51495	-4.56938	0.000476876	0.0351965	-0.0318916
Medtr4g027425.1	-0.879473	4.11996	-6.72073	1.17e-05	0.0063713	3.60394
Medtr4g029170.1	1.90094	8.55389	8.6518	7.04e-07	0.00167076	6.2633
Medtr4g029180.1	2.54008	6.49182	8.14267	1.41e-06	0.00266761	5.64735
Medtr4g029190.1	-2.4406	0.0179261	-5.25605	0.000136311	0.0197552	1.30763
Medtr4g029200.1	-1.76471	0.79823	-4.76836	0.000329718	0.0296504	0.449978
Medtr4g029430.1	3.78935	1.86499	5.33647	0.000118191	0.0183679	1.18182
Medtr4g031950.1	-1.41198	-5.05756	-4.93096	0.00024477	0.0251298	0.0613807
Medtr4g032190.1	-0.302237	3.61457	-4.23246	0.000900008	0.0472515	-0.643018
Medtr4g032290.1	-2.22455	-2.82313	-4.72662	0.000356114	0.0308755	-0.343756
Medtr4g032865.1	1.34357	9.42056	4.83561	0.00029138	0.0280629	0.0351161
Medtr4g035310.2	-0.495102	4.81028	-4.53807	0.00050561	0.0366811	-0.21766
Medtr4g035490.1	-2.19723	-4.75863	-7.22291	5.38e-06	0.00424032	2.20125
Medtr4g036415.1	-0.353461	5.92377	-4.69601	0.000376856	0.0317798	-0.00258212
Medtr4g037015.1	3.50304	-4.39497	4.3496	0.000720685	0.0432572	-0.741031
Medtr4g037575.1	-0.473643	5.03411	-5.15324	0.000163784	0.0206199	0.885241
Medtr4g039650.1	-0.367734	6.41686	-6.25676	2.46e-05	0.00871769	2.72148
Medtr4g043760.1	-4.69725	-3.64124	-9.74792	1.73e-07	0.000567309	4.60078
Medtr4g037670.1	-1.07349	0.361305	-4.8304	0.000294173	0.0281239	0.515265
Medtr4g045577.1	-0.370292	7.28935	-5.60892	7.34e-05	0.0144682	1.54873
Medtr4g045743.1	-0.322713	5.8646	-4.74525	0.000344076	0.030286	0.0857513
Medtr4g055920.1	-0.511661	3.278	-4.99744	0.000216908	0.0233463	0.766108
Medtr4g056480.1	-0.444715	5.73309	-4.48057	0.000563112	0.0394299	-0.403185
Medtr4g057650.1	-0.461913	2.36004	-4.28676	0.000811783	0.0449691	-0.397758
Medtr4g057650.2	-0.461913	2.36004	-4.28676	0.000811783	0.0449691	-0.397758
Medtr4g059730.1	1.24408	9.82317	4.58406	0.000463995	0.0348987	-0.472908
Medtr4g061833.2	-0.657202	3.49661	-4.71454	0.000364157	0.0312588	0.265965
Medtr4g061930.1	-0.657202	3.49661	-4.71454	0.000364157	0.0312588	0.265965
Medtr4g063895.2	6.23861	-0.484549	5.25124	0.000137482	0.0198788	0.854799
Medtr4g064670.1	-0.327245	6.69227	-4.58428	0.000463803	0.0348987	-0.279721
Medtr4g065030.2	-0.346207	3.07265	-4.3414	0.00073195	0.0432572	-0.400565
Medtr4g065030.3	-0.346207	3.07265	-4.3414	0.00073195	0.0432572	-0.400565
Medtr4g065030.1	-0.346207	3.07265	-4.3414	0.00073195	0.0432572	-0.400565
Medtr4g068120.1	-0.368479	4.07898	-4.85387	0.000281786	0.0276803	0.439
Medtr4g068120.2	-0.368479	4.07898	-4.85387	0.000281786	0.0276803	0.439
Medtr4g068150.2	-6.33956	-2.23704	-4.33108	0.000746382	0.0433897	-0.392837
Medtr4g068580.1	-0.530024	5.01308	-5.74049	5.85e-05	0.0130218	1.93904
Medtr4g068570.1	4.69305	-0.830539	4.38896	0.000669041	0.0424508	-0.458944
Medtr4g068730.1	1.7606	-5.23367	12.1393	1.19e-08	0.000184769	4.89892
Medtr4g068740.1	-0.643559	4.73078	-6.03113	3.58e-05	0.0105697	2.44706
Medtr4g069070.1	1.16983	2.70303	4.62274	0.000431748	0.0336747	0.200785
Medtr4g069830.1	-0.347914	5.11057	-4.402	0.000652788	0.0418105	-0.500591
Medtr4g070370.1	2.74233	4.29002	4.44942	0.000597039	0.0403546	-0.305755
Medtr4g070590.1	-0.767617	1.14091	-4.50139	0.000541542	0.0383069	-0.0197032
Medtr4g070630.1	1.78946	0.761324	4.94523	0.000238492	0.0247297	0.64274
Medtr4g073370.2	-0.37096	6.16708	-5.3683	0.000111731	0.0180856	1.20425
Medtr4g073370.1	-0.37096	6.16708	-5.3683	0.000111731	0.0180856	1.20425
Medtr4g073370.3	-0.37096	6.16708	-5.3683	0.000111731	0.0180856	1.20425
Medtr4g074875.1	-0.427355	4.79872	-5.32752	0.000120078	0.0186148	1.23067
Medtr4g074980.2	6.38031	-1.52307	5.54403	8.21e-05	0.0157478	1.28737
Medtr4g074980.1	6.42998	-0.626565	5.158	0.000162394	0.0205696	0.778499
Medtr4g074990.1	7.93133	0.119522	4.65773	0.000404567	0.0327857	0.134731
Medtr4g074995.1	8.23426	1.31873	5.16556	0.000160208	0.0205011	0.770542
Medtr4g075060.1	-0.396214	5.39585	-5.90775	4.4e-05	0.011774	2.19342
Medtr4g075410.1	-0.367081	5.57683	-5.85811	4.79e-05	0.0123857	2.10182
Medtr4g076180.1	-0.451541	4.94162	-7.33602	4.53e-06	0.00371836	4.5079
Medtr4g076210.1	-0.190084	7.81866	-5.76878	5.57e-05	0.0128546	1.80481
Medtr4g077100.1	1.78896	5.25042	4.5371	0.000506528	0.036705	-0.210518
Medtr4g077490.1	-0.303985	4.79783	-4.26677	0.000843183	0.0458075	-0.711411
Medtr4g077650.5	-0.207796	3.08171	-4.37799	0.000683037	0.0424508	-0.320478
Medtr4g077650.7	-0.207796	3.08171	-4.37799	0.000683037	0.0424508	-0.320478
Medtr4g077650.4	-0.207796	3.08171	-4.37799	0.000683037	0.0424508	-0.320478
Medtr4g077650.3	-0.207796	3.08171	-4.37799	0.000683037	0.0424508	-0.320478
Medtr4g077650.6	-0.207796	3.08171	-4.37799	0.000683037	0.0424508	-0.320478
Medtr4g077650.2	-0.207796	3.08171	-4.37799	0.000683037	0.0424508	-0.320478
Medtr4g077650.1	-0.207796	3.08171	-4.37799	0.000683037	0.0424508	-0.320478
Medtr4g077960.1	-2.43506	-4.75863	-4.81419	0.00030306	0.0285163	-0.175186
Medtr4g078220.1	-0.36803	5.73542	-5.16916	0.000159178	0.0205011	0.859621
Medtr4g079390.1	-0.302172	3.74081	-4.26611	0.000844238	0.0458075	-0.631841
Medtr4g080020.1	-0.640412	5.49707	-4.39293	0.00066405	0.0423138	-0.554475
Medtr4g080050.2	-0.628343	3.33774	-4.81887	0.000300469	0.0284058	0.414115
Medtr4g080050.1	-0.628343	3.33774	-4.81887	0.000300469	0.0284058	0.414115
Medtr4g080320.1	-0.876886	4.02404	-5.15975	0.000161883	0.0205467	1.04048
Medtr4g080700.1	2.27621	-3.37803	4.20884	0.000941422	0.0484343	-1.01887
Medtr4g081540.1	-0.428572	2.73006	-5.05235	0.000196389	0.0224565	0.928262
Medtr4g084000.1	-1.86337	-1.64903	-4.32968	0.000748363	0.04339	-0.69063
Medtr4g084080.1	-0.46053	3.74718	-4.70128	0.000373202	0.031557	0.204328
Medtr4g084200.1	-0.290035	5.74975	-5.16598	0.000160088	0.0205011	0.855594
Medtr4g084570.1	-0.444348	3.82886	-6.06166	3.4e-05	0.0103861	2.56286
Medtr4g085550.1	-0.360464	7.36008	-6.39549	1.96e-05	0.00789421	2.90274
Medtr4g085625.1	-0.469724	3.27538	-4.28252	0.000818333	0.0451629	-0.519526
Medtr4g086370.2	-0.393592	3.40462	-5.77185	5.55e-05	0.0128546	2.10491
Medtr4g086370.3	-0.393592	3.40462	-5.77185	5.55e-05	0.0128546	2.10491
Medtr4g086370.1	-0.393592	3.40462	-5.77185	5.55e-05	0.0128546	2.10491
Medtr4g086370.4	-0.393592	3.40462	-5.77185	5.55e-05	0.0128546	2.10491
Medtr4g086490.1	-0.713667	2.71516	-6.1008	3.19e-05	0.01018	2.68019
Medtr4g087100.1	0.933932	3.69202	4.91818	0.000250539	0.0254704	0.580547
Medtr4g087210.1	-0.381185	4.53286	-5.28358	0.000129803	0.01926	1.1699
Medtr4g087530.1	-0.328008	5.97144	-6.04149	3.52e-05	0.0105697	2.38364
Medtr4g087925.1	1.67045	1.00437	5.16588	0.000160116	0.0205011	1.09646
Medtr4g088080.1	2.90629	-4.08701	4.22299	0.000916388	0.0477184	-0.917997
Medtr4g088190.1	1.23751	8.00967	6.01707	3.66e-05	0.0107673	2.22347
Medtr4g088195.1	1.19041	6.4944	5.41834	0.00010231	0.0173726	1.26369
Medtr4g088875.1	-0.439431	4.05311	-4.47309	0.000571076	0.0397641	-0.303533
Medtr4g089005.1	-0.678417	1.56567	-4.24565	0.000877713	0.0465516	-0.415661
Medtr4g089010.1	-0.33201	5.83147	-5.84291	4.91e-05	0.0123857	2.06295
Medtr4g091520.2	-3.89185	-2.42895	-5.39372	0.000106837	0.0177073	0.732439
Medtr4g092040.2	-0.868572	3.42502	-4.26786	0.000841442	0.0458075	-0.575153
Medtr4g092040.1	-0.868572	3.42502	-4.26786	0.000841442	0.0458075	-0.575153
Medtr4g093110.1	1.43868	2.56625	5.21133	0.00014762	0.020285	1.22021
Medtr4g093580.3	1.24891	3.16876	4.64759	0.000412257	0.0329457	0.157558
Medtr4g093835.1	0.679654	4.56693	6.21083	2.66e-05	0.00919247	2.74652
Medtr4g094130.1	-0.322429	5.05366	-4.48892	0.000554358	0.0389043	-0.332075
Medtr4g094488.1	0.717365	6.27232	4.24845	0.000873055	0.0464284	-0.894891
Medtr4g094492.1	1.86868	5.85781	4.62077	0.000433336	0.0337563	-0.178046
Medtr4g094525.2	5.64353	-2.49655	5.34866	0.000115673	0.018296	0.914687
Medtr4g096920.1	2.18744	-0.155053	4.89628	0.000260754	0.0262095	0.398087
Medtr4g096930.1	-0.420129	6.03558	-6.47632	1.72e-05	0.00725515	3.10721
Medtr4g094705.1	-0.432279	6.64383	-5.84846	4.87e-05	0.0123857	2.0174
Medtr4g094708.1	-0.39586	6.78777	-5.22424	0.000144257	0.020285	0.898767
Medtr4g094812.1	2.24657	4.40335	4.21615	0.000928398	0.048014	-0.815038
Medtr4g095018.1	-0.49189	3.91949	-6.46971	1.74e-05	0.00728359	3.2062
Medtr4g095032.1	-0.765136	2.24228	-4.45322	0.000592788	0.0403119	-0.11982
Medtr4g098610.1	1.21941	-5.32172	4.34598	0.000725627	0.0432572	-0.635353
Medtr4g099510.1	1.21193	-0.428694	4.24794	0.000873899	0.0464284	-0.442411
Medtr4g100800.1	-0.420131	6.44343	-7.84227	2.16e-06	0.00321753	5.19065
Medtr4g100870.1	-0.332094	4.76419	-4.38089	0.000679312	0.0424508	-0.519204
Medtr4g101025.1	2.23488	2.69324	6.35322	2.1e-05	0.00824252	2.999
Medtr4g102450.1	-2.23297	0.307444	-4.32861	0.000749873	0.04339	-0.266443
Medtr4g104540.1	2.88284	3.40163	5.02693	0.000205627	0.022922	0.837854
Medtr4g104550.1	2.55269	2.30745	4.66094	0.000402167	0.0327189	0.253468
Medtr4g104570.1	3.07642	-0.375726	4.52716	0.000516029	0.0371344	-0.277804
Medtr4g104620.4	-0.440698	5.67291	-5.41611	0.000102711	0.0173726	1.31736
Medtr4g105520.1	-1.05606	2.66763	-4.51223	0.000530657	0.0377943	-0.0615318
Medtr4g107110.2	-3.58247	-4.0812	-4.31578	0.000768316	0.0438912	-0.7125
Medtr4g107290.1	-0.316463	5.69981	-5.39454	0.000106683	0.0177073	1.27946
Medtr4g107420.1	-0.467925	3.58835	-4.45022	0.000596143	0.0403546	-0.249988
Medtr4g107470.2	-0.428508	6.06843	-4.78663	0.000318813	0.029128	0.143489
Medtr4g107760.3	1.12586	3.45807	6.27259	2.4e-05	0.00866308	2.9437
Medtr4g107760.1	1.12586	3.45807	6.27259	2.4e-05	0.00866308	2.9437
Medtr4g107760.2	1.12586	3.45807	6.27259	2.4e-05	0.00866308	2.9437
Medtr4g107760.4	1.12586	3.45807	6.27259	2.4e-05	0.00866308	2.9437
Medtr4g107810.1	0.690802	5.96346	5.01147	0.000211463	0.0231195	0.570387
Medtr4g107890.1	-1.08849	0.791218	-4.42813	0.000621435	0.0414195	-0.108641
Medtr4g107890.3	-1.08849	0.791218	-4.42813	0.000621435	0.0414195	-0.108641
Medtr4g109040.1	-1.25717	4.21082	-5.95777	4.05e-05	0.011278	2.37588
Medtr4g109190.1	-0.304882	4.27614	-4.22142	0.000919134	0.0477184	-0.794796
Medtr4g111840.1	0.916782	3.82361	6.59328	1.43e-05	0.0069619	3.43013
Medtr4g112045.1	-0.388668	7.04053	-5.90334	4.44e-05	0.0118114	2.08406
Medtr4g114105.4	0.455063	0.691775	4.56871	0.000477477	0.0351965	0.095114
Medtr4g114105.1	0.455063	0.691775	4.56871	0.000477477	0.0351965	0.095114
Medtr4g114105.2	0.455063	0.691775	4.56871	0.000477477	0.0351965	0.095114
Medtr4g114105.3	0.455063	0.691775	4.56871	0.000477477	0.0351965	0.095114
Medtr4g114930.1	-0.363792	4.32138	-5.21477	0.000146716	0.020285	1.05418
Medtr4g116273.1	-0.857262	2.59007	-4.83001	0.000294384	0.0281239	0.517839
Medtr4g116320.1	-0.494062	2.28522	-4.68863	0.000382046	0.031942	0.324296
Medtr4g116370.3	-0.367978	5.78579	-4.91476	0.000252105	0.0255462	0.408647
Medtr4g116570.1	-0.27557	5.72462	-4.68766	0.000382731	0.031942	-0.00692403
Medtr4g117890.1	-1.78965	-0.588554	-4.50911	0.000533765	0.0378857	-0.136239
Medtr4g118720.1	-0.379373	7.57643	-6.31334	2.24e-05	0.00849944	2.75156
Medtr4g118845.1	-0.699738	6.03318	-5.00234	0.000214991	0.0232202	0.528939
Medtr4g119930.1	1.86659	3.95341	5.74355	5.82e-05	0.0130002	2.03564
Medtr4g120400.1	0.308372	5.12732	4.63232	0.000424124	0.0332465	-0.0667051
Medtr4g121890.1	-0.252118	6.45839	-4.38589	0.00067293	0.0424508	-0.630821
Medtr4g122620.1	2.17512	-4.4675	5.11034	0.000176901	0.0214898	0.225071
Medtr4g123110.1	-0.384083	6.87834	-4.94073	0.000240454	0.0248505	0.381214
Medtr4g123850.1	-0.241764	8.34242	-4.61797	0.000435594	0.0338054	-0.330708
Medtr4g124430.1	-0.370182	5.56111	-4.18635	0.000982663	0.0496357	-0.966855
Medtr4g124430.2	-0.370182	5.56111	-4.18635	0.000982663	0.0496357	-0.966855
Medtr4g124590.1	-0.373839	6.22918	-5.48485	9.11e-05	0.0168379	1.40257
Medtr4g125690.1	-0.30416	7.25607	-4.73063	0.000353491	0.0308532	-0.0429672
Medtr4g125930.1	-0.479113	4.65341	-4.80312	0.00030929	0.0287682	0.296153
Medtr4g127450.1	-0.653492	4.01699	-4.43903	0.000608818	0.0407967	-0.302437
Medtr4g127880.1	-0.465105	5.86987	-4.27785	0.000825624	0.0453722	-0.803197
Medtr4g128220.4	-0.656834	1.60066	-5.42359	0.000101371	0.0173726	1.55717
Medtr4g128220.3	-0.656834	1.60066	-5.42359	0.000101371	0.0173726	1.55717
Medtr4g128220.1	-0.656834	1.60066	-5.42359	0.000101371	0.0173726	1.55717
Medtr4g128220.6	-0.656834	1.60066	-5.42359	0.000101371	0.0173726	1.55717
Medtr4g128260.1	0.8327	5.63849	4.47073	0.000573604	0.0398148	-0.434138
Medtr4g128840.1	-0.441883	7.50339	-4.64663	0.000412998	0.0329457	-0.236478
Medtr4g129020.1	0.712001	6.01612	4.31891	0.000763775	0.0438285	-0.717603
Medtr4g129070.1	0.305375	6.13808	4.91234	0.000253223	0.0256178	0.386193
Medtr4g132010.1	1.22063	2.14867	4.34318	0.000729482	0.0432572	-0.278634
Medtr4g132060.1	1.7606	-5.05756	5.31001	0.000123857	0.0187908	0.499617
Medtr4g132380.1	2.10343	3.60741	4.83146	0.000293604	0.0281239	0.486313
Medtr4g132390.1	2.67645	-2.55447	4.33209	0.000744962	0.0433526	-0.769263
Medtr4g133800.1	-1.87143	0.870773	-5.12731	0.000171585	0.0210908	1.08248
Medtr4g134080.1	-0.353614	6.35393	-5.95406	4.07e-05	0.011278	2.22249
Medtr4g134530.1	-0.297269	5.44148	-5.34265	0.000116907	0.0183679	1.21155
Medtr4g134760.3	0.859486	5.27061	5.70895	6.18e-05	0.0131177	1.86633
Medtr5g005330.1	0.57577	3.62295	4.2671	0.000842644	0.0458075	-0.61347
Medtr5g005380.1	-0.454003	6.58668	-5.70554	6.21e-05	0.0131177	1.77349
Medtr5g005940.1	-0.277258	6.06041	-4.42523	0.00062484	0.0415575	-0.53181
Medtr5g007380.1	-0.352963	6.24528	-4.28675	0.000811796	0.0449691	-0.817396
Medtr5g007380.2	-0.352963	6.24528	-4.28675	0.000811796	0.0449691	-0.817396
Medtr5g007450.1	0.806889	8.61966	4.86394	0.00027664	0.0274085	0.109999
Medtr5g007550.1	1.85119	5.43565	5.22111	0.000145064	0.020285	0.962889
Medtr5g007730.1	1.87605	7.33873	4.20335	0.000951313	0.0486436	-1.01463
Medtr5g008300.1	-0.589985	4.64008	-5.26202	0.000134872	0.0195923	1.10906
Medtr5g008420.1	-0.3757	6.50615	-4.40791	0.000645556	0.0417328	-0.603993
Medtr5g009190.1	1.21941	-5.32172	4.34598	0.000725627	0.0432572	-0.635353
Medtr5g009260.1	0.652887	4.53226	4.26833	0.000840678	0.0458075	-0.62171
Medtr5g009350.1	0.391846	8.11599	5.08364	0.000185612	0.0218661	0.55666
Medtr5g009530.1	-0.479187	3.43698	-5.31063	0.000123722	0.0187908	1.32245
Medtr5g009530.2	-0.479187	3.43698	-5.31063	0.000123722	0.0187908	1.32245
Medtr5g009530.5	-0.479187	3.43698	-5.31063	0.000123722	0.0187908	1.32245
Medtr5g010300.1	-0.799648	5.56985	-6.7442	1.12e-05	0.00631455	3.56118
Medtr5g010370.1	-2.35975	-2.38132	-4.73479	0.000350782	0.0307028	-0.0739125
Medtr5g010550.4	4.85129	-2.22132	4.41739	0.000634139	0.0417129	-0.421518
Medtr5g010550.5	4.85129	-2.22132	4.41739	0.000634139	0.0417129	-0.421518
Medtr5g010640.1	1.20804	8.72515	4.19498	0.000966615	0.0490541	-1.1547
Medtr5g010830.1	1.2729	2.47443	4.40444	0.000649792	0.0418105	-0.187592
Medtr5g012620.1	-0.381915	6.7158	-7.08841	6.59e-06	0.00461739	4.04328
Medtr5g012780.1	-0.40893	7.3036	-6.99649	7.59e-06	0.00498102	3.86986
Medtr5g013780.1	-0.374839	6.32325	-4.67601	0.000391083	0.0323085	-0.0797819
Medtr5g013820.1	-0.359428	6.71753	-5.27508	0.000131776	0.0194141	0.997126
Medtr5g014640.1	-2.74332	-3.0782	-4.70524	0.000370478	0.0314977	-0.242429
Medtr5g015830.1	-0.257417	4.26331	-4.23112	0.00090232	0.0473331	-0.732139
Medtr5g016810.2	-1.46609	1.60415	-4.18863	0.000978388	0.0495709	-0.50595
Medtr5g016890.1	0.823485	3.16902	4.77718	0.00032441	0.0293424	0.416719
Medtr5g017090.1	0.381686	6.69719	4.31169	0.0007743	0.0438912	-0.783462
Medtr5g017640.1	-0.602334	4.6407	-5.86533	4.73e-05	0.0123857	2.16666
Medtr5g017970.1	-0.341498	3.34329	-4.28259	0.000818224	0.0451629	-0.542138
Medtr5g018050.3	-0.663958	2.4544	-4.45676	0.000588862	0.0403119	-0.163641
Medtr5g018980.1	6.45515	-0.642003	5.13065	0.00017056	0.0210908	0.686496
Medtr5g019010.1	2.44602	5.78699	5.17075	0.000158726	0.0205011	0.852095
Medtr5g020020.1	-1.51257	3.13218	-7.30181	4.77e-06	0.0038631	4.4923
Medtr5g020270.2	-1.15354	2.5944	-4.23608	0.000893829	0.0470064	-0.499729
Medtr5g020760.1	0.712883	9.88844	4.28139	0.000820089	0.0451629	-1.06629
Medtr5g020800.1	0.996235	8.04846	6.50626	1.64e-05	0.00723611	3.05996
Medtr5g020860.1	0.986721	2.88053	5.55222	8.1e-05	0.0155728	1.79283
Medtr5g022000.1	-0.366919	6.43891	-4.30321	0.000786848	0.0442289	-0.791073
Medtr5g022380.2	2.3674	4.03309	5.1291	0.000171035	0.0210908	0.995021
Medtr5g022390.2	3.70782	0.49176	4.42696	0.000622814	0.041467	-0.240672
Medtr5g022480.1	1.21941	-5.32172	4.34598	0.000725627	0.0432572	-0.635353
Medtr5g022940.1	-0.550487	8.10751	-4.57296	0.000473705	0.0351965	-0.414799
Medtr5g023020.1	-0.379251	7.15317	-8.46966	9e-07	0.00195427	6.04758
Medtr5g023150.1	-0.702891	5.30022	-4.35571	0.0007124	0.0432572	-0.604446
Medtr5g024200.6	-1.21543	-0.15216	-4.38574	0.00067313	0.0424508	-0.301641
Medtr5g025280.1	-0.353034	3.38001	-4.8044	0.000308561	0.0287432	0.421434
Medtr5g026660.1	-0.336424	5.92339	-6.99966	7.56e-06	0.00498102	3.95034
Medtr5g028290.1	-0.702999	4.12194	-4.47889	0.000564883	0.0394652	-0.310055
Medtr5g029600.1	0.620279	3.91184	4.41146	0.000641255	0.0417144	-0.342698
Medtr5g029690.1	-1.05008	0.811691	-4.81803	0.000300933	0.0284058	0.481625
Medtr5g032870.1	0.479048	5.19032	4.72646	0.000356223	0.0308755	0.0906407
Medtr5g032910.1	1.11941	4.97262	4.34661	0.000724763	0.0432572	-0.533944
Medtr5g034250.1	0.415372	5.90565	5.44097	9.83e-05	0.0173175	1.34159
Medtr5g034250.2	0.415372	5.90565	5.44097	9.83e-05	0.0173175	1.34159
Medtr5g034430.1	-0.875949	5.59555	-7.20125	5.55e-06	0.00432674	4.27578
Medtr5g035760.1	1.12257	2.88035	4.88748	0.000264978	0.0264634	0.615197
Medtr5g038110.1	-0.305675	4.16061	-5.06992	0.000190258	0.0221207	0.833746
Medtr5g038420.4	-0.456193	2.68897	-4.57099	0.000475448	0.0351965	0.0555972
Medtr5g042000.1	-0.299874	6.59238	-4.21001	0.000939319	0.0484343	-0.990533
Medtr5g044040.1	-2.44408	-3.62205	-4.29816	0.00079442	0.0443615	-0.863055
Medtr5g045190.1	-0.286818	5.59518	-4.57164	0.000474869	0.0351965	-0.216653
Medtr5g046240.1	-0.456915	4.90091	-4.68839	0.00038221	0.031942	0.0662778
Medtr5g447010.1	-1.41198	-5.05756	-4.59537	0.000454314	0.0344953	-0.353749
Medtr5g048550.1	0.519606	9.35105	4.28505	0.000814417	0.0450743	-1.03953
Medtr5g049620.1	-0.855739	2.23263	-5.38837	0.000107848	0.0177335	1.52702
Medtr5g055210.1	-0.484877	7.17681	-4.41545	0.000636457	0.0417129	-0.647434
Medtr5g058920.1	0.355536	4.18696	5.00625	0.000213471	0.0231652	0.726286
Medtr5g059140.1	1.42403	6.00271	5.43749	9.89e-05	0.0173175	1.33879
Medtr5g066650.1	-0.583401	2.94276	-6.19032	2.75e-05	0.00937098	2.8159
Medtr5g066710.1	-0.4284	7.86207	-5.12274	0.000173	0.0211541	0.646644
Medtr5g067980.2	-0.421371	3.65165	-5.31346	0.000123103	0.0187908	1.29968
Medtr5g067980.1	-0.421371	3.65165	-5.31346	0.000123103	0.0187908	1.29968
Medtr5g068760.1	0.493526	3.79917	5.015	0.000210117	0.0230128	0.767567
Medtr5g069010.1	-2.63383	-4.54873	-4.71527	0.000363665	0.0312588	-0.311812
Medtr5g069780.2	-0.39321	5.05267	-7.13291	6.16e-06	0.00450302	4.19177
Medtr5g069780.1	-0.39321	5.05267	-7.13291	6.16e-06	0.00450302	4.19177
Medtr5g070960.1	-0.634023	4.28979	-5.22957	0.000142893	0.0202527	1.10149
Medtr5g071310.1	-0.649273	4.96503	-4.79019	0.000316733	0.0291061	0.247934
Medtr5g071400.1	-1.26619	-0.886198	-4.37499	0.000686927	0.0424508	-0.395269
Medtr5g071570.1	-0.530462	4.74548	-6.1527	2.92e-05	0.00956561	2.65482
Medtr5g071670.1	-0.5543	4.54537	-4.65152	0.000409259	0.0329124	0.0109741
Medtr5g071823.1	-0.533089	1.73674	-4.33689	0.000738216	0.0432572	-0.269725
Medtr5g071850.1	-0.533089	1.73674	-4.33689	0.000738216	0.0432572	-0.269725
Medtr5g072140.1	-0.547065	4.98841	-4.78236	0.000321326	0.0291906	0.237779
Medtr5g074740.1	-1.84367	0.615477	-4.81908	0.000300354	0.0284058	0.531497
Medtr5g075650.2	1.51617	5.89838	4.64296	0.000415819	0.0329457	-0.0729103
Medtr5g075650.1	1.51617	5.89838	4.64296	0.000415819	0.0329457	-0.0729103
Medtr5g075650.3	1.51617	5.89838	4.64296	0.000415819	0.0329457	-0.0729103
Medtr5g076240.1	-0.38753	7.32473	-4.89911	0.000259411	0.0261167	0.255059
Medtr5g077430.1	-0.492153	5.08501	-4.83482	0.000291801	0.0280629	0.301217
Medtr5g077510.1	1.03805	5.06014	4.52133	0.00052169	0.0373692	-0.272924
Medtr5g077715.1	3.39629	-2.3209	4.89364	0.000262015	0.0262939	-0.0221331
Medtr5g077930.1	-0.655863	0.871393	-4.58313	0.000464801	0.0348987	0.14949
Medtr5g078020.1	1.93322	3.49103	4.34755	0.000723484	0.0432572	-0.39167
Medtr5g079880.1	0.718203	4.61882	5.00062	0.000215664	0.0232525	0.668972
Medtr5g079890.1	2.09353	3.81647	4.79837	0.000311999	0.0288478	0.452937
Medtr5g079940.1	-0.357658	3.97459	-4.66283	0.00040076	0.0326898	0.0984158
Medtr5g079940.2	-0.357658	3.97459	-4.66283	0.00040076	0.0326898	0.0984158
Medtr5g080650.1	-0.31163	4.99349	-5.2449	0.000139043	0.0200116	1.05989
Medtr5g082900.1	-0.965855	7.19529	-5.64549	6.89e-05	0.0138929	1.61936
Medtr5g087490.1	-0.211839	6.92363	-4.41936	0.000631782	0.0417129	-0.616903
Medtr5g087500.2	3.31573	-2.31746	5.50375	8.81e-05	0.0164757	0.562607
Medtr5g087510.1	1.63413	0.700698	4.78591	0.000319235	0.029128	0.491498
Medtr5g089000.1	-0.380634	5.4703	-5.915	4.35e-05	0.0116808	2.20451
Medtr5g089510.2	-0.464513	5.30998	-6.57065	1.48e-05	0.0069619	3.30539
Medtr5g089510.3	-0.464513	5.30998	-6.57065	1.48e-05	0.0069619	3.30539
Medtr5g089510.4	-0.464513	5.30998	-6.57065	1.48e-05	0.0069619	3.30539
Medtr5g089750.1	-0.389801	3.90729	-4.92238	0.000248627	0.0253587	0.592192
Medtr5g089820.1	1.27717	5.884	6.68071	1.24e-05	0.00651085	3.46729
Medtr5g090090.2	-0.437216	5.85998	-5.96931	3.97e-05	0.0112412	2.27665
Medtr5g090095.1	-1.22644	-0.285503	-4.27384	0.000831933	0.0456371	-0.498974
Medtr5g090990.1	0.910416	2.44234	6.51951	1.61e-05	0.00723611	3.32747
Medtr5g091330.1	1.46148	-5.28078	4.199	0.000959243	0.0488391	-0.851923
Medtr5g091950.1	-0.908785	4.4059	-4.20325	0.0009515	0.0486436	-0.816431
Medtr5g092100.1	-0.591804	5.08835	-4.87083	0.000273171	0.0271511	0.371771
Medtr5g093070.1	-0.372355	5.48035	-6.44072	1.82e-05	0.0075313	3.07766
Medtr5g094790.1	-1.41198	-5.23367	-9.93618	1.38e-07	0.000476279	4.04975
Medtr5g095200.1	2.24911	-0.187421	4.35994	0.000706727	0.0432572	-0.46149
Medtr5g096820.1	-0.745349	5.17362	-4.25595	0.000860689	0.0461622	-0.832922
Medtr5g098720.1	1.94946	6.43975	4.31721	0.000766241	0.0438891	-0.739407
Medtr5g099170.1	-0.208831	6.38521	-4.31524	0.000769109	0.0438912	-0.778723
Medtr6g005010.1	-0.32166	5.03436	-4.21642	0.00092792	0.048014	-0.834423
Medtr6g005310.1	3.13441	7.33912	8.63112	7.24e-07	0.00167076	6.29637
Medtr6g005330.1	4.53637	6.17536	7.38565	4.21e-06	0.00354818	4.61683
Medtr6g005340.1	3.23961	6.82519	8.34449	1.07e-06	0.00221871	5.92029
Medtr6g005360.1	3.92546	6.51518	7.88403	2.04e-06	0.00317115	5.31248
Medtr6g005760.3	0.714645	2.06477	4.32734	0.000751679	0.04339	-0.287097
Medtr6g007650.1	-0.378757	4.73206	-5.02035	0.000208089	0.022922	0.685402
Medtr6g007787.2	-0.381024	6.65106	-6.8223	9.95e-06	0.00584985	3.63861
Medtr6g007787.1	-0.381024	6.65106	-6.8223	9.95e-06	0.00584985	3.63861
Medtr6g008410.1	-0.406514	5.53718	-5.08745	0.000184341	0.021813	0.7185
Medtr6g009280.1	-1.41198	-5.23367	-9.93618	1.38e-07	0.000476279	4.04975
Medtr6g012870.1	-0.4225	2.96887	-4.25953	0.000854858	0.0461246	-0.493493
Medtr6g013240.1	-0.367962	4.82329	-5.26663	0.00013377	0.0195701	1.12359
Medtr6g015060.1	-0.263102	5.72007	-4.58885	0.000459874	0.0347802	-0.195047
Medtr6g015190.1	-0.422457	4.29702	-6.88273	9.06e-06	0.00570009	3.84315
Medtr6g015285.1	-0.464027	5.2368	-6.83157	9.81e-06	0.00584985	3.7199
Medtr6g015370.1	-1.69868	0.362313	-4.26613	0.000844207	0.0458075	-0.437387
Medtr6g015430.1	-0.988073	3.79237	-4.71315	0.000365094	0.0312961	0.177023
Medtr6g016040.2	0.367444	4.20843	5.07149	0.00018972	0.0221207	0.842788
Medtr6g016040.1	0.367444	4.20843	5.07149	0.00018972	0.0221207	0.842788
Medtr6g016215.1	-0.313912	6.10618	-5.57155	7.83e-05	0.0151522	1.56908
Medtr6g016875.1	-0.878309	4.22466	-4.45821	0.000587255	0.0403119	-0.303009
Medtr6g016970.1	4.77083	-2.88669	5.02064	0.000207981	0.022922	0.335846
Medtr6g017105.1	0.262087	4.04058	5.8339	4.99e-05	0.0123857	2.16991
Medtr6g017105.2	0.262087	4.04058	5.8339	4.99e-05	0.0123857	2.16991
Medtr6g022040.1	-1.84895	-1.48485	-4.2659	0.00084457	0.0458075	-0.839658
Medtr6g023340.1	0.742644	3.75117	4.38587	0.000672958	0.0424508	-0.530694
Medtr6g033130.3	-0.376144	3.16839	-4.63014	0.000425845	0.0332794	0.118628
Medtr6g033130.1	-0.376144	3.16839	-4.63014	0.000425845	0.0332794	0.118628
Medtr6g033235.1	-0.241363	5.37047	-4.18608	0.000983154	0.0496357	-0.937298
Medtr6g033340.1	-0.655478	3.47811	-5.72921	5.96e-05	0.0130306	2.03654
Medtr6g035315.1	-0.339825	5.72876	-4.3403	0.000733473	0.0432572	-0.673137
Medtr6g035370.1	-0.433286	5.67892	-5.21219	0.000147392	0.020285	0.921831
Medtr6g037330.1	-2.99789	-3.37768	-4.21934	0.000922784	0.047803	-0.868618
Medtr6g037490.1	1.21941	-5.32172	4.34598	0.000725627	0.0432572	-0.635353
Medtr6g039820.1	0.789731	4.23486	5.39828	0.000105982	0.0176597	1.43906
Medtr6g445270.1	2.40728	-3.67987	5.02064	0.000207981	0.022922	0.0969855
Medtr6g052660.1	-1.66067	-5.10467	-4.63941	0.000418569	0.0329865	-0.320264
Medtr6g052760.1	-0.38168	4.62729	-4.96736	0.000229083	0.0239937	0.577143
Medtr6g464050.1	-1.54656	0.947815	-6.08165	3.29e-05	0.0103861	2.34818
Medtr6g465640.1	1.7606	-4.88145	5.084	0.000185491	0.0218661	0.23856
Medtr6g061930.1	0.48097	5.47804	4.22551	0.000912002	0.0476005	-0.844156
Medtr6g068970.1	0.354613	7.03607	4.24849	0.000872984	0.0464284	-0.940201
Medtr6g069470.1	0.391768	4.86248	4.29893	0.000793253	0.0443615	-0.63797
Medtr6g471740.1	1.46252	4.89776	5.42833	0.000100531	0.0173726	1.37012
Medtr6g071430.1	-0.495103	2.41349	-4.97139	0.000227411	0.0239028	0.77697
Medtr6g071430.5	-0.495103	2.41349	-4.97139	0.000227411	0.0239028	0.77697
Medtr6g071430.4	-0.495103	2.41349	-4.97139	0.000227411	0.0239028	0.77697
Medtr6g071430.3	-0.495103	2.41349	-4.97139	0.000227411	0.0239028	0.77697
Medtr6g071430.2	-0.495103	2.41349	-4.97139	0.000227411	0.0239028	0.77697
Medtr6g071595.1	0.499087	5.75032	5.50242	8.83e-05	0.0164757	1.48222
Medtr6g071595.2	0.499087	5.75032	5.50242	8.83e-05	0.0164757	1.48222
Medtr6g074905.1	-0.509532	5.13741	-6.81039	1.01e-05	0.00590414	3.69071
Medtr6g074880.1	-1.41198	-5.23367	-9.93618	1.38e-07	0.000476279	4.04975
Medtr6g477980.2	-0.652395	8.40134	-6.03507	3.55e-05	0.0105697	2.23998
Medtr6g079220.1	-0.536628	2.28286	-5.49881	8.89e-05	0.0165305	1.70859
Medtr6g080360.1	-1.16522	2.78686	-4.37414	0.000688032	0.0424508	-0.280429
Medtr6g082130.1	4.92716	-1.43055	6.05035	3.46e-05	0.0104813	1.64191
Medtr6g084515.1	2.78334	-5.06373	4.23799	0.000890592	0.0468757	-0.890226
Medtr6g086565.1	-0.285439	6.10252	-4.6189	0.000434841	0.0338054	-0.176131
Medtr6g087790.1	-1.41198	-5.23367	-9.93618	1.38e-07	0.000476279	4.04975
Medtr6g088320.1	-2.52297	-0.471284	-4.79479	0.000314061	0.0289399	0.525138
Medtr6g087150.1	0.363503	6.20019	4.84292	0.000287499	0.0278867	0.231424
Medtr6g088785.1	0.825379	4.78781	4.76469	0.000331957	0.0297475	0.238765
Medtr6g088835.1	-0.912712	4.22589	-4.22319	0.000916032	0.0477184	-0.741753
Medtr6g093170.1	-0.484071	2.49923	-4.57114	0.000475316	0.0351965	0.0995936
Medtr7g006100.1	-0.521669	2.84723	-4.91032	0.000254155	0.0256705	0.65081
Medtr7g006760.1	-0.789912	4.94497	-5.2419	0.000139787	0.0200262	1.06145
Medtr7g009390.1	3.42964	-3.8293	5.71292	6.13e-05	0.0131177	0.808371
Medtr7g009820.1	0.66577	8.5255	4.62976	0.000426145	0.0332794	-0.310413
Medtr7g011030.1	-0.739249	0.386117	-5.83303	5e-05	0.0123857	1.98603
Medtr7g012020.1	1.02425	6.54572	4.45766	0.000587862	0.0403119	-0.52834
Medtr7g012820.1	-1.0591	3.58236	-4.98633	0.000221327	0.0236585	0.744031
Medtr7g013300.2	-0.339019	3.81128	-6.61589	1.38e-05	0.00686999	3.45856
Medtr7g013300.1	-0.339019	3.81128	-6.61589	1.38e-05	0.00686999	3.45856
Medtr7g013680.1	1.55615	4.28356	4.78951	0.000317127	0.0291061	0.298616
Medtr7g013700.2	-0.702781	3.59126	-5.27065	0.000132819	0.0195215	1.2392
Medtr7g016780.1	2.19757	6.52833	4.36672	0.00069773	0.042755	-0.657258
Medtr7g016820.1	2.22344	5.79364	4.39298	0.000663998	0.0423138	-0.545773
Medtr7g017630.2	0.542473	7.98569	4.54382	0.000500202	0.036408	-0.405024
Medtr7g017630.1	0.542473	7.98569	4.54382	0.000500202	0.036408	-0.405024
Medtr7g018610.1	-0.461703	5.95705	-4.74977	0.000341217	0.0301194	0.0779396
Medtr7g021000.1	-0.434996	4.38047	-4.28384	0.000816286	0.0451376	-0.65291
Medtr7g021000.2	-1.51408	0.356461	-4.47049	0.000573864	0.0398148	-0.120362
Medtr7g021190.1	-0.654663	4.44072	-5.05791	0.000194429	0.0222817	0.783151
Medtr7g021300.1	-1.76753	3.23432	-4.33752	0.000737343	0.0432572	-0.4392
Medtr7g021500.1	-0.311361	6.77036	-4.33375	0.000742624	0.043333	-0.762069
Medtr7g023250.1	-0.253695	4.84419	-4.30193	0.000788748	0.0442289	-0.665781
Medtr7g024000.1	-0.465959	5.12623	-4.63472	0.000422239	0.0331404	-0.0729593
Medtr7g024300.1	0.790105	4.29298	4.45669	0.000588937	0.0403119	-0.354863
Medtr7g024500.1	3.17742	2.39302	7.11855	6.3e-06	0.00451115	4.12798
Medtr7g026630.1	-2.33566	-1.61671	-4.22797	0.00090774	0.0474331	-0.668242
Medtr7g029075.1	-0.793504	2.4882	-5.65651	6.76e-05	0.0137041	1.96522
Medtr7g029085.1	-0.793504	2.4882	-5.65651	6.76e-05	0.0137041	1.96522
Medtr7g031847.1	8.81931	3.11824	4.19849	0.000960167	0.0488462	-0.664435
Medtr7g034405.1	-0.474231	5.4118	-5.85581	4.81e-05	0.0123857	2.09859
Medtr7g046250.1	-0.262425	5.86285	-4.50198	0.000540953	0.0383069	-0.369612
Medtr7g450930.1	-0.527671	3.16658	-4.81273	0.000303873	0.0285163	0.468543
Medtr7g451340.1	-0.288762	7.19012	-6.55931	1.51e-05	0.0069619	3.17972
Medtr7g451340.3	-0.288762	7.19012	-6.55931	1.51e-05	0.0069619	3.17972
Medtr7g053100.1	-0.925433	1.60536	-4.40646	0.000647328	0.0417859	-0.14084
Medtr7g061540.2	-0.410192	4.92695	-6.17282	2.83e-05	0.00937098	2.67051
Medtr7g061540.1	-0.410192	4.92695	-6.17282	2.83e-05	0.00937098	2.67051
Medtr7g061540.3	-0.410192	4.92695	-6.17282	2.83e-05	0.00937098	2.67051
Medtr7g062280.1	-1.41198	-5.14561	-5.23096	0.00014254	0.0202527	0.415022
Medtr7g062780.1	0.850113	-0.882637	4.37316	0.000689305	0.0424508	-0.425149
Medtr7g063960.1	3.08506	-2.06181	5.99518	3.8e-05	0.0109374	1.22198
Medtr7g064050.1	2.74445	1.23656	4.99488	0.000217917	0.0233741	0.791216
Medtr7g064070.1	1.88942	2.04703	5.60928	7.33e-05	0.0144682	1.85507
Medtr7g064740.1	2.01077	-5.06373	4.79975	0.000311213	0.0288478	-0.127083
Medtr7g065980.1	0.550682	7.83792	5.76181	5.64e-05	0.0128546	1.79209
Medtr7g066420.1	1.21941	-5.32172	4.34598	0.000725627	0.0432572	-0.635353
Medtr7g067300.1	2.01077	-4.51461	4.43099	0.000618099	0.0412855	-0.588075
Medtr7g067460.1	-0.534005	3.15386	-5.29626	0.000126914	0.0190945	1.32903
Medtr7g067940.1	0.781517	1.66073	4.81738	0.000301293	0.0284058	0.566198
Medtr7g068320.1	1.3154	5.76533	4.77738	0.000324287	0.0293424	0.18511
Medtr7g068780.1	0.982054	4.16871	5.58473	7.65e-05	0.0149524	1.72847
Medtr7g069160.3	-7.0709	-1.0897	-4.64002	0.000418096	0.0329865	0.0486872
Medtr7g072310.1	-0.456915	5.90273	-5.1166	0.000174922	0.0212909	0.764932
Medtr7g072330.1	-0.350691	5.97363	-4.54431	0.000499743	0.036408	-0.298334
Medtr7g072510.1	0.543592	8.72473	4.82945	0.000294691	0.0281239	0.0512571
Medtr7g074240.1	0.915343	5.12194	4.53293	0.000510493	0.0368637	-0.208849
Medtr7g074710.1	0.440703	8.68671	5.47613	9.25e-05	0.0169459	1.24684
Medtr7g075030.1	-0.356744	6.88313	-7.34276	4.49e-06	0.00371836	4.42755
Medtr7g075040.1	1.70173	1.92527	4.61294	0.000439692	0.0339068	0.187626
Medtr7g075620.1	-2.25847	-4.13222	-5.6433	6.91e-05	0.0139007	0.681548
Medtr7g075660.1	-0.451637	6.92838	-5.75656	5.69e-05	0.0128546	1.83328
Medtr7g077180.1	2.29279	5.0388	5.10779	0.000177713	0.0215464	0.917118
Medtr7g077410.1	-0.362942	4.332	-5.31408	0.00012297	0.0187908	1.24607
Medtr7g077700.1	-0.410577	4.97228	-7.68913	2.69e-06	0.00341512	5.02699
Medtr7g078090.1	-0.275162	5.56535	-4.61038	0.000441797	0.0339068	-0.14566
Medtr7g078170.1	-0.381002	5.05341	-5.43798	9.88e-05	0.0173175	1.39371
Medtr7g078690.1	0.446592	5.03261	4.51733	0.000525619	0.0374783	-0.271604
Medtr7g079180.1	0.482963	4.95597	4.82317	0.000298103	0.0283659	0.321155
Medtr7g080575.1	-0.267466	6.34974	-6.92312	8.5e-06	0.00546393	3.80734
Medtr7g081020.4	0.785728	3.36581	6.82702	9.88e-06	0.00584985	3.79938
Medtr7g081020.2	0.785728	3.36581	6.82702	9.88e-06	0.00584985	3.79938
Medtr7g081020.1	0.785728	3.36581	6.82702	9.88e-06	0.00584985	3.79938
Medtr7g081480.1	-0.356211	3.16509	-4.2043	0.000949592	0.0486258	-0.649799
Medtr7g082510.1	0.847038	3.27112	4.37324	0.000689192	0.0424508	-0.441906
Medtr7g085240.2	-5.2058	-2.00305	-4.24863	0.000872757	0.0464284	-0.600051
Medtr7g085310.1	0.539682	6.34593	4.75109	0.000340388	0.0300888	0.0966492
Medtr7g085610.1	2.25109	2.2055	6.32419	2.2e-05	0.00849944	2.93057
Medtr7g085820.1	-0.404097	6.50513	-6.48129	1.71e-05	0.00725515	3.09119
Medtr7g088370.1	-0.277267	6.28182	-4.5262	0.000516955	0.0371582	-0.361322
Medtr7g088410.1	-0.493595	6.37964	-5.44717	9.73e-05	0.0172685	1.32109
Medtr7g088410.2	-0.493595	6.37964	-5.44717	9.73e-05	0.0172685	1.32109
Medtr7g088700.1	-0.3675	6.88221	-5.35913	0.000113553	0.0182126	1.13769
Medtr7g088950.1	-0.995141	2.9667	-5.45047	9.67e-05	0.0172675	1.58159
Medtr7g089010.1	-0.638504	3.61108	-6.51991	1.61e-05	0.00723611	3.31568
Medtr7g089290.1	-0.343119	4.72923	-5.45641	9.57e-05	0.0172368	1.45935
Medtr7g090570.1	1.07103	2.64054	4.80463	0.000308434	0.0287432	0.533792
Medtr7g090940.1	-0.372086	3.91583	-5.17846	0.00015655	0.0205011	1.04053
Medtr7g090940.2	-0.372086	3.91583	-5.17846	0.00015655	0.0205011	1.04053
Medtr7g091380.1	-1.32508	4.89287	-5.91728	4.33e-05	0.0116808	2.27591
Medtr7g091460.1	-0.396212	6.33996	-7.38526	4.21e-06	0.00354818	4.51498
Medtr7g091460.2	-0.396212	6.33996	-7.38526	4.21e-06	0.00354818	4.51498
Medtr7g092130.1	-0.248295	5.19555	-4.34739	0.000723706	0.0432572	-0.604925
Medtr7g092700.1	0.810983	5.02191	4.48793	0.000555389	0.0389328	-0.349128
Medtr7g092710.1	1.13409	0.0131045	4.53557	0.000507974	0.0367421	0.0546311
Medtr7g093130.1	-0.263879	4.50153	-4.40838	0.000644987	0.0417328	-0.413046
Medtr7g095160.1	-0.298462	4.91289	-4.32275	0.000758249	0.0435916	-0.616818
Medtr7g096360.1	2.33844	0.377001	5.33654	0.000118177	0.0183679	1.20778
Medtr7g096370.1	2.30168	-0.0830822	5.03192	0.000203777	0.0228814	0.614179
Medtr7g096390.1	2.33844	0.377001	5.33654	0.000118177	0.0183679	1.20778
Medtr7g096780.1	2.81105	1.76578	4.35536	0.000712874	0.0432572	-0.262873
Medtr7g099290.1	-0.677678	2.98706	-4.68472	0.000384825	0.031942	0.230086
Medtr7g099480.1	-0.407749	6.48277	-6.26756	2.42e-05	0.00866308	2.73931
Medtr7g099570.1	1.7606	-4.98965	4.22936	0.000905344	0.0474119	-0.832387
Medtr7g099800.1	-0.602189	5.20203	-5.0201	0.000208185	0.022922	0.569901
Medtr7g100315.1	-1.13397	0.399206	-4.75988	0.000334916	0.0299021	0.378037
Medtr7g100890.1	-0.405604	1.97784	-4.30215	0.000788433	0.0442289	-0.344494
Medtr7g103000.1	4.7913	-2.66812	8.08136	1.54e-06	0.00274067	3.47884
Medtr7g103680.1	-0.480562	6.37379	-5.80344	5.25e-05	0.012673	1.94597
Medtr7g103840.2	-0.382069	5.0139	-5.77317	5.53e-05	0.0128546	1.99053
Medtr7g104640.1	-0.636662	2.58337	-4.24339	0.000881491	0.0466726	-0.505088
Medtr7g104725.1	-0.248987	5.56275	-4.86846	0.000274361	0.027226	0.327642
Medtr7g106000.1	1.9544	4.99664	5.52387	8.51e-05	0.016112	1.57484
Medtr7g106010.1	6.25168	-0.333348	5.14178	0.000167186	0.0210058	0.720363
Medtr7g106340.1	1.35562	4.20347	4.70768	0.000368804	0.0314124	0.228592
Medtr7g106640.1	-0.604313	5.57482	-5.32116	0.000121436	0.0187785	1.1635
Medtr7g107350.3	0.32749	4.7437	4.60801	0.000443745	0.0340144	-0.0683829
Medtr7g107350.1	-0.941368	4.29072	-5.97312	3.94e-05	0.0112203	2.39303
Medtr7g108330.1	-0.48616	6.28988	-5.06218	0.000192936	0.0222727	0.640736
Medtr7g108530.1	-0.409719	3.29606	-4.25028	0.000870018	0.0464284	-0.574602
Medtr7g109410.1	0.698085	3.84435	4.72553	0.000356832	0.0308853	0.264339
Medtr7g109530.5	-1.30667	1.70392	-5.09369	0.00018228	0.021813	1.03127
Medtr7g110390.1	-0.895526	1.26414	-6.22174	2.61e-05	0.00907936	2.74739
Medtr7g111020.1	-3.5159	-3.76599	-5.9448	4.14e-05	0.0113316	1.17297
Medtr7g111080.1	-0.313902	5.95251	-4.90562	0.000256346	0.0258499	0.371649
Medtr7g111570.1	-0.386549	4.8148	-4.70891	0.000367967	0.0314124	0.101956
Medtr7g111750.2	3.83377	-3.12525	4.84115	0.000288434	0.0278867	-0.0157269
Medtr7g111750.3	3.83377	-3.12525	4.84115	0.000288434	0.0278867	-0.0157269
Medtr7g112420.1	-1.20204	2.51724	-4.60009	0.00045034	0.0343607	0.168619
Medtr7g112460.1	-0.286712	7.45825	-5.06201	0.000192995	0.0222727	0.566548
Medtr7g112963.1	-0.931544	0.870099	-4.3408	0.000732784	0.0432572	-0.248999
Medtr7g113080.1	0.555074	6.25272	4.56977	0.000476536	0.0351965	-0.284799
Medtr7g113220.1	-0.427833	2.35236	-4.59291	0.000456402	0.0345595	0.173419
Medtr7g113480.1	-0.642079	4.33517	-5.3419	0.000117062	0.0183679	1.23904
Medtr7g113730.1	-0.427857	2.54629	-4.39412	0.000662567	0.0423059	-0.234668
Medtr7g114100.1	2.00531	-5.01662	4.21193	0.000935882	0.0483609	-0.872951
Medtr7g114570.1	-0.393543	5.51082	-5.10542	0.000178472	0.0215965	0.777728
Medtr7g115190.1	-0.383686	5.59356	-4.45453	0.000591329	0.0403119	-0.442219
Medtr7g115360.1	1.4301	3.70355	4.56435	0.00048138	0.0354169	-0.0211517
Medtr7g115530.5	-1.78058	-1.81723	-4.36721	0.000697096	0.042755	-0.726469
Medtr7g115530.6	-1.78058	-1.81723	-4.36721	0.000697096	0.042755	-0.726469
Medtr7g116425.1	-0.474236	6.79814	-5.01045	0.000211853	0.0231216	0.504147
Medtr7g116590.1	-0.268908	6.50392	-4.47011	0.000574279	0.0398148	-0.480846
Medtr7g117110.2	-0.888894	1.30303	-5.58037	7.71e-05	0.0149685	1.72745
Medtr7g117530.1	-0.636174	4.79522	-4.88493	0.000266218	0.0265447	0.4179
Medtr7g117580.1	-0.545943	4.83318	-4.30975	0.00077715	0.0438912	-0.655672
Medtr7g118300.1	0.660521	7.7904	4.60216	0.000448608	0.034345	-0.300127
Medtr8g005820.1	-0.35838	7.65613	-5.27948	0.000130751	0.0193546	0.951672
Medtr8g006430.1	-0.350804	8.85349	-5.06022	0.000193621	0.0222817	0.471607
Medtr8g006910.1	-0.515795	3.19664	-5.80586	5.23e-05	0.012673	2.18185
Medtr8g007275.1	3.23717	-1.59041	5.02343	0.000206933	0.022922	0.218216
Medtr8g007515.1	3.42829	-3.47421	5.00369	0.000214465	0.0232035	0.0361466
Medtr8g010350.1	-0.208951	3.72539	-4.309	0.00077825	0.0438912	-0.5192
Medtr8g010350.3	-0.208951	3.72539	-4.309	0.00077825	0.0438912	-0.5192
Medtr8g010350.2	-0.208951	3.72539	-4.309	0.00077825	0.0438912	-0.5192
Medtr8g010760.1	-2.28046	-1.41133	-6.64991	1.31e-05	0.00672353	1.84047
Medtr8g011610.1	-0.395139	4.90386	-7.50414	3.53e-06	0.00341512	4.74662
Medtr8g011850.1	-0.507836	4.72136	-4.63926	0.00041869	0.0329865	-0.0024184
Medtr8g012290.1	-0.666055	5.24759	-5.21469	0.000146737	0.020285	0.980192
Medtr8g012320.1	-0.504646	4.71525	-6.40584	1.93e-05	0.00781326	3.06678
Medtr8g014520.2	-1.81481	-0.234681	-4.41479	0.000637246	0.0417129	-0.353794
Medtr8g014760.1	2.23305	3.06837	5.18358	0.000155123	0.0205011	1.1112
Medtr8g015150.4	4.74608	-3.59652	5.46699	9.39e-05	0.0171153	0.867582
Medtr8g017160.1	-0.292685	3.69574	-4.22237	0.000917461	0.0477184	-0.67243
Medtr8g017210.1	-0.401566	4.57849	-4.51136	0.000531519	0.0378125	-0.215572
Medtr8g017380.1	3.75886	-2.83733	5.45883	9.53e-05	0.0172368	0.62911
Medtr8g019650.1	-0.36354	6.13554	-4.49435	0.000548745	0.0386847	-0.407697
Medtr8g020390.1	-0.911702	4.96366	-6.5622	1.5e-05	0.0069619	3.31015
Medtr8g021330.1	-0.241706	4.83788	-4.31771	0.000765519	0.0438881	-0.644966
Medtr8g022790.1	1.82888	3.75695	4.30703	0.000781167	0.0440159	-0.476864
Medtr8g023030.1	-1.11014	-0.532284	-4.45412	0.000591788	0.0403119	-0.376295
Medtr8g023510.1	1.13342	3.5264	4.68611	0.00038383	0.031942	0.16955
Medtr8g024320.1	-0.323783	4.7971	-4.56834	0.000477804	0.0351965	-0.154124
Medtr8g027080.1	0.197985	6.35073	4.33714	0.000737872	0.0432572	-0.731079
Medtr8g027425.1	-0.499208	5.36315	-4.78665	0.000318802	0.029128	0.192562
Medtr8g028140.3	1.35542	2.67036	4.38043	0.000679902	0.0424508	-0.211488
Medtr8g028425.1	-0.49735	4.27718	-6.15081	2.93e-05	0.00956561	2.64935
Medtr8g030550.1	-0.410987	7.15065	-10.3036	8.88e-08	0.00042584	8.37731
Medtr8g030800.1	-0.459169	5.55132	-6.78898	1.05e-05	0.00604904	3.63276
Medtr8g031400.1	1.4826	6.5022	5.75814	5.68e-05	0.0128546	1.84217
Medtr8g031420.1	2.55402	3.46795	5.50432	8.8e-05	0.0164757	1.43738
Medtr8g031590.1	-2.51894	-3.60941	-4.64394	0.000415063	0.0329457	-0.4356
Medtr8g432470.1	1.6025	1.8044	5.21974	0.00014542	0.020285	1.24665
Medtr8g032570.2	-0.787075	3.35588	-4.82221	0.000298631	0.0283695	0.456304
Medtr8g032950.1	-0.845077	4.06157	-6.3146	2.24e-05	0.00849944	2.95903
Medtr8g033290.1	0.636763	4.41098	4.64126	0.000417135	0.0329865	0.03422
Medtr8g033430.1	-0.424421	4.74162	-5.15645	0.000162846	0.0205731	0.932458
Medtr8g035630.1	-4.61241	-3.64946	-6.406	1.93e-05	0.00781326	1.95029
Medtr8g035820.1	0.538669	5.10142	4.201	0.000955586	0.0487325	-0.888732
Medtr8g036020.1	0.542562	6.81851	8.46215	9.09e-07	0.00195427	6.05173
Medtr8g036080.1	-0.437298	4.51279	-5.47628	9.24e-05	0.0169459	1.49173
Medtr8g036260.1	-0.326881	5.34494	-5.17222	0.00015831	0.0205011	0.907605
Medtr8g038370.1	0.82142	4.05662	5.47057	9.34e-05	0.0170613	1.53648
Medtr8g038550.1	-0.344204	4.56277	-5.54123	8.25e-05	0.015776	1.61954
Medtr8g038815.1	-0.773621	2.20697	-4.81198	0.000304294	0.0285163	0.548965
Medtr8g039100.1	-3.18338	-2.3212	-4.61197	0.000440489	0.0339068	-0.281875
Medtr8g039870.2	-0.429476	2.41372	-7.45809	3.78e-06	0.00341512	4.6558
Medtr8g039870.1	-0.429476	2.41372	-7.45809	3.78e-06	0.00341512	4.6558
Medtr8g039870.4	-0.429476	2.41372	-7.45809	3.78e-06	0.00341512	4.6558
Medtr8g039870.6	-0.429476	2.41372	-7.45809	3.78e-06	0.00341512	4.6558
Medtr8g039870.3	-0.429476	2.41372	-7.45809	3.78e-06	0.00341512	4.6558
Medtr8g039870.7	-0.429476	2.41372	-7.45809	3.78e-06	0.00341512	4.6558
Medtr8g039870.5	-0.429476	2.41372	-7.45809	3.78e-06	0.00341512	4.6558
Medtr8g039910.3	-0.429476	2.41372	-7.45809	3.78e-06	0.00341512	4.6558
Medtr8g039910.1	-0.429476	2.41372	-7.45809	3.78e-06	0.00341512	4.6558
Medtr8g039910.2	-0.429476	2.41372	-7.45809	3.78e-06	0.00341512	4.6558
Medtr8g039910.5	-0.429476	2.41372	-7.45809	3.78e-06	0.00341512	4.6558
Medtr8g039910.4	-0.429476	2.41372	-7.45809	3.78e-06	0.00341512	4.6558
Medtr8g040180.1	0.233484	5.14249	4.37549	0.000686272	0.0424508	-0.551195
Medtr8g041710.1	1.0227	5.25219	4.20787	0.000943154	0.0484343	-0.874328
Medtr8g442400.1	-0.274142	5.19559	-4.79757	0.000312461	0.0288478	0.237659
Medtr8g042440.1	-0.672199	3.67706	-8.11868	1.46e-06	0.00267745	5.6455
Medtr8g042470.1	-0.370499	5.20792	-5.38292	0.000108888	0.0178573	1.29419
Medtr8g042900.1	-2.21177	1.54544	-4.35074	0.000719134	0.0432572	-0.271322
Medtr8g445800.3	0.785392	6.2778	4.84767	0.000285005	0.0277868	0.261406
Medtr8g445980.1	-0.333264	2.6059	-4.70023	0.000373927	0.0315755	0.273045
Medtr8g446950.1	-0.392647	3.57066	-4.48989	0.000553348	0.0388772	-0.217252
Medtr8g058250.1	-0.970646	4.69326	-5.01732	0.000209235	0.0229566	0.665925
Medtr8g059295.1	-1.29563	-0.613187	-4.20741	0.000943983	0.0484343	-0.762619
Medtr8g060730.1	1.21941	-5.32172	4.34598	0.000725627	0.0432572	-0.635353
Medtr8g463920.2	-0.343384	6.35164	-5.8554	4.81e-05	0.0123857	2.05021
Medtr8g463920.1	-0.343384	6.35164	-5.8554	4.81e-05	0.0123857	2.05021
Medtr8g464390.2	6.32388	-2.42743	4.66209	0.00040131	0.0326918	0.0688662
Medtr8g467050.1	-0.378899	4.05632	-5.20949	0.000148103	0.020285	1.07372
Medtr8g062150.1	-0.469588	4.67418	-5.05059	0.000197016	0.0224869	0.738785
Medtr8g062310.1	-0.390322	2.48376	-4.4378	0.000610228	0.0408473	-0.129738
Medtr8g064200.2	0.856788	3.41713	4.18497	0.000985242	0.0496357	-0.683642
Medtr8g064200.4	0.856788	3.41713	4.18497	0.000985242	0.0496357	-0.683642
Medtr8g065630.1	-0.756981	0.98521	-4.30163	0.000789206	0.0442289	-0.312004
Medtr8g066630.2	0.738093	2.67545	7.89686	2e-06	0.00317115	5.2802
Medtr8g066630.1	0.738093	2.67545	7.89686	2e-06	0.00317115	5.2802
Medtr8g067050.1	-3.63564	-4.10919	-4.83256	0.000293014	0.0281239	-0.0376462
Medtr8g069283.1	1.23526	5.51499	5.0649	0.000191992	0.0222393	0.698344
Medtr8g069400.1	-0.371141	5.9591	-6.30567	2.27e-05	0.00853159	2.83402
Medtr8g069525.1	-0.406077	5.04062	-4.24906	0.000872048	0.0464284	-0.789193
Medtr8g069965.1	-0.196078	5.30483	-4.61082	0.000441432	0.0339068	-0.116731
Medtr8g071280.2	-0.434829	3.59489	-4.30939	0.000777684	0.0438912	-0.537139
Medtr8g071280.3	-0.434829	3.59489	-4.30939	0.000777684	0.0438912	-0.537139
Medtr8g071280.4	-0.434829	3.59489	-4.30939	0.000777684	0.0438912	-0.537139
Medtr8g071280.5	-0.434829	3.59489	-4.30939	0.000777684	0.0438912	-0.537139
Medtr8g071280.1	-0.434829	3.59489	-4.30939	0.000777684	0.0438912	-0.537139
Medtr8g071820.1	-0.484674	2.90994	-4.7539	0.000338626	0.0300183	0.375349
Medtr8g072600.2	-4.54364	-2.52249	-4.44508	0.000601936	0.040466	-0.394882
Medtr8g073170.1	-0.267349	6.26491	-5.41218	0.000103423	0.0173726	1.27066
Medtr8g073210.7	-3.84768	-2.70181	-5.72744	5.98e-05	0.0130306	1.04156
Medtr8g073260.1	1.8098	-0.349805	4.49679	0.000546234	0.0385512	-0.012732
Medtr8g074330.1	1.32301	4.87439	6.43366	1.85e-05	0.00756755	3.06822
Medtr8g074930.1	-0.312689	6.70438	-4.41555	0.00063634	0.0417129	-0.596646
Medtr8g075970.3	3.46301	-0.383648	5.26397	0.000134405	0.0195701	0.546703
Medtr8g075970.2	3.46301	-0.383648	5.26397	0.000134405	0.0195701	0.546703
Medtr8g076680.1	0.48319	6.12714	5.73327	5.92e-05	0.0130306	1.84495
Medtr8g076940.4	2.53949	-4.97568	4.70744	0.00036897	0.0314124	-0.285262
Medtr8g077380.1	-3.17333	-2.88546	-5.00556	0.000213739	0.0231652	0.231472
Medtr8g078970.1	-0.392641	5.23806	-4.52444	0.000518668	0.0372383	-0.284512
Medtr8g079030.1	-0.721801	2.05817	-5.08758	0.000184299	0.021813	1.02607
Medtr8g079820.1	-0.257521	7.3101	-5.71046	6.16e-05	0.0131177	1.73278
Medtr8g080290.3	-3.98431	-0.135344	-4.53165	0.000511715	0.0369092	-0.30229
Medtr8g080800.1	-0.234722	5.92618	-6.48435	1.7e-05	0.00725515	3.12143
Medtr8g081640.4	-0.500859	3.87906	-5.82926	5.03e-05	0.0123857	2.15461
Medtr8g081640.1	-0.500859	3.87906	-5.82926	5.03e-05	0.0123857	2.15461
Medtr8g081640.2	-0.500859	3.87906	-5.82926	5.03e-05	0.0123857	2.15461
Medtr8g081640.3	-0.500859	3.87906	-5.82926	5.03e-05	0.0123857	2.15461
Medtr8g085210.1	-0.419923	6.44626	-7.14781	6.02e-06	0.00450302	4.14224
Medtr8g085950.1	-0.312648	7.12561	-4.64556	0.000413814	0.0329457	-0.192672
Medtr8g086270.1	0.615939	6.49775	5.60723	7.36e-05	0.0144682	1.61083
Medtr8g086300.1	-0.411331	4.78267	-5.21018	0.000147923	0.020285	1.02798
Medtr8g087000.1	-0.250993	4.98705	-4.25041	0.000869805	0.0464284	-0.816974
Medtr8g088150.3	-2.243	-0.231979	-5.17742	0.000156842	0.0205011	0.608364
Medtr8g088190.1	-0.375564	7.91944	-5.02234	0.000207342	0.022922	0.469684
Medtr8g088370.1	-0.507667	7.66833	-6.51855	1.61e-05	0.00723611	3.07885
Medtr8g088390.1	-0.856057	9.09263	-12.9064	5.51e-09	0.000184769	11.1275
Medtr8g088520.1	-0.528178	5.4681	-5.37722	0.000109987	0.0179903	1.26251
Medtr8g089920.1	0.907039	3.86431	4.99561	0.00021763	0.0233741	0.713202
Medtr8g091670.1	-0.885485	1.84572	-5.7842	5.43e-05	0.0128546	2.15699
Medtr8g091930.1	0.547799	3.57274	4.25998	0.000854134	0.0461246	-0.581832
Medtr8g092100.1	-0.454437	5.88458	-5.759	5.67e-05	0.0128546	1.90334
Medtr8g093730.1	-0.381374	7.51284	-5.7066	6.2e-05	0.0131177	1.72245
Medtr8g494210.1	-0.278037	6.79665	-4.26042	0.000853414	0.0461246	-0.901864
Medtr8g095630.1	-0.695331	2.16674	-4.31496	0.000769518	0.0438912	-0.318094
Medtr8g100040.1	-0.291673	7.68644	-4.76717	0.000330443	0.0296727	-0.00069567
Medtr8g096320.1	-1.58809	3.08313	-4.94861	0.000237028	0.0246189	0.556462
Medtr8g096910.1	1.64138	7.7669	5.79174	5.36e-05	0.0128475	1.85166
Medtr8g096930.1	-0.274835	5.94552	-6.34869	2.12e-05	0.0082517	2.9102
Medtr8g097290.1	-0.50585	4.5414	-4.33916	0.000735052	0.0432572	-0.578868
Medtr8g098950.1	-0.284999	4.9113	-5.71962	6.06e-05	0.0130306	1.90482
Medtr8g098995.2	-1.04528	2.04296	-4.23361	0.000898047	0.0471884	-0.460792
Medtr8g099190.4	-4.70682	-2.41751	-4.44947	0.000596983	0.0403546	-0.375395
Medtr8g099270.1	-1.1152	0.0448109	-4.83857	0.000289802	0.0279569	0.394098
Medtr8g099585.1	-0.311007	4.49601	-4.38498	0.000674093	0.0424508	-0.462152
Medtr8g101360.1	-0.45505	5.66316	-4.84754	0.000285075	0.0277868	0.277757
Medtr8g102160.1	-0.368151	5.83875	-5.24238	0.000139668	0.0200262	1.00968
Medtr8g102980.2	-5.02052	-2.43031	-4.57985	0.000467651	0.0350283	-0.152867
Medtr8g103233.2	-1.17705	0.587367	-8.63899	7.16e-07	0.00167076	5.85262
Medtr8g103233.1	-1.17705	0.587367	-8.63899	7.16e-07	0.00167076	5.85262
Medtr8g103233.3	-1.17705	0.587367	-8.63899	7.16e-07	0.00167076	5.85262
Medtr8g103870.1	-0.471763	2.99416	-4.59714	0.000452819	0.0344953	0.101473
Medtr8g103960.1	1.7606	-5.23367	12.1393	1.19e-08	0.000184769	4.89892
Medtr8g104290.1	1.12629	3.83415	5.3056	0.00012483	0.0188818	1.26857
Medtr8g104855.3	5.26769	-0.984107	11.5611	2.17e-08	0.000270834	5.62443
Medtr8g104890.1	1.75929	6.26265	6.71523	1.18e-05	0.0063713	3.51289
Medtr8g105270.1	-0.587297	4.16422	-4.66622	0.000398251	0.0326433	0.100832
Medtr8g105740.1	-0.528135	6.91722	-5.76936	5.57e-05	0.0128546	1.84684
Medtr8g106090.1	-0.365033	6.43129	-7.39538	4.15e-06	0.00354818	4.53122
Medtr8g106120.1	-0.573417	6.85609	-5.37372	0.000110669	0.0180544	1.16693
Medtr8g106150.1	-0.81119	3.20322	-4.97037	0.000227832	0.0239028	0.727422
Medtr8g106150.4	-0.81119	3.20322	-4.97037	0.000227832	0.0239028	0.727422
Medtr8g106150.2	-0.81119	3.20322	-4.97037	0.000227832	0.0239028	0.727422
Medtr8g106910.1	-0.494609	2.67214	-4.44771	0.000598959	0.0403966	-0.144601
Medtr8g107400.1	-0.295726	5.83368	-5.78879	5.39e-05	0.0128546	1.96685
Medtr8g107440.1	-0.296079	5.28848	-4.21988	0.000921829	0.0477932	-0.852858
Medtr0001s0430.1	-0.359393	4.44287	-4.45421	0.000591687	0.0403119	-0.337833
Medtr0007s0140.1	1.45308	-0.563242	4.86201	0.000277619	0.0274183	0.277395
Medtr0007s0140.2	1.45308	-0.563242	4.86201	0.000277619	0.0274183	0.277395
Medtr0019s0020.1	-0.502182	3.92017	-4.25496	0.00086232	0.0462072	-0.645896
Medtr0021s0360.1	-1.5168	0.324635	-5.41825	0.000102326	0.0173726	1.4102
Medtr0041s0030.2	-0.31906	5.60747	-5.4128	0.000103311	0.0173726	1.31984
Medtr0041s0030.1	-0.31906	5.60747	-5.4128	0.000103311	0.0173726	1.31984
Medtr0057s0130.2	-4.85964	-2.54042	-5.17813	0.000156644	0.0205011	0.624089
Medtr0067s0070.1	-0.571236	2.89664	-4.65147	0.0004093	0.0329124	0.201997
Medtr0067s0070.3	-0.571236	2.89664	-4.65147	0.0004093	0.0329124	0.201997
Medtr0067s0070.2	-0.571236	2.89664	-4.65147	0.0004093	0.0329124	0.201997
Medtr0133s0020.1	-0.519542	5.90247	-5.16651	0.000159936	0.0205011	0.852479
Medtr0144s0010.1	-0.385298	4.90949	-4.76207	0.000333564	0.0298241	0.171974
Medtr0146s0070.1	1.21941	-5.32172	4.34598	0.000725627	0.0432572	-0.635353
Medtr0148s0050.2	7.90972	-0.520226	6.61605	1.38e-05	0.00686999	2.78932
Medtr0161s0050.1	-3.13498	-2.28855	-4.24796	0.000873858	0.0464284	-0.767619
Medtr0175s0030.1	-0.292272	6.31584	-4.22163	0.000918765	0.0477184	-0.938379
Medtr0189s0050.1	-0.696865	1.0396	-4.4013	0.00065365	0.0418105	-0.141425
Medtr0230s0010.1	-0.510445	4.06792	-5.02925	0.000204764	0.0229096	0.762491
Medtr0334s0010.1	0.992404	9.10178	7.63521	2.91e-06	0.00341512	4.77563
Medtr0363s0030.1	-0.773621	2.20697	-4.81198	0.000304294	0.0285163	0.548965
Medtr0370s0010.1	1.92364	3.15867	6.31168	2.25e-05	0.00849944	3.00983
Medtr0386s0030.1	1.21941	-5.32172	4.34598	0.000725627	0.0432572	-0.635353
Medtr0425s0020.2	-0.549243	3.89153	-4.46219	0.000582883	0.0401377	-0.269012
Medtr0425s0020.1	-0.549243	3.89153	-4.46219	0.000582883	0.0401377	-0.269012
Medtr0433s0040.1	1.29192	7.19782	6.17632	2.81e-05	0.00937098	2.51904
Medtr0552s0040.1	0.820041	2.19218	4.71927	0.000360986	0.0312015	0.38566
Medtr0722s0020.1	-0.579089	3.31273	-4.20724	0.000944298	0.0484343	-0.685752
Medtr1091s0010.1	-0.58374	2.70554	-4.58224	0.000465578	0.034915	0.105694
Medtr1099s0010.1	0.52164	4.58415	4.20767	0.000943523	0.0484343	-0.830218
Medtr1262s0010.1	-2.46991	-3.79143	-5.12067	0.000173647	0.0211771	0.174942
Medtr1396s0010.2	-0.556034	2.55959	-5.16889	0.000159255	0.0205011	1.13268

## Sheet: Mt 3 dpi vs C
ID	logFC	AveExpr	t	P.Value	adj.P.Val	B
Medtr1g007150.1	-0.229882	6.61276	-5.13741	0.000168502	0.00622459	0.679574
Medtr1g007320.1	-0.245156	3.13929	-3.48941	0.00378473	0.0431365	-2.0664
Medtr1g007320.3	-0.245156	3.13929	-3.48941	0.00378473	0.0431365	-2.0664
Medtr1g007420.1	-0.451738	2.82758	-5.27273	0.000132328	0.0053899	1.28578
Medtr1g007580.1	1.33327	1.56999	5.79727	5.30973e-05	0.00309287	2.14592
Medtr1g007740.1	-0.483323	4.49588	-5.22503	0.000144054	0.00569625	0.985643
Medtr1g008380.1	-2.73895	-0.361384	-5.44822	9.70833e-05	0.00450159	1.30869
Medtr1g008620.1	-1.28356	0.0672075	-4.23022	0.000903857	0.0169866	-0.458504
Medtr1g008670.1	-0.501062	2.65874	-3.41551	0.00437333	0.0476804	-2.10541
Medtr1g008670.2	0.90974	0.72781	3.42141	0.00432313	0.0473485	-1.84165
Medtr1g008675.1	-0.596822	2.60718	-3.67864	0.00261632	0.0339326	-1.6769
Medtr1g008990.1	0.43819	4.38713	3.40075	0.00450149	0.0487198	-2.25467
Medtr1g009170.1	-1.76254	-4.52858	-3.46334	0.00398266	0.0447676	-1.82598
Medtr1g009190.1	-0.473331	6.16572	-5.77349	5.52969e-05	0.00317608	1.82417
Medtr1g009610.1	-0.390709	6.03938	-7.12045	6.27954e-06	0.000985729	4.07655
Medtr1g009850.1	1.12984	-5.32172	3.64781	0.00277821	0.0354414	-1.52367
Medtr1g010050.1	0.280679	4.73522	3.51153	0.00362458	0.0420086	-2.25728
Medtr1g010090.1	-0.502096	6.61436	-6.03953	3.52785e-05	0.00246332	2.26592
Medtr1g010100.1	-0.747052	2.29028	-5.62735	7.10783e-05	0.00375384	1.90617
Medtr1g010290.1	-0.438552	4.7186	-8.54891	8.08538e-07	0.000409402	6.20352
Medtr1g010300.1	-0.418241	5.45812	-5.67274	6.57258e-05	0.00356102	1.71557
Medtr1g011520.1	-0.672423	2.03192	-3.65427	0.00274347	0.0351285	-1.58799
Medtr1g011610.1	-0.473246	4.97606	-3.77771	0.00215805	0.0298795	-1.78085
Medtr1g011720.1	-0.513289	3.34172	-5.37967	0.000109513	0.00479941	1.39357
Medtr1g011880.1	0.232645	6.90813	3.5467	0.00338396	0.0400541	-2.38615
Medtr1g012170.1	-1.77775	-2.90813	-3.49988	0.00370811	0.0425102	-1.8158
Medtr1g012180.1	-0.963336	-0.397728	-4.65639	0.000405581	0.0106021	0.136407
Medtr1g012190.1	-0.963336	-0.397728	-4.65639	0.000405581	0.0106021	0.136407
Medtr1g012200.1	-1.77775	-2.90813	-3.49988	0.00370811	0.0425102	-1.8158
Medtr1g012380.1	-0.703326	1.4382	-3.53441	0.00346615	0.0407483	-1.71482
Medtr1g012610.3	6.04891	-3.09042	4.06447	0.0012407	0.0207792	-0.770304
Medtr1g012620.1	-0.440336	5.99512	-3.8997	0.00170397	0.0256744	-1.59829
Medtr1g012850.1	-0.3236	5.42202	-4.45562	0.000590121	0.0131813	-0.50558
Medtr1g012870.1	-0.778972	3.66435	-6.99371	7.62573e-06	0.00109183	4.0182
Medtr1g012890.1	-0.430885	3.39601	-3.88669	0.00174736	0.0260699	-1.36835
Medtr1g013090.1	1.12811	2.3628	4.36054	0.000705925	0.014743	-0.28407
Medtr1g013150.1	0.831675	5.93206	6.48716	1.69321e-05	0.00167757	3.07905
Medtr1g013180.1	6.77887	-0.747361	7.38491	4.21544e-06	0.000831336	3.78055
Medtr1g014340.2	-1.14367	0.693007	-5.9295	4.2434e-05	0.00271503	2.25863
Medtr1g014340.1	-1.14367	0.693007	-5.9295	4.2434e-05	0.00271503	2.25863
Medtr1g014270.1	-0.341872	6.8494	-5.84608	4.88665e-05	0.00292167	1.92278
Medtr1g014260.1	-0.415562	4.00068	-5.41425	0.000103047	0.00461027	1.38931
Medtr1g014250.1	-0.613327	3.53938	-5.48383	9.12164e-05	0.0043071	1.53768
Medtr1g013700.1	2.06027	6.79827	4.665	0.000399149	0.0104779	-0.171497
Medtr1g013650.2	-0.460314	2.39522	-4.80799	0.000306534	0.00890992	0.476911
Medtr1g013650.1	-0.460314	2.39522	-4.80799	0.000306534	0.00890992	0.476911
Medtr1g013580.1	2.04625	1.32199	5.59304	7.54268e-05	0.00388043	1.84036
Medtr1g013450.1	-0.808544	5.65972	-6.1677	2.85098e-05	0.00219516	2.55084
Medtr1g014700.1	1.13893	2.92301	6.85014	9.5268e-06	0.00122413	3.83475
Medtr1g014880.4	-0.829538	2.5839	-4.69587	0.000376958	0.0101607	0.237334
Medtr1g014880.1	-0.357685	7.58576	-5.70326	6.23645e-05	0.00344242	1.62095
Medtr1g014880.5	-0.829538	2.5839	-4.69587	0.000376958	0.0101607	0.237334
Medtr1g014880.9	-0.847344	2.59672	-4.89632	0.000260737	0.00803206	0.645092
Medtr1g015000.1	2.97323	-0.179142	3.99535	0.00141694	0.0228523	-1.01535
Medtr1g015120.1	-0.437878	4.17355	-5.25204	0.000137286	0.00553237	1.08611
Medtr1g015300.1	-1.10369	4.02259	-3.54192	0.00341567	0.0403528	-2.10415
Medtr1g015450.1	-0.338595	6.97665	-5.21292	0.000147201	0.00575497	0.785304
Medtr1g015730.1	-0.508085	1.24633	-3.84299	0.00190153	0.0274991	-1.13554
Medtr1g015820.1	-0.294534	5.2569	-3.86554	0.00182033	0.0267993	-1.64485
Medtr1g015920.1	-0.76014	0.114405	-3.45672	0.00403457	0.0452225	-1.76536
Medtr1g015930.1	-0.360455	5.23038	-4.13664	0.00108052	0.019054	-1.11518
Medtr1g016050.1	-0.402371	2.23992	-3.77544	0.00216757	0.0299647	-1.38581
Medtr1g016080.1	-0.556213	1.23893	-3.80204	0.00205858	0.0289816	-1.21619
Medtr1g016210.1	-0.556354	3.22439	-4.57073	0.00047568	0.0116938	-0.0676066
Medtr1g016440.1	-0.227997	5.14585	-3.74631	0.00229371	0.0310946	-1.83101
Medtr1g016450.1	-0.475158	4.26495	-4.45076	0.000595535	0.0132547	-0.397936
Medtr1g016760.1	-0.317018	6.14096	-4.47144	0.000572843	0.0129391	-0.530839
Medtr1g016920.1	-0.868242	3.29415	-3.7724	0.00218041	0.0301048	-1.55803
Medtr1g017260.1	0.79705	5.2261	5.21032	0.000147884	0.00575639	0.949364
Medtr1g017350.1	-0.824448	3.48927	-3.72468	0.00239219	0.0320462	-1.72001
Medtr1g017380.1	-0.412004	8.31395	-4.19108	0.000973838	0.0178517	-1.23896
Medtr1g017500.1	1.27913	4.23727	3.95699	0.00152561	0.023858	-1.30484
Medtr1g017520.1	-0.327801	7.00701	-7.93025	1.90568e-06	0.000599799	5.23486
Medtr1g017830.2	1.93817	6.6557	7.32128	4.63584e-06	0.000862391	4.38097
Medtr1g017830.1	1.93817	6.6557	7.32128	4.63584e-06	0.000862391	4.38097
Medtr1g018320.1	0.840584	5.41792	4.84394	0.000286961	0.00854017	0.204791
Medtr1g018420.1	0.942913	5.36096	4.13045	0.00109338	0.0192155	-1.13136
Medtr1g418545.1	-0.392203	4.93432	-4.32992	0.00074802	0.0152939	-0.698435
Medtr1g018610.1	5.37755	7.55056	4.1834	0.000988204	0.0179995	-0.881273
Medtr1g018800.1	-0.216208	4.82149	-3.49431	0.00374869	0.0428258	-2.30557
Medtr1g018830.1	-0.540378	2.51518	-4.40594	0.000647967	0.014065	-0.264968
Medtr1g019120.1	-0.571978	3.52373	-5.46572	9.41531e-05	0.00439186	1.53608
Medtr1g019170.2	-0.528912	1.32698	-5.42463	0.000101185	0.00455501	1.58486
Medtr1g019170.1	-0.528912	1.32698	-5.42463	0.000101185	0.00455501	1.58486
Medtr1g019170.3	-0.528912	1.32698	-5.42463	0.000101185	0.00455501	1.58486
Medtr1g019170.4	-0.528912	1.32698	-5.42463	0.000101185	0.00455501	1.58486
Medtr1g019250.1	-0.250424	5.7265	-3.71957	0.00241608	0.0322553	-1.94332
Medtr1g019340.1	-0.627872	7.16198	-6.16023	2.8864e-05	0.00220709	2.43941
Medtr1g019360.1	1.26874	1.07287	3.83406	0.00193469	0.0278063	-1.17923
Medtr1g019510.1	1.7515	1.23451	3.54849	0.00337213	0.0399444	-1.61806
Medtr1g019545.1	-0.884175	0.714587	-3.83991	0.0019129	0.027563	-1.11434
Medtr1g019770.1	0.95523	1.61309	3.76424	0.00221524	0.0304145	-1.32885
Medtr1g019940.3	1.23337	7.86172	7.37542	4.2755e-06	0.000837878	4.403
Medtr1g019940.1	0.976441	8.80898	5.3764	0.000110147	0.00481288	1.01493
Medtr1g020000.3	0.660134	5.643	3.52829	0.0035078	0.041029	-2.26481
Medtr1g020070.1	-0.327887	3.65332	-3.49929	0.00371233	0.0425351	-2.15331
Medtr1g021040.1	-0.805459	2.76605	-5.12822	0.000171304	0.00626865	1.01774
Medtr1g021070.1	0.517521	7.75874	4.15059	0.00105209	0.0187437	-1.24587
Medtr1g021110.1	0.276747	7.29693	3.6064	0.00301181	0.0371669	-2.29273
Medtr1g021610.1	1.37658	2.78203	3.84567	0.00189168	0.0273902	-1.34272
Medtr1g021638.1	1.39385	2.25705	4.31216	0.000773612	0.0155468	-0.393935
Medtr1g021642.1	2.3124	1.93476	4.47298	0.00057119	0.0129323	-0.0577798
Medtr1g021835.2	-0.399695	3.73248	-4.25847	0.000856577	0.0163997	-0.731177
Medtr1g021835.1	-0.399695	3.73248	-4.25847	0.000856577	0.0163997	-0.731177
Medtr1g021950.1	-1.03123	3.05801	-5.02024	0.000208133	0.00700696	0.788553
Medtr1g021970.1	-0.661725	4.56406	-3.56936	0.00323748	0.0389412	-2.21813
Medtr1g021995.1	0.465001	2.83663	3.73728	0.00233431	0.0314768	-1.53809
Medtr1g022045.1	-0.433898	5.17782	-7.19362	5.61885e-06	0.00093581	4.21647
Medtr1g022075.1	0.925719	0.161866	4.26966	0.000838562	0.0162697	-0.401618
Medtr1g022145.1	-0.358444	6.939	-5.55513	8.05565e-05	0.0040265	1.40441
Medtr1g022235.1	-0.372198	4.37866	-4.55239	0.000492256	0.0119273	-0.213093
Medtr1g022265.2	0.589371	3.83372	3.66662	0.0026783	0.0345181	-1.86506
Medtr1g022300.1	-0.462531	3.10343	-3.61234	0.00297711	0.0368635	-1.85718
Medtr1g022305.1	-0.537042	6.31378	-7.17249	5.80172e-06	0.00094897	4.12821
Medtr1g022315.1	-0.849274	4.93299	-5.17862	0.000156505	0.00595652	0.814982
Medtr1g022350.1	0.980612	2.92888	5.12897	0.000171076	0.00626397	1.00845
Medtr1g022415.1	-0.67002	6.4419	-7.96626	1.81069e-06	0.000581652	5.31664
Medtr1g022970.1	-1.23507	0.9059	-4.7814	0.000321894	0.00918502	0.505817
Medtr1g022980.1	-0.328643	5.27652	-4.28454	0.000815211	0.0160262	-0.816266
Medtr1g023190.1	-0.495197	5.56185	-7.433	3.92452e-06	0.000800615	4.57188
Medtr1g023260.1	-0.39813	4.95629	-5.16079	0.000161585	0.00607086	0.84898
Medtr1g023260.3	-0.39813	4.95629	-5.16079	0.000161585	0.00607086	0.84898
Medtr1g023310.1	-0.364426	5.37822	-5.56511	7.9171e-05	0.0039918	1.53763
Medtr1g023500.1	-0.345414	6.76823	-4.70719	0.000369144	0.0100404	-0.130276
Medtr1g023510.1	-0.753551	2.7796	-13.261	3.91544e-09	3.4858e-05	10.8866
Medtr1g023510.2	-0.753551	2.7796	-13.261	3.91544e-09	3.4858e-05	10.8866
Medtr1g023510.5	-0.753551	2.7796	-13.261	3.91544e-09	3.4858e-05	10.8866
Medtr1g023510.4	-0.753551	2.7796	-13.261	3.91544e-09	3.4858e-05	10.8866
Medtr1g023510.3	-0.753551	2.7796	-13.261	3.91544e-09	3.4858e-05	10.8866
Medtr1g023510.6	-0.753551	2.7796	-13.261	3.91544e-09	3.4858e-05	10.8866
Medtr1g023600.1	-0.554117	3.59886	-8.57069	7.85129e-07	0.000409402	6.25169
Medtr1g023985.2	-0.453435	2.77926	-4.00072	0.0014024	0.022712	-1.0199
Medtr1g023985.1	-0.453435	2.77926	-4.00072	0.0014024	0.022712	-1.0199
Medtr1g024015.1	-0.537517	2.13657	-3.91116	0.00166667	0.0253453	-1.13074
Medtr1g024025.1	-0.371503	5.16004	-3.43422	0.00421609	0.0466517	-2.43436
Medtr1g024095.1	-0.931283	5.63985	-6.75488	1.10598e-05	0.00131283	3.50527
Medtr1g024095.5	-0.931283	5.63985	-6.75488	1.10598e-05	0.00131283	3.50527
Medtr1g024095.4	-1.25834	1.72533	-3.71821	0.00242247	0.032299	-1.44696
Medtr1g024095.2	-0.931283	5.63985	-6.75488	1.10598e-05	0.00131283	3.50527
Medtr1g024095.3	-1.25834	1.72533	-3.71821	0.00242247	0.032299	-1.44696
Medtr1g024980.1	-0.80251	3.98237	-4.72723	0.000355718	0.00980451	0.0936814
Medtr1g025200.1	-0.640284	2.75002	-4.55932	0.000485917	0.011865	-0.0310177
Medtr1g025340.2	0.579867	2.58559	3.5098	0.0036369	0.0420888	-1.89951
Medtr1g025340.1	0.579867	2.58559	3.5098	0.0036369	0.0420888	-1.89951
Medtr1g025420.1	1.18556	3.21035	3.62978	0.00287755	0.0361253	-1.82266
Medtr1g025420.2	5.76468	-1.3994	11.2935	2.90064e-08	9.40688e-05	6.48926
Medtr1g025500.1	-0.330236	4.25109	-5.82156	5.09467e-05	0.00301801	2.07795
Medtr1g026110.1	0.79167	5.93293	4.9536	0.000234885	0.00752637	0.426496
Medtr1g026140.1	-0.413216	4.17864	-4.08285	0.00119773	0.020298	-1.07752
Medtr1g026290.1	-0.608319	5.36368	-3.86864	0.00180943	0.0266514	-1.63884
Medtr1g026310.1	-0.840835	4.92484	-5.84933	4.85982e-05	0.00292167	2.05178
Medtr1g026370.1	-0.315173	1.914	-3.8871	0.00174598	0.0260554	-1.14973
Medtr1g026400.1	-0.494373	5.40564	-4.27449	0.00083091	0.016204	-0.861939
Medtr1g026470.1	-0.728912	2.82374	-3.71373	0.00244367	0.0325052	-1.59661
Medtr1g026560.1	-0.46724	4.75633	-5.26766	0.000133526	0.00542806	1.05229
Medtr1g026790.2	-4.07531	-2.95558	-3.7171	0.00242771	0.0323344	-1.41333
Medtr1g026910.2	-3.40569	-2.25392	-3.70343	0.00249313	0.0329033	-1.4268
Medtr1g026940.1	1.01539	4.61889	6.31093	2.25312e-05	0.00193672	2.87154
Medtr1g026960.1	2.60341	-1.89534	3.65314	0.00274952	0.0351699	-1.55944
Medtr1g027030.1	0.813548	4.03115	4.36364	0.000701802	0.014743	-0.521237
Medtr1g027040.1	1.00827	4.5871	6.48597	1.69645e-05	0.00167809	3.15814
Medtr1g027050.1	1.11709	3.7219	5.01397	0.000210508	0.0070379	0.735176
Medtr1g027060.1	0.781129	3.09177	3.55407	0.00333559	0.0397247	-1.94459
Medtr1g027070.1	0.710997	5.12211	5.33854	0.000117761	0.00503342	1.14263
Medtr1g027140.1	1.9411	3.28757	7.07899	6.68986e-06	0.00100702	4.17491
Medtr1g027160.1	0.837577	2.68033	4.45852	0.000586916	0.0131317	-0.184651
Medtr1g027360.1	-0.583307	1.52259	-4.23739	0.000891605	0.0168478	-0.456167
Medtr1g027580.1	3.33231	0.0417119	4.35952	0.000707286	0.0147544	-0.374738
Medtr1g027660.1	2.19913	3.19139	6.13442	3.01245e-05	0.00223797	2.73336
Medtr1g027670.1	2.14736	-4.17386	3.95932	0.00151877	0.023781	-1.10626
Medtr1g027690.1	-0.760623	3.26302	-4.91113	0.00025378	0.00790865	0.58968
Medtr1g027850.1	-0.543461	2.20276	-3.57817	0.00318228	0.0384834	-1.746
Medtr1g028020.1	1.75712	-1.3067	4.16229	0.00102883	0.0184616	-0.649079
Medtr1g028090.1	0.828966	1.19513	3.45703	0.00403211	0.0452181	-1.96163
Medtr1g028100.1	1.12442	2.52539	4.23741	0.00089157	0.0168478	-0.713361
Medtr1g028280.1	1.19656	2.69055	3.52912	0.00350212	0.0409872	-1.91089
Medtr1g028290.1	2.86454	3.51243	5.09915	0.000180497	0.00644477	0.993658
Medtr1g028440.1	-0.317831	4.88556	-3.92423	0.00162515	0.0248962	-1.47388
Medtr1g028460.1	1.48824	3.76027	3.51586	0.00359405	0.0417398	-1.93333
Medtr1g028910.1	7.46571	-0.139346	7.3375	4.52464e-06	0.000859079	3.8274
Medtr1g028920.1	3.06002	1.68547	4.6755	0.000391456	0.0103646	0.302146
Medtr1g028970.1	-0.919275	2.9017	-3.69106	0.00255384	0.0333863	-1.77982
Medtr1g029400.2	-0.53637	5.4037	-8.14603	1.40596e-06	0.00052782	5.62349
Medtr1g029400.1	-0.53637	5.4037	-8.14603	1.40596e-06	0.00052782	5.62349
Medtr1g029600.1	1.22035	4.73832	7.25153	5.14808e-06	0.000916163	4.35659
Medtr1g029710.11	-1.20875	-0.0717746	-5.65501	6.77646e-05	0.00362491	1.65653
Medtr1g029710.6	-1.20875	-0.0717746	-5.65501	6.77646e-05	0.00362491	1.65653
Medtr1g029710.13	-1.20875	-0.0717746	-5.65501	6.77646e-05	0.00362491	1.65653
Medtr1g029710.1	-0.310807	5.82687	-3.51988	0.00356594	0.0414911	-2.34701
Medtr1g030220.1	1.38128	1.83787	4.53373	0.000509729	0.0121895	0.00982798
Medtr1g030262.1	0.998242	0.263417	4.19743	0.000962113	0.0177377	-0.495522
Medtr1g030265.1	0.672341	3.24697	4.61506	0.000437958	0.0110588	-0.0110476
Medtr1g030640.1	-0.302705	3.41328	-3.55599	0.00332308	0.0396271	-1.97144
Medtr1g030770.1	-0.715991	4.53513	-3.75902	0.00223778	0.0306099	-1.718
Medtr1g031320.1	0.948004	2.82948	3.98456	0.0014467	0.023135	-1.1781
Medtr1g031510.1	1.78287	2.24123	3.50383	0.00367957	0.0423232	-1.91542
Medtr1g031720.1	-0.405167	4.24896	-5.01722	0.000209271	0.00701161	0.66234
Medtr1g031750.1	-0.430246	5.11295	-6.24182	2.52318e-05	0.00206897	2.70615
Medtr1g031750.3	-1.89891	-1.46665	-3.61666	0.00295214	0.0367106	-1.61288
Medtr1g031790.1	-0.397116	4.0196	-3.87747	0.0017788	0.0264054	-1.481
Medtr1g031830.1	-0.668211	3.3557	-4.43066	0.000618489	0.0136357	-0.31871
Medtr1g031840.1	-0.316277	4.85619	-4.13939	0.00107486	0.0189918	-1.05067
Medtr1g031900.1	-0.692642	3.61402	-3.61899	0.00293872	0.0366277	-1.97751
Medtr1g031910.1	-0.38615	5.6365	-3.82869	0.00195492	0.0279734	-1.73746
Medtr1g032110.1	-0.303988	6.01048	-5.684	6.44636e-05	0.00351778	1.6916
Medtr1g032140.1	3.14494	5.73533	4.83854	0.000289815	0.00859638	0.281525
Medtr1g032520.1	-0.30581	5.72798	-3.44691	0.00411277	0.0458223	-2.47456
Medtr1g032580.1	0.856976	4.41882	4.67628	0.000390889	0.0103594	0.0297957
Medtr1g032730.1	-0.40673	6.90151	-6.04771	3.47993e-05	0.00244218	2.25521
Medtr1g032740.1	-0.815186	1.84683	-3.90498	0.00168669	0.0255625	-1.09766
Medtr1g033450.1	-0.806043	2.54636	-5.34735	0.000115941	0.00497643	1.40758
Medtr1g033650.1	-2.34897	-4.78954	-3.71234	0.00245027	0.0325653	-1.47655
Medtr1g033830.1	-0.218824	6.70065	-4.41814	0.000633234	0.0138465	-0.669441
Medtr1g033950.1	-0.6894	1.1548	-3.63733	0.00283557	0.0358434	-1.52526
Medtr1g033960.1	-1.02286	0.823504	-4.58983	0.00045903	0.0114334	0.176959
Medtr1g034060.1	-1.12577	9.05639	-5.3707	0.000111259	0.00483509	0.897559
Medtr1g034210.3	-0.611503	1.85176	-5.62565	7.12881e-05	0.00375537	1.91669
Medtr1g034210.2	-0.611503	1.85176	-5.62565	7.12881e-05	0.00375537	1.91669
Medtr1g034290.1	1.8653	3.06892	3.47651	0.00388143	0.0438917	-1.82323
Medtr1g034450.2	2.266	-1.73441	3.99588	0.0014155	0.0228523	-1.07415
Medtr1g035190.1	-0.717287	4.73592	-5.01774	0.000209077	0.00701161	0.569982
Medtr1g035040.2	-0.43123	6.10392	-5.07039	0.000190098	0.00665607	0.574336
Medtr1g035040.1	-0.43123	6.10392	-5.07039	0.000190098	0.00665607	0.574336
Medtr1g035010.1	-0.471906	6.44222	-9.09987	3.90701e-07	0.000287436	6.87415
Medtr1g035300.1	-1.48291	0.289015	-7.34502	4.47403e-06	0.000859079	4.02345
Medtr1g036490.1	2.99864	5.53083	5.16476	0.000160439	0.00605596	0.771722
Medtr1g036510.1	2.18376	5.08941	6.31554	2.23622e-05	0.00193018	2.85589
Medtr1g036710.1	-0.83805	0.936864	-5.2418	0.000139812	0.00558164	1.26312
Medtr1g037010.3	-0.707774	3.39905	-4.55665	0.000488355	0.011865	-0.0938038
Medtr1g037010.2	-0.707774	3.39905	-4.55665	0.000488355	0.011865	-0.0938038
Medtr1g037010.1	-0.707774	3.39905	-4.55665	0.000488355	0.011865	-0.0938038
Medtr1g037130.1	-0.420028	4.59036	-3.9853	0.00144463	0.0231197	-1.32768
Medtr1g037260.1	-0.554959	1.56963	-3.73984	0.00232272	0.0313447	-1.38409
Medtr1g037400.1	2.89564	-4.85198	6.16461	2.86559e-05	0.00219656	1.55347
Medtr1g037520.1	0.826076	5.12471	5.29641	0.00012688	0.00525036	1.06868
Medtr1g037590.1	-0.756382	0.790578	-5.14123	0.000167352	0.00619681	1.09682
Medtr1g037630.1	-1.51382	5.64754	-6.05343	3.44688e-05	0.00243545	2.30605
Medtr1g037690.1	1.60432	3.38513	5.52134	8.54358e-05	0.00417918	1.70104
Medtr1g038570.4	-5.47919	-2.43681	-5.87286	4.66975e-05	0.00284749	1.79352
Medtr1g038760.2	-1.19067	1.54127	-5.03757	0.000201708	0.00689014	0.942046
Medtr1g038850.1	-0.456179	5.01752	-6.87277	9.19668e-06	0.00120326	3.74465
Medtr1g038840.1	-0.890471	6.32257	-5.2833	0.000129867	0.00533707	0.956084
Medtr1g038815.1	-0.458324	5.58012	-4.40742	0.000646163	0.0140487	-0.622384
Medtr1g038885.1	2.27107	-3.26944	3.76659	0.00220513	0.0303493	-1.43205
Medtr1g040073.1	3.34582	-4.82056	6.31942	2.22212e-05	0.00192601	1.7454
Medtr1g040105.1	0.407155	8.29611	4.30487	0.000784369	0.0156972	-0.991732
Medtr1g040155.1	1.23389	3.99754	4.25956	0.000854813	0.0163799	-0.579295
Medtr1g040315.1	-3.01583	-3.21296	-3.99539	0.00141684	0.0228523	-1.01016
Medtr1g040525.1	1.2601	3.94061	4.06883	0.00123037	0.0206749	-1.00946
Medtr1g040725.1	-0.635762	3.11577	-4.66603	0.000398391	0.0104738	0.127707
Medtr1g041285.1	1.27806	4.93053	6.64469	1.31631e-05	0.00145446	3.38394
Medtr1g041735.1	-1.55957	3.3597	-3.61132	0.00298301	0.0369212	-1.87435
Medtr1g442820.1	-0.361969	3.34619	-4.17657	0.00100116	0.018137	-0.791035
Medtr1g042745.1	-0.581833	1.28083	-4.05781	0.00125667	0.0209677	-0.78365
Medtr1g043050.1	4.48775	0.934265	3.72076	0.00241048	0.0322082	-1.36984
Medtr1g043080.1	1.1894	5.47735	3.59053	0.00310646	0.0380262	-2.09238
Medtr1g043220.1	2.34614	1.21204	4.40625	0.000647591	0.0140617	-0.132037
Medtr1g043220.2	2.34614	1.21204	4.40625	0.000647591	0.0140617	-0.132037
Medtr1g043430.1	0.299279	4.78733	3.58527	0.00313851	0.0382309	-2.12191
Medtr1g044120.1	0.813749	1.14029	3.57184	0.00322183	0.0388283	-1.66963
Medtr1g044125.1	0.479162	4.0905	4.9521	0.000235526	0.00753866	0.5569
Medtr1g044450.1	-0.410952	5.38855	-7.15087	5.99542e-06	0.000962961	4.1567
Medtr1g044450.2	-0.410952	5.38855	-7.15087	5.99542e-06	0.000962961	4.1567
Medtr1g044470.1	4.16984	3.74748	4.62171	0.000432573	0.0109494	0.232178
Medtr1g044520.1	4.23552	-0.0956114	4.58244	0.000465403	0.0115322	-0.0888077
Medtr1g044720.1	-0.287461	6.62278	-4.26185	0.0008511	0.0163501	-0.969748
Medtr1g045490.1	-0.332114	5.26858	-3.65947	0.00271584	0.0348176	-2.04272
Medtr1g045550.1	0.46866	7.25508	5.94075	4.16369e-05	0.00269557	2.06285
Medtr1g045750.1	-0.184602	7.44908	-3.95607	0.00152834	0.0238768	-1.62656
Medtr1g045850.1	-0.792121	0.491672	-4.80657	0.000307334	0.00892069	0.505864
Medtr1g045870.1	-0.746338	2.66004	-6.79806	1.03349e-05	0.00126784	3.75461
Medtr1g046350.1	-0.235524	5.06675	-4.03812	0.00130509	0.0215734	-1.28476
Medtr1g046360.2	-0.322943	4.09432	-4.26285	0.000849487	0.0163241	-0.72959
Medtr1g046360.4	-0.322943	4.09432	-4.26285	0.000849487	0.0163241	-0.72959
Medtr1g046360.1	-0.322943	4.09432	-4.26285	0.000849487	0.0163241	-0.72959
Medtr1g046580.1	0.468532	5.69583	3.67824	0.00261838	0.0339382	-2.02323
Medtr1g047180.2	-0.181378	3.4246	-3.5106	0.00363117	0.042038	-2.08034
Medtr1g047180.1	-0.181378	3.4246	-3.5106	0.00363117	0.042038	-2.08034
Medtr1g047790.1	0.897015	2.4203	4.12193	0.00111135	0.0194655	-0.761679
Medtr1g047800.1	-0.474766	2.66962	-3.91259	0.00166207	0.0252938	-1.22306
Medtr1g048000.1	-0.196205	10.3092	-4.48008	0.000563623	0.0128395	-0.789078
Medtr1g048060.1	-0.426161	1.93675	-3.38334	0.00465757	0.0498977	-2.07886
Medtr1g048080.1	-0.490907	4.54362	-5.62021	7.19607e-05	0.00377167	1.6994
Medtr1g048370.2	1.16876	3.14751	3.89018	0.00173564	0.0259633	-1.29076
Medtr1g040430.1	-0.583866	7.13732	-3.62096	0.00292749	0.0365388	-2.2918
Medtr1g048610.1	1.30999	4.9316	4.7508	0.000340567	0.00956458	0.098276
Medtr1g049120.2	-0.416982	4.68972	-6.13465	3.01133e-05	0.00223797	2.57151
Medtr1g049120.1	-0.416982	4.68972	-6.13465	3.01133e-05	0.00223797	2.57151
Medtr1g049140.2	-1.22545	0.771712	-4.29159	0.000804368	0.0158933	-0.404399
Medtr1g049170.1	0.351925	4.57354	3.88052	0.00176832	0.026307	-1.49753
Medtr1g050328.1	-1.57353	0.771094	-5.00743	0.000213015	0.00708292	0.869815
Medtr1g050472.1	0.758125	3.51884	3.94849	0.00155082	0.0241132	-1.24305
Medtr1g050478.1	-0.781202	3.05885	-6.37865	2.01782e-05	0.00185413	3.09606
Medtr1g050535.2	-0.233221	4.58151	-4.45643	0.000589221	0.0131659	-0.421668
Medtr1g050640.1	0.573912	7.08231	5.06982	0.000190293	0.00665607	0.531777
Medtr1g050510.2	-0.975821	1.88684	-4.11157	0.00113362	0.0196841	-0.730462
Medtr1g050510.3	-0.975821	1.88684	-4.11157	0.00113362	0.0196841	-0.730462
Medtr1g050845.1	1.10257	-0.817398	4.37844	0.000682458	0.0144857	-0.277425
Medtr1g051025.1	-0.658753	0.896968	-4.66341	0.000400332	0.0105001	0.30608
Medtr1g051075.1	-2.57033	-4.52924	-4.8889	0.000264296	0.00810965	0.117665
Medtr1g051115.1	0.642318	1.5589	3.43089	0.00424368	0.0468215	-1.91874
Medtr1g051155.1	-0.356612	3.65264	-4.69378	0.000378421	0.010166	0.116521
Medtr1g051195.1	2.18981	0.0618556	4.53379	0.000509666	0.0121895	-0.0217305
Medtr1g041550.1	-0.870542	3.92808	-6.28735	2.34167e-05	0.00196407	2.89835
Medtr1g051585.1	-0.960731	3.90709	-5.18268	0.000155374	0.00592943	1.01495
Medtr1g051625.1	-0.526716	5.75346	-5.78835	5.39116e-05	0.00311942	1.90473
Medtr1g052170.1	-0.531758	2.4615	-3.80382	0.00205148	0.0289179	-1.43038
Medtr1g052170.2	-0.531758	2.4615	-3.80382	0.00205148	0.0289179	-1.43038
Medtr1g052530.1	-0.242019	6.51135	-3.92492	0.00162298	0.0248765	-1.61815
Medtr1g052640.2	1.57599	1.07228	3.84228	0.00190416	0.027507	-1.11633
Medtr1g052640.1	1.16005	6.6759	3.53907	0.00343474	0.0405167	-2.39331
Medtr1g052770.1	-1.12115	3.0153	-3.71588	0.00243346	0.032404	-1.5896
Medtr1g052885.1	0.75012	3.1172	3.87145	0.00179962	0.0265508	-1.45923
Medtr1g053255.1	-0.452875	5.46504	-4.18224	0.000990393	0.0179995	-1.02592
Medtr1g053705.1	1.69115	1.7459	3.68862	0.00256602	0.0334894	-1.38904
Medtr1g053900.1	1.33687	0.537728	3.66511	0.00268619	0.0345828	-1.56813
Medtr1g053955.1	-0.431386	5.11879	-5.30004	0.000126067	0.00523411	1.08343
Medtr1g054175.2	-1.05451	0.731942	-3.42159	0.00432163	0.0473404	-1.90262
Medtr1g054175.1	-1.35428	0.596706	-4.7896	0.000317075	0.0091059	0.511743
Medtr1g054355.1	-0.307576	6.28941	-5.49641	8.92328e-05	0.00424254	1.34374
Medtr1g054385.1	1.11428	-5.32172	3.98148	0.00145529	0.0231358	-1.02512
Medtr1g054535.1	-0.243003	5.96463	-4.09701	0.00116566	0.0200062	-1.23992
Medtr1g054990.1	0.71937	5.24511	5.81074	5.18932e-05	0.00304801	2.01173
Medtr1g055325.1	3.74092	-0.74068	4.48407	0.000559429	0.0128049	-0.260862
Medtr1g055365.2	-0.305705	3.22683	-3.45348	0.00406025	0.0454193	-2.13353
Medtr1g055365.1	-0.305705	3.22683	-3.45348	0.00406025	0.0454193	-2.13353
Medtr1g055415.1	1.35635	-5.28078	3.90665	0.00168125	0.0255111	-1.14751
Medtr1g056180.1	-0.333378	6.42663	-3.43754	0.0041888	0.0464934	-2.54206
Medtr1g056550.1	0.705322	6.65106	5.23241	0.000142172	0.00563445	0.848858
Medtr1g056800.1	-0.43646	5.83578	-5.19133	0.000152989	0.00589981	0.828957
Medtr1g056840.1	1.48234	1.55528	6.48499	1.69912e-05	0.00167809	3.12711
Medtr1g056870.1	1.33524	2.63975	6.24794	2.49795e-05	0.00205369	2.90941
Medtr1g056880.1	1.65475	4.88929	8.00278	1.71943e-06	0.000576249	5.47199
Medtr1g056910.1	1.18107	1.99527	4.35441	0.000714158	0.0148401	-0.25649
Medtr1g057290.1	0.845688	3.51185	3.71198	0.00245201	0.0325744	-1.68688
Medtr1g057420.1	-0.473108	6.00456	-4.15257	0.00104812	0.0186782	-1.11028
Medtr1g057650.1	-0.311376	5.34262	-4.13733	0.0010791	0.0190451	-1.09973
Medtr1g058050.1	-0.639514	2.55135	-4.36583	0.000698917	0.0147377	-0.341501
Medtr1g058100.3	-0.41184	4.13886	-3.6483	0.00277559	0.0354414	-1.94889
Medtr1g058490.1	-0.819432	5.67742	-5.71539	6.10788e-05	0.00339551	1.76404
Medtr1g059580.1	-0.542691	6.83812	-7.62005	2.97993e-06	0.000690769	4.79177
Medtr1g059610.1	-0.269338	5.97169	-5.88899	4.54394e-05	0.00279779	2.06038
Medtr1g059830.1	-0.567694	1.72219	-3.41917	0.00434216	0.0474659	-1.97884
Medtr1g060060.1	-1.03706	-0.499107	-4.87698	0.000270114	0.00822242	0.55328
Medtr1g060070.1	0.520878	4.00836	4.5783	0.000469009	0.011572	-0.122548
Medtr1g060100.1	-1.03706	-0.499107	-4.87698	0.000270114	0.00822242	0.55328
Medtr1g060490.1	0.854925	7.05002	4.68802	0.000382477	0.0102299	-0.18239
Medtr1g060500.1	1.49156	4.70968	3.41138	0.00440881	0.047975	-2.36376
Medtr1g060550.1	-0.69379	5.43899	-6.71112	1.18492e-05	0.00138051	3.4493
Medtr1g061120.1	2.95626	-2.53682	3.81525	0.00200652	0.0284286	-1.3369
Medtr1g061190.1	-0.373887	6.49179	-5.59976	7.45529e-05	0.00385658	1.51313
Medtr1g061220.1	-0.543973	6.23901	-7.10896	6.3905e-06	0.000992515	4.03642
Medtr1g061640.1	1.64644	7.85921	3.80299	0.00205478	0.0289514	-1.95083
Medtr1g061860.1	-0.196482	4.75714	-4.63727	0.000420241	0.0108309	-0.0926511
Medtr1g062110.2	2.45944	0.627664	3.41231	0.00440079	0.0479212	-1.83033
Medtr1g062330.1	-0.361774	5.63005	-3.50683	0.00365806	0.0421787	-2.3629
Medtr1g062350.1	7.58128	4.34747	3.93162	0.00160213	0.0246283	-0.967614
Medtr1g062620.4	2.05675	3.1211	3.63882	0.00282732	0.0357685	-1.64139
Medtr1g062660.1	3.54773	6.77789	7.60073	3.06529e-06	0.000702301	4.86272
Medtr1g062690.1	6.09763	2.84939	4.18234	0.000990197	0.0179995	-0.612588
Medtr1g062880.1	0.723095	4.58608	7.42966	3.94405e-06	0.000800615	4.61903
Medtr1g063100.1	0.561534	3.55104	7.16204	5.8945e-06	0.000959111	4.2917
Medtr1g063110.1	0.746439	3.59187	5.39459	0.000106674	0.00471812	1.31815
Medtr1g063180.1	-0.413436	5.82741	-4.63008	0.000425893	0.0108823	-0.219266
Medtr1g063210.1	1.00577	8.32893	4.0061	0.00138795	0.0225411	-1.54078
Medtr1g063340.1	3.26646	-2.33682	4.674	0.000392542	0.0103876	-0.127668
Medtr1g063420.1	-0.442845	2.83588	-4.33161	0.000745629	0.0152701	-0.446465
Medtr1g063850.1	-0.702371	3.27489	-4.11301	0.00113049	0.0196625	-0.987481
Medtr1g064060.1	0.516708	8.44994	4.06502	0.00123941	0.020771	-1.46467
Medtr1g064090.1	1.05276	8.37311	3.78863	0.00211282	0.0294364	-1.97762
Medtr1g064300.1	-0.65573	4.19826	-3.87102	0.00180112	0.0265603	-1.48184
Medtr1g064320.1	-0.284894	5.09145	-4.73933	0.000347853	0.00969926	0.062664
Medtr1g064560.1	-0.798846	3.41623	-3.63556	0.00284537	0.0358924	-1.84737
Medtr1g066460.1	-0.231906	5.40794	-4.47372	0.000570394	0.012926	-0.470696
Medtr1g066530.1	1.56575	3.04222	4.18042	0.00099384	0.0180359	-0.98214
Medtr1g066390.1	1.57576	7.81967	4.73654	0.000349648	0.00972321	-0.083718
Medtr1g066710.1	-1.43385	4.52632	-5.79397	5.33978e-05	0.00310419	1.93425
Medtr1g066940.7	-0.347736	5.25083	-4.3425	0.000730423	0.0150479	-0.704157
Medtr1g066940.2	-0.347736	5.25083	-4.3425	0.000730423	0.0150479	-0.704157
Medtr1g066940.1	-0.347736	5.25083	-4.3425	0.000730423	0.0150479	-0.704157
Medtr1g066970.1	-0.642556	3.78498	-4.69589	0.000376945	0.0101607	0.0933271
Medtr1g067000.1	-0.85078	3.44713	-7.06014	6.88576e-06	0.00102519	4.14717
Medtr1g067000.2	-0.85078	3.44713	-7.06014	6.88576e-06	0.00102519	4.14717
Medtr1g067050.1	0.215898	5.19941	4.13089	0.00109247	0.0192144	-1.09433
Medtr1g067110.7	-0.423438	4.86763	-4.30318	0.000786891	0.0157011	-0.769948
Medtr1g067110.6	-0.423438	4.86763	-4.30318	0.000786891	0.0157011	-0.769948
Medtr1g067110.2	-0.423438	4.86763	-4.30318	0.000786891	0.0157011	-0.769948
Medtr1g067110.1	-0.423438	4.86763	-4.30318	0.000786891	0.0157011	-0.769948
Medtr1g067110.4	-0.423438	4.86763	-4.30318	0.000786891	0.0157011	-0.769948
Medtr1g067320.1	1.43527	4.24042	5.32676	0.000120238	0.00508698	1.2549
Medtr1g067660.1	5.97109	1.26364	4.42959	0.000619733	0.0136422	-0.228239
Medtr1g067720.1	-1.04933	0.712609	-4.64233	0.000416307	0.0107606	0.270254
Medtr1g069000.1	-0.368857	7.07148	-3.50408	0.00367773	0.0423099	-2.47296
Medtr1g069005.1	-0.655002	5.03398	-9.5802	2.12712e-07	0.000213806	7.52286
Medtr1g069020.2	-0.323415	3.90564	-4.69279	0.000379109	0.010166	0.0936428
Medtr1g069020.1	-0.323415	3.90564	-4.69279	0.000379109	0.010166	0.0936428
Medtr1g069020.3	-0.323415	3.90564	-4.69279	0.000379109	0.010166	0.0936428
Medtr1g069145.1	-1.07112	1.96252	-6.65192	1.30131e-05	0.00144874	3.52285
Medtr1g069305.1	-0.502324	1.4866	-3.50896	0.00364282	0.0421063	-1.76143
Medtr1g069385.1	-0.771617	2.19362	-3.40239	0.00448712	0.0485904	-2.16303
Medtr1g069420.1	-0.34811	4.12694	-3.89262	0.00172747	0.0259009	-1.44605
Medtr1g069430.1	0.495488	6.66334	5.83222	5.00312e-05	0.00297793	1.91592
Medtr1g069440.3	-0.363634	3.14544	-4.34249	0.000730435	0.0150479	-0.453603
Medtr1g069440.1	-0.363634	3.14544	-4.34249	0.000730435	0.0150479	-0.453603
Medtr1g069440.2	-0.363634	3.14544	-4.34249	0.000730435	0.0150479	-0.453603
Medtr1g069450.1	-0.462335	6.00864	-4.10863	0.00114001	0.0197416	-1.21431
Medtr1g069565.1	-0.394244	3.37554	-3.85014	0.00187538	0.0272699	-1.42322
Medtr1g069575.1	-0.58945	2.25252	-4.19639	0.000964027	0.0177533	-0.592326
Medtr1g069645.1	0.189821	7.09878	4.34258	0.000730316	0.0150479	-0.853938
Medtr1g069750.2	1.15959	5.57037	5.58865	7.60032e-05	0.00390152	1.62626
Medtr1g069750.1	1.15959	5.57037	5.58865	7.60032e-05	0.00390152	1.62626
Medtr1g069785.1	-0.449291	5.21416	-4.33727	0.000737691	0.0151573	-0.729053
Medtr1g069845.3	-2.0448	1.19452	-3.94118	0.00157284	0.024322	-0.933264
Medtr1g069910.1	-0.408493	6.15216	-6.86175	9.35594e-06	0.00121217	3.6537
Medtr1g069940.1	2.06628	2.58702	5.87072	4.68669e-05	0.00285368	2.30933
Medtr1g069945.1	1.39424	3.76343	3.9332	0.00159725	0.0245775	-1.19704
Medtr1g069960.1	2.39237	2.54953	4.02001	0.0013513	0.0221202	-0.864967
Medtr1g070035.1	-0.771338	2.89819	-6.04837	3.47611e-05	0.00244218	2.56968
Medtr1g070050.1	-2.45174	-4.03804	-3.75192	0.00226887	0.0309026	-1.42285
Medtr1g070205.1	3.17628	0.267231	5.80883	5.2062e-05	0.00305504	1.71609
Medtr1g070220.1	1.76504	0.812392	3.97213	0.00148175	0.0234004	-0.87966
Medtr1g070240.1	-0.495741	4.52358	-4.56456	0.000481194	0.0117936	-0.217043
Medtr1g070310.1	3.69119	-3.13506	4.67756	0.000389963	0.0103565	-0.0578786
Medtr1g070305.1	4.35997	-1.75595	4.22606	0.000911038	0.0170598	-0.605419
Medtr1g070315.1	3.12796	-2.77987	3.622	0.00292156	0.0364733	-1.59446
Medtr1g070390.1	-0.749215	6.54494	-4.62478	0.000430115	0.0109272	-0.302194
Medtr1g070435.1	-0.733501	6.92455	-4.37157	0.000691372	0.0146251	-0.812993
Medtr1g070470.1	-1.42891	-0.793234	-3.54547	0.00339207	0.0401348	-1.70693
Medtr1g071070.1	-1.05148	2.84238	-3.55405	0.00333573	0.0397247	-1.93973
Medtr1g071150.1	2.98847	0.361575	4.72534	0.000356962	0.00982577	0.325991
Medtr1g071300.1	-0.334714	3.42533	-3.69902	0.0025146	0.0330836	-1.73563
Medtr1g071370.1	-0.307052	4.46155	-3.60929	0.00299486	0.0369944	-2.03717
Medtr1g071470.1	-0.512963	2.42029	-5.44502	9.76296e-05	0.00451563	1.59687
Medtr1g071540.1	-0.280486	6.81511	-6.34648	2.12619e-05	0.00189559	2.77463
Medtr1g071610.1	-0.489985	7.21786	-4.25545	0.000861512	0.016468	-1.02713
Medtr1g071810.2	-0.85927	2.05163	-4.48288	0.000560677	0.0128049	-0.0984489
Medtr1g071810.1	-0.85927	2.05163	-4.48288	0.000560677	0.0128049	-0.0984489
Medtr1g072130.1	-0.448194	4.9634	-7.20875	5.49159e-06	0.000929975	4.27132
Medtr1g072260.1	-0.671134	4.67178	-3.41878	0.00434547	0.0474764	-2.4651
Medtr1g072420.1	0.902516	9.89103	3.85568	0.0018554	0.0271106	-1.95583
Medtr1g072490.1	0.587705	4.67598	5.67555	6.54079e-05	0.00355375	1.76179
Medtr1g072500.1	0.733887	6.4888	7.19224	5.63057e-06	0.00093581	4.14844
Medtr1g072510.1	0.340785	5.98361	4.36461	0.000700522	0.0147412	-0.720864
Medtr1g072560.2	-0.25445	5.86443	-3.53346	0.00347259	0.0407668	-2.32696
Medtr1g072560.1	-0.25445	5.86443	-3.53346	0.00347259	0.0407668	-2.32696
Medtr1g072560.3	-1.93584	-0.685663	-4.62916	0.000426623	0.0108823	-0.146548
Medtr1g072570.1	-1.77512	0.00505274	-3.63951	0.00282352	0.0357685	-1.51063
Medtr1g072580.1	-0.447979	6.45927	-5.89565	4.49304e-05	0.00278055	2.03828
Medtr1g072650.1	-0.330145	6.577	-6.44225	1.82033e-05	0.00175134	2.95533
Medtr1g072740.1	-0.423024	4.57032	-5.46847	9.3701e-05	0.0043822	1.42391
Medtr1g072855.1	-0.699405	3.31913	-5.99704	3.78787e-05	0.00256583	2.44129
Medtr1g073200.1	1.58198	5.12776	5.94358	4.14393e-05	0.00269475	2.2661
Medtr1g073300.1	-0.724425	0.87246	-4.60463	0.000446546	0.0112109	0.207569
Medtr1g073380.1	-0.552082	4.42859	-6.65166	1.30184e-05	0.00144874	3.42682
Medtr1g073580.1	1.92293	-2.45005	3.49623	0.00373462	0.042712	-1.84308
Medtr1g073690.1	-0.479419	6.25738	-7.8541	2.12441e-06	0.000620966	5.1658
Medtr1g073690.2	-0.479419	6.25738	-7.8541	2.12441e-06	0.000620966	5.1658
Medtr1g073740.1	1.11367	7.82109	6.51675	1.61457e-05	0.00164926	3.04082
Medtr1g073780.1	4.76401	-0.588663	3.40895	0.00442984	0.0481449	-1.85514
Medtr1g073790.1	-0.449265	5.08611	-6.13649	3.00212e-05	0.00223797	2.54018
Medtr1g073790.2	-0.449265	5.08611	-6.13649	3.00212e-05	0.00223797	2.54018
Medtr1g073840.1	0.717957	7.57579	4.74734	0.000342751	0.00959996	-0.102857
Medtr1g073910.1	-0.5228	5.46714	-3.74225	0.00231191	0.0312525	-1.85027
Medtr1g073950.1	0.544189	3.25727	5.01633	0.000209612	0.00701924	0.789934
Medtr1g074040.1	0.446093	2.39018	3.51412	0.00360628	0.0418354	-1.87588
Medtr1g074160.2	-2.96899	-3.65179	-3.43409	0.00421716	0.0466553	-1.87893
Medtr1g074370.1	1.23844	4.00216	4.41826	0.000633093	0.0138465	-0.396734
Medtr1g075060.1	-2.51686	-4.32917	-3.50471	0.00367323	0.0422815	-1.81226
Medtr1g075340.1	4.16424	6.91861	6.00415	3.74299e-05	0.00255103	2.35854
Medtr1g075340.2	4.16424	6.91861	6.00415	3.74299e-05	0.00255103	2.35854
Medtr1g075380.1	2.92495	4.29139	4.067	0.00123469	0.0207175	-0.89616
Medtr1g075410.1	2.43568	7.0832	5.69444	6.33166e-05	0.00347344	1.7173
Medtr1g075460.2	0.27954	4.88944	3.88896	0.00173973	0.0260117	-1.52513
Medtr1g075460.1	0.27954	4.88944	3.88896	0.00173973	0.0260117	-1.52513
Medtr1g075640.1	-0.515933	7.33662	-3.50308	0.00368493	0.04236	-2.49251
Medtr1g075740.1	-0.48335	5.15339	-4.11978	0.00111595	0.0195295	-1.13892
Medtr1g075780.1	3.06856	-2.93285	4.11357	0.00112929	0.0196625	-0.891955
Medtr1g076170.1	-0.206887	5.20678	-3.4194	0.00434018	0.0474659	-2.48423
Medtr1g076190.1	-0.319466	7.21523	-3.97628	0.00146995	0.0232856	-1.57606
Medtr1g093100.1	1.91773	5.93014	4.58189	0.000465883	0.0115395	-0.21984
Medtr1g093090.1	0.283204	4.46778	3.8852	0.0017524	0.0261263	-1.50958
Medtr1g093240.1	-1.02245	5.18599	-3.95616	0.00152806	0.0238768	-1.44174
Medtr1g076280.1	-0.58075	2.60392	-3.47487	0.00389387	0.0440084	-2.00417
Medtr1g076330.5	-5.07165	-0.00389617	-3.57993	0.00317139	0.0384314	-1.57913
Medtr1g076560.1	-2.0078	-4.58252	-3.93493	0.00159193	0.024526	-1.1415
Medtr1g076930.1	3.90036	-3.04556	4.36529	0.000699622	0.0147377	-0.495834
Medtr1g077030.1	1.18595	6.64911	5.24402	0.000139261	0.00557391	0.877934
Medtr1g077090.1	-0.235296	5.13734	-4.9643	0.00023036	0.0074274	0.470696
Medtr1g077090.2	-0.235296	5.13734	-4.9643	0.00023036	0.0074274	0.470696
Medtr1g077190.1	-0.457274	5.22667	-8.85223	5.39563e-07	0.000338546	6.5903
Medtr1g077210.1	-1.65701	2.69164	-5.05465	0.000195577	0.00676367	0.95035
Medtr1g077300.1	6.66909	-0.893004	7.28531	4.89291e-06	0.000888983	3.61579
Medtr1g077520.1	-1.98575	2.41473	-3.43256	0.00422985	0.0467459	-2.22646
Medtr1g077840.1	-0.796205	4.66772	-4.57879	0.000468577	0.011572	-0.205024
Medtr1g077940.1	-0.255841	5.92118	-6.12481	3.06087e-05	0.00226276	2.46522
Medtr1g078030.1	-0.664328	8.28982	-11.6831	1.90831e-08	9.19943e-05	9.87456
Medtr1g078040.1	-0.285946	6.14183	-3.76298	0.00222068	0.0304623	-1.90825
Medtr1g078150.1	-1.67157	0.481304	-6.00066	3.76496e-05	0.00255818	2.37582
Medtr1g078170.1	-0.762561	1.41962	-5.08165	0.000186278	0.00657342	1.00688
Medtr1g078190.1	-0.544477	3.98613	-4.36557	0.000699255	0.0147377	-0.547908
Medtr1g079375.1	-1.41499	0.275952	-6.43181	1.85129e-05	0.00176678	2.82713
Medtr1g079470.1	-0.761362	2.98581	-4.77944	0.00032306	0.00920565	0.386503
Medtr1g079525.1	-0.718957	4.87187	-3.87736	0.00177917	0.0264054	-1.59452
Medtr1g079763.1	-0.571172	2.55409	-3.59028	0.00310799	0.0380305	-1.83989
Medtr1g079790.1	-0.229239	5.49008	-4.22552	0.000911978	0.017062	-0.957752
Medtr1g080030.1	-0.355176	5.41051	-7.15228	5.98253e-06	0.000962961	4.15158
Medtr1g080150.1	0.276307	4.80005	4.49841	0.000544578	0.012661	-0.362924
Medtr1g080430.1	-0.556977	5.54646	-3.85752	0.00184878	0.0270425	-1.68681
Medtr1g080510.1	1.69032	2.07673	6.08222	3.28536e-05	0.00236148	2.65038
Medtr1g080840.1	-0.299244	3.33298	-3.4383	0.00418262	0.0464463	-2.1812
Medtr1g081230.1	1.23268	0.462963	4.38359	0.000675864	0.014385	-0.227906
Medtr1g081240.1	-0.735654	3.64951	-5.14169	0.000167213	0.00619681	0.903212
Medtr1g081710.1	-0.520631	5.43749	-7.22127	5.38864e-06	0.000916163	4.25436
Medtr1g081790.1	-0.215446	5.84132	-4.23588	0.000894171	0.016886	-0.960513
Medtr1g081870.1	-0.188285	6.32474	-4.91263	0.000253086	0.00789391	0.285597
Medtr1g081910.1	-0.239143	5.04968	-4.31505	0.00076939	0.0155245	-0.739972
Medtr1g082360.1	1.17221	3.26527	7.79289	2.31951e-06	0.000640985	5.1993
Medtr1g082420.1	-0.540639	6.49113	-3.4655	0.00396587	0.044644	-2.53251
Medtr1g082480.1	-0.646469	5.51715	-4.21347	0.000933152	0.017292	-0.97277
Medtr1g082550.1	0.509376	5.89984	3.70809	0.00247065	0.0326966	-1.98171
Medtr1g082650.1	-0.544554	5.48396	-4.15839	0.00103652	0.0185458	-1.09075
Medtr1g082840.1	-0.287582	6.48666	-4.87227	0.000272452	0.00826629	0.194131
Medtr1g082900.1	-0.55136	4.32854	-3.39799	0.0045259	0.0489159	-2.44934
Medtr1g083120.6	-1.6336	-0.47298	-3.76443	0.00221439	0.0304096	-1.25895
Medtr1g083120.7	-1.6336	-0.47298	-3.76443	0.00221439	0.0304096	-1.25895
Medtr1g083170.1	-0.503472	2.74206	-4.94871	0.000236986	0.00755047	0.69459
Medtr1g083230.1	0.253831	5.09361	4.11851	0.00111866	0.0195548	-1.10245
Medtr1g083310.1	-0.338045	3.60591	-4.41106	0.000641741	0.0139786	-0.369954
Medtr1g083350.1	0.705759	3.68541	3.88258	0.0017613	0.0262213	-1.39714
Medtr1g083370.1	2.31315	-2.00186	3.94195	0.00157051	0.0242921	-1.1805
Medtr1g083390.1	-0.161128	5.80257	-3.71036	0.00245973	0.0326215	-1.96236
Medtr1g083540.1	-0.348133	6.40903	-6.99391	7.62331e-06	0.00109183	3.85246
Medtr1g083700.1	-0.299333	7.19208	-4.63607	0.000421175	0.010846	-0.296127
Medtr1g083720.1	-0.292043	6.14159	-4.35458	0.000713928	0.0148401	-0.754694
Medtr1g083750.1	-0.685535	5.07996	-5.19665	0.000151541	0.00586212	0.886218
Medtr1g083810.1	-0.287419	5.61342	-3.89565	0.00171738	0.0258142	-1.59567
Medtr1g083810.2	-0.287419	5.61342	-3.89565	0.00171738	0.0258142	-1.59567
Medtr1g083910.1	-0.532554	6.41233	-5.19089	0.000153109	0.00589988	0.796339
Medtr1g084090.1	-0.411617	5.13532	-3.85796	0.00184721	0.0270353	-1.64908
Medtr1g084140.1	1.00061	4.50837	5.46249	9.46854e-05	0.00440351	1.48948
Medtr1g084140.2	1.00061	4.50837	5.46249	9.46854e-05	0.00440351	1.48948
Medtr1g084160.1	0.394553	4.33012	4.52363	0.00051945	0.0122899	-0.245163
Medtr1g084610.1	0.338361	4.25802	6.09006	3.24277e-05	0.00234909	2.53093
Medtr1g084670.1	1.69719	0.0200536	4.51219	0.000530694	0.0124566	0.046865
Medtr1g084720.1	0.82765	6.38871	4.78812	0.000317938	0.00911572	0.0756563
Medtr1g484840.1	-0.804766	1.53111	-4.39061	0.000666966	0.0142917	-0.182826
Medtr1g484970.1	-1.15575	-0.975105	-3.78236	0.00213868	0.0296583	-1.25057
Medtr1g485000.1	-1.15575	-0.975105	-3.78236	0.00213868	0.0296583	-1.25057
Medtr1g485020.1	-1.95905	-1.2577	-3.44697	0.00411229	0.0458223	-1.77427
Medtr1g084980.1	-0.623266	2.31104	-3.78234	0.00213874	0.0296583	-1.42402
Medtr1g084990.1	-0.844429	8.16324	-8.04991	1.60883e-06	0.000563262	5.34687
Medtr1g085090.1	-1.00756	1.37142	-4.05891	0.00125401	0.020929	-0.80476
Medtr1g085160.1	-0.712989	5.82676	-3.84119	0.00190818	0.0275268	-1.73989
Medtr1g085530.1	-0.536395	5.10117	-7.41203	4.04871e-06	0.000811291	4.56963
Medtr1g085610.1	0.758768	4.05865	9.0632	4.09662e-07	0.000287436	6.88434
Medtr1g086050.1	-0.503887	6.25808	-7.1367	6.12603e-06	0.000973898	4.08146
Medtr1g086095.1	-0.681907	1.63864	-3.67841	0.0026175	0.0339338	-1.49476
Medtr1g086230.1	-0.242564	7.0391	-3.83591	0.00192778	0.0277326	-1.84125
Medtr1g086250.1	-0.635154	6.45649	-6.4839	1.70211e-05	0.00167838	3.0345
Medtr1g086320.1	2.05111	3.03821	4.61349	0.000439243	0.0110778	0.153894
Medtr1g086350.1	0.355188	5.41486	3.61501	0.00296166	0.0367629	-2.11312
Medtr1g086490.1	8.68761	1.4868	5.21924	0.00014555	0.00571913	1.06296
Medtr1g086590.3	-3.82994	-3.07132	-5.01941	0.000208444	0.00700696	0.395952
Medtr1g086590.1	-0.45623	2.99083	-3.64494	0.00279381	0.0355466	-1.78138
Medtr1g086840.1	-0.331105	3.61987	-3.88081	0.00176734	0.0262986	-1.42128
Medtr1g086980.8	-0.822533	5.17711	-4.44132	0.0006062	0.0134345	-0.525963
Medtr1g086980.1	-1.102	3.85508	-3.50745	0.00365364	0.0421787	-2.14242
Medtr1g087030.1	0.649085	5.95344	3.61738	0.00294796	0.0366879	-2.21784
Medtr1g087060.1	-0.825046	1.01201	-3.46685	0.00395543	0.0445747	-1.80209
Medtr1g087120.1	-0.445203	5.86392	-8.42196	9.60593e-07	0.000418624	5.9876
Medtr1g087270.1	-0.677497	2.88218	-3.47667	0.00388022	0.0438917	-2.11519
Medtr1g087300.1	-0.637132	3.23198	-8.81337	5.67942e-07	0.000346812	6.55568
Medtr1g087330.1	0.659868	2.16654	3.3903	0.00459456	0.0494437	-2.05199
Medtr1g087390.1	2.04285	-0.971763	3.98488	0.0014458	0.0231264	-1.09707
Medtr1g087440.3	-0.415377	1.98314	-4.49711	0.000545904	0.012661	-0.0421793
Medtr1g087440.1	-0.415377	1.98314	-4.49711	0.000545904	0.012661	-0.0421793
Medtr1g087440.4	-0.415377	1.98314	-4.49711	0.000545904	0.012661	-0.0421793
Medtr1g087440.6	-0.415377	1.98314	-4.49711	0.000545904	0.012661	-0.0421793
Medtr1g087440.2	-0.415377	1.98314	-4.49711	0.000545904	0.012661	-0.0421793
Medtr1g087440.5	-0.415377	1.98314	-4.49711	0.000545904	0.012661	-0.0421793
Medtr1g088110.1	-1.45435	2.88086	-3.54246	0.0034121	0.0403235	-2.12064
Medtr1g088180.1	-0.756991	1.81964	-3.74973	0.00227854	0.0309765	-1.35299
Medtr1g088225.1	-3.60796	-2.65729	-4.39068	0.000666873	0.0142917	-0.422314
Medtr1g088610.1	-0.351535	6.60498	-4.6932	0.000378823	0.010166	-0.16169
Medtr1g088630.3	-0.547835	3.64823	-4.60602	0.000445396	0.0112012	-0.0681042
Medtr1g088650.1	-1.61034	-1.70091	-3.87316	0.00179368	0.0265334	-1.27434
Medtr1g088680.1	0.458459	9.28478	4.74858	0.000341969	0.00958983	-0.214758
Medtr1g088730.1	-0.333654	6.776	-6.29594	2.30897e-05	0.00195773	2.69258
Medtr1g088750.1	-0.323549	6.65574	-3.44036	0.00416575	0.0463279	-2.56232
Medtr1g088765.1	2.81458	-3.3945	3.70979	0.00246246	0.0326437	-1.49868
Medtr1g088960.1	-0.290281	4.50569	-3.7489	0.00228222	0.0309995	-1.76591
Medtr1g088960.2	-0.290281	4.50569	-3.7489	0.00228222	0.0309995	-1.76591
Medtr1g088980.1	-0.729717	3.71824	-3.72868	0.00237367	0.0318872	-1.76944
Medtr1g089180.1	1.07349	5.94481	6.39888	1.95268e-05	0.00181756	2.95018
Medtr1g089570.1	0.797797	3.85492	4.31518	0.000769193	0.0155245	-0.600726
Medtr1g089760.1	-0.542501	5.14319	-7.1638	5.8788e-06	0.00095906	4.19286
Medtr1g089850.1	-0.213181	5.6917	-3.90815	0.00167638	0.0254557	-1.59026
Medtr1g090010.1	1.52764	-0.515802	4.25396	0.000863963	0.0164703	-0.543214
Medtr1g090050.1	0.920966	0.921704	3.43	0.00425111	0.046848	-1.83805
Medtr1g090060.1	1.99137	9.71124	5.4647	9.43203e-05	0.00439637	1.13106
Medtr1g090150.1	1.51779	6.05058	5.91205	4.37019e-05	0.00273564	2.128
Medtr1g090220.1	-0.919653	-0.107982	-3.82914	0.00195323	0.0279631	-1.13557
Medtr1g090230.1	-1.548	-1.43871	-3.679	0.00261452	0.0339226	-1.50912
Medtr1g090340.1	-0.475227	6.05214	-7.15807	5.93012e-06	0.000962393	4.12888
Medtr1g090490.1	0.245119	6.29293	6.06049	3.40651e-05	0.00242618	2.33015
Medtr1g090580.1	-1.64023	-3.69352	-4.27115	0.000836189	0.0162653	-0.70531
Medtr1g090630.1	0.754878	6.50741	5.92089	4.30551e-05	0.00273005	2.12337
Medtr1g090667.1	4.29252	3.23383	7.35967	4.37713e-06	0.000852433	4.27769
Medtr1g090697.1	3.20664	-1.35229	3.92733	0.00161543	0.0247839	-1.11801
Medtr1g090700.1	0.420206	3.02545	5.03587	0.000202328	0.00689763	0.843419
Medtr1g090703.1	-0.987012	1.59579	-3.80537	0.00204532	0.0288509	-1.30325
Medtr1g090720.1	-0.253793	4.97626	-3.75432	0.00225831	0.0308091	-1.80123
Medtr1g090803.2	-0.308533	4.76593	-4.8821	0.000267598	0.00817506	0.364873
Medtr1g090803.1	-0.308533	4.76593	-4.8821	0.000267598	0.00817506	0.364873
Medtr1g090817.1	-0.787698	4.91703	-4.8633	0.000276961	0.00834752	0.267086
Medtr1g090827.1	-0.369056	6.32551	-5.78083	5.46075e-05	0.00314518	1.8333
Medtr1g090853.1	-0.713462	3.09744	-3.94748	0.00155384	0.0241179	-1.22257
Medtr1g091023.1	5.77089	-0.13991	3.71043	0.00245943	0.0326215	-1.36543
Medtr1g091053.1	-2.00608	-4.79957	-3.73723	0.00233453	0.0314768	-1.42835
Medtr1g092430.1	0.397496	3.14715	4.21243	0.000935006	0.0173212	-0.712002
Medtr1g092460.1	-0.239112	4.74324	-3.55576	0.00332461	0.0396301	-2.16242
Medtr1g092520.1	1.11428	-5.32172	3.98148	0.00145529	0.0231358	-1.02512
Medtr1g092540.1	0.313342	3.16806	3.43429	0.00421554	0.0466517	-2.15777
Medtr1g092540.2	0.313342	3.16806	3.43429	0.00421554	0.0466517	-2.15777
Medtr1g092570.1	-0.402454	2.80046	-4.03676	0.00130851	0.0216184	-0.982346
Medtr1g492730.1	0.540252	5.22375	4.57637	0.0004707	0.0115989	-0.22447
Medtr1g492840.1	-0.368057	5.56593	-3.57712	0.00318881	0.0385347	-2.22345
Medtr1g492940.1	-0.470447	5.4417	-6.51859	1.60981e-05	0.00164926	3.14244
Medtr1g492940.5	2.68009	-4.60527	5.28772	0.000128853	0.00530733	0.609429
Medtr1g092900.1	-0.246912	5.26306	-3.89242	0.00172814	0.0259009	-1.57029
Medtr1g092910.2	-0.386017	3.04481	-3.59017	0.00310864	0.0380305	-1.86327
Medtr1g092910.1	-0.386017	3.04481	-3.59017	0.00310864	0.0380305	-1.86327
Medtr1g093080.1	0.463369	7.37221	3.52434	0.00353501	0.0412621	-2.49916
Medtr1g093600.1	1.27829	6.35672	4.13624	0.00108134	0.0190632	-1.19854
Medtr1g093650.1	2.71875	-0.804674	3.76822	0.00219817	0.0302869	-1.35713
Medtr1g094085.3	-1.67012	0.425599	-3.41713	0.00435954	0.0475922	-1.82225
Medtr1g094165.1	-0.285564	6.40161	-4.49825	0.000544744	0.012661	-0.506657
Medtr1g094620.3	-1.29834	5.80043	-11.3742	2.65713e-08	9.19943e-05	9.57453
Medtr1g094620.2	-1.29834	5.80043	-11.3742	2.65713e-08	9.19943e-05	9.57453
Medtr1g094620.5	-1.29834	5.80043	-11.3742	2.65713e-08	9.19943e-05	9.57453
Medtr1g094620.4	-1.29834	5.80043	-11.3742	2.65713e-08	9.19943e-05	9.57453
Medtr1g094620.1	-1.51249	4.15158	-7.19217	5.63117e-06	0.00093581	4.28943
Medtr1g094660.1	-1.14433	4.33934	-9.10916	3.86047e-07	0.000287436	6.94351
Medtr1g094680.1	-0.273297	5.50059	-5.54411	8.21153e-05	0.00407432	1.49404
Medtr1g094740.1	-0.343326	3.5761	-3.40582	0.00445709	0.0483316	-2.31789
Medtr1g095000.1	0.294027	3.80098	3.65729	0.00272738	0.034944	-1.86545
Medtr1g095040.1	-0.482245	3.78518	-5.03738	0.000201776	0.00689014	0.73437
Medtr1g095040.2	-0.482245	3.78518	-5.03738	0.000201776	0.00689014	0.73437
Medtr1g095165.1	-0.27266	5.2622	-3.41937	0.00434046	0.0474659	-2.48243
Medtr1g095360.1	-0.759346	4.30904	-4.38074	0.000679506	0.0144477	-0.515815
Medtr1g095480.2	-3.90875	-2.68198	-4.22835	0.000907076	0.0170009	-0.673025
Medtr1g095500.1	-0.478826	2.71057	-3.97739	0.0014668	0.0232476	-1.11008
Medtr1g095510.1	-0.33963	6.25123	-3.96436	0.00150409	0.0236522	-1.50741
Medtr1g095570.2	-0.392539	5.47621	-4.4339	0.000614732	0.0135801	-0.552071
Medtr1g095570.1	-0.803041	4.7403	-6.11467	3.11279e-05	0.00229027	2.53966
Medtr1g095600.3	0.392317	5.28984	3.91049	0.00166884	0.0253598	-1.5101
Medtr1g095600.1	0.392317	5.28984	3.91049	0.00166884	0.0253598	-1.5101
Medtr1g095600.2	0.392317	5.28984	3.91049	0.00166884	0.0253598	-1.5101
Medtr1g095780.1	-0.339638	5.76191	-5.30746	0.000124419	0.00520075	1.0394
Medtr1g095810.1	-0.235344	5.82414	-3.99347	0.0014221	0.0229121	-1.4183
Medtr1g095880.1	-0.438986	2.32108	-3.3997	0.00451083	0.0488039	-2.085
Medtr1g095900.1	-1.86509	-0.435713	-3.44063	0.00416355	0.046317	-1.78626
Medtr1g096320.1	-1.26016	3.12965	-4.53512	0.000508402	0.0121858	-0.0532274
Medtr1g096460.1	-0.363147	6.97524	-4.02103	0.00134865	0.0221014	-1.47594
Medtr1g096780.1	-0.716115	6.23398	-9.09421	3.93564e-07	0.000287436	6.86709
Medtr1g096790.1	-0.211351	5.89347	-3.41698	0.00436077	0.0475922	-2.56215
Medtr1g096810.1	-0.420886	2.25927	-3.88343	0.00175842	0.0261909	-1.18248
Medtr1g097090.2	-5.76564	-2.32052	-3.63716	0.00283646	0.0358434	-1.46518
Medtr1g097300.2	1.2961	3.89932	3.69265	0.00254598	0.0333606	-1.76699
Medtr1g097430.4	0.492394	4.33052	4.6036	0.000447402	0.01122	-0.114862
Medtr1g097430.1	0.718033	4.68385	4.78452	0.000320053	0.009159	0.193217
Medtr1g097570.1	0.427673	2.94572	5.41151	0.000103546	0.00462572	1.49426
Medtr1g097850.1	0.574724	5.53441	4.48787	0.000555446	0.0127768	-0.487846
Medtr1g098140.1	2.4072	7.09812	4.58864	0.000460053	0.0114451	-0.336985
Medtr1g097910.1	1.71014	6.90454	4.55175	0.000492839	0.0119321	-0.388778
Medtr1g097935.1	2.52403	8.10134	4.91769	0.000250761	0.00786123	0.217433
Medtr1g098250.1	-0.537368	2.01594	-3.73355	0.0023513	0.0316276	-1.45212
Medtr1g098460.1	0.628371	5.35966	4.04612	0.0012852	0.0213352	-1.27664
Medtr1g098530.1	-0.263356	5.35985	-4.00441	0.00139247	0.0225982	-1.36177
Medtr1g098530.2	-0.263356	5.35985	-4.00441	0.00139247	0.0225982	-1.36177
Medtr1g098760.1	-1.68127	-0.157104	-4.66004	0.00040284	0.0105526	0.301952
Medtr1g098870.1	-0.461079	5.49938	-3.50276	0.00368725	0.04236	-2.37021
Medtr1g098920.1	0.445626	3.98858	3.81519	0.00200673	0.0284286	-1.53519
Medtr1g099280.3	0.796682	5.99459	4.22118	0.000919556	0.0171472	-0.9601
Medtr1g099280.2	0.796682	5.99459	4.22118	0.000919556	0.0171472	-0.9601
Medtr1g099320.1	0.963696	6.9269	4.18803	0.000979512	0.0178984	-1.12047
Medtr1g099370.1	1.09562	2.18051	3.49574	0.00373821	0.0427373	-1.94087
Medtr1g099420.1	-0.368536	5.14329	-4.96595	0.000229669	0.00741977	0.473142
Medtr1g100070.3	-1.22228	-0.333422	-3.76491	0.00221235	0.0304078	-1.24302
Medtr1g100070.1	-0.772778	4.29353	-3.72709	0.00238102	0.0319515	-1.84664
Medtr1g100110.1	-0.602623	3.95292	-6.64902	1.3073e-05	0.00145106	3.43689
Medtr1g100250.1	-0.683382	4.68638	-6.20803	2.66739e-05	0.00212298	2.687
Medtr1g100335.1	1.21419	5.82004	5.70722	6.19423e-05	0.00343133	1.73151
Medtr1g100335.2	0.998298	1.15188	4.09043	0.00118046	0.0201508	-0.740282
Medtr1g100395.1	0.491181	7.53972	4.22767	0.000908257	0.0170179	-1.10431
Medtr1g100800.1	0.519589	2.5765	5.38349	0.000108779	0.00478068	1.47369
Medtr1g101020.1	-0.909691	0.773404	-3.60464	0.00302213	0.0372795	-1.51631
Medtr1g101040.1	3.68332	-2.42082	4.50629	0.000536598	0.0125527	-0.292221
Medtr1g101100.2	-1.35934	1.78618	-3.62697	0.00289336	0.0362476	-1.56486
Medtr1g101250.1	0.559696	3.02657	3.44268	0.00414692	0.0461568	-2.29774
Medtr1g100613.1	-0.744116	1.24813	-4.17029	0.00101323	0.0182916	-0.558737
Medtr1g100647.1	-0.549998	6.7132	-3.94802	0.00155222	0.0241169	-1.61088
Medtr1g100733.1	0.540491	5.02504	3.52674	0.0035185	0.0411148	-2.27661
Medtr1g100763.1	1.0481	0.355824	3.51131	0.00362618	0.0420194	-1.6657
Medtr1g100797.1	-0.410206	5.43229	-4.7449	0.000344295	0.00963454	0.0298879
Medtr1g101630.1	-0.440403	4.63639	-6.61732	1.37484e-05	0.00149266	3.35504
Medtr1g101630.2	-0.440403	4.63639	-6.61732	1.37484e-05	0.00149266	3.35504
Medtr1g102030.1	-0.711289	2.69399	-6.39116	1.97727e-05	0.0018255	3.13163
Medtr1g102035.1	-0.772328	1.94766	-3.78907	0.00211102	0.0294292	-1.30337
Medtr1g102170.1	-0.413278	4.9025	-3.89375	0.0017237	0.0258717	-1.55319
Medtr1g102370.1	-0.584406	4.64448	-4.47499	0.000569036	0.0129093	-0.424402
Medtr1g102450.1	-0.519726	2.77008	-5.37168	0.000111067	0.00483509	1.42958
Medtr1g102470.1	0.675637	2.91587	5.05701	0.000194743	0.00674727	0.914663
Medtr1g102470.2	0.675637	2.91587	5.05701	0.000194743	0.00674727	0.914663
Medtr1g102650.1	-0.311125	4.39594	-5.01988	0.000208267	0.00700696	0.645105
Medtr1g102710.1	-0.377707	5.34014	-5.51623	8.62003e-05	0.00420363	1.44584
Medtr1g102780.1	1.79793	8.81316	4.52524	0.000517888	0.0122763	-0.506849
Medtr1g102800.1	3.52904	-0.557289	4.90441	0.000256913	0.00796545	0.226511
Medtr1g102950.6	-0.380704	2.72048	-5.43708	9.8998e-05	0.00451878	1.55904
Medtr1g102950.5	-0.380704	2.72048	-5.43708	9.8998e-05	0.00451878	1.55904
Medtr1g102950.7	-0.380704	2.72048	-5.43708	9.8998e-05	0.00451878	1.55904
Medtr1g102950.2	-0.380704	2.72048	-5.43708	9.8998e-05	0.00451878	1.55904
Medtr1g102950.1	-0.380704	2.72048	-5.43708	9.8998e-05	0.00451878	1.55904
Medtr1g102950.4	-0.380704	2.72048	-5.43708	9.8998e-05	0.00451878	1.55904
Medtr1g102950.3	-0.380704	2.72048	-5.43708	9.8998e-05	0.00451878	1.55904
Medtr1g103080.1	0.752008	5.08682	6.25955	2.45081e-05	0.00202831	2.75753
Medtr1g103090.1	0.677869	5.93697	4.90404	0.000257087	0.00796688	0.306088
Medtr1g103550.1	1.46505	3.05053	4.86091	0.000278178	0.00836266	0.522337
Medtr1g103680.1	4.71068	3.55866	4.90935	0.000254608	0.00791761	0.725419
Medtr1g103710.1	-0.433031	8.19687	-8.78535	5.89381e-07	0.000349113	6.3918
Medtr1g103830.2	-0.492902	5.46244	-9.62973	2.00048e-07	0.000211302	7.57744
Medtr1g103830.1	-0.492902	5.46244	-9.62973	2.00048e-07	0.000211302	7.57744
Medtr1g103830.3	-0.492902	5.46244	-9.62973	2.00048e-07	0.000211302	7.57744
Medtr1g103900.1	-0.497512	3.9119	-4.24422	0.000880106	0.016676	-0.740643
Medtr1g104700.1	-1.00849	-0.00295762	-3.98378	0.00144888	0.0231358	-0.862488
Medtr1g104710.1	-0.614364	7.3598	-7.23689	5.26301e-06	0.000916163	4.18743
Medtr1g104820.3	-0.949976	-0.261811	-3.50196	0.00369302	0.0423918	-1.68251
Medtr1g104820.10	-0.949976	-0.261811	-3.50196	0.00369302	0.0423918	-1.68251
Medtr1g104820.2	-0.949976	-0.261811	-3.50196	0.00369302	0.0423918	-1.68251
Medtr1g104820.8	-0.949976	-0.261811	-3.50196	0.00369302	0.0423918	-1.68251
Medtr1g104870.1	-0.196652	5.91431	-4.29865	0.00079368	0.0158023	-0.837082
Medtr1g104880.1	-0.323605	3.7065	-5.16035	0.00016171	0.00607086	0.971332
Medtr1g104880.2	-0.323605	3.7065	-5.16035	0.00016171	0.00607086	0.971332
Medtr1g104890.1	0.801472	4.25594	3.65478	0.00274078	0.0351013	-2.01179
Medtr1g105020.1	1.44177	7.40558	7.31461	4.6824e-06	0.000865883	4.3174
Medtr1g105605.2	-0.495555	2.04982	-4.86333	0.000276949	0.00834752	0.619488
Medtr1g105605.1	-0.495555	2.04982	-4.86333	0.000276949	0.00834752	0.619488
Medtr1g105615.1	-0.882932	-0.163005	-3.44917	0.00409464	0.0456891	-1.81428
Medtr1g105615.2	-0.882932	-0.163005	-3.44917	0.00409464	0.0456891	-1.81428
Medtr1g105640.1	-0.493315	4.29771	-3.9337	0.00159572	0.0245661	-1.41356
Medtr1g105785.1	-0.348764	4.93146	-3.76261	0.00222223	0.0304703	-1.80401
Medtr1g105820.1	1.29702	5.03554	8.0653	1.57436e-06	0.000557459	5.5269
Medtr1g105840.1	0.560008	4.93001	4.00758	0.001384	0.0224959	-1.36743
Medtr1g105940.1	-0.329952	4.52847	-4.18296	0.000989029	0.0179995	-0.92389
Medtr1g105940.3	-0.329952	4.52847	-4.18296	0.000989029	0.0179995	-0.92389
Medtr1g106025.1	-0.317895	5.15908	-4.2654	0.000845377	0.0162904	-0.855653
Medtr1g106030.1	0.623377	4.42542	4.29254	0.000802924	0.0158799	-0.667269
Medtr1g106940.1	-0.247718	6.80595	-4.40095	0.000654089	0.0141782	-0.721429
Medtr1g106460.1	-2.29507	-4.10259	-3.92827	0.00161252	0.024749	-1.21841
Medtr1g106590.1	-0.578137	3.57654	-4.85689	0.000280234	0.00839173	0.436528
Medtr1g106630.1	-0.715749	1.97104	-4.96993	0.000228015	0.00739288	0.814411
Medtr1g106730.1	1.54184	6.75919	5.42329	0.000101423	0.00455703	1.23701
Medtr1g106420.1	-0.608288	2.8471	-3.52457	0.00353343	0.0412514	-2.22651
Medtr1g106785.1	0.41835	6.86511	6.04189	3.51396e-05	0.00246052	2.25004
Medtr1g107165.1	1.09375	2.1795	3.74121	0.00231659	0.0312888	-1.33033
Medtr1g107215.1	1.15372	7.53517	3.57101	0.00322706	0.0388688	-2.38999
Medtr1g107255.1	-0.17927	4.30437	-3.38591	0.00463416	0.049741	-2.44139
Medtr1g107255.2	-0.17927	4.30437	-3.38591	0.00463416	0.049741	-2.44139
Medtr1g107315.1	1.24626	6.30275	3.90309	0.00169286	0.0255627	-1.56166
Medtr1g107365.1	-1.11891	-1.53439	-3.51299	0.00361427	0.0419203	-1.77952
Medtr1g107380.1	1.73457	0.43245	4.3792	0.000681489	0.0144804	-0.261379
Medtr1g107540.1	-0.25397	6.69869	-4.68538	0.000384353	0.0102756	-0.174871
Medtr1g108460.1	-0.653616	5.93372	-3.9306	0.00160527	0.0246462	-1.52665
Medtr1g108770.1	2.62296	0.0202816	3.69089	0.00255468	0.0333904	-1.41872
Medtr1g108810.1	-0.57253	4.03347	-3.99619	0.00141468	0.0228516	-1.26917
Medtr1g109120.2	1.23527	3.50355	3.86228	0.00183185	0.0269052	-1.36981
Medtr1g109200.1	0.376348	7.82593	3.91978	0.00163917	0.0250556	-1.70732
Medtr1g109230.1	-0.231896	5.54138	-4.80012	0.000310997	0.00900188	0.134167
Medtr1g109350.1	-1.27163	0.0165141	-3.74471	0.00230088	0.0311693	-1.26744
Medtr1g109380.1	0.758969	3.24592	4.25336	0.000864942	0.0164839	-0.631948
Medtr1g109390.1	1.21344	-0.577853	3.69023	0.00255797	0.0334193	-1.36535
Medtr1g109400.2	-0.315569	3.34805	-4.80105	0.000310468	0.00899074	0.357105
Medtr1g109400.1	-0.315569	3.34805	-4.80105	0.000310468	0.00899074	0.357105
Medtr1g109400.3	-0.315569	3.34805	-4.80105	0.000310468	0.00899074	0.357105
Medtr1g109430.1	0.663114	5.24111	5.34753	0.000115903	0.00497643	1.15125
Medtr1g109500.2	-3.22938	-1.78589	-3.66091	0.00270823	0.0347558	-1.50422
Medtr1g110070.1	-0.259499	4.93521	-3.45011	0.00408707	0.0456443	-2.38892
Medtr1g110370.1	0.775394	3.58221	3.62859	0.00288425	0.0361511	-1.83594
Medtr1g110570.1	0.883863	4.65498	3.52394	0.00353777	0.041267	-2.23091
Medtr1g110870.1	1.0323	3.74322	4.48658	0.000556797	0.0127852	-0.298553
Medtr1g111090.1	-0.420796	7.42238	-7.81462	2.24815e-06	0.000639737	5.0421
Medtr1g111100.1	0.700734	3.59033	6.23888	2.5354e-05	0.00207354	2.84189
Medtr1g111180.1	-0.502908	5.33403	-3.58131	0.00316287	0.0383988	-2.17612
Medtr1g111190.1	-1.27389	0.930834	-7.0914	6.56418e-06	0.000997739	3.83923
Medtr1g111210.1	1.0298	3.75916	4.27102	0.000836397	0.0162653	-0.665788
Medtr1g111270.1	-0.220796	6.6846	-3.85909	0.00184318	0.0270007	-1.75596
Medtr1g111510.1	0.859708	3.91332	3.76947	0.00219284	0.0302201	-1.68924
Medtr1g111560.1	-0.447039	6.72922	-7.72438	2.56056e-06	0.000665072	4.94976
Medtr1g111660.1	-0.845702	3.23013	-5.0143	0.000210381	0.00703744	0.70851
Medtr1g111660.2	-0.845702	3.23013	-5.0143	0.000210381	0.00703744	0.70851
Medtr1g111830.1	0.816087	4.41343	4.53757	0.000506083	0.0121536	-0.222417
Medtr1g111900.1	-0.536256	4.72873	-5.34158	0.000117128	0.00501397	1.18063
Medtr1g112130.1	-0.328452	5.80042	-4.39014	0.000667556	0.014296	-0.663558
Medtr1g112130.4	-0.94641	0.608154	-3.71095	0.0024569	0.0325978	-1.32617
Medtr1g112130.2	-0.94641	0.608154	-3.71095	0.0024569	0.0325978	-1.32617
Medtr1g112230.1	0.45575	5.94688	4.27867	0.000824333	0.0161292	-0.871479
Medtr1g112270.2	-0.769723	3.50999	-3.64315	0.00280357	0.035649	-1.86486
Medtr1g112370.1	1.36376	1.40275	3.95497	0.00153157	0.0239107	-0.924304
Medtr1g112640.5	-0.210908	4.51405	-3.49218	0.00376433	0.042973	-2.25308
Medtr1g112640.1	-0.210908	4.51405	-3.49218	0.00376433	0.042973	-2.25308
Medtr1g112730.1	-0.31021	4.40633	-5.91605	4.34081e-05	0.00273005	2.22804
Medtr1g112730.2	-0.31021	4.40633	-5.91605	4.34081e-05	0.00273005	2.22804
Medtr1g112730.3	-0.31021	4.40633	-5.91605	4.34081e-05	0.00273005	2.22804
Medtr1g112940.1	-0.519457	6.22186	-6.57428	1.47251e-05	0.001557	3.19048
Medtr1g112960.1	-0.707191	0.780661	-4.21365	0.000932835	0.0172913	-0.465173
Medtr1g113000.1	-0.323594	5.10893	-5.58111	7.7003e-05	0.00393056	1.5742
Medtr1g113000.3	-0.499473	3.54794	-5.8693	4.69797e-05	0.00285368	2.22981
Medtr1g113830.1	-0.492982	3.51252	-4.19667	0.000963509	0.017749	-0.795978
Medtr1g113850.1	-0.35293	4.35719	-4.79306	0.000315062	0.00906721	0.222046
Medtr1g114115.1	-2.16877	-3.55153	-4.34289	0.00072988	0.0150479	-0.575449
Medtr1g114150.1	-0.225728	5.21951	-3.99649	0.00141386	0.0228499	-1.35752
Medtr1g114170.3	-0.238455	5.31926	-3.84125	0.00190794	0.0275268	-1.67492
Medtr1g114170.2	-0.238455	5.31926	-3.84125	0.00190794	0.0275268	-1.67492
Medtr1g114170.1	-0.238455	5.31926	-3.84125	0.00190794	0.0275268	-1.67492
Medtr1g114190.1	-0.703319	1.59411	-3.72077	0.00241044	0.0322082	-1.43707
Medtr1g114270.1	-0.601806	4.61123	-8.32106	1.10304e-06	0.000449283	5.90135
Medtr1g114380.1	-0.358298	3.1627	-3.52366	0.00353968	0.0412779	-2.02608
Medtr1g114490.1	-0.384856	5.8052	-6.12086	3.081e-05	0.00227225	2.46598
Medtr1g114540.1	0.240054	6.77012	4.64373	0.000415229	0.0107554	-0.252446
Medtr1g115135.1	-0.298743	5.11293	-4.20983	0.000939636	0.0173812	-0.957153
Medtr1g115195.1	0.75156	3.93712	3.65159	0.00275782	0.0352687	-1.73722
Medtr1g115215.1	-0.381	4.49503	-8.47295	8.96164e-07	0.000418624	6.10706
Medtr1g115215.2	-0.381	4.49503	-8.47295	8.96164e-07	0.000418624	6.10706
Medtr1g115260.1	-0.277095	4.29457	-4.57086	0.000475565	0.0116938	-0.174176
Medtr1g115335.1	-0.769468	0.565824	-4.10754	0.0011424	0.0197704	-0.645368
Medtr1g115410.1	-0.872851	1.83829	-3.43569	0.00420404	0.0465718	-2.01266
Medtr1g115430.1	-0.357556	5.752	-4.56441	0.000481329	0.0117936	-0.331178
Medtr1g115525.1	-0.519609	5.60047	-5.22274	0.000144644	0.00570151	0.894995
Medtr1g115610.3	-1.52741	1.20793	-4.48262	0.000560943	0.0128049	-0.00122382
Medtr1g115820.1	1.10782	8.6439	4.55807	0.000487055	0.011865	-0.525958
Medtr1g115850.1	-1.15687	4.15118	-3.87637	0.00178258	0.0264246	-1.57203
Medtr1g115920.1	-0.408519	5.66967	-7.43671	3.90297e-06	0.000800615	4.57464
Medtr1g115790.1	-0.525881	3.56957	-3.52125	0.0035564	0.0414064	-2.14388
Medtr1g115950.3	-1.03154	4.52024	-5.53307	8.37079e-05	0.00412705	1.58972
Medtr1g115950.1	-1.03154	4.52024	-5.53307	8.37079e-05	0.00412705	1.58972
Medtr1g115980.1	-0.47482	3.57205	-3.83862	0.0019177	0.0276193	-1.47209
Medtr1g116140.1	-0.261511	7.54167	-3.59163	0.00309981	0.0379731	-2.35467
Medtr1g116180.1	-0.592773	2.00264	-3.4851	0.00381681	0.0433937	-1.85018
Medtr1g116210.1	-0.175415	6.72868	-4.60452	0.000446638	0.0112109	-0.329216
Medtr1g116270.1	-0.628243	3.02805	-4.27376	0.000832059	0.0162193	-0.61406
Medtr1g116310.1	-0.259788	5.90513	-3.80112	0.00206226	0.0289993	-1.82002
Medtr1g116330.1	-0.237468	5.86417	-3.61033	0.00298877	0.0369558	-2.16557
Medtr1g116410.1	1.40804	0.731559	3.60134	0.00304167	0.0374168	-1.51146
Medtr1g116470.2	-0.282259	5.81095	-4.30288	0.000787336	0.0157011	-0.844185
Medtr1g116470.3	-0.282259	5.81095	-4.30288	0.000787336	0.0157011	-0.844185
Medtr1g116540.1	-0.487079	4.88371	-4.47634	0.000567599	0.0128814	-0.447304
Medtr1g116590.4	-0.875295	3.49116	-8.02172	1.67406e-06	0.000570085	5.51568
Medtr1g116590.1	-0.875295	3.49116	-8.02172	1.67406e-06	0.000570085	5.51568
Medtr1g116590.2	-0.875295	3.49116	-8.02172	1.67406e-06	0.000570085	5.51568
Medtr1g116590.3	-0.875295	3.49116	-8.02172	1.67406e-06	0.000570085	5.51568
Medtr1g116650.1	-0.7601	5.59559	-6.51871	1.60951e-05	0.00164926	3.12094
Medtr1g116660.1	-1.25199	-0.0827733	-4.38488	0.000674214	0.0143695	-0.185358
Medtr1g116780.1	-0.372215	5.72331	-5.94817	4.112e-05	0.0026926	2.17857
Medtr1g116790.1	-0.501219	6.7963	-5.72709	5.9866e-05	0.00335478	1.7055
Medtr1g117000.1	-0.207979	5.89583	-4.10648	0.00114472	0.0197995	-1.20722
Medtr2g005240.1	-0.350035	6.62226	-5.7409	5.84658e-05	0.00331363	1.75098
Medtr2g005255.1	-0.636266	2.19493	-3.58503	0.00313996	0.038241	-1.74283
Medtr2g005260.1	-0.696977	5.46321	-6.42465	1.87286e-05	0.00177758	2.99193
Medtr2g005450.1	-0.393472	5.38772	-5.71871	6.07318e-05	0.00338501	1.8051
Medtr2g005500.1	-0.336337	5.06185	-3.39205	0.00457886	0.0493673	-2.52778
Medtr2g005590.2	-0.564439	5.49791	-5.69457	6.33031e-05	0.00347344	1.74016
Medtr2g005590.1	-0.494927	5.50665	-6.52484	1.59375e-05	0.00163896	3.15099
Medtr2g005590.3	-0.494927	5.50665	-6.52484	1.59375e-05	0.00163896	3.15099
Medtr2g005600.1	-0.532577	4.44759	-4.49006	0.000553172	0.0127536	-0.358629
Medtr2g005600.4	-0.862063	1.92361	-3.77389	0.00217411	0.0300285	-1.34151
Medtr2g005600.3	-0.532577	4.44759	-4.49006	0.000553172	0.0127536	-0.358629
Medtr2g005600.2	-0.862063	1.92361	-3.77389	0.00217411	0.0300285	-1.34151
Medtr2g005610.1	-0.356847	7.40954	-7.912	1.95583e-06	0.000608445	5.19001
Medtr2g005810.1	-0.943922	4.01457	-3.81475	0.00200848	0.0284405	-1.59666
Medtr2g005820.1	-0.441442	4.82935	-6.85749	9.41826e-06	0.00121519	3.73058
Medtr2g005840.5	4.21336	-3.48692	3.62297	0.002916	0.0364465	-1.55541
Medtr2g005840.2	4.21336	-3.48692	3.62297	0.002916	0.0364465	-1.55541
Medtr2g005840.3	4.21336	-3.48692	3.62297	0.002916	0.0364465	-1.55541
Medtr2g006040.1	-0.44681	4.56247	-4.4599	0.000585392	0.0131232	-0.406558
Medtr2g006150.1	-0.566469	4.68902	-4.82041	0.000299621	0.00878685	0.218078
Medtr2g006330.1	-0.441954	4.5929	-4.53385	0.00050961	0.0121895	-0.279641
Medtr2g006330.2	-0.441954	4.5929	-4.53385	0.00050961	0.0121895	-0.279641
Medtr2g006820.1	0.227747	7.25131	3.74791	0.00228659	0.0310251	-2.01431
Medtr2g006770.1	-0.264236	5.34077	-5.46985	9.34747e-05	0.0043766	1.36647
Medtr2g006750.1	-0.43188	5.34488	-3.74234	0.00231147	0.0312525	-1.87445
Medtr2g007000.10	-0.503647	2.72144	-7.61457	3.00387e-06	0.000690769	4.94157
Medtr2g007000.9	-0.503647	2.72144	-7.61457	3.00387e-06	0.000690769	4.94157
Medtr2g007000.3	-0.503647	2.72144	-7.61457	3.00387e-06	0.000690769	4.94157
Medtr2g007000.7	-0.503647	2.72144	-7.61457	3.00387e-06	0.000690769	4.94157
Medtr2g007000.5	-0.503647	2.72144	-7.61457	3.00387e-06	0.000690769	4.94157
Medtr2g007000.1	-0.503647	2.72144	-7.61457	3.00387e-06	0.000690769	4.94157
Medtr2g007000.2	-0.503647	2.72144	-7.61457	3.00387e-06	0.000690769	4.94157
Medtr2g007000.6	-0.503647	2.72144	-7.61457	3.00387e-06	0.000690769	4.94157
Medtr2g007000.8	-0.503647	2.72144	-7.61457	3.00387e-06	0.000690769	4.94157
Medtr2g007000.4	-0.503647	2.72144	-7.61457	3.00387e-06	0.000690769	4.94157
Medtr2g007010.1	-0.305545	5.32928	-6.86235	9.34718e-06	0.00121217	3.70906
Medtr2g007330.1	-0.570873	5.55502	-9.98494	1.29716e-07	0.000165362	8.00574
Medtr2g007690.1	-0.42601	3.33932	-3.56676	0.00325395	0.0390794	-2.00558
Medtr2g007690.2	-0.42601	3.33932	-3.56676	0.00325395	0.0390794	-2.00558
Medtr2g007770.1	-0.425614	3.36267	-3.69512	0.00253377	0.0332565	-1.72258
Medtr2g007800.1	-0.3298	6.87937	-4.55385	0.000490913	0.0119086	-0.434685
Medtr2g008010.1	-1.93784	-3.2719	-3.50181	0.0036941	0.0423964	-1.81572
Medtr2g008120.1	-0.619064	8.73432	-8.17573	1.3489e-06	0.00052132	5.5072
Medtr2g008240.1	-0.910355	5.73781	-4.28784	0.000810124	0.0159817	-0.837241
Medtr2g008440.1	0.279935	4.29625	4.06426	0.0012412	0.0207819	-1.11953
Medtr2g008750.1	-0.638326	5.53459	-3.55246	0.00334609	0.0397872	-2.26449
Medtr2g008820.1	-0.432998	5.05394	-4.28565	0.000813499	0.0160128	-0.810234
Medtr2g008850.1	0.272561	5.25083	4.73367	0.000351507	0.00975315	0.0441152
Medtr2g008960.1	0.777517	4.86423	5.61115	7.30982e-05	0.00381206	1.66234
Medtr2g009040.1	-0.377854	4.85114	-4.27898	0.000823848	0.0161292	-0.800806
Medtr2g009110.3	-0.577555	4.05629	-3.95617	0.00152804	0.0238768	-1.32281
Medtr2g009110.2	-0.577555	4.05629	-3.95617	0.00152804	0.0238768	-1.32281
Medtr2g009110.1	-0.480717	6.71228	-4.4951	0.000547973	0.0126901	-0.543765
Medtr2g009360.1	-0.702972	4.40661	-6.02184	3.63372e-05	0.00250497	2.41429
Medtr2g009360.2	-0.702972	4.40661	-6.02184	3.63372e-05	0.00250497	2.41429
Medtr2g009650.1	-0.282059	4.81938	-4.26777	0.00084158	0.0162904	-0.820405
Medtr2g009670.1	3.12822	-1.99214	5.19721	0.000151388	0.00585984	0.624619
Medtr2g009690.2	-0.226157	5.03263	-4.40014	0.000655085	0.0141798	-0.568766
Medtr2g009690.1	-0.226157	5.03263	-4.40014	0.000655085	0.0141798	-0.568766
Medtr2g009733.1	-0.580828	4.82754	-5.16154	0.000161365	0.00607086	0.835425
Medtr2g009770.1	0.525042	3.25088	3.82386	0.00197331	0.0281664	-1.4682
Medtr2g009800.1	-0.235697	4.24736	-3.96081	0.00151443	0.0237263	-1.31373
Medtr2g009800.2	-0.235697	4.24736	-3.96081	0.00151443	0.0237263	-1.31373
Medtr2g009890.1	-0.619397	4.30423	-3.78898	0.00211136	0.0294292	-1.70091
Medtr2g009900.1	-1.56615	1.00698	-8.08368	1.53423e-06	0.00055588	5.29456
Medtr2g009980.1	-1.10444	3.89753	-3.97006	0.00148768	0.0234473	-1.23295
Medtr2g010420.1	-0.689234	3.9049	-4.54667	0.000497542	0.0120087	-0.18049
Medtr2g010520.1	-0.593328	4.33952	-6.29844	2.29956e-05	0.00195327	2.86412
Medtr2g010530.1	-1.31467	0.613523	-3.39451	0.0045568	0.0492073	-1.92019
Medtr2g010590.1	1.53945	5.99058	3.79343	0.00209325	0.0292487	-1.82165
Medtr2g010710.1	1.63721	4.64831	6.75501	1.10575e-05	0.00131283	3.58866
Medtr2g010720.1	1.18684	5.38873	5.08927	0.000183738	0.00650591	0.673876
Medtr2g010740.1	-1.30482	4.93251	-5.79307	5.34798e-05	0.00310538	1.91368
Medtr2g010820.1	-1.14066	3.16052	-7.77879	2.36707e-06	0.000640985	5.17679
Medtr2g011210.1	1.07089	2.3671	3.83313	0.00193817	0.0278435	-1.31671
Medtr2g011270.1	1.78976	2.26608	5.09576	0.000181604	0.00645599	1.01014
Medtr2g011490.1	-0.313926	4.44045	-4.58896	0.000459779	0.0114451	-0.157532
Medtr2g011630.3	-0.495884	3.8858	-5.33195	0.000119139	0.00506385	1.25459
Medtr2g011690.1	2.532	5.55381	3.87253	0.00179586	0.0265475	-1.5055
Medtr2g011820.1	0.417912	6.57858	3.86322	0.0018285	0.0268877	-1.71681
Medtr2g011940.1	-0.457183	4.7612	-4.5744	0.000472431	0.0116277	-0.23172
Medtr2g012310.1	-0.164399	5.83314	-3.52167	0.00355347	0.0413846	-2.34652
Medtr2g012420.1	-0.203509	6.18959	-3.60668	0.00301014	0.0371537	-2.2041
Medtr2g012650.4	-2.53032	-5.06373	-3.91884	0.00164215	0.0250606	-1.18689
Medtr2g012770.1	1.39549	1.26684	4.31094	0.000775406	0.0155658	-0.308956
Medtr2g012990.1	-1.02004	4.91757	-6.37361	2.03441e-05	0.00185733	2.93032
Medtr2g012990.2	-0.728057	4.75915	-5.31476	0.000122821	0.00516123	1.1026
Medtr2g013080.1	0.243373	4.01356	3.56516	0.00326417	0.0391657	-2.06695
Medtr2g013110.1	1.50537	1.38723	4.64317	0.000415661	0.0107554	0.264968
Medtr2g013130.1	-0.668989	3.8196	-3.85734	0.00184944	0.0270425	-1.47813
Medtr2g013540.1	-0.376677	6.06685	-4.19716	0.000962601	0.0177377	-1.05278
Medtr2g013580.1	-0.55176	4.76491	-5.09675	0.000181279	0.00645182	0.762837
Medtr2g013650.1	-0.714265	9.49822	-4.44155	0.000605942	0.0134335	-0.845352
Medtr2g013655.1	-1.12908	4.10523	-6.39527	1.96415e-05	0.00182149	3.02119
Medtr2g013780.1	1.1887	4.95502	4.80678	0.000307214	0.00892069	0.230128
Medtr2g014120.6	-0.380434	2.40524	-4.27442	0.000831015	0.016204	-0.477142
Medtr2g014120.7	-0.380434	2.40524	-4.27442	0.000831015	0.016204	-0.477142
Medtr2g014120.4	-0.380434	2.40524	-4.27442	0.000831015	0.016204	-0.477142
Medtr2g014120.3	-0.380434	2.40524	-4.27442	0.000831015	0.016204	-0.477142
Medtr2g014120.2	-0.380434	2.40524	-4.27442	0.000831015	0.016204	-0.477142
Medtr2g014120.1	-0.380434	2.40524	-4.27442	0.000831015	0.016204	-0.477142
Medtr2g014120.5	-0.380434	2.40524	-4.27442	0.000831015	0.016204	-0.477142
Medtr2g014125.1	-0.507597	4.06494	-5.79265	5.35179e-05	0.00310538	2.03858
Medtr2g014170.1	-0.587543	2.74496	-3.665	0.00268674	0.0345828	-1.67908
Medtr2g014240.1	-0.555937	9.55425	-4.30893	0.000778354	0.0156019	-1.12049
Medtr2g014260.3	-0.464122	3.89195	-4.32323	0.000757553	0.0153979	-0.581399
Medtr2g014260.1	-0.464122	3.89195	-4.32323	0.000757553	0.0153979	-0.581399
Medtr2g014440.1	-0.353183	4.18491	-3.80253	0.00205661	0.0289705	-1.64441
Medtr2g014490.2	-0.489504	5.76693	-4.33784	0.000736887	0.0151458	-0.755482
Medtr2g014560.1	-0.504809	4.90993	-3.74115	0.00231685	0.0312888	-1.84771
Medtr2g014650.1	0.865948	2.66436	3.56405	0.00327119	0.0391657	-1.80292
Medtr2g014680.2	0.857506	2.43882	4.52944	0.000513839	0.0122252	0.016115
Medtr2g014680.1	0.857506	2.43882	4.52944	0.000513839	0.0122252	0.016115
Medtr2g014860.1	1.29761	3.68389	10.6537	5.92322e-08	0.000147652	8.69686
Medtr2g014920.1	-0.528934	3.1897	-3.61739	0.0029479	0.0366879	-1.86678
Medtr2g014960.1	0.464362	7.28118	3.53644	0.00345242	0.0406573	-2.42896
Medtr2g015050.1	2.03556	2.95473	7.11872	6.29608e-06	0.000985842	4.21193
Medtr2g015310.1	2.33522	2.21343	5.30264	0.000125488	0.00522046	1.3849
Medtr2g015370.2	-0.63928	3.58927	-4.52394	0.000519148	0.0122874	-0.206424
Medtr2g015370.1	-0.63928	3.58927	-4.52394	0.000519148	0.0122874	-0.206424
Medtr2g015380.1	0.401308	3.40422	3.67448	0.00263762	0.0341398	-1.74233
Medtr2g015540.1	1.14406	5.76613	5.73074	5.94928e-05	0.00334917	1.84856
Medtr2g015960.1	-0.360656	3.87684	-4.5338	0.000509658	0.0121895	-0.19747
Medtr2g016020.1	1.9117	-1.36036	4.84074	0.000288651	0.00856592	0.358373
Medtr2g016140.2	0.266205	4.33613	3.67737	0.00262279	0.0339883	-1.88504
Medtr2g016280.1	0.500729	3.24567	3.49946	0.00371112	0.0425351	-2.03554
Medtr2g016800.1	1.15973	2.86303	4.02261	0.00134457	0.0220564	-0.999994
Medtr2g017980.2	-0.540665	1.95885	-3.59541	0.00307702	0.0377456	-1.67215
Medtr2g017980.1	-0.540665	1.95885	-3.59541	0.00307702	0.0377456	-1.67215
Medtr2g017570.1	2.22258	0.0396675	3.66494	0.00268705	0.0345828	-1.42236
Medtr2g017740.1	0.413744	4.90231	4.77915	0.000323234	0.00920591	0.141657
Medtr2g017875.1	-3.89789	-4.00093	-6.40875	1.9217e-05	0.00179548	2.03399
Medtr2g017925.1	-0.884915	1.75754	-3.8522	0.00186793	0.0272233	-1.25516
Medtr2g017985.1	-0.415904	2.30257	-3.88845	0.00174142	0.0260124	-1.22273
Medtr2g017985.2	-0.415904	2.30257	-3.88845	0.00174142	0.0260124	-1.22273
Medtr2g017985.3	-0.415904	2.30257	-3.88845	0.00174142	0.0260124	-1.22273
Medtr2g018175.1	1.75542	3.04203	4.08843	0.00118498	0.0202154	-0.836385
Medtr2g018270.1	-0.238744	6.87332	-4.30389	0.000785829	0.0157011	-0.912602
Medtr2g018590.1	1.00728	5.08516	4.95907	0.000232563	0.00747453	0.484703
Medtr2g018670.1	1.24104	4.58882	4.53051	0.000512812	0.0122252	-0.211001
Medtr2g018690.1	-0.629815	5.53517	-5.99938	3.77303e-05	0.00255856	2.24685
Medtr2g018960.1	-0.450225	3.32485	-4.34309	0.000729604	0.0150479	-0.478625
Medtr2g019020.4	0.382627	7.64028	3.80442	0.00204907	0.028897	-1.92111
Medtr2g019080.1	-0.230225	4.71431	-4.1091	0.00113899	0.0197388	-1.11513
Medtr2g019080.2	-0.230225	4.71431	-4.1091	0.00113899	0.0197388	-1.11513
Medtr2g019090.1	-0.542955	4.08273	-3.63188	0.00286585	0.0360219	-1.9228
Medtr2g019090.2	-0.787837	2.70432	-4.37918	0.000681509	0.0144804	-0.314566
Medtr2g019250.1	3.66483	5.43499	6.3589	2.08367e-05	0.00187648	2.99477
Medtr2g019260.1	-0.151564	7.04966	-3.64772	0.00277871	0.0354414	-2.18359
Medtr2g019440.1	2.2782	-4.77732	3.58052	0.00316772	0.038399	-1.66272
Medtr2g019640.1	0.667896	5.59306	7.34949	4.44421e-06	0.000859079	4.44619
Medtr2g019790.2	-0.576637	3.62475	-7.54107	3.34551e-06	0.000721579	4.82286
Medtr2g019790.1	-0.576637	3.62475	-7.54107	3.34551e-06	0.000721579	4.82286
Medtr2g019840.1	-0.623951	2.17325	-5.3327	0.000118981	0.00506385	1.41353
Medtr2g019850.1	-0.3245	4.3454	-3.5714	0.0032246	0.0388467	-2.09971
Medtr2g020000.1	-0.438096	6.8785	-7.87104	2.07355e-06	0.000618284	5.15631
Medtr2g020020.1	0.573786	4.36343	3.3822	0.00466803	0.0499875	-2.42698
Medtr2g020520.4	-5.73839	-2.81362	-5.13979	0.000167784	0.0062054	0.843915
Medtr2g020720.1	0.434721	4.74665	7.04719	7.0238e-06	0.00103032	4.05572
Medtr2g020720.3	0.434721	4.74665	7.04719	7.0238e-06	0.00103032	4.05572
Medtr2g020770.1	-0.35554	7.9563	-5.90729	4.40552e-05	0.00275374	1.97224
Medtr2g020870.2	-0.787355	1.91414	-3.53922	0.00343371	0.0405121	-1.81763
Medtr2g020960.1	-0.427754	5.51763	-8.82158	5.61819e-07	0.000346654	6.54138
Medtr2g021210.1	-0.363218	3.76743	-4.28486	0.000814716	0.0160262	-0.636725
Medtr2g021400.1	-0.889303	5.42629	-8.00875	1.705e-06	0.000576249	5.41739
Medtr2g021690.1	2.54524	6.19027	4.27184	0.000835105	0.0162653	-0.786786
Medtr2g021750.1	1.11428	-5.32172	3.98148	0.00145529	0.0231358	-1.02512
Medtr2g022350.1	-1.70921	4.33891	-9.49397	2.36838e-07	0.000222425	7.41081
Medtr2g022370.1	-2.11825	1.52992	-5.57136	7.83168e-05	0.00396277	1.76948
Medtr2g022380.1	-0.733546	5.93198	-5.7972	5.31038e-05	0.00309287	1.8709
Medtr2g022430.1	-1.99772	-0.168436	-6.63854	1.32923e-05	0.00146096	3.29853
Medtr2g022530.3	-0.578646	2.47086	-3.53634	0.00345313	0.0406573	-1.85481
Medtr2g022530.1	-0.578646	2.47086	-3.53634	0.00345313	0.0406573	-1.85481
Medtr2g022560.1	0.686284	2.73495	3.66173	0.00270392	0.0347148	-1.65202
Medtr2g022600.1	-0.401414	3.03783	-4.28706	0.000811317	0.0159945	-0.546634
Medtr2g022700.1	3.11675	-3.48755	6.63429	1.33825e-05	0.00146808	1.99844
Medtr2g022770.4	-0.644933	1.32463	-5.30675	0.000124576	0.00520075	1.38436
Medtr2g022770.2	-0.644933	1.32463	-5.30675	0.000124576	0.00520075	1.38436
Medtr2g022770.1	-0.644933	1.32463	-5.30675	0.000124576	0.00520075	1.38436
Medtr2g022770.3	-0.644933	1.32463	-5.30675	0.000124576	0.00520075	1.38436
Medtr2g022880.1	-0.74386	3.58067	-3.64174	0.00281127	0.0356886	-1.85717
Medtr2g022950.1	-0.450723	9.5917	-4.69666	0.000376403	0.0101607	-0.341422
Medtr2g023280.1	-1.03389	4.8663	-7.46937	3.71864e-06	0.000780277	4.67127
Medtr2g023290.1	-0.463739	7.78038	-6.47864	1.71659e-05	0.00168732	2.93795
Medtr2g023430.1	0.454118	5.85318	4.56675	0.000479229	0.0117672	-0.305075
Medtr2g023450.1	-0.449818	2.81306	-3.82072	0.00198535	0.0282901	-1.40894
Medtr2g023540.1	1.25783	8.17363	5.16169	0.000161324	0.00607086	0.65957
Medtr2g023650.1	1.11258	1.90953	3.68211	0.00259872	0.0337804	-1.51588
Medtr2g023660.1	1.83363	2.2643	3.55098	0.00335575	0.0398286	-1.77157
Medtr2g023710.1	4.49452	0.483506	3.52846	0.00350664	0.0410231	-1.67073
Medtr2g023730.1	1.33246	2.22165	4.25222	0.000866823	0.0165046	-0.484268
Medtr2g023760.1	5.17556	1.32296	3.91954	0.00163991	0.0250586	-1.03066
Medtr2g023770.1	6.37362	0.511983	6.65393	1.29715e-05	0.00144869	2.74571
Medtr2g023780.1	2.96978	-0.891209	3.53215	0.0034815	0.040821	-1.70472
Medtr2g023790.1	1.99546	2.18804	4.71168	0.000366088	0.0100194	0.371382
Medtr2g023810.1	3.56814	-0.562446	4.26006	0.000853999	0.0163705	-0.594686
Medtr2g023820.1	6.37362	0.511983	6.65393	1.29715e-05	0.00144869	2.74571
Medtr2g023830.1	1.56728	2.76961	3.4982	0.00372025	0.0426024	-1.94873
Medtr2g023910.2	-0.376016	3.50463	-3.53304	0.00347545	0.0407731	-2.01214
Medtr2g023910.1	-0.376016	3.50463	-3.53304	0.00347545	0.0407731	-2.01214
Medtr2g023930.1	0.461159	8.09008	5.26722	0.00013363	0.00542872	0.820595
Medtr2g023990.1	-1.8783	0.672192	-3.58258	0.003155	0.0383343	-1.56818
Medtr2g024100.1	-0.402887	4.5619	-3.69052	0.00255652	0.0334074	-1.91268
Medtr2g024300.1	1.30099	2.6128	5.24403	0.000139259	0.00557391	1.21875
Medtr2g024420.1	-0.35496	7.00128	-5.17538	0.000157416	0.00597587	0.710557
Medtr2g025140.1	0.669987	5.10372	4.82511	0.000297045	0.00872774	0.222967
Medtr2g025620.1	-2.97956	-4.54938	-5.25629	0.000136253	0.00550656	0.53452
Medtr2g025640.1	0.480856	7.63746	4.21099	0.000937564	0.0173532	-1.11431
Medtr2g025710.1	0.764727	3.95775	5.8804	4.6105e-05	0.00282241	2.22226
Medtr2g026010.1	-0.355641	4.81673	-4.08583	0.0011909	0.0202236	-1.17476
Medtr2g026080.1	0.695368	6.80633	3.61505	0.0029614	0.0367629	-2.22331
Medtr2g026425.1	-0.490972	3.78002	-6.00163	3.75885e-05	0.00255729	2.42176
Medtr2g026600.1	-0.798904	1.27065	-4.65432	0.000407141	0.0106251	0.284882
Medtr2g026715.1	0.670289	3.80639	4.72689	0.000355938	0.00980624	0.205877
Medtr2g027090.1	-0.423409	6.86946	-5.4665	9.40237e-05	0.00439024	1.24948
Medtr2g027240.1	-0.499362	5.45365	-6.82633	9.88758e-06	0.00123484	3.64537
Medtr2g027240.2	-0.499362	5.45365	-6.82633	9.88758e-06	0.00123484	3.64537
Medtr2g027240.3	-0.499362	5.45365	-6.82633	9.88758e-06	0.00123484	3.64537
Medtr2g027390.1	-0.341923	4.67244	-5.03009	0.000204455	0.00693979	0.637143
Medtr2g027690.1	-0.857721	5.02969	-5.84622	4.88556e-05	0.00292167	2.04656
Medtr2g028050.1	-0.244435	6.27276	-4.16836	0.00101697	0.0183169	-1.126
Medtr2g028230.1	0.231939	5.73128	5.37995	0.00010946	0.00479941	1.1892
Medtr2g028450.1	0.686575	4.78277	5.3415	0.000117145	0.00501397	1.19976
Medtr2g028480.1	-0.696225	8.3499	-6.5122	1.62642e-05	0.00164926	2.95826
Medtr2g028580.1	0.721649	6.93169	4.18278	0.000989375	0.0179995	-1.14645
Medtr2g028830.1	0.738745	5.28731	4.27131	0.000835933	0.0162653	-0.767611
Medtr2g028940.1	-0.853429	4.03396	-5.52334	8.51391e-05	0.00417121	1.57214
Medtr2g028980.1	-1.47072	-0.610303	-3.55611	0.00332231	0.0396254	-1.60047
Medtr2g029093.2	-0.955982	0.0407513	-4.66415	0.000399777	0.01049	0.206884
Medtr2g029125.1	-0.625258	4.17528	-7.4138	4.03803e-06	0.000811291	4.62365
Medtr2g029300.1	1.44041	-0.779966	3.4483	0.00410157	0.0457501	-1.80567
Medtr2g029370.1	-0.506842	7.80523	-3.50746	0.00365356	0.0421787	-2.53547
Medtr2g029560.1	2.08154	7.64429	9.60643	2.05903e-07	0.000213806	7.48599
Medtr2g029800.1	-1.0379	8.47612	-5.82345	5.07825e-05	0.00301402	1.77766
Medtr2g029830.1	1.45889	3.14116	4.49322	0.000549906	0.0127177	-0.226907
Medtr2g029880.1	-2.00608	-4.97568	-4.0543	0.00126516	0.0210586	-0.970707
Medtr2g029910.1	1.36587	4.04199	3.93268	0.00159885	0.0245961	-1.53517
Medtr2g030100.1	-1.29021	3.50094	-6.85992	9.3826e-06	0.0012131	3.78728
Medtr2g030400.1	-0.695611	3.03927	-3.66387	0.00269266	0.0346202	-1.72356
Medtr2g030400.4	-0.695611	3.03927	-3.66387	0.00269266	0.0346202	-1.72356
Medtr2g030400.2	-1.83407	1.59938	-4.35959	0.000707198	0.0147544	-0.216413
Medtr2g030450.1	-0.36088	6.94847	-5.80774	5.21586e-05	0.00305783	1.84912
Medtr2g030630.1	-0.438296	5.01882	-6.79995	1.03043e-05	0.00126658	3.62073
Medtr2g030630.2	-0.438296	5.01882	-6.79995	1.03043e-05	0.00126658	3.62073
Medtr2g031270.1	3.53919	-2.66603	3.99759	0.00141085	0.0228193	-1.00492
Medtr2g031370.3	0.873867	4.57307	3.82992	0.00195027	0.0279335	-1.60237
Medtr2g031530.1	1.95484	4.15232	5.02544	0.000206181	0.00696511	0.67322
Medtr2g031990.1	0.818983	2.50193	4.18905	0.000977606	0.0178923	-0.613686
Medtr2g032100.1	0.420989	6.83312	7.34492	4.47473e-06	0.000859079	4.38252
Medtr2g032630.2	-0.280062	5.12735	-3.51103	0.00362814	0.0420264	-2.30766
Medtr2g032630.1	-0.280062	5.12735	-3.51103	0.00362814	0.0420264	-2.30766
Medtr2g032690.1	-1.20172	-0.71786	-3.64138	0.00281323	0.0357063	-1.51001
Medtr2g033630.1	3.48652	1.3592	4.53964	0.000504126	0.0121159	-0.000163429
Medtr2g034020.1	-0.414319	6.1547	-8.84707	5.43246e-07	0.000338546	6.55131
Medtr2g034040.1	-0.327413	4.7583	-3.6533	0.00274866	0.035166	-1.97364
Medtr2g034360.1	-1.18374	4.29519	-4.65532	0.000406381	0.010611	-0.0580005
Medtr2g034500.1	-0.340016	4.34843	-3.52202	0.00355107	0.0413798	-2.20232
Medtr2g034650.1	-0.222233	5.42028	-3.54854	0.00337182	0.0399444	-2.26082
Medtr2g034700.1	-0.397647	3.08165	-3.7648	0.0022128	0.0304078	-1.55413
Medtr2g034890.1	2.47121	-3.56718	3.75186	0.00226913	0.0309026	-1.41842
Medtr2g034900.2	-0.476414	5.96557	-9.07216	4.04939e-07	0.000287436	6.85539
Medtr2g034900.1	-0.476414	5.96557	-9.07216	4.04939e-07	0.000287436	6.85539
Medtr2g034960.1	-0.573151	4.3894	-6.08388	3.27629e-05	0.0023595	2.50665
Medtr2g035100.1	0.340581	11.2435	5.2107	0.000147784	0.00575639	0.541118
Medtr2g035105.1	0.324535	11.1476	3.70618	0.00247981	0.0327692	-2.33173
Medtr2g035150.1	2.54161	8.95963	3.86273	0.00183025	0.0268997	-1.87267
Medtr2g035170.1	1.46764	7.55937	5.65782	6.74369e-05	0.00362293	1.59232
Medtr2g035190.1	2.11486	9.91859	4.35688	0.000710837	0.0148008	-0.929306
Medtr2g035210.1	1.37758	6.6261	3.59695	0.00306781	0.0376567	-2.23473
Medtr2g035320.1	0.564935	12.994	5.47662	9.23735e-05	0.00434613	0.96818
Medtr2g435310.1	3.51622	3.44659	4.47114	0.000573163	0.0129416	-0.0644404
Medtr2g435340.1	-0.725129	4.02714	-3.62691	0.00289369	0.0362476	-1.94521
Medtr2g435690.1	-1.35182	0.874995	-4.08769	0.00118667	0.0202158	-0.760234
Medtr2g435720.1	-1.35182	0.874995	-4.08769	0.00118667	0.0202158	-0.760234
Medtr2g436510.1	-0.180011	5.95228	-4.64281	0.000415933	0.0107554	-0.18753
Medtr2g436540.1	-1.92273	-2.17513	-4.13164	0.0010909	0.019199	-0.924256
Medtr2g436560.1	-0.287372	4.47912	-3.44533	0.00412546	0.0459425	-2.35035
Medtr2g436620.1	-0.262552	11.4914	-4.0021	0.00139868	0.0226787	-1.77548
Medtr2g436730.1	-0.446498	6.35864	-4.47036	0.000574004	0.0129559	-0.569368
Medtr2g436760.1	-0.553757	5.4516	-3.73046	0.00236545	0.0317836	-1.92862
Medtr2g436930.1	-0.57258	4.36717	-4.05416	0.00126549	0.0210586	-1.21386
Medtr2g437100.1	-0.739879	2.10904	-4.01162	0.00137328	0.0223607	-0.95759
Medtr2g437120.1	-0.478429	1.93825	-3.45048	0.00408412	0.045629	-1.95222
Medtr2g437370.2	-0.874984	3.68325	-4.27108	0.000836305	0.0162653	-0.73408
Medtr2g437560.1	-0.699535	3.85827	-4.14322	0.00106701	0.0188976	-0.972009
Medtr2g437880.1	2.10069	7.48886	5.4942	8.95787e-05	0.00425492	1.33322
Medtr2g437910.1	0.737035	8.37248	7.12082	6.27595e-06	0.000985729	3.95135
Medtr2g437990.1	-0.503165	2.73015	-3.45939	0.00401356	0.0450587	-2.07844
Medtr2g438020.1	-0.74649	2.53175	-5.79468	5.3333e-05	0.00310332	2.18172
Medtr2g035850.1	0.901777	5.15746	5.51684	8.61091e-05	0.00420363	1.44116
Medtr2g036120.1	1.72011	0.424614	5.19556	0.000151837	0.00586992	1.06234
Medtr2g438260.1	4.22795	1.06732	5.77075	5.55559e-05	0.00318324	2.15209
Medtr2g438310.1	4.43819	-0.92366	5.04237	0.000199964	0.00685455	0.800259
Medtr2g438320.1	4.34206	-0.0881618	4.17097	0.00101192	0.0182794	-0.543455
Medtr2g438330.1	3.87583	0.253219	5.70661	6.20072e-05	0.00343139	1.96114
Medtr2g438540.1	4.3586	0.331924	4.64404	0.000414986	0.0107554	0.274454
Medtr2g438560.1	4.17873	-0.727661	3.87656	0.00178194	0.0264212	-1.04254
Medtr2g438630.1	4.95637	1.99587	5.2907	0.000128173	0.00529183	1.30646
Medtr2g036240.1	-1.5158	-5.14561	-4.29676	0.000796524	0.0158085	-0.601199
Medtr2g036260.1	-1.5158	-5.14561	-4.29676	0.000796524	0.0158085	-0.601199
Medtr2g036290.1	-1.5158	-5.14561	-4.29676	0.000796524	0.0158085	-0.601199
Medtr2g036320.1	1.89472	2.2089	9.04074	4.21759e-07	0.000288202	6.50112
Medtr2g036460.1	0.580501	4.58941	4.33239	0.000744534	0.0152565	-0.670241
Medtr2g036480.1	0.532761	3.79632	3.79456	0.00208867	0.0292043	-1.60685
Medtr2g036860.2	-0.400105	4.8351	-6.33206	2.17676e-05	0.00191735	2.88262
Medtr2g036860.1	-0.400105	4.8351	-6.33206	2.17676e-05	0.00191735	2.88262
Medtr2g036900.1	-0.214283	6.30406	-4.26967	0.000838546	0.0162697	-0.933107
Medtr2g036900.2	-0.214283	6.30406	-4.26967	0.000838546	0.0162697	-0.933107
Medtr2g037250.1	2.12172	-0.827069	3.97899	0.00146228	0.0231937	-1.0062
Medtr2g037565.1	-3.00956	-3.31777	-4.86494	0.000276135	0.00834072	0.0613827
Medtr2g037600.1	0.680001	1.37055	3.63712	0.00283669	0.0358434	-1.53891
Medtr2g037740.1	-0.558332	1.81551	-3.91825	0.00164402	0.0250767	-1.07929
Medtr2g038020.1	-0.306535	4.52866	-4.95016	0.000236359	0.00754227	0.509856
Medtr2g038030.1	-0.49655	4.39876	-5.4452	9.75977e-05	0.00451563	1.40996
Medtr2g038220.1	2.846	1.88986	3.50735	0.00365433	0.0421787	-1.67142
Medtr2g039290.2	-5.6786	1.31178	-4.14621	0.00106093	0.0188252	-0.679114
Medtr2g039320.1	0.65443	4.78289	3.3888	0.0046081	0.049538	-2.45085
Medtr2g039620.1	2.05289	0.96731	7.30464	4.75298e-06	0.000869442	4.18152
Medtr2g039940.1	0.38433	3.72373	4.62274	0.000431744	0.0109418	-0.0222904
Medtr2g040220.1	-1.92494	-4.81354	-3.42705	0.00427571	0.0470059	-1.88451
Medtr2g040350.2	-0.927877	2.21882	-5.50011	8.86592e-05	0.00424198	1.70059
Medtr2g040355.1	-0.627882	2.54386	-4.14443	0.00106455	0.0188685	-0.768946
Medtr2g040410.1	-0.338907	4.11087	-4.44488	0.000602154	0.0133638	-0.382688
Medtr2g040530.1	1.54487	3.87936	4.60416	0.000446939	0.0112129	-0.0864004
Medtr2g040970.2	-0.332012	3.86067	-4.5107	0.000532182	0.0124728	-0.246837
Medtr2g040970.3	-0.332012	3.86067	-4.5107	0.000532182	0.0124728	-0.246837
Medtr2g040990.1	-0.410111	5.39434	-4.62118	0.000433	0.0109558	-0.204338
Medtr2g041220.1	-0.949296	1.75393	-4.63987	0.000418217	0.0107965	0.216851
Medtr2g041510.2	-0.585865	3.79711	-4.91273	0.000253043	0.00789391	0.505458
Medtr2g041600.1	-0.493857	5.1921	-6.07993	3.29794e-05	0.00236506	2.42765
Medtr2g041600.2	-0.493857	5.1921	-6.07993	3.29794e-05	0.00236506	2.42765
Medtr2g041620.5	2.22421	1.19655	3.79865	0.00207215	0.0291154	-1.17534
Medtr2g041640.1	-0.215483	5.13862	-4.94973	0.000236544	0.00754227	0.43772
Medtr2g041690.1	-0.442937	4.18666	-6.41204	1.91148e-05	0.00178861	3.06125
Medtr2g041700.1	-0.599525	2.45197	-4.10107	0.00115664	0.019929	-0.822054
Medtr2g041960.1	1.37186	6.20843	7.84634	2.14814e-06	0.000621346	5.17484
Medtr2g042310.1	-0.458918	1.33448	-5.08103	0.000186487	0.00657708	1.01476
Medtr2g042340.1	4.07421	0.219314	4.43641	0.000611824	0.0135399	-0.110596
Medtr2g042390.1	2.73411	7.50759	4.55105	0.000493489	0.0119432	-0.382451
Medtr2g042970.1	1.68863	5.51928	4.43287	0.00061592	0.0135967	-0.524132
Medtr2g043250.1	-0.360853	4.32971	-4.52607	0.000517087	0.0122645	-0.271362
Medtr2g043250.2	-0.360853	4.32971	-4.52607	0.000517087	0.0122645	-0.271362
Medtr2g044120.1	1.89722	-4.55555	4.54933	0.000495072	0.0119722	-0.268364
Medtr2g044200.1	-0.198449	5.57408	-3.62586	0.00289962	0.0362891	-2.12258
Medtr2g045080.1	0.275425	5.78176	3.39778	0.00452773	0.0489273	-2.58866
Medtr2g045100.1	3.46244	0.638885	5.85966	4.7754e-05	0.0028837	2.20346
Medtr2g445220.1	-1.09431	-1.90765	-3.47297	0.00390837	0.0441242	-1.85755
Medtr2g045240.1	-0.306934	3.18639	-5.38544	0.000108405	0.00477098	1.4266
Medtr2g045245.1	-0.306934	3.18639	-5.38544	0.000108405	0.00477098	1.4266
Medtr2g045780.1	-1.8803	3.3025	-4.65083	0.000409785	0.0106762	0.0356356
Medtr2g046550.1	-0.595389	5.30034	-4.0099	0.00137784	0.0224075	-1.34984
Medtr2g046710.1	0.612391	10.4356	5.50056	8.859e-05	0.00424198	1.11184
Medtr2g047110.1	-0.244541	5.93737	-4.32209	0.000759193	0.0154159	-0.802238
Medtr2g048340.1	-0.249052	5.55249	-3.79348	0.00209302	0.0292487	-1.7855
Medtr2g048630.1	-0.429007	5.88977	-7.30401	4.75745e-06	0.000869442	4.36132
Medtr2g049355.1	2.9296	-3.79344	7.48366	3.6409e-06	0.000771759	2.74307
Medtr2g049535.1	-0.634453	-0.601099	-3.69888	0.00251529	0.0330836	-1.36819
Medtr2g049540.1	-0.586834	1.24483	-3.71256	0.00244922	0.0325583	-1.38878
Medtr2g049640.1	-0.285066	5.45891	-6.03652	3.54562e-05	0.00246332	2.35397
Medtr2g049640.2	-0.285066	5.45891	-6.03652	3.54562e-05	0.00246332	2.35397
Medtr2g449830.1	-0.591095	3.04776	-5.0797	0.000186933	0.00658906	0.897916
Medtr2g449870.1	-0.504963	3.574	-4.41963	0.00063146	0.0138406	-0.371693
Medtr2g450040.1	1.20979	5.753	5.95135	4.09009e-05	0.00268305	2.2058
Medtr2g450040.2	1.20979	5.753	5.95135	4.09009e-05	0.00268305	2.2058
Medtr2g450070.3	-0.422599	3.53946	-3.59832	0.00305961	0.0375782	-1.95766
Medtr2g450070.1	-0.422599	3.53946	-3.59832	0.00305961	0.0375782	-1.95766
Medtr2g450210.1	-0.447124	6.88295	-4.46306	0.000581935	0.0130734	-0.600557
Medtr2g450210.2	-0.866152	1.75949	-3.90516	0.00168609	0.0255596	-1.10744
Medtr2g049710.1	-1.86068	-3.92926	-3.84758	0.00188471	0.0273402	-1.30505
Medtr2g450480.1	-1.01427	-1.1231	-3.57511	0.00320139	0.0386406	-1.62275
Medtr2g451260.1	1.91939	2.33192	4.25827	0.000856901	0.0164009	-0.565935
Medtr2g054840.1	1.12984	-5.32172	3.64781	0.00277821	0.0354414	-1.52367
Medtr2g054940.1	0.439582	4.55122	4.20157	0.000954551	0.0176152	-0.896119
Medtr2g055670.1	0.592822	3.73564	3.94619	0.00155773	0.0241303	-1.31273
Medtr2g055710.1	1.63086	0.378711	3.60933	0.00299461	0.0369944	-1.49844
Medtr2g058550.4	-0.652533	2.47882	-4.21775	0.000925581	0.0172132	-0.591403
Medtr2g058550.2	-0.652533	2.47882	-4.21775	0.000925581	0.0172132	-0.591403
Medtr2g058550.3	-0.652533	2.47882	-4.21775	0.000925581	0.0172132	-0.591403
Medtr2g059800.1	1.00398	-0.889188	3.45652	0.00403613	0.0452225	-1.77524
Medtr2g059890.1	1.13953	3.58061	4.3768	0.000684579	0.0145011	-0.51402
Medtr2g060050.1	-0.234318	6.26436	-3.66589	0.00268207	0.0345482	-2.08781
Medtr2g060420.1	-0.449709	4.59872	-4.05163	0.00127165	0.0211384	-1.21549
Medtr2g460590.1	-0.459198	5.18634	-5.49765	8.90411e-05	0.00424254	1.4168
Medtr2g461240.1	-0.223779	7.50555	-3.62888	0.0028826	0.0361491	-2.2617
Medtr2g461560.1	-0.454182	3.75704	-4.49733	0.000545687	0.012661	-0.24664
Medtr2g060650.1	-0.409579	3.94426	-3.63908	0.00282587	0.0357685	-1.92766
Medtr2g060670.1	-0.327727	3.92235	-3.81791	0.00199619	0.0283458	-1.55184
Medtr2g060760.1	-0.334924	4.81252	-5.04714	0.000198247	0.00682429	0.656597
Medtr2g061380.5	-0.526802	5.29301	-5.43429	9.94844e-05	0.00451878	1.28955
Medtr2g061380.4	-0.526802	5.29301	-5.43429	9.94844e-05	0.00451878	1.28955
Medtr2g061380.2	-0.526802	5.29301	-5.43429	9.94844e-05	0.00451878	1.28955
Medtr2g061380.1	-0.526802	5.29301	-5.43429	9.94844e-05	0.00451878	1.28955
Medtr2g061380.3	-0.526802	5.29301	-5.43429	9.94844e-05	0.00451878	1.28955
Medtr2g061440.1	-0.425954	2.43844	-5.50856	8.73606e-05	0.00422033	1.69114
Medtr2g061450.1	-0.729531	0.882473	-4.07701	0.00121123	0.0204393	-0.705564
Medtr2g061630.1	0.274915	7.2164	6.16824	2.84842e-05	0.00219516	2.45718
Medtr2g061920.1	-1.76069	-4.49447	-3.86069	0.00183749	0.02695	-1.23856
Medtr2g062220.1	-0.942639	5.79355	-3.61325	0.0029718	0.0368336	-2.14602
Medtr2g062270.1	0.481919	4.51655	4.36518	0.000699771	0.0147377	-0.5691
Medtr2g062270.2	0.481919	4.51655	4.36518	0.000699771	0.0147377	-0.5691
Medtr2g063080.1	-0.613756	4.46	-4.7238	0.000357979	0.00984941	0.0701656
Medtr2g063110.1	-0.835542	6.12179	-6.6733	1.25794e-05	0.00143362	3.32352
Medtr2g063480.1	-0.444642	7.01694	-8.91523	4.96716e-07	0.000319122	6.60968
Medtr2g065470.1	0.440111	7.52788	3.9269	0.00161679	0.0247986	-1.68197
Medtr2g067220.1	-0.529594	4.1641	-5.18606	0.000154436	0.00591536	0.961026
Medtr2g067250.1	-0.344609	4.24363	-3.5624	0.00328175	0.0392439	-2.11604
Medtr2g067520.1	2.02765	-3.28276	4.39182	0.000665443	0.0142815	-0.556255
Medtr2g067860.1	-0.475964	2.26562	-3.91883	0.00164216	0.0250606	-1.13866
Medtr2g068760.1	-0.808825	4.22756	-4.42093	0.000629919	0.0138225	-0.528846
Medtr2g069010.1	-1.17622	3.08315	-6.14332	2.96837e-05	0.00223797	2.67179
Medtr2g069210.1	0.667337	7.94724	4.54263	0.000501314	0.0120856	-0.497922
Medtr2g069320.2	1.24137	6.02665	7.68136	2.72537e-06	0.000676662	4.92692
Medtr2g069320.1	1.24137	6.02665	7.68136	2.72537e-06	0.000676662	4.92692
Medtr2g069420.1	1.01528	5.46365	4.97205	0.000227138	0.00737241	0.480811
Medtr2g069430.1	1.47092	4.57159	4.17815	0.000998155	0.0180983	-0.843421
Medtr2g069480.1	-0.341136	2.658	-3.40203	0.0044903	0.0486155	-2.15106
Medtr2g069500.1	-0.674742	4.46996	-4.37109	0.000691996	0.0146334	-0.599253
Medtr2g069530.1	-0.278647	4.24925	-4.10055	0.00115778	0.019929	-1.05794
Medtr2g069550.1	-0.452884	5.34515	-7.18559	5.68764e-06	0.000942301	4.20996
Medtr2g069680.1	-0.58712	3.63189	-3.58333	0.0031504	0.0383029	-1.98523
Medtr2g064470.1	-0.794529	7.16653	-6.09999	3.18967e-05	0.00232823	2.32022
Medtr2g064400.1	-1.17343	0.888991	-3.75102	0.00227284	0.0309395	-1.29309
Medtr2g064740.1	-0.432174	7.12429	-5.72442	6.01405e-05	0.00336134	1.69188
Medtr2g069920.1	-0.555744	2.7176	-4.05665	0.00125947	0.0209976	-0.93604
Medtr2g064940.1	2.91594	1.70871	4.81147	0.00030458	0.00887491	0.489317
Medtr2g064930.1	1.33564	5.10634	4.72591	0.000356584	0.00981969	0.0880918
Medtr2g064880.1	-0.215094	5.49311	-3.89188	0.00172994	0.0259086	-1.59378
Medtr2g070020.1	-0.568648	3.40445	-4.01628	0.00136104	0.0222504	-1.08943
Medtr2g070210.1	0.579374	4.79828	4.95948	0.000232387	0.00747273	0.509098
Medtr2g070570.1	-0.636102	1.50589	-3.64201	0.00280983	0.0356886	-1.57729
Medtr2g071620.1	-0.512443	2.05721	-4.63064	0.000425454	0.0108823	0.196751
Medtr2g071620.3	-0.512443	2.05721	-4.63064	0.000425454	0.0108823	0.196751
Medtr2g071620.2	-0.512443	2.05721	-4.63064	0.000425454	0.0108823	0.196751
Medtr2g071700.1	-1.6872	-1.79917	-4.17162	0.00101066	0.018272	-0.85268
Medtr2g071725.1	-0.761227	0.300964	-3.81369	0.00201259	0.0284922	-1.15108
Medtr2g071760.1	-1.13994	2.19585	-4.41392	0.00063829	0.0139229	-0.323063
Medtr2g072110.3	2.67821	-5.06373	4.08686	0.00118856	0.0202158	-0.949783
Medtr2g072110.1	2.67821	-5.06373	4.08686	0.00118856	0.0202158	-0.949783
Medtr2g072180.1	-0.751624	5.16101	-6.43063	1.85485e-05	0.00176747	3.02553
Medtr2g072190.3	-1.02121	1.19327	-5.37609	0.000110207	0.00481288	1.50519
Medtr2g072190.1	-0.691134	6.57075	-7.62702	2.94975e-06	0.000690769	4.81344
Medtr2g072380.1	0.699669	6.44368	3.52868	0.00350517	0.0410137	-2.35136
Medtr2g072400.1	1.02422	5.58921	4.06785	0.00123268	0.0206976	-1.24199
Medtr2g072470.1	0.832724	5.65936	3.74637	0.00229348	0.0310946	-1.81604
Medtr2g072560.1	1.0961	1.71888	4.19094	0.000974096	0.0178517	-0.546942
Medtr2g072590.1	-0.460166	4.76646	-5.59534	7.51262e-05	0.00386925	1.63737
Medtr2g072600.1	-1.31562	1.09981	-5.1705	0.000158799	0.0060166	1.14462
Medtr2g072610.1	-1.19328	1.15472	-4.32193	0.000759428	0.0154159	-0.28093
Medtr2g072620.1	-1.05617	3.62482	-6.22914	2.57631e-05	0.00207575	2.8132
Medtr2g072800.1	-0.560212	4.19527	-5.72786	5.97869e-05	0.00335478	1.91037
Medtr2g072810.1	-0.858754	0.815916	-5.93698	4.19026e-05	0.00270567	2.30744
Medtr2g073370.1	1.59609	2.22711	7.69525	2.67096e-06	0.000671174	5.02999
Medtr2g074840.2	-2.66105	-1.26089	-4.14994	0.00105339	0.0187578	-0.800278
Medtr2g075340.1	0.249641	5.33716	3.87817	0.00177638	0.0263953	-1.58705
Medtr2g075480.1	1.74109	0.714646	3.56848	0.00324303	0.0389934	-1.58292
Medtr2g075490.1	1.11428	-5.32172	3.98148	0.00145529	0.0231358	-1.02512
Medtr2g075520.1	4.59938	-0.692159	5.64717	6.86874e-05	0.00365301	1.37636
Medtr2g075530.1	5.38871	-0.651598	6.31564	2.23584e-05	0.00193018	2.28378
Medtr2g075550.1	3.88176	2.54848	3.81537	0.00200607	0.0284286	-1.16247
Medtr2g075590.1	0.893818	3.12457	3.52464	0.00353293	0.0412514	-1.97917
Medtr2g075690.1	-1.9508	-2.11641	-4.29385	0.000800936	0.0158556	-0.406586
Medtr2g075700.1	-2.77084	-3.07255	-4.37732	0.000683907	0.0144918	-0.477178
Medtr2g075780.2	1.40225	2.44404	3.64692	0.00278306	0.0354678	-1.64212
Medtr2g075780.1	0.538854	7.06512	4.00291	0.00139648	0.0226575	-1.49794
Medtr2g075830.1	1.65547	-4.96951	4.38121	0.000678903	0.0144398	-0.482771
Medtr2g075910.1	-0.568555	3.05527	-3.87588	0.00178429	0.0264436	-1.26924
Medtr2g076140.1	2.06144	-4.94871	3.62964	0.00287837	0.0361283	-1.58348
Medtr2g076670.1	-0.947934	5.9687	-4.93807	0.000241618	0.0076667	0.370838
Medtr2g076670.3	-0.947934	5.9687	-4.93807	0.000241618	0.0076667	0.370838
Medtr2g076670.2	-0.947934	5.9687	-4.93807	0.000241618	0.0076667	0.370838
Medtr2g076970.1	1.47959	2.53184	3.60322	0.0030305	0.0373458	-1.81922
Medtr2g076990.1	1.95905	-0.988691	4.50198	0.000540946	0.0126354	-0.132008
Medtr2g078020.1	-0.459075	5.41771	-3.63941	0.00282407	0.0357685	-2.07326
Medtr2g078040.3	-0.375526	3.93949	-5.32161	0.00012134	0.00511277	1.23339
Medtr2g078040.1	-0.375526	3.93949	-5.32161	0.00012134	0.00511277	1.23339
Medtr2g078040.2	-0.375526	3.93949	-5.32161	0.00012134	0.00511277	1.23339
Medtr2g078070.1	-0.483949	2.42155	-4.46381	0.000581116	0.0130597	-0.133463
Medtr2g078160.1	3.00959	-3.06248	4.25559	0.000861276	0.016468	-0.736072
Medtr2g078340.1	-0.867266	1.7762	-4.85171	0.000282902	0.00844754	0.567966
Medtr2g078350.1	-0.526592	1.83734	-4.50045	0.0005425	0.012661	-0.084992
Medtr2g078530.1	-0.567143	3.94018	-4.3596	0.000707189	0.0147544	-0.562903
Medtr2g078660.1	-0.352592	4.60695	-6.55064	1.52921e-05	0.00158832	3.25499
Medtr2g078750.1	-0.518088	5.0917	-5.46826	9.37351e-05	0.0043822	1.38809
Medtr2g079120.1	0.336631	6.90672	3.40693	0.00444744	0.0482605	-2.64144
Medtr2g085330.1	-0.393457	7.72367	-5.218	0.000145872	0.00572457	0.760723
Medtr2g085300.2	0.825557	4.00682	6.32397	2.20564e-05	0.00191735	2.96233
Medtr2g085300.1	0.825557	4.00682	6.32397	2.20564e-05	0.00191735	2.96233
Medtr2g079270.1	-0.317529	4.36499	-3.61994	0.00293329	0.0365954	-1.99622
Medtr2g079280.1	-0.601227	2.23308	-3.71268	0.00244868	0.0325579	-1.53828
Medtr2g079360.1	2.54005	-3.90037	3.7181	0.00242298	0.032299	-1.50927
Medtr2g079550.1	-0.488012	3.79722	-3.88443	0.00175501	0.026159	-1.44133
Medtr2g079670.2	2.19624	2.60133	4.32038	0.000761654	0.015451	-0.318934
Medtr2g079670.4	1.38985	2.63798	4.35786	0.000709519	0.0147834	-0.29032
Medtr2g080030.1	0.775505	3.24024	5.34731	0.000115948	0.00497643	1.39448
Medtr2g080050.1	-0.41106	6.06395	-4.06061	0.00124993	0.0208873	-1.32804
Medtr2g080220.1	-1.04085	4.12617	-5.90418	4.42872e-05	0.00276164	2.17294
Medtr2g080280.1	1.78302	0.854073	3.83969	0.00191374	0.0275687	-1.10518
Medtr2g081000.1	-0.426551	7.01809	-10.031	1.22734e-07	0.000165362	8.02384
Medtr2g081010.1	-0.369728	4.16492	-4.68249	0.000386412	0.0103042	0.0491606
Medtr2g081090.2	-4.94497	-2.44943	-4.52706	0.000516126	0.0122578	-0.127562
Medtr2g081100.2	-0.483418	4.31035	-4.7497	0.000341264	0.00957552	0.144978
Medtr2g081140.1	0.269872	4.03303	3.46257	0.00398869	0.0447957	-2.27397
Medtr2g481160.1	1.69644	7.39702	3.66762	0.00267309	0.0344681	-2.14681
Medtr2g081155.1	7.07454	-0.267097	5.57407	7.79499e-05	0.00395583	1.56945
Medtr2g081180.1	-0.405436	5.24298	-3.47955	0.00385839	0.0437184	-2.3868
Medtr2g082430.3	0.356834	3.88203	5.28308	0.000129918	0.00533707	1.17428
Medtr2g082430.2	0.356834	3.88203	5.28308	0.000129918	0.00533707	1.17428
Medtr2g082430.1	0.356834	3.88203	5.28308	0.000129918	0.00533707	1.17428
Medtr2g082340.1	-2.13904	-2.50935	-5.13588	0.000168966	0.00622814	0.388759
Medtr2g082310.1	-2.13904	-2.50935	-5.13588	0.000168966	0.00622814	0.388759
Medtr2g082550.1	-0.919214	0.929712	-3.9927	0.00142421	0.0229375	-0.857507
Medtr2g082660.1	-0.584992	3.16277	-4.48885	0.000554427	0.0127768	-0.207529
Medtr2g082760.1	1.11428	-5.32172	3.98148	0.00145529	0.0231358	-1.02512
Medtr2g083420.1	-0.885609	3.7124	-3.69269	0.00254578	0.0333606	-1.78863
Medtr2g083510.1	-1.33993	-1.11274	-3.71847	0.00242124	0.0322965	-1.36457
Medtr2g084080.1	1.49328	6.39245	3.41455	0.00438155	0.0477534	-2.61257
Medtr2g084215.1	1.68261	0.698744	3.47341	0.00390505	0.0441027	-1.7338
Medtr2g084225.1	-0.367817	2.94272	-4.85141	0.000283058	0.00844754	0.510832
Medtr2g084225.2	-0.367817	2.94272	-4.85141	0.000283058	0.00844754	0.510832
Medtr2g084275.1	-0.638239	3.40034	-4.26944	0.000838908	0.0162714	-0.661456
Medtr2g084285.1	-1.16794	1.98495	-4.98896	0.000220271	0.00724765	0.844693
Medtr2g084285.2	-1.16794	1.98495	-4.98896	0.000220271	0.00724765	0.844693
Medtr2g084345.1	1.38835	-5.28078	3.46586	0.00396307	0.0446235	-1.80723
Medtr2g084520.1	-1.50678	0.434978	-5.61316	7.2844e-05	0.00380632	1.70103
Medtr2g084580.1	-0.430028	3.11206	-4.08592	0.00119071	0.0202236	-0.944242
Medtr2g084610.1	-0.298984	6.87741	-4.59554	0.000454172	0.0113396	-0.359941
Medtr2g084620.1	-0.313359	4.23728	-4.08204	0.00119959	0.020298	-1.08329
Medtr2g084835.1	-0.35981	6.06873	-3.72431	0.0023939	0.0320553	-1.97872
Medtr2g084875.1	1.0362	5.20306	3.67038	0.00265874	0.0343471	-1.96247
Medtr2g086070.1	0.8125	4.52437	3.78678	0.00212041	0.0295157	-1.6149
Medtr2g086160.1	-0.230702	6.65942	-5.16483	0.000160418	0.00605596	0.72521
Medtr2g086200.1	-0.441848	3.839	-4.26289	0.000849409	0.0163241	-0.707458
Medtr2g086300.1	0.924115	1.82246	4.09727	0.00116509	0.020002	-0.710317
Medtr2g086560.3	2.58655	-1.49428	3.56234	0.00328213	0.0392439	-1.68993
Medtr2g086600.1	0.253185	5.52255	4.35767	0.000709767	0.0147834	-0.69188
Medtr2g086730.1	-0.874639	0.842317	-4.03381	0.00131594	0.0216861	-0.797573
Medtr2g086870.1	1.35797	3.48688	6.05069	3.4627e-05	0.00244218	2.55069
Medtr2g087295.1	-0.720302	5.1427	-8.55529	8.01599e-07	0.000409402	6.20622
Medtr2g087350.1	1.74082	2.02533	4.31485	0.00076967	0.0155245	-0.300218
Medtr2g087445.1	-2.08	-1.26359	-3.60403	0.00302572	0.0373016	-1.55148
Medtr2g087900.4	-2.61596	-2.06215	-4.25111	0.000868654	0.0165142	-0.665257
Medtr2g087900.1	-1.69339	4.08643	-4.54477	0.000499313	0.012042	-0.275425
Medtr2g087900.6	-2.76002	-1.66349	-5.18536	0.00015463	0.00591564	0.640512
Medtr2g087900.3	-2.61596	-2.06215	-4.25111	0.000868654	0.0165142	-0.665257
Medtr2g087960.1	-0.352377	5.50326	-3.41718	0.00435908	0.0475922	-2.53122
Medtr2g088080.1	0.786706	3.52315	3.6166	0.00295245	0.0367106	-1.82373
Medtr2g088130.1	0.441901	3.61511	3.64028	0.0028193	0.0357542	-1.86969
Medtr2g088320.1	1.36194	1.53332	4.12198	0.00111125	0.0194655	-0.638497
Medtr2g088450.4	-1.48142	-4.43889	-3.45652	0.00403612	0.0452225	-1.82842
Medtr2g088450.2	-1.48142	-4.43889	-3.45652	0.00403612	0.0452225	-1.82842
Medtr2g088700.1	-0.37847	3.29529	-4.67543	0.000391507	0.0103646	0.110962
Medtr2g088720.2	-0.605817	1.6009	-3.71393	0.00244273	0.0324997	-1.39744
Medtr2g088720.1	-0.605817	1.6009	-3.71393	0.00244273	0.0324997	-1.39744
Medtr2g088770.1	-1.15812	6.82268	-3.7513	0.00227159	0.0309292	-2.01848
Medtr2g088860.1	-0.965215	1.41536	-4.10861	0.00114005	0.0197416	-0.716492
Medtr2g088930.1	7.98077	2.18136	4.13908	0.0010755	0.0189977	-0.676427
Medtr2g088950.5	-0.267095	1.39265	-3.39068	0.00459115	0.0494326	-1.95246
Medtr2g088950.2	-0.267095	1.39265	-3.39068	0.00459115	0.0494326	-1.95246
Medtr2g088950.3	-0.267095	1.39265	-3.39068	0.00459115	0.0494326	-1.95246
Medtr2g088950.4	-0.267095	1.39265	-3.39068	0.00459115	0.0494326	-1.95246
Medtr2g088950.1	-0.267095	1.39265	-3.39068	0.00459115	0.0494326	-1.95246
Medtr2g089000.1	-0.920172	6.0438	-4.32525	0.000754669	0.0153807	-0.825979
Medtr2g089020.1	-2.79497	-4.05826	-5.16942	0.000159105	0.00602386	0.441744
Medtr2g089080.1	-0.48564	6.86788	-6.95946	8.03957e-06	0.00112059	3.77109
Medtr2g089120.1	0.949543	7.52946	4.84189	0.000288043	0.00855602	0.0592705
Medtr2g089140.1	-1.30015	5.33985	-4.38642	0.000672255	0.0143523	-0.598896
Medtr2g089200.1	4.06466	-2.49046	4.78407	0.000320318	0.00916105	0.161533
Medtr2g089210.1	2.05408	2.56538	7.85149	2.13236e-06	0.000620966	5.23065
Medtr2g089300.1	1.20802	0.190329	3.51256	0.00361735	0.0419482	-1.66553
Medtr2g089440.2	0.82449	2.77738	5.27279	0.000132314	0.0053899	1.26988
Medtr2g089785.1	-0.538673	3.22417	-4.34783	0.0007231	0.0149462	-0.49762
Medtr2g089835.1	2.93575	5.91607	3.94542	0.00156004	0.02416	-1.42192
Medtr2g089865.1	1.70886	5.99717	5.96937	3.96798e-05	0.00263907	2.23489
Medtr2g089905.1	5.01368	4.06923	4.52098	0.000522031	0.0123416	0.0535053
Medtr2g089925.1	4.2169	2.84459	4.14608	0.0010612	0.0188252	-0.579116
Medtr2g089930.1	1.91948	6.94861	6.46872	1.74424e-05	0.00170108	3.01906
Medtr2g089940.1	2.97604	4.79816	5.55927	7.99788e-05	0.00400982	1.69286
Medtr2g089945.1	1.35056	6.71469	5.24587	0.000138802	0.00556629	0.894331
Medtr2g089960.1	2.97604	4.79816	5.55927	7.99788e-05	0.00400982	1.69286
Medtr2g089965.1	2.63175	6.34653	6.00374	3.74555e-05	0.00255103	2.31093
Medtr2g089970.1	2.21828	5.02457	5.56395	7.93309e-05	0.00399662	1.67536
Medtr2g089975.1	-0.721197	4.20586	-3.49695	0.00372937	0.0426696	-2.2176
Medtr2g089985.1	2.97604	4.79816	5.55927	7.99788e-05	0.00400982	1.69286
Medtr2g089990.1	2.57054	5.46609	5.9731	3.94315e-05	0.00263097	2.3231
Medtr2g089995.1	-0.32289	5.92166	-3.84949	0.00187776	0.0272937	-1.71613
Medtr2g090010.1	-0.717134	3.29178	-5.16287	0.000160984	0.00606917	0.971783
Medtr2g090080.1	-0.944362	0.0282009	-3.78333	0.00213464	0.0296471	-1.20432
Medtr2g090120.4	-0.400718	3.25364	-4.10033	0.00115828	0.019929	-0.926436
Medtr2g090120.5	-0.400718	3.25364	-4.10033	0.00115828	0.019929	-0.926436
Medtr2g090120.1	-0.400718	3.25364	-4.10033	0.00115828	0.019929	-0.926436
Medtr2g090120.3	-0.400718	3.25364	-4.10033	0.00115828	0.019929	-0.926436
Medtr2g090210.1	0.73453	5.5935	4.08106	0.00120186	0.0203198	-1.23798
Medtr2g090265.1	0.991011	3.35752	3.99795	0.00140989	0.0228156	-1.27683
Medtr2g090285.1	-0.22459	5.90966	-4.89632	0.000260735	0.00803206	0.29362
Medtr2g090340.1	1.00265	5.99692	5.10925	0.000177248	0.00640713	0.707701
Medtr2g090380.1	-0.644453	4.51498	-5.99398	3.80736e-05	0.00257343	2.33352
Medtr2g090380.3	-0.644453	4.51498	-5.99398	3.80736e-05	0.00257343	2.33352
Medtr2g090385.1	1.05966	3.08859	5.16727	0.000159719	0.00604345	1.04822
Medtr2g090405.2	0.610238	3.4573	6.19695	2.71659e-05	0.00214026	2.778
Medtr2g090405.1	0.610238	3.4573	6.19695	2.71659e-05	0.00214026	2.778
Medtr2g090520.1	1.60358	2.91024	4.35772	0.000709708	0.0147834	-0.340364
Medtr2g090525.3	2.42014	2.50414	4.22234	0.00091752	0.0171348	-0.494188
Medtr2g090675.1	-0.750103	3.84657	-4.12598	0.00110278	0.0193698	-0.970024
Medtr2g090695.1	1.04855	3.59011	3.41417	0.00438486	0.0477811	-2.23665
Medtr2g090745.1	-0.651808	2.94043	-4.53882	0.000504895	0.0121297	-0.0814581
Medtr2g090755.1	1.6526	5.53822	6.83026	9.82703e-06	0.00123484	3.6763
Medtr2g090800.3	-1.10858	3.97761	-4.44801	0.000598627	0.013301	-0.389565
Medtr2g090885.1	-0.351327	1.29195	-4.31603	0.00076796	0.0155245	-0.297479
Medtr2g090885.4	-0.351327	1.29195	-4.31603	0.00076796	0.0155245	-0.297479
Medtr2g090885.2	-0.351327	1.29195	-4.31603	0.00076796	0.0155245	-0.297479
Medtr2g090885.3	-0.351327	1.29195	-4.31603	0.00076796	0.0155245	-0.297479
Medtr2g090950.1	0.933202	4.62168	8.54678	8.1087e-07	0.000409402	6.20741
Medtr2g091130.1	-0.348377	3.63504	-4.11817	0.00111939	0.0195548	-0.944428
Medtr2g091130.2	-0.348377	3.63504	-4.11817	0.00111939	0.0195548	-0.944428
Medtr2g091135.1	-0.266151	5.13379	-4.33646	0.000738825	0.0151745	-0.705847
Medtr2g091145.1	-0.541755	1.89473	-3.59716	0.00306657	0.0376488	-1.68369
Medtr2g091175.1	0.511521	6.13339	4.83055	0.000294093	0.00869019	0.148119
Medtr2g091205.1	-0.57294	4.35428	-4.26677	0.000843178	0.0162904	-0.751958
Medtr2g091360.1	1.11428	-5.32172	3.98148	0.00145529	0.0231358	-1.02512
Medtr2g092960.1	-0.31697	4.68882	-3.71871	0.00242012	0.0322954	-1.8644
Medtr2g093100.2	-0.406414	5.17158	-5.2752	0.000131749	0.00538039	1.04086
Medtr2g093100.3	-0.406414	5.17158	-5.2752	0.000131749	0.00538039	1.04086
Medtr2g093100.1	-0.406414	5.17158	-5.2752	0.000131749	0.00538039	1.04086
Medtr2g093730.1	-0.233889	5.07658	-4.95357	0.000234901	0.00752637	0.46309
Medtr2g093730.2	-0.233889	5.07658	-4.95357	0.000234901	0.00752637	0.46309
Medtr2g094160.2	-0.29487	6.14163	-3.76351	0.00221839	0.0304376	-1.89885
Medtr2g094160.1	-0.29487	6.14163	-3.76351	0.00221839	0.0304376	-1.89885
Medtr2g094470.1	-0.272421	4.28647	-4.02057	0.00134986	0.0221024	-1.21678
Medtr2g094470.2	-0.272421	4.28647	-4.02057	0.00134986	0.0221024	-1.21678
Medtr2g094490.1	-0.483357	3.77161	-4.08812	0.00118569	0.0202158	-1.01893
Medtr2g094520.1	-0.447851	6.44924	-4.80296	0.000309381	0.00897593	0.0730629
Medtr2g094550.1	-0.209638	6.56482	-3.83006	0.00194974	0.0279324	-1.80234
Medtr2g094650.1	0.726634	3.66967	4.18138	0.000992027	0.0180187	-0.863773
Medtr2g094910.1	1.61261	0.406465	3.46372	0.00397974	0.0447516	-1.74455
Medtr2g094970.1	-0.849075	1.79588	-3.39046	0.00459313	0.0494368	-2.03886
Medtr2g094980.1	-1.89651	-1.46092	-3.83743	0.0019221	0.0276687	-1.30191
Medtr2g095290.1	0.346042	3.16766	4.41895	0.000632279	0.0138406	-0.290487
Medtr2g095290.2	0.346042	3.16766	4.41895	0.000632279	0.0138406	-0.290487
Medtr2g095420.5	-0.356801	2.84758	-4.3989	0.000656624	0.0141838	-0.307847
Medtr2g095420.3	-0.356801	2.84758	-4.3989	0.000656624	0.0141838	-0.307847
Medtr2g095420.1	-0.356801	2.84758	-4.3989	0.000656624	0.0141838	-0.307847
Medtr2g096030.1	3.02958	2.27774	4.15583	0.00104161	0.0185994	-0.589924
Medtr2g096100.1	-0.625033	6.58794	-4.13514	0.00108362	0.0190979	-1.23429
Medtr2g096290.1	-0.468061	4.47763	-3.75774	0.00224338	0.0306658	-1.75887
Medtr2g096300.3	-0.290413	1.86895	-3.47719	0.00387622	0.0438725	-1.88787
Medtr2g096300.1	-0.290413	1.86895	-3.47719	0.00387622	0.0438725	-1.88787
Medtr2g096300.2	-0.290413	1.86895	-3.47719	0.00387622	0.0438725	-1.88787
Medtr2g096380.4	-0.784621	6.07346	-5.25566	0.000136405	0.00550914	0.908566
Medtr2g096380.1	-0.873261	6.02025	-7.05854	6.90265e-06	0.00102519	3.9707
Medtr2g096660.3	0.412563	4.01635	3.64582	0.00278902	0.0355147	-1.88847
Medtr2g096660.1	0.412563	4.01635	3.64582	0.00278902	0.0355147	-1.88847
Medtr2g096660.2	0.412563	4.01635	3.64582	0.00278902	0.0355147	-1.88847
Medtr2g096690.1	-0.478213	8.36767	-6.57036	1.48174e-05	0.00155717	3.05287
Medtr2g096850.1	-0.603342	3.69989	-4.10318	0.00115197	0.0198918	-0.987988
Medtr2g097350.1	2.55151	-2.74869	3.50583	0.00366522	0.0422126	-1.81204
Medtr2g097473.1	1.13948	3.93711	4.76513	0.000331691	0.0093617	0.231433
Medtr2g097540.1	4.2951	-3.67509	7.30849	4.72562e-06	0.00086872	2.99813
Medtr2g097620.1	1.08654	5.88144	4.04013	0.00130005	0.0215073	-1.30524
Medtr2g098030.1	-1.26358	4.52999	-4.47877	0.000565018	0.0128462	-0.376753
Medtr2g098030.2	-1.26358	4.52999	-4.47877	0.000565018	0.0128462	-0.376753
Medtr2g098070.1	1.5952	4.85179	4.67855	0.000389247	0.0103488	-0.0945388
Medtr2g098330.2	-3.12335	-4.09796	-3.50873	0.00364446	0.0421063	-1.76847
Medtr2g098440.1	-0.454743	6.5365	-4.4968	0.000546224	0.0126638	-0.51467
Medtr2g098580.1	-0.308949	6.00777	-4.268	0.000841207	0.0162904	-0.909982
Medtr2g098630.2	0.526668	3.66367	5.91871	4.32136e-05	0.00273005	2.29396
Medtr2g098630.1	0.526668	3.66367	5.91871	4.32136e-05	0.00273005	2.29396
Medtr2g098850.2	-0.241707	5.94538	-5.33447	0.000118611	0.0050559	1.07979
Medtr2g099470.1	2.9815	5.8735	5.73957	5.8599e-05	0.00331683	1.87641
Medtr2g099610.1	-0.377794	4.86606	-6.77054	1.07909e-05	0.00130519	3.59463
Medtr2g099690.1	-0.383784	6.00689	-5.36498	0.000112387	0.00486466	1.12008
Medtr2g099950.1	1.41693	7.07036	3.39124	0.00458609	0.0494208	-2.6227
Medtr2g100000.1	-0.498949	4.537	-4.67616	0.000390977	0.0103594	-0.0387377
Medtr2g100280.1	-0.547353	4.16588	-4.64175	0.000416754	0.0107677	-0.0237085
Medtr2g100400.1	-0.385855	6.05559	-4.16139	0.00103061	0.0184801	-1.14058
Medtr2g100440.1	1.40594	6.4079	6.41948	1.88861e-05	0.00177959	2.96015
Medtr2g100460.1	2.96969	-0.987489	5.57113	7.83474e-05	0.00396277	1.10752
Medtr2g100470.1	1.71418	2.34988	4.58401	0.00046404	0.011503	0.124622
Medtr2g100550.1	2.67964	-4.07368	3.75034	0.00227582	0.0309531	-1.42832
Medtr2g100560.1	-1.24806	0.381441	-6.64303	1.31979e-05	0.00145572	3.35819
Medtr2g100630.1	-0.753205	2.82847	-4.90274	0.000257696	0.00797784	0.627308
Medtr2g100630.3	-0.753205	2.82847	-4.90274	0.000257696	0.00797784	0.627308
Medtr2g100660.1	-0.76573	2.73766	-7.74041	2.50185e-06	0.000665072	5.1208
Medtr2g100680.1	-0.442034	2.37437	-3.91595	0.00165132	0.0251733	-1.12938
Medtr2g101190.1	-0.548673	5.87569	-4.91956	0.000249911	0.00784594	0.331408
Medtr2g101290.1	-0.410949	5.31657	-3.71466	0.00243928	0.0324676	-1.94406
Medtr2g101290.2	-1.18563	0.93441	-3.39875	0.00451918	0.0488772	-1.8894
Medtr2g101360.2	-0.544147	2.95577	-4.33032	0.000747449	0.0152939	-0.478376
Medtr2g101360.1	-0.544147	2.95577	-4.33032	0.000747449	0.0152939	-0.478376
Medtr2g101370.1	-1.57123	2.06419	-3.55314	0.00334164	0.0397753	-1.9575
Medtr2g102150.1	-0.354591	2.74817	-4.22909	0.000905806	0.0169873	-0.647965
Medtr2g102150.2	-0.354591	2.74817	-4.22909	0.000905806	0.0169873	-0.647965
Medtr2g102150.3	-0.354591	2.74817	-4.22909	0.000905806	0.0169873	-0.647965
Medtr2g102227.1	-0.313438	4.19673	-3.72156	0.00240676	0.032193	-1.76713
Medtr2g102243.2	-3.72754	-4.42916	-3.75606	0.00225069	0.0307454	-1.37919
Medtr2g102267.1	-1.62224	2.60037	-3.69548	0.00253197	0.0332469	-1.57664
Medtr2g102277.1	-0.491962	4.03009	-3.55281	0.00334381	0.0397753	-2.12694
Medtr2g102277.4	-0.491962	4.03009	-3.55281	0.00334381	0.0397753	-2.12694
Medtr2g102640.1	1.77235	6.55136	3.83275	0.00193961	0.0278578	-1.78271
Medtr2g102670.1	0.74621	8.60792	4.31514	0.00076925	0.0155245	-1.02817
Medtr2g103110.3	-3.49899	-1.63265	-3.42755	0.00427154	0.0469733	-1.8587
Medtr2g103370.1	-0.339781	5.89469	-6.31214	2.24867e-05	0.00193556	2.78082
Medtr2g103380.1	-0.205638	5.48147	-4.13717	0.00107943	0.0190457	-1.1417
Medtr2g103730.1	-0.384354	8.47335	-3.98828	0.00143638	0.0230517	-1.65071
Medtr2g103850.1	0.463622	5.33121	3.86917	0.00180757	0.0266303	-1.62761
Medtr2g103950.2	-0.257152	4.80111	-4.11778	0.00112021	0.0195548	-1.07626
Medtr2g103950.1	-0.257152	4.80111	-4.11778	0.00112021	0.0195548	-1.07626
Medtr2g103960.1	-0.422859	8.46426	-4.59584	0.000453923	0.0113379	-0.462934
Medtr2g104120.1	-0.553509	1.27361	-4.41554	0.000636344	0.0138853	-0.12749
Medtr2g104120.2	-0.553509	1.27361	-4.41554	0.000636344	0.0138853	-0.12749
Medtr2g104140.1	-0.486294	6.9731	-4.64614	0.000413371	0.0107382	-0.257142
Medtr2g104140.3	-0.561427	4.43669	-4.91362	0.000252632	0.00788766	0.460863
Medtr2g104475.1	-0.491666	2.26764	-4.12542	0.00110396	0.0193796	-0.72298
Medtr2g104960.1	0.58209	7.54029	4.88734	0.00026505	0.00812878	0.188172
Medtr2g105060.1	1.61773	4.41501	4.11311	0.00113027	0.0196625	-0.96563
Medtr2g105090.1	-0.428358	3.3797	-4.36732	0.000696944	0.014723	-0.552615
Medtr2g105480.2	-1.35777	0.0530312	-3.38832	0.0046124	0.0495672	-1.87547
Medtr2g105570.1	0.443385	5.29059	3.47038	0.00392821	0.0443161	-2.37957
Medtr2g105760.1	-0.627025	5.3046	-8.74848	6.18919e-07	0.000356799	6.44818
Medtr2g105810.1	-0.261704	5.91398	-3.5796	0.00317345	0.0384314	-2.23965
Medtr2g105850.2	4.74457	-2.11324	5.65077	6.8262e-05	0.00364214	1.34325
Medtr3g005080.1	0.872748	1.0116	3.64592	0.00278848	0.0355147	-1.47652
Medtr3g005240.1	-0.583798	5.09397	-8.11849	1.46117e-06	0.000532515	5.59445
Medtr3g005360.1	-0.518685	4.37786	-3.7997	0.00206793	0.0290643	-1.66977
Medtr3g005520.1	1.10156	7.26309	5.78028	5.4659e-05	0.00314524	1.80453
Medtr3g005670.7	-0.941055	2.16852	-4.46543	0.000579347	0.0130435	-0.0915077
Medtr3g005670.1	-0.474423	5.2361	-3.3971	0.00453376	0.048984	-2.53994
Medtr3g007190.1	-0.715664	2.15851	-6.67863	1.24737e-05	0.00142633	3.55653
Medtr3g007240.1	0.701524	5.4535	5.25721	0.00013603	0.00550241	0.999791
Medtr3g007510.2	1.12711	3.59473	3.88377	0.00175725	0.0261836	-1.39628
Medtr3g007590.1	0.764247	1.99483	3.58777	0.00312327	0.038157	-1.70154
Medtr3g007600.1	1.0874	2.57581	3.6789	0.002615	0.0339226	-1.63522
Medtr3g007630.1	1.84856	2.69259	5.32715	0.000120155	0.00508692	1.362
Medtr3g007670.1	-0.499434	3.96885	-4.24687	0.000875677	0.016608	-0.766389
Medtr3g008160.1	1.01239	4.03082	6.3303	2.18301e-05	0.00191735	2.98233
Medtr3g008260.1	-0.529288	4.6626	-4.92112	0.000249199	0.00784055	0.443628
Medtr3g009020.1	0.812765	3.23174	6.37793	2.02018e-05	0.00185413	3.07637
Medtr3g009480.1	-0.883064	1.8481	-3.63166	0.00286706	0.0360299	-1.68721
Medtr3g009500.1	-1.33033	0.733806	-5.02748	0.00020542	0.00696321	0.924798
Medtr3g009960.1	-0.564377	2.79406	-5.4368	9.90471e-05	0.00451878	1.54849
Medtr3g010220.1	-0.430317	6.24203	-5.29011	0.000128307	0.00529183	0.975052
Medtr3g010820.1	1.30102	4.07202	3.43115	0.00424156	0.0468215	-2.24285
Medtr3g011460.1	-0.427193	4.97239	-5.64706	6.87002e-05	0.00365301	1.71357
Medtr3g011470.1	2.31424	-4.38561	4.47737	0.000566501	0.0128725	-0.392064
Medtr3g011910.1	1.76097	4.49421	11.1145	3.53e-08	9.99937e-05	9.25002
Medtr3g011910.2	1.59193	3.59713	4.7567	0.000336883	0.0094782	0.328877
Medtr3g012090.1	-0.560189	4.07263	-5.98343	3.87536e-05	0.00259861	2.36341
Medtr3g012310.1	-0.647299	2.49185	-3.59356	0.00308815	0.0378467	-1.87835
Medtr3g012320.1	-0.776457	5.04208	-8.92957	4.87474e-07	0.000316447	6.69489
Medtr3g012470.1	-0.60036	3.58429	-3.39282	0.00457194	0.0493195	-2.35335
Medtr3g013490.1	0.596436	2.00874	3.42372	0.00430368	0.0472059	-2.02513
Medtr3g013790.2	-1.09703	1.66319	-5.52677	8.46314e-05	0.0041496	1.71334
Medtr3g013790.1	-1.09703	1.66319	-5.52677	8.46314e-05	0.0041496	1.71334
Medtr3g014080.1	-0.864532	3.61803	-5.89953	4.46368e-05	0.00276788	2.26863
Medtr3g014090.1	-0.352714	6.31298	-4.49649	0.000546539	0.0126663	-0.498442
Medtr3g014090.2	-0.591258	4.35286	-3.78314	0.00213545	0.0296471	-1.66808
Medtr3g014180.1	1.87264	2.97641	3.425	0.00429289	0.047125	-2.02142
Medtr3g014510.1	-1.60751	1.74651	-8.44567	9.30038e-07	0.000418624	5.91764
Medtr3g014600.1	-1.30844	-1.47385	-3.48939	0.00378488	0.0431365	-1.70366
Medtr3g015430.1	2.37611	2.58816	5.20276	0.000149896	0.00581653	1.19715
Medtr3g015490.1	-1.0343	1.45037	-4.11784	0.00112008	0.0195548	-0.755656
Medtr3g017390.1	-0.435713	3.25705	-3.42656	0.00427983	0.0470147	-2.20544
Medtr3g017610.1	-0.574605	4.07417	-5.69117	6.36742e-05	0.0034808	1.87059
Medtr3g017620.1	-0.808687	0.701016	-3.70311	0.00249466	0.0329165	-1.3737
Medtr3g018930.1	-0.557542	5.22167	-3.78869	0.00211256	0.0294364	-1.78763
Medtr3g018960.1	1.38031	-1.79275	4.67697	0.00039039	0.0103579	-0.231372
Medtr3g018980.1	-0.823486	3.58511	-5.23457	0.000141626	0.00562166	1.0889
Medtr3g019090.1	2.16684	6.56004	3.98979	0.00143219	0.0230329	-1.38145
Medtr3g019390.2	-0.629035	1.96008	-3.85471	0.00185886	0.027142	-1.20047
Medtr3g019490.1	1.76481	1.83588	5.40725	0.000104323	0.00464049	1.55492
Medtr3g019500.5	-1.05143	-1.29963	-4.68252	0.000386395	0.0103042	0.00155926
Medtr3g019500.2	-1.05143	-1.29963	-4.68252	0.000386395	0.0103042	0.00155926
Medtr3g019500.4	-1.05143	-1.29963	-4.68252	0.000386395	0.0103042	0.00155926
Medtr3g019530.3	-3.7303	-2.24925	-3.69991	0.00251024	0.0330382	-1.43209
Medtr3g019580.5	-3.48291	0.644782	-3.46301	0.00398523	0.044773	-1.75519
Medtr3g019680.1	2.42893	-4.60738	3.87161	0.00179906	0.0265508	-1.24396
Medtr3g020620.1	-0.74441	2.39958	-6.262	2.44095e-05	0.00202553	2.93367
Medtr3g020650.1	-0.427744	2.42675	-3.44094	0.00416108	0.0462979	-2.10774
Medtr3g020820.1	-0.641402	7.02929	-9.4498	2.50305e-07	0.000227561	7.30548
Medtr3g020880.1	1.07864	3.10844	4.34066	0.000732968	0.0150901	-0.443126
Medtr3g021090.1	-0.877669	0.793578	-5.80222	5.26515e-05	0.00308093	2.09869
Medtr3g021100.1	-0.692477	3.2703	-8.36906	1.03267e-06	0.000434832	5.98214
Medtr3g021100.2	-0.692477	3.2703	-8.36906	1.03267e-06	0.000434832	5.98214
Medtr3g021170.1	-0.482611	3.02891	-5.7836	5.43498e-05	0.00313323	2.12799
Medtr3g021340.1	-0.508642	2.61273	-4.4717	0.000572561	0.0129374	-0.150827
Medtr3g021400.1	-0.639173	2.66221	-3.70219	0.00249914	0.0329585	-1.59877
Medtr3g021430.1	1.90925	6.65955	6.81268	1.01011e-05	0.00125396	3.55338
Medtr3g022230.5	-0.87994	2.79301	-4.51344	0.000529459	0.0124464	-0.102057
Medtr3g022230.1	-0.87994	2.79301	-4.51344	0.000529459	0.0124464	-0.102057
Medtr3g022230.2	-0.87994	2.79301	-4.51344	0.000529459	0.0124464	-0.102057
Medtr3g022230.4	-0.87994	2.79301	-4.51344	0.000529459	0.0124464	-0.102057
Medtr3g022230.3	-0.87994	2.79301	-4.51344	0.000529459	0.0124464	-0.102057
Medtr3g022300.1	-0.872577	3.96587	-3.7067	0.00247732	0.032764	-1.77836
Medtr3g022850.1	0.684673	1.12043	3.70867	0.00246785	0.0326805	-1.36162
Medtr3g022940.1	-0.469062	4.2568	-4.8512	0.000283171	0.00844754	0.365307
Medtr3g023030.2	-0.724821	2.90943	-4.98331	0.000222541	0.00729137	0.754348
Medtr3g023030.1	-0.724821	2.90943	-4.98331	0.000222541	0.00729137	0.754348
Medtr3g023180.2	-0.57972	1.55809	-3.71164	0.00245363	0.0325751	-1.39909
Medtr3g023180.1	-0.57972	1.55809	-3.71164	0.00245363	0.0325751	-1.39909
Medtr3g023320.1	-0.524072	4.9867	-5.32773	0.000120033	0.0050852	1.14536
Medtr3g023510.1	-0.421444	2.81977	-5.79726	5.30985e-05	0.00309287	2.16808
Medtr3g023720.1	0.652669	7.28197	5.43775	9.88819e-05	0.00451878	1.17549
Medtr3g023750.1	-0.399279	3.88983	-4.80672	0.000307248	0.00892069	0.302972
Medtr3g023780.1	-0.308839	3.92448	-5.2233	0.000144499	0.0056994	1.05509
Medtr3g023780.2	-0.308839	3.92448	-5.2233	0.000144499	0.0056994	1.05509
Medtr3g023780.3	-0.308839	3.92448	-5.2233	0.000144499	0.0056994	1.05509
Medtr3g023830.1	0.469353	4.91752	4.28306	0.000817503	0.0160662	-0.77891
Medtr3g023880.3	-0.239392	3.93362	-4.26661	0.000843442	0.0162904	-0.704545
Medtr3g023880.1	-0.239392	3.93362	-4.26661	0.000843442	0.0162904	-0.704545
Medtr3g023880.2	-0.239392	3.93362	-4.26661	0.000843442	0.0162904	-0.704545
Medtr3g024330.1	-0.58639	5.40957	-5.54575	8.18802e-05	0.00407024	1.49908
Medtr3g024380.1	-0.275679	5.70632	-4.55836	0.000486798	0.011865	-0.338436
Medtr3g025230.1	2.55188	4.49715	3.81629	0.00200247	0.0284039	-1.62621
Medtr3g025300.1	-0.348865	5.95159	-3.38216	0.00466835	0.0499875	-2.63543
Medtr3g025830.1	1.03589	0.691092	4.0911	0.00117893	0.0201506	-0.677914
Medtr3g026110.1	-0.664234	5.26062	-4.78014	0.000322642	0.00919795	0.104229
Medtr3g026170.1	-0.448979	2.20514	-4.16602	0.00102153	0.0183778	-0.656667
Medtr3g026190.1	-0.805122	3.18039	-5.10954	0.000177155	0.00640713	0.944019
Medtr3g026200.1	-1.91057	-0.786873	-3.61115	0.00298399	0.0369226	-1.56986
Medtr3g026250.1	-0.26351	5.76125	-3.88775	0.0017438	0.0260354	-1.63232
Medtr3g026775.1	1.04583	2.73113	3.97903	0.00146217	0.0231937	-1.02309
Medtr3g026780.1	0.981477	3.3903	5.60637	7.37044e-05	0.00382766	1.83774
Medtr3g026820.1	2.55411	4.19148	6.09601	3.21084e-05	0.00233323	2.62299
Medtr3g027250.3	-0.678232	2.4267	-6.13645	3.00232e-05	0.00223797	2.73608
Medtr3g027250.2	-0.678232	2.4267	-6.13645	3.00232e-05	0.00223797	2.73608
Medtr3g027250.1	-0.678232	2.4267	-6.13645	3.00232e-05	0.00223797	2.73608
Medtr3g027772.1	2.09832	0.993392	3.92052	0.00163681	0.0250256	-0.970108
Medtr3g028260.1	2.17325	3.75469	7.68617	2.70637e-06	0.000676662	5.04959
Medtr3g028270.1	1.5176	1.37743	5.66228	6.69198e-05	0.00360759	1.93835
Medtr3g028450.1	2.78533	2.33222	5.79111	5.36585e-05	0.00311065	2.16065
Medtr3g028460.1	3.32677	2.5512	5.13517	0.000169181	0.00622814	1.10462
Medtr3g028465.1	2.16522	3.87814	4.18435	0.000986409	0.0179818	-0.720921
Medtr3g028480.1	1.61879	3.46569	3.82641	0.00196358	0.028038	-1.33832
Medtr3g028495.1	1.24095	3.29079	3.64085	0.00281618	0.0357261	-1.73379
Medtr3g028540.1	2.28105	2.22281	3.61759	0.00294677	0.0366879	-1.55058
Medtr3g028650.1	3.22955	-1.69603	6.33585	2.16333e-05	0.00191735	1.90024
Medtr3g028700.1	0.621873	2.50336	4.08957	0.00118239	0.0201768	-0.817108
Medtr3g028720.1	2.29749	4.55831	5.79038	5.37254e-05	0.00311163	2.0019
Medtr3g029590.1	-0.50316	5.51877	-7.27641	4.95884e-06	0.000895739	4.33826
Medtr3g029620.1	1.19892	2.64652	5.17933	0.000156308	0.00595652	1.16532
Medtr3g030040.1	-0.578351	7.00334	-4.31727	0.000766154	0.0155245	-0.89983
Medtr3g030040.2	-0.578351	7.00334	-4.31727	0.000766154	0.0155245	-0.89983
Medtr3g030280.1	-1.8306	0.288431	-8.93356	4.84936e-07	0.000316447	5.93446
Medtr3g030960.1	-0.735955	3.49654	-3.77417	0.00217294	0.0300256	-1.55238
Medtr3g030980.1	-0.716271	3.30018	-4.37897	0.00068178	0.0144812	-0.381282
Medtr3g031940.1	-0.826842	1.80059	-6.03935	3.52886e-05	0.00246332	2.5768
Medtr3g032110.1	-0.536523	3.18508	-4.0699	0.00122786	0.0206576	-1.00726
Medtr3g032150.1	-0.456375	6.32526	-4.51401	0.000528893	0.0124464	-0.489628
Medtr3g032200.1	-0.666449	2.53292	-4.30564	0.000783225	0.0156844	-0.452437
Medtr3g032340.1	-0.933283	0.835408	-4.21779	0.000925501	0.0172132	-0.455745
Medtr3g032370.1	-0.438083	6.1243	-6.11276	3.1227e-05	0.00229215	2.41181
Medtr3g032500.1	-0.837897	0.501199	-3.96145	0.00151256	0.0237196	-0.897339
Medtr3g032500.2	-0.837897	0.501199	-3.96145	0.00151256	0.0237196	-0.897339
Medtr3g032960.1	-0.559923	5.41082	-4.88633	0.000265536	0.00813168	0.287318
Medtr3g032980.1	-0.565145	3.04465	-4.22911	0.000905772	0.0169873	-0.654431
Medtr3g032980.6	-1.02018	3.42095	-3.9465	0.00155678	0.0241303	-1.29862
Medtr3g032980.3	-0.565145	3.04465	-4.22911	0.000905772	0.0169873	-0.654431
Medtr3g032980.4	-0.565145	3.04465	-4.22911	0.000905772	0.0169873	-0.654431
Medtr3g033110.1	-0.813393	2.57044	-5.71475	6.11466e-05	0.00339615	2.03359
Medtr3g033240.1	-1.34717	-2.57661	-3.50724	0.00365511	0.0421787	-1.81876
Medtr3g033380.1	-0.843586	4.22451	-6.35295	2.10391e-05	0.00188496	2.97251
Medtr3g034130.1	-0.439882	2.24377	-3.42256	0.00431342	0.0472837	-2.08739
Medtr3g034370.1	1.79831	-0.516569	3.53768	0.0034441	0.0406041	-1.62557
Medtr3g034380.1	-0.58197	3.38698	-3.82735	0.00196001	0.028007	-1.50156
Medtr3g034460.1	-0.859025	1.34114	-3.6093	0.00299477	0.0369944	-1.56886
Medtr3g034540.1	-2.57572	-4.32235	-4.28738	0.000810831	0.0159906	-0.674654
Medtr3g434840.1	-0.233282	5.93522	-4.08393	0.00119526	0.0202631	-1.2621
Medtr3g435050.1	-1.0298	-1.37326	-3.95481	0.00153204	0.0239107	-1.05396
Medtr3g435040.3	-0.401737	5.53435	-4.63089	0.00042525	0.0108823	-0.189737
Medtr3g435210.1	-0.483899	2.16452	-3.69445	0.00253704	0.0332784	-1.54663
Medtr3g435220.1	-0.676006	0.571901	-4.52937	0.000513897	0.0122252	0.0609364
Medtr3g435220.2	-0.676006	0.571901	-4.52937	0.000513897	0.0122252	0.0609364
Medtr3g435480.1	-1.98982	4.08342	-11.1944	3.23274e-08	9.5934e-05	9.34002
Medtr3g435740.1	-0.730948	3.86989	-4.99353	0.000218454	0.00721073	0.629459
Medtr3g436010.1	0.780701	5.75735	6.43668	1.8368e-05	0.00175833	3.02741
Medtr3g436060.1	-0.616488	6.83173	-7.08756	6.60282e-06	0.00099874	3.9864
Medtr3g436390.1	1.80326	3.66563	5.87828	4.62707e-05	0.00282978	2.25013
Medtr3g436860.3	1.47602	1.52034	4.01184	0.00137272	0.0223592	-0.810551
Medtr3g436860.2	1.47602	1.52034	4.01184	0.00137272	0.0223592	-0.810551
Medtr3g437680.2	-0.239569	6.20821	-4.41226	0.000640296	0.0139519	-0.648628
Medtr3g437680.1	-0.239569	6.20821	-4.41226	0.000640296	0.0139519	-0.648628
Medtr3g437870.1	0.597088	7.0658	4.71086	0.000366646	0.0100235	-0.157927
Medtr3g035590.1	-1.12511	-0.207888	-5.90267	4.44e-05	0.00276164	1.83354
Medtr3g035710.1	-0.904789	1.95829	-3.98741	0.00143877	0.0230693	-0.978713
Medtr3g035810.1	-0.55837	2.61307	-4.75766	0.000336287	0.00946999	0.379668
Medtr3g035940.3	-0.633602	1.18962	-4.62824	0.00042735	0.0108823	0.247632
Medtr3g035940.1	-0.633602	1.18962	-4.62824	0.00042735	0.0108823	0.247632
Medtr3g035940.2	-0.633602	1.18962	-4.62824	0.00042735	0.0108823	0.247632
Medtr3g035940.4	-0.633602	1.18962	-4.62824	0.00042735	0.0108823	0.247632
Medtr3g035940.5	-0.633602	1.18962	-4.62824	0.00042735	0.0108823	0.247632
Medtr3g035960.3	-0.850253	2.07114	-4.39516	0.000661266	0.0142235	-0.239567
Medtr3g035960.1	-0.850253	2.07114	-4.39516	0.000661266	0.0142235	-0.239567
Medtr3g035960.2	-0.850253	2.07114	-4.39516	0.000661266	0.0142235	-0.239567
Medtr3g035970.3	-2.50217	-0.59028	-3.50626	0.00366212	0.0421848	-1.6736
Medtr3g035970.1	-0.795093	4.56394	-4.04065	0.00129876	0.0214975	-1.20664
Medtr3g037230.1	1.02497	5.31791	4.63381	0.00042295	0.0108647	-0.119621
Medtr3g037330.2	0.748099	4.26502	3.43265	0.00422911	0.0467459	-2.32636
Medtr3g037390.1	0.290151	3.75478	3.42861	0.00426265	0.046917	-2.29327
Medtr3g037500.1	-2.16983	-4.94871	-4.98349	0.000222469	0.00729137	0.269247
Medtr3g040540.1	-0.699618	1.99313	-4.18267	0.000989575	0.0179995	-0.588252
Medtr3g040800.1	0.229491	6.1398	3.98014	0.00145906	0.023166	-1.48914
Medtr3g045130.2	-0.285452	4.23581	-3.87188	0.00179812	0.0265475	-1.49924
Medtr3g045130.1	-0.285452	4.23581	-3.87188	0.00179812	0.0265475	-1.49924
Medtr3g045150.1	0.520521	4.07491	4.82815	0.000295391	0.00869964	0.343612
Medtr3g045190.2	-0.42575	5.37662	-4.35293	0.000716159	0.0148619	-0.712453
Medtr3g045190.1	-0.42575	5.37662	-4.35293	0.000716159	0.0148619	-0.712453
Medtr3g045190.3	-0.42575	5.37662	-4.35293	0.000716159	0.0148619	-0.712453
Medtr3g045230.1	0.815193	6.11521	5.19392	0.000152282	0.00588347	0.859568
Medtr3g043900.1	0.745139	5.47374	4.62556	0.000429487	0.0109157	-0.173276
Medtr3g045420.1	0.873487	4.73473	4.308	0.000779729	0.0156194	-0.697301
Medtr3g045790.1	0.718078	4.14306	6.32388	2.20598e-05	0.00191735	2.92977
Medtr3g046330.1	0.685363	4.54126	3.46326	0.00398332	0.0447676	-2.31731
Medtr3g046640.1	-0.222602	5.2618	-4.33449	0.000741572	0.015202	-0.722291
Medtr3g046670.1	-1.24935	1.65869	-3.98901	0.00143436	0.02305	-1.02338
Medtr3g048040.1	-0.785854	-0.525236	-3.87927	0.00177263	0.0263523	-1.10177
Medtr3g448640.1	-0.633979	2.32152	-6.42184	1.8814e-05	0.00177959	3.18191
Medtr3g053890.1	-0.663391	7.37194	-4.31352	0.000771614	0.0155356	-0.953053
Medtr3g449470.1	-0.9181	0.848433	-4.48336	0.000560167	0.0128049	-0.000156541
Medtr3g449620.1	1.23446	4.57284	5.54083	8.25841e-05	0.00409358	1.61706
Medtr3g450060.1	4.40583	-2.36915	5.40148	0.000105387	0.00466781	1.04246
Medtr3g450310.1	4.1057	0.107328	4.67746	0.000390036	0.0103565	0.0288005
Medtr3g048440.1	2.05065	3.16665	5.40976	0.000103865	0.00463333	1.51556
Medtr3g049400.1	0.21288	7.73343	3.42955	0.00425479	0.0468718	-2.66605
Medtr3g451560.1	-1.5158	-5.14561	-4.8947	0.000261509	0.00804789	0.209632
Medtr3g049795.1	1.70913	-2.62538	3.5599	0.00329784	0.0393789	-1.74281
Medtr3g049970.1	1.64289	5.17957	6.80268	1.02604e-05	0.00126658	3.63049
Medtr3g050060.1	-0.783426	3.75447	-6.40171	1.94373e-05	0.00181334	3.07348
Medtr3g050140.3	-1.85662	3.38515	-7.45987	3.77128e-06	0.000788666	4.72877
Medtr3g051190.1	0.655833	4.03303	6.10975	3.13834e-05	0.00230092	2.58924
Medtr3g051420.1	-1.01595	-0.362222	-3.74805	0.00228598	0.0310235	-1.27116
Medtr3g051460.2	1.01917	3.33433	4.23442	0.000896668	0.0169075	-0.646408
Medtr3g051460.1	1.01917	3.33433	4.23442	0.000896668	0.0169075	-0.646408
Medtr3g051460.3	0.969555	3.23105	3.84636	0.00188917	0.0273845	-1.40224
Medtr3g051610.1	1.38695	3.94848	4.48527	0.000558162	0.0127977	-0.223802
Medtr3g051690.1	-0.853796	2.68559	-6.08342	3.27882e-05	0.0023595	2.64682
Medtr3g051770.1	0.623702	6.13381	6.14296	2.97011e-05	0.00223797	2.48708
Medtr3g052530.1	-1.0858	3.29462	-4.63403	0.000422779	0.0108647	0.12952
Medtr3g052720.1	-0.682999	2.31274	-4.92186	0.000248862	0.00783671	0.688591
Medtr3g052940.3	-0.611353	3.21484	-4.59875	0.000451467	0.0112946	0.0121082
Medtr3g053180.2	-1.09389	2.44534	-5.21367	0.000147004	0.00575087	1.15234
Medtr3g053330.1	2.13101	2.59775	4.24776	0.000874194	0.0165993	-0.522301
Medtr3g053340.3	-0.375408	2.92434	-4.48731	0.000556032	0.0127768	-0.153727
Medtr3g053340.2	-0.375408	2.92434	-4.48731	0.000556032	0.0127768	-0.153727
Medtr3g053340.1	-0.375408	2.92434	-4.48731	0.000556032	0.0127768	-0.153727
Medtr3g053350.2	-0.808996	2.56287	-8.16495	1.36932e-06	0.00052132	5.68259
Medtr3g053350.1	-0.808996	2.56287	-8.16495	1.36932e-06	0.00052132	5.68259
Medtr3g053980.1	-0.793043	6.36337	-5.34521	0.00011638	0.00498807	1.09417
Medtr3g054030.1	-0.280627	5.56576	-3.79745	0.00207695	0.0291386	-1.77436
Medtr3g054110.1	-0.716836	1.01753	-4.50992	0.000532957	0.0124862	0.0456061
Medtr3g054170.1	-4.38499	-3.27414	-7.65975	2.81234e-06	0.00069001	3.47255
Medtr3g054360.1	-0.333693	4.66424	-4.24976	0.000870885	0.0165516	-0.808934
Medtr3g055020.1	-0.416318	4.75709	-4.82585	0.000296645	0.00872354	0.246769
Medtr3g055230.2	-1.02717	-0.334125	-3.94962	0.00154744	0.0240847	-0.95193
Medtr3g055230.11	-1.02717	-0.334125	-3.94962	0.00154744	0.0240847	-0.95193
Medtr3g055230.1	-0.405193	3.45862	-3.44755	0.0041076	0.0458009	-2.24731
Medtr3g055230.3	-1.02717	-0.334125	-3.94962	0.00154744	0.0240847	-0.95193
Medtr3g055230.6	-1.02717	-0.334125	-3.94962	0.00154744	0.0240847	-0.95193
Medtr3g055310.3	-1.71007	1.94262	-3.52389	0.00353808	0.041267	-1.73925
Medtr3g055370.1	-0.526987	4.72931	-5.37339	0.000110732	0.00483243	1.23774
Medtr3g055380.1	-0.538516	2.72663	-3.82239	0.00197895	0.0282405	-1.47145
Medtr3g055690.1	-0.421064	5.11969	-5.11855	0.000174307	0.00633866	0.750302
Medtr3g055720.1	-1.18458	2.0995	-7.81909	2.23375e-06	0.000638556	5.20741
Medtr3g455910.1	-1.37471	0.110687	-3.58335	0.00315028	0.0383029	-1.55979
Medtr3g056180.1	-1.28191	2.92147	-6.77253	1.07572e-05	0.00130423	3.68757
Medtr3g056185.1	-1.19798	-0.316581	-4.50121	0.000541725	0.0126488	-0.00234064
Medtr3g056190.1	-0.744856	3.11571	-4.9241	0.000247848	0.00780873	0.567243
Medtr3g056200.1	-0.757208	2.89291	-4.65894	0.000403662	0.0105652	0.122749
Medtr3g056300.1	-1.14032	-0.695328	-4.16552	0.00102252	0.0183902	-0.606516
Medtr3g056380.1	-0.964977	6.89895	-6.58626	1.4446e-05	0.00153628	3.16076
Medtr3g056590.1	0.762924	2.80028	4.54838	0.000495955	0.0119859	-0.014109
Medtr3g056610.1	-0.418915	3.95057	-3.59095	0.0031039	0.0380023	-2.01548
Medtr3g056620.1	-0.879792	7.00811	-10.4835	7.20378e-08	0.000159645	8.55733
Medtr3g056625.1	-0.775197	0.370728	-3.58883	0.00311678	0.0380927	-1.55821
Medtr3g056630.1	-1.48344	-1.57305	-4.41697	0.00063463	0.0138695	-0.381957
Medtr3g057910.1	0.858939	1.01664	3.65972	0.0027145	0.0348076	-1.44472
Medtr3g058290.1	1.13814	-5.32172	3.50643	0.00366092	0.0421787	-1.73829
Medtr3g058410.1	1.09664	6.41806	4.87906	0.00026909	0.00820824	0.25232
Medtr3g058500.1	-0.433595	5.23868	-4.53596	0.000507604	0.0121714	-0.340564
Medtr3g058540.1	-0.543366	4.45874	-5.47642	9.24056e-05	0.00434613	1.45627
Medtr3g058560.1	3.29418	-2.85095	4.45716	0.000588413	0.0131525	-0.445876
Medtr3g058710.1	-0.577839	4.09416	-4.92516	0.00024737	0.0078055	0.468621
Medtr3g058720.1	-0.725687	3.9537	-4.78609	0.000319127	0.00914377	0.24519
Medtr3g058740.4	-0.995069	3.59685	-3.65482	0.00274055	0.0351013	-1.79741
Medtr3g058840.1	-1.00774	2.00588	-6.36566	2.06086e-05	0.00186673	3.07146
Medtr3g058870.1	-0.47368	4.49167	-3.82665	0.00196266	0.0280337	-1.6516
Medtr3g058880.1	-0.743341	2.58781	-3.51772	0.00358101	0.0416275	-1.97378
Medtr3g058880.2	-0.743341	2.58781	-3.51772	0.00358101	0.0416275	-1.97378
Medtr3g058880.3	-0.743341	2.58781	-3.51772	0.00358101	0.0416275	-1.97378
Medtr3g058970.3	-0.473264	5.91829	-5.09895	0.000180564	0.00644477	0.641751
Medtr3g058970.1	-0.473264	5.91829	-5.09895	0.000180564	0.00644477	0.641751
Medtr3g058970.2	-0.473264	5.91829	-5.09895	0.000180564	0.00644477	0.641751
Medtr3g059000.1	-0.370011	6.17312	-3.90473	0.00168752	0.0255627	-1.62854
Medtr3g060200.4	-1.95621	-0.713734	-3.64502	0.00279337	0.0355466	-1.48271
Medtr3g060660.3	-0.175453	5.68145	-4.04186	0.00129576	0.0214761	-1.32099
Medtr3g060660.1	-0.175453	5.68145	-4.04186	0.00129576	0.0214761	-1.32099
Medtr3g460800.1	-0.474743	1.65856	-4.36118	0.000705078	0.014743	-0.255501
Medtr3g461020.1	-0.640607	6.57749	-8.53742	8.21182e-07	0.000409402	6.11208
Medtr3g461030.1	-0.570423	4.07006	-3.62995	0.00287659	0.0361206	-1.93495
Medtr3g060880.1	-0.824926	5.32914	-3.77092	0.00218669	0.0301621	-1.84197
Medtr3g061160.1	-0.324536	6.88393	-6.9281	8.43925e-06	0.00113346	3.72819
Medtr3g061630.2	0.941262	4.081	3.81611	0.00200316	0.0284039	-1.54317
Medtr3g061630.1	0.941262	4.081	3.81611	0.00200316	0.0284039	-1.54317
Medtr3g462090.2	-0.401844	0.938661	-4.38737	0.000671063	0.0143366	-0.165322
Medtr3g462090.1	-0.401844	0.938661	-4.38737	0.000671063	0.0143366	-0.165322
Medtr3g462090.3	-0.401844	0.938661	-4.38737	0.000671063	0.0143366	-0.165322
Medtr3g462110.3	-0.401844	0.938661	-4.38737	0.000671063	0.0143366	-0.165322
Medtr3g462110.1	-0.401844	0.938661	-4.38737	0.000671063	0.0143366	-0.165322
Medtr3g462110.2	-0.401844	0.938661	-4.38737	0.000671063	0.0143366	-0.165322
Medtr3g462130.1	0.821978	3.856	3.61786	0.00294525	0.0366879	-1.93931
Medtr3g462220.1	1.49972	3.32074	7.72105	2.57291e-06	0.000665072	5.05788
Medtr3g462330.1	0.683314	5.93196	3.86938	0.00180686	0.0266261	-1.6087
Medtr3g462340.3	0.672619	3.45859	3.98001	0.00145942	0.023166	-1.25039
Medtr3g462340.2	0.672619	3.45859	3.98001	0.00145942	0.023166	-1.25039
Medtr3g462340.1	0.672619	3.45859	3.98001	0.00145942	0.023166	-1.25039
Medtr3g462430.1	-0.526032	1.32637	-4.61359	0.000439162	0.0110778	0.220497
Medtr3g462770.1	1.13814	-5.32172	3.50643	0.00366092	0.0421787	-1.73829
Medtr3g463720.1	0.656387	6.57636	5.40728	0.000104317	0.00464049	1.12009
Medtr3g463740.1	1.24525	1.28865	4.49949	0.000543482	0.012661	0.00613546
Medtr3g464500.1	2.0646	-3.42573	3.58336	0.00315026	0.0383029	-1.68583
Medtr3g464650.1	1.71849	3.56101	4.4531	0.000592928	0.0132155	-0.202552
Medtr3g464700.1	1.82068	2.18449	4.18809	0.000979407	0.0178984	-0.52527
Medtr3g464770.1	-0.872677	4.53687	-6.51213	1.62659e-05	0.00164926	3.18363
Medtr3g465600.1	-0.475932	5.38581	-5.27718	0.000131287	0.00537206	1.0136
Medtr3g031600.1	1.30461	-0.268086	3.66439	0.00268993	0.0346065	-1.40654
Medtr3g031580.1	0.789386	2.16456	3.47588	0.00388618	0.0439374	-1.95201
Medtr3g465770.1	-0.48544	3.08368	-4.96318	0.000230831	0.00743417	0.687106
Medtr3g465840.1	-1.92272	-5.0777	-4.67146	0.000394396	0.0104058	-0.116188
Medtr3g465930.1	1.56895	3.02077	3.60825	0.00300094	0.0370621	-1.78878
Medtr3g466380.1	-0.544744	2.8393	-4.52418	0.000518916	0.0122874	-0.0805295
Medtr3g467090.1	-0.348094	2.96744	-5.23894	0.000140527	0.00558869	1.19192
Medtr3g467090.2	-0.348094	2.96744	-5.23894	0.000140527	0.00558869	1.19192
Medtr3g467090.3	-0.348094	2.96744	-5.23894	0.000140527	0.00558869	1.19192
Medtr3g467380.2	-0.398612	4.00978	-4.55747	0.000487605	0.011865	-0.176467
Medtr3g467380.1	-0.398612	4.00978	-4.55747	0.000487605	0.011865	-0.176467
Medtr3g467420.1	2.06954	7.40547	4.28788	0.000810049	0.0159817	-0.907862
Medtr3g467430.1	1.66151	7.49025	4.48868	0.000554609	0.0127768	-0.55695
Medtr3g467550.1	-0.643712	3.74782	-3.89646	0.00171467	0.0258107	-1.41774
Medtr3g062140.1	-0.782945	3.39392	-4.49946	0.000543509	0.012661	-0.190033
Medtr3g062320.1	-0.798768	1.79096	-3.97829	0.00146426	0.0232133	-0.929534
Medtr3g062340.1	-0.764302	5.89535	-6.12396	3.06516e-05	0.00226324	2.45313
Medtr3g062450.1	0.210327	7.68222	4.16007	0.0010332	0.0185076	-1.2377
Medtr3g062540.1	-0.571172	6.22702	-3.94812	0.00155194	0.0241169	-1.5541
Medtr3g062570.1	1.32588	3.46673	3.85504	0.00185769	0.0271377	-1.42158
Medtr3g062570.2	1.79112	2.37273	4.21709	0.000926735	0.0172295	-0.6054
Medtr3g062610.1	1.10235	3.82967	3.75056	0.00227485	0.0309466	-1.5921
Medtr3g063070.2	0.363468	2.8164	4.55738	0.000487686	0.011865	-0.00433445
Medtr3g063070.1	0.363468	2.8164	4.55738	0.000487686	0.011865	-0.00433445
Medtr3g063110.1	1.26718	2.87203	3.39422	0.00455944	0.0492272	-2.25191
Medtr3g063310.1	0.526582	6.60598	4.01034	0.00137667	0.022406	-1.46205
Medtr3g063950.1	0.722159	3.12173	3.92819	0.00161276	0.024749	-1.19722
Medtr3g064080.1	-0.554434	6.47366	-5.07174	0.000189638	0.00665607	0.540343
Medtr3g064390.1	0.275137	6.45279	3.4856	0.00381304	0.0433622	-2.45059
Medtr3g064460.1	0.917628	5.55485	4.30961	0.000777362	0.015592	-0.818464
Medtr3g064470.1	-0.286885	6.36629	-4.26743	0.000842118	0.0162904	-0.946436
Medtr3g064780.1	2.17302	2.7839	4.02151	0.00134743	0.0220958	-0.885346
Medtr3g064840.1	-1.65051	0.274196	-3.63543	0.00284604	0.0358924	-1.45412
Medtr3g065080.1	0.929651	3.36893	3.89602	0.00171615	0.0258142	-1.30299
Medtr3g065140.1	0.858603	5.86283	4.96683	0.000229302	0.00741177	0.459948
Medtr3g065330.2	1.37131	3.19791	7.10295	6.44936e-06	0.000992515	4.18854
Medtr3g065330.1	1.37045	4.7598	9.36679	2.77877e-07	0.000238691	7.25822
Medtr3g065980.1	-0.7004	5.37734	-3.69193	0.00254953	0.033365	-1.97949
Medtr3g067270.1	-3.12603	-3.37138	-4.46934	0.000575104	0.0129714	-0.380085
Medtr3g467750.1	-3.12603	-3.37138	-4.46934	0.000575104	0.0129714	-0.380085
Medtr3g067685.1	0.754158	4.4722	4.74465	0.000344457	0.00963474	0.198372
Medtr3g067815.2	-0.404097	6.23508	-3.48447	0.00382145	0.0434261	-2.45803
Medtr3g067815.1	-0.404097	6.23508	-3.48447	0.00382145	0.0434261	-2.45803
Medtr3g067825.1	-0.732003	1.0664	-3.48153	0.00384347	0.0435968	-1.77518
Medtr3g067935.1	0.60963	6.48572	3.67845	0.00261731	0.0339338	-2.07797
Medtr3g068005.1	-0.36757	4.80468	-5.04319	0.000199669	0.00684819	0.649983
Medtr3g068095.1	-0.922989	1.83285	-3.45085	0.00408118	0.0456043	-2.03291
Medtr3g068130.1	-0.262014	5.31456	-3.94708	0.00155505	0.0241303	-1.47573
Medtr3g068140.1	-0.294323	4.13764	-3.7411	0.00231707	0.0312888	-1.75681
Medtr3g068150.1	-0.876881	2.63142	-3.79236	0.00209758	0.029283	-1.58124
Medtr3g069030.1	-0.949807	4.36896	-6.21529	2.63572e-05	0.00210314	2.77727
Medtr3g069570.1	-3.32438	-0.584044	-4.14693	0.00105948	0.0188161	-0.617898
Medtr3g070050.1	-0.418055	4.92317	-4.45969	0.000585625	0.0131232	-0.472447
Medtr3g070050.2	-0.418055	4.92317	-4.45969	0.000585625	0.0131232	-0.472447
Medtr3g070140.1	-0.330008	6.33541	-4.94977	0.000236529	0.00754227	0.345272
Medtr3g070165.1	-0.242649	7.28961	-3.53158	0.00348536	0.0408509	-2.44923
Medtr3g070170.1	3.08462	-3.59864	5.18944	0.000153505	0.00589988	0.459429
Medtr3g070210.1	-0.537562	9.94994	-3.89696	0.00171304	0.0257925	-1.90538
Medtr3g070310.1	-0.213203	5.72088	-3.72518	0.00238987	0.0320382	-1.94217
Medtr3g070380.1	0.803845	2.24042	4.77335	0.000326705	0.00927544	0.461314
Medtr3g070470.3	-4.67896	-3.53567	-4.25639	0.000859966	0.0164508	-0.554677
Medtr3g070590.1	-0.397238	3.23122	-4.64909	0.000411109	0.0107062	0.104376
Medtr3g070720.1	-0.555513	6.67186	-5.3716	0.000111083	0.00483509	1.07105
Medtr3g070810.1	0.569738	3.79962	4.18241	0.000990079	0.0179995	-0.822997
Medtr3g070900.1	-0.941675	1.73572	-4.05181	0.00127123	0.0211384	-0.873084
Medtr3g070940.1	-0.28488	8.57966	-4.73114	0.000353157	0.00977715	-0.215309
Medtr3g071130.1	-0.460229	2.85739	-5.61547	7.25538e-05	0.00379637	1.86083
Medtr3g071130.2	-0.460229	2.85739	-5.61547	7.25538e-05	0.00379637	1.86083
Medtr3g071300.1	1.423	1.89807	4.51564	0.000527281	0.0124374	0.0361011
Medtr3g071440.1	-0.317222	5.40411	-6.18128	2.78772e-05	0.0021716	2.59247
Medtr3g071740.1	-0.795978	6.30654	-5.27464	0.00013188	0.00538222	0.919544
Medtr3g072030.1	0.710865	7.2409	3.60198	0.00303787	0.037407	-2.25693
Medtr3g072500.1	-1.26428	4.33113	-4.33632	0.000739016	0.0151745	-0.636893
Medtr3g072530.1	-0.99173	2.84276	-3.50338	0.00368277	0.0423444	-2.14468
Medtr3g072600.1	-0.257706	5.57462	-3.77225	0.00218104	0.0301048	-1.84064
Medtr3g072610.1	1.59975	1.52418	4.28606	0.000812858	0.0160061	-0.377853
Medtr3g072650.2	-4.244	-1.87037	-3.41626	0.00436691	0.0476355	-1.84959
Medtr3g072680.1	-0.401805	6.54204	-4.37879	0.000682013	0.0144812	-0.736787
Medtr3g072870.1	-0.786127	5.55327	-4.48464	0.000558829	0.0128049	-0.465525
Medtr3g073010.2	-0.253056	2.90065	-3.85415	0.00186091	0.0271465	-1.34292
Medtr3g073010.1	-0.253056	2.90065	-3.85415	0.00186091	0.0271465	-1.34292
Medtr3g073010.3	-0.253056	2.90065	-3.85415	0.00186091	0.0271465	-1.34292
Medtr3g073080.1	-1.07696	5.35565	-7.33311	4.55442e-06	0.000859079	4.44166
Medtr3g073280.1	-0.236728	3.98634	-3.39223	0.00457724	0.0493596	-2.39126
Medtr3g073320.1	-0.347096	6.09441	-6.05433	3.44173e-05	0.00243456	2.33259
Medtr3g073370.2	0.360225	5.96621	4.05215	0.0012704	0.0211345	-1.33061
Medtr3g073590.1	0.370379	6.23533	4.76343	0.000332728	0.00938671	0.00837431
Medtr3g074130.1	-0.495953	8.27008	-4.52596	0.000517194	0.0122645	-0.585741
Medtr3g074260.1	-0.623752	5.09543	-3.81823	0.00199495	0.028339	-1.6902
Medtr3g074420.1	-1.5158	-5.05756	-3.76508	0.00221163	0.0304051	-1.36883
Medtr3g074610.1	0.586846	2.46056	4.57783	0.000469417	0.011572	0.0803781
Medtr3g074610.2	0.586846	2.46056	4.57783	0.000469417	0.011572	0.0803781
Medtr3g074780.1	-0.509058	4.01207	-4.91079	0.000253939	0.00790865	0.469377
Medtr3g074780.2	-0.509058	4.01207	-4.91079	0.000253939	0.00790865	0.469377
Medtr3g089020.1	-0.364779	4.88904	-3.43915	0.00417567	0.0463939	-2.45368
Medtr3g089010.2	-0.791946	3.33398	-3.59777	0.00306289	0.0376111	-1.92574
Medtr3g088930.2	-0.657487	0.506152	-3.578	0.00318333	0.0384834	-1.57446
Medtr3g088930.1	-0.657487	0.506152	-3.578	0.00318333	0.0384834	-1.57446
Medtr3g088870.1	0.478674	4.69859	3.56694	0.00325281	0.0390794	-2.11723
Medtr3g075040.1	-0.224812	5.52761	-5.47556	9.25444e-05	0.00434617	1.36731
Medtr3g075210.1	-0.542519	4.70982	-5.8921	4.52007e-05	0.00278897	2.14863
Medtr3g075230.1	-0.611449	3.43998	-3.53003	0.00349593	0.040952	-2.14075
Medtr3g075240.1	-0.508999	5.35957	-5.76991	5.56354e-05	0.00318378	1.89617
Medtr3g075250.1	-0.397777	4.06985	-5.04665	0.000198424	0.00682429	0.720111
Medtr3g075380.1	0.858116	3.60681	3.58614	0.00313317	0.0382165	-1.82804
Medtr3g075390.1	-0.77316	2.93636	-3.70097	0.0025051	0.0329913	-1.6903
Medtr3g075410.1	-0.455861	4.35508	-3.6457	0.00278968	0.0355158	-1.93565
Medtr3g076950.1	0.884835	6.13947	3.59956	0.0030522	0.0375284	-2.197
Medtr3g077080.1	-0.846589	3.85709	-3.81787	0.00199634	0.0283458	-1.52687
Medtr3g077440.7	-0.358883	5.02181	-4.31246	0.000773166	0.0155429	-0.749757
Medtr3g077440.4	-4.36726	0.299064	-3.61535	0.00295967	0.0367565	-1.53443
Medtr3g077440.3	-4.36726	0.299064	-3.61535	0.00295967	0.0367565	-1.53443
[truncated: 3,821 more rows]

## Sheet: Mt 5 vs 3 dpi
ID	logFC	AveExpr	t	P.Value	adj.P.Val	B
Medtr1g007380.1	0.905729	7.92761	5.24441	0.000139163	0.0260436	0.893426
Medtr1g008990.1	1.26273	4.38713	11.2042	3.19801e-08	0.000398594	9.25377
Medtr1g009030.1	0.613921	5.18847	4.55994	0.000485356	0.0497482	-0.162287
Medtr1g010150.1	-0.562315	5.82406	-4.82083	0.00029939	0.0399129	0.227619
Medtr1g010170.1	-0.553935	3.99245	-5.26836	0.000133359	0.0255717	1.19321
Medtr1g012620.1	0.887039	5.99512	7.96874	1.80432e-06	0.00291736	5.39641
Medtr1g013450.1	0.678366	5.65972	5.12102	0.000173536	0.0289936	0.799728
Medtr1g016230.1	0.439494	8.36094	5.57062	7.84171e-05	0.0198654	1.4232
Medtr1g016510.1	0.825193	2.26312	4.96588	0.000229702	0.0347233	0.801432
Medtr1g018840.1	-0.485335	9.85559	-5.91245	4.36725e-05	0.0143243	1.94542
Medtr1g019360.1	-3.78068	1.07287	-7.12441	6.2418e-06	0.00534334	3.06155
Medtr1g019760.1	-0.671427	4.72248	-4.68739	0.00038292	0.0445208	0.0647048
Medtr1g021740.1	1.46276	5.58224	4.55259	0.000492064	0.0497808	-0.264523
Medtr1g022315.1	-0.9618	4.93299	-5.23872	0.000140582	0.0262304	1.07949
Medtr1g022495.1	1.17427	2.21181	5.0502	0.000197154	0.0317107	0.962765
Medtr1g026790.2	5.0508	-2.95558	5.03594	0.000202301	0.0322435	0.426488
Medtr1g028720.1	0.90794	5.08791	4.76967	0.000328924	0.0417479	0.211435
Medtr1g029550.1	0.781397	4.36626	5.42386	0.000101322	0.0226047	1.44319
Medtr1g030640.1	0.430447	3.41328	5.06292	0.000192679	0.0313514	0.898937
Medtr1g032540.1	1.87519	-5.19273	10.1552	1.05844e-07	0.000659609	4.06876
Medtr1g038430.1	-1.75167	2.56788	-7.17991	5.73677e-06	0.00534334	4.27568
Medtr1g038570.4	5.47162	-2.43681	5.78014	5.46721e-05	0.0160713	1.43816
Medtr1g038900.1	-0.61066	1.65307	-5.07113	0.000189844	0.0310522	0.985265
Medtr1g040155.1	1.21458	3.99754	5.28271	0.000130002	0.0254956	1.21379
Medtr1g040280.1	1.87354	-5.10467	5.13846	0.000168186	0.0285591	0.277244
Medtr1g045140.1	0.943783	5.55793	5.34141	0.000117165	0.0242714	1.19606
Medtr1g040430.1	-0.832735	7.13732	-4.84456	0.000286634	0.0389167	0.203815
Medtr1g052470.1	-0.598797	4.7529	-4.60105	0.000449536	0.0478959	-0.0597526
Medtr1g053900.1	-1.91274	0.537728	-4.61294	0.000439694	0.0470884	0.221407
Medtr1g054340.1	-2.18963	-4.01928	-4.66866	0.00039645	0.0452498	-0.320478
Medtr1g054935.1	1.18543	2.78791	5.15519	0.000163212	0.0280201	1.07953
Medtr1g057420.1	0.848072	6.00456	7.5274	3.41351e-06	0.00462449	4.75668
Medtr1g057460.1	1.66302	1.62304	5.20035	0.000150542	0.0272722	1.21289
Medtr1g059660.1	0.634438	4.68628	4.68856	0.000382093	0.0445208	0.0726328
Medtr1g061170.3	-1.45047	3.01514	-6.5401	1.55523e-05	0.00747138	3.36459
Medtr1g061840.1	0.963014	2.31752	6.24774	2.49874e-05	0.010451	2.89354
Medtr1g061895.1	1.63115	-5.14561	4.96411	0.00023044	0.0347233	0.0986907
Medtr1g062130.1	0.877251	2.9466	4.82462	0.000297315	0.0399129	0.520653
Medtr1g064680.1	0.419365	4.11664	4.91495	0.000252017	0.0362713	0.562242
Medtr1g066530.1	-2.40007	3.04222	-5.73491	5.90686e-05	0.0168858	1.99711
Medtr1g067000.1	1.32639	3.44713	11.3055	2.86293e-08	0.000398594	9.14258
Medtr1g067000.2	1.32639	3.44713	11.3055	2.86293e-08	0.000398594	9.14258
Medtr1g067040.1	0.336908	5.13673	4.89853	0.000259688	0.0367806	0.437672
Medtr1g069240.1	0.701158	3.17032	4.81752	0.000301215	0.0399392	0.453827
Medtr1g069575.1	0.732465	2.25252	5.22907	0.00014302	0.026466	1.26133
Medtr1g071360.2	2.09837	-0.242272	4.81495	0.000302639	0.0400428	0.254747
Medtr1g072500.1	-0.536687	6.4888	-5.27986	0.000130662	0.0254956	1.01088
Medtr1g072560.3	1.9264	-0.685663	4.55903	0.000486183	0.0497511	-0.42396
Medtr1g072690.1	-1.06133	3.7358	-8.49027	8.75334e-07	0.00202037	6.1429
Medtr1g072690.2	-1.06133	3.7358	-8.49027	8.75334e-07	0.00202037	6.1429
Medtr1g073910.1	1.0563	5.46714	7.70705	2.62563e-06	0.00371879	5.04052
Medtr1g075200.1	-0.791952	4.11699	-5.12992	0.000170783	0.028765	0.933689
Medtr1g475250.2	-0.791952	4.11699	-5.12992	0.000170783	0.028765	0.933689
Medtr1g475250.1	-0.791952	4.11699	-5.12992	0.000170783	0.028765	0.933689
Medtr1g075250.1	-0.48051	3.35763	-5.57603	7.76844e-05	0.019822	1.79091
Medtr1g075530.1	-0.72237	2.1249	-4.80072	0.000310656	0.0407574	0.525383
Medtr1g075540.2	-0.589007	3.63865	-5.63177	7.05371e-05	0.0187855	1.87194
Medtr1g075540.3	-0.589007	3.63865	-5.63177	7.05371e-05	0.0187855	1.87194
Medtr1g075540.1	-0.589007	3.63865	-5.63177	7.05371e-05	0.0187855	1.87194
Medtr1g076400.2	-0.634328	2.86768	-5.09951	0.00018038	0.0296599	1.00213
Medtr1g076400.1	-0.634328	2.86768	-5.09951	0.00018038	0.0296599	1.00213
Medtr1g076470.1	-1.3009	5.86613	-5.99567	3.79658e-05	0.01352	2.3195
Medtr1g083310.1	0.521131	3.60591	6.84017	9.67611e-06	0.00648393	3.81616
Medtr1g083860.1	-1.02076	3.40311	-4.96219	0.000231245	0.0347233	0.71076
Medtr1g085570.5	0.86647	5.95409	6.34399	2.13486e-05	0.00923904	2.90548
Medtr1g087200.1	-2.31937	3.71667	-6.04337	3.50525e-05	0.0130026	2.58198
Medtr1g088420.1	0.458875	6.59519	5.92801	4.25406e-05	0.0141769	2.16121
Medtr1g088700.1	0.715668	3.71018	7.09732	6.5051e-06	0.00534334	4.19682
Medtr1g090290.1	-1.71116	4.36628	-5.19331	0.000152449	0.0274004	1.04578
Medtr1g090300.1	-0.485881	3.86667	-5.32935	0.00011969	0.0244977	1.32068
Medtr1g090580.1	1.84056	-3.69352	4.77628	0.000324944	0.041667	-0.245865
Medtr1g090630.1	0.552806	6.50741	4.58667	0.000461742	0.0486069	-0.247948
Medtr1g090773.1	-5.07252	-3.12501	-5.17487	0.00015756	0.0278949	0.632719
Medtr1g090803.2	0.420207	4.76593	6.64746	1.31054e-05	0.00698046	3.46404
Medtr1g090803.1	0.420207	4.76593	6.64746	1.31054e-05	0.00698046	3.46404
Medtr1g492640.1	-0.674879	5.61662	-7.3944	4.15628e-06	0.00492473	4.56339
Medtr1g492660.1	-0.821191	5.11565	-5.45607	9.57574e-05	0.0222624	1.42604
Medtr1g093080.1	-0.710204	7.37221	-5.32076	0.000121523	0.0245088	1.02279
Medtr1g094085.1	0.794143	5.41936	4.59935	0.000450962	0.0479582	-0.129157
Medtr1g097850.1	-0.989472	5.53441	-7.49673	3.57136e-06	0.00463674	4.71905
Medtr1g101540.1	1.06094	3.95278	5.15572	0.000163059	0.0280201	0.989279
Medtr1g101550.1	0.968403	1.85724	5.52224	8.53025e-05	0.0208078	1.73543
Medtr1g102570.1	2.02448	7.13125	6.7341	1.14275e-05	0.00679795	3.47089
Medtr1g102780.1	2.12419	8.81316	6.15271	2.92254e-05	0.0114547	2.40928
Medtr1g102800.1	3.32142	-0.557289	5.95712	4.05051e-05	0.0137187	1.82487
Medtr1g102810.1	2.54296	4.67928	6.35708	2.08984e-05	0.0091716	2.99859
Medtr1g102830.1	2.25407	3.64575	9.34206	2.86702e-07	0.00107095	7.16101
Medtr1g103150.1	-0.950965	3.92541	-6.4266	1.86697e-05	0.00837035	3.15694
Medtr1g104710.1	0.575288	7.3598	6.73728	1.13704e-05	0.00679795	3.47313
Medtr1g105050.1	0.367266	3.94827	5.59253	7.54934e-05	0.0197227	1.78959
Medtr1g106095.1	-0.492431	6.48673	-7.85257	2.12908e-06	0.00315909	5.20055
Medtr1g106785.1	-0.378269	6.86511	-5.44518	9.76026e-05	0.0222802	1.28952
Medtr1g107165.1	1.61687	2.1795	7.50593	3.52317e-06	0.00463674	4.73296
Medtr1g107285.1	1.47599	7.33139	4.74109	0.000346724	0.0427025	-0.0335475
Medtr1g107295.1	2.75508	3.61095	7.11629	6.31949e-06	0.00534334	4.22905
Medtr1g107300.1	2.52386	1.20152	4.95611	0.000233818	0.0349432	0.795469
Medtr1g108460.1	0.831244	5.93372	5.01258	0.000211039	0.033465	0.602347
Medtr1g108490.1	0.686772	2.44367	7.72688	2.55128e-06	0.00369752	4.96989
Medtr1g114115.1	2.41205	-3.55153	4.80479	0.000308342	0.0405733	-0.165987
Medtr1g114300.1	-0.504679	4.95865	-5.60226	7.4232e-05	0.0195193	1.69965
Medtr1g116330.1	0.375729	5.86417	5.71875	6.0728e-05	0.0172809	1.84969
Medtr1g116590.4	0.788905	3.49116	7.11764	6.30653e-06	0.00534334	4.23165
Medtr1g116590.1	0.788905	3.49116	7.11764	6.30653e-06	0.00534334	4.23165
Medtr1g116590.2	0.788905	3.49116	7.11764	6.30653e-06	0.00534334	4.23165
Medtr1g116590.3	0.788905	3.49116	7.11764	6.30653e-06	0.00534334	4.23165
Medtr2g005690.1	0.462933	8.2912	5.41359	0.000103168	0.0226641	1.15459
Medtr2g010200.1	0.831082	1.01527	4.91718	0.000250998	0.0362081	0.687889
Medtr2g010330.1	0.624757	5.43638	5.37627	0.000110172	0.0235129	1.26479
Medtr2g010460.1	1.19336	5.39689	6.73052	1.14922e-05	0.00679795	3.55884
Medtr2g011070.1	1.26417	3.23604	5.02131	0.000207728	0.0330241	0.855761
Medtr2g014240.1	-0.624541	9.55425	-4.65998	0.000402883	0.0458162	-0.3173
Medtr2g016020.1	-2.24505	-1.36036	-5.34588	0.000116242	0.0242714	0.763238
Medtr2g016200.1	-0.708227	2.7193	-4.9095	0.000254535	0.0364828	0.680544
Medtr2g017980.2	0.739242	1.95885	4.9609	0.000231789	0.0347233	0.811553
Medtr2g017980.1	0.739242	1.95885	4.9609	0.000231789	0.0347233	0.811553
Medtr2g020770.1	0.323156	7.9563	5.33973	0.000117513	0.0242714	1.0566
Medtr2g022680.1	0.611093	4.89056	5.21301	0.000147178	0.0268973	1.03039
Medtr2g022760.1	-0.321616	6.9991	-4.886	0.000265697	0.0370255	0.276095
Medtr2g022900.1	-1.52316	3.47689	-6.31795	2.22745e-05	0.00957328	3.01373
Medtr2g024300.1	-1.62784	2.6128	-6.07714	3.31327e-05	0.0125139	2.64179
Medtr2g026710.1	0.974899	2.30232	5.7452	5.80369e-05	0.0166704	2.10538
Medtr2g029910.1	-2.03581	4.04199	-5.51712	8.6067e-05	0.0208078	1.54057
Medtr2g030170.2	-3.05914	-4.13941	-5.37728	0.000109976	0.0235129	0.426098
Medtr2g030220.1	1.5718	0.306539	4.9379	0.000241694	0.0357219	0.611691
Medtr2g031490.1	-0.915956	5.9816	-7.16761	5.84485e-06	0.00534334	4.20524
Medtr2g034480.1	-0.548442	11.2567	-8.72847	6.35601e-07	0.00165042	6.26861
Medtr2g035100.1	-0.455869	11.2435	-6.9322	8.38584e-06	0.00592667	3.60216
Medtr2g435490.1	-0.840071	10.3169	-5.31492	0.000122785	0.0246833	0.893
Medtr2g436510.1	0.23707	5.95228	6.09839	3.19816e-05	0.0122274	2.49646
Medtr2g035470.1	1.18133	1.31095	4.57245	0.000474158	0.0496944	0.147523
Medtr2g438260.1	-2.57743	1.06732	-4.82237	0.000298542	0.0399129	0.478267
Medtr2g438330.1	-2.31032	0.253219	-4.62102	0.000433131	0.0470249	0.223609
Medtr2g438630.1	-3.12378	1.99587	-4.56672	0.000479252	0.0497226	-0.113341
Medtr2g037760.1	-0.71858	5.23667	-5.57443	7.79008e-05	0.019822	1.65621
Medtr2g040060.1	0.470255	5.10089	5.74509	5.80477e-05	0.0166704	1.94872
Medtr2g042900.1	-0.443268	5.26497	-4.76725	0.000330393	0.0418491	0.182076
Medtr2g043710.1	2.28703	0.524536	4.54738	0.000496881	0.0499437	-0.0412129
Medtr2g049780.1	0.518823	3.90591	4.5556	0.000489312	0.0497808	-0.0852463
Medtr2g450550.1	0.763735	7.33359	4.68946	0.000381455	0.0445208	-0.116907
Medtr2g067420.1	1.02335	0.67918	5.27882	0.000130903	0.0254956	1.24204
Medtr2g064650.2	1.35806	0.687737	4.55261	0.000492049	0.0497808	0.087272
Medtr2g070070.1	1.38979	5.28587	4.68578	0.000384063	0.0445706	0.0401667
Medtr2g072160.1	0.845448	3.51646	4.648	0.000411948	0.0460901	0.185289
Medtr2g072530.1	1.6056	3.79574	7.11282	6.35297e-06	0.00534334	4.22348
Medtr2g073370.1	-1.56038	2.22711	-7.43016	3.94108e-06	0.00492473	4.61233
Medtr2g075140.3	-1.09541	3.474	-5.35957	0.000113465	0.0239695	1.39857
Medtr2g079310.1	-0.511938	5.38025	-4.94035	0.000240617	0.0357025	0.475615
Medtr2g081090.2	5.29464	-2.44943	4.98073	0.000223587	0.0347233	0.405533
Medtr2g087295.1	0.45895	5.1427	5.34387	0.000116655	0.0242714	1.26332
Medtr2g087430.1	3.61086	-1.13485	5.15107	0.000164423	0.0281502	0.438896
Medtr2g087470.1	1.63115	-4.39033	4.7398	0.00034755	0.0427199	-0.174935
Medtr2g088450.4	2.36784	-4.43889	5.32284	0.000121075	0.0244977	0.432733
Medtr2g088450.2	2.36784	-4.43889	5.32284	0.000121075	0.0244977	0.432733
Medtr2g089310.1	1.1345	3.24522	5.22161	0.000144937	0.026644	1.17206
Medtr2g089765.1	0.746381	3.0694	4.75919	0.000335342	0.0418801	0.379165
Medtr2g090285.1	0.232265	5.90966	5.03849	0.000201372	0.0321778	0.641676
Medtr2g093060.2	0.553255	6.40177	4.71262	0.000365455	0.0435464	-0.0139895
Medtr2g094650.1	-1.13711	3.66967	-6.14039	2.98282e-05	0.011565	2.71288
Medtr2g097900.1	0.692837	3.43948	5.44667	9.73479e-05	0.0222802	1.55435
Medtr2g097900.3	0.692837	3.43948	5.44667	9.73479e-05	0.0222802	1.55435
Medtr2g098310.2	0.965615	3.86363	4.96677	0.000229329	0.0347233	0.659531
Medtr2g098950.1	-0.473018	9.4122	-5.04942	0.000197432	0.0317107	0.429994
Medtr2g099010.3	2.19876	5.99575	7.09618	6.51637e-06	0.00534334	4.09986
Medtr2g099010.1	1.82528	6.54546	7.0024	7.52429e-06	0.00592667	3.92538
Medtr2g099010.2	1.92423	2.71218	6.53514	1.56765e-05	0.00747138	3.34306
Medtr2g099090.1	0.647185	4.90125	4.72585	0.000356621	0.0430618	0.145156
Medtr2g100270.1	-0.510711	6.52509	-5.25306	0.000137039	0.0258011	0.968836
Medtr2g101040.2	0.232637	8.48235	5.74742	5.78172e-05	0.0166704	1.75182
Medtr2g101720.1	1.70285	4.02714	4.88899	0.000264252	0.0369236	0.522809
Medtr2g102570.1	1.63147	4.62776	4.87377	0.000271705	0.0376275	0.379939
Medtr2g103750.1	2.26989	3.09137	6.30797	2.26403e-05	0.00966382	3.00542
Medtr2g104960.1	0.56617	7.54029	4.96129	0.000231623	0.0347233	0.379427
Medtr3g008470.1	0.820477	2.5655	5.17493	0.000157544	0.0278949	1.16504
Medtr3g009730.1	0.495257	5.83504	4.83575	0.000291303	0.0394646	0.274196
Medtr3g010110.1	-0.659496	2.76694	-4.72525	0.000357021	0.0430618	0.348141
Medtr3g013460.1	0.956056	6.03503	5.9192	4.31776e-05	0.0143127	2.17749
Medtr3g014280.1	1.91474	2.90597	7.00058	7.54547e-06	0.00592667	4.04238
Medtr3g020670.1	0.666327	3.01378	4.69439	0.000377992	0.0444455	0.285342
Medtr3g027280.1	1.87519	-3.92661	6.74049	1.1313e-05	0.00679795	1.89412
Medtr3g027650.1	-1.02123	5.39153	-7.3767	4.26732e-06	0.00492473	4.54381
Medtr3g028520.1	-1.02123	5.39153	-7.3767	4.26732e-06	0.00492473	4.54381
Medtr3g028520.2	-1.02123	5.39153	-7.3767	4.26732e-06	0.00492473	4.54381
Medtr3g435040.4	-7.59406	-2.30349	-4.61102	0.000441267	0.0471686	0.0863999
Medtr3g435480.1	1.25155	4.08342	6.7813	1.06101e-05	0.00679795	3.71025
Medtr3g035590.1	1.06574	-0.207888	5.50406	8.80499e-05	0.0210219	1.10197
Medtr3g037390.1	-0.806719	3.75478	-8.86956	5.27402e-07	0.00151186	6.59775
Medtr3g040800.1	-0.313877	6.1398	-5.39295	0.000106982	0.0231494	1.25026
Medtr3g449590.1	0.484343	2.93907	5.04437	0.000199244	0.0319195	0.892881
Medtr3g449790.1	0.667448	4.8004	4.99071	0.000219572	0.0344673	0.614648
Medtr3g450510.1	1.18808	2.46855	5.49105	9.00734e-05	0.0212624	1.69189
Medtr3g049150.1	-0.720838	4.13578	-6.62955	1.34835e-05	0.00712102	3.4645
Medtr3g051220.1	3.20363	0.371824	7.89705	1.99796e-06	0.00303686	4.34016
Medtr3g054360.1	0.383808	4.66424	4.86874	0.00027422	0.0376412	0.43122
Medtr3g055460.1	2.82853	-2.84379	4.95332	0.000235007	0.0349532	-0.0261237
Medtr3g057910.1	0.916833	1.01664	4.84749	0.000285099	0.0387927	0.620736
Medtr3g058580.1	0.75543	1.94119	4.57609	0.000470945	0.0494921	0.153259
Medtr3g462220.1	-3.38771	3.32074	-12.7717	6.28433e-09	0.000391633	10.3288
Medtr3g462330.1	0.847246	5.93196	5.15964	0.000161918	0.0280201	0.850569
Medtr3g462340.3	-1.05325	3.45859	-5.87191	4.67722e-05	0.0148488	2.26823
Medtr3g462340.2	-1.05325	3.45859	-5.87191	4.67722e-05	0.0148488	2.26823
Medtr3g462340.1	-1.05325	3.45859	-5.87191	4.67722e-05	0.0148488	2.26823
Medtr3g463720.1	-0.905449	6.57636	-7.33727	4.52616e-06	0.00512847	4.4158
Medtr3g031220.1	-0.459992	6.63532	-4.65597	0.000405892	0.0458726	-0.128394
Medtr3g069030.1	1.47293	4.36896	9.85507	1.51767e-07	0.000859248	7.81049
Medtr3g070100.1	0.94652	6.01816	5.23276	0.000142084	0.0264314	0.963653
Medtr3g071740.1	-0.767582	6.30654	-4.71281	0.000365327	0.0435464	0.0288849
Medtr3g073180.1	-1.36919	7.36204	-5.70566	6.21079e-05	0.0175932	1.71856
Medtr3g073370.2	-0.497146	5.96621	-5.52219	8.53096e-05	0.0208078	1.49754
Medtr3g074050.1	1.09051	3.22255	4.75949	0.000335156	0.0418801	0.376754
Medtr3g074050.3	1.09051	3.22255	4.75949	0.000335156	0.0418801	0.376754
Medtr3g074340.1	1.9693	4.44549e-05	4.65634	0.000405618	0.0458726	0.232599
Medtr3g075030.1	1.55271	0.518481	4.79424	0.000314382	0.0409681	0.423604
Medtr3g075410.1	0.609833	4.35508	4.88999	0.000263768	0.0369236	0.492896
Medtr3g075440.1	-0.468442	6.2149	-4.62556	0.000429486	0.0467922	-0.169933
Medtr3g077440.4	5.29331	0.299064	4.55332	0.000491398	0.0497808	-0.196356
Medtr3g077440.3	5.29331	0.299064	4.55332	0.000491398	0.0497808	-0.196356
Medtr3g078010.1	0.651762	4.65816	4.81183	0.000304377	0.0401874	0.31708
Medtr3g078270.2	0.740507	3.71009	4.56198	0.000483511	0.0497226	-0.0754311
Medtr3g078270.3	0.740507	3.71009	4.56198	0.000483511	0.0497226	-0.0754311
Medtr3g078270.1	0.740507	3.71009	4.56198	0.000483511	0.0497226	-0.0754311
Medtr3g078270.4	0.740507	3.71009	4.56198	0.000483511	0.0497226	-0.0754311
Medtr3g479590.1	-0.18094	4.27783	-4.7281	0.000355145	0.0430618	0.200184
Medtr3g079510.1	-0.18094	4.27783	-4.7281	0.000355145	0.0430618	0.200184
Medtr3g080100.1	0.848108	5.06571	5.38098	0.000109261	0.0234795	1.31007
Medtr3g082630.2	-2.6236	2.2318	-6.72989	1.15035e-05	0.00679795	3.37157
Medtr3g082630.1	-2.6236	2.2318	-6.72989	1.15035e-05	0.00679795	3.37157
Medtr3g084090.1	0.695743	5.87356	5.28975	0.000128388	0.0254456	1.10026
Medtr3g085160.1	0.203214	5.62088	5.14077	0.00016749	0.0285185	0.853784
Medtr3g086100.1	0.886222	3.96261	4.701	0.000373392	0.0440708	0.215581
Medtr3g086460.1	-0.538168	4.2454	-6.15315	2.92045e-05	0.0114547	2.69716
Medtr3g087590.2	1.77311	4.49713	5.06383	0.000192362	0.0313514	0.821071
Medtr3g087590.1	1.52984	6.0216	6.13938	2.9878e-05	0.011565	2.57029
Medtr3g090900.1	1.0458	5.94164	4.76977	0.000328862	0.0417479	0.119924
Medtr3g091840.2	-0.608889	2.58813	-5.27526	0.000131735	0.0254956	1.32341
Medtr3g091840.1	-0.608889	2.58813	-5.27526	0.000131735	0.0254956	1.32341
Medtr3g092720.1	-0.416838	5.756	-5.41805	0.000102362	0.0226641	1.33286
Medtr3g092900.1	0.695845	7.37773	4.96162	0.000231487	0.0347233	0.397159
Medtr3g093830.1	-1.44401	4.04849	-6.78428	1.05605e-05	0.00679795	3.70169
Medtr3g094080.1	2.22779	5.40251	7.12801	6.20764e-06	0.00534334	4.1735
Medtr3g094670.1	1.74166	1.41633	4.72486	0.000357274	0.0430618	0.412414
Medtr3g094790.1	-1.54128	-5.23367	-10.6527	5.92969e-08	0.000461916	4.3633
Medtr3g095780.1	1.08494	2.23232	4.90692	0.00025574	0.0364828	0.720556
Medtr3g096710.1	0.415666	5.43224	4.67707	0.000390314	0.0452084	0.0061965
Medtr3g098360.1	2.07235	-2.51225	4.56639	0.000479545	0.0497226	-0.499237
Medtr3g498695.1	-0.927201	2.48443	-4.62867	0.000427008	0.0466037	0.197079
Medtr3g498795.1	1.63115	-5.23367	11.2642	2.99494e-08	0.000398594	4.60451
Medtr3g099180.2	1.2052	1.56706	5.44541	9.75624e-05	0.0222802	1.61647
Medtr3g100465.1	3.13874	-2.58816	4.64559	0.000413794	0.0461719	-0.368457
Medtr3g101210.1	-0.29387	6.13591	-5.50192	8.83797e-05	0.0210219	1.43986
Medtr3g101780.1	0.849356	3.8681	4.65133	0.000409403	0.0459705	0.105159
Medtr3g101780.2	0.849356	3.8681	4.65133	0.000409403	0.0459705	0.105159
Medtr3g103590.1	0.729797	3.13649	5.20827	0.000148427	0.0269674	1.18213
Medtr3g103960.1	-1.19847	8.5227	-5.43036	0.000100172	0.0224555	1.17607
Medtr3g103970.1	-1.14752	4.82465	-8.63923	7.16033e-07	0.0017849	6.34261
Medtr3g104710.1	0.567103	3.70219	5.68694	6.41389e-05	0.0176847	1.97241
Medtr3g104710.2	0.567103	3.70219	5.68694	6.41389e-05	0.0176847	1.97241
Medtr3g104950.1	0.580819	6.00413	4.54923	0.00049517	0.0498702	-0.292707
Medtr3g105690.1	-1.08527	3.8807	-4.77328	0.000326746	0.0417479	0.265068
Medtr3g111840.1	1.21923	3.0995	5.67838	6.50908e-05	0.0177135	1.97483
Medtr3g114260.1	-1.79145	-4.7726	-5.27253	0.000132375	0.0255277	0.430798
Medtr3g115110.1	0.757367	9.12978	4.86999	0.000273593	0.0376412	0.112866
Medtr3g116840.1	-0.437063	5.5888	-5.54684	8.17262e-05	0.0202107	1.56181
Medtr3g118320.1	0.689066	2.92483	4.89189	0.000262852	0.0369236	0.633036
Medtr3g118390.1	-0.650729	10.2513	-4.56618	0.000479741	0.0497226	-0.533584
Medtr4g007250.1	-1.55497	5.23978	-6.59875	1.41611e-05	0.00723364	3.34634
Medtr4g007910.1	0.431511	4.9729	6.34443	2.13332e-05	0.00923904	2.95312
Medtr4g008050.1	4.18048	1.82172	6.70903	1.18884e-05	0.0069129	3.29226
Medtr4g008630.1	1.12771	1.71203	5.11756	0.000174618	0.0290885	1.07313
Medtr4g008650.1	0.196357	6.34301	4.55153	0.00049304	0.0497986	-0.296371
Medtr4g010140.1	-0.699482	5.06984	-6.0086	3.7152e-05	0.0133987	2.38066
Medtr4g011090.1	0.877026	4.06522	4.67312	0.000393186	0.0452084	0.105072
Medtr4g011550.1	0.305703	4.46389	4.881	0.000268138	0.0372162	0.480873
Medtr4g013770.1	-0.443693	9.65902	-6.19531	2.72395e-05	0.0108817	2.44022
Medtr4g013730.1	-0.984058	2.5111	-5.82263	5.08536e-05	0.0153842	2.21702
Medtr4g019150.1	0.677668	6.09187	5.16745	0.000159668	0.0280201	0.844355
Medtr4g019690.1	-2.06037	-0.210565	-5.87588	4.64586e-05	0.0148488	1.98999
Medtr4g023030.1	-1.05184	5.64556	-5.27592	0.00013158	0.0254956	1.09406
Medtr4g024370.2	-0.844263	4.21313	-7.12778	6.20975e-06	0.00534334	4.23962
Medtr4g024370.1	-0.844263	4.21313	-7.12778	6.20975e-06	0.00534334	4.23962
Medtr4g029600.1	-0.538068	11.8798	-4.55305	0.000491644	0.0497808	-0.622272
Medtr4g029730.1	-2.39541	3.43474	-9.61248	2.04366e-07	0.000859248	7.55756
Medtr4g031150.1	-0.282877	6.71954	-4.61529	0.00043777	0.0470884	-0.200352
Medtr4g032805.1	1.01207	3.10082	5.96269	4.01278e-05	0.0136878	2.44979
Medtr4g036495.1	0.637589	3.01761	4.64956	0.000410754	0.0460391	0.185822
Medtr4g036935.1	-1.36012	3.88664	-4.63717	0.000420317	0.046295	0.0253896
Medtr4g039540.1	-0.870877	2.22274	-5.57423	7.79279e-05	0.019822	1.81942
Medtr4g040330.1	-1.2666	-0.157701	-5.43296	9.97159e-05	0.0224339	1.44034
Medtr4g044297.1	-0.594083	3.87744	-4.59688	0.000453038	0.0480151	0.0165668
Medtr4g044297.2	-0.594083	3.87744	-4.59688	0.000453038	0.0480151	0.0165668
Medtr4g056100.1	0.431963	7.79872	4.72365	0.000358079	0.0430618	-0.0887862
Medtr4g057230.1	0.89675	3.65767	7.17788	5.75444e-06	0.00534334	4.3196
Medtr4g062570.1	0.30467	5.93228	5.27727	0.000131264	0.0254956	1.05693
Medtr4g064730.1	-1.86541	2.71501	-5.94658	4.12306e-05	0.0138889	2.41565
Medtr4g067260.1	-5.40039	-1.68989	-4.82655	0.000296262	0.0398764	0.236492
Medtr4g068730.1	-1.54128	-5.23367	-10.6527	5.92969e-08	0.000461916	4.3633
Medtr4g070020.1	-0.424136	4.55743	-6.48061	1.71114e-05	0.0078409	3.19622
Medtr4g070020.2	-0.424136	4.55743	-6.48061	1.71114e-05	0.0078409	3.19622
Medtr4g070080.2	-1.2356	9.1083	-6.06277	3.39359e-05	0.0127082	2.25296
Medtr4g070080.1	-1.10747	8.41225	-5.62726	7.109e-05	0.0188522	1.52792
Medtr4g070190.1	-0.962616	7.83545	-5.28874	0.000128618	0.0254456	0.949666
Medtr4g070420.2	0.644531	4.03709	4.78409	0.000320304	0.0411567	0.331043
Medtr4g070420.1	0.644531	4.03709	4.78409	0.000320304	0.0411567	0.331043
Medtr4g070590.1	-1.02019	1.14091	-4.59268	0.000456604	0.048229	0.186673
Medtr4g071880.1	1.52328	1.35824	7.25744	5.10244e-06	0.00534334	4.12714
Medtr4g072240.1	2.63609	-3.1534	4.59541	0.000454285	0.0480655	-0.441644
Medtr4g072770.1	1.58491	1.56848	4.6554	0.000406324	0.0458726	0.268827
Medtr4g073420.1	0.773349	4.83408	7.39166	4.17324e-06	0.00492473	4.59967
Medtr4g076570.1	-2.82106	-3.17527	-4.6374	0.000420134	0.046295	-0.311389
Medtr4g079110.1	-1.1934	6.09533	-5.94177	4.15655e-05	0.0139265	2.23375
Medtr4g081730.1	-1.16289	2.60209	-5.69842	6.28857e-05	0.0176847	2.02642
Medtr4g082330.1	-0.832434	4.38588	-8.24174	1.23071e-06	0.00239677	5.81451
Medtr4g082883.1	-1.25174	4.65298	-4.91875	0.000250279	0.0362081	0.41444
Medtr4g082900.1	-1.13106	3.32508	-5.9617	4.01944e-05	0.0136878	2.43732
Medtr4g084250.1	0.579084	5.49119	5.05955	0.000193853	0.0313698	0.692759
Medtr4g084620.1	1.02622	4.21829	8.24709	1.22163e-06	0.00239677	5.82242
Medtr4g085990.1	-1.58883	0.751625	-5.24919	0.000137984	0.0259007	1.08948
Medtr4g087160.1	-1.92908	5.82061	-9.24922	3.22585e-07	0.00111684	7.11539
Medtr4g087830.1	-1.64737	2.63308	-4.99676	0.000217178	0.0341906	0.796453
Medtr4g089030.1	1.48478	1.25109	4.69223	0.000379502	0.0444896	0.319472
Medtr4g090545.1	-1.14409	5.33791	-4.63936	0.000418612	0.046295	-0.0501929
Medtr4g090350.1	-1.10627	3.90511	-5.19799	0.000151178	0.027308	1.09911
Medtr4g091370.1	-1.02962	7.10542	-4.93745	0.000241895	0.0357219	0.375605
Medtr4g092640.1	0.705966	3.52634	4.64511	0.000414161	0.0461719	0.116446
Medtr4g092790.1	0.571268	5.41976	4.79222	0.000315549	0.0409681	0.21136
Medtr4g092790.3	0.571268	5.41976	4.79222	0.000315549	0.0409681	0.21136
Medtr4g094698.1	-1.37424	2.4352	-5.6382	6.97584e-05	0.0187855	1.92966
Medtr4g094775.1	-0.565875	9.54527	-5.55247	8.09297e-05	0.0200935	1.32597
Medtr4g094962.1	0.416641	4.8443	5.05854	0.000194208	0.0313698	0.74668
Medtr4g095700.1	1.22442	3.83738	4.95441	0.00023454	0.0349532	0.697841
Medtr4g097020.1	1.39713	0.707108	5.69373	6.33944e-05	0.0176847	1.83548
Medtr4g098630.1	3.28332	-2.93	5.15951	0.000161955	0.0280201	0.264487
Medtr4g099180.1	-0.504314	6.95799	-9.32721	2.92145e-07	0.00107095	7.19753
Medtr4g100650.1	1.73413	3.42128	5.65407	6.78738e-05	0.0183906	1.93124
Medtr4g100720.1	2.426	1.94856	5.754	5.71692e-05	0.0166483	2.10741
Medtr4g101990.1	0.383714	5.18493	4.98852	0.000220447	0.0345177	0.602155
Medtr4g103550.1	-0.722473	8.37987	-5.12184	0.00017328	0.0289936	0.629335
Medtr4g104140.1	-1.14735	7.27608	-7.14247	6.07246e-06	0.00534334	4.0898
Medtr4g104870.1	1.86285	1.24907	4.71003	0.000367208	0.0435872	0.377965
Medtr4g106400.1	0.521382	3.63174	7.11285	6.35275e-06	0.00534334	4.22145
Medtr4g107500.1	0.377245	6.9488	4.83296	0.000292798	0.0394954	0.181476
Medtr4g108880.1	-1.27835	3.70383	-8.82677	5.57982e-07	0.00151186	6.53798
Medtr4g108880.2	-1.27835	3.70383	-8.82677	5.57982e-07	0.00151186	6.53798
Medtr4g109190.1	-0.433478	4.27614	-5.58769	7.61295e-05	0.0197227	1.7404
Medtr4g112530.1	0.987336	5.2093	4.57158	0.000474923	0.0496944	-0.188329
Medtr4g111975.1	1.25996	3.59269	6.45614	1.77998e-05	0.00803815	3.22851
Medtr4g115970.1	-0.422347	8.96685	-5.80341	5.2545e-05	0.0157431	1.79494
Medtr4g117980.1	0.631108	5.05541	4.99655	0.000217261	0.0341906	0.624883
Medtr4g118640.3	5.65724	-1.82781	4.5667	0.000479269	0.0497226	-0.122537
Medtr4g119100.2	4.00174	-1.78501	4.67569	0.000391316	0.0452084	-0.131387
Medtr4g119790.1	0.889966	3.55579	6.0079	3.71952e-05	0.0133987	2.50904
Medtr4g123850.1	-0.376613	8.34242	-6.97372	7.8644e-06	0.00592667	3.80188
Medtr4g123940.1	2.00751	2.69831	6.58276	1.4527e-05	0.00736021	3.42709
Medtr4g126010.1	0.206541	5.28624	4.65172	0.000409111	0.0459705	-0.0283359
Medtr4g128690.1	1.55614	4.7398	4.79306	0.000315066	0.0409681	0.208237
Medtr4g129770.1	0.663115	4.58351	4.77075	0.000328272	0.0417479	0.306086
Medtr4g131400.1	0.98388	5.51449	4.56009	0.000485223	0.0497482	-0.243897
Medtr4g133900.2	0.828146	3.95046	5.51093	8.70012e-05	0.0208532	1.65385
Medtr4g133900.1	0.828146	3.95046	5.51093	8.70012e-05	0.0208532	1.65385
Medtr5g007040.1	0.956225	5.46585	6.97209	7.88424e-06	0.00592667	3.94135
Medtr5g007230.1	0.91833	2.36286	4.82033	0.000299665	0.0399129	0.55866
Medtr5g010635.1	-0.499709	11.6249	-5.25905	0.000135585	0.0257866	0.717133
Medtr5g011040.1	0.478156	6.87893	6.90465	8.75195e-06	0.0059284	3.75687
Medtr5g011540.1	1.34665	3.82803	6.92642	8.46132e-06	0.00592667	3.93244
Medtr5g013250.1	1.28098	4.31009	6.55195	1.52601e-05	0.00747138	3.32914
Medtr5g015370.1	0.368599	6.68188	4.90875	0.000254884	0.0364828	0.349788
Medtr5g016510.1	-0.631979	6.23762	-4.76086	0.000334308	0.0418801	0.098217
Medtr5g016540.1	0.710516	2.60149	4.63441	0.000422483	0.0464351	0.202702
Medtr5g017280.4	5.26221	-2.42411	5.78021	5.46656e-05	0.0160713	1.39435
Medtr5g017510.1	1.96736	0.726013	6.72709	1.15544e-05	0.00679795	2.86851
Medtr5g017550.1	1.12981	1.6857	5.55649	8.0366e-05	0.0200616	1.71133
Medtr5g017560.1	1.96736	0.726013	6.72709	1.15544e-05	0.00679795	2.86851
Medtr5g017950.1	-0.747724	3.18666	-9.06412	4.09176e-07	0.00134208	6.82275
Medtr5g018060.1	-0.612791	5.26805	-5.16005	0.000161799	0.0280201	0.90138
Medtr5g019580.2	-0.816664	6.07651	-5.96989	3.96451e-05	0.0136878	2.23881
Medtr5g019580.1	-0.701452	6.90465	-6.70416	1.19802e-05	0.0069129	3.40918
Medtr5g020980.1	1.06909	5.85244	4.80433	0.000308601	0.0405733	0.23527
Medtr5g022450.1	-0.49498	3.6118	-4.87011	0.000273535	0.0376412	0.527508
Medtr5g023290.1	2.49197	-1.39484	5.22868	0.000143119	0.026466	0.599405
Medtr5g025020.1	-0.740418	5.62833	-5.36121	0.000113138	0.0239695	1.23822
Medtr5g025750.1	-1.51212	3.15308	-9.60285	2.06818e-07	0.000859248	7.34978
Medtr5g026350.1	1.08429	0.963356	4.76168	0.000333803	0.0418801	0.472035
Medtr5g028830.1	-1.78302	-5.10467	-4.72022	0.000360353	0.0431862	-0.222128
Medtr5g029910.1	-0.813839	6.46187	-5.5166	8.61441e-05	0.0208078	1.4639
Medtr5g030580.1	-0.552963	5.1662	-5.38644	0.000108216	0.0233354	1.29133
Medtr5g032190.3	3.90281	-3.90174	5.58385	7.66382e-05	0.0197356	0.83118
Medtr5g033220.1	0.798038	3.46184	5.21134	0.000147615	0.0268983	1.15363
Medtr5g036870.1	2.83579	-2.19398	6.72663	1.15628e-05	0.00679795	1.78862
Medtr5g037070.1	0.8636	2.40637	5.11465	0.000175534	0.0290934	1.06765
Medtr5g037080.1	0.788075	5.06064	5.18332	0.000155194	0.0277122	0.947667
Medtr5g037300.1	0.70595	2.73588	5.55568	8.04793e-05	0.0200616	1.79766
Medtr5g041530.1	1.30172	1.2039	6.27823	2.37689e-05	0.0100765	2.71426
Medtr5g043320.1	2.33612	-4.22754	4.67206	0.000393955	0.0452134	-0.4124
Medtr5g045370.1	0.97905	2.5777	5.98219	3.88342e-05	0.0136878	2.48898
Medtr5g045630.1	-0.511514	3.58763	-6.22098	2.61114e-05	0.0107055	2.83216
Medtr5g046110.1	0.838405	4.9213	4.93082	0.00024483	0.0358551	0.541583
Medtr5g048470.1	-0.976315	7.30273	-5.41656	0.00010263	0.0226641	1.19874
Medtr5g048550.1	-0.640554	9.35105	-5.22405	0.000144306	0.0266065	0.738215
Medtr5g060950.1	0.865259	3.63309	4.65659	0.000405426	0.0458726	0.140662
Medtr5g066730.1	-1.58266	7.51331	-6.55903	1.50882e-05	0.00747138	3.18109
Medtr5g069990.1	1.17958	4.96467	6.06067	3.4055e-05	0.0127082	2.47321
Medtr5g070310.1	0.478437	4.60744	4.83341	0.000292556	0.0394954	0.36179
Medtr5g070980.1	-1.59542	1.86627	-8.24281	1.22889e-06	0.00239677	5.45945
Medtr5g073480.1	-1.15143	3.78032	-4.67366	0.000392793	0.0452084	0.0709155
Medtr5g073830.1	-3.20656	-3.20016	-4.5653	0.00048053	0.0497226	-0.377483
Medtr5g075100.1	0.392342	6.61254	4.81837	0.000300745	0.0399392	0.176912
Medtr5g076620.6	1.27979	3.31262	5.85427	4.81926e-05	0.0149419	2.25506
Medtr5g076620.1	1.27979	3.31262	5.85427	4.81926e-05	0.0149419	2.25506
Medtr5g076620.3	1.27979	3.31262	5.85427	4.81926e-05	0.0149419	2.25506
Medtr5g076620.4	1.27979	3.31262	5.85427	4.81926e-05	0.0149419	2.25506
Medtr5g076960.1	1.57874	3.11613	10.176	1.03267e-07	0.000659609	7.88742
Medtr5g077220.1	-0.501339	3.50421	-4.75636	0.000337097	0.0420151	0.335306
Medtr5g078030.1	0.965316	2.38118	5.33921	0.00011762	0.0242714	1.44397
Medtr5g079220.1	3.11328	2.90003	5.11623	0.000175038	0.0290885	1.05615
Medtr5g082130.1	-2.25868	2.55041	-6.64843	1.30853e-05	0.00698046	3.45296
Medtr5g082480.2	0.712382	1.73151	5.43921	9.86297e-05	0.0223795	1.60139
Medtr5g083170.1	-1.17696	6.9231	-4.73429	0.000351106	0.0429874	-0.0212096
Medtr5g084030.1	-0.303356	6.17074	-4.99686	0.000217138	0.0341906	0.528516
Medtr5g088550.1	1.40842	3.30958	4.98384	0.000222326	0.0347233	0.750634
Medtr5g090300.1	0.256446	6.0885	5.56479	7.92152e-05	0.0199863	1.56616
Medtr5g090780.1	1.07282	3.38493	6.23768	2.54039e-05	0.0105543	2.88465
Medtr5g090990.1	-0.666153	2.44234	-4.78487	0.000319846	0.0411567	0.469831
Medtr5g091190.1	1.31185	2.73989	6.54086	1.55335e-05	0.00747138	3.36406
Medtr5g091200.1	0.710019	3.37158	4.90673	0.000255828	0.0364828	0.635423
Medtr5g091720.2	2.3464	2.03595	4.96386	0.000230544	0.0347233	0.816089
Medtr5g092090.1	0.747535	2.06509	6.67495	1.25466e-05	0.00697052	3.46579
Medtr5g093390.1	0.829664	8.10576	5.16336	0.00016084	0.0280201	0.706099
Medtr5g094210.1	1.25344	7.64078	4.5712	0.000475262	0.0496944	-0.336184
Medtr5g094340.1	0.391537	3.27322	4.61414	0.000438715	0.0470884	0.0902637
Medtr5g094340.3	0.391537	3.27322	4.61414	0.000438715	0.0470884	0.0902637
Medtr5g094340.2	0.391537	3.27322	4.61414	0.000438715	0.0470884	0.0902637
Medtr5g096460.1	0.616212	9.49929	4.69182	0.000379796	0.0444896	-0.243195
Medtr5g096500.1	-2.23498	-0.277932	-4.61481	0.000438166	0.0470884	-0.216903
Medtr5g096500.3	-2.23498	-0.277932	-4.61481	0.000438166	0.0470884	-0.216903
Medtr5g097760.1	0.4353	2.57012	6.60636	1.39906e-05	0.0072056	3.44378
Medtr5g097760.2	0.4353	2.57012	6.60636	1.39906e-05	0.0072056	3.44378
Medtr6g004140.1	0.868531	2.60959	7.95359	1.84351e-06	0.00291736	5.3688
Medtr6g004240.1	1.82609	-0.0748596	4.78907	0.000317385	0.0411208	0.397825
Medtr6g008680.1	-0.901721	3.09236	-4.66975	0.000395653	0.0452498	0.236163
Medtr6g008950.1	0.80027	2.39964	4.70421	0.000371181	0.043893	0.348623
Medtr6g011550.2	-1.08654	2.18208	-4.93043	0.000245007	0.0358551	0.747447
Medtr6g011550.1	-1.08654	2.18208	-4.93043	0.000245007	0.0358551	0.747447
Medtr6g012450.1	0.675866	3.22623	5.55784	8.01782e-05	0.0200616	1.77826
Medtr6g013750.1	0.760882	4.02835	5.07175	0.000189633	0.0310522	0.852551
Medtr6g014290.1	1.63119	-1.35282	5.33652	0.000118182	0.0243069	0.859577
Medtr6g016820.1	-0.66827	9.12706	-5.17769	0.000156768	0.0278949	0.707241
Medtr6g023340.1	-1.10756	3.75117	-6.25738	2.45955e-05	0.0103565	2.82465
Medtr6g023990.1	0.65142	4.44657	5.41294	0.000103285	0.0226641	1.42225
Medtr6g027320.1	1.04945	3.06705	4.89935	0.000259296	0.0367806	0.594911
Medtr6g027460.1	1.97745	1.03523	6.00072	3.76455e-05	0.0134829	2.13724
Medtr6g028090.2	-1.24257	6.95169	-8.02099	1.67578e-06	0.00291736	5.43469
Medtr6g028090.1	-1.24257	6.95169	-8.02099	1.67578e-06	0.00291736	5.43469
Medtr6g034870.1	-0.84282	10.6327	-4.8202	0.000299736	0.0399129	-0.070592
Medtr6g035370.1	-0.476873	5.67892	-5.43671	9.90633e-05	0.0223795	1.363
Medtr6g036500.1	-1.66212	0.630732	-4.97688	0.000225154	0.0347233	0.793638
Medtr6g041980.2	4.04536	-2.65368	5.05827	0.000194303	0.0313698	0.332953
Medtr6g043240.1	-0.831001	10.6457	-5.21697	0.000146142	0.0267865	0.691126
Medtr6g043510.1	-0.353144	5.20272	-4.56931	0.000476943	0.0497226	-0.196698
Medtr6g053510.1	0.610974	6.03045	6.91448	8.61943e-06	0.00592667	3.82211
Medtr6g463940.1	-2.20004	-4.33168	-5.49598	8.93002e-05	0.0211601	0.630388
Medtr6g065270.1	-3.93501	-0.445498	-6.68781	1.22938e-05	0.00697052	2.26625
Medtr6g070890.1	-0.882844	1.56287	-5.29129	0.000128038	0.0254456	1.35756
Medtr6g471080.1	-1.02579	1.8951	-5.39825	0.000105989	0.0230144	1.54251
Medtr6g071410.1	-0.882844	1.56287	-5.29129	0.000128038	0.0254456	1.35756
Medtr6g075790.1	-3.59443	-3.76135	-6.15883	2.89313e-05	0.0114547	1.36687
Medtr6g477770.1	1.41981	2.62315	6.61531	1.37926e-05	0.0072056	3.47273
Medtr6g477780.1	1.37979	4.32274	6.48205	1.70718e-05	0.0078409	3.21244
Medtr6g477860.1	1.62324	4.96671	6.9537	8.11141e-06	0.00592667	3.95096
Medtr6g477860.3	1.65133	2.48695	4.96619	0.000229573	0.0347233	0.811959
Medtr6g477860.2	1.65133	2.48695	4.96619	0.000229573	0.0347233	0.811959
Medtr6g080430.1	1.60952	4.99957	5.61756	7.22912e-05	0.0190895	1.71974
Medtr6g081810.1	-0.788469	7.22595	-5.14547	0.000166082	0.0283564	0.74137
Medtr6g084440.1	0.504215	3.30184	4.85848	0.00027942	0.0381032	0.568989
Medtr6g085050.1	1.06131	5.32334	5.78718	5.40189e-05	0.0160305	1.97936
Medtr6g086445.1	0.941392	1.56872	6.09227	3.23087e-05	0.0122771	2.5734
Medtr6g088545.1	2.91041	0.510218	5.4023	0.000105236	0.0229307	1.1576
Medtr7g007340.1	-2.64187	-4.15096	-5.48105	9.16615e-05	0.0213942	0.559753
Medtr7g010950.1	1.19686	2.72605	6.53399	1.57055e-05	0.00747138	3.34387
Medtr7g017610.1	0.754486	3.09155	5.68107	6.47897e-05	0.0177089	1.99922
Medtr7g017630.2	0.5639	7.98569	4.88988	0.00026382	0.0369236	0.217522
Medtr7g017630.1	0.5639	7.98569	4.88988	0.00026382	0.0369236	0.217522
Medtr7g018320.2	0.990429	5.44198	4.74534	0.00034402	0.0424534	0.111588
Medtr7g018320.1	0.990429	5.44198	4.74534	0.00034402	0.0424534	0.111588
Medtr7g022090.1	-2.31194	-4.40641	-5.52495	8.49e-05	0.0208078	0.647557
Medtr7g023630.1	0.943723	5.69956	5.12646	0.000171849	0.0288665	0.788924
Medtr7g028462.1	-1.36012	3.88664	-4.63717	0.000420317	0.046295	0.0253896
Medtr7g028870.1	0.752521	1.63409	4.78481	0.000319885	0.0411567	0.497183
Medtr7g033165.1	-1.05331	3.8039	-4.7511	0.000340378	0.042255	0.251906
Medtr7g052640.1	1.79102	5.70546	4.85945	0.000278924	0.0381032	0.336067
Medtr7g053107.2	-0.48989	6.53364	-6.51497	1.61919e-05	0.00758695	3.14718
Medtr7g053107.1	-0.48989	6.53364	-6.51497	1.61919e-05	0.00758695	3.14718
Medtr7g056017.1	2.11799	-4.54158	4.73713	0.000349268	0.0428465	-0.223398
Medtr7g056413.1	0.500682	4.43446	5.68924	6.38851e-05	0.0176847	1.9025
Medtr7g059400.1	1.03151	1.97394	5.19098	0.000153083	0.0274138	1.19029
Medtr7g062970.1	0.574997	5.60602	4.72282	0.000358624	0.0430618	0.0699903
Medtr7g067080.1	0.631725	3.91745	4.68755	0.000382808	0.0445208	0.183187
Medtr7g072480.1	-0.408748	9.31842	-4.69865	0.000375024	0.0441798	-0.219015
Medtr7g072490.1	-0.690888	4.02823	-4.66003	0.00040285	0.0458162	0.119812
Medtr7g072575.2	-0.598556	5.66343	-6.66474	1.27512e-05	0.00697052	3.44054
Medtr7g072575.1	-0.598556	5.66343	-6.66474	1.27512e-05	0.00697052	3.44054
Medtr7g072575.3	-0.598556	5.66343	-6.66474	1.27512e-05	0.00697052	3.44054
Medtr7g073430.1	-2.0101	0.236177	-4.89035	0.000263593	0.0369236	0.487479
Medtr7g074190.1	0.525835	5.37909	4.92631	0.000246853	0.035943	0.467423
Medtr7g076170.1	-0.440851	7.13472	-6.54849	1.53448e-05	0.00747138	3.17683
Medtr7g076660.1	0.868534	5.58337	4.58999	0.000458895	0.0483889	-0.182045
Medtr7g077660.1	0.620931	1.68886	5.42251	0.000101563	0.0226047	1.58344
Medtr7g078680.1	1.28973	6.90138	5.8501	4.85342e-05	0.0149733	2.04234
Medtr7g481600.1	-0.723673	7.00502	-5.96551	3.99381e-05	0.0136878	2.2034
Medtr7g082660.1	1.06283	3.15153	4.63761	0.000419971	0.046295	0.171089
Medtr7g083060.1	1.16913	1.29392	9.60717	2.05714e-07	0.000859248	6.4619
Medtr7g083120.2	-1.26571	0.105907	-4.88503	0.00026617	0.0370255	0.528331
Medtr7g083330.1	1.23784	1.23287	4.77008	0.000328675	0.0417479	0.438527
Medtr7g084300.1	1.18476	8.39074	4.86945	0.000273864	0.0376412	0.14347
Medtr7g085310.1	0.826073	6.34593	7.65365	2.83744e-06	0.00392947	4.91723
Medtr7g085330.1	0.797518	4.48319	4.61286	0.000439761	0.0470884	-0.028015
Medtr7g086610.1	0.407938	4.89072	5.59122	7.56651e-05	0.0197227	1.70604
Medtr7g086990.1	0.564651	3.42233	4.70902	0.000367895	0.0435872	0.286099
Medtr7g089910.1	-0.687806	4.2636	-4.79452	0.000314219	0.0409681	0.280198
Medtr7g090150.1	0.701971	5.63201	7.04609	7.03569e-06	0.00569425	4.04411
Medtr7g090370.1	1.21811	4.76416	8.04729	1.61478e-06	0.00291736	5.54203
Medtr7g091450.1	1.04531	2.65154	4.8997	0.000259131	0.0367806	0.659074
Medtr7g091560.1	1.63115	-5.05756	5.15519	0.000163213	0.0280201	0.324479
Medtr7g094450.1	-1.14854	-1.53624	-4.76312	0.00033292	0.0418801	-0.358123
Medtr7g095450.2	0.291127	4.16986	5.16189	0.000161264	0.0280201	1.01123
Medtr7g095450.3	0.291127	4.16986	5.16189	0.000161264	0.0280201	1.01123
Medtr7g095450.1	0.291127	4.16986	5.16189	0.000161264	0.0280201	1.01123
Medtr7g097190.1	-0.872091	3.62663	-9.74796	1.72954e-07	0.000859248	7.63735
Medtr7g104540.1	1.74098	2.33576	7.9426	1.87253e-06	0.00291736	5.32486
Medtr7g105220.1	0.496786	5.50056	5.96593	3.99095e-05	0.0136878	2.31392
Medtr7g108820.1	1.35988	3.47384	7.96586	1.81172e-06	0.00291736	5.40899
Medtr7g109810.3	-3.52941	-2.77058	-7.27114	4.99834e-06	0.00534334	2.31378
Medtr7g110810.1	2.2265	-2.69659	4.63698	0.000420465	0.046295	-0.450058
Medtr7g112330.1	1.23352	2.55052	6.75099	1.11276e-05	0.00679795	3.68314
Medtr7g112360.1	-0.609909	3.79066	-6.36075	2.07738e-05	0.0091716	3.04954
Medtr7g112360.2	-0.609909	3.79066	-6.36075	2.07738e-05	0.0091716	3.04954
Medtr7g113220.1	0.566054	2.35236	6.01861	3.65345e-05	0.0133146	2.52624
Medtr7g115220.1	-0.570094	9.81228	-5.68707	6.41241e-05	0.0176847	1.5526
Medtr7g118260.1	1.52391	2.13155	4.73188	0.000352672	0.0430618	0.384125
Medtr7g118330.1	1.57921	5.68043	6.95499	8.09531e-06	0.00592667	3.9195
Medtr7g118330.2	1.57921	5.68043	6.95499	8.09531e-06	0.00592667	3.9195
Medtr8g009980.1	0.638498	5.69964	7.31977	4.64633e-06	0.00517062	4.45498
Medtr8g010170.1	0.224302	8.06539	7.28092	4.92532e-06	0.00534334	4.2985
Medtr8g010440.1	-1.05896	2.24766	-5.29137	0.000128021	0.0254456	1.36625
Medtr8g012340.1	0.463516	6.41019	4.96733	0.000229095	0.0347233	0.471436
Medtr8g013640.1	0.800458	6.86356	5.68442	6.44175e-05	0.0176847	1.72808
Medtr8g013860.1	1.39838	2.60182	5.48271	9.13959e-05	0.0213942	1.67345
Medtr8g014790.1	-1.86571	-0.93032	-4.6741	0.000392471	0.0452084	0.0739493
Medtr8g017210.1	0.488028	4.57849	5.43641	9.91147e-05	0.0223795	1.4677
Medtr8g018230.3	0.341189	8.8161	5.81749	5.13006e-05	0.0154445	1.8515
Medtr8g018230.1	0.496679	9.19362	4.63968	0.00041836	0.046295	-0.320074
Medtr8g020280.1	-0.949879	3.00509	-6.22331	2.60114e-05	0.0107055	2.86714
Medtr8g020250.1	-0.943293	1.92421	-5.76909	5.57138e-05	0.0163006	2.13153
Medtr8g024340.1	1.38656	3.16417	6.02979	3.58572e-05	0.0131446	2.55869
Medtr8g024340.2	1.38656	3.16417	6.02979	3.58572e-05	0.0131446	2.55869
Medtr8g028100.1	0.976017	2.7829	4.76422	0.000332243	0.0418801	0.42917
Medtr8g028150.1	0.41161	4.00908	4.60096	0.000449608	0.0478959	0.0230675
Medtr8g028250.1	0.758803	2.73866	5.97761	3.91343e-05	0.0136878	2.48216
Medtr8g028250.2	0.758803	2.73866	5.97761	3.91343e-05	0.0136878	2.48216
Medtr8g031420.1	-2.27623	3.46795	-4.92738	0.000246372	0.035943	0.390359
Medtr8g040640.1	1.85983	3.42953	6.47005	1.74051e-05	0.00791727	3.25622
Medtr8g446950.1	-0.446403	3.57066	-4.62933	0.000426485	0.0466037	0.101256
Medtr8g058520.1	1.35988	3.47384	7.96586	1.81172e-06	0.00291736	5.40899
Medtr8g461390.1	0.394024	6.32505	4.92387	0.000247952	0.0360189	0.398417
Medtr8g469830.1	-1.7282	-0.706127	-4.74984	0.000341175	0.0422697	0.20671
Medtr8g061970.1	0.987597	6.77026	4.93022	0.000245098	0.0358551	0.360208
Medtr8g063790.1	-0.951366	6.2145	-4.97869	0.000224415	0.0347233	0.494698
Medtr8g063790.2	-0.951366	6.2145	-4.97869	0.000224415	0.0347233	0.494698
Medtr8g066780.1	1.37639	2.49593	6.21658	2.6301e-05	0.0107128	2.85862
Medtr8g066952.2	-3.40895	-3.5685	-5.09958	0.000180358	0.0296599	0.19259
Medtr8g066975.1	0.726331	1.6775	5.27107	0.00013272	0.0255277	1.33265
Medtr8g069390.1	0.776929	4.80844	4.66942	0.000395893	0.0452498	0.0135236
Medtr8g073130.1	-0.502351	4.83925	-5.36271	0.000112839	0.0239695	1.2822
Medtr8g073210.7	4.10253	-2.70181	6.11834	3.09387e-05	0.0119017	1.45373
Medtr8g073540.2	0.851325	2.36444	5.86981	4.69393e-05	0.0148488	2.30853
Medtr8g073540.1	0.851325	2.36444	5.86981	4.69393e-05	0.0148488	2.30853
Medtr8g074330.1	-1.83334	4.87439	-8.41866	9.64929e-07	0.00207357	6.04374
Medtr8g076770.1	-0.234649	7.70747	-5.91551	4.34477e-05	0.0143243	2.07888
Medtr8g077940.1	1.07836	5.49976	8.45451	9.18923e-07	0.00204523	6.0945
Medtr8g078070.1	0.308023	5.59935	6.98047	7.78289e-06	0.00592667	3.93512
Medtr8g078830.1	0.754411	1.7461	5.89482	4.49935e-05	0.0146804	2.28025
Medtr8g079810.1	0.570868	6.19108	5.403	0.000105106	0.0229307	1.26962
Medtr8g080080.1	0.558258	1.78261	5.34327	0.00011678	0.0242714	1.43492
Medtr8g080080.2	0.558258	1.78261	5.34327	0.00011678	0.0242714	1.43492
Medtr8g080280.2	0.575334	5.03803	6.19567	2.72229e-05	0.0108817	2.71968
Medtr8g080280.1	0.575334	5.03803	6.19567	2.72229e-05	0.0108817	2.71968
Medtr8g083300.1	2.82482	-2.34042	4.55803	0.000487095	0.0497627	-0.471682
Medtr8g081600.1	3.15838	-4.30347	4.70955	0.000367536	0.0435872	-0.327233
Medtr8g081640.4	-0.503428	3.87906	-5.25507	0.000136549	0.0257866	1.21596
Medtr8g081640.1	-0.503428	3.87906	-5.25507	0.000136549	0.0257866	1.21596
Medtr8g081640.2	-0.503428	3.87906	-5.25507	0.000136549	0.0257866	1.21596
Medtr8g081640.3	-0.503428	3.87906	-5.25507	0.000136549	0.0257866	1.21596
Medtr8g086350.1	0.739263	2.43066	4.91822	0.000250519	0.0362081	0.724887
Medtr8g086390.1	-0.813986	1.76307	-4.62935	0.000426475	0.0466037	0.24337
Medtr8g086390.2	-0.813986	1.76307	-4.62935	0.000426475	0.0466037	0.24337
Medtr8g087000.1	-0.407205	4.98705	-6.56468	1.49525e-05	0.00747138	3.30836
Medtr8g087660.1	-0.504162	3.82253	-5.32444	0.000120734	0.0244977	1.2967
Medtr8g088970.1	-1.0661	0.143312	-4.62183	0.000432482	0.0470249	0.235173
Medtr8g095630.1	0.745521	2.16674	4.54903	0.000495349	0.0498702	0.100683
Medtr8g099065.1	-1.17335	6.31937	-6.81266	1.01012e-05	0.0066968	3.66644
Medtr8g099190.4	4.96268	-2.41751	4.71714	0.00036241	0.0433494	-0.00312868
Medtr8g099665.1	1.27975	6.51031	5.58661	7.62716e-05	0.0197227	1.56141
Medtr8g099995.1	0.516999	5.25735	5.32389	0.000120852	0.0244977	1.19377
Medtr8g100065.3	-4.4201	-2.99028	-4.97666	0.000225245	0.0347233	0.255838
Medtr8g102930.1	0.365333	3.96738	5.83396	4.98832e-05	0.0152386	2.18844
Medtr8g102930.2	0.365333	3.96738	5.83396	4.98832e-05	0.0152386	2.18844
Medtr8g103065.1	0.746037	4.03828	6.67181	1.26091e-05	0.00697052	3.54408
Medtr8g103233.2	-1.34198	0.587367	-6.91188	8.65429e-06	0.00592667	3.20098
Medtr8g103233.1	-1.34198	0.587367	-6.91188	8.65429e-06	0.00592667	3.20098
Medtr8g103233.3	-1.34198	0.587367	-6.91188	8.65429e-06	0.00592667	3.20098
Medtr8g103480.1	0.663896	3.48512	4.7272	0.000355736	0.0430618	0.269699
Medtr8g103480.2	0.663896	3.48512	4.7272	0.000355736	0.0430618	0.269699
Medtr8g103960.1	-1.54128	-5.23367	-10.6527	5.92969e-08	0.000461916	4.3633
Medtr8g104920.1	0.735838	5.45731	5.51746	8.60158e-05	0.0208078	1.52418
Medtr8g105590.1	-1.56911	4.70793	-8.99588	4.47067e-07	0.00139304	6.80252
Medtr0004s0190.1	-2.5659	-3.74101	-4.86424	0.000276489	0.0378692	-0.118984
Medtr0004s0650.1	1.11614	6.6362	5.45405	9.60957e-05	0.0222624	1.33585
Medtr0011s0020.1	1.67449	2.20083	5.48111	9.16518e-05	0.0213942	1.67981
Medtr0020s0020.1	0.671786	4.35995	5.19287	0.000152569	0.0274004	1.04425
Medtr0022s0200.1	-3.46616	-0.594117	-5.79702	5.31202e-05	0.0158392	1.42703
Medtr0562s0020.1	-0.984058	2.5111	-5.82263	5.08536e-05	0.0153842	2.21702
Medtr1262s0010.1	2.24873	-3.79143	4.75515	0.000337847	0.0420245	-0.212987

## Sheet: Mt 5 dpi vs C
ID	logFC	AveExpr	t	P.Value	adj.P.Val	B
Medtr1g007190.1	1.52716	-0.896553	3.45175	0.00407397	0.0438355	-1.79816
Medtr1g007370.1	0.49361	5.13954	4.52776	0.000515449	0.0113306	-0.386652
Medtr1g007580.1	0.985796	1.56999	4.12875	0.00109694	0.0183962	-0.627101
Medtr1g007740.1	-0.67369	4.49588	-7.14175	6.07914e-06	0.000723831	4.16402
Medtr1g007840.2	-0.529408	4.88477	-5.40743	0.00010429	0.00403645	1.2325
Medtr1g007840.1	-0.529408	4.88477	-5.40743	0.00010429	0.00403645	1.2325
Medtr1g008170.1	1.93916	-0.317709	4.48554	0.000557883	0.0119309	-0.176015
Medtr1g008200.1	0.54254	6.45035	5.77018	5.56102e-05	0.00274998	1.78961
Medtr1g008380.1	-1.71195	-0.361384	-3.99932	0.00140616	0.021777	-0.831338
Medtr1g008675.1	-0.663964	2.60718	-4.02439	0.00133999	0.0210822	-1.05205
Medtr1g008990.1	1.70092	4.38713	14.3708	1.41296e-09	2.93515e-05	12.1943
Medtr1g009030.1	1.05004	5.18847	7.55671	3.26951e-06	0.000493615	4.79389
Medtr1g009190.1	-0.69628	6.16572	-8.38176	1.01486e-06	0.000261053	5.88309
Medtr1g009610.1	-0.266734	6.03938	-4.88042	0.00026842	0.00732065	0.194733
Medtr1g009760.1	-0.810092	4.26428	-4.90203	0.000258032	0.00712997	0.351295
Medtr1g009770.1	0.600648	7.28534	3.56619	0.00325761	0.0378681	-2.40212
Medtr1g009860.1	0.843934	6.3444	4.91172	0.000253508	0.00704311	0.243781
Medtr1g009900.1	4.22051	-3.02228	3.77281	0.0021787	0.0289803	-1.28197
Medtr1g010090.1	-0.58604	6.61436	-7.00717	7.46926e-06	0.000828251	3.81911
Medtr1g010100.1	-0.983308	2.29028	-7.07059	6.77648e-06	0.000773449	4.15512
Medtr1g010120.1	-0.548029	4.58794	-4.30369	0.000786132	0.0149135	-0.75324
Medtr1g010150.1	-0.439715	5.82406	-3.7613	0.00222791	0.0293781	-1.93474
Medtr1g010170.1	-0.466212	3.99245	-4.42861	0.000620876	0.0127951	-0.45904
Medtr1g010290.1	-0.290049	4.7186	-5.69604	6.31427e-05	0.00298784	1.7679
Medtr1g010300.1	-0.276877	5.45812	-3.7758	0.00216608	0.0288867	-1.87752
Medtr1g011610.1	-0.500532	4.97606	-3.97463	0.00147463	0.0225515	-1.44759
Medtr1g012160.1	0.275622	7.04138	3.47122	0.00392175	0.0428598	-2.59642
Medtr1g012210.1	0.275622	7.04138	3.47122	0.00392175	0.0428598	-2.59642
Medtr1g012280.1	4.57594	-1.53059	3.40474	0.00446648	0.0469546	-1.8583
Medtr1g012370.3	0.66983	4.28008	4.24395	0.000880556	0.0159945	-0.802525
Medtr1g012370.1	0.66983	4.28008	4.24395	0.000880556	0.0159945	-0.802525
Medtr1g012440.1	0.871138	3.82111	4.82686	0.000296092	0.00780548	0.364918
Medtr1g012620.1	0.446703	5.99512	4.12117	0.00111297	0.0185996	-1.25843
Medtr1g012760.1	3.24739	-0.42086	3.81017	0.00202636	0.0275963	-1.23943
Medtr1g012850.1	-0.395943	5.42202	-5.41381	0.000103127	0.00400921	1.22252
Medtr1g012870.1	-0.678978	3.66435	-6.13502	3.00946e-05	0.001883	2.61998
Medtr1g012960.1	1.03633	4.93	6.94755	8.189e-06	0.000864966	3.85681
Medtr1g013090.1	1.02988	2.3628	3.93169	0.00160192	0.0238087	-1.09874
Medtr1g013110.1	0.431084	3.99039	3.55654	0.00331954	0.038288	-2.11986
Medtr1g013150.1	0.706449	5.93206	5.47049	9.33698e-05	0.00376372	1.29822
Medtr1g013180.1	6.86796	-0.747361	7.49124	3.60037e-06	0.00052546	4.04404
Medtr1g014340.2	-0.8705	0.693007	-4.6907	0.000380579	0.00923931	0.353622
Medtr1g014340.1	-0.8705	0.693007	-4.6907	0.000380579	0.00923931	0.353622
Medtr1g014270.1	-0.287323	6.8494	-4.91538	0.000251819	0.0070191	0.194334
Medtr1g014260.1	-0.398915	4.00068	-5.18323	0.00015522	0.00520481	0.939061
Medtr1g014250.1	-0.786383	3.53938	-6.85106	9.51304e-06	0.000942517	3.78126
Medtr1g014180.1	4.92615	1.51238	3.48062	0.00385038	0.0423046	-1.72078
Medtr1g013760.1	-3.9424	-2.11157	-3.73031	0.00236615	0.0305482	-1.32412
Medtr1g013700.1	1.67601	6.79827	3.73838	0.00232935	0.0302198	-1.99255
Medtr1g013650.2	-0.349511	2.39522	-3.68469	0.00258571	0.0325139	-1.64627
Medtr1g013650.1	-0.349511	2.39522	-3.68469	0.00258571	0.0325139	-1.64627
Medtr1g013580.1	1.73331	1.32199	4.61918	0.000434618	0.01008	0.227538
Medtr1g014700.1	0.833424	2.92301	4.8673	0.000274944	0.00743351	0.539806
Medtr1g014880.4	-0.864897	2.5839	-4.8359	0.000291222	0.00772551	0.465061
Medtr1g014880.1	-0.234119	7.58576	-3.74524	0.0022985	0.029954	-2.11208
Medtr1g014880.5	-0.864897	2.5839	-4.8359	0.000291222	0.00772551	0.465061
Medtr1g015120.1	-0.37721	4.17355	-4.5322	0.00051119	0.0112737	-0.282008
Medtr1g015290.1	0.920636	4.13507	4.20698	0.000944766	0.0167788	-0.954481
Medtr1g015300.1	-1.31498	4.02259	-4.08394	0.00119523	0.0194784	-1.08507
Medtr1g015450.1	-0.356571	6.97665	-5.47425	9.27581e-05	0.00375701	1.2107
Medtr1g015780.1	-2.79429	-1.43612	-3.86128	0.0018354	0.0258507	-1.0855
Medtr1g015810.1	-0.685189	1.24957	-3.3846	0.00464607	0.0482886	-2.06676
Medtr1g015820.1	-0.386919	5.2569	-5.03742	0.000201762	0.00612213	0.53421
Medtr1g015940.1	-2.61211	-2.87592	-3.83058	0.00194781	0.0268311	-1.23881
Medtr1g016100.1	0.423597	3.9521	3.7275	0.0023791	0.0306773	-1.82888
Medtr1g016210.1	-0.644456	3.22439	-5.20783	0.000148543	0.00506403	1.06434
Medtr1g016400.1	1.70039	-4.84051	3.45199	0.00407207	0.0438355	-1.80802
Medtr1g016480.1	1.3557	2.36195	6.04325	3.50596e-05	0.00206517	2.58844
Medtr1g016510.1	0.893703	2.26312	5.375	0.00011042	0.00419844	1.4588
Medtr1g016760.1	-0.274158	6.14096	-3.86639	0.00181734	0.0256813	-1.74913
Medtr1g016620.1	1.54704	4.90182	3.41841	0.00434862	0.0461122	-2.54509
Medtr1g016800.1	-0.298476	5.86649	-3.85718	0.00185001	0.025984	-1.75266
Medtr1g016970.3	0.225969	5.21322	3.79562	0.00208437	0.0281434	-1.79576
Medtr1g016970.1	0.225969	5.21322	3.79562	0.00208437	0.0281434	-1.79576
Medtr1g016980.1	-0.168355	6.8262	-3.60396	0.00302614	0.0359759	-2.32018
Medtr1g017120.1	1.70039	-4.84051	3.45199	0.00407207	0.0438355	-1.80802
Medtr1g017260.1	0.776294	5.2261	5.05758	0.000194544	0.00598801	0.629027
Medtr1g017350.1	-0.933789	3.48927	-4.13842	0.00107685	0.0181767	-0.960381
Medtr1g017490.1	-1.45317	1.15153	-3.91605	0.00165101	0.0243008	-1.06165
Medtr1g017500.1	1.34775	4.23727	4.17508	0.00100402	0.0174775	-0.936751
Medtr1g017520.1	-0.331372	7.00701	-7.99946	1.72754e-06	0.000341772	5.29969
Medtr1g017700.1	0.892633	3.61588	3.38248	0.00466544	0.0484092	-2.31526
Medtr1g017830.2	1.58826	6.6557	5.9151	4.34778e-05	0.00237675	2.06236
Medtr1g017830.1	1.58826	6.6557	5.9151	4.34778e-05	0.00237675	2.06236
Medtr1g018320.1	0.740088	5.41792	4.23849	0.000889749	0.016114	-0.986773
Medtr1g018350.2	-0.389288	3.43438	-3.91413	0.00165714	0.0243621	-1.35528
Medtr1g018350.1	-0.389288	3.43438	-3.91413	0.00165714	0.0243621	-1.35528
Medtr1g018480.1	-0.403926	2.72006	-3.44589	0.00412092	0.0442413	-2.15193
Medtr1g018610.1	5.71129	7.55056	4.46314	0.000581844	0.0122832	-0.401205
Medtr1g018810.1	1.61589	-0.86688	3.56928	0.00323802	0.0377531	-1.56596
Medtr1g018830.1	-0.668998	2.51518	-5.32186	0.000121287	0.00446545	1.35825
Medtr1g018930.1	0.833525	2.74617	4.73534	0.000350427	0.0087318	0.314993
Medtr1g019130.1	0.928681	4.27235	3.7966	0.0020804	0.0281173	-1.73827
Medtr1g019170.2	-0.608821	1.32698	-6.12484	3.06072e-05	0.0019036	2.70159
Medtr1g019170.1	-0.608821	1.32698	-6.12484	3.06072e-05	0.0019036	2.70159
Medtr1g019170.3	-0.608821	1.32698	-6.12484	3.06072e-05	0.0019036	2.70159
Medtr1g019170.4	-0.608821	1.32698	-6.12484	3.06072e-05	0.0019036	2.70159
Medtr1g019340.2	-1.25681	2.22857	-4.34817	0.000722638	0.0141084	-0.295931
Medtr1g019340.1	-0.7786	7.16198	-7.57072	3.20302e-06	0.000489238	4.662
Medtr1g019360.1	-2.51194	1.07287	-4.47523	0.000568786	0.0120894	-0.119124
Medtr1g019490.3	-0.241362	3.4736	-3.57705	0.00318928	0.0373455	-1.9859
Medtr1g019490.1	-0.241362	3.4736	-3.57705	0.00318928	0.0373455	-1.9859
Medtr1g019490.4	-0.241362	3.4736	-3.57705	0.00318928	0.0373455	-1.9859
Medtr1g019490.2	-0.241362	3.4736	-3.57705	0.00318928	0.0373455	-1.9859
Medtr1g019510.1	1.93925	1.23451	3.9717	0.00148297	0.0226457	-0.886858
Medtr1g019940.2	4.13478	-1.04004	3.89222	0.00172878	0.024962	-1.08693
Medtr1g019940.3	1.13996	7.86172	6.78341	1.0575e-05	0.00101232	3.43372
Medtr1g019940.1	0.982764	8.80898	5.40391	0.000104938	0.00404379	1.01439
Medtr1g020000.3	0.666771	5.643	3.55729	0.00331469	0.0382522	-2.26079
Medtr1g021040.1	-0.541381	2.76605	-3.55709	0.00331598	0.0382541	-1.95243
Medtr1g021070.1	0.421572	7.75874	3.36265	0.00485012	0.0496507	-2.83147
Medtr1g021510.1	-1.65318	-2.259	-3.5977	0.00306334	0.036266	-1.62118
Medtr1g021570.1	-1.12849	2.53746	-3.63372	0.00285557	0.0345278	-1.70302
Medtr1g021638.1	1.46899	2.25705	4.55483	0.000490015	0.0109296	0.0184877
Medtr1g021642.1	1.97891	1.93476	3.74695	0.00229088	0.0298985	-1.40323
Medtr1g021835.2	-0.721821	3.73248	-7.38939	4.18739e-06	0.000576057	4.59014
Medtr1g021835.1	-0.721821	3.73248	-7.38939	4.18739e-06	0.000576057	4.59014
Medtr1g021925.2	-0.421812	3.84939	-3.48321	0.00383088	0.0421647	-2.22854
Medtr1g021925.1	-0.421812	3.84939	-3.48321	0.00383088	0.0421647	-2.22854
Medtr1g021950.1	-1.06105	3.05801	-5.1156	0.000175236	0.00560602	0.930963
Medtr1g021970.1	-1.00254	4.56406	-5.2692	0.00013316	0.00474736	0.972346
Medtr1g021970.2	-1.30599	1.32161	-4.16208	0.00102925	0.0177285	-0.629094
Medtr1g022045.1	-0.624954	5.17782	-10.2123	9.89192e-08	9.34022e-05	8.2703
Medtr1g022075.1	0.795799	0.161866	3.60264	0.00303393	0.0360342	-1.50984
Medtr1g022145.1	-0.408907	6.939	-6.30997	2.25665e-05	0.00156584	2.66644
Medtr1g022160.5	0.419267	4.08658	3.3848	0.00464425	0.0482777	-2.43449
Medtr1g022160.2	0.419267	4.08658	3.3848	0.00464425	0.0482777	-2.43449
Medtr1g022255.1	-0.764114	4.49215	-5.21117	0.00014766	0.00505133	0.925217
Medtr1g022305.1	-0.412936	6.31378	-5.53584	8.33055e-05	0.00353645	1.3518
Medtr1g022315.1	-1.81107	4.93299	-10.2388	9.58752e-08	9.19207e-05	8.30721
Medtr1g022350.1	0.8425	2.92888	4.33676	0.000738402	0.0143042	-0.458622
Medtr1g022395.1	-0.688034	8.28089	-4.27006	0.000837932	0.0155507	-1.12206
Medtr1g022415.1	-0.655027	6.4419	-7.77614	2.37613e-06	0.000409051	5.0048
Medtr1g022490.1	-1.10555	-1.25374	-3.75165	0.00227005	0.0297388	-1.36702
Medtr1g022495.1	1.18738	2.21181	5.15077	0.000164513	0.00537894	1.10547
Medtr1g022970.1	-1.27175	0.9059	-4.85432	0.000281557	0.00756052	0.625644
Medtr1g023190.1	-0.398763	5.56185	-6.00296	3.75046e-05	0.00216212	2.22961
Medtr1g023340.2	0.905879	3.96137	3.41829	0.00434965	0.0461153	-2.34702
Medtr1g023510.1	-0.643723	2.7796	-11.4331	2.49327e-08	5.0122e-05	9.41068
Medtr1g023510.2	-0.643723	2.7796	-11.4331	2.49327e-08	5.0122e-05	9.41068
Medtr1g023510.5	-0.643723	2.7796	-11.4331	2.49327e-08	5.0122e-05	9.41068
Medtr1g023510.4	-0.643723	2.7796	-11.4331	2.49327e-08	5.0122e-05	9.41068
Medtr1g023510.3	-0.643723	2.7796	-11.4331	2.49327e-08	5.0122e-05	9.41068
Medtr1g023510.6	-0.643723	2.7796	-11.4331	2.49327e-08	5.0122e-05	9.41068
Medtr1g023600.1	-0.62167	3.59886	-9.48404	2.39797e-07	0.000139721	7.40379
Medtr1g023760.1	-0.417498	6.66465	-4.39338	0.00066349	0.0134175	-0.774834
Medtr1g024095.1	-0.77991	5.63985	-5.6907	6.37252e-05	0.00299989	1.66908
Medtr1g024095.5	-0.77991	5.63985	-5.6907	6.37252e-05	0.00299989	1.66908
Medtr1g024095.4	-1.21657	1.72533	-3.58371	0.0031481	0.0370233	-1.73128
Medtr1g024095.2	-0.77991	5.63985	-5.6907	6.37252e-05	0.00299989	1.66908
Medtr1g024095.3	-1.21657	1.72533	-3.58371	0.0031481	0.0370233	-1.73128
Medtr1g024980.1	-1.05085	3.98237	-6.01031	3.70457e-05	0.00213962	2.35688
Medtr1g025200.1	-0.503069	2.75002	-3.62477	0.0029058	0.0349116	-1.84212
Medtr1g025340.2	0.58595	2.58559	3.53383	0.00347008	0.0393328	-1.89316
Medtr1g025340.1	0.58595	2.58559	3.53383	0.00347008	0.0393328	-1.89316
Medtr1g025420.2	4.52695	-1.3994	7.7813	2.35852e-06	0.000408603	3.70787
Medtr1g025500.1	-0.314079	4.25109	-5.5229	8.52035e-05	0.00358286	1.52239
Medtr1g025910.1	1.18122	-5.32172	3.67473	0.00263634	0.0327606	-1.4492
Medtr1g026110.1	0.780869	5.93293	4.87345	0.000271864	0.00739192	0.231756
Medtr1g026160.6	-1.46991	4.16145	-3.78591	0.00212399	0.0284839	-1.73658
Medtr1g026290.1	-0.700949	5.36368	-4.41831	0.00063303	0.0129688	-0.62574
Medtr1g026310.1	-0.638462	4.92484	-4.49143	0.000551751	0.0118282	-0.468181
Medtr1g026400.1	-0.425406	5.40564	-3.68347	0.00259187	0.0325544	-2.05869
Medtr1g026470.1	-0.773955	2.82374	-3.88946	0.00173805	0.0250327	-1.29646
Medtr1g026480.1	-0.559965	3.07998	-4.08621	0.00119004	0.0194344	-0.98064
Medtr1g026560.1	-0.412695	4.75633	-4.65558	0.00040619	0.00965054	-0.120251
Medtr1g026880.1	-1.21184	-0.909614	-3.81036	0.00202561	0.0275921	-1.23556
Medtr1g026910.1	-1.28321	5.08986	-4.60344	0.000447538	0.0102787	-0.323485
Medtr1g026940.1	0.862357	4.61889	5.30398	0.000125189	0.00455172	1.10359
Medtr1g027030.1	0.749751	4.03115	3.99204	0.001426	0.0219533	-1.27016
Medtr1g027040.1	0.766458	4.5871	4.85403	0.000281704	0.00756052	0.286821
Medtr1g027050.1	1.03742	3.7219	4.61798	0.00043559	0.010095	-0.0243344
Medtr1g027140.1	1.56229	3.28757	5.55978	7.99073e-05	0.00344143	1.73853
Medtr1g027360.1	-0.60092	1.52259	-4.31729	0.000766131	0.0146906	-0.328938
Medtr1g027580.1	3.03412	0.0417119	3.9023	0.00169545	0.0247098	-1.05101
Medtr1g027640.1	-0.417637	5.60484	-3.42242	0.0043146	0.0458061	-2.58992
Medtr1g027660.1	2.3376	3.19139	6.54929	1.53253e-05	0.00126498	3.37885
Medtr1g027690.1	-0.765859	3.26302	-4.91583	0.000251614	0.00701896	0.566187
Medtr1g027820.1	0.87014	3.15248	3.67278	0.00264634	0.0328456	-1.90303
Medtr1g028080.1	-0.543114	4.50522	-4.09522	0.00116967	0.0191924	-1.18415
Medtr1g028280.1	1.30698	2.69055	3.87502	0.00178723	0.0254871	-1.30175
Medtr1g028290.1	3.15995	3.51243	5.66915	6.61325e-05	0.00305962	1.9495
Medtr1g028440.1	-0.321749	4.88556	-3.95824	0.00152195	0.0229972	-1.45679
Medtr1g028460.1	1.87725	3.76027	4.52836	0.00051487	0.0113219	-0.0862631
Medtr1g028700.1	-1.12321	-0.614841	-3.74189	0.0023135	0.030118	-1.27326
Medtr1g028710.1	-1.27557	-1.06873	-3.79861	0.00207232	0.0280445	-1.21198
Medtr1g028910.1	7.61427	-0.139346	7.5223	3.43922e-06	0.000511183	4.17874
Medtr1g028920.1	3.09641	1.68547	4.73035	0.000353668	0.008802	0.408909
Medtr1g028960.1	-1.23446	2.70042	-4.15904	0.00103524	0.0177931	-0.859687
Medtr1g028970.1	-1.2397	2.9017	-4.74288	0.000345586	0.0086736	0.200364
Medtr1g029400.2	-0.433066	5.4037	-6.60005	1.41318e-05	0.00119011	3.24499
Medtr1g029400.1	-0.433066	5.4037	-6.60005	1.41318e-05	0.00119011	3.24499
Medtr1g029470.1	1.49944	1.34879	3.98568	0.00144357	0.0221745	-0.911472
Medtr1g029550.1	0.614864	4.36626	4.36027	0.000706296	0.0139334	-0.640145
Medtr1g029600.1	0.775986	4.73832	4.49408	0.000549018	0.0118102	-0.383023
Medtr1g029690.1	0.480798	3.17379	3.7059	0.00248117	0.0315882	-1.71558
Medtr1g029710.1	-0.31013	5.82687	-3.50446	0.00367505	0.0409852	-2.42998
Medtr1g029730.1	-0.341896	4.1366	-3.52716	0.00351556	0.0396895	-2.22122
Medtr1g029840.1	0.49414	4.31939	3.62524	0.00290315	0.0349116	-2.07287
Medtr1g029990.1	1.55152	0.850203	6.53838	1.55952e-05	0.00126769	3.15844
Medtr1g030410.1	-0.366862	3.37096	-3.59912	0.00305484	0.0362003	-1.95751
Medtr1g030740.1	1.42674	5.06519	5.51633	8.61854e-05	0.00359504	1.47736
Medtr1g030750.1	0.352999	5.41435	3.41378	0.00438815	0.0464167	-2.5835
Medtr1g030810.1	-1.33305	5.7794	-3.40502	0.00446409	0.0469373	-2.74004
Medtr1g031830.1	-0.563525	3.3557	-3.76427	0.00221509	0.0292589	-1.63228
Medtr1g031900.1	-0.898998	3.61402	-4.57292	0.000473739	0.0106774	-0.183142
Medtr1g032100.1	1.09096	4.42551	3.93878	0.00158014	0.0235449	-1.37004
Medtr1g032110.1	-0.316507	6.01048	-5.90102	4.45241e-05	0.00240985	2.02645
Medtr1g032140.1	2.9896	5.73533	4.57376	0.000473002	0.0106723	-0.255669
Medtr1g032540.1	1.94442	-5.19273	10.5312	6.81732e-08	8.33036e-05	5.24448
Medtr1g032580.1	0.683361	4.41882	3.6793	0.002613	0.0327184	-1.90727
Medtr1g032730.1	-0.543517	6.90151	-8.01601	1.6876e-06	0.000336004	5.32641
Medtr1g032930.1	-0.343828	7.23232	-4.98124	0.000223381	0.00651301	0.298783
Medtr1g033310.1	1.80534	2.83518	4.59565	0.000454084	0.0103961	0.0413706
Medtr1g033450.1	-0.784007	2.54636	-5.18721	0.000154118	0.00517483	1.10339
Medtr1g033590.1	-1.02227	0.452213	-4.50867	0.000534207	0.0116072	0.034776
Medtr1g033600.1	-0.804232	2.69641	-4.75228	0.000339642	0.0085797	0.303742
Medtr1g033620.1	-0.563196	3.80259	-4.44467	0.000602399	0.0125681	-0.430027
Medtr1g033830.1	-0.181549	6.70065	-3.66436	0.00269008	0.0331959	-2.18199
Medtr1g034030.1	-0.589366	5.76253	-4.99014	0.000219802	0.006443	0.381342
Medtr1g034060.1	-1.52138	9.05639	-7.1439	6.05932e-06	0.000723831	3.87058
Medtr1g034210.3	-0.560444	1.85176	-5.15587	0.000163014	0.00535806	1.11929
Medtr1g034210.2	-0.560444	1.85176	-5.15587	0.000163014	0.00535806	1.11929
Medtr1g034290.1	2.31728	3.06892	4.4314	0.000617623	0.0127481	-0.123821
Medtr1g034320.1	-0.624786	7.44071	-4.45467	0.000591173	0.0123976	-0.710062
Medtr1g034390.1	0.592184	3.09775	3.72008	0.00241368	0.0309822	-1.65674
Medtr1g034450.2	2.32287	-1.73441	4.10566	0.00114652	0.0189775	-0.85376
Medtr1g035190.1	-0.767099	4.73592	-5.33024	0.000119502	0.00443705	1.09695
Medtr1g035040.2	-0.550801	6.10392	-6.42371	1.87572e-05	0.00140693	2.90277
Medtr1g035040.1	-0.550801	6.10392	-6.42371	1.87572e-05	0.00140693	2.90277
Medtr1g035010.1	-0.478556	6.44222	-9.20523	3.41229e-07	0.000163577	6.98626
Medtr1g035300.1	-1.4074	0.289015	-7.00311	7.51609e-06	0.000830029	3.71657
Medtr1g036490.1	2.4038	5.53083	4.05965	0.00125224	0.0201151	-1.34651
Medtr1g036510.1	1.87909	5.08941	5.36641	0.000112104	0.00424329	1.18798
Medtr1g036680.1	2.23755	-4.96951	5.13414	0.000169494	0.00548141	0.579575
Medtr1g037130.1	-0.741394	4.59036	-6.81386	1.00823e-05	0.00097414	3.66366
Medtr1g037630.1	-1.90844	5.64754	-7.4326	3.92688e-06	0.000553663	4.50637
Medtr1g037650.1	1.28773	1.18503	3.49946	0.00371115	0.0412433	-1.77319
Medtr1g037690.1	1.36848	3.38513	4.62013	0.00043385	0.0100659	0.0842815
Medtr1g038430.1	-1.07833	2.56788	-4.23749	0.00089145	0.0161312	-0.562508
Medtr1g038850.1	-0.287811	5.01752	-4.37189	0.000690956	0.0137835	-0.686643
Medtr1g038900.1	-0.704047	1.65307	-5.94634	4.12468e-05	0.00230122	2.42575
Medtr1g040105.1	0.572283	8.29611	6.0771	3.31347e-05	0.00198741	2.1966
Medtr1g040155.1	2.44847	3.99754	8.99671	4.46586e-07	0.00017848	6.79476
Medtr1g040215.1	-1.7167	0.620942	-4.99604	0.00021746	0.00638638	0.847492
Medtr1g040280.1	1.94278	-5.10467	5.32889	0.000119788	0.00443866	0.851918
Medtr1g040315.1	-4.80962	-3.21296	-7.15788	5.93184e-06	0.000715022	3.31315
Medtr1g040355.1	-0.234865	6.1688	-3.55436	0.00333368	0.0383801	-2.35962
Medtr1g040525.1	1.54411	3.94061	5.05855	0.000194203	0.00598431	0.777919
Medtr1g040545.1	1.22481	4.02626	3.85054	0.00187396	0.0261963	-1.51881
Medtr1g040725.1	-0.490219	3.11577	-3.64634	0.0027862	0.033926	-1.85074
Medtr1g041115.1	0.249417	4.8816	3.37053	0.00477584	0.0491537	-2.59903
Medtr1g041275.1	0.844415	3.37414	4.48502	0.000558428	0.0119366	-0.290926
Medtr1g041380.1	-0.347473	6.42616	-4.6061	0.000445326	0.0102483	-0.352423
Medtr1g041495.1	0.243872	4.72759	3.53913	0.00343436	0.0390915	-2.23197
Medtr1g041515.1	1.24765	-0.0598683	4.39072	0.000666831	0.0134486	-0.256054
Medtr1g041695.1	0.52522	6.82033	4.146	0.00106136	0.0180226	-1.27355
Medtr1g041735.1	-2.12789	3.3597	-4.43512	0.000613313	0.0127022	-0.283891
Medtr1g442790.1	-0.485655	3.6779	-4.2561	0.000860451	0.0157756	-0.728073
Medtr1g442790.2	-0.485655	3.6779	-4.2561	0.000860451	0.0157756	-0.728073
Medtr1g442820.1	-0.347739	3.34619	-3.9949	0.00141817	0.0219047	-1.17676
Medtr1g442830.1	-0.271592	4.52487	-5.00078	0.0002156	0.00634971	0.562386
Medtr1g042745.1	-0.634886	1.28083	-4.35766	0.000709788	0.0139599	-0.258241
Medtr1g043050.1	5.10525	0.934265	4.34159	0.00073168	0.0142181	-0.355373
Medtr1g043080.1	1.13306	5.47735	3.4035	0.00447735	0.0469879	-2.50314
Medtr1g043190.1	-0.539571	7.30515	-4.35295	0.000716127	0.0140208	-0.890401
Medtr1g043220.1	2.2312	1.21204	4.15161	0.00105003	0.0179209	-0.579626
Medtr1g043220.2	2.2312	1.21204	4.15161	0.00105003	0.0179209	-0.579626
Medtr1g043240.1	0.884387	2.82473	3.68908	0.0025637	0.0323415	-1.64422
Medtr1g044020.1	-0.81732	6.39549	-5.07762	0.000187638	0.00586517	0.525003
Medtr1g044125.1	0.485814	4.0905	5.00823	0.000212708	0.00630327	0.618844
Medtr1g044135.1	0.624026	4.19631	4.31635	0.000767497	0.0147035	-0.657926
Medtr1g044450.1	-0.35494	5.38855	-6.17991	2.79404e-05	0.00182578	2.55166
Medtr1g044450.2	-0.35494	5.38855	-6.17991	2.79404e-05	0.00182578	2.55166
Medtr1g044470.1	4.06692	3.74748	4.4945	0.000548591	0.0118102	-0.00158822
Medtr1g044520.1	4.24671	-0.0956114	4.58721	0.000461277	0.0104875	-0.0194628
Medtr1g045140.1	1.22331	5.55793	6.8321	9.79888e-06	0.000957141	3.61493
Medtr1g045490.1	-0.426383	5.26858	-4.65951	0.000403238	0.00961338	-0.167483
Medtr1g045510.1	0.369799	6.25125	3.52244	0.00354812	0.0399846	-2.43189
Medtr1g045550.1	0.381011	7.25508	4.80449	0.000308511	0.00805113	-0.0352734
Medtr1g045750.1	-0.162765	7.44908	-3.48471	0.00381971	0.0420641	-2.60122
Medtr1g045850.1	-0.547379	0.491672	-3.42091	0.00432736	0.0459102	-1.85462
Medtr1g045870.1	-0.608089	2.66004	-5.61019	7.32199e-05	0.00324076	1.81444
Medtr1g046350.1	-0.388652	5.06675	-6.57929	1.46077e-05	0.00122193	3.23549
Medtr1g047180.2	-0.183558	3.4246	-3.53386	0.00346986	0.0393328	-2.08039
Medtr1g047180.1	-0.183558	3.4246	-3.53386	0.00346986	0.0393328	-2.08039
Medtr1g047670.1	-0.278156	5.10044	-4.35839	0.000708809	0.0139549	-0.705093
Medtr1g047740.4	-0.536043	1.05469	-5.36201	0.000112978	0.00425533	1.47523
Medtr1g047740.1	-0.536043	1.05469	-5.36201	0.000112978	0.00425533	1.47523
Medtr1g047740.5	-0.536043	1.05469	-5.36201	0.000112978	0.00425533	1.47523
Medtr1g047740.2	-0.536043	1.05469	-5.36201	0.000112978	0.00425533	1.47523
Medtr1g047740.3	-0.536043	1.05469	-5.36201	0.000112978	0.00425533	1.47523
Medtr1g047740.6	-0.536043	1.05469	-5.36201	0.000112978	0.00425533	1.47523
Medtr1g047800.1	-0.77016	2.66962	-6.04325	3.50599e-05	0.00206517	2.56211
Medtr1g047950.1	3.85954	-2.07797	3.8658	0.00181942	0.0256991	-1.17837
Medtr1g048080.1	-0.378207	4.54362	-4.3543	0.000714305	0.0140036	-0.668054
Medtr1g040460.1	-0.238044	3.00677	-4.02677	0.00133387	0.0210232	-1.06988
Medtr1g040460.2	-0.238044	3.00677	-4.02677	0.00133387	0.0210232	-1.06988
Medtr1g040460.3	-0.238044	3.00677	-4.02677	0.00133387	0.0210232	-1.06988
Medtr1g040430.1	-1.4166	7.13732	-8.43515	9.43468e-07	0.000254037	5.91763
Medtr1g049120.2	-0.356553	4.68972	-5.25067	0.000137622	0.00484475	0.990559
Medtr1g049120.1	-0.356553	4.68972	-5.25067	0.000137622	0.00484475	0.990559
Medtr1g049170.1	0.441791	4.57354	4.88728	0.000265077	0.00727084	0.357449
Medtr1g050388.1	-2.53076	-4.24979	-4.08132	0.00120126	0.019546	-0.896237
Medtr1g050425.1	-0.344526	4.18243	-3.41711	0.00435971	0.0462062	-2.43268
Medtr1g050462.3	2.95085	-2.59135	3.72212	0.00240412	0.0309085	-1.42661
Medtr1g050462.4	2.95085	-2.59135	3.72212	0.00240412	0.0309085	-1.42661
Medtr1g050465.2	-0.342721	2.96587	-3.41282	0.00439641	0.0464609	-2.22985
Medtr1g050465.1	-0.342721	2.96587	-3.41282	0.00439641	0.0464609	-2.22985
Medtr1g050478.1	-0.673658	3.05885	-5.54986	8.12982e-05	0.00347969	1.69432
Medtr1g050535.2	-0.207316	4.58151	-3.95624	0.00152781	0.0230748	-1.42614
Medtr1g050640.1	0.54862	7.08231	4.83278	0.000292897	0.00774746	0.0425371
Medtr1g050520.1	0.394363	4.6008	5.07436	0.000188743	0.00588998	0.681221
Medtr1g051155.1	-0.323934	3.65264	-4.25732	0.000858451	0.0157651	-0.745229
Medtr1g051195.1	2.72342	0.0618556	5.81335	5.16627e-05	0.00262608	1.94272
Medtr1g041550.1	-0.678277	3.92808	-4.98654	0.00022124	0.00646693	0.600541
Medtr1g051585.1	-0.926431	3.90709	-4.99116	0.000219396	0.00643412	0.631278
Medtr1g051625.1	-0.446452	5.75346	-4.91618	0.000251454	0.00701762	0.287519
Medtr1g051760.1	1.36524	0.262681	3.44803	0.00410377	0.0441088	-1.77946
Medtr1g052170.1	-0.620536	2.4615	-4.35692	0.000710776	0.0139599	-0.417456
Medtr1g052170.2	-0.620536	2.4615	-4.35692	0.000710776	0.0139599	-0.417456
Medtr1g052470.1	-0.733079	4.7529	-5.69637	6.31068e-05	0.00298784	1.79428
Medtr1g052530.1	-0.314057	6.51135	-5.06564	0.000191734	0.00595225	0.501842
Medtr1g052535.2	1.19961	1.00086	3.64385	0.00279974	0.0340403	-1.46825
Medtr1g059080.1	0.719058	4.09245	4.43517	0.000613256	0.0127022	-0.443746
Medtr1g052835.1	-1.71758	-5.01662	-4.21495	0.000930515	0.0165917	-0.666505
Medtr1g052850.1	-1.71146	-2.03056	-3.44789	0.00410488	0.0441132	-1.83581
Medtr1g053705.1	2.75303	1.7459	6.38883	1.98476e-05	0.00145004	3.06052
Medtr1g053955.1	-0.423008	5.11879	-5.18308	0.000155261	0.00520481	0.828318
Medtr1g054150.1	-1.01669	4.1554	-5.42159	0.000101728	0.00397648	1.33406
Medtr1g054175.2	-1.37359	0.731942	-4.17614	0.00100199	0.0174615	-0.542998
Medtr1g054175.1	-1.31415	0.596706	-4.63386	0.000422915	0.00989698	0.257298
Medtr1g054340.1	-2.12255	-4.01928	-4.52542	0.000517715	0.0113684	-0.245359
Medtr1g054355.1	-0.229346	6.28941	-4.10475	0.00114852	0.018986	-1.30756
Medtr1g054525.1	0.763483	2.18208	3.85277	0.00186588	0.0261321	-1.29213
Medtr1g054575.1	-0.379932	3.06047	-4.185	0.000985196	0.0172607	-0.789558
Medtr1g054675.1	1.54653	5.03503	6.6876	1.22978e-05	0.0011048	3.46357
Medtr1g054880.1	-2.12647	3.34952	-4.85315	0.000282161	0.00756231	0.501353
Medtr1g054935.1	1.39494	2.78791	5.93465	4.20676e-05	0.00233766	2.35426
Medtr1g054990.1	0.876762	5.24511	7.12448	6.24112e-06	0.000732018	4.11879
Medtr1g055325.1	3.80134	-0.74068	4.55864	0.000486539	0.0108832	-0.0870725
Medtr1g055435.1	0.443999	3.2052	4.19836	0.000960412	0.01697	-0.767497
Medtr1g056460.1	-0.596044	3.68809	-3.4346	0.00421299	0.0449956	-2.29954
Medtr1g056640.1	0.668976	4.39178	3.67916	0.00261367	0.0327202	-1.9552
Medtr1g056800.1	-0.363853	5.83578	-4.33377	0.000742596	0.0143765	-0.826914
Medtr1g056840.1	1.51423	1.55528	6.61335	1.38357e-05	0.00118113	3.3563
Medtr1g056870.1	1.38791	2.63975	6.49893	1.66146e-05	0.001312	3.30069
Medtr1g056880.1	1.6031	4.88929	7.72008	2.57652e-06	0.000427851	5.05154
Medtr1g056910.1	1.35117	1.99527	5.03338	0.000203241	0.00613948	0.920068
Medtr1g057420.1	0.374964	6.00456	3.42324	0.00430765	0.0457557	-2.61467
Medtr1g057460.2	2.91616	-0.510619	3.44213	0.0041514	0.0445057	-1.78029
Medtr1g057460.1	2.09261	1.62304	6.10916	3.14139e-05	0.00192427	2.68182
Medtr1g059580.1	-0.4479	6.83812	-6.30326	2.28151e-05	0.00157629	2.66018
Medtr1g059590.2	-0.306675	5.1786	-3.86749	0.00181347	0.0256712	-1.66803
Medtr1g059610.1	-0.204322	5.97169	-4.47187	0.000572385	0.0121369	-0.569506
Medtr1g059620.1	-0.624771	0.984836	-3.66102	0.00270767	0.0333411	-1.45778
Medtr1g059660.1	0.562467	4.68628	4.20048	0.000956532	0.0169251	-0.989407
Medtr1g059890.1	1.85343	5.35943	4.3165	0.000767269	0.0147035	-0.692133
Medtr1g059990.1	1.85756	7.12466	6.91516	8.61027e-06	0.000892817	3.65724
Medtr1g060060.1	-0.861489	-0.499107	-4.13258	0.00108894	0.0183113	-0.608907
Medtr1g060070.1	0.523526	4.00836	4.58916	0.000459606	0.0104714	-0.14482
Medtr1g060100.1	-0.861489	-0.499107	-4.13258	0.00108894	0.0183113	-0.608907
Medtr1g060150.1	-0.251717	6.05462	-4.1285	0.00109748	0.0184003	-1.24403
Medtr1g060860.1	0.56534	4.38407	3.76949	0.00219275	0.0290868	-1.75534
Medtr1g061050.1	1.45652	6.89733	6.54172	1.5512e-05	0.00126769	3.09349
Medtr1g061160.1	-0.407788	7.71033	-3.4125	0.0043992	0.0464775	-2.76373
Medtr1g061170.3	-1.34619	3.01514	-6.0547	3.43958e-05	0.00205317	2.55439
Medtr1g061190.1	-0.501562	6.49179	-7.45037	3.82472e-06	0.00054489	4.5188
Medtr1g061220.1	-0.520793	6.23901	-6.79837	1.03298e-05	0.000993434	3.50538
Medtr1g061510.1	1.40387	-5.28078	3.97945	0.001461	0.0223925	-0.991597
Medtr1g061840.1	0.927896	2.31752	6.12375	3.06626e-05	0.00190515	2.71238
Medtr1g061895.1	1.17312	-5.14561	3.47673	0.00387976	0.0425113	-1.78149
Medtr1g062330.1	-0.357985	5.63005	-3.46255	0.00398883	0.043367	-2.50193
Medtr1g062340.1	2.59806	-3.55915	3.7203	0.00241267	0.0309755	-1.42192
Medtr1g062350.1	8.25657	4.34747	4.29159	0.000804369	0.0151397	-0.358718
Medtr1g062370.1	8.51844	3.58354	3.7311	0.00236255	0.0305182	-1.31651
Medtr1g062500.1	2.85229	-3.29209	3.42897	0.00425963	0.0453693	-1.87687
Medtr1g062620.4	2.24991	3.1211	4.01444	0.00136585	0.0213543	-0.980055
Medtr1g062660.1	3.76693	6.77789	8.10639	1.48613e-06	0.00031609	5.56487
Medtr1g062690.1	6.74626	2.84939	4.65123	0.000409482	0.00970655	0.155342
Medtr1g062740.3	-0.262643	5.03604	-3.53984	0.00342957	0.0390441	-2.28099
Medtr1g062740.1	-0.262643	5.03604	-3.53984	0.00342957	0.0390441	-2.28099
Medtr1g062740.2	-0.262643	5.03604	-3.53984	0.00342957	0.0390441	-2.28099
Medtr1g062740.4	-0.262643	5.03604	-3.53984	0.00342957	0.0390441	-2.28099
Medtr1g062880.1	0.422197	4.58608	4.25031	0.000869965	0.0158634	-0.860764
Medtr1g063100.1	0.830243	3.55104	10.7898	5.07419e-08	6.72805e-05	8.8695
Medtr1g063180.1	-0.410132	5.82741	-4.58333	0.000464634	0.010545	-0.35681
Medtr1g063190.1	0.322985	5.59435	3.37422	0.00474149	0.0489052	-2.6657
Medtr1g063210.1	1.1376	8.32893	4.54461	0.000499459	0.0110886	-0.560526
Medtr1g063230.1	1.14047	0.499008	3.73471	0.00234601	0.030368	-1.28492
Medtr1g063330.1	2.14958	-1.52105	4.24299	0.000882164	0.0160139	-0.660232
Medtr1g063340.1	3.7097	-2.33682	5.52703	8.45925e-05	0.00357492	1.1429
Medtr1g063910.3	-0.401289	4.94402	-3.99248	0.00142479	0.0219401	-1.38011
Medtr1g063940.1	-0.338165	5.22219	-3.819	0.00199199	0.0272713	-1.75307
Medtr1g064060.1	0.879226	8.44994	6.99227	7.64268e-06	0.000840082	3.69864
Medtr1g064060.2	1.57739	0.220653	3.63069	0.00287245	0.0346781	-1.46256
Medtr1g064090.1	1.15634	8.37311	4.16969	0.00101441	0.0175484	-1.29377
Medtr1g064320.1	-0.252172	5.09145	-4.19136	0.00097331	0.017122	-1.02466
Medtr1g064630.1	0.573812	3.81839	3.49001	0.00378033	0.0418343	-2.23208
Medtr1g064680.1	0.282097	4.11664	3.36895	0.00479065	0.0492654	-2.50713
Medtr1g066380.1	1.7277	3.35173	4.67332	0.000393036	0.0094643	0.217363
Medtr1g066390.1	2.01491	7.81967	6.13711	2.99908e-05	0.00188197	2.37113
Medtr1g066620.1	0.796963	2.54419	4.71315	0.000365092	0.00901791	0.298215
Medtr1g066640.1	3.40405	0.0218384	3.80225	0.00205774	0.0279167	-1.22077
Medtr1g066710.1	-2.47064	4.52632	-8.97069	4.61982e-07	0.00017848	6.7545
Medtr1g066900.1	0.696112	4.86795	4.06692	0.0012349	0.0199424	-1.26556
Medtr1g066940.4	-1.4815	1.95028	-4.2155	0.000929551	0.0165917	-0.539131
Medtr1g066940.6	-1.4815	1.95028	-4.2155	0.000929551	0.0165917	-0.539131
Medtr1g066970.1	-0.482254	3.78498	-3.56774	0.00324776	0.0378246	-2.11237
Medtr1g067000.1	0.475613	3.44713	4.57971	0.00046778	0.0105813	-0.118618
Medtr1g067000.2	0.475613	3.44713	4.57971	0.00046778	0.0105813	-0.118618
Medtr1g067040.1	0.340816	5.13673	4.97615	0.000225453	0.00654097	0.451458
Medtr1g067050.1	0.189712	5.19941	3.61559	0.00295831	0.0353178	-2.14011
Medtr1g067110.7	-0.70346	4.86763	-6.98425	7.73772e-06	0.000840082	3.89258
Medtr1g067110.6	-0.70346	4.86763	-6.98425	7.73772e-06	0.000840082	3.89258
Medtr1g067110.2	-0.70346	4.86763	-6.98425	7.73772e-06	0.000840082	3.89258
Medtr1g067110.1	-0.70346	4.86763	-6.98425	7.73772e-06	0.000840082	3.89258
Medtr1g067110.4	-0.70346	4.86763	-6.98425	7.73772e-06	0.000840082	3.89258
Medtr1g067180.1	1.83887	9.55781	3.682	0.00259928	0.0326187	-2.30113
Medtr1g067320.1	1.24082	4.24042	4.54484	0.000499243	0.0110878	-0.204474
Medtr1g067450.1	0.901771	2.07858	4.60176	0.000448944	0.0102973	0.107728
Medtr1g067480.1	5.44996	3.61219	3.35866	0.00488822	0.0499622	-1.96638
Medtr1g067660.1	6.72306	1.26364	5.0865	0.000184656	0.00581368	0.824574
Medtr1g067710.1	-0.73176	0.96246	-3.72594	0.00238636	0.0307581	-1.35908
Medtr1g067720.1	-1.04022	0.712609	-4.57339	0.000473329	0.0106755	0.153732
Medtr1g068900.1	2.88611	-3.93602	3.46091	0.00400168	0.0434282	-1.82005
Medtr1g069000.1	-0.472495	7.07148	-4.45883	0.000586575	0.0123454	-0.671157
Medtr1g069005.1	-0.550246	5.03398	-8.08109	1.53983e-06	0.000320837	5.51605
Medtr1g069020.2	-0.266358	3.90564	-3.87002	0.00180462	0.0256117	-1.51276
Medtr1g069020.1	-0.266358	3.90564	-3.87002	0.00180462	0.0256117	-1.51276
Medtr1g069020.3	-0.266358	3.90564	-3.87002	0.00180462	0.0256117	-1.51276
Medtr1g069290.1	-0.277991	5.91047	-4.89611	0.000260836	0.00718932	0.236701
Medtr1g069305.1	-0.545512	1.4866	-3.75591	0.00225137	0.0295561	-1.33112
Medtr1g069385.1	-0.958024	2.19362	-4.0844	0.00119417	0.0194663	-0.892499
Medtr1g069420.1	-0.320255	4.12694	-3.57628	0.00319403	0.0373801	-2.1056
Medtr1g069430.1	0.327987	6.66334	3.82635	0.00196382	0.0270047	-1.86169
Medtr1g069465.1	0.985681	5.53581	6.5029	1.65087e-05	0.00130725	3.08151
Medtr1g069565.1	-0.608635	3.37554	-5.75243	5.73231e-05	0.00281602	2.02535
Medtr1g069645.1	0.155757	7.09878	3.55177	0.00335061	0.0385255	-2.44139
Medtr1g069750.2	1.80877	5.57037	8.93956	4.81146e-07	0.00017848	6.69825
Medtr1g069750.1	1.80877	5.57037	8.93956	4.81146e-07	0.00017848	6.69825
Medtr1g069785.1	-0.357887	5.21416	-3.46474	0.00397177	0.0432016	-2.47144
Medtr1g069910.1	-0.33672	6.15216	-5.66354	6.67753e-05	0.00308341	1.59755
Medtr1g069940.1	1.55478	2.58702	4.25177	0.00086756	0.0158367	-0.459522
Medtr1g069945.1	1.365	3.76343	3.83036	0.00194863	0.0268311	-1.43172
Medtr1g070035.1	-0.759257	2.89819	-5.92888	4.24785e-05	0.00234374	2.35351
Medtr1g070100.1	-2.99127	-4.31367	-3.55105	0.00335528	0.0385435	-1.68813
Medtr1g070135.1	-1.4249	3.82951	-4.6465	0.000413097	0.00974405	-0.0242623
Medtr1g070240.1	-0.397642	4.52358	-3.67679	0.00262576	0.0327606	-1.97049
Medtr1g070310.1	3.7688	-3.13506	4.78129	0.00032196	0.0082856	0.16973
Medtr1g070305.1	4.41798	-1.75595	4.28515	0.000814271	0.0152617	-0.466812
Medtr1g070320.1	3.15182	-3.28402	3.45889	0.0040175	0.0435269	-1.80699
Medtr1g070315.1	3.01021	-2.77987	3.43381	0.00421954	0.0450347	-1.85094
Medtr1g070345.1	1.34966	5.17848	5.60205	7.42588e-05	0.0032728	1.58634
Medtr1g070390.1	-0.888944	6.54494	-5.43874	9.87106e-05	0.00392068	1.15793
Medtr1g070435.1	-0.97485	6.92455	-5.73295	5.92675e-05	0.00289068	1.65846
Medtr1g070440.1	-1.12592	5.62171	-6.98297	7.75303e-06	0.00084028	3.83927
Medtr1g070970.1	0.712334	4.04745	3.79899	0.00207078	0.0280358	-1.67991
Medtr1g071120.1	1.9506	-5.06373	4.10365	0.00115094	0.0190202	-0.829366
Medtr1g071150.1	2.50052	0.361575	3.84031	0.00191141	0.0265591	-1.10591
Medtr1g071300.1	-0.312006	3.42533	-3.44097	0.00416085	0.0445916	-2.27873
Medtr1g071360.1	1.37066	0.702866	3.72513	0.00239012	0.0307938	-1.31187
Medtr1g071360.2	1.97328	-0.242272	4.66529	0.000398937	0.00955838	0.220164
Medtr1g071430.1	0.351628	6.43248	4.06729	0.00123402	0.0199333	-1.36281
Medtr1g071470.1	-0.373648	2.42029	-4.02303	0.00134349	0.0210947	-0.995318
Medtr1g071540.1	-0.388853	6.81511	-8.73798	6.27615e-07	0.000206944	6.35005
Medtr1g071610.1	-0.871355	7.21786	-7.42004	4.00079e-06	0.00056281	4.44349
Medtr1g071810.2	-0.682691	2.05163	-3.63544	0.002846	0.0344254	-1.72876
Medtr1g071810.1	-0.682691	2.05163	-3.63544	0.002846	0.0344254	-1.72876
Medtr1g072130.1	-0.384698	4.9634	-6.1949	2.72577e-05	0.00179944	2.61048
Medtr1g072270.1	-0.385898	4.35082	-5.06762	0.000191053	0.00594419	0.679941
Medtr1g072380.1	-1.17693	3.88158	-3.37179	0.00476408	0.0490651	-2.42131
Medtr1g072510.1	0.377093	5.98361	4.82772	0.000295623	0.00779756	0.103882
Medtr1g072570.1	-2.75796	0.00505274	-4.63561	0.000421542	0.00988095	0.252866
Medtr1g072580.1	-0.375581	6.45927	-4.94931	0.000236725	0.00675788	0.289903
Medtr1g072650.1	-0.212358	6.577	-4.15774	0.00103782	0.0178023	-1.22378
Medtr1g072690.1	-1.16701	3.7358	-9.42409	2.58521e-07	0.000139721	7.33868
Medtr1g072690.2	-1.16701	3.7358	-9.42409	2.58521e-07	0.000139721	7.33868
Medtr1g072740.1	-0.427548	4.57032	-5.5057	8.77985e-05	0.00364039	1.45034
Medtr1g072855.1	-0.655091	3.31913	-5.61699	7.23633e-05	0.00320969	1.76486
Medtr1g073140.1	0.662021	3.15971	4.92067	0.000249405	0.00699176	0.576314
Medtr1g073200.1	1.48575	5.12776	5.54776	8.15945e-05	0.00348758	1.5458
Medtr1g073230.1	-0.357323	5.70477	-4.09208	0.00117672	0.0192587	-1.28168
Medtr1g073260.1	-0.235559	4.8079	-3.51446	0.00360391	0.040358	-2.3037
Medtr1g073300.1	-0.647669	0.87246	-4.13495	0.00108403	0.0182647	-0.625726
Medtr1g073380.1	-0.51742	4.42859	-6.22912	2.5764e-05	0.00172332	2.70257
Medtr1g073390.1	-0.860912	-0.266577	-3.91052	0.00166875	0.0244258	-0.994621
Medtr1g073580.1	2.08704	-2.45005	3.83364	0.00193627	0.0267671	-1.3008
Medtr1g073630.1	0.63087	-0.735617	3.48052	0.00385111	0.0423051	-1.7235
Medtr1g073690.1	-0.318653	6.25738	-5.24954	0.0001379	0.00484475	0.852181
Medtr1g073690.2	-0.318653	6.25738	-5.24954	0.0001379	0.00484475	0.852181
Medtr1g073740.1	1.26781	7.82109	7.44796	3.83842e-06	0.00054489	4.47179
Medtr1g073790.1	-0.446276	5.08611	-6.07755	3.31103e-05	0.00198741	2.40231
Medtr1g073790.2	-0.446276	5.08611	-6.07755	3.31103e-05	0.00198741	2.40231
Medtr1g073910.1	0.533498	5.46714	4.03814	0.00130503	0.0207258	-1.3781
Medtr1g073950.1	0.536745	3.25727	4.92364	0.000248055	0.00697042	0.59202
Medtr1g073990.1	2.9152	-2.63521	4.22734	0.00090882	0.0163558	-0.639151
Medtr1g074040.1	0.447699	2.39018	3.51105	0.00362802	0.0405769	-1.91927
Medtr1g074160.1	-0.854946	2.96592	-3.78742	0.00211778	0.028432	-1.73926
Medtr1g074230.1	3.33631	-0.798203	3.44257	0.00414784	0.0444828	-1.81003
Medtr1g075200.1	-0.883303	4.11699	-5.77307	5.53358e-05	0.0027456	1.95636
Medtr1g475250.3	-1.62165	-0.808428	-3.56025	0.0032956	0.0381107	-1.587
Medtr1g475250.2	-0.883303	4.11699	-5.77307	5.53358e-05	0.0027456	1.95636
Medtr1g475250.1	-0.883303	4.11699	-5.77307	5.53358e-05	0.0027456	1.95636
Medtr1g075250.1	-0.509172	3.35763	-5.95678	4.05287e-05	0.00227952	2.36057
Medtr1g075260.1	1.19685	4.16996	4.37663	0.000684796	0.0136913	-0.578203
Medtr1g075280.5	0.461896	1.91873	4.14604	0.00106128	0.0180226	-0.682724
Medtr1g075280.3	0.461896	1.91873	4.14604	0.00106128	0.0180226	-0.682724
Medtr1g075280.2	0.461896	1.91873	4.14604	0.00106128	0.0180226	-0.682724
Medtr1g075280.1	0.461896	1.91873	4.14604	0.00106128	0.0180226	-0.682724
Medtr1g075280.8	0.461896	1.91873	4.14604	0.00106128	0.0180226	-0.682724
Medtr1g075280.9	0.461896	1.91873	4.14604	0.00106128	0.0180226	-0.682724
Medtr1g075280.7	0.461896	1.91873	4.14604	0.00106128	0.0180226	-0.682724
Medtr1g075280.6	0.461896	1.91873	4.14604	0.00106128	0.0180226	-0.682724
Medtr1g075280.4	0.461896	1.91873	4.14604	0.00106128	0.0180226	-0.682724
Medtr1g075340.1	4.40773	6.91861	6.38259	2.00496e-05	0.00145456	2.95108
Medtr1g075340.2	4.40773	6.91861	6.38259	2.00496e-05	0.00145456	2.95108
Medtr1g075380.1	3.26664	4.29139	4.58106	0.0004666	0.0105661	0.0165665
Medtr1g075410.1	2.71411	7.0832	6.39134	1.9767e-05	0.00144661	2.85825
Medtr1g075460.2	0.352312	4.88944	4.90999	0.000254309	0.00704996	0.360171
Medtr1g075460.1	0.352312	4.88944	4.90999	0.000254309	0.00704996	0.360171
Medtr1g075530.1	-0.701445	2.1249	-4.68156	0.000387078	0.00935635	0.253591
Medtr1g075540.2	-0.780521	3.63865	-7.60824	3.03179e-06	0.000471167	4.92156
Medtr1g075540.3	-0.780521	3.63865	-7.60824	3.03179e-06	0.000471167	4.92156
Medtr1g075540.1	-0.780521	3.63865	-7.60824	3.03179e-06	0.000471167	4.92156
Medtr1g075740.1	-0.413364	5.15339	-3.52833	0.00350758	0.0396425	-2.33916
Medtr1g076190.1	-0.377557	7.21523	-4.67813	0.000389548	0.00939484	-0.278204
Medtr1g093120.1	-0.671343	3.4384	-3.65499	0.00273962	0.0335864	-1.8907
Medtr1g093100.1	1.93724	5.93014	4.62388	0.00043083	0.0100038	-0.188463
Medtr1g076210.1	0.239884	3.9283	3.66046	0.00271059	0.0333571	-1.91574
Medtr1g093280.1	0.239884	3.9283	3.66046	0.00271059	0.0333571	-1.91574
Medtr1g076400.2	-0.514805	2.86768	-4.11859	0.00111848	0.018667	-0.873284
Medtr1g076400.1	-0.514805	2.86768	-4.11859	0.00111848	0.018667	-0.873284
Medtr1g076430.1	-0.94492	1.86012	-3.88244	0.0017618	0.0252963	-1.24667
Medtr1g076470.1	-1.7508	5.86613	-8.22134	1.26602e-06	0.000285584	5.66916
Medtr1g076930.1	3.33084	-3.04556	3.50693	0.0036573	0.0408312	-1.74916
Medtr1g077030.1	0.860625	6.64911	3.75094	0.00227321	0.0297548	-1.99378
Medtr1g077190.1	-0.377526	5.22667	-7.32444	4.61399e-06	0.000611786	4.3936
Medtr1g077300.1	6.21855	-0.893004	6.58627	1.44459e-05	0.00121002	2.88032
Medtr1g077520.1	-2.66891	2.41473	-4.04612	0.0012852	0.0204839	-1.00498
Medtr1g077840.1	-0.768402	4.66772	-4.41277	0.000639676	0.0130702	-0.565959
Medtr1g077940.1	-0.154727	5.92118	-3.71448	0.0024401	0.0312145	-2.03138
Medtr1g078030.1	-0.672552	8.28982	-11.8024	1.68264e-08	4.71306e-05	9.98332
Medtr1g078040.1	-0.414107	6.14183	-5.40363	0.00010499	0.00404379	1.14268
Medtr1g078070.1	-0.23395	5.42469	-4.226	0.000911149	0.0163826	-0.99052
Medtr1g078100.1	-0.572831	4.71908	-3.59927	0.00305394	0.0362003	-2.14101
Medtr1g078150.1	-1.27079	0.481304	-4.86861	0.000274282	0.0074285	0.656154
Medtr1g078170.1	-0.579821	1.41962	-3.94835	0.00155124	0.0232833	-1.05756
Medtr1g078190.1	-0.484836	3.98613	-3.89384	0.00172339	0.0249613	-1.4994
Medtr1g078290.4	-0.525148	4.03017	-3.70426	0.00248909	0.0316696	-1.8364
Medtr1g078290.2	-2.21689	-1.47269	-3.73089	0.00236348	0.0305201	-1.39409
Medtr1g079375.1	-0.737975	0.275952	-3.7111	0.00245623	0.031369	-1.34744
Medtr1g079450.1	2.46867	-2.9653	4.77072	0.000328289	0.00839158	0.0833856
Medtr1g079470.1	-0.57973	2.98581	-3.71532	0.00243614	0.0311741	-1.65465
Medtr1g079790.1	-0.217326	5.49008	-3.99849	0.00140841	0.0218064	-1.44613
Medtr1g080030.1	-0.365863	5.41051	-7.34432	4.47872e-06	0.000605316	4.41335
Medtr1g080150.1	0.251776	4.80005	4.08115	0.00120164	0.0195471	-1.20494
Medtr1g080330.1	0.354841	4.87716	4.81746	0.000301245	0.00791454	0.187528
Medtr1g080510.1	1.05994	2.07673	3.61642	0.0029535	0.0353009	-1.69482
Medtr1g081230.1	1.26492	0.462963	4.49497	0.000548102	0.0118073	-0.0219724
Medtr1g081240.1	-1.2794	3.64951	-8.31125	1.11804e-06	0.000265982	5.90486
Medtr1g081710.1	-0.511513	5.43749	-7.07927	6.687e-06	0.000766043	4.00039
Medtr1g081790.1	-0.308331	5.84132	-6.01838	3.65485e-05	0.00212271	2.25033
Medtr1g081870.1	-0.232807	6.32474	-6.04868	3.47429e-05	0.00206204	2.27041
Medtr1g082210.1	-0.573081	3.4212	-3.91095	0.00166735	0.0244258	-1.37675
Medtr1g082360.1	0.878508	3.26527	5.69169	6.36166e-05	0.00299989	1.93914
Medtr1g082480.1	-0.831293	5.51715	-5.33724	0.00011803	0.00440451	1.08647
Medtr1g082660.2	0.358977	4.64503	3.68492	0.00258454	0.0325124	-1.95009
Medtr1g082660.1	0.358977	4.64503	3.68492	0.00258454	0.0325124	-1.95009
Medtr1g082670.1	0.758494	0.545386	3.41024	0.0044187	0.0466332	-1.88331
Medtr1g082840.1	-0.243916	6.48666	-4.13207	0.00109001	0.0183193	-1.26566
Medtr1g083230.1	0.304624	5.09361	4.94415	0.000238961	0.00680213	0.406381
Medtr1g083370.1	2.52864	-2.00186	4.37512	0.000686752	0.0137128	-0.488183
Medtr1g083440.1	-1.57728	0.690156	-4.12264	0.00110985	0.0185578	-0.626575
Medtr1g083540.1	-0.360655	6.40903	-7.22588	5.35124e-06	0.00066282	4.177
Medtr1g083720.1	-0.240696	6.14159	-3.58998	0.00310978	0.0366695	-2.28888
Medtr1g083750.1	-0.66375	5.07996	-5.02269	0.000207212	0.00619934	0.523007
Medtr1g083750.2	-0.63496	3.84772	-3.46063	0.00400383	0.0434392	-2.30877
Medtr1g083860.1	-1.32522	3.40311	-6.58905	1.43819e-05	0.00120895	3.37856
Medtr1g083910.1	-0.421471	6.41233	-4.12104	0.00111325	0.0185996	-1.27343
Medtr1g084090.1	-0.38077	5.13532	-3.56531	0.00326321	0.037912	-2.27002
Medtr1g084100.1	0.358571	4.63696	4.31341	0.000771779	0.0147535	-0.743001
Medtr1g084140.1	1.38824	4.50837	7.72697	2.55097e-06	0.000427349	5.07247
Medtr1g084140.2	1.38824	4.50837	7.72697	2.55097e-06	0.000427349	5.07247
Medtr1g084160.1	0.452059	4.33012	5.18858	0.000153743	0.00516879	0.935179
Medtr1g084610.1	0.210156	4.25802	3.7339	0.00234972	0.0303927	-1.80704
Medtr1g084670.1	1.42847	0.0200536	3.70011	0.00250929	0.0318356	-1.37041
Medtr1g084720.1	1.15863	6.38871	6.78122	1.06115e-05	0.00101426	3.49411
Medtr1g484840.1	-0.63206	1.53111	-3.52006	0.00356466	0.0400624	-1.80682
Medtr1g484920.1	-0.596206	4.49666	-3.84412	0.00189739	0.0264201	-1.66595
Medtr1g485020.1	-2.22506	-1.2577	-3.7269	0.00238189	0.0307069	-1.31075
Medtr1g084980.1	-0.569817	2.31104	-3.4555	0.00404419	0.0436511	-2.08479
Medtr1g084990.1	-1.17937	8.16324	-11.0629	3.73736e-08	5.45759e-05	9.17763
Medtr1g085090.1	-0.834505	1.37142	-3.43823	0.00418316	0.0447768	-2.00116
Medtr1g085160.1	-0.955176	5.82676	-5.06309	0.000192619	0.00596611	0.543971
Medtr1g085530.1	-0.364555	5.10117	-5.07956	0.000186982	0.00586439	0.630838
Medtr1g085570.5	1.22942	5.95409	8.84654	5.43622e-07	0.00019013	6.54747
Medtr1g085610.1	0.974795	4.05865	11.7828	1.71778e-08	4.71306e-05	9.93512
Medtr1g085700.1	0.788504	0.846131	3.365	0.00482783	0.049517	-1.96338
Medtr1g086050.1	-0.356513	6.25808	-5.07449	0.000188698	0.00588998	0.525646
Medtr1g086095.1	-0.650061	1.63864	-3.49735	0.00372648	0.0413442	-1.86289
Medtr1g086180.2	-0.455634	1.45854	-3.57903	0.00317698	0.0372504	-1.79372
Medtr1g086180.1	-0.455634	1.45854	-3.57903	0.00317698	0.0372504	-1.79372
Medtr1g086230.1	-0.409541	7.0391	-6.41636	1.89815e-05	0.00141666	2.83361
Medtr1g086250.1	-0.427666	6.45649	-4.39972	0.000655607	0.0132976	-0.748771
Medtr1g086320.1	1.916	3.03821	4.26276	0.000849621	0.0156789	-0.510693
Medtr1g086480.1	0.189066	7.24176	3.4902	0.0037789	0.041829	-2.57066
Medtr1g086480.2	0.189066	7.24176	3.4902	0.0037789	0.041829	-2.57066
Medtr1g086490.1	8.82038	1.4868	5.30448	0.000125078	0.00455033	1.2448
Medtr1g086650.1	-2.17593	-1.84458	-4.096	0.00116793	0.0191765	-0.852712
Medtr1g086980.8	-0.792449	5.17711	-4.27422	0.000831338	0.0154697	-0.894729
Medtr1g086995.1	2.51574	-3.32975	3.36281	0.00484864	0.0496488	-1.98565
Medtr1g087040.1	-0.41678	5.74112	-3.69713	0.00252389	0.0319622	-2.06537
Medtr1g087120.1	-0.420319	5.86392	-7.94289	1.87175e-06	0.000357809	5.28081
Medtr1g087200.1	-2.49083	3.71667	-6.54524	1.54249e-05	0.00126649	3.3437
Medtr1g087270.1	-0.806309	2.88218	-4.03785	0.00130577	0.0207323	-1.07164
Medtr1g087300.1	-0.573739	3.23198	-7.95242	1.84659e-06	0.000355197	5.41869
Medtr1g087330.1	0.680103	2.16654	3.48471	0.00381968	0.0420641	-1.91218
Medtr1g087390.1	1.97876	-0.971763	3.82511	0.00196853	0.0270451	-1.27976
Medtr1g087540.1	5.09387	-1.85508	7.33097	4.56909e-06	0.000607764	3.51535
Medtr1g087440.3	-0.394246	1.98314	-4.25456	0.000862965	0.0157756	-0.51215
Medtr1g087440.1	-0.394246	1.98314	-4.25456	0.000862965	0.0157756	-0.51215
Medtr1g087440.4	-0.394246	1.98314	-4.25456	0.000862965	0.0157756	-0.51215
Medtr1g087440.6	-0.394246	1.98314	-4.25456	0.000862965	0.0157756	-0.51215
Medtr1g087440.2	-0.394246	1.98314	-4.25456	0.000862965	0.0157756	-0.51215
Medtr1g087440.5	-0.394246	1.98314	-4.25456	0.000862965	0.0157756	-0.51215
Medtr1g087840.1	0.552477	2.02597	4.24539	0.000878154	0.015969	-0.508375
Medtr1g087910.1	0.633427	8.11909	5.98585	3.85964e-05	0.00219661	2.04493
Medtr1g088110.1	-1.84896	2.88086	-4.24934	0.000871583	0.0158866	-0.766484
Medtr1g088420.1	0.433444	6.59519	5.62346	7.15579e-05	0.00318757	1.50065
Medtr1g088610.1	-0.304023	6.60498	-4.05936	0.00125294	0.020119	-1.42842
Medtr1g088630.3	-0.555545	3.64823	-4.64257	0.000416124	0.00980432	-0.0396638
Medtr1g088630.2	-0.572857	5.34037	-4.98482	0.000221931	0.00648103	0.425877
Medtr1g088680.1	0.410737	9.28478	4.24175	0.000884249	0.0160424	-1.23731
Medtr1g088700.1	0.856552	3.71018	8.42526	9.56284e-07	0.000254237	6.05694
Medtr1g088730.1	-0.33577	6.776	-6.32219	2.21209e-05	0.00155068	2.693
Medtr1g088765.1	3.37102	-3.3945	4.65165	0.000409162	0.00970635	-0.0506923
Medtr1g088940.2	-5.075	-0.438632	-3.83598	0.00192753	0.0266877	-1.14428
Medtr1g089180.1	0.886753	5.94481	5.23331	0.000141945	0.00491201	0.892801
Medtr1g089630.1	-0.863222	3.76091	-5.6478	6.86121e-05	0.00313019	1.7659
Medtr1g089760.1	-0.451518	5.14319	-5.98066	3.89342e-05	0.00220777	2.23302
Medtr1g089865.1	1.48913	4.22466	6.04763	3.48044e-05	0.00206261	2.4718
Medtr1g090060.1	1.99657	9.71124	5.47338	9.28985e-05	0.00375701	1.09541
Medtr1g090140.1	0.990862	6.6301	5.92933	4.24466e-05	0.00234374	2.05001
Medtr1g090150.1	1.65197	6.05058	6.45646	1.77907e-05	0.00136539	3.00063
Medtr1g090250.1	-2.7956	-4.44349	-3.89291	0.00172649	0.0249613	-1.18232
Medtr1g090290.1	-2.2066	4.36628	-6.83454	9.76153e-06	0.000956492	3.7023
Medtr1g090300.1	-0.683323	3.86667	-7.63511	2.91514e-06	0.000468218	4.94274
Medtr1g090320.1	-0.683764	6.47566	-3.89621	0.00171551	0.0248973	-1.70919
Medtr1g090340.1	-0.471134	6.05214	-7.08204	6.65877e-06	0.000765623	3.97374
Medtr1g090460.1	-1.47083	-4.96951	-3.36692	0.00480972	0.0494054	-1.93999
Medtr1g090490.1	0.205829	6.29293	5.07019	0.000190168	0.00592259	0.527675
Medtr1g090620.1	-0.174462	5.56216	-3.55533	0.00332737	0.0383449	-2.30749
Medtr1g090630.1	1.30768	6.50741	10.4704	7.31346e-08	8.66922e-05	8.55793
Medtr1g090667.1	4.27486	3.23383	7.32036	4.64225e-06	0.000612554	4.30196
Medtr1g090673.1	-1.42296	1.65827	-5.76401	5.61997e-05	0.00277082	2.12468
Medtr1g090683.1	-0.613616	3.60849	-4.05161	0.00127172	0.0203524	-1.2102
Medtr1g090693.1	-0.522138	4.05485	-4.34645	0.000724994	0.0141411	-0.63943
Medtr1g090697.1	3.30679	-1.35229	4.07636	0.00121274	0.0196707	-0.841776
Medtr1g090770.1	2.66951	1.19367	4.75594	0.000337354	0.00854963	0.431517
Medtr1g090817.1	-0.681648	4.91703	-4.22577	0.000911553	0.0163851	-0.991343
Medtr1g090827.1	-0.369148	6.32551	-5.76992	5.56344e-05	0.00274998	1.76898
Medtr1g090837.1	0.422213	6.42109	3.60996	0.00299094	0.0356459	-2.2668
Medtr1g091053.1	-1.96112	-4.79957	-3.65383	0.00274581	0.0336219	-1.51069
Medtr1g092570.1	-0.51557	2.80046	-5.05838	0.000194263	0.00598431	0.871554
Medtr1g492600.1	0.397178	3.7576	4.3542	0.000714441	0.0140036	-0.553359
Medtr1g492640.1	-0.543425	5.61662	-5.93776	4.18474e-05	0.00232847	2.11763
Medtr1g492660.1	-0.679619	5.11565	-4.50094	0.000542005	0.011716	-0.451728
Medtr1g492730.1	0.698067	5.22375	5.95036	4.09685e-05	0.00229391	2.20108
Medtr1g492940.3	-2.35448	-0.183129	-3.64775	0.00277853	0.0338591	-1.44979
Medtr1g492940.1	-0.472372	5.4417	-6.52807	1.58552e-05	0.00127454	3.12006
Medtr1g492940.5	2.33528	-4.60527	4.69224	0.000379501	0.00922419	-0.0137014
Medtr1g093650.1	2.77355	-0.804674	3.8472	0.00188608	0.0263304	-1.19569
Medtr1g094000.1	1.46177	2.32338	3.81448	0.00200952	0.027427	-1.31372
Medtr1g093960.1	1.35943	-1.69198	3.76706	0.00220313	0.0291691	-1.36748
Medtr1g093985.1	1.35943	-1.69198	3.76706	0.00220313	0.0291691	-1.36748
Medtr1g094085.2	1.36555	1.9309	5.47728	9.22674e-05	0.00375701	1.67355
Medtr1g094125.1	2.18722	-4.4467	4.66811	0.000396858	0.00952321	-0.0385069
Medtr1g094155.1	0.486423	5.03632	4.8705	0.00027334	0.00741587	0.272918
Medtr1g094165.1	-0.257201	6.40161	-4.04808	0.00128035	0.0204486	-1.42402
Medtr1g094185.1	0.645434	3.15775	4.02451	0.00133967	0.0210822	-1.05266
Medtr1g094620.3	-1.41359	5.80043	-12.259	1.04946e-08	4.23775e-05	10.4905
Medtr1g094620.2	-1.41359	5.80043	-12.259	1.04946e-08	4.23775e-05	10.4905
Medtr1g094620.5	-1.41359	5.80043	-12.259	1.04946e-08	4.23775e-05	10.4905
Medtr1g094620.4	-1.41359	5.80043	-12.259	1.04946e-08	4.23775e-05	10.4905
Medtr1g094620.1	-1.71235	4.15158	-7.89943	1.9912e-06	0.000368219	5.31723
Medtr1g094660.1	-1.22008	4.33934	-9.58902	2.10395e-07	0.000129818	7.53801
Medtr1g094740.1	-0.467978	3.5761	-4.55583	0.000489103	0.0109169	-0.159015
Medtr1g094810.1	0.905688	4.07837	3.78099	0.00214436	0.0286893	-1.66539
Medtr1g094930.2	-2.18733	1.60299	-4.26806	0.000841123	0.015582	-0.380606
Medtr1g095000.1	0.278995	3.80098	3.45318	0.00406262	0.0437874	-2.30521
Medtr1g095360.1	-0.752013	4.30904	-4.32012	0.000762025	0.0146299	-0.674389
Medtr1g095470.1	1.70039	-5.14561	4.4548	0.000591034	0.0123976	-0.307373
Medtr1g095500.1	-0.443905	2.71057	-3.68167	0.00260093	0.0326263	-1.71428
Medtr1g095510.2	4.52088	-3.11325	4.01026	0.00137689	0.0214302	-0.910036
Medtr1g095570.2	-0.330311	5.47621	-3.73485	0.00234537	0.030368	-1.9522
Medtr1g095570.1	-0.635176	4.7403	-4.88563	0.000265876	0.00728314	0.318267
Medtr1g095600.3	0.498615	5.28984	4.98656	0.000221233	0.00646693	0.475757
Medtr1g095600.1	0.498615	5.28984	4.98656	0.000221233	0.00646693	0.475757
Medtr1g095600.2	0.498615	5.28984	4.98656	0.000221233	0.00646693	0.475757
Medtr1g095650.1	-0.478705	5.15857	-3.54909	0.00336818	0.0386354	-2.29157
Medtr1g095780.1	-0.337764	5.76191	-5.26672	0.00013375	0.00475964	0.919784
Medtr1g096460.1	-0.312848	6.97524	-3.4649	0.00397052	0.0432016	-2.61561
Medtr1g096780.1	-0.618693	6.23398	-7.87729	2.05511e-06	0.000374649	5.15092
Medtr1g097430.4	0.473613	4.33052	4.40987	0.000643183	0.0131203	-0.52318
Medtr1g097430.1	0.685917	4.68385	4.55141	0.000493152	0.0109838	-0.286352
Medtr1g097570.1	0.396884	2.94572	4.98392	0.000222297	0.00648868	0.712708
Medtr1g098140.1	2.22601	7.09812	4.21293	0.000934103	0.0166192	-1.10159
Medtr1g097910.1	1.77869	6.90454	4.73802	0.000348698	0.00870745	-0.0891721
Medtr1g097935.1	2.38524	8.10134	4.62292	0.000431604	0.0100176	-0.384918
Medtr1g098250.1	-0.537215	2.01594	-3.71386	0.00244307	0.0312402	-1.52327
Medtr1g098280.1	0.60768	6.12784	5.59094	7.57019e-05	0.00331064	1.48295
Medtr1g098530.1	-0.227581	5.35985	-3.45854	0.00402023	0.0435313	-2.47357
Medtr1g098530.2	-0.227581	5.35985	-3.45854	0.00402023	0.0435313	-2.47357
Medtr1g098590.1	0.59232	3.94745	4.02732	0.00133246	0.0210232	-1.20087
Medtr1g098650.1	-0.50392	3.63635	-3.96079	0.00151447	0.0229468	-1.34706
Medtr1g098760.1	-1.9639	-0.157104	-5.1105	0.00017685	0.00564029	1.05896
Medtr1g098790.2	-0.314043	4.79419	-3.55028	0.00336039	0.0385594	-2.23406
Medtr1g098790.3	-0.314043	4.79419	-3.55028	0.00336039	0.0385594	-2.23406
Medtr1g098790.1	-0.314043	4.79419	-3.55028	0.00336039	0.0385594	-2.23406
Medtr1g098790.4	-0.314043	4.79419	-3.55028	0.00336039	0.0385594	-2.23406
Medtr1g098870.1	-0.4616	5.49938	-3.49801	0.00372161	0.0412976	-2.43207
Medtr1g098900.1	-0.390079	5.29895	-3.50964	0.00363802	0.0406742	-2.37859
Medtr1g098920.1	0.52736	3.98858	4.52979	0.0005135	0.0112997	-0.226433
Medtr1g098980.1	-2.27809	-3.40289	-3.47373	0.0039026	0.0427127	-1.8151
Medtr1g099280.3	1.10144	5.99459	5.90071	4.45474e-05	0.00240985	2.05952
Medtr1g099280.2	1.10144	5.99459	5.90071	4.45474e-05	0.00240985	2.05952
Medtr1g099420.1	-0.288278	5.14329	-3.89309	0.0017259	0.0249613	-1.61369
Medtr1g099640.1	-2.01287	0.697154	-4.35394	0.000714796	0.0140036	-0.222261
Medtr1g100070.1	-0.716498	4.29353	-3.45837	0.00402155	0.0435313	-2.42113
Medtr1g100110.1	-0.594886	3.95292	-6.53864	1.55887e-05	0.00126769	3.22979
Medtr1g100250.1	-0.432697	4.68638	-3.99422	0.00142003	0.0219047	-1.38882
Medtr1g100800.1	0.675966	2.5765	7.08217	6.65745e-06	0.000765623	4.17904
Medtr1g101040.1	3.92764	-2.42082	4.89538	0.000261183	0.0071957	0.350648
Medtr1g100643.1	-0.400475	7.42417	-4.56297	0.000482622	0.0108365	-0.525808
Medtr1g100647.1	-0.594736	6.7132	-4.25176	0.000867575	0.0158367	-1.07359
Medtr1g100777.1	1.04029	2.76639	4.76692	0.000330595	0.00843666	0.408215
Medtr1g100797.1	-0.465278	5.43229	-5.35043	0.000115311	0.00432114	1.09866
Medtr1g101520.1	-0.462869	5.82453	-4.66206	0.000401335	0.00960108	-0.204322
Medtr1g101540.1	1.36211	3.95278	6.44697	1.80652e-05	0.00137966	3.11512
Medtr1g101630.1	-0.665635	4.63639	-9.78627	1.65034e-07	0.000123913	7.77493
Medtr1g101630.2	-0.665635	4.63639	-9.78627	1.65034e-07	0.000123913	7.77493
Medtr1g101870.1	-0.558678	2.44893	-3.35805	0.00489403	0.0499777	-2.28132
Medtr1g102030.1	-0.600863	2.69399	-5.45388	9.61247e-05	0.00384246	1.56853
Medtr1g102070.1	1.31433	2.97542	3.76673	0.00220454	0.0291811	-1.472
Medtr1g102370.1	-0.837836	4.64448	-6.26586	2.42556e-05	0.0016484	2.74623
Medtr1g102450.1	-0.500288	2.77008	-5.15223	0.000164081	0.00537543	1.01694
Medtr1g102470.1	0.724516	2.91587	5.42444	0.00010122	0.00397224	1.53057
Medtr1g102470.2	0.724516	2.91587	5.42444	0.00010122	0.00397224	1.53057
Medtr1g102570.1	2.8221	7.13125	9.006	4.41216e-07	0.00017848	6.71841
Medtr1g102710.1	-0.307685	5.34014	-4.50011	0.000542845	0.0117197	-0.471995
Medtr1g102770.1	1.17664	-5.32172	3.75632	0.00224956	0.0295561	-1.32292
Medtr1g102780.1	3.92212	8.81316	10.4268	7.6932e-08	8.66922e-05	8.45315
Medtr1g102800.1	6.85046	-0.557289	12.3146	9.91811e-09	4.23775e-05	7.68662
Medtr1g102810.1	4.34021	4.67928	8.17135	1.35718e-06	0.000294697	5.71901
Medtr1g102830.1	3.08709	3.64575	11.1137	3.53312e-08	5.45759e-05	9.09466
Medtr1g102870.1	0.280396	8.32494	3.82167	0.00198172	0.027172	-1.98854
Medtr1g102950.6	-0.385637	2.72048	-5.47225	9.30827e-05	0.00375701	1.59808
Medtr1g102950.5	-0.385637	2.72048	-5.47225	9.30827e-05	0.00375701	1.59808
Medtr1g102950.7	-0.385637	2.72048	-5.47225	9.30827e-05	0.00375701	1.59808
Medtr1g102950.2	-0.385637	2.72048	-5.47225	9.30827e-05	0.00375701	1.59808
Medtr1g102950.1	-0.385637	2.72048	-5.47225	9.30827e-05	0.00375701	1.59808
Medtr1g102950.4	-0.385637	2.72048	-5.47225	9.30827e-05	0.00375701	1.59808
Medtr1g102950.3	-0.385637	2.72048	-5.47225	9.30827e-05	0.00375701	1.59808
Medtr1g103050.1	0.968537	3.10506	6.5885	1.43944e-05	0.00120895	3.3935
Medtr1g103150.1	-0.707168	3.92541	-4.72674	0.000356035	0.00884326	0.129602
Medtr1g103160.3	-1.15755	3.35389	-3.3658	0.00482031	0.0494643	-2.43175
Medtr1g103500.2	0.826482	3.15902	3.91967	0.00163949	0.0241884	-1.33946
Medtr1g103500.1	0.826482	3.15902	3.91967	0.00163949	0.0241884	-1.33946
Medtr1g103500.3	0.826482	3.15902	3.91967	0.00163949	0.0241884	-1.33946
Medtr1g103680.1	4.43801	3.55866	4.60311	0.000447812	0.0102787	0.188492
Medtr1g103710.1	-0.29822	8.19687	-6.07195	3.34202e-05	0.00200069	2.18601
Medtr1g103740.1	-0.365336	4.1066	-4.31407	0.00077081	0.0147449	-0.680392
Medtr1g103830.2	-0.441182	5.46244	-8.62222	7.32555e-07	0.000215167	6.25348
Medtr1g103830.1	-0.441182	5.46244	-8.62222	7.32555e-07	0.000215167	6.25348
Medtr1g103830.3	-0.441182	5.46244	-8.62222	7.32555e-07	0.000215167	6.25348
Medtr1g104780.1	1.39261	7.41849	3.84387	0.00189831	0.0264241	-1.86615
Medtr1g104820.3	-1.19176	-0.261811	-4.23184	0.000901072	0.0162482	-0.484185
Medtr1g104820.10	-1.19176	-0.261811	-4.23184	0.000901072	0.0162482	-0.484185
Medtr1g104820.2	-1.19176	-0.261811	-4.23184	0.000901072	0.0162482	-0.484185
Medtr1g104820.8	-1.19176	-0.261811	-4.23184	0.000901072	0.0162482	-0.484185
Medtr1g104880.1	-0.30668	3.7065	-4.87567	0.000270763	0.00737163	0.417235
Medtr1g104880.2	-0.30668	3.7065	-4.87567	0.000270763	0.00737163	0.417235
Medtr1g105020.1	1.28668	7.40558	6.48182	1.7078e-05	0.00133369	2.95078
Medtr1g105495.1	-0.700173	4.53131	-4.18143	0.000991927	0.0173628	-0.999232
Medtr1g105605.2	-0.4658	2.04982	-4.55777	0.000487334	0.0108893	0.0542514
Medtr1g105605.1	-0.4658	2.04982	-4.55777	0.000487334	0.0108893	0.0542514
Medtr1g105615.1	-1.58548	-0.163005	-5.46005	9.5091e-05	0.00381828	1.55733
Medtr1g105615.2	-1.58548	-0.163005	-5.46005	9.5091e-05	0.00381828	1.55733
Medtr1g105630.1	-2.70865	-2.0719	-3.75694	0.00224684	0.0295561	-1.31273
Medtr1g105640.1	-0.546815	4.29771	-4.32352	0.000757143	0.0145901	-0.709315
Medtr1g105650.1	-0.723969	3.9268	-3.87896	0.00177367	0.0253866	-1.59161
Medtr1g105655.1	-0.805221	4.93758	-5.17949	0.000156261	0.00522707	0.80588
Medtr1g105725.1	-2.03133	-0.844656	-4.40847	0.000644881	0.0131506	-0.246239
Medtr1g105785.1	-0.323171	4.93146	-3.48218	0.00383862	0.0422052	-2.40038
Medtr1g105820.1	1.19628	5.03554	7.39248	4.16817e-06	0.000575956	4.51937
Medtr1g105930.2	-1.0297	2.12343	-4.18667	0.000982048	0.0172345	-0.654892
Medtr1g106025.1	-0.279687	5.15908	-3.7513	0.0022716	0.0297465	-1.89996
Medtr1g106030.1	0.881724	4.42542	6.1564	2.90477e-05	0.0018534	2.62123
Medtr1g106060.1	1.53424	-2.14572	5.29914	0.000126267	0.00458481	0.645211
Medtr1g106095.1	-0.408797	6.48673	-6.51488	1.61941e-05	0.00129219	3.02737
Medtr1g106460.1	-3.18305	-4.10259	-5.69877	6.28472e-05	0.00298307	1.23223
Medtr1g106590.1	-0.590463	3.57654	-4.92655	0.000246743	0.00694526	0.528488
Medtr1g106630.1	-0.497861	1.97104	-3.54908	0.00336825	0.0386354	-1.80695
Medtr1g106730.1	1.49522	6.75919	5.24175	0.000139825	0.00487621	0.864271
Medtr1g106430.1	1.44985	3.68673	5.08521	0.000185085	0.00581368	0.879305
Medtr1g106430.2	1.44985	3.68673	5.08521	0.000185085	0.00581368	0.879305
Medtr1g106430.3	1.44985	3.68673	5.08521	0.000185085	0.00581368	0.879305
Medtr1g106420.1	-0.693585	2.8471	-3.97621	0.00147015	0.0225007	-1.3958
Medtr1g106815.1	-0.382149	4.63955	-3.47843	0.00386689	0.042412	-2.3676
Medtr1g106855.1	-0.348956	5.42268	-4.71821	0.000361693	0.00895169	-0.0558948
Medtr1g107165.1	2.71062	2.1795	10.3186	8.72922e-08	8.66922e-05	7.95374
Medtr1g107285.1	1.77148	7.33139	5.6284	7.09491e-05	0.00317407	1.45846
Medtr1g107295.1	3.20355	3.61095	7.7319	2.53283e-06	0.000426603	5.11165
Medtr1g107300.1	3.01644	1.20152	5.43648	9.91018e-05	0.00392871	1.59476
Medtr1g107315.1	2.46289	6.30275	8.04758	1.61412e-06	0.000326593	5.43639
Medtr1g107380.1	2.18812	0.43245	5.69929	6.27912e-05	0.00298307	1.78626
Medtr1g107425.1	0.750831	7.88334	4.26376	0.000848014	0.0156662	-1.09206
Medtr1g108490.1	0.47323	2.44367	5.5464	8.17886e-05	0.00349348	1.75718
Medtr1g108690.1	-0.30293	6.41466	-4.02572	0.00133656	0.0210498	-1.46591
Medtr1g108710.1	0.473642	3.36972	3.76256	0.00222246	0.0293295	-1.6293
Medtr1g108800.1	-0.979114	1.00302	-3.48844	0.0037919	0.0419207	-1.80138
Medtr1g109120.5	1.91969	-0.241423	4.8824	0.000267451	0.00730381	0.493638
Medtr1g109120.6	1.91969	-0.241423	4.8824	0.000267451	0.00730381	0.493638
Medtr1g109200.1	0.450004	7.82593	4.69222	0.000379512	0.00922419	-0.277297
Medtr1g109320.1	1.76518	-0.0864701	3.56665	0.00325467	0.037848	-1.5721
Medtr1g109350.1	-1.79985	0.0165141	-4.85047	0.000283549	0.0075774	0.539846
Medtr1g109380.1	0.729292	3.24592	4.06057	0.00125004	0.0200978	-1.03453
Medtr1g109430.1	0.487932	5.24111	3.89291	0.00172649	0.0249613	-1.62102
Medtr1g110210.2	-0.767657	2.81394	-4.40782	0.000645673	0.0131542	-0.308843
Medtr1g110210.1	-0.767657	2.81394	-4.40782	0.000645673	0.0131542	-0.308843
Medtr1g110300.2	-0.751783	2.24608	-3.58778	0.00312319	0.0367858	-1.77189
Medtr1g110300.6	-3.45622	-3.17144	-3.40381	0.00447465	0.0469691	-1.87984
Medtr1g110370.1	0.94298	3.58221	4.4554	0.000590361	0.012395	-0.317852
Medtr1g111000.1	-1.33887	5.36023	-3.90712	0.00167972	0.0245609	-1.6486
Medtr1g111090.1	-0.483137	7.42238	-8.93163	4.86161e-07	0.000178615	6.57934
Medtr1g111100.1	0.493811	3.59033	4.3041	0.000785523	0.0149065	-0.60182
Medtr1g111190.1	-0.648689	0.930834	-3.9763	0.00146989	0.0225007	-0.904018
Medtr1g111380.1	-0.616299	2.79808	-4.17304	0.00100793	0.0175357	-0.787855
Medtr1g111390.1	-0.275938	7.04767	-4.21199	0.000935778	0.0166382	-1.15996
Medtr1g111540.1	-0.908713	4.23157	-3.94536	0.00156023	0.0233394	-1.46862
Medtr1g111560.1	-0.278342	6.72922	-4.83657	0.000290866	0.00772551	0.0511496
Medtr1g111660.1	-1.08942	3.23013	-6.22327	2.60132e-05	0.00173382	2.78615
Medtr1g111660.2	-1.08942	3.23013	-6.22327	2.60132e-05	0.00173382	2.78615
Medtr1g111890.1	-0.225031	6.49511	-3.4703	0.00392883	0.0429244	-2.56022
Medtr1g111970.1	-0.328493	7.54859	-3.55953	0.00330019	0.0381496	-2.47434
Medtr1g112130.1	-0.283481	5.80042	-3.7891	0.00211089	0.0283693	-1.87604
Medtr1g112170.2	-1.06654	1.36137	-4.19991	0.000957577	0.0169305	-0.517338
Medtr1g112220.1	2.95928	-4.53475	3.81694	0.00199997	0.0273575	-1.29133
Medtr1g112230.1	0.588737	5.94688	5.54874	8.14562e-05	0.00348406	1.42879
Medtr1g112240.1	-0.631758	2.99363	-4.27998	0.000822298	0.0153498	-0.665685
Medtr1g112370.1	1.54593	1.40275	4.53557	0.00050798	0.0112179	0.084817
Medtr1g112660.3	0.560943	6.70543	3.43682	0.00419475	0.044847	-2.60669
Medtr1g112660.2	1.19198	4.6821	4.42512	0.000624971	0.0128565	-0.508543
Medtr1g112680.1	2.57754	-2.03854	3.7563	0.00224965	0.0295561	-1.35649
Medtr1g112730.1	-0.193315	4.40633	-3.7087	0.00246768	0.031455	-1.88534
Medtr1g112730.2	-0.193315	4.40633	-3.7087	0.00246768	0.031455	-1.88534
Medtr1g112730.3	-0.193315	4.40633	-3.7087	0.00246768	0.031455	-1.88534
Medtr1g112740.1	4.10031	5.0412	3.91988	0.00163885	0.0241884	-1.23929
Medtr1g112940.1	-0.779632	6.22186	-9.71322	1.80486e-07	0.000127937	7.64668
Medtr1g112960.1	-1.0435	0.780661	-5.83803	4.95395e-05	0.00255718	2.17696
Medtr1g113000.1	-0.194747	5.10893	-3.3758	0.0047268	0.0488183	-2.62988
Medtr1g113000.3	-0.298842	3.54794	-3.5742	0.00320708	0.0374765	-2.02564
Medtr1g113830.1	-0.4469	3.51252	-3.8014	0.00206111	0.0279292	-1.59684
Medtr1g113960.1	-0.699646	4.75176	-3.93594	0.00158883	0.0236367	-1.48681
Medtr1g114270.1	-0.485032	4.61123	-6.74728	1.11928e-05	0.00104061	3.54358
Medtr1g114300.1	-0.617957	4.95865	-6.92215	8.51756e-06	0.000889252	3.78446
Medtr1g114600.1	0.900071	1.85334	3.75016	0.00227664	0.0297688	-1.3558
Medtr1g115195.1	1.07091	3.93712	5.32141	0.000121383	0.00446545	1.29536
Medtr1g115215.1	-0.375704	4.49503	-8.32879	1.09137e-06	0.000265982	5.89379
Medtr1g115215.2	-0.375704	4.49503	-8.32879	1.09137e-06	0.000265982	5.89379
Medtr1g115260.1	-0.231616	4.29457	-3.82046	0.00198637	0.0272242	-1.65375
Medtr1g115430.1	-0.430422	5.752	-5.4593	9.52164e-05	0.0038184	1.27387
Medtr1g115525.1	-0.356421	5.60047	-3.60545	0.00301739	0.0358993	-2.23155
Medtr1g115560.1	-1.96356	-4.01732	-4.49262	0.000550526	0.0118167	-0.394989
Medtr1g115610.3	-1.06986	1.20793	-3.37968	0.00469105	0.0486182	-2.01737
Medtr1g115820.1	0.881033	8.6439	3.59302	0.00309141	0.0364874	-2.44449
Medtr1g115920.1	-0.356727	5.66967	-6.49632	1.66843e-05	0.001312	3.05592
Medtr1g115790.1	-0.807244	3.56957	-5.21375	0.000146984	0.00504575	1.01904
Medtr1g115950.3	-0.683236	4.52024	-3.78494	0.00212801	0.0285134	-1.7278
Medtr1g115950.1	-0.683236	4.52024	-3.78494	0.00212801	0.0285134	-1.7278
Medtr1g115980.5	-1.24413	1.14491	-3.51742	0.00358312	0.0401886	-1.75226
Medtr1g116070.2	-0.482519	2.08723	-3.53186	0.00348348	0.0394273	-1.8617
Medtr1g116070.1	-0.482519	2.08723	-3.53186	0.00348348	0.0394273	-1.8617
Medtr1g116140.1	-0.384538	7.54167	-5.2441	0.000139241	0.00486128	0.749763
Medtr1g116210.1	-0.138709	6.72868	-3.63965	0.00282278	0.0342043	-2.24535
Medtr1g116310.1	-0.347019	5.90513	-5.04396	0.000199391	0.00608649	0.498817
Medtr1g116410.1	1.59123	0.731559	4.12307	0.00110893	0.0185474	-0.622667
Medtr1g116470.2	-0.343586	5.81095	-5.20931	0.000148153	0.00505902	0.807312
Medtr1g116470.3	-0.343586	5.81095	-5.20931	0.000148153	0.00505902	0.807312
Medtr1g116540.1	-0.461415	4.88371	-4.2361	0.000893799	0.0161639	-0.955091
Medtr1g116650.1	-1.21362	5.59559	-10.0947	1.13735e-07	0.000101255	8.12541
Medtr1g116660.1	-2.02881	-0.0827733	-6.2241	2.59778e-05	0.00173382	2.49379
Medtr1g116875.1	0.794362	6.85235	6.60462	1.40293e-05	0.00118787	3.16384
Medtr1g116890.1	1.15313	2.12125	4.3561	0.000711884	0.0139773	-0.351233
Medtr1g116780.1	-0.30033	5.72331	-4.80602	0.000307643	0.00804194	0.0803523
Medtr1g116790.1	-0.844308	6.7963	-9.47404	2.42817e-07	0.000139721	7.31919
Medtr2g005240.1	-0.320981	6.62226	-5.26023	0.000135302	0.00479903	0.843876
Medtr2g005255.1	-0.686919	2.19493	-3.81516	0.00200688	0.0274089	-1.34025
Medtr2g005260.1	-0.692551	5.46321	-6.3678	2.05372e-05	0.00148648	2.85945
Medtr2g005350.1	0.490936	0.987619	3.69935	0.00251297	0.0318574	-1.40075
Medtr2g005450.1	-0.267406	5.38772	-3.90529	0.00168567	0.0246306	-1.61413
Medtr2g005590.2	-0.755915	5.49791	-7.51861	3.45798e-06	0.000511872	4.67385
Medtr2g005590.1	-0.513689	5.50665	-6.74817	1.11772e-05	0.00104061	3.47603
Medtr2g005590.3	-0.513689	5.50665	-6.74817	1.11772e-05	0.00104061	3.47603
Medtr2g005600.1	-0.666105	4.44759	-5.5265	8.46706e-05	0.00357492	1.50413
Medtr2g005600.4	-0.812927	1.92361	-3.56426	0.00326986	0.0379397	-1.76792
Medtr2g005600.3	-0.666105	4.44759	-5.5265	8.46706e-05	0.00357492	1.50413
Medtr2g005600.2	-0.812927	1.92361	-3.56426	0.00326986	0.0379397	-1.76792
Medtr2g005610.1	-0.330886	7.40954	-7.33026	4.57391e-06	0.000607764	4.27698
Medtr2g005690.1	0.305569	8.2912	3.60443	0.00302336	0.0359497	-2.43538
Medtr2g005820.1	-0.23135	4.82935	-3.63475	0.00284985	0.0344653	-2.09565
Medtr2g006150.1	-0.462035	4.68902	-3.94845	0.00155094	0.0232833	-1.49238
Medtr2g006330.1	-0.426652	4.5929	-4.3663	0.000698295	0.0138453	-0.643095
Medtr2g006330.2	-0.426652	4.5929	-4.3663	0.000698295	0.0138453	-0.643095
Medtr2g006520.1	0.639661	8.03925	4.10887	0.00113949	0.0189063	-1.39701
Medtr2g006570.4	-0.266666	3.69107	-3.48935	0.00378518	0.0418613	-2.18047
Medtr2g006570.1	-0.266666	3.69107	-3.48935	0.00378518	0.0418613	-2.18047
Medtr2g006770.1	-0.367971	5.34077	-7.54925	3.30557e-06	0.000496385	4.73425
Medtr2g006910.1	-0.489182	6.22198	-4.26897	0.000839658	0.0155688	-0.97459
Medtr2g006960.1	-0.395154	6.8369	-4.1562	0.00104087	0.0178399	-1.25604
Medtr2g007000.10	-0.557162	2.72144	-8.30286	1.13104e-06	0.000265982	5.88119
Medtr2g007000.9	-0.557162	2.72144	-8.30286	1.13104e-06	0.000265982	5.88119
Medtr2g007000.3	-0.557162	2.72144	-8.30286	1.13104e-06	0.000265982	5.88119
Medtr2g007000.7	-0.557162	2.72144	-8.30286	1.13104e-06	0.000265982	5.88119
Medtr2g007000.5	-0.557162	2.72144	-8.30286	1.13104e-06	0.000265982	5.88119
Medtr2g007000.1	-0.557162	2.72144	-8.30286	1.13104e-06	0.000265982	5.88119
Medtr2g007000.2	-0.557162	2.72144	-8.30286	1.13104e-06	0.000265982	5.88119
Medtr2g007000.6	-0.557162	2.72144	-8.30286	1.13104e-06	0.000265982	5.88119
Medtr2g007000.8	-0.557162	2.72144	-8.30286	1.13104e-06	0.000265982	5.88119
Medtr2g007000.4	-0.557162	2.72144	-8.30286	1.13104e-06	0.000265982	5.88119
Medtr2g007010.1	-0.281258	5.32928	-6.30937	2.25885e-05	0.00156584	2.77351
Medtr2g007050.1	0.327859	3.68356	4.36895	0.000694801	0.0138453	-0.492821
Medtr2g007060.1	0.408121	2.06876	3.67595	0.00263008	0.0327606	-1.5772
Medtr2g007190.1	1.15298	4.27969	5.36184	0.000113012	0.00425533	1.22835
Medtr2g007330.1	-0.476318	5.55502	-8.35509	1.05264e-06	0.000265982	5.87659
Medtr2g007530.1	0.863364	0.203566	3.56328	0.00327617	0.037988	-1.58089
Medtr2g007650.1	0.487521	4.20139	4.00333	0.00139537	0.0216367	-1.28173
Medtr2g007690.1	-0.709135	3.33932	-5.70847	6.18088e-05	0.00295388	1.92736
Medtr2g007690.2	-0.709135	3.33932	-5.70847	6.18088e-05	0.00295388	1.92736
Medtr2g007800.1	-0.252127	6.87937	-3.48644	0.00380679	0.041996	-2.55612
Medtr2g007830.1	0.292845	2.87341	3.36012	0.00487419	0.0498449	-2.3215
Medtr2g007960.1	1.77554	2.87152	3.58235	0.00315645	0.0370935	-1.75151
Medtr2g008010.1	-1.89524	-3.2719	-3.42481	0.0042945	0.0456549	-1.8896
Medtr2g008120.1	-0.587873	8.73432	-7.76003	2.43198e-06	0.000412966	4.85621
Medtr2g008130.1	0.311582	2.71019	3.86697	0.00181531	0.0256712	-1.31384
Medtr2g008226.1	1.3538	1.29878	4.88429	0.000266532	0.0072979	0.671294
Medtr2g008230.1	0.4308	2.14433	3.55478	0.00333094	0.0383627	-1.81015
Medtr2g008240.1	-0.933173	5.73781	-4.37568	0.000686032	0.0137028	-0.716881
Medtr2g008390.1	0.596852	5.05436	4.65486	0.000406732	0.00965974	-0.119725
Medtr2g008820.1	-0.340513	5.05394	-3.3803	0.00468535	0.0485753	-2.61644
Medtr2g008850.1	0.28996	5.25083	5.02811	0.000205188	0.00617437	0.543326
Medtr2g008960.1	0.526897	4.86423	3.74096	0.00231769	0.0301348	-1.8571
Medtr2g009040.1	-0.299939	4.85114	-3.40409	0.00447223	0.0469691	-2.5453
Medtr2g009110.1	-0.460548	6.71228	-4.30126	0.000789753	0.0149549	-0.966997
Medtr2g009600.1	0.394734	4.42756	4.06576	0.00123764	0.0199712	-1.18724
Medtr2g009650.1	-0.308281	4.81938	-4.64193	0.000416618	0.00980484	-0.15649
Medtr2g009670.1	2.82187	-1.99214	4.55627	0.000488701	0.010912	-0.179278
Medtr2g009733.1	-0.572145	4.82754	-5.07121	0.000189817	0.00591757	0.626375
Medtr2g009890.1	-0.705636	4.30423	-4.2654	0.000845375	0.0156375	-0.825459
Medtr2g009900.1	-1.7108	1.00698	-8.51133	8.50689e-07	0.000234576	5.82747
Medtr2g010020.1	0.749156	6.82603	4.95001	0.000236424	0.00675422	0.275851
Medtr2g010120.1	0.766447	2.17853	3.99823	0.00140913	0.0218067	-0.938466
Medtr2g010200.1	0.612918	1.01527	3.7871	0.0021191	0.0284429	-1.24313
Medtr2g010300.1	3.65028	-3.26264	3.6268	0.00289436	0.0348682	-1.54964
Medtr2g010330.1	0.77663	5.43638	6.65065	1.30394e-05	0.00113969	3.32404
Medtr2g010350.1	1.54445	-0.585166	5.05612	0.000195059	0.005997	0.81737
Medtr2g010420.1	-0.746543	3.9049	-4.86789	0.000274647	0.00743194	0.380244
Medtr2g010460.1	1.50059	5.39689	8.31595	1.11083e-06	0.000265982	5.84676
Medtr2g010470.1	1.36179	3.06681	4.17254	0.00100889	0.0175427	-0.704151
Medtr2g010520.1	-0.503024	4.33952	-5.36105	0.000113169	0.00425622	1.21259
Medtr2g010580.1	0.867634	6.88442	3.57335	0.00321238	0.0375243	-2.37693
Medtr2g010710.1	1.12114	4.64831	4.50851	0.000534366	0.0116072	-0.35316
Medtr2g010730.1	-0.728747	5.19176	-4.08056	0.00120301	0.0195546	-1.27188
Medtr2g010740.1	-2.0938	4.93251	-8.68593	6.72674e-07	0.000209372	6.35866
Medtr2g010740.2	-2.88604	-0.191096	-4.08049	0.00120317	0.0195546	-0.701501
Medtr2g010820.1	-1.33375	3.16052	-8.7931	5.83366e-07	0.000195456	6.54167
Medtr2g010935.1	1.1789	2.09147	5.79634	5.31817e-05	0.00267708	2.19339
Medtr2g010980.1	0.426232	4.60111	4.63837	0.00041938	0.00985076	-0.118375
Medtr2g011070.1	1.76142	3.23604	6.52746	1.58706e-05	0.00127454	3.3352
Medtr2g011080.1	0.769292	6.55484	3.52105	0.00355777	0.0400138	-2.43769
Medtr2g011270.1	1.23482	2.26608	3.36425	0.00483497	0.0495739	-2.16665
Medtr2g011490.1	-0.318094	4.44045	-4.63047	0.000425586	0.0099205	-0.123164
Medtr2g011630.3	-0.514795	3.8858	-5.4974	8.908e-05	0.00367398	1.51308
Medtr2g011690.1	2.32055	5.55381	3.51882	0.00357331	0.0401186	-2.23262
Medtr2g011760.1	0.661368	1.72384	3.8982	0.00170893	0.0248712	-1.16943
Medtr2g011940.1	-0.417088	4.7612	-4.17131	0.00101127	0.0175484	-1.0477
Medtr2g011940.2	-1.32711	1.18913	-3.37526	0.00473182	0.0488459	-1.9536
Medtr2g012510.1	0.460963	3.88756	4.30847	0.000779035	0.0148282	-0.665944
Medtr2g012650.4	-2.48535	-5.06373	-3.84957	0.00187748	0.0262347	-1.2336
Medtr2g012910.1	-1.09375	0.41762	-4.25927	0.000855276	0.0157368	-0.386669
Medtr2g012990.1	-1.18528	4.91757	-7.283	4.90994e-06	0.00063399	4.34804
Medtr2g012990.2	-0.96736	4.75915	-6.91631	8.59497e-06	0.000892817	3.77971
Medtr2g013060.2	-0.766993	3.54769	-4.8307	0.000294012	0.00776708	0.299555
Medtr2g013060.3	-0.766993	3.54769	-4.8307	0.000294012	0.00776708	0.299555
Medtr2g013060.1	-0.766993	3.54769	-4.8307	0.000294012	0.00776708	0.299555
Medtr2g013110.1	1.79315	1.38723	5.63995	6.95477e-05	0.00314524	1.89337
Medtr2g013140.1	-1.08753	9.3007	-4.19159	0.000972884	0.017122	-1.31767
Medtr2g013640.1	-0.486005	3.59651	-4.70508	0.000370585	0.00909589	0.101836
Medtr2g013650.1	-0.624574	9.49822	-3.88943	0.00173812	0.0250327	-1.97475
Medtr2g013655.1	-0.993262	4.10523	-5.67506	6.54636e-05	0.00304842	1.76178
Medtr2g013780.1	0.92509	4.95502	3.68279	0.00259531	0.032582	-1.94735
Medtr2g014120.6	-0.300322	2.40524	-3.39192	0.00457997	0.047761	-2.17411
Medtr2g014120.7	-0.300322	2.40524	-3.39192	0.00457997	0.047761	-2.17411
Medtr2g014120.4	-0.300322	2.40524	-3.39192	0.00457997	0.047761	-2.17411
Medtr2g014120.3	-0.300322	2.40524	-3.39192	0.00457997	0.047761	-2.17411
Medtr2g014120.2	-0.300322	2.40524	-3.39192	0.00457997	0.047761	-2.17411
Medtr2g014120.1	-0.300322	2.40524	-3.39192	0.00457997	0.047761	-2.17411
Medtr2g014120.5	-0.300322	2.40524	-3.39192	0.00457997	0.047761	-2.17411
Medtr2g014125.1	-0.524347	4.06494	-5.94737	4.11754e-05	0.00229929	2.2704
Medtr2g014240.1	-1.18048	9.55425	-8.95412	4.72082e-07	0.00017848	6.50238
Medtr2g014240.3	-0.852114	3.19968	-5.43562	9.92521e-05	0.00392966	1.43449
Medtr2g014430.1	0.862415	1.5041	5.11572	0.000175199	0.00560602	1.07326
Medtr2g014650.1	1.11166	2.66436	4.65585	0.000405988	0.0096494	0.181261
Medtr2g014680.2	1.11306	2.43882	5.99601	3.7944e-05	0.00216939	2.50822
Medtr2g014680.1	1.11306	2.43882	5.99601	3.7944e-05	0.00216939	2.50822
Medtr2g014720.1	-0.903654	2.66681	-5.90629	4.41292e-05	0.00239642	2.34007
Medtr2g014860.1	1.24844	3.68389	10.1911	1.01432e-07	9.43453e-05	8.22116
Medtr2g014920.1	-0.522387	3.1897	-3.55855	0.00330651	0.0382014	-2.02473
Medtr2g015050.1	1.57607	2.95473	5.33465	0.000118573	0.00441949	1.41394
Medtr2g015310.1	1.89032	2.21343	4.17166	0.00101058	0.017543	-0.600691
Medtr2g015370.2	-0.680038	3.58927	-4.76455	0.000332046	0.00844567	0.204901
Medtr2g015370.1	-0.680038	3.58927	-4.76455	0.000332046	0.00844567	0.204901
Medtr2g015430.1	1.2058	3.0769	4.49791	0.000545095	0.0117502	-0.144079
Medtr2g015540.1	1.38318	5.76613	6.9853	7.72512e-06	0.000840082	3.87988
Medtr2g015580.1	-0.548007	3.89188	-4.07309	0.00122036	0.0197639	-1.13485
Medtr2g015670.1	1.18122	-5.32172	3.67473	0.00263634	0.0327606	-1.4492
Medtr2g016140.2	0.281984	4.33613	3.88787	0.0017434	0.0250858	-1.52795
Medtr2g016160.1	0.272273	3.48041	3.6674	0.00267422	0.0330664	-1.82411
Medtr2g016160.2	0.272273	3.48041	3.6674	0.00267422	0.0330664	-1.82411
Medtr2g016180.1	-3.21058	-3.9757	-3.62564	0.00290087	0.0349116	-1.56475
Medtr2g016200.1	-0.74329	2.7193	-5.19689	0.000151475	0.00512474	1.11321
Medtr2g016220.2	-0.582939	1.71663	-3.68516	0.00258337	0.0325107	-1.488
Medtr2g016220.3	-0.582939	1.71663	-3.68516	0.00258337	0.0325107	-1.488
Medtr2g016520.1	0.524138	4.53819	5.01688	0.000209401	0.00622598	0.608445
Medtr2g016640.1	-0.317923	4.19209	-3.78653	0.00212146	0.0284561	-1.71199
Medtr2g017570.1	2.49199	0.0396675	4.17285	0.0010083	0.0175373	-0.573608
Medtr2g017750.1	0.964361	-0.243742	3.7801	0.00214809	0.0287144	-1.20705
Medtr2g017785.1	-0.944335	1.35792	-3.95516	0.00153099	0.0230885	-1.05374
Medtr2g017805.1	-1.37533	1.06303	-4.5841	0.000463959	0.0105408	0.110201
Medtr2g017825.6	-2.20028	-0.264406	-4.22236	0.000917491	0.0164539	-0.546208
Medtr2g017875.1	-2.81263	-4.00093	-4.36513	0.000699829	0.0138453	-0.475594
Medtr2g017905.1	1.17664	-5.32172	3.75632	0.00224956	0.0295561	-1.32292
Medtr2g017925.1	-1.07228	1.75754	-4.48435	0.000559131	0.0119412	-0.0969305
Medtr2g017985.1	-0.374307	2.30257	-3.49942	0.00371143	0.0412433	-2.00016
Medtr2g017985.2	-0.374307	2.30257	-3.49942	0.00371143	0.0412433	-2.00016
Medtr2g017985.3	-0.374307	2.30257	-3.49942	0.00371143	0.0412433	-2.00016
Medtr2g018270.1	-0.212161	6.87332	-3.82166	0.00198174	0.027172	-1.90047
Medtr2g018340.1	1.58832	-0.81035	3.54418	0.0034006	0.0388707	-1.62678
Medtr2g018590.1	0.920882	5.08516	4.50528	0.00053761	0.0116574	-0.405056
Medtr2g018670.1	1.48803	4.58882	5.4892	9.03648e-05	0.00371388	1.48487
Medtr2g018690.1	-0.539961	5.53517	-5.15514	0.000163228	0.00535943	0.702905
Medtr2g018750.1	2.47687	-3.70133	3.43139	0.00423956	0.0452097	-1.88043
Medtr2g018770.1	-0.293478	5.86622	-5.41258	0.00010335	0.00401287	1.17832
Medtr2g019020.4	0.402499	7.64028	3.99833	0.00140886	0.0218067	-1.59814
Medtr2g019080.1	-0.313318	4.71431	-5.54151	8.24868e-05	0.00351023	1.49842
Medtr2g019080.2	-0.313318	4.71431	-5.54151	8.24868e-05	0.00351023	1.49842
Medtr2g019090.2	-0.637558	2.70432	-3.59977	0.00305095	0.0362003	-1.82888
Medtr2g019250.1	3.54981	5.43499	6.13596	3.0048e-05	0.00188197	2.59726
Medtr2g019620.1	0.155223	9.07902	3.6662	0.00268049	0.0331111	-2.34711
Medtr2g019640.1	0.373533	5.59306	4.0463	0.00128474	0.0204818	-1.34846
Medtr2g019790.2	-0.451288	3.62475	-5.95408	4.07131e-05	0.00228577	2.2907
Medtr2g019790.1	-0.451288	3.62475	-5.95408	4.07131e-05	0.00228577	2.2907
Medtr2g019840.1	-0.444016	2.17325	-3.86991	0.00180501	0.0256117	-1.26744
Medtr2g020000.1	-0.361449	6.8785	-6.50308	1.65041e-05	0.00130725	2.9859
Medtr2g020020.1	0.583047	4.36343	3.4284	0.00426441	0.0454125	-2.38801
Medtr2g020040.1	-0.483571	6.31228	-5.51873	8.5826e-05	0.00358474	1.33161
Medtr2g020160.1	0.817062	3.03391	4.03116	0.00132265	0.0209363	-1.09972
Medtr2g020190.1	1.25798	1.53246	3.8395	0.00191443	0.0265725	-1.20526
Medtr2g020500.1	0.469538	1.88692	3.76462	0.0022136	0.0292589	-1.3895
Medtr2g020520.4	-4.24954	-2.81362	-3.40515	0.00446294	0.0469332	-1.85265
Medtr2g020720.1	0.677717	4.74665	11.1218	3.50151e-08	5.45759e-05	9.29652
Medtr2g020720.3	0.677717	4.74665	11.1218	3.50151e-08	5.45759e-05	9.29652
Medtr2g020870.2	-0.876109	1.91414	-3.84955	0.00187755	0.0262347	-1.26003
Medtr2g020960.1	-0.309511	5.51763	-6.40903	1.92083e-05	0.00142965	2.92085
Medtr2g021150.1	0.760589	3.85218	3.76028	0.00223231	0.02943	-1.69329
Medtr2g021260.1	-0.619274	4.34149	-3.82581	0.00196586	0.0270208	-1.67506
Medtr2g021320.1	0.438885	3.58046	4.08354	0.00119615	0.0194833	-1.04331
Medtr2g021400.1	-0.761828	5.42629	-6.89461	8.88945e-06	0.000909658	3.70066
Medtr2g021660.1	0.605516	2.12127	4.15781	0.00103768	0.0178023	-0.668697
Medtr2g021690.1	2.83012	6.19027	4.78522	0.000319643	0.00825179	0.127482
Medtr2g022330.1	-1.85825	-2.26949	-3.43202	0.0042343	0.0451613	-1.84987
Medtr2g022350.1	-2.54863	4.33891	-12.9612	5.22292e-09	4.23775e-05	11.1334
Medtr2g022370.1	-2.81466	1.52992	-6.39335	1.97025e-05	0.00144452	3.13623
Medtr2g022380.1	-1.14845	5.93198	-8.85543	5.37295e-07	0.00019013	6.54002
Medtr2g022430.1	-3.07418	-0.168436	-8.28544	1.15854e-06	0.000269399	4.96463
Medtr2g022600.1	-0.352751	3.03783	-3.77047	0.0021886	0.0290441	-1.56792
Medtr2g022680.1	0.435704	4.89056	3.78312	0.00213554	0.0285788	-1.80084
Medtr2g022700.1	4.60234	-3.48755	11.2817	2.93826e-08	5.45759e-05	6.14285
Medtr2g022760.1	-0.244341	6.9991	-3.71064	0.00245842	0.031369	-2.11951
Medtr2g022780.1	-0.559457	5.51367	-3.72949	0.00236992	0.0305842	-1.95976
Medtr2g022810.1	-1.67737	-4.23908	-3.62801	0.00288749	0.0347923	-1.60557
Medtr2g022820.1	1.45644	1.34381	4.25822	0.000856984	0.0157448	-0.417535
Medtr2g022900.1	-1.60725	3.47689	-6.72036	1.16778e-05	0.00107337	3.60451
Medtr2g022950.1	-0.495366	9.5917	-5.14661	0.000165744	0.00540218	0.448677
Medtr2g023280.1	-0.945117	4.8663	-6.85148	9.50694e-06	0.000942517	3.68934
Medtr2g023430.1	0.674647	5.85318	6.83964	9.6841e-06	0.000951898	3.61859
Medtr2g023540.1	1.27652	8.17363	5.23396	0.000141778	0.00491201	0.741329
Medtr2g023760.1	4.96369	1.32296	3.73933	0.00232503	0.0301862	-1.29757
Medtr2g023770.1	6.26924	0.511983	6.51699	1.61395e-05	0.00128949	2.70937
Medtr2g023780.1	2.96237	-0.891209	3.50716	0.00365571	0.0408207	-1.71634
Medtr2g023790.1	1.6381	2.18804	3.76408	0.00221592	0.0292634	-1.35698
Medtr2g023810.1	3.32846	-0.562446	3.91053	0.00166871	0.0244258	-1.08064
Medtr2g023820.1	6.26924	0.511983	6.51699	1.61395e-05	0.00128949	2.70937
Medtr2g023930.1	0.305182	8.09008	3.45986	0.00400988	0.0434897	-2.68057
Medtr2g023990.1	-2.00629	0.672192	-3.68699	0.00257415	0.032434	-1.38918
Medtr2g024100.1	-0.444952	4.5619	-4.04897	0.00127817	0.0204242	-1.26609
Medtr2g024420.1	-0.388248	7.00128	-5.64133	6.93831e-05	0.00314236	1.50314
Medtr2g025410.1	0.492832	3.97554	4.81245	0.000304032	0.00797095	0.265174
Medtr2g025580.1	0.857296	3.87223	3.87807	0.00177673	0.0253912	-1.48882
Medtr2g025620.1	-2.4097	-4.54938	-4.15345	0.00104636	0.0179045	-0.83441
Medtr2g025640.1	0.658997	7.63746	5.80099	5.27624e-05	0.00266029	1.77
Medtr2g026010.1	-0.315381	4.81673	-3.62238	0.00291941	0.0350143	-2.1236
Medtr2g026060.1	0.584366	5.0626	3.37117	0.00476988	0.0491086	-2.62545
Medtr2g026080.1	0.708853	6.80633	3.68061	0.00260633	0.0326611	-2.14979
Medtr2g026425.1	-0.351802	3.78002	-4.34429	0.000727952	0.0141843	-0.595712
Medtr2g026710.1	0.677916	2.30232	4.23407	0.000897255	0.0162075	-0.575038
Medtr2g026715.1	0.892958	3.80639	6.38565	1.99503e-05	0.00145178	3.04395
Medtr2g026715.2	0.858024	2.3651	3.77698	0.00216114	0.0288394	-1.41766
Medtr2g026760.1	2.18737	5.5202	3.80782	0.00203563	0.0276901	-1.79251
Medtr2g027090.1	-0.420857	6.86946	-5.42288	0.000101497	0.00397648	1.12339
Medtr2g027240.1	-0.459588	5.45365	-6.2808	2.36693e-05	0.00161737	2.71739
Medtr2g027240.2	-0.459588	5.45365	-6.2808	2.36693e-05	0.00161737	2.71739
Medtr2g027240.3	-0.459588	5.45365	-6.2808	2.36693e-05	0.00161737	2.71739
Medtr2g027360.1	-0.222539	4.90328	-3.60275	0.00303329	0.0360342	-2.15055
Medtr2g027690.1	-0.863778	5.02969	-5.86477	4.73419e-05	0.00249814	2.0394
Medtr2g028230.1	0.155089	5.73128	3.57535	0.00319985	0.037413	-2.26625
Medtr2g028450.1	0.4828	4.78277	3.70194	0.00250034	0.0317673	-1.91578
Medtr2g028480.1	-0.517005	8.3499	-4.8614	0.000277928	0.00747849	-0.0190947
Medtr2g028530.1	1.35449	5.20797	6.17531	2.81534e-05	0.00182578	2.55191
Medtr2g028830.1	1.18976	5.28731	7.02485	7.26887e-06	0.000813265	3.97493
Medtr2g028940.1	-0.651509	4.03396	-4.28639	0.000812357	0.0152394	-0.752169
Medtr2g029125.1	-0.671316	4.17528	-7.88713	2.02645e-06	0.000371431	5.295
Medtr2g029560.1	1.64348	7.64429	7.47172	3.70574e-06	0.000533344	4.49803
Medtr2g029750.1	-0.72266	9.63711	-4.03751	0.00130663	0.0207407	-1.66804
Medtr2g029800.1	-1.33938	8.47612	-7.40565	4.0873e-06	0.000569218	4.34257
Medtr2g029860.1	0.947115	4.05453	3.61672	0.00295178	0.0352936	-1.98962
Medtr2g030100.1	-1.53095	3.50094	-7.84516	2.15178e-06	0.000386379	5.24791
Medtr2g030170.2	-3.0602	-4.13941	-5.39731	0.000106164	0.00408397	0.848354
Medtr2g030220.1	1.59059	0.306539	5.03657	0.000202073	0.00612213	0.884447
Medtr2g030335.1	-0.59001	1.65486	-3.78324	0.00213503	0.0285788	-1.33175
Medtr2g030400.1	-0.888325	3.03927	-4.51473	0.000528176	0.011525	-0.137508
Medtr2g030400.4	-0.888325	3.03927	-4.51473	0.000528176	0.011525	-0.137508
Medtr2g030400.2	-1.31828	1.59938	-3.449	0.00409595	0.0440324	-1.91853
Medtr2g030450.1	-0.324852	6.94847	-5.22576	0.000143866	0.00495337	0.760407
Medtr2g030470.1	1.32238	-2.15962	3.57083	0.00322819	0.0376808	-1.68754
Medtr2g030630.1	-0.382061	5.01882	-5.93157	4.22861e-05	0.00234242	2.14558
Medtr2g030630.2	-0.382061	5.01882	-5.93157	4.22861e-05	0.00234242	2.14558
Medtr2g031270.1	3.48132	-2.66603	3.89253	0.00172776	0.0249613	-1.12292
Medtr2g031350.1	0.42691	4.04766	3.46085	0.00400212	0.0434282	-2.3036
Medtr2g031370.3	0.838921	4.57307	3.66077	0.00270896	0.0333503	-1.97696
Medtr2g031490.1	-0.691373	5.9816	-5.37629	0.000110168	0.00419143	1.10722
Medtr2g031530.1	1.45499	4.15232	3.65298	0.0027504	0.0336423	-1.94886
Medtr2g031990.1	1.17375	2.50193	6.17389	2.82197e-05	0.00182619	2.79009
Medtr2g032100.1	0.209835	6.83312	3.6214	0.00292498	0.0350744	-2.26601
Medtr2g032690.1	-2.48716	-0.71786	-5.90608	4.41452e-05	0.00239642	2.21496
Medtr2g032710.1	4.74405	1.17624	4.25514	0.000862013	0.0157756	-0.437245
Medtr2g032710.2	4.74405	1.17624	4.25514	0.000862013	0.0157756	-0.437245
Medtr2g033190.1	-2.12486	-4.86065	-4.06292	0.00124441	0.0200596	-0.906137
Medtr2g033860.1	-1.22516	-0.987292	-3.89046	0.00173467	0.025017	-1.14455
Medtr2g034020.1	-0.46469	6.1547	-9.87531	1.48082e-07	0.000119848	7.84395
Medtr2g034090.2	1.00194	7.47034	3.38369	0.00465441	0.0483511	-2.77031
Medtr2g034090.1	1.00194	7.47034	3.38369	0.00465441	0.0483511	-2.77031
Medtr2g034260.1	-0.789084	4.02828	-3.98713	0.00143954	0.0221235	-1.32642
Medtr2g034340.1	-2.3493	1.3986	-5.4227	0.00010153	0.00397648	1.58344
Medtr2g034360.1	-1.66072	4.29519	-6.17095	2.83569e-05	0.00183127	2.6295
Medtr2g034480.1	-0.672264	11.2567	-10.7478	5.32124e-08	6.90863e-05	8.72112
Medtr2g034500.1	-0.381698	4.34843	-3.92573	0.00162044	0.0240015	-1.46762
Medtr2g034650.1	-0.335593	5.42028	-5.30988	0.000123887	0.00452815	1.03104
Medtr2g034890.1	2.18722	-3.56718	3.36885	0.00479164	0.0492675	-1.94593
Medtr2g034900.2	-0.448118	5.96557	-8.5261	8.33858e-07	0.000233113	6.09821
Medtr2g034900.1	-0.448118	5.96557	-8.5261	8.33858e-07	0.000233113	6.09821
Medtr2g034960.1	-0.530468	4.3894	-5.62947	7.0819e-05	0.00317407	1.68945
Medtr2g035120.1	-1.25934	5.63039	-4.18053	0.000993627	0.0173681	-1.10126
Medtr2g035170.1	1.62016	7.55937	6.26908	2.41279e-05	0.00164151	2.59727
Medtr2g035190.1	2.27562	9.91859	4.70183	0.000372822	0.00913641	-0.328096
Medtr2g035220.1	1.37131	10.497	4.44968	0.000596745	0.0124794	-0.875241
Medtr2g035320.1	0.619127	12.994	6.00233	3.75444e-05	0.00216241	1.84662
Medtr2g435310.1	3.25404	3.44659	4.10215	0.00115424	0.0190597	-0.757508
Medtr2g435340.1	-0.787813	4.02714	-3.89285	0.00172669	0.0249613	-1.4729
Medtr2g435490.1	-1.17675	10.3169	-7.5227	3.43717e-06	0.000511183	4.4422
Medtr2g435540.1	-0.338795	3.40384	-3.46306	0.00398484	0.0433312	-2.20654
Medtr2g435690.1	-2.38251	0.874995	-5.86117	4.76316e-05	0.00250283	2.26558
Medtr2g435720.1	-2.38251	0.874995	-5.86117	4.76316e-05	0.00250283	2.26558
Medtr2g435740.1	-1.24342	2.6296	-3.63279	0.00286077	0.0345705	-1.79832
Medtr2g435780.1	-2.06956	0.310612	-4.56309	0.000482515	0.0108365	0.108736
Medtr2g436300.1	-0.218995	7.00448	-4.76941	0.000329083	0.00840152	-0.0893569
Medtr2g436680.1	1.0572	0.826752	3.6252	0.00290339	0.0349116	-1.55664
Medtr2g436730.1	-0.393628	6.35864	-3.94225	0.00156961	0.0234291	-1.64065
Medtr2g436930.2	-1.46087	1.08675	-3.36642	0.00481445	0.0494204	-2.03949
Medtr2g436930.3	-1.46087	1.08675	-3.36642	0.00481445	0.0494204	-2.03949
Medtr2g436930.1	-1.09073	4.36717	-7.34262	4.49009e-06	0.000605316	4.47816
Medtr2g437040.1	-0.396234	3.39417	-3.4696	0.00393418	0.0429603	-2.19484
Medtr2g437060.1	-0.272729	2.42767	-3.5609	0.00329142	0.0380773	-1.85168
Medtr2g437100.1	-0.70453	2.10904	-3.80949	0.00202905	0.0276208	-1.3716
Medtr2g437170.1	0.480456	2.29652	3.65448	0.00274239	0.0335894	-1.64152
Medtr2g437370.1	-0.481148	4.88693	-3.47144	0.00392008	0.0428589	-2.39417
Medtr2g437370.2	-1.15832	3.68325	-5.44386	9.78285e-05	0.00389524	1.40667
Medtr2g437530.1	-0.685356	8.3933	-6.28994	2.33177e-05	0.0016039	2.54507
Medtr2g437560.1	-0.977755	3.85827	-5.58694	7.62282e-05	0.00332718	1.66155
Medtr2g437880.1	2.70625	7.48886	7.20298	5.53979e-06	0.000679595	4.1286
Medtr2g437910.1	0.560516	8.37248	5.37402	0.00011061	0.00420056	0.951697
Medtr2g438020.1	-0.633647	2.53175	-4.96935	0.000228256	0.00657942	0.74434
Medtr2g035480.3	2.33528	0.593069	4.17086	0.00101214	0.0175484	-0.56751
Medtr2g035480.1	1.45833	4.49804	5.13325	0.000169765	0.00548448	0.882717
Medtr2g035470.2	1.22346	2.29027	3.89255	0.00172768	0.0249613	-1.15888
Medtr2g035470.1	1.19667	1.31095	4.67034	0.000395217	0.00950899	0.314674
Medtr2g035405.1	2.42643	2.17717	4.45789	0.000587608	0.012363	-0.0607652
Medtr2g036120.1	1.18729	0.424614	3.41148	0.00440797	0.0465436	-1.83688
Medtr2g438240.1	-1.71614	-4.29756	-3.8622	0.00183213	0.0258376	-1.18854
Medtr2g036240.1	-1.47083	-5.14561	-4.16974	0.0010143	0.0175484	-0.720873
Medtr2g036260.1	-1.47083	-5.14561	-4.16974	0.0010143	0.0175484	-0.720873
Medtr2g036290.1	-1.47083	-5.14561	-4.16974	0.0010143	0.0175484	-0.720873
Medtr2g036320.1	1.48907	2.2089	6.87497	9.16522e-06	0.000919754	3.81599
Medtr2g036480.1	0.595921	3.79632	4.25026	0.000870059	0.0158634	-0.783704
Medtr2g036690.1	0.935863	3.32689	6.40851	1.92244e-05	0.00142965	3.07495
Medtr2g036860.2	-0.426114	4.8351	-6.70797	1.19082e-05	0.00107864	3.46139
Medtr2g036860.1	-0.426114	4.8351	-6.70797	1.19082e-05	0.00107864	3.46139
Medtr2g036900.1	-0.20088	6.30406	-3.99667	0.00141335	0.0218504	-1.51234
Medtr2g036900.2	-0.20088	6.30406	-3.99667	0.00141335	0.0218504	-1.51234
Medtr2g037380.1	2.89019	-2.40536	4.85818	0.00027957	0.00751619	0.183459
Medtr2g037565.1	-2.20331	-3.31777	-3.43699	0.00419336	0.0448398	-1.87986
Medtr2g037740.1	-0.700703	1.81551	-4.77253	0.000327195	0.00837189	0.456219
Medtr2g037760.1	-0.790936	5.23667	-6.17752	2.80508e-05	0.00182578	2.57798
Medtr2g038030.1	-0.435925	4.39876	-4.78545	0.000319507	0.0082517	0.168955
Medtr2g038220.1	3.01719	1.88986	3.74106	0.00231723	0.0301348	-1.27449
Medtr2g039120.1	-1.18537	4.70879	-5.04383	0.000199435	0.00608649	0.636913
Medtr2g039120.6	-1.18537	4.70879	-5.04383	0.000199435	0.00608649	0.636913
Medtr2g039120.4	-1.18537	4.70879	-5.04383	0.000199435	0.00608649	0.636913
Medtr2g039320.1	1.29318	4.78289	6.91076	8.66936e-06	0.000895227	3.80075
Medtr2g039620.1	1.24588	0.96731	4.139	0.00107565	0.0181713	-0.593735
Medtr2g039870.1	-1.9343	-1.76471	-3.53387	0.00346981	0.0393328	-1.66297
Medtr2g040060.1	0.40365	5.10089	4.97576	0.000225616	0.00654264	0.450874
Medtr2g040160.1	-0.405305	2.68265	-3.41152	0.0044076	0.0465436	-2.20047
Medtr2g040320.1	-1.52828	-1.16852	-3.36262	0.00485042	0.0496507	-1.91594
Medtr2g040350.2	-0.781107	2.21882	-4.6975	0.00037582	0.00918099	0.27591
Medtr2g040410.1	-0.259098	4.11087	-3.40954	0.00442475	0.0466733	-2.41867
Medtr2g040580.1	-0.607549	2.01642	-5.01731	0.000209239	0.00622598	0.833005
Medtr2g040600.1	0.722459	4.32156	4.35277	0.000716375	0.0140213	-0.59784
Medtr2g040970.2	-0.343044	3.86067	-4.63533	0.000421755	0.00988095	-0.0542903
Medtr2g040970.3	-0.343044	3.86067	-4.63533	0.000421755	0.00988095	-0.0542903
Medtr2g040990.1	-0.402108	5.39434	-4.5218	0.000521233	0.0114255	-0.440835
Medtr2g041220.1	-1.1855	1.75393	-5.53094	8.40193e-05	0.0035619	1.75477
Medtr2g041270.1	0.340688	4.76503	4.30787	0.00077993	0.014832	-0.766674
Medtr2g041430.3	-4.61464	-0.896369	-4.34417	0.000728118	0.0141843	-0.352871
Medtr2g041470.6	-0.416454	3.82918	-4.43127	0.000617776	0.0127481	-0.420541
Medtr2g041470.2	-0.416454	3.82918	-4.43127	0.000617776	0.0127481	-0.420541
Medtr2g041470.4	-0.416454	3.82918	-4.43127	0.000617776	0.0127481	-0.420541
Medtr2g041470.1	-0.416454	3.82918	-4.43127	0.000617776	0.0127481	-0.420541
Medtr2g041470.3	-0.416454	3.82918	-4.43127	0.000617776	0.0127481	-0.420541
Medtr2g041510.2	-0.450565	3.79711	-3.81264	0.0020167	0.0275008	-1.62121
Medtr2g041600.1	-0.68688	5.1921	-8.32557	1.09622e-06	0.000265982	5.85802
Medtr2g041600.2	-0.68688	5.1921	-8.32557	1.09622e-06	0.000265982	5.85802
Medtr2g041610.1	0.372281	3.76767	4.20613	0.000946285	0.0167914	-0.827342
Medtr2g041640.1	-0.161208	5.13862	-3.70487	0.00248615	0.0316386	-1.98388
Medtr2g041690.1	-0.304598	4.18666	-4.44683	0.000599955	0.0125297	-0.45976
Medtr2g041700.1	-0.490426	2.45197	-3.385	0.0046425	0.0482757	-2.221
Medtr2g041960.1	1.27435	6.20843	7.24825	5.17365e-06	0.000650342	4.24908
Medtr2g042390.1	2.79223	7.50759	4.64839	0.000411647	0.00973935	-0.249752
Medtr2g042420.1	1.20867	0.875981	3.64955	0.00276881	0.0337802	-1.44756
[truncated: 4,843 more rows]

## Sheet: Mt 7 vs 5 dpi
ID	logFC	AveExpr	t	P.Value	adj.P.Val	B
[truncated: 8,250 more rows]

[truncated: 5 more sheets: Mt 7 dpi vs C, Mt 10 vs 7 dpi, Mt 10 dpi vs C, MapMan Description, MapMan Name]
