# Supplementary material for: Plasticity of Phymatotrichopsis omnivora infection strategies is dependent on host and nonhost plant responses
Source: Plant Cell Environ. 2020 Feb 14;43(4):1084–101. doi: 10.1111/pce.13721 (PMC7154777; doi:10.1111/pce.13721)
Supplement: Supplementary file 2 — Dataset S1 DEGs at each infection time point in M. truncatula in comparison to control and in comparison to adjacent infection time point. [file PCE-43-1084-s002.xlsx]

## Sheet: BD 1 vs C
ID	logFC	AveExpr	t	P.Value	adj.P.Val	B
Bradi2g00220.1|pacid:21806521	3.10721	3.1697	5.74525	4.70633e-05	0.00146247	2.26573
Bradi2g00280.1|pacid:21804106	0.780519	5.79953	5.86086	3.83537e-05	0.00127417	2.07435
Bradi2g00320.1|pacid:21804892	-0.310375	5.46027	-4.50241	0.000474819	0.00700911	-0.492321
Bradi2g00640.1|pacid:21804075	-0.380943	5.81725	-4.76667	0.000285826	0.0049464	0.000146449
Bradi2g00697.2|pacid:21806886	-0.297587	7.30261	-3.37777	0.00440368	0.033242	-2.78541
Bradi2g00870.1|pacid:21807339	-0.235499	4.14252	-3.29271	0.00522325	0.0374388	-2.7131
Bradi2g00880.1|pacid:21805519	2.66457	2.70938	5.76837	4.51698e-05	0.00142727	2.29679
Bradi2g01095.1|pacid:21804004	-1.41706	-0.567553	-4.63009	0.000371196	0.0059403	0.280659
Bradi2g01120.1|pacid:21807048	-0.591635	3.70013	-4.07385	0.00109808	0.0125036	-1.14828
Bradi2g01130.1|pacid:21806335	-0.600064	3.38809	-4.56899	0.000417519	0.00640396	-0.0605777
Bradi2g01185.1|pacid:21803688	-0.330243	4.00877	-3.2843	0.00531207	0.0378654	-2.71723
Bradi2g01320.1|pacid:21803187	3.24457	1.12079	3.17885	0.00656307	0.0439206	-2.18371
Bradi2g01350.1|pacid:21806513	0.596887	8.11442	9.17306	2.31069e-07	4.37678e-05	7.27837
Bradi2g01490.1|pacid:21805786	5.55845	-2.08828	4.28613	0.00072335	0.00937153	-0.553512
Bradi2g01540.1|pacid:21803790	-0.463572	6.74977	-6.18258	2.19133e-05	0.00087173	2.6063
Bradi2g01550.1|pacid:21803396	0.306048	7.86499	5.72398	4.88787e-05	0.0015031	1.77773
Bradi2g01570.1|pacid:21805517	-0.661461	5.94011	-8.82341	3.72077e-07	5.9206e-05	6.80407
Bradi2g01590.1|pacid:21807761	0.596548	3.73976	4.06531	0.00111678	0.0126515	-1.03565
Bradi2g01710.1|pacid:21803449	-1.43897	-1.03996	-5.53308	6.88436e-05	0.00189711	1.66528
Bradi2g01770.1|pacid:21806840	-0.499635	3.34375	-5.35699	9.48341e-05	0.0023225	1.45822
Bradi2g01827.1|pacid:21808621	0.324558	5.48526	4.26541	0.000753299	0.00964278	-0.928031
Bradi2g01850.1|pacid:21807646	0.737711	4.3787	5.16651	0.000134725	0.00296062	0.961818
Bradi2g01980.1|pacid:21807736	-0.777592	6.14774	-5.32181	0.000101151	0.00242177	1.04106
Bradi2g02000.1|pacid:21805339	0.294451	6.57349	3.31862	0.00495863	0.0361686	-2.88871
Bradi2g02010.1|pacid:21804853	0.563774	5.9929	5.88506	3.67539e-05	0.00123424	2.12015
Bradi2g02030.1|pacid:21808076	-1.33077	3.36931	-7.80883	1.60444e-06	0.000167623	5.46116
Bradi2g02080.1|pacid:21807889	-1.26427	1.17909	-4.62155	0.000377339	0.00600848	0.315135
Bradi2g02090.1|pacid:21804669	0.42866	6.30485	3.30332	0.00511321	0.0368892	-2.91872
Bradi2g02100.1|pacid:21809260	-0.668149	6.72674	-8.70712	4.37259e-07	6.55445e-05	6.6271
Bradi2g02190.1|pacid:21808066	-0.678382	4.4706	-3.74139	0.00212572	0.0198732	-2.0013
Bradi2g02297.1|pacid:21809565	0.207091	6.9265	3.45076	0.0038038	0.0300688	-2.63562
Bradi2g02310.1|pacid:21804165	1.83446	4.74115	5.04923	0.000167635	0.00344701	0.835206
Bradi2g02420.1|pacid:21807946	-2.58544	1.44868	-4.68013	0.000337216	0.00555976	0.397578
Bradi2g02460.1|pacid:21804443	2.17687	-1.03671	3.96819	0.00135351	0.0145171	-1.0183
Bradi2g02550.1|pacid:21804845	-1.08755	2.6881	-4.81696	0.000259742	0.00462129	0.556657
Bradi2g02647.1|pacid:21804098	0.302657	5.44602	4.44904	0.000526564	0.00752723	-0.576083
Bradi2g02680.1|pacid:21805645	-0.378212	4.79044	-4.39954	0.000579737	0.00804143	-0.647698
Bradi2g02687.2|pacid:21805996	-0.68053	2.77058	-4.49728	0.000479561	0.00706231	-0.0968928
Bradi2g02710.1|pacid:21804648	-1.35525	3.7369	-6.25192	1.94593e-05	0.000818162	2.96533
Bradi2g02720.1|pacid:21808646	-1.65935	6.22062	-7.41734	2.91609e-06	0.000247365	4.69656
Bradi2g02730.1|pacid:21808100	-0.248755	7.18679	-4.93405	0.00020812	0.00396912	0.29421
Bradi2g02880.1|pacid:21806878	-0.238556	4.62289	-3.54125	0.00317262	0.0264206	-2.31314
Bradi2g02940.1|pacid:21806717	-0.242691	5.82395	-3.89141	0.00157644	0.01608	-1.70786
Bradi2g02963.1|pacid:21806887	-0.774172	1.20243	-3.67812	0.00241218	0.021601	-1.39036
Bradi2g02990.1|pacid:21807747	-0.625398	4.72306	-9.69027	1.16964e-07	2.83537e-05	8.0378
Bradi2g03040.1|pacid:21807847	-0.213687	5.53472	-3.89008	0.00158061	0.0161066	-1.71295
Bradi2g03120.1|pacid:21806812	-0.245371	6.82642	-3.71042	0.00226139	0.0206987	-2.11644
Bradi2g03170.1|pacid:21803369	0.500545	10.1231	4.31252	0.000686964	0.00901684	-0.897189
Bradi2g03240.1|pacid:21803281	-0.8679	4.3564	-11.3781	1.51541e-08	9.66856e-06	10.0829
Bradi2g03260.1|pacid:21805702	-0.501105	4.54689	-5.84248	3.96173e-05	0.00129808	2.09372
Bradi2g03280.1|pacid:21805803	-1.24214	9.14652	-8.7798	3.95224e-07	6.11244e-05	6.73864
Bradi2g03280.2|pacid:21805804	-3.33985	-1.69302	-3.09929	0.00769694	0.0490137	-2.35763
Bradi2g03370.1|pacid:21803445	-0.285939	4.60391	-3.56739	0.00301074	0.025469	-2.21709
Bradi2g03480.1|pacid:21805833	-0.38874	5.05545	-6.37988	1.56566e-05	0.000710249	3.02269
Bradi2g03590.1|pacid:21802815	-0.555027	2.01075	-3.84541	0.00172755	0.0171478	-1.13946
Bradi2g03610.1|pacid:21808844	-2.65959	3.77105	-9.96152	8.27355e-08	2.37704e-05	8.34367
Bradi2g03650.1|pacid:21808227	1.95827	-0.0398882	4.24038	0.000791172	0.00998753	-0.407289
Bradi2g03694.1|pacid:21804940	-0.545763	5.89996	-4.10629	0.00102996	0.0119822	-1.31231
Bradi2g03750.1|pacid:21803387	-0.232118	5.96827	-4.05104	0.00114871	0.0128952	-1.4052
Bradi2g03870.1|pacid:21804179	-2.56009	-3.58657	-3.69272	0.00234283	0.0212035	-1.53336
Bradi2g03940.6|pacid:21807762	-0.511233	5.02244	-5.06778	0.000161919	0.00335841	0.626523
Bradi2g04050.1|pacid:21808981	2.21021	-4.45408	4.25592	0.000767437	0.00976647	-0.872961
Bradi2g04070.1|pacid:21806479	0.490675	5.47571	5.41167	8.58175e-05	0.00218983	1.26121
Bradi2g04197.1|pacid:21802813	-0.747687	5.30621	-11.0888	2.11306e-08	1.01645e-05	9.72733
Bradi2g04220.1|pacid:21802832	0.808049	4.51685	6.53912	1.19828e-05	0.000595856	3.39619
Bradi2g04230.1|pacid:21808185	1.13232	2.81618	3.66139	0.00249429	0.0221395	-1.73318
Bradi2g04317.1|pacid:21808501	-0.639585	2.83682	-4.24299	0.000787129	0.00995672	-0.534998
Bradi2g04447.1|pacid:21808637	0.870851	4.01826	3.74756	0.00209972	0.0196597	-1.83267
Bradi2g04520.1|pacid:21803897	0.351506	4.35269	3.11768	0.00741883	0.0477789	-3.12866
Bradi2g04590.1|pacid:21803571	0.693417	4.29974	5.95676	3.24109e-05	0.00113252	2.3843
Bradi2g04597.1|pacid:21804938	-1.33136	2.11589	-7.12191	4.63752e-06	0.000323365	4.499
Bradi2g04610.1|pacid:21808579	0.374086	6.20276	4.44516	0.000530547	0.00754461	-0.624369
Bradi2g04670.1|pacid:21805510	-0.865274	4.34388	-4.23784	0.00079513	0.0100252	-0.970107
Bradi2g04680.1|pacid:21803919	2.06082	-2.17689	3.69629	0.00232617	0.0211234	-1.47662
Bradi2g04690.1|pacid:21809631	1.35021	5.80484	7.62507	2.11869e-06	0.000199214	5.04095
Bradi2g04690.3|pacid:21809630	1.27022	3.65484	3.70221	0.00229881	0.0209421	-1.7674
Bradi2g04720.1|pacid:21807505	1.4514	4.7272	5.75545	4.62181e-05	0.00144498	1.98352
Bradi2g04840.1|pacid:21803230	-1.11126	1.98652	-6.45921	1.36979e-05	0.000651179	3.45624
Bradi2g04860.1|pacid:21808415	-0.339567	6.15265	-3.94551	0.0014158	0.014968	-1.63001
Bradi2g04870.1|pacid:21807867	-0.387006	2.63424	-3.14459	0.00702953	0.046007	-2.64405
Bradi2g04900.1|pacid:21804935	0.458767	3.66211	3.47663	0.00361149	0.0289938	-2.20724
Bradi2g04960.1|pacid:21806907	0.262933	7.80257	3.98836	0.00130046	0.0141239	-1.56533
Bradi2g05010.1|pacid:21808353	-0.449221	7.22325	-7.50479	2.54745e-06	0.000223923	4.81505
Bradi2g05050.1|pacid:21803692	0.8337	6.01469	4.50214	0.00047507	0.00700948	-0.510755
Bradi2g05130.1|pacid:21806435	0.285546	5.64045	3.46964	0.00366246	0.0292818	-2.55349
Bradi2g05200.1|pacid:21805948	-0.686902	2.12499	-3.55545	0.0030836	0.0259555	-1.69456
Bradi2g05330.1|pacid:21805496	-0.515127	5.54202	-7.64987	2.04015e-06	0.00019475	5.08154
Bradi2g05400.2|pacid:21805293	-0.400448	7.48752	-5.80065	4.26572e-05	0.00137479	1.91788
Bradi2g05487.1|pacid:21807803	-0.473982	4.4736	-6.38826	1.54367e-05	0.000703356	3.10875
Bradi2g05520.1|pacid:21809364	-0.746959	7.099	-5.95884	3.22933e-05	0.00113096	2.20379
Bradi2g05560.1|pacid:21808605	0.302407	7.01627	4.25774	0.000764708	0.00974862	-1.02537
Bradi2g05590.1|pacid:21803911	0.657915	4.7393	3.1669	0.00672215	0.0445973	-2.98457
Bradi2g05620.1|pacid:21803085	0.593964	7.73923	5.98462	3.08713e-05	0.00109475	2.25279
Bradi2g05670.1|pacid:21807375	-0.572348	2.70159	-4.07163	0.00110291	0.0125402	-0.89321
Bradi2g05700.2|pacid:21806017	0.648745	3.03608	3.11076	0.00752223	0.0482047	-2.83603
Bradi2g05710.1|pacid:21809419	0.483499	7.56807	6.90773	6.5387e-06	0.000402884	3.8456
Bradi2g05720.1|pacid:21805763	0.523742	7.10849	3.45088	0.00380287	0.0300688	-2.611
Bradi2g05770.1|pacid:21803486	0.409951	3.21649	3.76999	0.00200778	0.0190693	-1.47003
Bradi2g05777.1|pacid:21804388	0.503093	3.54812	3.76436	0.00203046	0.0192117	-1.54364
Bradi2g05808.1|pacid:21806979	-0.519117	2.47123	-4.19488	0.000865093	0.0105973	-0.564853
Bradi2g05832.1|pacid:21804271	0.820388	4.06683	5.06158	0.000163808	0.00338894	0.883585
Bradi2g05927.1|pacid:21805827	2.37069	2.49724	6.43706	1.42176e-05	0.000665089	3.41893
Bradi2g05950.1|pacid:21808578	3.49959	-2.77151	3.16321	0.00677201	0.0448287	-2.32104
Bradi2g05960.1|pacid:21806059	-0.317352	4.26769	-3.45801	0.00374885	0.0297577	-2.38408
Bradi2g06060.1|pacid:21804895	-0.236213	5.86491	-4.31806	0.000679562	0.00895757	-0.883061
Bradi2g06110.1|pacid:21806904	1.47002	0.196905	3.22479	0.00598561	0.0411357	-2.18162
Bradi2g06120.1|pacid:21806347	-0.66317	5.67639	-7.39588	3.01486e-06	0.000250129	4.68364
Bradi2g06200.1|pacid:21804082	0.254586	4.43225	3.52502	0.00327753	0.0270174	-2.24571
Bradi2g06260.1|pacid:21806694	0.605009	4.81071	4.69391	0.000328433	0.00546874	0.0405162
Bradi2g06370.1|pacid:21806092	-0.524883	5.00809	-4.00857	0.00124943	0.0137088	-1.5028
Bradi2g06450.1|pacid:21805909	0.346177	4.78916	3.24692	0.00572574	0.0399156	-2.94429
Bradi2g06467.2|pacid:21808000	0.288364	6.62252	3.82109	0.0018133	0.0177324	-1.88977
Bradi2g06490.1|pacid:21809519	-0.372711	7.52448	-6.35891	1.62221e-05	0.000723212	2.91058
Bradi2g06610.1|pacid:21804775	0.34201	5.6565	4.31861	0.000678836	0.00895561	-0.842338
Bradi2g06620.1|pacid:21803920	0.51418	5.42815	3.73683	0.00214516	0.0199887	-2.02982
Bradi2g06670.1|pacid:21806394	0.780781	1.22539	3.41169	0.00411395	0.0317183	-2.0998
Bradi2g06730.1|pacid:21803242	1.2373	7.42385	6.72684	8.7819e-06	0.000490979	3.5469
Bradi2g06740.1|pacid:21808133	0.580862	4.25892	5.06595	0.000162475	0.00336769	0.773828
Bradi2g06830.1|pacid:21806788	-0.471431	5.45638	-5.39256	8.88625e-05	0.00223264	1.20322
Bradi2g07000.1|pacid:21805174	0.821221	0.878153	3.17218	0.00665143	0.0442796	-2.28605
Bradi2g07020.1|pacid:21808484	-0.227401	4.55263	-3.11275	0.0074924	0.0480831	-3.09721
Bradi2g07020.2|pacid:21808485	-0.408598	3.32061	-3.10102	0.00767038	0.0489217	-2.83661
Bradi2g07040.1|pacid:21803815	-0.272854	5.91702	-4.45271	0.00052283	0.00748979	-0.620346
Bradi2g07180.1|pacid:21805784	-0.597973	7.52074	-4.33524	0.000657138	0.00875497	-0.875053
Bradi2g07210.1|pacid:21805449	-1.24582	-0.0534853	-3.90625	0.00153061	0.0157576	-0.936493
Bradi2g07227.1|pacid:21804981	-1.62224	4.35563	-11.3403	1.58204e-08	9.66856e-06	10.0382
Bradi2g07260.1|pacid:21802850	-0.284667	5.65815	-3.72686	0.00218834	0.0202571	-2.06573
Bradi2g07266.4|pacid:21804139	0.69232	4.98562	5.01339	0.000179276	0.0035738	0.530246
Bradi2g07272.1|pacid:21808677	-0.467514	4.56431	-5.1419	0.000141028	0.00306224	0.777395
Bradi2g07297.2|pacid:21806820	-0.450915	4.72572	-4.52212	0.000457062	0.00682541	-0.403065
Bradi2g07430.1|pacid:21803966	-0.163962	6.67673	-3.47377	0.00363224	0.0291152	-2.58879
Bradi2g07470.1|pacid:21807175	-0.414838	4.71411	-4.5997	0.000393532	0.00616429	-0.181029
Bradi2g07480.1|pacid:21803570	2.45673	-4.11924	3.74299	0.00211895	0.0198218	-1.50172
Bradi2g07530.1|pacid:21808021	-0.27899	3.9509	-3.13063	0.00722879	0.0469546	-2.98537
Bradi2g07560.1|pacid:21805713	-0.244252	5.03112	-3.62706	0.00267163	0.0233187	-2.18973
Bradi2g07577.1|pacid:21804079	-1.16713	5.02096	-6.51932	1.23856e-05	0.000609502	3.22347
Bradi2g07700.3|pacid:21803610	-1.6936	2.4708	-4.1472	0.000950167	0.0113091	-0.685602
Bradi2g07710.1|pacid:21803874	0.36474	3.33167	3.08818	0.00787005	0.0497859	-2.82756
Bradi2g07740.1|pacid:21807472	-0.546012	4.31863	-5.95111	3.27332e-05	0.00113993	2.32935
Bradi2g07760.1|pacid:21808917	0.471872	8.99657	3.22391	0.00599621	0.041173	-3.08463
Bradi2g07770.1|pacid:21803290	0.503431	5.71662	5.99269	3.04396e-05	0.00108689	2.32998
Bradi2g07940.1|pacid:21806941	-0.490704	9.58802	-3.90125	0.00154591	0.0158519	-1.70749
Bradi2g08050.2|pacid:21809174	-0.546439	4.65684	-5.43428	8.23536e-05	0.00214195	1.3516
Bradi2g08070.1|pacid:21804926	0.234641	5.11324	3.22807	0.0059463	0.0409562	-2.99227
Bradi2g08100.1|pacid:21807994	1.73923	4.90299	10.5013	4.24237e-08	1.58598e-05	9.07581
Bradi2g08140.1|pacid:21808029	-1.25376	4.28384	-12.7487	3.42887e-09	4.56707e-06	11.5563
Bradi2g08310.1|pacid:21807890	1.52689	-0.805669	3.83024	0.00178054	0.0175114	-1.12558
Bradi2g08370.1|pacid:21806035	-0.578055	3.47221	-3.96544	0.00136091	0.0145578	-1.23819
Bradi2g08380.1|pacid:21809729	-0.258984	5.84611	-4.63708	0.000366243	0.00591883	-0.255091
Bradi2g08420.1|pacid:21803076	-0.639544	3.6947	-5.31562	0.000102306	0.00243815	1.29434
Bradi2g08490.1|pacid:21803754	-0.570325	3.19059	-3.21812	0.00606613	0.041496	-2.60643
Bradi2g08670.1|pacid:21807891	-1.29374	1.46768	-3.37929	0.00439025	0.0331852	-2.02852
Bradi2g08750.1|pacid:21808609	-0.457346	2.3411	-3.41245	0.00410767	0.031682	-2.08383
Bradi2g08790.1|pacid:21809652	2.15609	3.37375	5.45256	7.96609e-05	0.0020983	1.62787
Bradi2g08826.2|pacid:21808649	4.18049	-1.19354	3.89961	0.00155096	0.0158985	-1.04838
Bradi2g08840.1|pacid:21803968	0.360011	4.65156	3.85248	0.00170341	0.0170007	-1.65327
Bradi2g08960.1|pacid:21809195	-0.286463	7.17648	-4.77895	0.000279218	0.0048783	-0.00555626
Bradi2g09060.1|pacid:21804155	-0.5115	3.8903	-5.0979	0.000153068	0.00322222	0.789384
Bradi2g09100.1|pacid:21805079	0.856776	0.304708	3.43386	0.00393498	0.0307812	-1.75967
Bradi2g09120.1|pacid:21804632	-0.196545	6.55583	-3.55121	0.00310994	0.0260806	-2.42878
Bradi2g09130.1|pacid:21806395	0.38828	5.26435	3.59888	0.00282666	0.0242455	-2.20913
Bradi2g09150.1|pacid:21806103	-1.3143	9.76322	-5.84263	3.96067e-05	0.00129808	2.0299
Bradi2g09160.1|pacid:21803928	-0.506682	3.59275	-4.56933	0.000417245	0.00640292	-0.0898725
Bradi2g09170.1|pacid:21809040	-0.210501	6.13662	-3.29822	0.00516575	0.0371898	-2.92335
Bradi2g09290.1|pacid:21809023	0.31722	5.85593	7.0476	5.22092e-06	0.000348998	4.10719
Bradi2g09300.1|pacid:21804838	0.449435	3.92035	3.39356	0.00426629	0.0325015	-2.4399
Bradi2g09360.1|pacid:21803010	-0.446084	5.60389	-5.2139	0.000123402	0.00277467	0.878427
Bradi2g09427.1|pacid:21806574	1.10136	1.78566	3.73692	0.0021448	0.0199887	-1.27139
Bradi2g09470.1|pacid:21806349	-0.348038	6.61343	-6.36064	1.61747e-05	0.000722137	2.91719
Bradi2g09550.1|pacid:21808528	-0.39529	4.43407	-5.24804	0.00011586	0.00266188	1.06196
Bradi2g09670.1|pacid:21807801	1.80009	-4.78615	3.43366	0.0039365	0.0307827	-1.98369
Bradi2g09700.1|pacid:21806632	0.564041	2.45448	3.44092	0.00387965	0.0304764	-1.98791
Bradi2g09850.1|pacid:21803527	-0.239004	6.22133	-4.47339	0.000502272	0.0072653	-0.588345
Bradi2g09870.1|pacid:21808159	1.28789	-0.131722	4.07821	0.00108867	0.0124283	-0.651344
Bradi2g09900.1|pacid:21805097	-0.737782	5.05141	-9.30941	1.92583e-07	3.90075e-05	7.49768
Bradi2g09940.1|pacid:21802942	-1.72032	6.92214	-12.3992	4.9432e-09	5.68083e-06	11.1822
Bradi2g09940.2|pacid:21802943	-1.46134	3.22265	-4.63184	0.000369946	0.0059403	0.0964469
Bradi2g09980.1|pacid:21807557	-0.432212	2.69835	-3.21312	0.0061273	0.0417763	-2.51386
Bradi2g10100.1|pacid:21807873	-0.37404	6.25877	-4.39692	0.000582702	0.00807893	-0.735765
Bradi2g10110.1|pacid:21807116	0.929294	6.96339	3.82618	0.00179499	0.0176033	-1.87795
Bradi2g10180.1|pacid:21803712	0.255569	6.06852	4.16221	0.000922508	0.0110621	-1.18657
Bradi2g10240.1|pacid:21806338	-0.26908	5.45453	-5.82571	4.08082e-05	0.00132869	1.98163
Bradi2g10340.1|pacid:21805874	-1.14993	4.13328	-5.46633	7.76919e-05	0.00206795	1.49043
Bradi2g10350.1|pacid:21803892	-0.508079	2.11998	-3.41002	0.00412777	0.0317851	-2.07187
Bradi2g10420.1|pacid:21807270	0.774367	3.0497	4.22237	0.000819638	0.0102237	-0.551186
Bradi2g10530.1|pacid:21806636	0.644066	6.67143	4.51574	0.000462729	0.00688205	-0.495682
Bradi2g10557.1|pacid:21809571	-0.295859	3.91142	-4.26323	0.000756522	0.00966809	-0.77241
Bradi2g10770.1|pacid:21809636	-0.460696	9.57427	-5.1078	0.000150269	0.00318856	0.64721
Bradi2g10840.1|pacid:21807361	-0.462395	7.2351	-8.3838	6.90519e-07	9.31172e-05	6.15603
Bradi2g10880.4|pacid:21806640	2.97851	1.54921	3.31645	0.00498024	0.0362666	-1.95349
Bradi2g10910.1|pacid:21807199	0.394083	6.80226	3.75285	0.00207765	0.0195126	-2.02816
Bradi2g10950.1|pacid:21803890	0.320639	7.27238	3.89818	0.00155538	0.0159333	-1.74471
Bradi2g10970.1|pacid:21805188	1.46138	6.12269	5.02711	0.000174724	0.00352275	0.497139
Bradi2g11010.1|pacid:21808918	-1.17905	5.07612	-3.87607	0.00162529	0.0164217	-1.75122
Bradi2g11090.1|pacid:21805806	-0.307146	3.89501	-3.9075	0.00152683	0.0157396	-1.35991
Bradi2g11107.1|pacid:21804726	0.267177	7.01452	3.58231	0.00292204	0.0248575	-2.37664
Bradi2g11360.1|pacid:21807035	-0.300437	5.02672	-4.54082	0.000440839	0.00665635	-0.388872
Bradi2g11480.2|pacid:21806429	0.934856	4.99449	3.43526	0.00392395	0.0307407	-2.4483
Bradi2g11480.1|pacid:21806428	0.810169	7.89312	8.34847	7.26402e-07	9.67362e-05	6.10477
Bradi2g11490.1|pacid:21809580	0.297569	7.30345	4.33866	0.000652772	0.00872302	-0.867336
Bradi2g11500.1|pacid:21807844	0.606325	3.25061	4.63515	0.000367601	0.00592842	0.127893
Bradi2g11676.1|pacid:21805191	0.633012	3.30467	4.02705	0.00120455	0.0133438	-1.03612
Bradi2g11740.1|pacid:21808459	0.806116	5.69116	4.45067	0.000524896	0.00751007	-0.530511
Bradi2g11790.1|pacid:21803324	-0.6291	6.49648	-7.05163	5.1874e-06	0.000348998	4.09268
Bradi2g11800.1|pacid:21806002	-0.394859	5.47407	-3.62184	0.00269968	0.0234667	-2.24315
Bradi2g11820.1|pacid:21804860	2.15637	3.23004	6.36554	1.60411e-05	0.000718236	3.30647
Bradi2g11830.1|pacid:21804170	0.478957	4.8277	4.17415	0.000901089	0.0108896	-0.998825
Bradi2g12010.1|pacid:21804467	-0.311412	5.39667	-3.67623	0.00242132	0.0216578	-2.12414
Bradi2g12037.1|pacid:21803219	0.520358	4.23404	6.43301	1.43146e-05	0.000666316	3.24452
Bradi2g12047.1|pacid:21804704	-0.803952	1.7631	-4.64888	0.000358041	0.00582878	0.27464
Bradi2g12047.2|pacid:21804703	-1.20097	2.46718	-5.20678	0.000125039	0.0027993	1.19099
Bradi2g12100.1|pacid:21802954	-0.315483	4.47111	-4.19617	0.000862907	0.0105838	-0.978988
Bradi2g12150.2|pacid:21807955	0.858168	8.24108	4.8027	0.000266878	0.00472119	0.0444113
Bradi2g12160.1|pacid:21808595	0.635382	10.6472	7.41561	2.92394e-06	0.000247365	4.70011
Bradi2g12280.1|pacid:21806104	0.336105	7.46623	3.5191	0.00331666	0.0272616	-2.50367
Bradi2g12300.1|pacid:21809051	0.533495	4.26166	4.13961	0.000964489	0.0114052	-0.992327
Bradi2g12310.1|pacid:21804629	0.331306	7.46996	3.37751	0.00440598	0.033242	-2.78583
Bradi2g12330.1|pacid:21808824	-1.2702	2.76356	-6.34893	1.64987e-05	0.000730296	3.24765
Bradi2g12340.1|pacid:21803759	-1.44029	4.60171	-10.3051	5.39083e-08	1.77949e-05	8.82651
Bradi2g12370.1|pacid:21804869	0.509824	4.46375	4.0545	0.00114089	0.0128519	-1.21848
Bradi2g12427.1|pacid:21803072	0.650224	5.87768	6.49821	1.28307e-05	0.000625	3.18166
Bradi2g12440.1|pacid:21807243	-1.04413	1.52643	-5.44535	8.07124e-05	0.00211166	1.77598
Bradi2g12480.1|pacid:21809203	-0.349824	2.14868	-3.48445	0.00355526	0.028661	-1.92093
Bradi2g12560.1|pacid:21807415	0.258129	7.03723	4.87321	0.000233468	0.00430868	0.183167
Bradi2g12600.2|pacid:21809711	4.39977	-3.42668	3.1029	0.00764155	0.048798	-2.38798
Bradi2g12720.1|pacid:21805504	-0.607874	5.26349	-9.92828	8.62869e-08	2.45633e-05	8.3177
Bradi2g12727.2|pacid:21805613	1.06997	8.0327	7.95746	1.28529e-06	0.000145552	5.52011
Bradi2g12817.1|pacid:21804444	-0.567219	3.47468	-5.05769	0.000165002	0.00340415	0.896242
Bradi2g12830.1|pacid:21805959	-1.1356	4.22688	-7.46595	2.70472e-06	0.000232478	4.87941
Bradi2g12880.1|pacid:21806749	0.778822	6.01726	3.3966	0.0042404	0.0324171	-2.66994
Bradi2g12915.1|pacid:21808305	-0.35114	4.76689	-3.45846	0.00374552	0.0297541	-2.50233
Bradi2g12960.1|pacid:21807975	-1.90076	-3.15508	-3.3453	0.00470011	0.0347845	-1.9079
Bradi2g13020.1|pacid:21804055	0.472611	8.24107	3.4544	0.00377611	0.0299205	-2.63092
Bradi2g13020.2|pacid:21804056	0.569796	4.82237	4.43838	0.000537573	0.0076166	-0.492274
Bradi2g13070.1|pacid:21804529	1.9159	2.87383	4.85241	0.000242847	0.00441953	0.704245
Bradi2g13150.1|pacid:21808702	-0.527611	4.65644	-5.27708	0.00010982	0.00257004	1.07927
Bradi2g13170.3|pacid:21808063	0.566712	6.63942	4.86414	0.00023751	0.00436371	0.180815
Bradi2g13170.4|pacid:21808062	0.644665	5.00251	3.54752	0.00313302	0.0262387	-2.21106
Bradi2g13236.1|pacid:21804156	-0.342732	3.50899	-3.09786	0.00771908	0.0491011	-2.99766
Bradi2g13360.2|pacid:21805346	0.507909	4.85879	3.6218	0.00269993	0.0234667	-2.0902
Bradi2g13367.1|pacid:21808235	-0.257617	6.05662	-4.38804	0.00059286	0.00816867	-0.739281
Bradi2g13400.2|pacid:21808872	-0.374566	4.72747	-5.37993	9.09369e-05	0.00226096	1.22832
Bradi2g13470.1|pacid:21807573	0.242998	9.78066	3.49512	0.00347997	0.02823	-2.53248
Bradi2g13487.1|pacid:21808027	-0.462712	4.52314	-10.1634	6.42354e-08	1.95408e-05	8.64026
Bradi2g13520.1|pacid:21808894	-1.74775	4.14418	-6.34305	1.66642e-05	0.000735523	3.01629
Bradi2g13520.2|pacid:21808895	-2.10008	4.41836	-9.69342	1.1649e-07	2.83537e-05	8.04788
Bradi2g13530.2|pacid:21809198	0.952815	3.28752	4.08562	0.00107286	0.012325	-1.0427
Bradi2g13530.1|pacid:21809197	0.565099	5.22628	6.09807	2.53491e-05	0.000963025	2.49432
Bradi2g13650.1|pacid:21807141	1.03425	-0.12001	3.47436	0.00362796	0.0290884	-1.68483
Bradi2g13690.1|pacid:21808375	-0.385831	5.40429	-5.1954	0.000127702	0.00283932	0.847431
Bradi2g13760.1|pacid:21806737	-0.372468	2.84246	-3.40092	0.00420379	0.0322232	-2.13475
Bradi2g13767.1|pacid:21804200	-0.201398	5.35721	-3.54568	0.00314459	0.0262648	-2.38953
Bradi2g13790.1|pacid:21809053	0.815923	2.44937	6.27673	1.86529e-05	0.000793939	3.16365
Bradi2g13870.2|pacid:21804816	1.58328	0.799747	4.31761	0.000680157	0.00895781	-0.207864
Bradi2g14100.1|pacid:21808507	-0.31022	4.59415	-4.47069	0.000504903	0.00729699	-0.477897
Bradi2g14190.1|pacid:21806415	-0.257812	4.74125	-3.34685	0.00468551	0.0347067	-2.6774
Bradi2g14280.1|pacid:21804094	-0.519733	3.82741	-6.54939	1.17795e-05	0.000592703	3.47719
Bradi2g14330.1|pacid:21803227	-0.212175	5.17921	-3.09664	0.00773796	0.0492111	-3.27663
Bradi2g14350.1|pacid:21805503	0.393788	4.19625	5.16074	0.000136178	0.00298408	0.987669
Bradi2g14380.1|pacid:21809208	-0.375236	3.48303	-4.08971	0.00106423	0.0122485	-1.00016
Bradi2g14480.1|pacid:21804752	-0.451473	4.35892	-4.19786	0.000860052	0.0105668	-0.917085
Bradi2g14500.1|pacid:21807449	-0.990235	1.81023	-5.91943	3.46012e-05	0.00118256	2.4737
Bradi2g14520.1|pacid:21806236	-0.239145	5.0885	-3.80225	0.00188265	0.0182382	-1.87094
Bradi2g14600.1|pacid:21804469	-0.501794	6.38705	-5.33633	9.84918e-05	0.00237379	1.06955
Bradi2g14640.1|pacid:21806665	-0.440466	2.39601	-3.2765	0.00539585	0.0382518	-2.37075
Bradi2g14650.1|pacid:21803613	3.01282	-1.75381	3.33794	0.00477007	0.0351343	-1.93961
Bradi2g14720.2|pacid:21807464	0.286235	5.73538	3.08794	0.00787393	0.0498003	-3.33073
Bradi2g14790.1|pacid:21805485	0.872886	5.10908	6.32861	1.70772e-05	0.000746871	3.00964
Bradi2g14830.1|pacid:21807617	-0.379229	6.40048	-5.18823	0.000129408	0.00287037	0.797568
Bradi2g14840.1|pacid:21804737	-0.661922	7.62623	-6.88576	6.77553e-06	0.00041467	3.80921
Bradi2g14880.1|pacid:21807639	-2.31528	-3.31394	-3.61946	0.00271256	0.0235369	-1.61864
Bradi2g14900.1|pacid:21809468	-0.46147	6.89162	-6.64282	1.00865e-05	0.000533176	3.4012
Bradi2g14927.1|pacid:21805318	0.694189	1.25761	3.14386	0.00703981	0.0460548	-2.38718
Bradi2g14980.1|pacid:21803428	-0.520444	4.67686	-6.37391	1.58157e-05	0.000712516	3.03885
Bradi2g15057.2|pacid:21805388	-0.803971	3.88922	-7.18252	4.21251e-06	0.000307928	4.5017
Bradi2g15270.1|pacid:21804240	2.84243	0.566513	3.36412	0.00452591	0.0338886	-1.87477
Bradi2g15300.2|pacid:21806789	0.616311	7.26561	7.90448	1.39059e-06	0.000154571	5.43869
Bradi2g15307.1|pacid:21806618	1.03323	5.91153	8.78934	3.90036e-07	6.11244e-05	6.77562
Bradi2g15317.1|pacid:21806565	0.432834	5.44482	3.96208	0.00137	0.0146413	-1.53347
Bradi2g15490.3|pacid:21803021	1.09018	6.60536	3.53513	0.00321174	0.0266392	-2.42392
Bradi2g15526.1|pacid:21806959	-0.233182	5.06171	-3.73723	0.00214347	0.0199887	-1.97227
Bradi2g15532.1|pacid:21807881	-0.330141	4.18312	-5.30932	0.000103497	0.00245897	1.22215
Bradi2g15560.1|pacid:21804336	-1.58172	5.93179	-7.84884	1.51105e-06	0.000162237	5.37971
Bradi2g15680.1|pacid:21802802	-2.51546	-2.73698	-3.5647	0.003027	0.0255856	-1.69212
Bradi2g15710.1|pacid:21808771	-0.331588	5.85099	-4.23517	0.000799306	0.0100554	-1.05115
Bradi2g15750.1|pacid:21802846	-1.80956	0.904897	-10.1156	6.81852e-08	2.03596e-05	8.06547
Bradi2g15790.1|pacid:21806822	0.295018	9.35522	4.7317	0.000305541	0.00519942	-0.0832974
Bradi2g15820.1|pacid:21808317	-0.293675	5.09086	-4.41901	0.000558194	0.00783365	-0.616899
Bradi2g16060.1|pacid:21806825	0.79882	1.07064	3.64733	0.00256545	0.0226017	-1.44416
Bradi2g16160.1|pacid:21802821	-0.563931	8.44332	-9.38614	1.73967e-07	3.62283e-05	7.57474
Bradi2g16337.1|pacid:21807254	0.527159	5.07765	4.7797	0.000278818	0.00487405	0.132791
Bradi2g16500.1|pacid:21803647	0.275651	7.38331	3.9548	0.00138993	0.0147902	-1.63205
Bradi2g16510.1|pacid:21804609	-0.723997	6.121	-6.4558	1.37765e-05	0.000653147	3.08387
Bradi2g16537.1|pacid:21807723	-0.531102	3.50117	-4.63843	0.000365291	0.0059096	0.0205496
Bradi2g16610.1|pacid:21809075	0.318324	5.5561	3.79682	0.00190315	0.0183736	-1.92229
Bradi2g16670.1|pacid:21804364	-0.979737	7.93534	-12.1328	6.57085e-09	6.13268e-06	10.8953
Bradi2g16710.2|pacid:21809262	-0.414916	4.6109	-6.54417	1.18823e-05	0.000593712	3.36421
Bradi2g16720.1|pacid:21806918	2.62809	-0.47958	3.61923	0.00271381	0.0235408	-1.42646
Bradi2g16740.1|pacid:21809258	-0.404336	6.41194	-7.19105	4.15612e-06	0.000307928	4.32055
Bradi2g16780.1|pacid:21803847	-0.395591	4.00023	-3.55152	0.00310798	0.0260713	-2.11031
Bradi2g16950.1|pacid:21806375	-0.38517	5.86912	-4.44845	0.000527164	0.00752723	-0.619057
Bradi2g17067.1|pacid:21806735	2.10673	3.05153	5.20731	0.000124915	0.00279855	1.23223
Bradi2g17090.1|pacid:21803094	0.255378	7.16666	4.74266	0.000299218	0.00512387	-0.0743421
Bradi2g17220.1|pacid:21806775	-0.317646	4.57477	-3.93003	0.00145999	0.0152738	-1.50026
Bradi2g17230.3|pacid:21803779	-1.0077	5.58495	-7.7272	1.81439e-06	0.000181608	5.19121
Bradi2g17266.1|pacid:21803332	-0.447929	2.76864	-4.43437	0.000541776	0.0076697	-0.221681
Bradi2g17290.1|pacid:21808607	0.469228	8.5007	4.86285	0.000238092	0.00436687	0.162457
Bradi2g17360.1|pacid:21808608	-0.641874	4.88688	-4.24038	0.000791174	0.00998753	-0.955954
Bradi2g17380.1|pacid:21807538	0.943833	2.59991	5.3169	0.000102067	0.00243431	1.53113
Bradi2g17490.1|pacid:21804907	-0.251312	6.25253	-3.83702	0.00175664	0.0173422	-1.85058
Bradi2g17590.1|pacid:21803235	-0.642572	5.80324	-6.72978	8.73946e-06	0.000489489	3.57292
Bradi2g17610.1|pacid:21807877	-0.75273	5.0593	-8.53194	5.59247e-07	8.0711e-05	6.43723
Bradi2g17660.3|pacid:21805907	-0.358487	7.31723	-3.50585	0.00340591	0.0277965	-2.5297
Bradi2g17680.2|pacid:21803601	0.819085	3.27094	3.24234	0.00577853	0.0401572	-2.8359
Bradi2g17680.1|pacid:21803598	1.35609	8.89408	6.12523	2.41876e-05	0.00093464	2.52319
Bradi2g17790.2|pacid:21803994	3.58361	-1.96717	3.13512	0.00716419	0.046662	-2.31212
Bradi2g17830.1|pacid:21807403	-1.34038	-5.05031	-3.08946	0.00785002	0.04972	-2.47036
Bradi2g17872.1|pacid:21804696	-0.431121	5.73961	-5.13236	0.000143553	0.00309757	0.709986
Bradi2g17982.1|pacid:21802963	1.11636	1.90745	4.62126	0.000377543	0.00600848	0.290413
Bradi2g18060.1|pacid:21807521	-1.24927	4.82031	-6.51794	1.24144e-05	0.000609502	3.25445
Bradi2g18080.1|pacid:21805922	-0.32371	6.18922	-5.24322	0.000116894	0.00267487	0.900232
Bradi2g18100.4|pacid:21809438	0.531314	3.04199	4.95495	0.000200081	0.00387408	0.775234
Bradi2g18100.1|pacid:21809436	1.45463	2.96195	4.03733	0.00118029	0.0131407	-0.695029
Bradi2g18210.3|pacid:21802888	0.519243	5.58107	4.34561	0.000643969	0.00866134	-0.80861
Bradi2g18210.2|pacid:21802889	0.538874	4.93922	3.17343	0.00663476	0.0441876	-3.0903
Bradi2g18210.1|pacid:21802890	2.20639	2.03467	3.11835	0.00740889	0.0477347	-2.56533
Bradi2g18240.1|pacid:21803674	-0.85484	3.21886	-4.79477	0.000270933	0.00477387	0.39372
Bradi2g18260.1|pacid:21808779	0.628127	4.61826	4.35016	0.000638283	0.00860671	-0.630491
Bradi2g18280.1|pacid:21805886	-0.324288	3.37429	-3.41052	0.00412359	0.0317674	-2.33402
Bradi2g18310.1|pacid:21809545	-0.241944	3.77397	-3.17699	0.00658755	0.0439581	-2.91227
Bradi2g18330.1|pacid:21805056	0.173327	7.99867	3.16757	0.00671312	0.0445564	-3.20093
Bradi2g18347.1|pacid:21808897	-0.812968	2.6449	-4.80931	0.000263547	0.00467024	0.569524
Bradi2g18420.1|pacid:21807255	0.28929	3.68158	3.2287	0.00593883	0.0409138	-2.70427
Bradi2g18470.1|pacid:21803336	-0.529478	1.31019	-3.17847	0.00656811	0.0439296	-2.30863
Bradi2g18550.1|pacid:21803697	0.547553	7.58411	6.79172	7.89625e-06	0.000457968	3.65297
Bradi2g18640.2|pacid:21808196	0.594376	5.12944	4.60277	0.000391213	0.00613698	-0.248364
Bradi2g18670.1|pacid:21803522	-1.23229	5.93338	-9.83319	9.73724e-08	2.59066e-05	8.16836
Bradi2g18690.1|pacid:21808569	-0.882949	4.91912	-5.40675	8.65915e-05	0.00219873	1.2393
Bradi2g18730.2|pacid:21809299	-0.231996	5.02885	-3.40661	0.00415604	0.0319202	-2.63462
Bradi2g18767.1|pacid:21804859	-0.397114	5.85698	-5.392	8.89537e-05	0.00223313	1.19048
Bradi2g18790.1|pacid:21805193	-0.583402	4.03128	-4.61698	0.000380664	0.00603557	-0.136267
Bradi2g18800.1|pacid:21807247	-0.246878	3.94787	-3.40277	0.00418819	0.0321274	-2.45901
Bradi2g18830.1|pacid:21807500	1.85373	-0.544328	4.00917	0.00124793	0.0136972	-0.912559
Bradi2g18840.1|pacid:21803341	3.73977	-1.21024	3.9444	0.00141892	0.0149876	-1.14511
Bradi2g18860.1|pacid:21807261	0.221159	8.18009	4.52063	0.000458373	0.00683791	-0.507207
Bradi2g18900.1|pacid:21806038	0.456733	5.30446	3.84099	0.00174281	0.0172442	-1.73307
Bradi2g18990.1|pacid:21804543	-0.608402	6.53947	-4.03866	0.00117717	0.0131154	-1.46159
Bradi2g19060.1|pacid:21805326	-0.400669	5.48607	-4.61105	0.000385035	0.00608002	-0.294023
Bradi2g19090.3|pacid:21803068	0.362131	6.67631	3.17946	0.00655504	0.0439016	-3.1688
Bradi2g19170.1|pacid:21807952	1.22256	6.34064	5.24631	0.000116229	0.00266492	0.954715
Bradi2g19177.1|pacid:21804157	0.550633	3.36298	3.25865	0.00559254	0.0392525	-2.50824
Bradi2g19230.1|pacid:21807314	0.275436	7.04043	3.56522	0.00302386	0.025566	-2.40136
Bradi2g19240.1|pacid:21806364	-0.52089	3.78973	-5.44551	8.06889e-05	0.00211166	1.57348
Bradi2g19280.1|pacid:21805249	-1.14487	2.91547	-4.17307	0.000903009	0.0109067	-0.672509
Bradi2g19332.2|pacid:21807493	0.25609	5.35331	3.70207	0.00229945	0.0209421	-2.05936
Bradi2g19340.1|pacid:21808764	-0.730376	2.04867	-5.35213	9.56822e-05	0.00233406	1.50332
Bradi2g19400.1|pacid:21804711	0.360122	6.85661	4.76958	0.000284246	0.00492449	-0.0150263
Bradi2g19430.3|pacid:21804224	-1.08642	3.34713	-4.40778	0.000570514	0.00795617	-0.316972
Bradi2g19450.1|pacid:21805029	0.648109	3.54582	4.35364	0.000633962	0.00857133	-0.454164
Bradi2g19490.1|pacid:21809674	-0.441739	4.6804	-5.28452	0.000108327	0.00254065	1.06649
Bradi2g19510.1|pacid:21805006	0.281433	7.12098	4.11081	0.00102083	0.0119035	-1.31945
Bradi2g19570.1|pacid:21803752	0.277172	6.55613	4.40106	0.000578025	0.00802844	-0.729856
Bradi2g19580.1|pacid:21807294	0.304067	4.68433	3.3767	0.00441311	0.0332688	-2.59488
Bradi2g19630.1|pacid:21805525	-1.31109	-0.979976	-3.52416	0.00328321	0.027044	-1.65196
Bradi2g19710.1|pacid:21803046	-0.75773	3.835	-6.78642	7.96493e-06	0.000459375	3.8116
Bradi2g19750.11|pacid:21808689	-0.528018	1.88902	-3.94529	0.00141642	0.0149694	-0.980708
Bradi2g19800.1|pacid:21806099	-0.562125	5.54747	-8.66204	4.65687e-07	6.91378e-05	6.59474
Bradi2g19820.1|pacid:21808303	-0.378886	4.65657	-5.0871	0.000156181	0.0032656	0.723326
Bradi2g19900.1|pacid:21808680	1.00771	-1.36842	3.18146	0.0065289	0.0437644	-2.19565
Bradi2g19940.1|pacid:21807934	-0.253462	4.59593	-3.96784	0.00135445	0.0145221	-1.45218
Bradi2g19960.1|pacid:21806791	-0.256149	5.91843	-3.91294	0.00151042	0.0156152	-1.68077
Bradi2g19970.1|pacid:21804779	0.549218	4.00698	3.22023	0.00604061	0.0413762	-2.61397
Bradi2g20030.1|pacid:21804593	-0.285684	5.58026	-3.5366	0.0032023	0.0265822	-2.42324
Bradi2g20080.1|pacid:21805729	-0.320137	3.32357	-3.40896	0.00413655	0.0318087	-2.28444
Bradi2g20087.1|pacid:21805494	-0.466209	3.56957	-3.67728	0.00241624	0.0216312	-1.81125
Bradi2g20210.1|pacid:21805714	-0.410617	6.0906	-7.40694	2.96351e-06	0.000248526	4.6739
Bradi2g20220.1|pacid:21807700	-0.260952	6.21979	-3.48556	0.00354739	0.0286124	-2.55607
Bradi2g20280.1|pacid:21805538	-0.333171	6.35045	-6.43554	1.42539e-05	0.000665089	3.05265
Bradi2g20340.1|pacid:21806798	-0.199505	6.4879	-3.31204	0.00502448	0.0364178	-2.90449
Bradi2g20347.1|pacid:21806507	-0.347515	4.77454	-3.70228	0.00229846	0.0209421	-1.95849
Bradi2g20370.2|pacid:21803060	0.239571	7.31754	3.7185	0.00222518	0.0205125	-2.10416
Bradi2g20490.1|pacid:21808038	2.58691	-4.48105	5.38793	8.96171e-05	0.00224183	0.49688
Bradi2g20570.1|pacid:21804370	0.417835	5.47527	3.68517	0.00237845	0.0214004	-2.09393
Bradi2g20600.3|pacid:21805020	-0.449007	5.35286	-5.20759	0.00012485	0.00279855	0.847035
Bradi2g20660.1|pacid:21808960	-1.27695	-0.850754	-3.16224	0.00678531	0.044882	-2.23364
Bradi2g20687.1|pacid:21802855	0.872461	3.56061	5.34093	9.76649e-05	0.002362	1.42397
Bradi2g20710.2|pacid:21807842	0.914394	5.64388	4.77475	0.000281459	0.0049009	0.0408924
Bradi2g20800.1|pacid:21806452	1.2392	1.03211	4.44548	0.000530209	0.00754461	0.0177713
Bradi2g20810.1|pacid:21805672	-0.207532	5.30198	-3.58225	0.00292243	0.0248575	-2.28001
Bradi2g20820.1|pacid:21809591	1.03483	2.45896	4.1646	0.000918186	0.0110428	-0.584964
Bradi2g20920.1|pacid:21809215	0.247765	7.80048	4.40244	0.000576468	0.00801041	-0.742881
Bradi2g21017.1|pacid:21805579	-0.454273	5.26369	-5.0431	0.000169567	0.00346267	0.576947
Bradi2g21130.1|pacid:21809160	-0.490575	3.32396	-6.95172	6.09016e-06	0.000386445	4.19568
Bradi2g21190.2|pacid:21804248	-1.02527	2.77104	-10.3646	5.01121e-08	1.69014e-05	8.77831
Bradi2g21210.1|pacid:21807592	-0.479819	5.1437	-8.30302	7.75484e-07	0.000101103	6.0984
Bradi2g21217.1|pacid:21804587	0.826554	5.9104	3.86488	0.00166188	0.0166936	-1.75617
Bradi2g21290.1|pacid:21805609	-0.512389	3.55916	-5.50167	7.28685e-05	0.00198095	1.67131
Bradi2g21300.1|pacid:21805023	0.672928	6.41615	5.85589	3.86915e-05	0.00127897	2.05586
Bradi2g21340.1|pacid:21802903	1.05677	7.1608	4.76036	0.000289283	0.00498675	-0.0388447
Bradi2g21407.2|pacid:21803111	-0.43592	5.10811	-4.15905	0.000928272	0.0111167	-1.1683
Bradi2g21420.1|pacid:21808995	-1.88102	4.68063	-11.7493	9.99132e-09	7.79619e-06	10.4936
Bradi2g21477.1|pacid:21803725	-0.37704	5.58541	-5.05946	0.000164456	0.00339742	0.569987
Bradi2g21720.1|pacid:21807750	-0.398755	4.21731	-3.81288	0.00184321	0.0179552	-1.70087
Bradi2g21737.1|pacid:21804484	0.88117	1.74596	3.88368	0.00160087	0.0162544	-0.983088
Bradi2g21860.1|pacid:21808137	0.55002	5.84692	4.47465	0.000501045	0.00725475	-0.526806
Bradi2g21870.1|pacid:21809577	-0.585485	5.59389	-7.51007	2.5268e-06	0.000222739	4.84623
Bradi2g21917.1|pacid:21805906	-0.325833	4.87526	-6.3727	1.5848e-05	0.000712516	3.02794
Bradi2g22030.1|pacid:21805124	1.48922	2.36878	5.87163	3.76332e-05	0.00125561	2.48086
Bradi2g22150.1|pacid:21809335	-0.332616	5.8522	-3.68368	0.00238555	0.021443	-2.15421
Bradi2g22300.1|pacid:21809656	1.36651	2.77087	4.17737	0.000895402	0.0108571	-0.490271
Bradi2g22410.1|pacid:21807008	0.466354	5.66084	3.76583	0.00202453	0.0191814	-1.88436
Bradi2g22510.1|pacid:21808634	-1.43589	-0.609303	-4.19972	0.000856906	0.0105595	-0.522961
Bradi2g22520.1|pacid:21808068	3.88253	-2.8384	3.42611	0.00399661	0.0310804	-1.90686
Bradi2g22560.1|pacid:21809496	-0.702458	3.61805	-3.78104	0.00196402	0.0187801	-1.63947
Bradi2g22650.1|pacid:21804124	-0.949348	1.66903	-4.2803	0.000731647	0.00944354	-0.427576
Bradi2g22660.1|pacid:21809297	-1.37872	2.77245	-5.57794	6.3491e-05	0.0017979	1.90605
Bradi2g22740.1|pacid:21803425	-0.259346	5.71686	-3.92115	0.00148597	0.0154363	-1.66489
Bradi2g22870.1|pacid:21805595	-0.637173	5.29316	-6.47745	1.32849e-05	0.000637122	3.1415
Bradi2g22880.1|pacid:21804393	-0.746086	3.44867	-3.19571	0.00634496	0.0429041	-3.11977
Bradi2g22927.2|pacid:21808821	-0.346549	6.10699	-3.22594	0.00597186	0.0410866	-3.06438
Bradi2g23040.1|pacid:21804513	0.470343	6.62351	5.63359	5.74487e-05	0.00167378	1.6188
Bradi2g23070.1|pacid:21807115	-0.587455	2.41244	-4.0388	0.00117685	0.0131154	-0.886175
Bradi2g23187.2|pacid:21803106	0.525225	4.4394	4.85943	0.00023964	0.00438558	0.449573
Bradi2g23240.1|pacid:21805817	-0.21637	6.92829	-4.77141	0.000283253	0.00491558	-0.0174678
Bradi2g23370.1|pacid:21803860	2.25187	2.6743	6.2305	2.01853e-05	0.000836218	3.05437
Bradi2g23507.1|pacid:21803170	-0.696331	4.18102	-3.83292	0.00177107	0.0174348	-1.59524
Bradi2g23530.1|pacid:21805919	-0.523389	4.42346	-6.13924	2.36098e-05	0.000920366	2.64509
Bradi2g23540.1|pacid:21804470	-2.12132	6.90779	-7.94653	1.3063e-06	0.000147393	5.50786
Bradi2g23570.1|pacid:21805189	-2.4101	5.80645	-11.5269	1.28072e-08	8.63904e-06	10.2442
Bradi2g23660.1|pacid:21805203	-0.746448	1.55862	-4.37197	0.000611705	0.00835414	-0.134553
Bradi2g23670.1|pacid:21803364	-0.565576	2.19149	-5.28121	0.000108989	0.00255424	1.42378
Bradi2g23710.1|pacid:21806910	0.6597	0.73458	3.82639	0.00179424	0.0176014	-1.07297
Bradi2g23720.1|pacid:21806549	-0.190572	5.98939	-3.34062	0.0047445	0.0349794	-2.83621
Bradi2g23860.1|pacid:21807599	0.293974	4.32471	3.51444	0.00334777	0.0274156	-2.21356
Bradi2g23880.1|pacid:21809006	-0.396249	3.33453	-3.80754	0.00186291	0.0181035	-1.49525
Bradi2g23890.2|pacid:21804131	-0.935703	3.32058	-7.19317	4.14217e-06	0.000307928	4.52009
Bradi2g24010.1|pacid:21807089	0.869905	4.29782	7.65753	2.01651e-06	0.000194317	5.23677
Bradi2g24040.1|pacid:21807861	-2.42282	-4.86738	-5.83986	3.98012e-05	0.00130273	0.950021
Bradi2g24050.1|pacid:21806877	-1.44526	4.70992	-10.2679	5.64407e-08	1.83686e-05	8.76182
Bradi2g24060.1|pacid:21809407	-0.955123	-1.37682	-3.15093	0.00694082	0.0455706	-2.23299
Bradi2g24090.2|pacid:21807555	-0.820755	3.7733	-5.02302	0.000176067	0.00353979	0.742952
Bradi2g24120.3|pacid:21803887	-0.301215	4.89784	-3.3548	0.00461142	0.0343638	-2.70242
Bradi2g24160.2|pacid:21807182	0.430531	4.20967	3.44591	0.00384096	0.0302367	-2.37639
Bradi2g24290.1|pacid:21803665	-0.265383	6.14224	-3.54368	0.00315719	0.0263346	-2.43463
Bradi2g24310.3|pacid:21805945	-0.425708	3.97096	-4.08077	0.00108317	0.012398	-1.09109
Bradi2g24327.1|pacid:21803373	-0.729516	5.9074	-8.97333	3.02839e-07	5.2496e-05	7.01339
Bradi2g24420.1|pacid:21806283	-0.580375	4.88139	-4.23492	0.000799694	0.0100554	-1.0318
Bradi2g24440.1|pacid:21802962	-0.817542	6.26432	-7.56972	2.30568e-06	0.000209516	4.92918
Bradi2g24710.1|pacid:21803122	-0.829667	3.00528	-5.67772	5.30846e-05	0.00158681	2.02295
Bradi2g24737.1|pacid:21805343	1.51637	4.20354	9.49074	1.51602e-07	3.31272e-05	7.81746
Bradi2g24820.1|pacid:21809666	0.473964	7.79115	4.23287	0.000802909	0.0100783	-1.07796
Bradi2g25030.1|pacid:21808674	0.611992	7.83902	5.42752	8.33746e-05	0.00215586	1.23071
Bradi2g25040.1|pacid:21808510	0.441397	5.0112	3.62549	0.00268006	0.0233595	-2.1532
Bradi2g25190.1|pacid:21803381	0.525676	4.88204	3.72333	0.00220381	0.020376	-1.89235
Bradi2g25210.1|pacid:21806303	0.208572	8.4359	3.61875	0.00271644	0.0235508	-2.30091
Bradi2g25260.1|pacid:21804685	0.380577	3.97358	4.58439	0.000405308	0.00628501	-0.0285028
Bradi2g25390.1|pacid:21808977	-0.387289	7.47141	-6.21835	2.06096e-05	0.00084403	2.66454
Bradi2g25400.1|pacid:21804148	-0.225952	5.75184	-3.45458	0.00377476	0.0299175	-2.58822
Bradi2g25450.1|pacid:21808861	-0.375799	6.92516	-4.30984	0.000690576	0.00903748	-0.92128
Bradi2g25527.1|pacid:21805031	-0.572097	6.82343	-3.40568	0.00416386	0.0319703	-2.72766
Bradi2g25570.1|pacid:21807525	0.287473	5.51733	3.16243	0.00678268	0.044882	-3.10486
Bradi2g25850.1|pacid:21805552	-1.02529	5.08281	-4.90788	0.000218654	0.0041031	0.408346
Bradi2g25887.1|pacid:21809408	1.15947	7.71638	3.4082	0.00414284	0.0318346	-2.70653
Bradi2g25930.1|pacid:21807142	-0.196819	4.87975	-4.01549	0.00123241	0.0135749	-1.39277
Bradi2g25980.1|pacid:21804523	0.300205	6.00461	3.2249	0.00598426	0.0411355	-3.0514
Bradi2g26010.5|pacid:21808631	-0.638386	3.33089	-7.31271	3.43233e-06	0.000273095	4.7516
Bradi2g26040.1|pacid:21808952	0.436102	7.59996	4.13328	0.000976593	0.0115176	-1.27632
Bradi2g26090.1|pacid:21802798	-0.620124	3.89845	-4.329	0.000665197	0.00882445	-0.672368
Bradi2g26120.1|pacid:21807569	-0.324258	4.47053	-3.38085	0.0043765	0.0330893	-2.61721
Bradi2g26160.1|pacid:21805665	1.11818	2.49655	4.22139	0.000821214	0.0102376	-0.478016
Bradi2g26370.1|pacid:21807832	-2.19138	-1.62973	-3.80473	0.0018734	0.0181769	-1.10276
Bradi2g26375.1|pacid:21802790	-1.12557	1.4413	-6.1431	2.34532e-05	0.000917693	2.93989
Bradi2g26380.1|pacid:21804214	-0.814437	3.47996	-4.50144	0.000475715	0.00701407	-0.314107
Bradi2g26490.1|pacid:21806990	-0.862417	1.31355	-4.26438	0.000754818	0.00965825	-0.321636
Bradi2g26500.1|pacid:21807513	0.865384	3.66406	5.27576	0.000110088	0.00257224	1.40078
Bradi2g26530.1|pacid:21808575	-0.205027	5.75597	-3.35874	0.00457504	0.0341578	-2.77206
Bradi2g26607.1|pacid:21808966	0.889711	4.60389	6.25976	1.92007e-05	0.000812797	2.89366
Bradi2g26660.1|pacid:21809049	-0.935484	3.47403	-5.41744	8.492e-05	0.00217587	1.43823
Bradi2g26710.1|pacid:21808503	0.59422	4.05754	5.86913	3.77988e-05	0.00125843	2.33029
Bradi2g26950.1|pacid:21804933	0.47336	6.62095	5.21434	0.000123302	0.00277444	0.859193
Bradi2g26970.1|pacid:21808248	-0.399002	5.90491	-5.31189	0.00010301	0.00244927	1.04162
Bradi2g27030.3|pacid:21809190	-0.876065	3.53752	-6.75053	8.44689e-06	0.000481799	3.75155
Bradi2g27050.1|pacid:21808670	1.66658	3.1891	3.50617	0.00340377	0.0277863	-1.84062
Bradi2g27120.1|pacid:21809457	-0.864654	0.900328	-3.60829	0.0027739	0.0239153	-1.46609
Bradi2g27140.1|pacid:21804273	-1.53626	5.53496	-4.67012	0.000343749	0.00565559	-0.20865
Bradi2g27150.1|pacid:21808531	-1.606	-5.09125	-6.1243	2.42263e-05	0.000934971	1.13371
Bradi2g27230.1|pacid:21808791	0.345328	6.06031	3.46866	0.00366964	0.0293165	-2.57389
Bradi2g27390.1|pacid:21809032	-0.287073	6.22005	-5.02834	0.00017432	0.00352202	0.488082
Bradi2g27770.1|pacid:21806240	0.773507	6.53809	3.86188	0.00167182	0.0167663	-1.78153
Bradi2g27790.2|pacid:21808882	0.583953	4.07637	3.84651	0.00172378	0.0171269	-1.49099
Bradi2g27810.1|pacid:21807753	1.46254	2.23017	5.42897	8.31545e-05	0.00215556	1.7476
Bradi2g27847.2|pacid:21805640	3.29948	-1.4544	3.41892	0.00405467	0.0313825	-1.81193
Bradi2g27870.4|pacid:21806581	0.591429	6.95944	4.24674	0.000781361	0.00989585	-1.03803
Bradi2g27940.1|pacid:21805679	-0.755606	4.70972	-4.00337	0.00126236	0.013836	-1.49539
Bradi2g27987.1|pacid:21809339	0.959163	2.94484	5.18592	0.000129963	0.00287634	1.21177
Bradi2g28060.1|pacid:21808112	-0.238985	5.5598	-3.77778	0.00197683	0.0188678	-1.94492
Bradi2g28120.1|pacid:21807467	-0.398652	6.11512	-5.30132	0.000105031	0.00248589	1.00766
Bradi2g28170.3|pacid:21803246	0.350178	5.92661	3.8556	0.00169286	0.0169335	-1.79058
Bradi2g28380.3|pacid:21805899	2.7692	-0.708551	3.69475	0.00233333	0.0211644	-1.31693
Bradi2g28380.2|pacid:21805897	0.634488	2.66751	3.88219	0.0016056	0.0162767	-1.32139
Bradi2g28390.1|pacid:21807953	0.357553	3.31167	3.75754	0.00205828	0.0193786	-1.51385
Bradi2g28414.1|pacid:21807733	0.873945	2.88847	3.28275	0.00532868	0.0379229	-2.36053
Bradi2g28420.1|pacid:21804600	-0.946465	2.36318	-7.25461	3.75981e-06	0.000291658	4.70141
Bradi2g28680.2|pacid:21809305	0.252801	7.62427	3.74793	0.00209815	0.0196569	-2.04605
Bradi2g30410.1|pacid:21806512	-0.290985	3.95055	-3.47716	0.00360763	0.0289778	-2.28382
Bradi2g30430.1|pacid:21809345	-0.682068	2.14273	-3.79373	0.00191494	0.0184295	-1.3881
Bradi2g30460.1|pacid:21809502	0.54812	4.76757	4.35596	0.000631099	0.00854394	-0.660605
Bradi2g30465.1|pacid:21806924	-0.40241	6.66272	-5.36466	9.35113e-05	0.00229918	1.11366
Bradi2g30470.1|pacid:21809643	-0.351666	4.13067	-4.98315	0.000189748	0.00374059	0.610172
Bradi2g30500.1|pacid:21809648	0.31616	4.94807	3.51705	0.00333032	0.0273233	-2.39981
Bradi2g30560.1|pacid:21809447	0.513244	8.50038	4.70291	0.000322829	0.005412	-0.147119
Bradi2g31070.3|pacid:21809116	-0.582083	5.221	-3.29619	0.00518689	0.0372966	-2.88552
Bradi2g31270.1|pacid:21808950	-0.260288	5.68171	-3.31044	0.00504066	0.0365095	-2.87825
Bradi2g31480.1|pacid:21802851	-0.545103	3.74219	-4.35421	0.000633258	0.00856929	-0.618755
Bradi2g31570.1|pacid:21808594	-0.210989	5.2287	-3.8358	0.00176093	0.0173625	-1.7756
Bradi2g31575.1|pacid:21803193	-1.66348	0.406696	-4.57067	0.000416167	0.0063927	0.251982
Bradi2g31590.1|pacid:21804464	0.759859	0.933321	3.48251	0.00356911	0.0287168	-1.72186
Bradi2g31710.1|pacid:21805162	2.06383	-1.93009	4.52208	0.000457095	0.00682541	-0.213432
Bradi2g31820.1|pacid:21808967	0.478443	8.11443	4.85391	0.000242159	0.00441334	0.141678
Bradi2g31937.1|pacid:21808228	1.21422	1.52632	4.31937	0.000677824	0.00894988	-0.199319
Bradi2g32240.1|pacid:21805850	-0.822717	3.53739	-4.85637	0.000241031	0.0043968	0.507871
Bradi2g32250.1|pacid:21808376	-0.840559	6.17553	-10.2411	5.83366e-08	1.83686e-05	8.68519
Bradi2g32260.2|pacid:21805867	-0.967156	3.28009	-6.68413	9.42129e-06	0.000512865	3.68365
Bradi2g32300.1|pacid:21806644	-0.623216	3.82421	-4.6121	0.000384258	0.00607393	-0.144743
Bradi2g32530.1|pacid:21804515	-0.294023	4.42018	-3.89529	0.00156434	0.0159881	-1.52613
Bradi2g32540.3|pacid:21808051	-1.20123	0.883309	-4.2233	0.000818131	0.0102156	-0.412138
Bradi2g32540.1|pacid:21808050	-1.08111	4.07825	-5.76418	4.55067e-05	0.00143328	2.01679
Bradi2g32600.2|pacid:21807660	0.476582	6.49899	3.2736	0.00542737	0.03837	-2.97294
Bradi2g32900.1|pacid:21803967	1.3853	2.65651	4.97695	0.000191971	0.00375937	0.95453
Bradi2g33037.1|pacid:21807088	4.19176	-0.311826	3.3441	0.0047115	0.0348328	-1.93417
Bradi2g33060.1|pacid:21806567	-0.664834	3.20195	-4.05525	0.00113919	0.0128444	-1.04742
Bradi2g33130.1|pacid:21803586	-2.10258	-4.65715	-3.59936	0.00282397	0.0242455	-1.74911
Bradi2g33150.1|pacid:21808307	1.89103	3.85356	4.45857	0.000516913	0.00742904	-0.126904
Bradi2g33260.1|pacid:21807840	-0.73584	3.46072	-6.12982	2.39965e-05	0.000929572	2.63941
Bradi2g33270.1|pacid:21806344	-2.0851	5.1169	-9.32479	1.88688e-07	3.85185e-05	7.50416
Bradi2g33300.2|pacid:21804749	0.292087	4.18419	3.46613	0.00368828	0.029413	-2.33137
Bradi2g33350.1|pacid:21803406	-0.537228	6.43539	-3.79359	0.00191547	0.0184295	-1.93332
Bradi2g33470.1|pacid:21808026	-0.492184	1.80452	-3.37059	0.00446754	0.033565	-2.05046
Bradi2g33487.1|pacid:21808530	0.396726	5.22437	3.78402	0.00195238	0.0186952	-1.85682
Bradi2g33600.1|pacid:21803081	-0.192497	6.36628	-3.48713	0.00353622	0.0285594	-2.55762
Bradi2g33620.1|pacid:21806673	0.350707	5.09863	4.85927	0.000239709	0.00438558	0.256578
Bradi2g33676.1|pacid:21807274	0.604236	7.78504	7.79465	1.63899e-06	0.000169171	5.26848
Bradi2g33682.1|pacid:21808854	0.622254	6.70346	4.91417	0.000216073	0.0040757	0.274035
Bradi2g33795.1|pacid:21804373	-0.321288	4.3245	-4.58594	0.000404099	0.00627567	-0.202229
Bradi2g33900.1|pacid:21809505	0.733724	1.63398	3.12702	0.00728128	0.0471573	-2.42222
Bradi2g34040.1|pacid:21808954	0.749885	4.05891	8.01119	1.18705e-06	0.000139519	5.79129
Bradi2g34150.1|pacid:21806160	-0.363244	3.46919	-4.53946	0.000441996	0.00666408	-0.109191
Bradi2g34240.1|pacid:21807049	0.615874	7.96503	3.35164	0.00464068	0.03449	-2.83595
Bradi2g34440.3|pacid:21803298	0.403007	9.19409	5.37108	9.24197e-05	0.00228138	1.13928
Bradi2g34527.1|pacid:21804661	-0.42274	3.91898	-4.14143	0.000961044	0.011402	-0.984288
Bradi2g34740.1|pacid:21809401	-0.358674	6.05067	-4.27903	0.000733471	0.00946228	-0.972339
Bradi2g34750.1|pacid:21802891	0.384189	7.40952	3.70156	0.00230178	0.0209471	-2.13865
Bradi2g34770.1|pacid:21806128	0.429569	7.29771	3.31326	0.00501219	0.0364039	-2.9089
Bradi2g34790.1|pacid:21803467	1.17374	4.16115	5.11712	0.000147681	0.00316027	0.911192
Bradi2g34790.2|pacid:21803468	2.5952	-0.0273265	3.52554	0.0032741	0.0269977	-1.58942
Bradi2g34827.1|pacid:21805169	-0.327563	6.21556	-3.95983	0.00137614	0.0146808	-1.60767
Bradi2g34850.3|pacid:21809155	-1.33709	2.75455	-5.91322	3.49797e-05	0.00118881	2.51071
Bradi2g34860.1|pacid:21807026	-0.363729	3.39099	-4.01246	0.00123984	0.0136228	-1.06183
Bradi2g34870.1|pacid:21809414	1.41785	0.479243	3.17033	0.00667616	0.0443688	-2.19775
Bradi2g34900.1|pacid:21803931	-0.390228	4.56583	-8.86255	3.52521e-07	5.77431e-05	6.88548
Bradi2g34920.1|pacid:21808123	-0.264649	4.89395	-3.09811	0.00771524	0.0490968	-3.23021
Bradi2g34950.1|pacid:21806448	0.307919	6.68215	3.45127	0.0037999	0.0300557	-2.63251
Bradi2g34960.1|pacid:21804167	0.383651	4.77682	6.08287	2.60249e-05	0.000981197	2.54829
Bradi2g35007.1|pacid:21808636	-2.36066	-2.59031	-4.76377	0.00028741	0.0049655	0.304883
Bradi2g35040.1|pacid:21809187	-0.316593	5.12422	-4.404	0.000574729	0.00800057	-0.666151
Bradi2g35110.1|pacid:21809477	-0.443103	3.61066	-4.08044	0.00108388	0.0123988	-1.02823
Bradi2g35130.1|pacid:21809459	-0.631216	2.1927	-6.37198	1.58674e-05	0.000712516	3.3159
Bradi2g35160.1|pacid:21808698	-0.430055	3.9715	-4.1979	0.000859979	0.0105668	-0.915508
Bradi2g35180.1|pacid:21807334	-0.197265	7.33456	-3.79581	0.001907	0.0183868	-1.9504
Bradi2g35467.1|pacid:21808296	1.8684	3.35494	9.04428	2.74959e-07	4.9603e-05	7.2284
Bradi2g35587.1|pacid:21809257	-0.274361	8.31731	-3.56159	0.0030459	0.0257173	-2.41291
Bradi2g35640.1|pacid:21805041	-0.43437	5.0199	-3.37127	0.00446149	0.0335384	-2.7416
Bradi2g35680.1|pacid:21805924	0.2524	6.08171	4.30576	0.000696106	0.00909834	-0.902843
Bradi2g35720.1|pacid:21807460	-0.696158	6.67048	-9.22826	2.14589e-07	4.18773e-05	7.35872
Bradi2g35767.1|pacid:21809103	0.675244	6.04779	7.27545	3.63874e-06	0.000285839	4.48626
Bradi2g35820.1|pacid:21804818	-0.298876	7.65478	-4.49557	0.000481149	0.00707227	-0.559227
Bradi2g35907.1|pacid:21805872	1.06663	3.71667	4.54029	0.000441293	0.00665856	-0.127678
Bradi2g35987.1|pacid:21803221	0.249074	6.47715	3.21946	0.00604992	0.0414217	-3.09129
Bradi2g36000.1|pacid:21806744	-0.324686	6.90594	-4.4429	0.000532872	0.00756131	-0.661502
Bradi2g36057.1|pacid:21807059	-0.362225	3.68383	-5.15614	0.000137346	0.00300331	1.00401
Bradi2g36067.1|pacid:21805592	-0.338496	3.45127	-3.19298	0.00637979	0.0430907	-2.73336
Bradi2g36180.1|pacid:21804254	-0.46582	3.00064	-3.30353	0.00511105	0.0368892	-2.41028
Bradi2g36187.5|pacid:21809482	-3.97999	-4.01827	-4.09341	0.00105649	0.0121956	-1.01248
Bradi2g36350.2|pacid:21807902	-0.986107	3.8216	-3.69159	0.00234813	0.0212209	-1.82436
Bradi2g36350.1|pacid:21807901	-0.963657	4.13569	-5.23716	0.00011821	0.00269144	1.15122
Bradi2g36515.1|pacid:21806203	-0.464437	2.66942	-4.42466	0.000552094	0.00777971	-0.207298
Bradi2g36610.1|pacid:21809421	1.53617	2.16793	3.2946	0.00520346	0.037366	-2.18761
Bradi2g36740.1|pacid:21805026	1.32843	2.43718	6.70217	9.14543e-06	0.000503145	3.8441
Bradi2g36760.2|pacid:21809247	-0.281236	5.28166	-5.3673	9.3062e-05	0.00229183	1.19229
Bradi2g36770.1|pacid:21809357	-0.425402	8.32534	-3.31097	0.00503536	0.0364881	-2.91451
Bradi2g36856.1|pacid:21806609	-0.540867	4.29152	-4.46581	0.000509704	0.00735252	-0.438666
Bradi2g37000.1|pacid:21803058	4.27221	2.316	4.37934	0.00060299	0.00827885	-0.0911484
Bradi2g37180.1|pacid:21805259	-0.657332	3.85234	-4.61012	0.000385722	0.00608468	-0.0876975
Bradi2g37240.1|pacid:21803672	0.449838	6.92072	4.42642	0.000550208	0.00776018	-0.692072
Bradi2g37320.1|pacid:21805755	-0.407386	7.40738	-6.86758	6.97837e-06	0.000423664	3.77956
Bradi2g37387.1|pacid:21803619	-0.527029	3.34879	-3.69428	0.00233551	0.0211773	-1.69583
Bradi2g37400.1|pacid:21804382	0.248461	7.61445	3.21359	0.00612158	0.0417556	-3.11019
Bradi2g37410.1|pacid:21807947	0.389481	4.73288	3.61111	0.00275829	0.0238205	-2.12576
Bradi2g37440.1|pacid:21805518	-0.309376	4.45329	-3.28108	0.00534647	0.038032	-2.77821
Bradi2g37450.1|pacid:21809390	-0.586502	5.78029	-7.81531	1.58892e-06	0.000167019	5.31736
Bradi2g37470.2|pacid:21807100	-2.25643	-4.98712	-3.51773	0.00332577	0.0272931	-1.85598
Bradi2g37480.1|pacid:21805183	0.379834	8.28577	3.47178	0.00364673	0.0292136	-2.59555
Bradi2g37487.1|pacid:21806400	-0.814043	2.12594	-5.98641	3.07748e-05	0.00109296	2.68628
Bradi2g37507.1|pacid:21805633	-0.31766	2.85303	-3.59694	0.00283767	0.0243299	-1.81837
Bradi2g37675.1|pacid:21806333	-0.365123	4.59185	-3.8416	0.00174071	0.0172344	-1.72888
Bradi2g37690.1|pacid:21806454	-0.412192	6.22853	-3.88403	0.00159976	0.0162537	-1.75937
Bradi2g37690.2|pacid:21806455	-0.347436	6.37991	-4.92768	0.000210631	0.00399248	0.291493
Bradi2g37720.1|pacid:21805152	0.901322	5.10453	5.36288	9.38178e-05	0.00230489	1.19234
Bradi2g37750.1|pacid:21806559	1.02331	3.16478	4.03947	0.00117529	0.0131086	-0.921418
Bradi2g37790.2|pacid:21805245	-0.45941	4.40889	-3.87393	0.00163222	0.0164835	-1.65611
Bradi2g37800.1|pacid:21807257	-0.28358	7.75102	-4.49564	0.000481086	0.00707227	-0.555163
Bradi2g37950.1|pacid:21806416	-0.616349	6.11974	-7.13572	4.53686e-06	0.000319216	4.22716
Bradi2g37970.1|pacid:21807146	0.805021	5.09751	4.58458	0.000405162	0.00628501	-0.25938
Bradi2g37980.2|pacid:21803850	0.292416	6.2271	3.14599	0.00700981	0.0458973	-3.22854
Bradi2g38090.1|pacid:21807120	-1.00263	2.63351	-5.06151	0.000163828	0.00338894	0.972671
Bradi2g38100.1|pacid:21804182	-0.894083	5.02904	-5.34246	9.7391e-05	0.00235927	1.13244
Bradi2g38100.3|pacid:21804183	-0.982113	6.26506	-7.41583	2.92293e-06	0.000247365	4.68615
Bradi2g38100.4|pacid:21804184	-0.676427	2.31279	-3.11533	0.00745376	0.0479243	-2.69671
Bradi2g38187.1|pacid:21805687	-0.31531	4.86945	-5.19523	0.000127742	0.00283932	0.885789
Bradi2g38210.1|pacid:21805812	-0.272392	4.2053	-3.92156	0.00148476	0.0154289	-1.47065
Bradi2g38237.1|pacid:21804053	-0.409781	4.43329	-3.99593	0.00128111	0.0139822	-1.41649
Bradi2g38260.1|pacid:21809095	-0.264425	4.92243	-3.71982	0.0022193	0.0204644	-1.98532
Bradi2g38300.1|pacid:21803633	-0.264538	4.73174	-4.10955	0.00102337	0.0119287	-1.20677
Bradi2g38330.2|pacid:21806778	-0.491626	6.82118	-4.7982	0.000269175	0.00474829	0.0322717
Bradi2g38340.2|pacid:21806221	0.540169	8.04352	4.14192	0.000960104	0.0113967	-1.25844
Bradi2g38410.1|pacid:21807173	-0.370006	4.86244	-6.21487	2.07326e-05	0.000844241	2.76213
Bradi2g38497.1|pacid:21805572	-0.475798	3.95072	-4.65954	0.000350789	0.00573479	0.0115567
Bradi2g38577.1|pacid:21807964	0.2513	5.12599	3.43112	0.00395665	0.0308935	-2.54212
Bradi2g38590.1|pacid:21804453	-0.356274	6.65264	-5.49793	7.33639e-05	0.00198466	1.36953
Bradi2g38650.1|pacid:21808775	-0.332853	5.16802	-5.64567	5.62174e-05	0.00164719	1.70014
Bradi2g38841.1|pacid:21807475	-0.446602	2.70185	-3.54551	0.00314567	0.0262658	-1.89502
Bradi2g38890.1|pacid:21808627	0.614701	0.756388	3.75825	0.00205537	0.0193786	-1.23104
Bradi2g39020.1|pacid:21803244	-0.560266	2.38515	-4.74128	0.000300005	0.00512603	0.455534
Bradi2g39150.1|pacid:21805226	-0.456558	5.10557	-3.31548	0.00498999	0.036312	-2.82041
Bradi2g39160.1|pacid:21804724	-0.420382	4.58929	-4.929	0.000210111	0.00398504	0.446348
Bradi2g39190.1|pacid:21807458	0.336238	5.8974	3.58237	0.00292168	0.0248575	-2.35489
Bradi2g39200.1|pacid:21803676	-0.786016	6.56419	-4.39162	0.000588739	0.00812632	-0.762854
Bradi2g39230.1|pacid:21808394	0.341644	4.34286	4.58227	0.000406968	0.00629188	-0.188246
Bradi2g39280.1|pacid:21806476	-2.40295	-0.486111	-6.19813	2.13362e-05	0.000857565	2.78595
Bradi2g39310.1|pacid:21803389	0.275464	5.21518	3.21817	0.00606564	0.041496	-2.97321
Bradi2g39410.1|pacid:21806446	0.636124	4.2335	3.52267	0.00329296	0.0270884	-2.18409
Bradi2g39420.1|pacid:21806802	0.471349	6.41783	5.57518	6.38079e-05	0.00180318	1.52818
Bradi2g39530.1|pacid:21807866	-0.412286	3.22473	-3.61018	0.00276344	0.023845	-1.83033
Bradi2g39590.1|pacid:21807689	0.352304	7.28632	5.88072	3.70359e-05	0.00123701	2.06369
Bradi2g39610.2|pacid:21804594	-4.13203	1.15843	-3.63467	0.00263127	0.0230442	-1.40671
Bradi2g39700.1|pacid:21805982	-0.380835	3.94053	-5.7621	4.56751e-05	0.00143592	2.08008
Bradi2g39730.1|pacid:21807430	-0.457538	5.12917	-6.2791	1.85777e-05	0.000791822	2.82712
Bradi2g39800.1|pacid:21809264	-0.427408	3.79339	-4.09039	0.00106281	0.0122413	-1.02712
Bradi2g39820.1|pacid:21808618	0.608512	5.96851	3.35522	0.0046075	0.0343586	-2.81478
Bradi2g39847.1|pacid:21805254	0.322014	4.03541	3.23151	0.00590546	0.0407663	-2.78637
Bradi2g39890.1|pacid:21808057	0.183729	5.06631	3.13126	0.0072197	0.0469152	-3.13624
Bradi2g39900.1|pacid:21807693	-0.206421	5.52141	-3.96579	0.00135996	0.0145561	-1.54771
Bradi2g39920.1|pacid:21804611	-1.06174	0.207518	-4.13994	0.000963858	0.011402	-0.51274
Bradi2g39930.1|pacid:21809682	0.627246	4.42034	5.63965	5.68272e-05	0.00166035	1.913
Bradi2g39980.2|pacid:21808910	-0.668195	4.52791	-4.57121	0.000415733	0.00639236	-0.25468
Bradi2g39990.1|pacid:21806125	-0.64358	4.93279	-3.63677	0.00262022	0.0229756	-2.16062
Bradi2g40030.1|pacid:21803627	-0.249737	6.04345	-4.20555	0.000847158	0.0104769	-1.10929
Bradi2g40060.1|pacid:21809201	0.54831	6.54602	3.30571	0.00508876	0.0367806	-2.90523
Bradi2g40147.1|pacid:21803758	0.206783	6.01915	4.19613	0.000862971	0.0105838	-1.11259
Bradi2g40430.1|pacid:21807298	0.665269	6.8594	4.51483	0.00046355	0.00688205	-0.514793
Bradi2g40437.1|pacid:21809241	1.59676	0.547315	3.14298	0.00705222	0.0461166	-2.24459
Bradi2g40537.1|pacid:21805582	-1.02882	4.14637	-5.95391	3.25729e-05	0.00113562	2.33768
Bradi2g40537.2|pacid:21805583	-0.813444	2.22116	-3.71053	0.00226088	0.0206987	-1.53517
Bradi2g40550.1|pacid:21808040	0.315476	5.35548	5.44676	8.05054e-05	0.00211158	1.32905
Bradi2g40632.2|pacid:21806340	2.75116	-0.623	6.68027	9.4814e-06	0.000514333	2.3703
Bradi2g40770.1|pacid:21807547	-0.279777	4.68821	-3.12648	0.00728918	0.0471987	-3.12489
Bradi2g40790.1|pacid:21807275	0.500681	2.39977	3.81686	0.00182865	0.0178431	-1.37215
Bradi2g40830.1|pacid:21806994	-0.217002	4.27719	-3.34453	0.00470739	0.0348107	-2.64877
Bradi2g40870.1|pacid:21805016	0.606035	8.25241	3.29385	0.00521132	0.0373862	-2.95129
Bradi2g41050.1|pacid:21804110	-0.248989	5.7878	-3.8358	0.00176091	0.0173625	-1.82444
Bradi2g41060.1|pacid:21803955	-1.689	2.05662	-3.46994	0.00366021	0.0292788	-2.11799
Bradi2g41087.1|pacid:21807209	-0.987377	4.59122	-5.32294	0.000100941	0.0024186	1.12772
Bradi2g41150.1|pacid:21806773	-0.218571	4.76447	-3.51821	0.00332255	0.0272739	-2.3488
Bradi2g41250.1|pacid:21807940	-0.298968	4.72417	-3.73249	0.00216385	0.0200784	-1.97012
Bradi2g41330.1|pacid:21809633	-0.224423	5.74136	-3.92502	0.0014746	0.0153748	-1.65414
Bradi2g41410.1|pacid:21806874	-0.571549	2.41378	-4.19037	0.000872797	0.0106538	-0.561581
Bradi2g41500.1|pacid:21804406	-0.252045	4.13246	-3.59268	0.00286202	0.0244846	-2.11997
Bradi2g41640.1|pacid:21804335	-0.447006	3.84613	-3.69337	0.00233976	0.021188	-1.85685
Bradi2g41690.1|pacid:21808892	0.294563	6.85323	4.36891	0.000615363	0.00837828	-0.802676
Bradi2g41710.1|pacid:21809657	-0.402809	4.78424	-3.90309	0.00154026	0.0158149	-1.63614
Bradi2g41817.1|pacid:21808086	-1.29614	2.0194	-4.58037	0.000408457	0.00630234	0.0240757
Bradi2g41910.2|pacid:21806079	-0.358989	5.47173	-5.05168	0.000166868	0.0034358	0.568297
Bradi2g41940.1|pacid:21806999	0.636597	4.62128	3.57942	0.00293904	0.0249714	-2.17943
Bradi2g41977.3|pacid:21807625	0.640246	5.05418	4.10595	0.00103066	0.0119822	-1.23186
Bradi2g42017.1|pacid:21803595	0.332805	6.72163	3.9818	0.00131749	0.0142639	-1.56992
Bradi2g42030.1|pacid:21806623	-0.203727	6.13458	-3.10786	0.00756603	0.0484154	-3.29267
Bradi2g42040.1|pacid:21809556	0.508811	5.75482	4.81906	0.00025871	0.00461141	0.102697
Bradi2g42060.2|pacid:21809500	0.230676	5.50275	3.94881	0.00140655	0.0148982	-1.56702
Bradi2g42160.1|pacid:21804217	-0.309441	5.32198	-4.93296	0.000208548	0.00397239	0.357131
Bradi2g42240.1|pacid:21805093	-0.241972	5.26154	-3.82556	0.00179723	0.0176141	-1.80571
Bradi2g42260.1|pacid:21808048	2.87336	5.10371	4.09668	0.00104969	0.0121307	-1.02973
Bradi2g42310.1|pacid:21805712	0.762248	1.33349	3.34058	0.00474486	0.0349794	-2.04866
Bradi2g42320.1|pacid:21808482	-0.320609	5.14191	-4.89449	0.000224257	0.00418178	0.300562
Bradi2g42360.1|pacid:21805385	0.488145	6.90323	6.24217	1.97862e-05	0.000828428	2.71454
Bradi2g42440.1|pacid:21809430	0.97032	4.12631	3.17961	0.00655313	0.0438983	-2.8014
Bradi2g42500.1|pacid:21808863	-0.473711	2.90897	-4.72075	0.000312004	0.00528061	0.372244
Bradi2g42680.1|pacid:21804846	0.375343	5.85622	3.7049	0.00228645	0.0208481	-2.07902
Bradi2g42840.1|pacid:21804923	-0.751674	3.34948	-4.94463	0.000204008	0.0039075	0.589076
Bradi2g42950.1|pacid:21808128	0.412262	4.0738	3.41723	0.00406843	0.0314511	-2.40009
Bradi2g42980.1|pacid:21807879	-0.216274	5.81174	-3.73983	0.00213238	0.0199234	-2.02578
Bradi2g43020.2|pacid:21808814	1.1786	3.51923	3.61465	0.00273885	0.0237025	-1.81657
Bradi2g43350.1|pacid:21803917	-0.416108	7.03352	-4.6889	0.000331599	0.00549637	-0.180007
Bradi2g43367.1|pacid:21804653	-0.614898	3.95165	-7.37249	3.12658e-06	0.000257333	4.76674
Bradi2g43380.1|pacid:21806005	-0.20505	4.71192	-3.14892	0.00696882	0.0457061	-3.08154
Bradi2g43447.1|pacid:21806078	-0.744641	2.63803	-6.78378	7.99932e-06	0.000460503	3.96163
Bradi2g43460.2|pacid:21803154	-0.354247	5.13826	-5.30064	0.000105162	0.00248711	1.06869
Bradi2g43480.1|pacid:21808527	-0.468781	5.87063	-6.94219	6.18452e-06	0.000389248	3.92431
Bradi2g43520.1|pacid:21804334	0.490692	6.05133	4.62926	0.000371784	0.0059403	-0.256973
Bradi2g43600.1|pacid:21803440	-0.246265	4.08027	-3.56853	0.00300385	0.025424	-2.16432
Bradi2g43740.3|pacid:21809669	1.95204	1.75723	3.92602	0.00147167	0.0153546	-0.937402
Bradi2g43760.1|pacid:21809185	-0.155925	6.21154	-3.76057	0.00204586	0.0193187	-2.00236
Bradi2g43780.2|pacid:21803098	-1.25724	1.48679	-3.39842	0.00422492	0.0323522	-1.9048
Bradi2g43810.1|pacid:21807320	1.64784	3.59683	3.81115	0.00184955	0.0179923	-1.56337
Bradi2g43830.1|pacid:21803840	0.518975	5.13234	6.20632	2.10387e-05	0.000852231	2.77403
Bradi2g43880.1|pacid:21807432	0.54651	7.2438	4.96498	0.000196342	0.00381962	0.35969
Bradi2g43910.1|pacid:21803183	0.240813	6.81628	4.07313	0.00109964	0.0125168	-1.39055
Bradi2g43930.1|pacid:21806528	0.216416	6.30297	3.73399	0.00215739	0.0200543	-2.05582
Bradi2g43970.1|pacid:21804366	-0.4048	2.34693	-3.71803	0.00222728	0.0205136	-1.48974
Bradi2g44000.1|pacid:21804031	1.09903	2.49088	4.25896	0.000762872	0.00973721	-0.532332
Bradi2g44010.1|pacid:21807097	0.960336	4.72382	4.16253	0.000921933	0.0110621	-0.99709
Bradi2g44040.1|pacid:21805888	0.498429	4.36509	3.82842	0.00178699	0.0175525	-1.6489
Bradi2g44050.1|pacid:21807434	-0.567859	1.75831	-3.60451	0.00279501	0.024064	-1.76075
Bradi2g44150.1|pacid:21806702	0.497129	6.32338	3.66157	0.00249336	0.0221395	-2.19786
Bradi2g44180.1|pacid:21803577	0.551907	6.6828	5.36959	9.26727e-05	0.0022858	1.13266
Bradi2g44190.1|pacid:21806286	1.33151	4.97495	4.48583	0.000490312	0.00717297	-0.322027
Bradi2g44220.1|pacid:21802894	-0.591217	3.00935	-5.67141	5.36868e-05	0.00159596	2.05347
Bradi2g44300.1|pacid:21809409	0.719661	2.79736	4.0354	0.00118479	0.0131743	-0.849188
Bradi2g44410.1|pacid:21809139	1.09519	2.34114	3.69095	0.00235114	0.0212259	-1.39859
Bradi2g44490.1|pacid:21805086	0.736094	4.90788	8.73686	4.19514e-07	6.38093e-05	6.75655
Bradi2g44810.1|pacid:21808406	-0.779298	3.13058	-4.24509	0.000783903	0.009924	-0.761604
Bradi2g44830.1|pacid:21805961	2.49468	0.18272	4.77754	0.000279969	0.00488591	0.423297
Bradi2g44840.1|pacid:21807422	0.97982	3.47308	3.79481	0.00191082	0.0184018	-1.46822
Bradi2g45000.1|pacid:21807824	-0.779341	1.0602	-3.54251	0.00316461	0.0263751	-1.77412
Bradi2g45040.1|pacid:21808543	-0.466947	3.44708	-4.06691	0.00111324	0.0126206	-1.07101
Bradi2g45090.1|pacid:21803017	3.06693	1.85497	7.77523	1.68759e-06	0.00017225	5.35888
Bradi2g45100.1|pacid:21803997	0.76288	6.48356	5.86918	3.77954e-05	0.00125843	2.06947
Bradi2g45140.1|pacid:21808708	0.754916	6.41889	4.68359	0.000334988	0.00553539	-0.150952
Bradi2g45150.1|pacid:21806670	0.545773	3.62518	5.11547	0.000148137	0.00316566	0.889033
Bradi2g45200.1|pacid:21809439	0.401323	7.02819	4.56683	0.00041926	0.00641796	-0.416264
Bradi2g45390.2|pacid:21803232	-1.20449	3.44139	-3.24109	0.00579306	0.0402312	-2.76283
Bradi2g45400.1|pacid:21805694	-0.429683	4.17335	-6.42716	1.44565e-05	0.000671513	3.21774
Bradi2g45420.1|pacid:21806423	-0.224828	9.81483	-3.11152	0.00751087	0.0481661	-3.28423
Bradi2g45550.3|pacid:21806997	-0.417744	4.24195	-4.33105	0.000662541	0.00880428	-0.698196
Bradi2g45550.1|pacid:21806998	-0.441926	5.88093	-4.81059	0.000262906	0.00466155	0.0811257
Bradi2g45670.1|pacid:21808073	-0.292429	3.72565	-3.50416	0.00341747	0.0278688	-2.36602
Bradi2g45700.6|pacid:21806173	-0.896625	5.04039	-8.53355	5.57979e-07	8.0711e-05	6.42249
Bradi2g45740.1|pacid:21806314	-0.277767	7.61925	-3.43284	0.00394302	0.0308104	-2.67459
Bradi2g45817.1|pacid:21808787	-0.354425	6.41186	-5.71436	4.97242e-05	0.00151859	1.76773
Bradi2g45830.1|pacid:21804274	-0.389612	5.43855	-3.81179	0.00184719	0.0179788	-1.88785
Bradi2g45880.1|pacid:21808181	-0.557176	6.37711	-8.50249	5.83072e-07	8.2237e-05	6.3423
Bradi2g45890.1|pacid:21808997	-1.1977	5.3856	-12.0457	7.22011e-09	6.22313e-06	10.8088
Bradi2g45900.1|pacid:21806043	-0.571146	4.56159	-4.29785	0.000706947	0.00920901	-0.800098
Bradi2g45980.2|pacid:21807405	5.0437	-1.28615	4.86468	0.000237265	0.00436371	0.349156
Bradi2g45980.1|pacid:21807404	1.17196	3.12802	5.41212	8.57462e-05	0.00218983	1.53961
Bradi2g46030.1|pacid:21806465	-0.314653	4.62201	-3.2011	0.00627684	0.042562	-3.00192
Bradi2g46040.1|pacid:21808703	-0.461451	6.55774	-5.08832	0.000155826	0.00326099	0.594618
Bradi2g46070.1|pacid:21809533	-0.291989	5.07048	-4.26899	0.000748028	0.0095951	-0.913042
Bradi2g46080.1|pacid:21805043	-0.198114	6.33431	-3.75779	0.00205726	0.0193786	-2.01174
Bradi2g46090.1|pacid:21802986	1.68084	4.28688	4.9591	0.000198525	0.00385002	0.792374
Bradi2g46197.1|pacid:21808850	1.14861	3.01831	3.84583	0.00172611	0.017139	-1.39922
Bradi2g46240.4|pacid:21807527	1.32966	0.71603	3.30778	0.00506762	0.036662	-1.98484
Bradi2g46250.1|pacid:21802964	0.462448	4.84053	3.46415	0.00370301	0.0294996	-2.45082
Bradi2g46270.1|pacid:21806083	0.382932	4.42609	5.95782	3.23512e-05	0.00113171	2.35341
Bradi2g46410.1|pacid:21807744	0.641603	4.30989	6.61769	1.0515e-05	0.000547958	3.56341
Bradi2g46420.1|pacid:21803124	0.284918	5.68668	3.44797	0.00382516	0.0301928	-2.61206
Bradi2g46590.1|pacid:21804000	0.703752	6.33272	10.4758	4.3755e-08	1.59523e-05	8.98602
Bradi2g46640.1|pacid:21809709	-1.04937	2.99261	-5.11164	0.000149197	0.00317956	0.96842
Bradi2g46650.2|pacid:21806793	-0.573114	5.51068	-7.63711	2.08016e-06	0.000196268	5.05952
Bradi2g46660.1|pacid:21804887	-0.849354	6.72814	-11.2923	1.6713e-08	9.66856e-06	9.9538
Bradi2g46790.1|pacid:21803662	0.311859	8.03972	3.80731	0.00186378	0.0181062	-1.92576
Bradi2g46810.1|pacid:21807854	1.18273	2.96349	4.26136	0.0007593	0.0096996	-0.443312
Bradi2g46860.1|pacid:21803770	-0.384064	4.59027	-6.84792	7.20491e-06	0.000431082	3.84921
Bradi2g46930.1|pacid:21808234	-0.477036	2.92579	-4.17588	0.000898023	0.0108672	-0.773401
Bradi2g47020.1|pacid:21803442	0.876176	2.38729	5.56606	6.4865e-05	0.0018198	1.98147
Bradi2g47130.1|pacid:21806201	0.958703	4.48891	7.61385	2.15524e-06	0.000200826	5.13605
Bradi2g47290.3|pacid:21806899	1.0845	2.71034	4.034	0.00118808	0.0131943	-0.971534
Bradi2g47290.1|pacid:21806898	0.545973	6.28201	4.92041	0.000213542	0.00403286	0.281596
Bradi2g47330.1|pacid:21804297	0.891318	4.03827	3.60363	0.0027999	0.0240927	-2.05757
Bradi2g47430.1|pacid:21806304	0.434436	4.67598	3.70663	0.00227859	0.0208132	-1.97267
Bradi2g47457.1|pacid:21809113	-0.315117	5.22453	-4.90422	0.000220172	0.00412469	0.289769
Bradi2g47480.1|pacid:21803877	1.49318	2.98254	4.29939	0.000704826	0.00919295	-0.243961
Bradi2g47490.1|pacid:21803763	1.6704	1.14338	4.09781	0.00104735	0.0121113	-0.587161
Bradi2g47540.1|pacid:21803756	2.32216	2.61641	4.53429	0.000446437	0.00670173	0.185551
Bradi2g47590.1|pacid:21807268	3.33289	2.6107	7.51155	2.52105e-06	0.000222739	4.99709
Bradi2g47660.1|pacid:21804308	-0.784722	1.68095	-3.16582	0.00673672	0.0446653	-2.4218
Bradi2g47720.4|pacid:21804537	0.511917	5.40707	6.12611	2.41505e-05	0.000934373	2.53814
Bradi2g47760.1|pacid:21802874	0.383167	6.63363	3.2868	0.00528549	0.0377367	-2.95876
Bradi2g47800.3|pacid:21808398	-0.441931	4.06022	-4.11155	0.00101933	0.011895	-1.0445
Bradi2g47850.1|pacid:21805824	-0.271385	7.78889	-5.50928	7.18706e-05	0.00196213	1.38368
Bradi2g47970.1|pacid:21809291	1.03802	4.69407	10.1149	6.82392e-08	2.03596e-05	8.57942
Bradi2g47987.1|pacid:21802956	-0.283861	4.83615	-3.48841	0.00352713	0.0285008	-2.45175
Bradi2g48020.1|pacid:21806179	-0.359537	2.88087	-3.4315	0.00395361	0.0308776	-2.12443
Bradi2g48160.1|pacid:21808933	0.884717	3.82986	4.03791	0.00117892	0.0131302	-0.967982
Bradi2g48240.1|pacid:21806392	0.616105	2.55104	3.39552	0.00424959	0.0324489	-2.1021
Bradi2g48250.2|pacid:21803630	0.984875	3.55511	3.92306	0.00148034	0.0154118	-1.18967
Bradi2g48260.1|pacid:21805987	-0.39498	6.77984	-4.2247	0.000815892	0.0101959	-1.09401
Bradi2g48267.1|pacid:21804827	0.547937	5.23347	3.80145	0.00188569	0.0182619	-1.8397
Bradi2g48320.1|pacid:21806298	-0.394285	2.70907	-4.18886	0.000875392	0.0106771	-0.637861
Bradi2g48340.6|pacid:21805914	-0.906208	4.25539	-4.12088	0.00100076	0.01173	-1.15158
Bradi2g48340.2|pacid:21805913	-1.25746	7.33616	-10.7816	3.03074e-08	1.31847e-05	9.35126
Bradi2g48340.5|pacid:21805912	-0.902238	6.90221	-3.47991	0.00358776	0.0288256	-2.58054
Bradi2g48340.1|pacid:21805911	-1.02665	4.3556	-5.28615	0.000108002	0.00253686	1.06735
Bradi2g48360.1|pacid:21803103	1.09709	3.6326	3.75837	0.00205487	0.0193786	-1.57123
Bradi2g48430.1|pacid:21809127	0.544229	5.16713	4.18723	0.000878198	0.0107029	-1.08503
Bradi2g48450.1|pacid:21806142	1.84341	6.39567	7.5465	2.38924e-06	0.000214886	4.91544
Bradi2g48480.1|pacid:21808963	-0.52561	2.26147	-3.41049	0.00412385	0.0317674	-2.09669
Bradi2g48487.1|pacid:21805627	-0.979583	1.74737	-5.35623	9.49652e-05	0.00232388	1.59972
Bradi2g48500.1|pacid:21805063	0.463061	7.61308	6.00285	2.99052e-05	0.00107399	2.28216
Bradi2g48540.1|pacid:21809212	2.16277	2.9208	4.15277	0.000939814	0.0112203	-0.502105
Bradi2g48580.1|pacid:21803164	1.72152	-0.156844	3.60596	0.00278691	0.0240075	-1.45887
Bradi2g48597.1|pacid:21804286	0.570534	1.26721	3.16071	0.00680605	0.0449566	-2.35919
Bradi2g48610.1|pacid:21803721	0.709477	4.14394	3.17829	0.00657051	0.0439296	-2.91939
Bradi2g48657.4|pacid:21809474	0.944682	3.64495	3.12818	0.00726439	0.047114	-2.83423
Bradi2g48657.2|pacid:21809472	0.616951	5.44444	4.3353	0.000657058	0.00875497	-0.787823
Bradi2g48670.1|pacid:21805459	-1.65348	-2.81571	-3.23002	0.00592318	0.0408587	-2.11617
Bradi2g48820.1|pacid:21807776	2.70709	0.328074	4.09598	0.00105113	0.0121428	-0.598777
Bradi2g48830.2|pacid:21806741	0.510581	6.77099	3.63772	0.00261525	0.0229558	-2.25068
Bradi2g48850.1|pacid:21806410	-0.359082	6.85227	-3.51207	0.00336373	0.0275028	-2.51718
Bradi2g48990.1|pacid:21805243	-0.516392	4.38131	-3.97993	0.00132237	0.0142968	-1.52001
Bradi2g49000.1|pacid:21807518	-1.30436	3.78731	-3.7851	0.00194816	0.018667	-1.56257
Bradi2g49057.1|pacid:21807899	0.99254	8.23248	4.55955	0.000425188	0.00647993	-0.431538
Bradi2g49067.1|pacid:21808132	1.86954	6.45722	6.10495	2.50495e-05	0.000958399	2.54792
Bradi2g49080.1|pacid:21808279	2.03642	-1.01059	4.95343	0.000200658	0.00387926	0.598699
Bradi2g49110.1|pacid:21804583	-0.715585	4.08446	-5.23599	0.000118466	0.00269296	1.11432
Bradi2g49280.1|pacid:21806409	0.243063	6.50435	3.23397	0.00587641	0.0406735	-3.05481
Bradi2g49310.2|pacid:21807286	0.542707	5.4084	4.29104	0.000716425	0.00930513	-0.896843
Bradi2g49320.1|pacid:21807709	-3.68125	-0.962528	-3.18016	0.00654591	0.0438594	-2.19806
Bradi2g49387.1|pacid:21804874	0.632844	6.54536	4.05879	0.00113124	0.0127734	-1.40789
Bradi2g49420.5|pacid:21805739	-0.962138	4.6241	-5.90743	3.53371e-05	0.00119964	2.17986
Bradi2g49420.3|pacid:21805738	-1.02746	5.73022	-5.44883	8.02017e-05	0.00210718	1.28635
Bradi2g49430.1|pacid:21806107	0.633334	4.28432	6.82856	7.43565e-06	0.000438993	3.85042
Bradi2g49467.1|pacid:21806509	-0.457917	2.52618	-3.85909	0.00168112	0.0168432	-1.22704
Bradi2g49490.1|pacid:21808098	-0.640889	2.79364	-4.55847	0.000426074	0.00648596	-0.0959471
Bradi2g49510.1|pacid:21809399	0.554038	5.40677	5.14309	0.000140716	0.00306034	0.790997
Bradi2g49550.1|pacid:21807306	-0.562639	3.96919	-4.62652	0.000373751	0.00596867	-0.0396616
Bradi2g49567.2|pacid:21809659	0.997734	4.03278	3.18336	0.00650405	0.0436733	-2.88273
Bradi2g49600.1|pacid:21808552	0.287107	5.27531	3.50277	0.00342704	0.0279395	-2.44075
Bradi2g49700.1|pacid:21809182	-0.593048	4.79306	-7.15316	4.41304e-06	0.000314934	4.3542
Bradi2g49760.1|pacid:21804246	-0.233878	5.80063	-3.13954	0.00710091	0.0463471	-3.20844
Bradi2g49840.1|pacid:21806531	-0.346126	4.04074	-3.73349	0.00215952	0.0200558	-1.79319
Bradi2g49900.1|pacid:21808962	-0.581997	5.82854	-7.59713	2.21099e-06	0.000204791	4.98146
Bradi2g49912.1|pacid:21808231	2.58724	6.06282	5.72718	4.86013e-05	0.00149692	1.86044
Bradi2g49930.1|pacid:21807498	-1.01371	2.2939	-3.87182	0.00163907	0.0165126	-1.42737
Bradi2g50010.1|pacid:21804276	0.867176	7.22006	4.90307	0.000220647	0.00412686	0.249439
Bradi2g50050.1|pacid:21806162	0.306228	6.78837	5.61029	5.99018e-05	0.00172902	1.57504
Bradi2g50070.1|pacid:21806724	-0.458859	5.70281	-5.49912	7.32063e-05	0.00198291	1.40841
Bradi2g50080.1|pacid:21803446	0.444737	5.65402	4.70653	0.000320599	0.00538305	-0.104215
Bradi2g50136.1|pacid:21805291	0.433361	2.88057	3.25465	0.00563765	0.0394673	-2.45162
Bradi2g50237.1|pacid:21803864	-0.273445	7.06417	-3.83065	0.00177908	0.0175026	-1.87718
Bradi2g50300.1|pacid:21806586	0.321325	5.05033	3.52285	0.00329181	0.0270861	-2.31193
Bradi2g50340.1|pacid:21808097	-0.385432	4.76593	-4.12185	0.000998834	0.0117131	-1.15638
Bradi2g50500.1|pacid:21806356	0.357928	7.60966	3.22373	0.00599829	0.041173	-3.09033
Bradi2g50557.1|pacid:21809522	0.39501	6.14299	4.5661	0.000419848	0.00642063	-0.383535
Bradi2g50590.1|pacid:21806692	0.490225	4.5063	5.17025	0.000133796	0.00294645	0.969549
Bradi2g50610.1|pacid:21806073	-0.436998	4.25581	-4.16213	0.000922646	0.0110621	-0.991904
Bradi2g50760.4|pacid:21802878	0.337274	8.16694	3.43222	0.00394796	0.0308412	-2.67346
Bradi2g50790.1|pacid:21803156	-2.03664	-2.10341	-4.23605	0.000797916	0.0100481	-0.57534
Bradi2g50800.1|pacid:21804988	0.321059	6.38567	5.04257	0.000169735	0.00346267	0.529142
Bradi2g51000.1|pacid:21802899	-0.385174	5.9147	-4.73271	0.000304956	0.00519631	-0.0632749
Bradi2g51100.1|pacid:21809312	-0.433079	4.78951	-5.6307	5.77472e-05	0.00167932	1.71093
Bradi2g51255.1|pacid:21809526	0.226535	5.87324	3.08985	0.00784383	0.0496909	-3.31256
Bradi2g51400.1|pacid:21806543	-0.682719	2.66137	-4.44702	0.000528635	0.00753123	-0.193067
Bradi2g51417.1|pacid:21808421	0.47228	3.40104	3.6191	0.00271452	0.0235408	-1.81219
Bradi2g51430.1|pacid:21804022	0.46865	5.59306	6.70066	9.16817e-06	0.000503503	3.56283
Bradi2g51500.2|pacid:21807152	4.22542	-1.14526	3.39139	0.00428497	0.0325718	-1.8793
Bradi2g51500.1|pacid:21807151	0.281394	6.39854	3.40972	0.00413025	0.0317851	-2.70481
Bradi2g51540.1|pacid:21804748	1.95739	1.37828	3.65237	0.00253968	0.0224576	-1.36876
Bradi2g51610.1|pacid:21802977	-0.93068	7.76116	-8.83319	3.67085e-07	5.90169e-05	6.80746
Bradi2g51670.1|pacid:21807720	-0.418992	4.93594	-4.39293	0.000587239	0.00811586	-0.703138
Bradi2g51675.1|pacid:21803616	-0.660811	1.73199	-3.11004	0.00753312	0.0482346	-2.57768
Bradi2g51710.1|pacid:21808035	0.474441	6.42749	3.7954	0.00190856	0.0183868	-1.89992
Bradi2g51760.2|pacid:21804495	0.351617	4.67509	3.12515	0.00730858	0.04728	-3.11643
Bradi2g51860.1|pacid:21805733	0.584729	3.45618	4.05981	0.00112897	0.0127617	-1.01055
Bradi2g52022.1|pacid:21803506	-0.548348	1.1673	-3.58191	0.0029244	0.0248674	-1.55231
Bradi2g52030.1|pacid:21805055	0.422292	3.97516	4.0358	0.00118386	0.013171	-1.13813
Bradi2g52050.1|pacid:21807691	1.80009	-4.96226	4.55785	0.000426583	0.00648596	-0.521209
Bradi2g52180.1|pacid:21808904	-0.724672	6.08231	-6.98407	5.781e-06	0.000374486	3.98618
Bradi2g52240.1|pacid:21805656	-0.844148	1.66287	-4.94076	0.000205505	0.00393132	0.854522
Bradi2g52250.1|pacid:21805632	0.554261	4.40319	6.83868	7.31405e-06	0.000434765	3.89257
Bradi2g52260.1|pacid:21804377	2.87908	2.47928	5.01761	0.000177861	0.00355447	0.97515
Bradi2g52270.1|pacid:21803593	0.295048	6.46658	3.28964	0.00525546	0.0375828	-2.9405
Bradi2g52300.1|pacid:21809446	0.714448	3.11437	3.389	0.00430558	0.0326965	-2.2643
Bradi2g52310.1|pacid:21809120	0.615063	4.7158	3.1862	0.00646706	0.0435096	-2.87165
Bradi2g52330.2|pacid:21803554	0.274252	8.06408	4.38051	0.000601619	0.00826368	-0.783275
Bradi2g52356.1|pacid:21804489	-0.378564	4.74519	-5.7712	4.49434e-05	0.00142272	1.95997
Bradi2g52417.1|pacid:21802990	0.881433	4.54272	7.049	5.20929e-06	0.000348998	4.20948
Bradi2g52430.1|pacid:21806815	0.869244	2.41899	6.3053	1.77673e-05	0.000768898	3.20998
Bradi2g52437.1|pacid:21805771	0.533293	3.27469	4.0408	0.00117222	0.0130902	-0.982418
Bradi2g52610.1|pacid:21806726	0.334644	6.12431	3.27208	0.00544389	0.0384167	-2.97705
Bradi2g52777.2|pacid:21804092	-0.388243	5.43221	-5.78105	4.41645e-05	0.00140257	1.94641
Bradi2g52840.1|pacid:21805501	1.00582	3.11213	6.85696	7.09983e-06	0.000426939	4.08876
Bradi2g52850.1|pacid:21804689	-0.600478	6.48636	-6.04968	2.75661e-05	0.00102314	2.37034
Bradi2g52940.1|pacid:21807292	0.374263	6.20433	3.49336	0.00349228	0.0283004	-2.52679
Bradi2g53000.1|pacid:21805612	-0.168107	4.35893	-3.27939	0.00536465	0.0381246	-2.78443
Bradi2g53090.1|pacid:21804496	-0.27808	4.45661	-3.43308	0.00394111	0.0308032	-2.49018
Bradi2g53100.1|pacid:21807681	-0.30683	6.14217	-4.30108	0.000702492	0.00916637	-0.924044
Bradi2g53180.1|pacid:21804085	0.343119	7.24492	4.94675	0.000203196	0.00389756	0.321478
Bradi2g53200.1|pacid:21808591	1.33972	1.1904	3.92424	0.00147689	0.0153883	-0.909303
Bradi2g53220.1|pacid:21806407	0.314055	7.5684	4.07196	0.00110219	0.0125402	-1.39866
Bradi2g53267.1|pacid:21808834	0.32524	6.64818	3.09926	0.00769744	0.0490137	-3.32173
Bradi2g53340.3|pacid:21804327	0.910627	9.00794	6.55125	1.17429e-05	0.000592703	3.24645
Bradi2g53470.1|pacid:21807229	2.0415	4.94039	4.94664	0.000203237	0.00389756	0.676025
Bradi2g53620.2|pacid:21805629	4.31572	-1.1681	3.45809	0.00374831	0.0297577	-1.77954
Bradi2g53620.1|pacid:21805628	1.22278	5.39932	6.54572	1.18517e-05	0.000593712	3.33596
Bradi2g53720.1|pacid:21806892	-0.658639	5.30781	-5.96054	3.21973e-05	0.00112887	2.27156
Bradi2g53760.1|pacid:21805956	1.25601	3.44376	3.17518	0.00661151	0.0440706	-2.62445
Bradi2g53780.1|pacid:21805693	0.589375	6.88381	5.48073	7.56878e-05	0.00202983	1.33437
Bradi2g53990.2|pacid:21803093	-1.03781	2.22324	-3.97099	0.00134603	0.0144619	-0.980674
Bradi2g54040.1|pacid:21806958	0.510593	6.07764	6.79733	7.82417e-06	0.00045549	3.68919
Bradi2g54067.1|pacid:21807028	-0.25798	5.51144	-3.65494	0.00252665	0.0223807	-2.17461
Bradi2g54080.2|pacid:21803944	0.211917	5.51324	3.42089	0.00403865	0.0313288	-2.63185
Bradi2g54100.1|pacid:21809202	0.661897	4.2427	6.48588	1.30985e-05	0.000631213	3.34809
Bradi2g54120.1|pacid:21808666	-0.558715	5.91087	-6.8834	6.80154e-06	0.000415443	3.82989
Bradi2g54210.1|pacid:21803693	0.28847	7.21103	3.41721	0.00406861	0.0314511	-2.70585
Bradi2g54220.1|pacid:21804809	0.205293	5.75449	3.71163	0.00225592	0.0206731	-2.05597
Bradi2g54250.1|pacid:21804634	-0.82328	4.79213	-7.65443	2.02606e-06	0.000194634	5.15415
Bradi2g54330.1|pacid:21808813	1.03608	0.529739	3.68467	0.00238081	0.0214128	-1.3131
Bradi2g54380.1|pacid:21804424	0.41717	6.80391	5.85826	3.85298e-05	0.00127729	2.03019
Bradi2g54390.1|pacid:21803882	0.579198	5.42931	7.61446	2.15324e-06	0.000200826	5.02563
Bradi2g54400.1|pacid:21805676	3.58966	4.13731	8.22989	8.61968e-07	0.000109167	6.00502
Bradi2g54470.1|pacid:21808588	1.68949	-2.38938	3.67904	0.00240777	0.0215802	-1.48739
Bradi2g54580.1|pacid:21807181	0.566698	5.13921	8.04948	1.12191e-06	0.000132869	5.72013
Bradi2g54680.1|pacid:21803578	2.55397	1.58379	4.16677	0.000914274	0.0110043	-0.465713
Bradi2g54690.1|pacid:21803878	2.11481	2.75657	5.34793	9.64207e-05	0.00234561	1.48875
Bradi2g54740.1|pacid:21807865	1.17665	2.8293	3.65891	0.0025067	0.0222251	-1.70434
Bradi2g54770.1|pacid:21805534	0.437858	3.58954	3.25819	0.00559775	0.0392703	-2.51548
Bradi2g54787.1|pacid:21807073	-0.548802	2.543	-4.28614	0.000723329	0.00937153	-0.427225
Bradi2g54860.7|pacid:21809377	1.1746	0.493611	3.26881	0.00547977	0.0386436	-2.03259
Bradi2g54890.1|pacid:21803702	0.324745	6.19754	3.37721	0.00440859	0.0332509	-2.74528
Bradi2g54900.1|pacid:21803129	0.389839	4.12518	3.47124	0.0036507	0.0292178	-2.30774
Bradi2g54920.1|pacid:21808868	1.78143	4.50987	7.28016	3.61196e-06	0.000285462	4.72895
Bradi2g54927.1|pacid:21805730	-0.610415	1.83049	-4.70768	0.000319896	0.00537706	0.326114
Bradi2g55010.1|pacid:21807265	0.962561	3.94638	9.18683	2.26837e-07	4.37176e-05	7.42966
Bradi2g55040.1|pacid:21802908	0.719703	2.20217	3.95419	0.00139162	0.0147981	-0.906536
Bradi2g55070.1|pacid:21806060	1.1189	7.00838	5.88608	3.66884e-05	0.00123337	2.09472
Bradi2g55120.1|pacid:21804605	1.21509	6.76574	5.2015	0.000126267	0.00282069	0.811228
Bradi2g55297.1|pacid:21809564	1.712	3.28936	7.03549	5.32316e-06	0.000351431	4.35778
Bradi2g55360.1|pacid:21808785	-0.468076	3.38153	-4.65639	0.000352914	0.00576042	0.14485
Bradi2g55380.3|pacid:21803561	-1.00975	3.71346	-5.71366	4.97857e-05	0.00151898	2.07669
Bradi2g55390.1|pacid:21805393	0.414265	5.69266	4.68982	0.000331019	0.00549294	-0.126419
Bradi2g55460.3|pacid:21806818	-0.433788	3.64625	-3.54333	0.00315939	0.0263458	-2.07553
Bradi2g55460.1|pacid:21806819	-0.653401	3.85916	-4.81082	0.00026279	0.00466155	0.335504
Bradi2g55477.1|pacid:21806139	-0.402169	5.45435	-4.92615	0.000211242	0.00399917	0.328757
Bradi2g55560.1|pacid:21802973	-0.255104	4.6169	-3.19118	0.00640291	0.043228	-3.00151
Bradi2g55567.1|pacid:21806698	-0.464597	5.31735	-3.4429	0.00386427	0.0303709	-2.58302
Bradi2g55650.1|pacid:21808807	-0.917916	2.97236	-7.1513	4.4261e-06	0.000314934	4.53337
Bradi2g55697.1|pacid:21807954	1.28011	0.74587	3.64511	0.00257685	0.0226893	-1.39316
Bradi2g55720.1|pacid:21809576	-0.406627	3.64641	-3.69473	0.00233341	0.0211644	-1.79946
Bradi2g55807.1|pacid:21805547	-0.255346	4.52652	-3.18318	0.00650639	0.0436795	-2.99039
Bradi2g55920.1|pacid:21808784	0.924028	4.63989	3.72221	0.00220872	0.0204032	-1.87334
Bradi2g55940.1|pacid:21809705	-1.20919	7.24209	-8.85277	3.57301e-07	5.77431e-05	6.83564
Bradi2g55950.1|pacid:21803416	-0.420624	6.18678	-4.10744	0.00102763	0.0119694	-1.30517
Bradi2g55960.1|pacid:21804626	-0.768606	4.59743	-6.49554	1.28883e-05	0.000625961	3.28479
Bradi2g56090.3|pacid:21808034	-0.283785	4.15721	-3.49874	0.00345486	0.0280704	-2.32242
Bradi2g56260.1|pacid:21806730	0.959564	8.58024	7.19166	4.15211e-06	0.000307928	4.31781
Bradi2g56320.1|pacid:21804945	-0.401076	7.01696	-4.41283	0.000564943	0.00791405	-0.721533
Bradi2g56330.1|pacid:21805984	0.512088	6.97636	3.33951	0.00475506	0.0350462	-2.84124
Bradi2g56370.1|pacid:21803720	0.694929	2.08234	3.1664	0.00672888	0.0446324	-2.50436
Bradi2g56397.1|pacid:21809455	-0.427765	5.60951	-6.10672	2.49731e-05	0.000956653	2.47657
Bradi2g56460.1|pacid:21808172	0.523583	5.23738	5.78387	4.39444e-05	0.0014011	1.97894
Bradi2g56520.1|pacid:21807153	-1.21783	3.44728	-6.03713	2.81735e-05	0.00103947	2.64327
Bradi2g56660.1|pacid:21808441	-0.50146	4.53863	-4.35595	0.00063111	0.00854394	-0.6164
Bradi2g56780.2|pacid:21809465	1.18667	3.77238	5.59995	6.1026e-05	0.00175169	1.89909
Bradi2g56810.1|pacid:21809535	0.566141	5.90588	6.01702	2.91766e-05	0.00105756	2.36541
Bradi2g56890.1|pacid:21807150	-0.660681	2.41186	-3.97334	0.00133976	0.0144045	-1.23854
Bradi2g56900.1|pacid:21809279	-0.816141	4.60372	-7.47947	2.64883e-06	0.000228943	4.88967
Bradi2g56920.1|pacid:21808423	-0.906396	7.22455	-6.79184	7.89472e-06	0.000457968	3.65629
Bradi2g57070.1|pacid:21808182	-0.375737	5.32586	-3.41863	0.00405705	0.0313852	-2.64553
Bradi2g57087.1|pacid:21804625	0.638462	5.71639	3.74967	0.00209088	0.0196056	-1.97191
Bradi2g57170.1|pacid:21808773	-0.410343	5.01725	-3.11748	0.00742176	0.0477879	-3.18819
Bradi2g57190.3|pacid:21805861	0.650552	4.05853	5.71704	4.9487e-05	0.00151583	2.07531
Bradi2g57240.1|pacid:21807133	-0.462506	5.4204	-6.95033	6.1038e-06	0.00038652	3.95591
Bradi2g57330.1|pacid:21803462	-0.24866	5.21464	-5.2229	0.000121365	0.00273957	0.920606
Bradi2g57335.1|pacid:21805847	-0.453159	3.16268	-3.18661	0.00646185	0.043484	-2.63295
Bradi2g57360.1|pacid:21809617	-0.323305	6.13809	-3.62672	0.00267344	0.0233227	-2.27525
Bradi2g57370.1|pacid:21808301	0.956414	5.67554	3.35103	0.00464642	0.0345144	-2.77397
Bradi2g57440.1|pacid:21804813	0.378125	5.49589	3.09995	0.00768687	0.0489866	-3.24753
Bradi2g57500.1|pacid:21809467	0.84621	6.83078	4.35205	0.000635929	0.00858404	-0.808719
Bradi2g57510.1|pacid:21808969	-0.262967	5.13819	-3.70612	0.0022809	0.0208263	-2.04334
Bradi2g57567.1|pacid:21809176	1.54321	4.55304	4.862	0.000238473	0.00437069	0.348088
Bradi2g57597.1|pacid:21803617	-0.376054	3.97653	-5.78216	4.40778e-05	0.00140257	2.11139
Bradi2g57620.1|pacid:21803541	-0.652709	-0.589869	-3.16174	0.00679205	0.0449074	-2.22986
Bradi2g57630.1|pacid:21806383	0.23502	4.68251	3.34378	0.0047145	0.0348357	-2.66664
Bradi2g57640.2|pacid:21805652	0.64995	4.71833	7.23851	3.85629e-06	0.000293997	4.58136
Bradi2g57650.1|pacid:21805269	0.814833	4.21898	4.70162	0.000323625	0.00542211	0.115892
Bradi2g57770.1|pacid:21805014	-0.63622	3.01203	-5.4277	8.33468e-05	0.00215586	1.6817
Bradi2g57800.1|pacid:21806009	-0.739274	5.64803	-8.14634	9.73397e-07	0.000117987	5.81599
Bradi2g57807.1|pacid:21803977	-1.00725	0.645219	-5.78592	4.37854e-05	0.00139893	2.21417
Bradi2g57900.1|pacid:21807368	-0.783175	3.30849	-3.46715	0.00368078	0.0293752	-2.29687
Bradi2g57952.1|pacid:21806463	0.347653	4.1386	3.6477	0.00256354	0.0226009	-1.97993
Bradi2g58007.1|pacid:21808393	-0.282968	5.19992	-4.16653	0.000914689	0.011005	-1.15059
Bradi2g58040.1|pacid:21808512	0.656196	6.08275	6.08306	2.60164e-05	0.000981197	2.45207
Bradi2g58050.1|pacid:21807845	0.847782	10.5974	4.64774	0.000358821	0.00583536	-0.236331
Bradi2g58060.1|pacid:21807231	0.474189	4.61422	3.41952	0.00404977	0.0313758	-2.43171
Bradi2g58130.1|pacid:21809179	-0.39303	2.54302	-3.20469	0.00623175	0.0423396	-2.477
Bradi2g58140.1|pacid:21809647	-0.371857	4.96497	-6.73286	8.69537e-06	0.000488868	3.63896
Bradi2g58146.1|pacid:21808762	-1.23907	3.95055	-9.83068	9.7685e-08	2.59066e-05	8.24063
Bradi2g58152.1|pacid:21805126	-1.08549	7.57774	-3.93226	0.00145354	0.0152306	-1.66335
Bradi2g58170.1|pacid:21805716	-0.339926	7.06626	-3.10743	0.00757265	0.0484378	-3.3193
Bradi2g58290.1|pacid:21809192	-1.38406	-0.494582	-3.1845	0.0064892	0.0436113	-2.17393
Bradi2g58300.2|pacid:21806266	0.295146	6.03883	3.32949	0.00485158	0.0356086	-2.84476
Bradi2g58360.1|pacid:21805325	-0.400554	7.71669	-5.94012	3.33689e-05	0.0011543	2.17019
Bradi2g58370.5|pacid:21809070	0.194187	7.66541	3.19287	0.00638126	0.0430912	-3.15234
Bradi2g58380.1|pacid:21809420	0.67387	5.39093	4.69979	0.00032476	0.00543234	-0.0911088
Bradi2g58420.1|pacid:21805173	-0.403893	4.9135	-4.34997	0.00063852	0.00860671	-0.726945
Bradi2g58430.1|pacid:21808902	-0.316101	6.07203	-4.05886	0.00113109	0.0127734	-1.41025
Bradi2g58460.1|pacid:21803202	-0.825298	4.53686	-8.77811	3.96154e-07	6.11244e-05	6.82664
Bradi2g58690.1|pacid:21804633	-0.351212	7.94646	-3.48007	0.00358663	0.028824	-2.57425
Bradi2g58736.1|pacid:21803782	0.320197	4.33656	4.14218	0.000959625	0.0113954	-0.994697
Bradi2g58870.1|pacid:21809426	-0.402376	5.45385	-4.50898	0.000468819	0.00694367	-0.478208
Bradi2g58880.1|pacid:21805278	-0.486828	3.84004	-6.0062	2.97316e-05	0.00107023	2.5457
Bradi2g58917.1|pacid:21806010	0.912433	0.924059	4.6118	0.000384479	0.00607433	0.323157
Bradi2g58940.1|pacid:21809588	-0.356278	4.11018	-3.52454	0.00328066	0.0270301	-2.2389
Bradi2g58980.1|pacid:21808480	0.261696	6.78839	5.10718	0.000150442	0.00318856	0.632106
Bradi2g59070.1|pacid:21807812	1.55997	-4.8742	3.51208	0.00336367	0.0275028	-1.8853
Bradi2g59090.1|pacid:21808748	1.32482	4.83532	3.8922	0.00157397	0.01606	-1.62316
Bradi2g59120.2|pacid:21809628	-0.629822	3.52516	-4.87121	0.000234353	0.0043207	0.390755
Bradi2g59150.1|pacid:21803496	-0.338723	5.57979	-5.04549	0.00016881	0.00346267	0.562868
Bradi2g59180.1|pacid:21804994	-0.502447	4.35457	-3.38103	0.00437495	0.0330856	-2.68553
Bradi2g59240.1|pacid:21804527	-0.619622	5.43375	-10.7839	3.02234e-08	1.31847e-05	9.364
Bradi2g59267.1|pacid:21804181	-0.24114	6.092	-3.44406	0.00385525	0.0303235	-2.63673
Bradi2g59350.1|pacid:21804667	-0.360687	4.99858	-4.03465	0.00118655	0.0131821	-1.35626
Bradi2g59370.1|pacid:21809029	0.411397	9.65876	3.8783	0.00161808	0.016379	-1.7702
Bradi2g59400.1|pacid:21803489	0.334801	6.43421	3.19064	0.00640983	0.0432465	-3.14482
Bradi2g59410.1|pacid:21803528	0.480878	4.69835	3.55441	0.00309005	0.0259745	-2.26154
Bradi2g59450.3|pacid:21807077	2.57693	0.465642	9.70618	1.1459e-07	2.83537e-05	6.37645
Bradi2g59530.1|pacid:21805001	-0.331704	5.3949	-3.87063	0.00164298	0.0165412	-1.72925
Bradi2g59690.1|pacid:21804640	-1.00878	4.66089	-7.86419	1.47675e-06	0.000161915	5.4856
Bradi2g59710.1|pacid:21805703	-0.302777	4.41508	-3.7474	0.00210039	0.01966	-1.86026
Bradi2g59740.1|pacid:21805390	0.419038	4.83394	5.78166	4.41174e-05	0.00140257	2.03644
Bradi2g59770.1|pacid:21809141	0.365487	5.35043	4.60935	0.000386296	0.00609064	-0.239044
Bradi2g59840.1|pacid:21808949	0.53556	5.23318	3.98051	0.00132084	0.0142853	-1.43525
Bradi2g59850.1|pacid:21807202	0.869782	6.77032	5.34913	9.62084e-05	0.00234505	1.1088
Bradi2g59930.1|pacid:21803996	-0.285698	4.443	-4.01456	0.00123469	0.0135903	-1.29826
Bradi2g59950.1|pacid:21804780	0.821857	2.45896	4.8565	0.000240975	0.0043968	0.745974
Bradi2g59990.1|pacid:21807970	2.23846	-2.45089	3.30161	0.0051308	0.036964	-2.1159
Bradi2g60020.1|pacid:21805002	-1.1263	1.81209	-5.71555	4.96183e-05	0.00151835	2.22467
Bradi2g60110.1|pacid:21803182	-0.575753	5.38281	-7.37325	3.12287e-06	0.000257333	4.63975
Bradi2g60180.1|pacid:21806385	-0.748342	2.62076	-7.53056	2.44842e-06	0.000218311	5.11472
Bradi2g60230.1|pacid:21809458	0.449159	3.78349	3.38137	0.00437198	0.0330712	-2.36883
Bradi2g60310.1|pacid:21803448	0.754971	4.00771	4.78847	0.000274204	0.00481782	0.289181
Bradi2g60480.1|pacid:21803490	0.406445	4.89765	3.45067	0.00380451	0.0300688	-2.5203
Bradi2g60510.1|pacid:21807321	-0.824247	1.36408	-3.30999	0.0050452	0.0365253	-2.07898
Bradi2g60530.1|pacid:21805441	-0.323492	2.43934	-3.35468	0.00461249	0.0343638	-2.16016
Bradi2g60536.1|pacid:21803716	-5.35743	-3.62472	-8.4097	6.654e-07	9.13571e-05	4.08936
Bradi2g60790.1|pacid:21805993	-0.521641	3.82025	-5.65785	5.50053e-05	0.00162704	1.92781
Bradi2g60800.2|pacid:21806797	-0.401315	5.9814	-4.28127	0.000730254	0.00943712	-0.976547
Bradi2g60810.1|pacid:21806607	-0.263571	4.27171	-3.73555	0.00215065	0.0200158	-1.84917
Bradi2g60817.1|pacid:21807880	-0.144339	5.57654	-3.44659	0.00383577	0.0302235	-2.59731
Bradi2g60898.1|pacid:21808251	3.00567	3.75081	6.91757	6.43541e-06	0.000399853	4.15376
Bradi2g60904.1|pacid:21806720	1.92594	1.48957	5.70369	5.0679e-05	0.00153716	2.20183
Bradi2g60910.1|pacid:21809045	0.355936	6.59486	4.35177	0.000636278	0.00858404	-0.829597
Bradi2g60920.1|pacid:21804927	-0.376154	3.16584	-3.14741	0.00698987	0.0457934	-2.90941
Bradi2g60932.1|pacid:21808533	0.561631	5.80735	5.98971	3.05984e-05	0.00109131	2.29914
Bradi2g61000.1|pacid:21806299	-0.641197	5.66341	-4.5994	0.000393757	0.00616442	-0.344129
Bradi2g61060.1|pacid:21804854	0.470177	3.44921	3.2257	0.00597473	0.0410973	-2.71747
Bradi2g61200.1|pacid:21807629	-2.01999	-0.0550079	-5.02142	0.000176596	0.00353979	0.865887
Bradi2g61240.1|pacid:21808006	0.720614	3.2175	3.62664	0.00267387	0.0233227	-1.72425
Bradi2g61300.1|pacid:21806923	0.25166	5.43498	4.21952	0.000824231	0.0102629	-1.04369
Bradi2g61310.1|pacid:21803775	-0.380979	7.1108	-6.61716	1.05243e-05	0.000547958	3.35597
Bradi2g61490.1|pacid:21803902	-2.28929	1.06148	-9.6921	1.16688e-07	2.83537e-05	7.20981
Bradi2g61500.1|pacid:21808308	-0.621663	6.85124	-4.5747	0.000412943	0.00635575	-0.388238
Bradi2g61550.1|pacid:21805875	-0.363276	2.79875	-3.53895	0.00318725	0.0264927	-1.96194
Bradi2g61560.1|pacid:21806896	0.284111	7.78093	3.58319	0.0029169	0.0248383	-2.3753
Bradi2g61570.1|pacid:21803108	-0.293717	5.59392	-4.90979	0.000217868	0.00409959	0.29192
Bradi2g61630.1|pacid:21809463	-0.605974	2.53639	-5.49086	7.43095e-05	0.00200674	1.80777
Bradi2g61677.1|pacid:21803612	-0.519766	4.61236	-5.65127	5.56562e-05	0.00164159	1.77195
Bradi2g61727.1|pacid:21804368	-0.501926	5.12921	-7.98782	1.22877e-06	0.0001428	5.61895
Bradi2g61810.1|pacid:21807749	-0.281359	4.53292	-4.58311	0.000406309	0.00629188	-0.206405
Bradi2g61820.1|pacid:21805399	-0.324542	5.1159	-6.216	2.06926e-05	0.000844241	2.73134
Bradi2g61980.3|pacid:21805577	-0.976554	6.09936	-11.2855	1.68426e-08	9.66856e-06	9.94806
Bradi2g62010.1|pacid:21807226	0.198794	8.69812	3.7694	0.00201017	0.0190803	-1.99761
Bradi2g62040.1|pacid:21809543	-1.33271	-0.8647	-3.38406	0.00434842	0.0329435	-1.83505
Bradi2g62180.1|pacid:21806780	0.727856	1.24108	3.12332	0.00733542	0.0473991	-2.44332
Bradi2g62310.1|pacid:21803545	1.55704	4.77006	6.56981	1.13855e-05	0.000582013	3.5591
Bradi2g62350.3|pacid:21807540	-0.614798	3.678	-6.25214	1.94522e-05	0.000818162	2.98947
Bradi2g62410.1|pacid:21808437	0.398292	4.12892	5.72686	4.86285e-05	0.00149692	2.00456
Bradi2g62497.1|pacid:21804133	-0.668034	3.14636	-4.95148	0.000201394	0.00388865	0.702608
Bradi2g62510.1|pacid:21806686	-0.754579	9.97911	-5.24604	0.000116288	0.00266492	0.930887
Bradi2g62532.1|pacid:21806585	-0.201973	5.45849	-3.8159	0.00183213	0.0178715	-1.85436
Bradi2g62650.1|pacid:21808299	-0.387795	4.87374	-5.91369	3.49509e-05	0.00118881	2.23519
Bradi2g62747.1|pacid:21808529	-0.330759	4.17531	-4.00563	0.00125672	0.013779	-1.24764
Bradi2g62810.2|pacid:21808033	-1.3652	-0.18424	-3.84665	0.00172327	0.0171269	-1.04268
Bradi0023s00220.2|pacid:21809740	0.381155	5.42	3.74027	0.00213049	0.0199118	-1.9935
Bradi4g00200.1|pacid:21814189	-0.251858	4.82884	-3.3379	0.0047704	0.0351343	-2.72797
Bradi4g00230.2|pacid:21810805	-0.474654	4.77736	-4.05728	0.00113463	0.012807	-1.333
Bradi4g00250.1|pacid:21813085	0.638768	4.5902	4.19076	0.000872137	0.01065	-0.952856
Bradi4g00280.1|pacid:21810248	-0.172447	6.41943	-3.12503	0.00731039	0.04728	-3.27536
Bradi4g00290.2|pacid:21812997	-0.514855	7.27696	-6.48972	1.30146e-05	0.000630001	3.13736
Bradi4g00320.1|pacid:21814459	0.235529	7.76215	3.91529	0.00150336	0.0155597	-1.71023
Bradi4g00335.1|pacid:21809878	1.81022	0.961275	3.2162	0.00608956	0.0416013	-2.16651
Bradi4g00480.1|pacid:21811056	-0.251777	5.19879	-3.78665	0.00194215	0.0186342	-1.88964
Bradi4g00490.1|pacid:21811548	0.56983	5.4001	6.44437	1.40438e-05	0.000661251	3.14907
Bradi4g00650.1|pacid:21813139	-0.552452	4.66806	-10.4748	4.38077e-08	1.59523e-05	9.012
Bradi4g00660.1|pacid:21809749	-0.273502	5.93172	-3.12738	0.00727606	0.0471419	-3.2421
Bradi4g00730.1|pacid:21810554	0.426317	5.40864	4.86056	0.000239126	0.00438006	0.219103
Bradi4g00740.3|pacid:21810473	-0.404133	7.79779	-3.57247	0.00298023	0.025264	-2.39544
Bradi4g00910.3|pacid:21814006	-0.599132	7.08823	-7.31515	3.41926e-06	0.000273095	4.51361
Bradi4g00940.1|pacid:21810345	-0.305835	10.7976	-3.69135	0.00234922	0.0212209	-2.09199
Bradi4g00950.1|pacid:21811296	-0.522617	4.5737	-4.95073	0.000201681	0.00389175	0.428377
Bradi4g01000.1|pacid:21812709	-0.473971	3.41193	-3.68539	0.00237738	0.0214004	-1.73115
Bradi4g01035.1|pacid:21813985	-0.399066	5.65352	-6.17339	2.22623e-05	0.000882217	2.59396
Bradi4g01080.1|pacid:21811340	0.257025	5.56443	3.53415	0.00321806	0.0266515	-2.41032
Bradi4g01090.1|pacid:21811251	-0.262865	4.34457	-3.68957	0.0023576	0.0212643	-1.95484
Bradi4g01100.1|pacid:21812891	1.42877	5.44245	12.075	6.99428e-09	6.20073e-06	10.8515
Bradi4g01150.1|pacid:21810498	-0.40001	3.8635	-4.24345	0.000786431	0.00995194	-0.843909
Bradi4g01200.2|pacid:21810800	1.08004	10.3805	10.9541	2.47259e-08	1.12827e-05	9.56957
Bradi4g01215.1|pacid:21811713	-0.304193	4.57247	-4.69499	0.000327754	0.00546768	-0.0246276
Bradi4g01240.1|pacid:21810791	-0.715152	8.37998	-7.35547	3.21061e-06	0.000262163	4.58668
Bradi4g01310.1|pacid:21811068	0.501909	4.18892	5.3058	0.000104169	0.00247114	1.27288
Bradi4g01320.1|pacid:21811450	0.527301	3.36719	3.60157	0.0028115	0.0241657	-1.85335
Bradi4g01380.1|pacid:21811324	0.897347	3.0853	5.04701	0.000168333	0.00345908	0.955129
Bradi4g01390.1|pacid:21811162	-0.273946	5.48879	-3.12019	0.00738162	0.0476085	-3.23498
Bradi4g01480.1|pacid:21812667	-1.67427	2.30243	-6.5751	1.12856e-05	0.000577857	3.46108
Bradi4g01490.2|pacid:21810081	-0.623974	2.6251	-4.18753	0.000877692	0.0107009	-0.658107
Bradi4g01560.1|pacid:21812841	-0.208157	6.2636	-4.08016	0.00108448	0.0123988	-1.36326
Bradi4g01620.1|pacid:21814504	0.475759	2.48381	3.11043	0.00752724	0.0482103	-2.61409
Bradi4g01710.1|pacid:21811632	-0.553537	4.14673	-4.71944	0.000312783	0.00528902	0.0815071
Bradi4g01740.1|pacid:21811369	-0.513553	3.51538	-7.07344	5.00973e-06	0.000341642	4.34791
Bradi4g01765.1|pacid:21813293	-0.340011	3.60565	-4.324	0.000671724	0.00888724	-0.572065
Bradi4g01770.1|pacid:21810518	-0.571312	5.21027	-7.51148	2.52135e-06	0.000222739	4.88424
Bradi4g01980.1|pacid:21810213	0.330971	2.82922	4.19269	0.000868823	0.0106304	-0.682273
Bradi4g02020.1|pacid:21810767	0.326013	7.04029	3.30187	0.00512809	0.036953	-2.90841
Bradi4g02070.1|pacid:21814612	-0.423725	3.72159	-4.55338	0.000430275	0.00652862	-0.119177
Bradi4g02080.1|pacid:21814682	-0.99017	2.27615	-5.73234	4.81566e-05	0.00148682	2.20053
Bradi4g02150.1|pacid:21812561	-0.458979	6.72456	-6.62462	1.03949e-05	0.000544938	3.36922
Bradi4g02250.1|pacid:21813238	1.19755	5.55486	5.10185	0.000151944	0.00320508	0.815132
Bradi4g02350.1|pacid:21814409	-0.821345	7.36123	-6.24233	1.9781e-05	0.000828428	2.70872
Bradi4g02367.1|pacid:21813902	-1.07381	3.31113	-8.16155	9.52034e-07	0.00011701	6.03078
Bradi4g02380.2|pacid:21814005	-0.73225	7.00219	-7.04517	5.24132e-06	0.000348998	4.0736
Bradi4g02480.1|pacid:21811161	2.37075	2.68822	3.92304	0.00148041	0.0154118	-0.893365
Bradi4g02570.1|pacid:21811073	-1.98768	4.61045	-11.5706	1.2193e-08	8.40747e-06	10.2776
Bradi4g02587.1|pacid:21814119	0.371683	6.83966	5.91612	3.48024e-05	0.00118669	2.13201
Bradi4g02680.1|pacid:21812359	-0.393653	4.78228	-4.71577	0.000314987	0.00531684	-0.0224809
Bradi4g02747.1|pacid:21813401	-0.545617	4.30878	-7.41262	2.9375e-06	0.000247365	4.8128
Bradi4g02820.1|pacid:21811414	-1.29785	-1.61178	-3.27455	0.00541702	0.0383318	-2.01974
Bradi4g02882.2|pacid:21810534	0.32556	4.61447	3.69111	0.00235038	0.0212253	-1.99137
Bradi4g02970.1|pacid:21812303	-0.546175	4.9386	-7.57491	2.28741e-06	0.000209175	5.0098
Bradi4g03060.1|pacid:21810139	0.468105	7.01951	4.33985	0.000651259	0.00871461	-0.863159
Bradi4g03150.1|pacid:21814764	-0.31274	5.06593	-5.42621	8.35733e-05	0.00215807	1.32534
Bradi4g03170.1|pacid:21812478	-0.732723	4.51436	-10.3137	5.33447e-08	1.77949e-05	8.81605
Bradi4g03215.1|pacid:21812746	-0.372045	3.26117	-3.59899	0.00282607	0.0242455	-1.92058
Bradi4g03220.1|pacid:21814526	-0.613217	5.21613	-6.79048	7.91221e-06	0.000458037	3.69745
Bradi4g03230.1|pacid:21812230	-0.451242	7.99043	-4.61873	0.000379388	0.00602368	-0.311939
Bradi4g03280.1|pacid:21812615	-0.7284	1.76829	-4.12822	0.000986382	0.0116132	-0.859122
Bradi4g03360.1|pacid:21810971	-0.25211	6.34607	-3.20743	0.00619766	0.0421541	-3.10622
Bradi4g03390.1|pacid:21811693	2.81074	2.21158	3.34331	0.00471898	0.0348548	-2.00195
Bradi4g03397.1|pacid:21811838	0.278804	4.35587	3.09963	0.00769181	0.048998	-3.1564
Bradi4g03440.1|pacid:21809817	0.802046	0.867963	4.51063	0.000467328	0.0069272	0.146703
Bradi4g03560.2|pacid:21814407	-0.473285	5.00635	-3.5265	0.00326784	0.0269818	-2.38875
Bradi4g03580.1|pacid:21813406	1.11509	-0.765867	3.3259	0.00488669	0.0357785	-1.93246
Bradi4g03610.1|pacid:21813154	-0.472572	5.73329	-3.35393	0.00461946	0.0343982	-2.81985
Bradi4g03680.1|pacid:21810031	-0.457451	4.68731	-4.32726	0.00066746	0.00885068	-0.729112
Bradi4g03730.1|pacid:21814347	1.21359	0.38738	3.25734	0.00560727	0.0393193	-2.1158
Bradi4g03750.2|pacid:21811827	1.32052	0.73076	3.79454	0.00191182	0.0184058	-1.11956
Bradi4g03750.1|pacid:21811826	-0.319879	4.46104	-3.41684	0.00407164	0.0314667	-2.53237
Bradi4g03820.1|pacid:21810904	0.370893	5.9118	3.5725	0.00298005	0.025264	-2.37951
Bradi4g03950.1|pacid:21812555	-1.29451	1.63197	-5.26799	0.000111675	0.00260539	1.37399
Bradi4g04030.1|pacid:21812234	-0.220588	5.30226	-3.92221	0.00148283	0.015414	-1.65077
Bradi4g04050.2|pacid:21812549	1.09359	2.09215	4.44319	0.000532572	0.00756131	-0.0310486
Bradi4g04050.3|pacid:21812550	0.968658	4.88645	4.3336	0.000659251	0.00876807	-0.774493
Bradi4g04220.1|pacid:21813349	-0.614836	10.2806	-6.16893	2.24335e-05	0.000885611	2.62043
Bradi4g04327.1|pacid:21811364	0.51617	2.34575	3.16716	0.00671867	0.0445837	-2.52717
Bradi4g04380.1|pacid:21809826	0.52584	4.78771	5.20916	0.00012449	0.00279305	1.01945
Bradi4g04390.1|pacid:21814253	0.381954	8.13467	6.11088	2.47942e-05	0.000950974	2.47509
Bradi4g04407.1|pacid:21813499	0.485263	4.31753	4.23792	0.000794995	0.0100252	-0.834716
Bradi4g04540.1|pacid:21811874	-0.190675	5.73221	-3.26319	0.0055419	0.0389754	-2.96287
Bradi4g04567.2|pacid:21809968	-0.48501	4.58505	-5.46878	7.73466e-05	0.00206539	1.44734
Bradi4g04590.3|pacid:21813744	-3.26511	-3.23508	-3.73384	0.00215802	0.0200543	-1.47436
Bradi4g04590.1|pacid:21813743	5.39572	-3.36261	7.16871	4.3056e-06	0.000311306	2.65945
Bradi4g04627.1|pacid:21813899	-1.59485	0.972463	-4.63332	0.000368894	0.00593676	0.363359
Bradi4g04720.1|pacid:21813077	0.941164	7.98911	4.0524	0.00114564	0.0128797	-1.43371
Bradi4g04850.1|pacid:21813711	-0.342686	5.6803	-3.87283	0.00163579	0.0164902	-1.75714
Bradi4g05000.2|pacid:21812142	-0.457598	5.1081	-4.11272	0.00101699	0.0118721	-1.3016
Bradi4g05140.3|pacid:21813712	-0.222769	6.30512	-3.83415	0.00176673	0.0174142	-1.86438
Bradi4g05180.1|pacid:21813271	2.10211	-3.01461	3.49425	0.0034861	0.0282724	-1.89139
Bradi4g05327.1|pacid:21811271	-0.496506	4.04812	-4.39286	0.000587318	0.00811586	-0.536238
Bradi4g05450.1|pacid:21812325	0.862104	7.34681	3.1946	0.00635915	0.0429793	-3.14677
Bradi4g05455.1|pacid:21810274	1.37958	1.1051	4.01993	0.00122164	0.0134809	-0.786275
Bradi4g05517.1|pacid:21814126	0.244557	4.73211	4.22229	0.000819766	0.0102237	-0.914374
Bradi4g05550.1|pacid:21811246	0.308101	4.13759	3.64881	0.00255783	0.0225795	-1.97266
Bradi4g05560.1|pacid:21810484	0.3188	5.15992	3.14193	0.00706709	0.0461847	-3.17998
Bradi4g05690.1|pacid:21812826	-0.203677	6.80198	-3.24427	0.0057562	0.0400469	-3.04624
Bradi4g05730.1|pacid:21810735	-0.481907	3.4715	-3.3437	0.00471526	0.0348357	-2.40586
Bradi4g05735.1|pacid:21813956	-1.69432	4.31267	-5.41469	8.53454e-05	0.00218497	1.30906
Bradi4g05740.1|pacid:21812031	-1.71669	0.917116	-5.92823	3.40714e-05	0.00117206	2.58908
Bradi4g05770.1|pacid:21810596	-0.644279	2.00152	-4.28105	0.000730573	0.00943712	-0.360603
Bradi4g05860.2|pacid:21812800	0.475268	6.60594	4.14875	0.000947276	0.0112893	-1.23468
Bradi4g05950.1|pacid:21812226	-0.331956	5.07492	-3.75283	0.00207773	0.0195126	-1.92349
Bradi4g05960.1|pacid:21812396	-0.608266	4.58308	-6.58861	1.1035e-05	0.000567835	3.40704
Bradi4g05970.1|pacid:21812849	-1.30384	-0.082439	-3.1891	0.00642963	0.0433235	-2.16877
Bradi4g05990.2|pacid:21811177	0.896417	5.43803	4.79366	0.000271507	0.00478127	0.0756234
Bradi4g06017.1|pacid:21814225	0.535339	5.34789	5.69917	5.10895e-05	0.00154508	1.79078
Bradi4g06040.1|pacid:21811472	-0.852579	4.76874	-6.00114	2.99946e-05	0.00107596	2.36994
Bradi4g06100.1|pacid:21811523	-0.361316	5.04897	-4.38475	0.000596672	0.0082139	-0.686362
Bradi4g06137.1|pacid:21810562	-0.301977	5.72742	-5.47175	7.69317e-05	0.00205608	1.35058
Bradi4g06270.1|pacid:21812457	-2.71069	-3.95317	-5.39935	8.77673e-05	0.00221818	0.8651
Bradi4g06300.1|pacid:21814011	0.408682	6.87316	4.16104	0.000924635	0.0110774	-1.21519
Bradi4g06370.1|pacid:21810917	0.464331	7.58047	7.26254	3.71328e-06	0.000290225	4.42732
Bradi4g06390.1|pacid:21812029	-0.195544	5.38799	-3.56062	0.00305183	0.0257587	-2.34796
Bradi4g06410.1|pacid:21812974	1.39005	5.0764	3.94194	0.00142588	0.0150489	-1.33165
Bradi4g06470.1|pacid:21811502	-0.401512	3.72954	-4.37121	0.000612619	0.00835926	-0.542114
Bradi4g06510.1|pacid:21814427	1.04312	4.17057	4.53496	0.00044586	0.00669632	-0.276741
Bradi4g06510.2|pacid:21814428	1.72747	2.99955	4.63862	0.000365161	0.0059096	0.195435
Bradi4g06630.1|pacid:21814327	-0.411277	3.43892	-3.47559	0.00361896	0.0290388	-2.2007
Bradi4g06690.1|pacid:21811642	-0.275507	6.29974	-4.36535	0.000619652	0.00842558	-0.800423
Bradi4g06740.1|pacid:21811667	-0.520654	8.02092	-4.84454	0.000246499	0.00447287	0.1254
Bradi4g06790.1|pacid:21813599	0.970497	2.74326	4.04796	0.00115574	0.0129323	-0.798881
Bradi4g06810.1|pacid:21813216	0.564618	5.06665	6.04435	2.78224e-05	0.00102774	2.4761
Bradi4g06850.1|pacid:21812461	-0.488792	4.36757	-5.39155	8.90268e-05	0.00223316	1.33617
Bradi4g06920.1|pacid:21810922	-0.33233	2.79795	-3.19066	0.00640954	0.0432465	-2.61669
Bradi4g07000.1|pacid:21813520	-0.300364	6.40184	-4.76932	0.000284386	0.00492449	-0.015728
Bradi4g07007.1|pacid:21813555	-0.603157	0.697919	-3.17709	0.00658626	0.0439581	-2.26827
Bradi4g07027.1|pacid:21814209	-0.214773	4.97001	-3.95352	0.00139348	0.0148128	-1.51169
Bradi4g07100.1|pacid:21812950	2.05462	-1.24177	3.43469	0.00392839	0.0307503	-1.75549
Bradi4g07120.1|pacid:21812071	0.450945	8.08081	4.90887	0.000218244	0.00410164	0.247787
Bradi4g07145.1|pacid:21814754	0.825412	2.0351	4.50131	0.000475833	0.00701407	-0.133268
Bradi4g07300.5|pacid:21813812	-0.433805	4.36174	-4.77633	0.000280613	0.00489441	0.134906
Bradi4g07310.1|pacid:21812261	0.582201	3.22728	3.99088	0.00129397	0.0140682	-1.02553
Bradi4g07350.1|pacid:21811331	0.426196	4.28618	3.14113	0.00707836	0.0462345	-3.01905
Bradi4g07420.1|pacid:21814505	-0.420681	5.86428	-6.01638	2.92091e-05	0.00105756	2.33298
Bradi4g07470.1|pacid:21814655	-0.380768	5.26877	-4.39368	0.000586383	0.00811546	-0.698668
Bradi4g07527.1|pacid:21813083	-0.574061	7.30647	-3.71562	0.00223801	0.0205697	-2.11041
Bradi4g07570.1|pacid:21809881	-1.72136	5.3299	-6.5481	1.18048e-05	0.000592703	3.25285
Bradi4g07820.4|pacid:21812648	-0.380615	4.71485	-4.48105	0.000494872	0.00720511	-0.450261
Bradi4g07880.1|pacid:21812134	-0.940873	7.68061	-5.96856	3.17494e-05	0.00111787	2.22878
Bradi4g07890.1|pacid:21810919	-0.794235	0.359106	-3.09488	0.00776522	0.0493541	-2.45975
Bradi4g07910.1|pacid:21814464	-0.836686	6.36462	-10.1677	6.39003e-08	1.95408e-05	8.59249
Bradi4g07920.1|pacid:21813264	-0.327743	4.60951	-4.37876	0.000603674	0.0082809	-0.626077
Bradi4g07980.3|pacid:21811432	-0.638735	3.11466	-5.07543	0.000159622	0.00332245	0.904941
Bradi4g07990.1|pacid:21812317	-0.520166	7.35159	-7.15485	4.40123e-06	0.000314934	4.25257
Bradi4g08010.1|pacid:21812608	1.60311	0.619115	3.11883	0.00740163	0.0476979	-2.29569
Bradi4g08025.1|pacid:21810033	-0.463494	3.3092	-4.5771	0.000411036	0.00633269	-0.0674126
Bradi4g08050.1|pacid:21812604	0.336827	5.95758	6.07934	2.61846e-05	0.000983633	2.45975
Bradi4g08097.1|pacid:21810639	0.166073	6.06575	3.56176	0.00304485	0.0257155	-2.38429
Bradi4g08120.1|pacid:21810436	-0.440834	3.83034	-6.70247	9.14095e-06	0.000503145	3.73041
Bradi4g08180.1|pacid:21812995	-0.348494	5.75548	-6.1385	2.36402e-05	0.000920366	2.55152
Bradi4g08200.1|pacid:21811593	-0.383973	5.76903	-4.74648	0.000297041	0.00508939	-0.0449689
Bradi4g08220.1|pacid:21812406	-0.387965	5.64718	-3.15828	0.00683936	0.0451145	-3.18792
Bradi4g08350.1|pacid:21811645	-0.230331	5.43396	-3.33348	0.00481297	0.0353881	-2.81474
Bradi4g08390.1|pacid:21813756	-0.751834	1.6968	-3.97316	0.00134024	0.0144047	-0.880189
Bradi4g08400.1|pacid:21809952	-0.425197	4.18232	-4.37559	0.000607414	0.00831383	-0.618522
Bradi4g08420.1|pacid:21811587	1.40822	6.21191	8.87791	3.45144e-07	5.75778e-05	6.89862
Bradi4g08430.1|pacid:21812874	0.39891	7.94143	6.02987	2.85315e-05	0.00104655	2.33103
Bradi4g08470.1|pacid:21810185	0.284481	4.67341	3.90226	0.00154281	0.0158307	-1.53967
Bradi4g08560.1|pacid:21812598	0.227204	6.19202	3.66338	0.00248438	0.0220945	-2.18993
Bradi4g08640.1|pacid:21814240	-0.964968	6.08502	-7.32439	3.37021e-06	0.000270218	4.53281
Bradi4g08707.1|pacid:21811088	-0.343251	3.33814	-4.0609	0.00112655	0.0127389	-1.00712
Bradi4g08780.1|pacid:21813890	-0.189087	7.54601	-4.01731	0.001228	0.0135323	-1.50774
Bradi4g08907.2|pacid:21812469	0.559956	4.89327	5.48963	7.44756e-05	0.00200948	1.48948
Bradi4g09070.2|pacid:21814389	0.905046	3.97034	3.23659	0.00584566	0.0405148	-2.61237
Bradi4g09080.1|pacid:21811397	-0.46123	5.60743	-5.56962	6.44505e-05	0.00181414	1.53487
Bradi4g09190.1|pacid:21810444	0.701355	3.27035	3.51006	0.0033773	0.0276012	-1.94203
Bradi4g09340.1|pacid:21812844	-0.288885	6.71463	-3.1227	0.00734462	0.0474388	-3.28833
Bradi4g09770.1|pacid:21810162	1.00447	4.64479	3.93566	0.00144375	0.0151711	-1.51936
Bradi4g09875.1|pacid:21813656	-2.94876	-3.40759	-4.94485	0.000203925	0.0039075	0.0183715
Bradi4g09900.1|pacid:21811892	-0.629271	3.49526	-3.80433	0.0018749	0.0181857	-1.65916
Bradi4g09950.1|pacid:21809780	-1.15654	0.435431	-3.34137	0.0047373	0.0349569	-1.9061
Bradi4g09980.1|pacid:21811310	-0.332159	3.43334	-3.30743	0.00507117	0.0366706	-2.495
Bradi4g09990.1|pacid:21812049	0.666627	4.54219	4.90135	0.000221365	0.00413716	0.439043
Bradi4g10070.1|pacid:21814527	-0.328835	3.04123	-3.61296	0.00274809	0.0237523	-1.80855
Bradi4g10520.1|pacid:21810136	-0.564914	2.10821	-3.59031	0.00287564	0.0245875	-1.66785
Bradi4g10710.1|pacid:21813768	-0.222308	6.53128	-3.90357	0.0015388	0.0158104	-1.72453
Bradi4g10920.1|pacid:21813225	-0.250361	9.6713	-3.71434	0.00224373	0.0205978	-2.08458
Bradi4g10997.3|pacid:21812454	-0.44213	4.46133	-3.79273	0.00191875	0.0184536	-1.80614
Bradi4g11137.1|pacid:21814227	-0.390368	2.53521	-3.94873	0.0014068	0.0148982	-1.02099
Bradi4g11200.1|pacid:21809940	0.516497	1.86887	3.23829	0.00582565	0.0404033	-2.2369
Bradi4g11300.2|pacid:21812188	0.586494	3.92223	3.1092	0.00754587	0.0483063	-3.02116
Bradi4g11410.1|pacid:21813257	0.36815	5.01789	3.21749	0.00607383	0.0415304	-2.87301
Bradi4g11580.2|pacid:21813954	4.19837	-2.10941	3.18355	0.00650156	0.043666	-2.21527
Bradi4g11580.1|pacid:21813953	1.24665	3.70194	6.31756	1.74007e-05	0.000758325	3.18251
Bradi4g11900.1|pacid:21811705	-0.263301	4.6148	-3.22244	0.00601389	0.0412478	-2.88479
Bradi4g11920.1|pacid:21814190	-1.16792	4.06381	-8.0398	1.13801e-06	0.000134263	5.7571
Bradi4g12190.1|pacid:21812352	-0.563966	5.4108	-4.41105	0.000566901	0.00792359	-0.67102
Bradi4g12200.1|pacid:21811132	0.228253	6.04804	3.11371	0.00747794	0.04804	-3.26187
Bradi4g12227.1|pacid:21811123	-0.341857	6.58142	-7.69541	1.90382e-06	0.000186942	5.11832
Bradi4g12600.2|pacid:21814720	-0.939688	2.09434	-5.3607	9.41918e-05	0.00230899	1.56617
Bradi4g12600.1|pacid:21814718	-0.82287	4.28252	-5.47562	7.63928e-05	0.00204364	1.43181
Bradi4g12620.1|pacid:21810832	0.744048	3.79298	4.53576	0.000445167	0.00669563	-0.0989869
Bradi4g12750.2|pacid:21812102	0.371329	8.48291	5.52197	7.02403e-05	0.00193046	1.41037
Bradi4g12877.1|pacid:21813202	0.604013	3.17253	5.4683	7.74141e-05	0.00206539	1.73459
Bradi4g13195.1|pacid:21811580	-0.413799	3.25994	-3.71015	0.00226261	0.0207037	-1.67007
Bradi4g13208.1|pacid:21813518	-0.773357	3.28135	-3.52079	0.00330545	0.0271767	-2.15311
Bradi4g13220.2|pacid:21813576	-0.559429	4.2305	-3.80269	0.00188103	0.0182282	-1.75081
Bradi4g13220.1|pacid:21813574	-0.62898	3.25617	-3.20055	0.00628372	0.0425995	-2.61523
Bradi4g13227.1|pacid:21813763	-1.04454	3.93089	-9.67727	1.18944e-07	2.86102e-05	8.04853
Bradi4g13267.1|pacid:21810566	-0.263151	4.64981	-4.39323	0.000586897	0.00811586	-0.590791
Bradi4g13310.1|pacid:21812998	-0.401559	4.68813	-4.07048	0.00110541	0.0125502	-1.25332
Bradi4g13327.1|pacid:21811715	-0.41843	8.16145	-8.26149	8.23407e-07	0.000105576	5.97934
Bradi4g13337.1|pacid:21811867	0.345907	4.31208	3.6536	0.00253343	0.0224169	-1.97458
Bradi4g13510.1|pacid:21813323	-1.1248	-0.368225	-4.28797	0.000720754	0.00935352	-0.250944
Bradi4g13640.3|pacid:21812132	0.355398	8.91215	3.86878	0.00164902	0.0165859	-1.79363
Bradi4g13690.1|pacid:21813700	-0.613957	4.89171	-9.98487	8.03324e-08	2.32956e-05	8.40774
Bradi4g13730.1|pacid:21814153	0.308562	4.76398	5.19625	0.000127499	0.002838	0.922173
Bradi4g13910.1|pacid:21810152	0.35348	5.94823	3.7053	0.00228466	0.0208441	-2.09643
Bradi4g14000.1|pacid:21810553	-0.551482	7.05162	-5.14546	0.000140098	0.00305273	0.700205
Bradi4g14040.1|pacid:21810809	-0.28639	5.36507	-3.2456	0.00574097	0.0399564	-2.95755
Bradi4g14090.1|pacid:21812829	-0.772323	6.5094	-5.4529	7.96116e-05	0.0020983	1.28476
Bradi4g14150.1|pacid:21813549	-0.257493	4.72253	-3.45955	0.0037373	0.0297041	-2.47126
Bradi4g14237.2|pacid:21811884	1.42898	1.619	4.38392	0.000597627	0.00822341	-0.0902278
Bradi4g14237.1|pacid:21811883	0.440676	4.67959	4.79261	0.000272051	0.00478541	0.214113
Bradi4g14500.1|pacid:21810900	0.747769	5.87781	6.60051	1.0819e-05	0.000559503	3.35445
Bradi4g14550.1|pacid:21813783	-1.10653	0.553077	-3.27792	0.00538055	0.0381869	-2.1039
Bradi4g14630.1|pacid:21812670	0.557653	4.68475	3.46907	0.00366662	0.0293075	-2.34333
Bradi4g14710.1|pacid:21811138	-0.858601	4.84024	-7.06355	5.08953e-06	0.000344059	4.14397
Bradi4g14810.1|pacid:21811025	-0.528557	2.77884	-3.14633	0.00700497	0.0458753	-2.65523
Bradi4g14830.1|pacid:21814581	-0.429536	3.70505	-4.19239	0.000869345	0.0106326	-0.841617
Bradi4g14950.2|pacid:21814606	0.28817	8.69444	3.52891	0.00325205	0.0268801	-2.47568
Bradi4g14980.1|pacid:21811802	0.81167	0.884265	4.90856	0.000218373	0.00410164	0.84128
Bradi4g15030.1|pacid:21812505	-0.622299	4.8255	-4.51046	0.000467484	0.0069272	-0.406802
Bradi4g15060.1|pacid:21812320	-0.330047	3.73212	-4.65385	0.000354642	0.00578255	0.0985094
Bradi4g15090.1|pacid:21813018	-0.526987	6.00977	-6.99612	5.67014e-06	0.000368073	4.01335
Bradi4g15190.1|pacid:21809990	0.805338	2.66642	4.08078	0.00108315	0.012398	-0.725024
Bradi4g15350.1|pacid:21812577	0.267237	5.56559	3.30367	0.0051096	0.0368882	-2.876
Bradi4g15450.2|pacid:21813604	0.309049	7.36966	5.86017	3.84003e-05	0.00127436	2.02559
Bradi4g15700.2|pacid:21811544	-0.426778	4.92525	-4.58342	0.000406062	0.00629188	-0.281011
Bradi4g15750.1|pacid:21811151	-0.516862	2.78157	-4.59299	0.000398649	0.00621279	0.118731
Bradi4g16000.2|pacid:21814613	-0.234492	6.5272	-5.18479	0.000130236	0.00288033	0.786885
Bradi4g16020.1|pacid:21813034	-0.309899	4.33116	-4.09212	0.00105917	0.012213	-1.14102
Bradi4g16032.1|pacid:21812847	-2.57538	-4.27277	-3.3683	0.00448814	0.0336708	-2.02631
Bradi4g16060.1|pacid:21811808	-0.656687	2.56977	-3.26867	0.00548133	0.0386458	-2.46039
Bradi4g16070.1|pacid:21813505	-0.754567	3.90149	-4.80207	0.000267198	0.00472416	0.331419
Bradi4g16090.1|pacid:21812421	-1.02743	0.832819	-3.89453	0.00156671	0.0160018	-0.966669
Bradi4g16130.1|pacid:21811807	-0.376974	3.00346	-3.99909	0.00127309	0.0139241	-1.03976
Bradi4g16170.1|pacid:21810598	-0.294697	5.03036	-3.42748	0.00398561	0.0310259	-2.56224
Bradi4g16230.1|pacid:21809858	-0.601357	4.72255	-6.02076	2.89873e-05	0.00105322	2.42305
Bradi4g16300.1|pacid:21814194	-0.289799	3.72055	-3.38245	0.0043625	0.0330156	-2.42954
Bradi4g16377.1|pacid:21813918	-0.430162	2.47062	-4.00788	0.00125113	0.0137227	-0.9152
Bradi4g16430.1|pacid:21810398	0.491143	6.48449	3.63672	0.00262047	0.0229756	-2.24689
Bradi4g16460.4|pacid:21811785	-0.657819	3.41855	-4.00287	0.00126361	0.0138409	-1.19428
Bradi4g16460.5|pacid:21811784	-0.740979	3.08386	-4.90773	0.000218716	0.0041031	0.594178
Bradi4g16505.1|pacid:21812802	0.411829	2.62046	3.14047	0.0070878	0.046281	-2.67479
Bradi4g16522.1|pacid:21814579	-0.249614	5.03371	-3.50444	0.00341559	0.0278608	-2.42395
Bradi4g16540.1|pacid:21811306	-0.355924	3.73692	-3.53985	0.00318155	0.0264736	-2.07785
Bradi4g16560.1|pacid:21811959	1.47779	4.08873	6.46479	1.35701e-05	0.000647596	3.39569
Bradi4g16630.1|pacid:21809969	-0.374473	4.84502	-3.6887	0.0023617	0.0212782	-2.16296
Bradi4g16686.2|pacid:21813838	-0.454235	4.81776	-3.73335	0.00216012	0.0200558	-1.95458
Bradi4g16730.1|pacid:21811362	-0.324877	4.28428	-3.58318	0.00291698	0.0248383	-2.14846
Bradi4g16767.1|pacid:21814055	-0.607787	3.7829	-6.23798	1.99286e-05	0.000830019	2.91725
Bradi4g16840.1|pacid:21814289	-0.27164	5.16563	-3.46001	0.00373385	0.0296879	-2.53856
Bradi4g16857.1|pacid:21811624	-0.269637	5.61103	-4.02345	0.00121316	0.0134079	-1.45452
Bradi4g16885.1|pacid:21811022	0.302349	5.23668	4.1793	0.00089201	0.0108202	-1.15265
Bradi4g16970.1|pacid:21811078	0.537251	4.08118	3.56411	0.00303056	0.0256087	-2.0482
Bradi4g17040.1|pacid:21811541	0.225317	4.71816	3.47457	0.00362639	0.0290833	-2.43158
Bradi4g17167.1|pacid:21811788	-0.276768	4.49142	-3.87382	0.00163258	0.0164835	-1.63577
Bradi4g17230.1|pacid:21810883	2.0611	7.37664	4.6466	0.000359612	0.00584515	-0.252285
Bradi4g17260.2|pacid:21814138	1.46852	2.45402	7.181	4.22268e-06	0.000307928	4.5813
Bradi4g17287.1|pacid:21809994	0.358071	5.38599	4.04005	0.00117394	0.0130982	-1.39174
Bradi4g17390.1|pacid:21812936	-0.252028	4.60801	-3.78499	0.00194858	0.018667	-1.80647
Bradi4g18220.1|pacid:21813784	-0.27221	5.19723	-3.8268	0.00179277	0.0175981	-1.8049
Bradi4g18350.1|pacid:21814330	-2.8786	3.53245	-11.2382	1.77826e-08	9.85315e-06	9.91596
Bradi4g18360.1|pacid:21812151	-0.413128	5.66331	-5.24728	0.000116022	0.00266275	0.919867
Bradi4g19090.3|pacid:21813561	-0.493462	5.81487	-10.5046	4.22537e-08	1.58598e-05	9.01817
Bradi4g19130.1|pacid:21812171	0.395908	6.02809	7.16747	4.31408e-06	0.000311306	4.29946
Bradi4g19240.1|pacid:21811261	-0.273702	3.82959	-3.08856	0.00786417	0.0497856	-3.02381
Bradi4g19457.1|pacid:21814561	0.659185	10.2041	5.64959	5.58249e-05	0.0016449	1.67306
Bradi4g19470.1|pacid:21813353	0.634676	7.86417	6.65564	9.87491e-06	0.00052904	3.42154
Bradi4g19550.1|pacid:21814230	-0.457143	4.8259	-3.66427	0.00247993	0.022074	-2.02455
Bradi4g19570.1|pacid:21814010	0.292914	7.28947	4.49494	0.000481736	0.00707755	-0.559225
Bradi4g19577.1|pacid:21813395	0.55748	3.96386	5.00228	0.000183052	0.0036337	0.66715
Bradi4g19634.1|pacid:21811084	-0.902481	3.0202	-4.23535	0.000799017	0.0100554	-0.657631
Bradi4g19690.1|pacid:21814228	-0.847973	2.66643	-6.75239	8.42119e-06	0.000481217	3.9196
Bradi4g19947.1|pacid:21812959	-0.688236	3.8694	-12.2199	5.98389e-09	6.13268e-06	10.9957
Bradi4g20000.2|pacid:21811284	3.72499	-1.29883	4.40345	0.000575336	0.0080042	-0.342321
Bradi4g20170.1|pacid:21813262	1.46073	-0.221907	5.52607	6.97208e-05	0.00191788	1.79423
Bradi4g20180.1|pacid:21810967	2.13811	1.00476	8.40579	6.69132e-07	9.14648e-05	5.94655
Bradi4g20197.1|pacid:21811027	0.924829	2.34304	5.5638	6.51298e-05	0.00182393	1.88833
Bradi4g20900.1|pacid:21812878	-0.413	5.49815	-6.19338	2.15109e-05	0.000859023	2.66956
Bradi4g20940.1|pacid:21814567	-0.556015	4.73492	-4.67267	0.000342073	0.00563386	-0.114973
Bradi4g21050.1|pacid:21813601	1.15781	-0.467369	3.28878	0.00526455	0.0376174	-2.0064
Bradi4g21150.1|pacid:21814660	0.571384	6.94288	3.81291	0.00184308	0.0179552	-1.91345
Bradi4g21220.1|pacid:21811264	1.27684	5.18184	3.95997	0.00137576	0.0146808	-1.54519
Bradi4g21240.1|pacid:21813527	1.15744	0.287352	3.08832	0.00786785	0.0497856	-2.3802
Bradi4g21740.1|pacid:21810474	0.587449	2.7899	5.50595	7.23053e-05	0.00196976	1.8444
Bradi4g21750.1|pacid:21810592	0.827917	4.10615	6.3504	1.64577e-05	0.000729523	3.02367
Bradi4g21790.1|pacid:21813802	-0.646686	4.1925	-3.78058	0.0019658	0.0187856	-1.84885
Bradi4g21800.1|pacid:21813593	-0.556904	5.20093	-5.09215	0.000154718	0.00324595	0.638581
Bradi4g21820.1|pacid:21813447	0.440329	4.89499	4.74652	0.000297017	0.00508939	0.0674586
Bradi4g21880.1|pacid:21810175	-0.588987	5.45371	-6.56336	1.15083e-05	0.000587069	3.29403
Bradi4g21890.1|pacid:21814786	0.461009	6.30247	5.59104	6.20119e-05	0.00176854	1.55274
Bradi4g21907.2|pacid:21810576	-0.735993	3.79548	-6.07648	2.63142e-05	0.000985351	2.64874
Bradi4g22012.3|pacid:21809744	-4.27507	-3.80865	-3.5319	0.00323261	0.0267336	-1.77499
Bradi4g22150.1|pacid:21812195	0.796136	6.35082	4.63083	0.000370663	0.0059403	-0.274585
Bradi4g22170.1|pacid:21811953	1.16703	-0.156534	4.92977	0.000209805	0.00398411	0.83868
Bradi4g22230.1|pacid:21812205	0.339407	6.52742	3.42019	0.00404437	0.0313433	-2.68015
Bradi4g22610.1|pacid:21810786	1.19487	6.15742	3.93645	0.0014415	0.015157	-1.60671
Bradi4g23107.1|pacid:21811694	1.61813	1.63068	4.28661	0.000722664	0.00937047	-0.251711
Bradi4g23140.1|pacid:21814659	-1.05371	1.07937	-5.14907	0.000139162	0.0030366	1.26596
Bradi4g23190.1|pacid:21814199	0.311454	6.53171	4.59218	0.000399269	0.00621622	-0.35041
Bradi4g23197.1|pacid:21810824	-0.423029	3.53939	-3.59007	0.00287702	0.0245925	-2.02699
Bradi4g23360.1|pacid:21812249	-0.779459	2.43903	-7.35253	3.22535e-06	0.000262676	4.84603
Bradi4g23600.2|pacid:21813417	0.651932	3.11302	4.63617	0.00036688	0.00592296	0.214786
Bradi4g23680.1|pacid:21813821	0.689193	5.35726	5.26003	0.000113325	0.00263399	1.04928
Bradi4g23700.1|pacid:21810577	-0.598816	4.21921	-5.7405	4.74625e-05	0.00147271	1.9701
Bradi4g23757.1|pacid:21811497	-0.563922	5.83419	-9.15288	2.37427e-07	4.46492e-05	7.25565
Bradi4g23780.1|pacid:21813833	1.81196	-4.92131	3.58023	0.00293429	0.0249378	-1.78409
Bradi4g23800.1|pacid:21814226	1.06393	4.47843	4.10504	0.00103251	0.0119947	-1.16272
Bradi4g23910.1|pacid:21812499	0.824279	5.51359	7.22802	3.92055e-06	0.000297434	4.44975
Bradi4g23967.1|pacid:21811818	1.79139	2.39073	5.92006	3.45625e-05	0.00118256	2.57168
Bradi4g24070.1|pacid:21810393	-0.43999	3.13738	-3.89588	0.00156249	0.015985	-1.35952
Bradi4g24140.1|pacid:21810737	-0.769091	3.65289	-3.10265	0.00764539	0.0488025	-3.1532
Bradi4g24147.1|pacid:21811749	-0.676847	2.42583	-4.04228	0.00116879	0.0130595	-0.81991
Bradi4g24280.1|pacid:21812112	0.432483	4.14621	3.13238	0.00720349	0.0468589	-2.95804
Bradi4g24457.1|pacid:21810603	-1.29883	6.64203	-8.23845	8.51344e-07	0.000108709	5.94972
Bradi4g24490.1|pacid:21812314	-0.704047	2.24312	-3.52491	0.00327825	0.0270174	-1.80686
Bradi4g24560.1|pacid:21811482	-0.742886	0.235087	-3.54214	0.00316698	0.0263807	-1.56349
Bradi4g24610.1|pacid:21813844	0.369685	7.88288	4.33381	0.000658981	0.00876807	-0.877881
Bradi4g24635.2|pacid:21810703	0.425332	5.97363	3.81735	0.00182685	0.0178312	-1.8681
Bradi4g24650.1|pacid:21810340	1.64958	7.69108	5.68254	5.26294e-05	0.00157934	1.70637
Bradi4g24650.2|pacid:21810341	3.68511	-3.02127	3.36916	0.00448041	0.0336291	-1.94953
Bradi4g24740.1|pacid:21814706	-0.304517	4.66539	-3.55962	0.00305792	0.0257838	-2.28716
Bradi4g24847.1|pacid:21809747	0.368723	4.79005	4.23367	0.000801661	0.0100707	-0.959161
Bradi4g24906.2|pacid:21811916	-0.766147	3.45993	-5.95463	3.25319e-05	0.00113547	2.47343
Bradi4g24906.1|pacid:21811915	-0.379355	5.08789	-4.42032	0.000556766	0.00782423	-0.627537
Bradi4g24912.1|pacid:21811865	-0.308221	5.44908	-4.66616	0.000346363	0.00568339	-0.180819
Bradi4g24967.1|pacid:21814493	-0.52174	6.03677	-5.11933	0.000147075	0.00314947	0.649387
Bradi4g25010.1|pacid:21812321	-0.240147	5.69224	-3.09896	0.00770206	0.0490331	-3.29457
Bradi4g25020.1|pacid:21810003	0.440883	5.72479	5.56171	6.53759e-05	0.00182752	1.48997
Bradi4g25030.1|pacid:21814673	0.746367	4.14309	6.2847	1.84012e-05	0.000789724	2.92457
Bradi4g25040.1|pacid:21813452	0.280272	3.95723	3.36762	0.00449424	0.0337003	-2.51948
Bradi4g25047.1|pacid:21814091	-0.399397	5.76609	-6.43266	1.43231e-05	0.000666316	3.07186
Bradi4g25060.1|pacid:21812150	-0.502721	2.42966	-4.38163	0.000600309	0.00825299	-0.232126
Bradi4g25120.1|pacid:21813259	0.883906	5.43677	7.51603	2.50373e-06	0.000222602	4.91041
Bradi4g25520.1|pacid:21813657	-0.377028	3.50617	-3.38391	0.00434978	0.0329435	-2.36349
Bradi4g25540.1|pacid:21812040	0.781814	3.45125	4.92209	0.000212865	0.00402498	0.650435
Bradi4g25590.2|pacid:21810420	-0.344615	5.05348	-5.69139	5.18033e-05	0.0015621	1.79569
Bradi4g25600.1|pacid:21813019	-1.70602	-0.881595	-4.83483	0.000251079	0.00452423	0.451468
Bradi4g25620.1|pacid:21811382	-0.171899	4.98315	-3.39701	0.00423692	0.0324051	-2.65108
Bradi4g25630.1|pacid:21810765	-1.1871	7.00678	-8.6897	4.48018e-07	6.68345e-05	6.60205
Bradi4g25635.1|pacid:21814576	-0.249507	5.36007	-3.84235	0.00173811	0.0172196	-1.79398
Bradi4g25870.1|pacid:21809979	-0.329447	6.41292	-4.85377	0.000242223	0.00441334	0.148657
Bradi4g25890.1|pacid:21813668	-0.385668	4.15908	-5.42804	8.3295e-05	0.00215586	1.42605
Bradi4g25900.1|pacid:21812256	0.970019	7.24416	10.4577	4.47275e-08	1.59523e-05	8.95496
Bradi4g25910.1|pacid:21814282	0.613686	2.38596	3.37863	0.0043961	0.0332132	-2.11449
Bradi4g26000.1|pacid:21813592	-0.412529	3.21676	-4.48318	0.000492836	0.00719427	-0.0823975
Bradi4g26210.3|pacid:21814057	-0.408038	4.68667	-3.79262	0.00191917	0.0184536	-1.79937
Bradi4g26270.1|pacid:21814235	-0.452444	8.45718	-4.62938	0.000371698	0.0059403	-0.289108
Bradi4g26330.1|pacid:21811780	0.262741	4.9484	3.17055	0.00667319	0.0443673	-3.04111
Bradi4g26342.1|pacid:21811982	1.14304	6.00346	10.2445	5.80903e-08	1.83686e-05	8.71859
Bradi4g26366.2|pacid:21812763	0.924882	7.97437	4.89847	0.000222574	0.00415538	0.229913
Bradi4g26400.1|pacid:21810499	-0.758373	1.39496	-3.38158	0.0043701	0.0330651	-1.96163
Bradi4g26450.1|pacid:21813602	-0.700355	5.40414	-9.53121	1.43784e-07	3.25656e-05	7.79408
Bradi4g26470.1|pacid:21811752	-0.813057	1.1626	-4.05619	0.00113709	0.0128254	-0.664362
Bradi4g26550.2|pacid:21811727	-0.340165	4.58729	-3.41157	0.00411492	0.0317183	-2.59429
Bradi4g26580.1|pacid:21813322	-0.296902	2.76922	-3.64366	0.00258435	0.022736	-1.67738
Bradi4g26640.1|pacid:21811319	-0.330305	4.72486	-3.58906	0.0028828	0.0246149	-2.19682
Bradi4g26670.3|pacid:21812497	-0.702893	6.80655	-6.831	7.40609e-06	0.000438556	3.719
Bradi4g26810.1|pacid:21812283	0.868798	5.25802	5.43291	8.25601e-05	0.00214373	1.34146
Bradi4g26830.1|pacid:21814296	1.72038	3.77927	7.25825	3.73837e-06	0.000290722	4.70365
Bradi4g26877.1|pacid:21812221	0.50095	7.91178	4.27886	0.000733709	0.00946228	-0.986607
Bradi4g27100.1|pacid:21813942	-0.401947	5.26674	-3.12197	0.00735524	0.0474887	-3.1962
Bradi4g27117.1|pacid:21811572	-0.337169	6.14798	-3.30195	0.00512724	0.036953	-2.91983
Bradi4g27210.1|pacid:21813274	0.435906	5.98233	3.25532	0.00563006	0.0394375	-3.02014
Bradi4g27230.1|pacid:21814117	-0.289453	3.46746	-3.31083	0.00503674	0.0364896	-2.50363
Bradi4g27430.1|pacid:21811810	-0.353318	5.50529	-4.29243	0.00071449	0.00928388	-0.916669
Bradi4g27450.1|pacid:21813707	0.784753	7.51145	3.51002	0.00337755	0.0276012	-2.51766
Bradi4g27470.1|pacid:21813680	-0.382253	3.13243	-5.44606	8.06082e-05	0.00211166	1.61146
Bradi4g27490.1|pacid:21811141	0.348362	6.46263	5.56879	6.45465e-05	0.00181414	1.51175
Bradi4g27500.1|pacid:21810997	-2.25664	-3.16321	-3.11046	0.00752686	0.0482103	-2.38962
Bradi4g27530.1|pacid:21812861	-0.263095	6.68355	-3.3314	0.00483312	0.0355203	-2.8715
Bradi4g27550.1|pacid:21813907	0.598314	7.28781	7.24536	3.81495e-06	0.000293005	4.40361
Bradi4g27600.1|pacid:21814014	-0.338693	4.70179	-4.48817	0.000488093	0.00715228	-0.426479
Bradi4g27607.1|pacid:21810357	-0.411328	5.84879	-3.87335	0.00163411	0.016484	-1.7769
Bradi4g27650.1|pacid:21814215	-0.803465	1.49829	-4.63814	0.0003655	0.0059099	0.334493
Bradi4g27720.1|pacid:21810903	0.900996	4.9203	6.47573	1.33234e-05	0.000637982	3.21594
Bradi4g27730.1|pacid:21810174	1.29857	-0.150886	3.92255	0.00148184	0.0154119	-0.981867
Bradi4g27760.4|pacid:21810430	3.04456	3.1371	6.45373	1.38246e-05	0.000653147	3.42361
Bradi4g27760.2|pacid:21810432	2.93547	1.66017	4.87533	0.000232532	0.00429733	0.773171
Bradi4g27810.1|pacid:21810314	-0.404418	5.52091	-6.01239	2.94124e-05	0.00106244	2.33749
Bradi4g27830.1|pacid:21810204	0.89457	4.19008	4.19459	0.000865593	0.0105992	-0.816229
Bradi4g27910.1|pacid:21810691	0.663012	8.48831	9.2564	2.0667e-07	4.05871e-05	7.39323
Bradi4g27920.1|pacid:21811418	-0.344973	5.30888	-6.05184	2.74632e-05	0.00102055	2.42832
Bradi4g27960.1|pacid:21810119	0.602145	2.48185	3.94918	0.00140552	0.0148982	-1.13608
Bradi4g28000.1|pacid:21811606	-0.921024	5.21028	-8.46801	6.12335e-07	8.55863e-05	6.31118
Bradi4g28010.1|pacid:21811097	-0.226298	6.35652	-3.17389	0.00662869	0.0441661	-3.17503
Bradi4g28260.1|pacid:21810043	0.609928	3.64436	3.59963	0.00282244	0.0242396	-2.00817
Bradi4g28270.1|pacid:21813996	0.800901	7.42864	5.98622	3.07855e-05	0.00109296	2.25445
Bradi4g28280.1|pacid:21811843	1.72294	2.77659	3.48354	0.00356176	0.0286985	-1.83384
Bradi4g28360.2|pacid:21810538	-0.32206	4.59514	-5.10491	0.000151079	0.00319552	0.760524
Bradi4g28410.1|pacid:21810025	-0.260029	4.56344	-3.54228	0.00316608	0.0263803	-2.25766
Bradi4g28420.1|pacid:21810222	-0.564169	2.20359	-3.18219	0.00651924	0.0437289	-2.4927
Bradi4g28570.1|pacid:21809911	-0.289932	6.3934	-3.83631	0.00175913	0.0173614	-1.86456
Bradi4g28590.1|pacid:21811272	-0.608963	4.98866	-7.23579	3.87283e-06	0.000294534	4.46276
Bradi4g28640.1|pacid:21814503	-1.04995	2.5662	-5.80052	4.26674e-05	0.00137479	2.36401
Bradi4g28660.2|pacid:21810531	0.489727	7.62622	5.03361	0.000172609	0.00350663	0.485562
Bradi4g28690.1|pacid:21814777	-0.3873	4.11862	-3.66136	0.00249443	0.0221395	-1.99963
Bradi4g28780.1|pacid:21814261	-0.344988	3.8283	-3.51208	0.00336365	0.0275028	-2.19105
Bradi4g28820.1|pacid:21813470	-0.443842	5.65998	-4.05287	0.00114456	0.0128726	-1.3958
Bradi4g28970.1|pacid:21810629	1.27666	4.33309	3.55734	0.00307192	0.0258737	-1.99713
Bradi4g29060.2|pacid:21812573	0.301476	3.46318	3.12539	0.00730511	0.0472722	-2.85626
Bradi4g29080.1|pacid:21814378	0.872274	3.10136	4.45428	0.000521239	0.00747045	-0.112899
Bradi4g29140.1|pacid:21810382	-0.762087	2.96176	-4.94935	0.000202202	0.00389215	0.647689
Bradi4g29250.1|pacid:21810173	0.7138	5.96317	6.71082	9.01614e-06	0.000500468	3.60653
Bradi4g29290.1|pacid:21813786	1.62828	3.19556	6.70771	9.06247e-06	0.000501246	3.85171
Bradi4g29347.1|pacid:21810813	-0.497399	6.4965	-3.73685	0.00214511	0.0199887	-2.06586
Bradi4g29410.1|pacid:21810200	-0.493504	6.02733	-6.52613	1.22455e-05	0.000606976	3.21622
Bradi4g29440.1|pacid:21810817	-1.36009	4.47832	-12.112	6.71988e-09	6.13268e-06	10.8904
Bradi4g29450.1|pacid:21812958	-0.914489	3.54502	-5.68079	5.27942e-05	0.00158123	1.94618
Bradi4g29480.1|pacid:21814429	0.503672	5.35806	4.2767	0.000736829	0.00949068	-0.951778
Bradi4g29520.1|pacid:21813351	0.20901	6.0463	3.47459	0.00362629	0.0290833	-2.57457
Bradi4g29547.1|pacid:21809746	-0.3782	5.47404	-6.14219	2.34901e-05	0.000917977	2.57546
Bradi4g29590.1|pacid:21811401	-0.264665	6.66809	-3.49818	0.0034587	0.0280942	-2.54082
Bradi4g29730.1|pacid:21811315	-1.16095	7.25238	-6.92959	6.31161e-06	0.000394246	3.88445
Bradi4g29740.1|pacid:21814047	-0.487519	5.66577	-3.44713	0.00383156	0.0302166	-2.61171
Bradi4g29870.1|pacid:21810871	-0.239128	6.5834	-4.28663	0.000722639	0.00937047	-0.963547
Bradi4g29960.1|pacid:21813851	-0.566967	3.33063	-5.63573	5.72285e-05	0.00166893	1.8551
Bradi4g30050.3|pacid:21812301	-0.270738	6.26314	-4.3475	0.0006416	0.00863697	-0.843358
Bradi4g30070.1|pacid:21813791	-0.298831	4.50089	-4.45787	0.000517615	0.00743569	-0.483943
Bradi4g30080.1|pacid:21810065	-1.29467	1.11076	-4.98799	0.00018803	0.00370907	0.982079
Bradi4g30100.1|pacid:21811563	1.5958	4.36363	3.14735	0.00699075	0.0457934	-2.91386
Bradi4g30120.1|pacid:21811205	-1.42287	3.38139	-6.74026	8.59043e-06	0.000487299	3.87981
Bradi4g30150.4|pacid:21811586	-0.501648	3.46225	-3.25528	0.00563048	0.0394375	-2.70179
Bradi4g30160.1|pacid:21810956	-0.333053	4.61746	-4.14056	0.000962687	0.011402	-1.08128
Bradi4g30200.1|pacid:21814483	0.493401	6.21235	3.82381	0.00180349	0.0176538	-1.84254
Bradi4g30227.1|pacid:21812479	-0.430507	2.08255	-3.93997	0.00143145	0.0150857	-1.01554
Bradi4g30240.1|pacid:21813595	1.17855	2.17787	5.59885	6.11467e-05	0.00175353	2.02753
Bradi4g30330.1|pacid:21811356	-0.753913	6.32103	-11.6888	1.0686e-08	7.89464e-06	10.4095
Bradi4g30437.1|pacid:21809916	1.24144	2.10487	5.55064	6.66937e-05	0.00185188	1.95181
Bradi4g30530.1|pacid:21810645	-1.4312	6.46001	-9.30301	1.94229e-07	3.90075e-05	7.45992
Bradi4g30540.1|pacid:21811390	2.88613	5.50313	5.70899	5.02019e-05	0.00152867	1.90197
Bradi4g30570.1|pacid:21810283	0.456993	4.92428	3.33495	0.00479874	0.0353065	-2.78604
Bradi4g30600.1|pacid:21810099	0.20537	5.12148	3.68068	0.00239987	0.0215343	-2.05138
Bradi4g30670.1|pacid:21812480	3.74113	-2.74681	5.67317	5.35182e-05	0.00159368	1.15555
Bradi4g30690.1|pacid:21810677	1.24245	1.91867	3.9277	0.00146675	0.0153191	-0.962549
Bradi4g30720.1|pacid:21812717	-0.425623	5.62599	-3.35222	0.00463533	0.034475	-2.78643
Bradi4g30940.1|pacid:21812920	0.805736	2.72471	5.73601	4.78433e-05	0.00148157	2.25172
Bradi4g30960.1|pacid:21814735	-1.8233	-2.69082	-3.55262	0.00310114	0.026042	-1.72167
Bradi4g31016.2|pacid:21812756	-0.331921	6.67336	-5.13334	0.000143291	0.00309622	0.680242
Bradi4g31040.1|pacid:21813832	0.73285	8.4332	5.38892	8.94558e-05	0.00224054	1.15867
Bradi4g31050.1|pacid:21813952	-0.401952	3.3361	-3.16958	0.00668617	0.0444251	-2.85925
Bradi4g31060.1|pacid:21812232	0.699494	4.08222	3.71239	0.0022525	0.0206478	-1.55565
Bradi4g31090.1|pacid:21813173	-0.516694	4.36554	-6.21732	2.06458e-05	0.00084403	2.81643
Bradi4g31110.1|pacid:21809821	-0.883546	5.47925	-5.88348	3.68563e-05	0.00123501	2.06954
Bradi4g31130.1|pacid:21809859	0.748878	4.35787	5.0444	0.000169155	0.00346267	0.738608
Bradi4g31140.1|pacid:21813922	0.607042	5.24966	3.75091	0.00208571	0.019564	-1.85892
Bradi4g31150.3|pacid:21810037	-0.387297	8.13326	-3.50206	0.00343194	0.0279647	-2.53445
Bradi4g31160.3|pacid:21813445	-0.393729	5.89422	-3.09876	0.00770512	0.0490425	-3.31435
Bradi4g31240.2|pacid:21813006	-2.79343	-1.27753	-3.09462	0.00776932	0.0493701	-2.32317
Bradi4g31270.1|pacid:21812944	-0.492532	3.76382	-8.31976	7.57008e-07	9.95306e-05	6.23037
Bradi4g31277.1|pacid:21814195	0.39355	4.63656	3.52588	0.0032719	0.0269953	-2.32213
Bradi4g31336.1|pacid:21810131	-0.211429	5.58961	-3.20931	0.00617433	0.0420265	-3.06485
Bradi4g31380.1|pacid:21810529	1.21267	5.91039	3.27709	0.00538952	0.0382418	-2.9413
Bradi4g31390.1|pacid:21810223	-1.02882	0.568187	-3.98992	0.00129643	0.01409	-0.77539
Bradi4g31440.2|pacid:21810860	0.322806	10.029	3.91483	0.00150476	0.0155689	-1.66687
Bradi4g31460.1|pacid:21810974	-0.413182	5.17369	-6.49542	1.28908e-05	0.000625961	3.19476
Bradi4g31470.1|pacid:21810383	-0.280108	4.16901	-3.22156	0.00602451	0.0412932	-2.82997
Bradi4g31800.1|pacid:21811008	1.43629	4.37269	4.7227	0.000310838	0.00526761	0.230083
Bradi4g31830.1|pacid:21814781	0.351771	7.2152	3.41916	0.00405275	0.0313825	-2.70094
Bradi4g31880.2|pacid:21813638	-3.3985	1.43736	-3.11372	0.00747787	0.04804	-2.31186
Bradi4g31920.1|pacid:21810736	0.88997	1.87601	3.46383	0.00370534	0.029503	-1.74821
Bradi4g31930.1|pacid:21812528	0.578304	7.41155	6.41653	1.47175e-05	0.000681598	3.01143
Bradi4g31970.1|pacid:21810859	0.529341	5.35513	4.37724	0.000605454	0.00829798	-0.613602
Bradi4g32000.2|pacid:21813741	-0.343029	3.93925	-3.46199	0.00371909	0.029582	-2.30672
Bradi4g32020.1|pacid:21810280	0.859854	5.76909	4.45246	0.00052308	0.00748991	-0.580363
Bradi4g32130.1|pacid:21813429	0.778352	5.21127	3.28456	0.0053093	0.0378631	-2.81188
Bradi4g32195.1|pacid:21809965	-3.70665	-2.46789	-7.24131	3.83932e-06	0.000293424	3.74153
Bradi4g32320.1|pacid:21811797	0.654792	2.83491	3.93278	0.00145205	0.0152215	-1.05551
Bradi4g32330.1|pacid:21812160	0.683653	4.45837	5.24043	0.000117499	0.00268227	1.07025
Bradi4g32350.1|pacid:21812780	0.668123	3.27361	4.63147	0.000370208	0.0059403	0.143527
Bradi4g32370.1|pacid:21810896	-0.291354	3.30797	-3.38488	0.00434125	0.0329029	-2.33287
Bradi4g32460.1|pacid:21811394	-0.29929	3.16699	-3.85384	0.00169879	0.0169677	-1.41471
Bradi4g32480.1|pacid:21812348	-0.702223	3.95655	-3.64201	0.00259287	0.0227916	-2.21526
Bradi4g32530.1|pacid:21814465	0.680554	8.47766	6.11213	2.47405e-05	0.000950091	2.47879
Bradi4g32580.1|pacid:21814778	3.63768	-1.88743	6.1229	2.42848e-05	0.000936065	2.14496
Bradi4g32730.1|pacid:21813411	0.693184	2.87399	4.76542	0.000286507	0.00495542	0.492519
Bradi4g32760.1|pacid:21812876	-1.17592	3.08489	-10.8192	2.89858e-08	1.30348e-05	9.4288
Bradi4g32780.1|pacid:21810028	-0.498781	2.91579	-5.59454	6.16228e-05	0.00176202	1.90407
Bradi4g32840.1|pacid:21812910	0.318134	5.32273	4.59359	0.000398191	0.00621189	-0.275709
Bradi4g32870.1|pacid:21813515	-0.387989	5.41221	-4.68268	0.00033557	0.00553851	-0.137206
Bradi4g32890.1|pacid:21811248	-0.539159	3.05729	-4.29638	0.000708988	0.00922398	-0.443424
Bradi4g32900.1|pacid:21812795	-0.818495	1.1144	-4.31269	0.00068673	0.00901684	-0.20394
Bradi4g32934.1|pacid:21810941	-0.56711	2.87953	-3.65591	0.00252177	0.0223438	-1.71003
Bradi4g32987.1|pacid:21813895	0.664698	2.80652	5.59421	6.16594e-05	0.00176202	1.99985
Bradi4g33090.1|pacid:21814067	0.993034	6.52505	3.77268	0.00199704	0.0190368	-1.97109
Bradi4g33100.1|pacid:21811590	-0.251105	4.33013	-3.52736	0.0032622	0.0269424	-2.26384
Bradi4g33110.1|pacid:21811329	1.01192	4.4613	3.45333	0.00378423	0.0299772	-2.36931
Bradi4g33460.1|pacid:21810763	0.233736	6.67165	4.07828	0.00108851	0.0124283	-1.37309
Bradi4g33490.1|pacid:21812938	0.891108	4.16173	3.23417	0.00587409	0.0406665	-2.86152
Bradi4g33550.1|pacid:21813525	-2.54037	4.6528	-11.0902	2.10952e-08	1.01645e-05	9.74478
Bradi4g33660.1|pacid:21811536	-0.44518	5.79457	-4.49186	0.000484618	0.00711316	-0.545419
Bradi4g33830.1|pacid:21810394	-0.321192	4.34824	-3.73551	0.00215083	0.0200158	-1.90994
Bradi4g33850.1|pacid:21813905	-0.383492	5.91052	-5.04289	0.000169635	0.00346267	0.527359
Bradi4g33878.1|pacid:21810236	0.736918	7.18866	6.94294	6.17704e-06	0.000389248	3.91249
Bradi4g33920.2|pacid:21809797	0.451671	6.71882	4.85652	0.000240963	0.0043968	0.157922
Bradi4g33970.1|pacid:21810227	2.31118	0.982083	3.67344	0.00243488	0.0217416	-1.33881
Bradi4g34010.1|pacid:21810166	-0.366125	2.34645	-3.39417	0.00426108	0.0324799	-2.13189
Bradi4g34040.1|pacid:21813872	0.610458	5.94592	4.85676	0.000240853	0.0043968	0.179159
Bradi4g34050.1|pacid:21813484	-0.426012	6.85142	-7.90244	1.39482e-06	0.000154571	5.43662
Bradi4g34060.1|pacid:21813587	1.08233	4.58559	4.44855	0.000527066	0.00752723	-0.500211
Bradi4g34100.1|pacid:21814500	-0.739197	3.50262	-6.71551	8.94686e-06	0.000497644	3.68323
Bradi4g34140.5|pacid:21814609	-0.962253	4.35679	-5.55489	6.61845e-05	0.00184348	1.6563
Bradi4g34140.2|pacid:21814611	-0.617883	4.72964	-4.83125	0.000252792	0.00453939	0.215777
Bradi4g34220.3|pacid:21810196	-0.277954	5.22695	-3.62445	0.00268562	0.0233882	-2.22891
Bradi4g34250.1|pacid:21811679	0.789137	1.93354	3.21968	0.00604718	0.041412	-2.39697
Bradi4g34277.1|pacid:21810552	1.97804	-3.7936	3.63201	0.0026453	0.0231344	-1.70786
Bradi4g34300.1|pacid:21810392	1.35746	2.1741	3.71647	0.0022342	0.0205587	-1.45
Bradi4g34420.1|pacid:21814147	0.896055	4.74056	6.65465	9.89102e-06	0.00052904	3.55786
Bradi4g34450.5|pacid:21812362	-0.340497	4.56686	-4.3417	0.000648912	0.00869766	-0.690828
Bradi4g34637.1|pacid:21814269	-0.382132	5.51218	-3.78197	0.00196038	0.0187627	-1.87153
Bradi4g34700.1|pacid:21813224	-0.285335	3.85095	-4.12812	0.000986571	0.0116132	-0.999343
Bradi4g34750.1|pacid:21814379	0.382804	8.05589	4.63382	0.000368545	0.00593676	-0.286627
Bradi4g34800.1|pacid:21812045	-1.08106	5.63754	-6.1042	2.50819e-05	0.000958455	2.47435
Bradi4g34810.1|pacid:21810349	0.337946	7.64889	3.90757	0.0015266	0.0157396	-1.7268
Bradi4g34880.1|pacid:21814757	0.582604	5.19813	4.90367	0.000220398	0.00412469	0.377274
Bradi4g34890.1|pacid:21813157	1.98713	0.298117	3.80878	0.00185832	0.0180645	-1.12483
Bradi4g34927.1|pacid:21812215	0.632944	7.77112	4.65399	0.000354546	0.00578255	-0.246216
Bradi4g34990.1|pacid:21812742	-0.391484	5.36166	-5.64335	5.64519e-05	0.0016525	1.6942
Bradi4g35010.3|pacid:21813197	-0.727698	3.97336	-4.42358	0.000553251	0.00778893	-0.503545
Bradi4g35060.1|pacid:21812423	-0.505832	4.38208	-5.56188	6.5356e-05	0.00182752	1.67089
Bradi4g35087.1|pacid:21814729	0.396694	4.6579	4.75518	0.000292154	0.0050276	0.145649
Bradi4g35162.1|pacid:21811728	-0.33504	4.56477	-3.26062	0.00557054	0.0391237	-2.84412
Bradi4g35170.2|pacid:21813904	-0.31093	3.38137	-3.63118	0.00264969	0.0231597	-1.87662
Bradi4g35257.1|pacid:21810610	0.2655	5.48287	4.34417	0.000645784	0.00867447	-0.793774
Bradi4g35310.1|pacid:21812877	-0.6399	6.88151	-4.46534	0.000510172	0.00735258	-0.61293
Bradi4g35336.1|pacid:21810994	0.48574	3.89723	4.0914	0.00106069	0.0122259	-1.05966
Bradi4g35342.1|pacid:21813252	3.1254	0.446671	3.24887	0.00570334	0.039813	-2.06539
Bradi4g35362.1|pacid:21812832	-0.449846	3.55161	-4.05066	0.00114959	0.0128961	-1.19444
Bradi4g35417.1|pacid:21812839	-0.295333	3.79628	-3.1444	0.00703217	0.0460146	-2.85646
Bradi4g35720.2|pacid:21813235	4.31605	-4.38007	5.25096	0.000115238	0.00265852	0.486201
Bradi4g35780.1|pacid:21810772	1.1651	3.34323	5.22756	0.000120324	0.00272323	1.3466
Bradi4g35800.1|pacid:21810095	0.661155	3.89454	3.90627	0.00153057	0.0157576	-1.27784
Bradi4g35850.1|pacid:21811550	0.318087	4.87728	3.88715	0.00158987	0.0161797	-1.68651
Bradi4g35867.1|pacid:21814753	0.616641	6.93182	4.1989	0.000858295	0.0105668	-1.12839
Bradi4g35890.1|pacid:21810172	-1.27762	3.40004	-5.2307	0.000119629	0.00271145	1.04274
Bradi4g35910.1|pacid:21813815	-0.624583	6.1459	-7.20042	4.09503e-06	0.00030618	4.33718
Bradi4g35920.1|pacid:21811407	-0.414834	4.04001	-3.4997	0.00344818	0.0280405	-2.28519
Bradi4g35950.2|pacid:21811090	4.05515	-2.92963	3.6402	0.00260227	0.0228483	-1.63092
Bradi4g36077.1|pacid:21810670	0.75352	6.2978	5.68187	5.26919e-05	0.00157969	1.70442
Bradi4g36120.1|pacid:21813513	-1.37002	5.51731	-10.7436	3.17056e-08	1.32945e-05	9.30787
Bradi4g36150.1|pacid:21811108	-0.767297	1.12307	-4.70986	0.000318562	0.00536044	0.498217
Bradi4g36160.1|pacid:21814511	-0.526974	8.12846	-7.07495	4.9977e-06	0.000341642	4.12581
Bradi4g36200.1|pacid:21809783	0.238363	6.2289	3.12796	0.00726754	0.047114	-3.25091
Bradi4g36240.1|pacid:21813675	1.28307	4.45884	6.16381	2.2632e-05	0.000891178	2.73489
Bradi4g36290.2|pacid:21811940	-4.07887	-0.562122	-4.07616	0.00109308	0.012465	-0.824227
Bradi4g36290.1|pacid:21811939	-0.341799	5.85583	-4.12308	0.000996416	0.0116936	-1.25895
Bradi4g36310.1|pacid:21813699	0.350634	8.60545	4.787	0.000274972	0.00482585	0.018054
Bradi4g36330.2|pacid:21813734	-0.259764	5.7957	-4.2017	0.00085358	0.0105311	-1.10276
Bradi4g36370.1|pacid:21809973	-0.319119	6.10592	-3.28378	0.00531762	0.0378789	-2.96439
Bradi4g36390.1|pacid:21811702	-0.647261	5.15284	-4.99621	0.00018515	0.00366244	0.581596
Bradi4g36507.1|pacid:21814498	0.565066	7.82546	3.67576	0.00242362	0.0216694	-2.18976
Bradi4g36540.1|pacid:21811290	1.00505	0.991648	3.34985	0.00465743	0.0345483	-1.89487
Bradi4g36690.1|pacid:21814337	-0.374193	6.20879	-4.87299	0.000233562	0.00430868	0.17874
Bradi4g36880.4|pacid:21810551	-1.26134	4.57942	-7.04018	5.28331e-06	0.000351034	4.22401
Bradi4g36880.2|pacid:21810550	-0.989776	3.77229	-4.44032	0.000535549	0.00759486	-0.333476
Bradi4g36880.1|pacid:21810549	-1.25123	6.03774	-7.40507	2.97216e-06	0.00024858	4.67312
Bradi4g36920.3|pacid:21813826	-0.513514	3.46126	-4.22074	0.000822254	0.0102465	-0.71226
Bradi4g36940.1|pacid:21812459	-0.437763	1.56422	-3.38554	0.00433553	0.0328676	-1.99247
Bradi4g36960.1|pacid:21813543	-0.29423	4.5099	-5.10057	0.000152308	0.00321057	0.769412
Bradi4g37080.1|pacid:21810895	-0.482461	4.75206	-5.82883	4.05837e-05	0.00132276	2.02941
Bradi4g37147.1|pacid:21814035	0.700693	5.78321	5.9789	3.11813e-05	0.00110197	2.30497
Bradi4g37170.2|pacid:21813779	-0.725575	1.75817	-5.41864	8.4733e-05	0.00217467	1.72932
Bradi4g37180.1|pacid:21810133	-0.824298	1.15354	-3.85086	0.00170891	0.0170446	-1.09579
Bradi4g37185.1|pacid:21812842	-0.569278	4.48133	-5.0932	0.000154415	0.00324595	0.722958
Bradi4g37190.1|pacid:21814080	-0.858008	3.31167	-5.02991	0.00017381	0.00351803	0.853259
Bradi4g37220.1|pacid:21813059	1.78391	3.36692	5.84511	3.94339e-05	0.00129499	2.44979
Bradi4g37340.1|pacid:21810199	-1.03017	6.2522	-7.27952	3.61554e-06	0.000285462	4.45955
Bradi4g37350.1|pacid:21809844	0.30289	8.16562	3.70414	0.00228996	0.020874	-2.1316
Bradi4g37360.1|pacid:21813932	0.381604	4.79011	4.22744	0.000811515	0.0101616	-0.968615
Bradi4g37400.1|pacid:21813037	-0.428208	5.43898	-5.42068	8.44198e-05	0.00217202	1.28832
Bradi4g37420.1|pacid:21810326	0.648391	3.03435	4.92091	0.000213343	0.00403155	0.675065
Bradi4g37490.1|pacid:21813285	0.345556	3.48801	3.31847	0.00496007	0.0361693	-2.49635
Bradi4g37520.1|pacid:21813849	-0.849919	2.48354	-5.17552	0.000132493	0.00292399	1.17316
Bradi4g37620.1|pacid:21813547	0.450292	5.81064	4.59531	0.000396868	0.00620062	-0.34145
Bradi4g37680.1|pacid:21809808	0.287304	3.45553	3.22653	0.00596477	0.041047	-2.61418
Bradi4g37690.1|pacid:21811219	0.187933	7.84273	3.7521	0.00208075	0.0195293	-2.03756
Bradi4g37750.1|pacid:21812442	-0.453701	1.58456	-3.2696	0.00547103	0.0385907	-2.19334
Bradi4g37800.3|pacid:21814692	-0.312728	5.42299	-3.59597	0.00284322	0.0243705	-2.30063
Bradi4g37870.4|pacid:21813015	-2.63394	1.21626	-4.08329	0.00107781	0.0123498	-0.610032
Bradi4g38000.3|pacid:21812440	-0.435181	5.92079	-3.68302	0.0023887	0.0214651	-2.15409
Bradi4g38060.2|pacid:21810254	-0.372426	3.92797	-3.91592	0.0015015	0.0155474	-1.44118
Bradi4g38080.1|pacid:21814375	-0.172929	5.94816	-3.37436	0.00443393	0.033369	-2.76553
Bradi4g38100.1|pacid:21811761	-1.606	-4.91515	-3.58101	0.00292967	0.0249054	-1.7922
Bradi4g38140.1|pacid:21814087	0.511832	5.29789	4.8322	0.000252337	0.00453636	0.22184
Bradi4g38147.1|pacid:21811817	-0.220642	3.76725	-3.36785	0.00449221	0.0336932	-2.4557
Bradi4g38250.1|pacid:21810306	1.3001	2.57991	6.92692	6.33887e-06	0.000394958	4.18964
Bradi4g38330.2|pacid:21812138	0.482113	3.70933	3.39532	0.00425127	0.0324489	-2.36322
Bradi4g38380.1|pacid:21810279	0.45661	4.00675	3.15592	0.00687172	0.045264	-2.8583
Bradi4g38430.1|pacid:21809942	0.331533	9.22426	5.58275	6.29438e-05	0.00178727	1.52908
Bradi4g38490.1|pacid:21811234	-0.300057	6.1979	-4.61912	0.000379105	0.00602317	-0.305122
Bradi4g38510.5|pacid:21810882	1.16993	1.91371	3.12812	0.0072653	0.047114	-2.42113
Bradi4g38540.1|pacid:21813881	0.334253	7.54293	3.16916	0.00669182	0.0444531	-3.19906
Bradi4g38600.1|pacid:21813921	0.319589	5.83916	3.27846	0.00537468	0.0381627	-2.93293
Bradi4g38630.1|pacid:21811542	0.503381	4.09845	4.93583	0.00020742	0.00396065	0.559824
Bradi4g38665.1|pacid:21810812	-0.465175	3.21196	-4.49634	0.000480429	0.00707175	-0.145976
Bradi4g38670.1|pacid:21810076	-0.643135	3.9692	-7.10534	4.76138e-06	0.000330198	4.31617
Bradi4g38855.3|pacid:21813633	-1.40935	-0.0155402	-4.99608	0.000185193	0.00366244	0.999348
Bradi4g38855.2|pacid:21813631	-0.942938	4.13223	-8.00298	1.20153e-06	0.000140688	5.68258
Bradi4g39020.1|pacid:21812306	0.396487	5.14391	3.29691	0.00517938	0.037262	-2.74493
Bradi4g39027.1|pacid:21809860	-0.179136	4.27316	-3.50076	0.00344085	0.0280092	-2.34251
Bradi4g39080.1|pacid:21814711	-0.262821	6.28632	-3.29307	0.00521941	0.0374235	-2.9416
Bradi4g39137.1|pacid:21814451	0.957451	3.10156	3.50061	0.00344191	0.0280092	-1.91761
Bradi4g39160.1|pacid:21814169	-1.1995	0.963674	-4.14376	0.000956629	0.0113717	-0.518857
Bradi4g39197.1|pacid:21814177	0.512337	6.53637	4.63886	0.00036499	0.0059096	-0.268357
Bradi4g39220.1|pacid:21812419	-0.527266	3.66126	-4.18611	0.000880136	0.0107223	-0.823797
Bradi4g39260.1|pacid:21810073	0.567997	7.26908	3.17032	0.00667627	0.0443688	-3.18095
Bradi4g39340.1|pacid:21810718	-0.50338	3.77547	-4.2817	0.000729645	0.00943712	-0.737747
Bradi4g39370.1|pacid:21811918	-1.13001	0.214721	-3.14107	0.00707918	0.0462345	-2.26947
Bradi4g39470.1|pacid:21814078	0.412684	8.77167	4.37666	0.000606139	0.00830004	-0.784854
Bradi4g39540.1|pacid:21812491	0.41573	4.21667	3.97748	0.00132882	0.0143266	-1.31482
Bradi4g39600.1|pacid:21811128	0.378473	6.75436	4.03286	0.00119077	0.0132147	-1.46544
Bradi4g39610.2|pacid:21811231	0.634341	3.28507	3.2615	0.00556069	0.0390722	-2.55296
Bradi4g39617.1|pacid:21814536	1.13769	1.18963	3.6298	0.00265703	0.0232109	-1.52013
Bradi4g39720.1|pacid:21813084	-0.733412	4.12337	-3.29492	0.00520011	0.0373539	-2.85534
Bradi4g39780.1|pacid:21809786	-1.54135	2.35706	-7.57819	2.27598e-06	0.000209175	5.09082
Bradi4g39950.1|pacid:21812360	2.75776	0.286571	3.25446	0.00563982	0.0394673	-2.06429
Bradi4g40010.1|pacid:21814501	-2.30208	-1.24533	-5.02598	0.000175092	0.00352676	0.854372
Bradi4g40150.1|pacid:21814098	0.385758	5.48544	5.33727	9.8322e-05	0.00237234	1.1104
Bradi4g40170.1|pacid:21810085	-0.345018	7.83839	-3.76377	0.00203285	0.0192221	-2.01397
Bradi4g40230.1|pacid:21812121	-0.786995	5.91829	-11.6362	1.13306e-08	7.99041e-06	10.3504
Bradi4g40250.1|pacid:21810044	-0.618336	3.61905	-4.73144	0.000305695	0.00519942	0.0120981
Bradi4g40260.2|pacid:21814425	-0.367324	5.93852	-3.77688	0.00198037	0.0188899	-1.97525
Bradi4g40270.1|pacid:21811134	1.49072	-0.287824	3.26202	0.00555485	0.03904	-2.0527
Bradi4g40300.1|pacid:21813732	-0.722989	5.31484	-6.19459	2.1466e-05	0.000859023	2.67187
Bradi4g40310.1|pacid:21813113	-0.720781	4.19953	-5.20382	0.000125725	0.00281263	0.994748
Bradi4g40330.1|pacid:21809754	-0.60289	1.36077	-3.89721	0.00155838	0.0159535	-0.993963
Bradi4g40380.2|pacid:21814740	-0.323179	4.89787	-3.15451	0.00689113	0.0453307	-3.12743
Bradi4g40410.1|pacid:21813572	-0.291785	4.85373	-4.47699	0.000498778	0.00723503	-0.490221
Bradi4g40440.1|pacid:21811722	0.449346	3.06768	3.2315	0.00590558	0.0407663	-2.611
Bradi4g40470.1|pacid:21812814	-0.731513	2.28761	-3.17899	0.00656127	0.0439206	-2.35625
Bradi4g40507.2|pacid:21810182	-0.299551	5.7929	-5.42604	8.35991e-05	0.00215807	1.25831
Bradi4g40600.1|pacid:21810814	0.263289	5.78755	4.18355	0.000884584	0.0107596	-1.13019
Bradi4g40670.1|pacid:21812605	0.213479	5.44593	4.13296	0.000977209	0.0115204	-1.22446
Bradi4g40700.1|pacid:21811678	1.69992	3.12993	3.33488	0.00479948	0.0353065	-2.04475
Bradi4g40710.1|pacid:21813679	0.429139	6.94992	3.66447	0.00247896	0.0220717	-2.21088
Bradi4g40740.1|pacid:21812508	1.31026	6.65871	14.3296	7.24776e-10	2.29655e-06	13.0907
Bradi4g40810.1|pacid:21814192	-0.507231	3.54091	-3.60235	0.00280709	0.0241412	-1.95805
Bradi4g40870.2|pacid:21814220	-1.24429	3.77006	-8.78905	3.9019e-07	6.11244e-05	6.87189
Bradi4g40900.1|pacid:21811053	-0.479083	3.74578	-4.41209	0.000565747	0.00791419	-0.389637
Bradi4g41000.1|pacid:21813363	0.562216	4.68891	3.90313	0.00154015	0.0158149	-1.54779
Bradi4g41040.1|pacid:21809810	0.431448	3.61912	3.13071	0.00722774	0.0469546	-2.93092
Bradi4g41050.1|pacid:21812911	0.341439	8.19723	3.28872	0.00526516	0.0376174	-2.95883
Bradi4g41070.1|pacid:21814644	0.464538	4.4416	5.3791	9.10753e-05	0.00226259	1.34282
Bradi4g41090.1|pacid:21813551	-0.366632	5.63691	-5.40805	8.6386e-05	0.00219531	1.23585
Bradi4g41260.1|pacid:21810908	-0.521725	1.98196	-4.18511	0.000881879	0.0107351	-0.547583
Bradi4g41270.1|pacid:21811109	0.234548	5.95676	3.20342	0.00624771	0.0424109	-3.09498
Bradi4g41377.1|pacid:21814085	1.10835	2.44034	3.65085	0.00254742	0.0225196	-1.44301
Bradi4g41400.1|pacid:21813042	-0.262297	5.54654	-3.12077	0.007373	0.0475627	-3.22778
Bradi4g41550.1|pacid:21811960	0.98409	4.90427	5.57532	6.37911e-05	0.00180318	1.6683
Bradi4g41570.1|pacid:21814295	-0.396096	4.01233	-3.38838	0.00431094	0.0327292	-2.4738
Bradi4g41580.1|pacid:21813012	-0.392081	6.00331	-6.19419	2.14808e-05	0.000859023	2.63574
Bradi4g41597.1|pacid:21813118	0.475923	5.60212	4.61027	0.000385613	0.00608468	-0.269439
Bradi4g41717.1|pacid:21811403	0.597252	5.58539	6.71535	8.94922e-06	0.000497644	3.5703
Bradi4g41760.1|pacid:21813687	-0.372861	6.73749	-4.25141	0.000774244	0.00983381	-1.03733
Bradi4g41790.1|pacid:21809802	-0.321809	5.88841	-5.31505	0.000102414	0.00243883	1.04942
Bradi4g41857.1|pacid:21811534	0.484759	6.31675	3.89397	0.00156844	0.0160142	-1.72813
Bradi4g41870.1|pacid:21811764	0.422918	5.07615	5.10856	0.000150057	0.00318856	0.707081
Bradi4g41970.2|pacid:21814044	0.280889	5.101	3.37617	0.00441782	0.0332881	-2.62887
Bradi4g42080.1|pacid:21811699	2.28951	-1.91475	3.57237	0.00298081	0.025264	-1.60056
Bradi4g42320.1|pacid:21811376	0.295515	8.43139	3.77717	0.00197921	0.0188847	-1.98546
Bradi4g42337.1|pacid:21811573	0.342494	4.22255	3.78	0.00196809	0.0188016	-1.77858
Bradi4g42517.1|pacid:21810479	0.533231	4.27157	4.31079	0.00068929	0.00902828	-0.776458
Bradi4g42650.1|pacid:21813979	1.96589	-4.93529	4.28959	0.000718466	0.00932773	-0.844083
Bradi4g42750.1|pacid:21813175	-0.205429	5.24388	-3.48848	0.00352667	0.0285008	-2.4703
Bradi4g42760.1|pacid:21811131	-1.5098	1.28235	-5.58589	6.25888e-05	0.00178171	1.98446
Bradi4g42810.1|pacid:21814025	0.503447	8.91893	3.74474	0.00211156	0.0197587	-2.04893
Bradi4g42817.1|pacid:21814120	-0.445347	5.54525	-5.79313	4.32294e-05	0.00138714	1.96088
Bradi4g42987.1|pacid:21813746	-0.396448	3.65187	-4.44336	0.000532404	0.00756131	-0.356619
Bradi4g43090.1|pacid:21812465	-0.614334	4.05561	-3.65437	0.00252953	0.0223938	-2.05527
Bradi4g43090.2|pacid:21812466	-0.764015	2.73934	-4.91255	0.000216732	0.0040807	0.678288
Bradi4g43130.1|pacid:21811997	-0.219696	7.26282	-5.07142	0.000160823	0.00333791	0.557435
Bradi4g43137.1|pacid:21811998	2.95645	0.193491	4.55431	0.000429507	0.00652015	-0.00854383
Bradi4g43180.1|pacid:21810745	0.581846	3.86893	4.1357	0.000971938	0.0114757	-0.87128
Bradi4g43210.1|pacid:21812210	2.07942	2.55425	4.03082	0.00119559	0.013254	-0.732045
Bradi4g43220.1|pacid:21810334	-0.325485	5.3366	-5.31733	0.000101986	0.00243425	1.09459
Bradi4g43380.1|pacid:21812933	1.02736	6.57264	4.56689	0.000419207	0.00641796	-0.354609
Bradi4g43420.1|pacid:21811669	4.24373	-2.35696	3.88589	0.00159385	0.0162096	-1.22161
Bradi4g43510.1|pacid:21810501	0.69264	4.47547	7.06359	5.08922e-06	0.000344059	4.28096
Bradi4g43530.1|pacid:21811124	1.07757	6.52308	3.63734	0.00261722	0.02296	-2.23032
Bradi4g43620.1|pacid:21814366	1.24339	5.99265	4.63301	0.000369115	0.00593676	-0.274804
Bradi4g43710.1|pacid:21811643	-0.649299	6.77704	-7.1827	4.21134e-06	0.000307928	4.29934
Bradi4g43740.1|pacid:21813738	-0.41726	4.32501	-4.40922	0.000568915	0.00794458	-0.531988
Bradi4g43760.1|pacid:21812640	0.313709	4.19291	3.71355	0.00224729	0.0206183	-1.90526
Bradi4g43850.3|pacid:21812917	-0.382366	5.0618	-3.11193	0.00750473	0.0481523	-3.24294
Bradi4g43900.1|pacid:21811054	1.61027	4.09657	11.1525	1.96261e-08	9.99552e-06	9.81081
Bradi4g43970.1|pacid:21812639	-0.867543	2.77411	-7.85159	1.50485e-06	0.000162237	5.58745
Bradi4g44140.1|pacid:21811591	1.3463	3.97237	7.21376	4.00968e-06	0.000301981	4.60442
Bradi4g44390.1|pacid:21810407	2.15288	5.4195	5.89279	3.62581e-05	0.00122023	2.26431
Bradi4g44420.1|pacid:21814247	-0.483085	3.35413	-5.03046	0.00017363	0.00351765	0.864538
Bradi4g44480.1|pacid:21814737	-0.428784	4.47966	-4.58155	0.000407528	0.00629345	-0.256341
Bradi4g44500.2|pacid:21814352	-0.381655	3.98587	-3.33395	0.0048084	0.0353638	-2.58564
Bradi4g44550.2|pacid:21812580	0.57346	4.38405	4.78433	0.000276372	0.00484494	0.216227
Bradi4g44575.2|pacid:21810138	-0.424233	4.58713	-3.85488	0.00169528	0.0169522	-1.61206
Bradi4g44590.1|pacid:21812096	0.934021	4.11661	4.11967	0.00100314	0.0117502	-1.02017
Bradi4g44650.1|pacid:21814158	-0.428242	5.61989	-3.26674	0.00550256	0.0387427	-2.97977
Bradi4g44660.1|pacid:21812184	0.411217	5.55426	6.0979	2.53566e-05	0.000963025	2.48601
Bradi4g44760.1|pacid:21812952	1.34394	4.36782	7.14901	4.44215e-06	0.000314934	4.34832
Bradi4g44790.3|pacid:21813191	-0.244454	6.52446	-3.15578	0.00687369	0.045264	-3.21891
Bradi4g44810.1|pacid:21812185	1.20193	1.32541	4.15567	0.000934463	0.0111693	-0.524908
Bradi4g44860.1|pacid:21814024	1.26193	3.39418	5.75569	4.6198e-05	0.00144498	2.11739
Bradi4g44870.1|pacid:21814467	-1.11389	7.70691	-3.71987	0.00221908	0.0204644	-2.09872
Bradi4g44880.1|pacid:21814563	0.261144	7.28016	4.18525	0.000881633	0.0107351	-1.17165
Bradi4g44960.1|pacid:21814437	-0.301974	6.1316	-3.6362	0.00262321	0.0229931	-2.25378
Bradi4g44977.1|pacid:21813617	0.348977	8.74647	3.64463	0.00257932	0.0226982	-2.24527
Bradi4g45010.1|pacid:21813621	-3.69388	6.70029	-16.9438	7.51977e-11	7.7777e-07	15.2949
Bradi4g45020.1|pacid:21810210	-0.360978	3.58746	-4.01733	0.00122794	0.0135323	-1.16954
Bradi4g45030.1|pacid:21813975	0.390473	5.74523	6.61457	1.05696e-05	0.000549355	3.3699
Bradi4g45100.1|pacid:21812662	-0.387878	3.21313	-4.26368	0.000755852	0.0096635	-0.572503
Bradi4g45130.1|pacid:21814761	-0.499128	3.01144	-6.39392	1.52897e-05	0.000699738	3.3136
Bradi4g45200.1|pacid:21814399	-0.648847	1.52465	-3.125	0.00731088	0.04728	-2.45924
Bradi4g45220.1|pacid:21810852	0.700255	3.83757	3.64804	0.00256177	0.0226009	-2.01015
Bradi4g45245.1|pacid:21811323	-0.379565	2.95257	-3.1982	0.0063134	0.0427632	-2.5881
Bradi4g45360.1|pacid:21810260	0.791374	6.12679	8.94528	3.14673e-07	5.39447e-05	6.9726
Bradi4g45390.1|pacid:21813147	-0.283276	4.10325	-4.29646	0.00070888	0.00922398	-0.748184
Bradi4g45410.1|pacid:21814490	0.404281	5.38237	4.49043	0.000485956	0.00712942	-0.505485
Bradi1g00260.1|pacid:21821785	-0.55883	5.81429	-5.07358	0.000160174	0.00333112	0.585442
Bradi1g00460.1|pacid:21817034	1.07794	7.80977	5.32556	0.000100458	0.00240889	1.04153
Bradi1g00497.1|pacid:21820436	-0.485442	5.993	-9.18124	2.28545e-07	4.37678e-05	7.30118
Bradi1g00710.1|pacid:21821887	0.994908	4.24256	3.39239	0.00427634	0.0325539	-2.57459
Bradi1g00730.1|pacid:21817148	0.4422	6.85876	4.88822	0.000226932	0.00421644	0.217568
Bradi1g00847.1|pacid:21816354	-0.207871	5.33964	-3.59584	0.00284397	0.0243705	-2.26861
Bradi1g00910.1|pacid:21816912	-0.494905	4.18856	-5.11315	0.000148778	0.00317717	0.825475
Bradi1g00980.1|pacid:21816899	-1.39915	6.56847	-12.4012	4.93285e-09	5.68083e-06	11.1836
Bradi1g01021.1|pacid:21817553	0.338014	5.59637	3.40995	0.00412833	0.0317851	-2.69495
Bradi1g01090.1|pacid:21819831	0.332261	6.2792	5.022	0.000176403	0.00353979	0.483632
Bradi1g01110.1|pacid:21817495	-0.400984	4.40045	-4.39271	0.000587493	0.00811586	-0.54677
Bradi1g01120.1|pacid:21820995	-0.717893	2.08223	-3.32699	0.004876	0.0357171	-2.15854
Bradi1g01130.2|pacid:21815353	-0.270367	5.52585	-5.11666	0.000147809	0.00316082	0.699986
Bradi1g01210.1|pacid:21821641	-0.620288	2.02515	-3.28362	0.00531939	0.0378828	-2.24776
Bradi1g01220.1|pacid:21815467	-0.785036	4.05501	-6.81769	7.56849e-06	0.000443937	3.9004
Bradi1g01250.1|pacid:21818279	-0.363826	5.13127	-3.94771	0.00140964	0.0149231	-1.56818
Bradi1g01300.1|pacid:21818782	0.372129	3.2353	3.49583	0.00347503	0.0282047	-2.01124
Bradi1g01310.1|pacid:21823526	1.26384	2.90931	3.97549	0.00133407	0.0143682	-0.976102
Bradi1g01377.1|pacid:21818363	0.243627	5.38992	4.12227	0.000998021	0.011708	-1.19658
Bradi1g01442.1|pacid:21822480	1.54568	1.93301	6.02133	2.89586e-05	0.00105322	2.74272
Bradi1g01460.1|pacid:21815441	-0.924121	5.19923	-12.2818	5.60041e-09	5.99224e-06	11.0688
Bradi1g01570.1|pacid:21815229	-0.226096	5.15107	-3.16066	0.00680673	0.0449566	-3.15007
Bradi1g01580.1|pacid:21816519	0.556935	6.87378	8.30753	7.70461e-07	0.000100872	6.04888
Bradi1g01600.1|pacid:21817979	0.363069	5.48836	3.35916	0.00457119	0.0341453	-2.75402
Bradi1g01790.1|pacid:21815651	-0.836138	2.12575	-5.55314	6.63937e-05	0.00184765	1.95098
Bradi1g01800.1|pacid:21817046	0.323447	7.7793	4.19751	0.000860641	0.0105668	-1.14853
Bradi1g01840.1|pacid:21821496	-0.629178	6.2881	-9.74543	1.08948e-07	2.77878e-05	8.05422
Bradi1g01870.1|pacid:21822044	0.607621	5.50339	4.51897	0.000459854	0.00685671	-0.443819
Bradi1g01942.1|pacid:21815075	-0.418627	2.94418	-4.12665	0.00098944	0.0116337	-0.837165
Bradi1g01965.1|pacid:21816702	-0.644969	1.8479	-3.55345	0.00309598	0.0260057	-1.6977
Bradi1g02060.2|pacid:21818030	-1.31762	1.81295	-4.55981	0.000424975	0.00647987	0.136815
Bradi1g02060.1|pacid:21818029	-0.307661	7.15635	-3.68892	0.00236066	0.0212782	-2.16427
Bradi1g02100.1|pacid:21821943	-0.813313	4.94936	-7.97746	1.24777e-06	0.000143396	5.62601
Bradi1g02130.1|pacid:21823316	-0.555522	1.85782	-3.70759	0.0022742	0.0207792	-1.38132
Bradi1g02150.1|pacid:21818613	0.522527	4.7808	4.44802	0.000527601	0.00752723	-0.565916
Bradi1g02160.1|pacid:21821833	0.229524	5.19054	3.60166	0.002811	0.0241657	-2.2646
Bradi1g02170.1|pacid:21822370	0.368888	5.28134	3.29105	0.0052406	0.0375105	-2.85169
Bradi1g02247.1|pacid:21821614	-0.503998	3.30328	-5.21857	0.000122342	0.00275682	1.21036
Bradi1g02270.1|pacid:21817706	-0.746813	8.45344	-8.72617	4.25805e-07	6.44502e-05	6.66007
Bradi1g02350.1|pacid:21819720	-0.3053	4.28285	-3.6811	0.00239786	0.0215224	-1.92895
Bradi1g02370.1|pacid:21819369	-0.96994	1.36871	-3.69352	0.00233907	0.021188	-1.53854
Bradi1g02440.1|pacid:21818509	-0.550915	5.49655	-4.00129	0.00126756	0.0138734	-1.46923
Bradi1g02510.1|pacid:21823750	0.361475	8.35799	3.1476	0.00698717	0.0457934	-3.23594
Bradi1g02517.1|pacid:21821236	-0.31191	3.64311	-4.05949	0.00112969	0.0127652	-1.03626
Bradi1g02570.4|pacid:21815973	-0.677033	4.06952	-4.91746	0.000214734	0.00405291	0.356093
Bradi1g02570.2|pacid:21815972	-0.392499	5.38922	-5.02045	0.000176917	0.00354394	0.478332
Bradi1g02597.1|pacid:21815842	0.22166	6.50463	3.35367	0.00462184	0.0344077	-2.81772
Bradi1g02680.1|pacid:21816191	0.698311	4.35536	5.23708	0.000118226	0.00269144	1.1043
Bradi1g02690.1|pacid:21817779	-0.448614	2.58463	-3.16122	0.00679907	0.0449347	-2.70982
Bradi1g02730.1|pacid:21816862	-0.680907	5.00059	-12.8928	2.95629e-09	4.36813e-06	11.6999
Bradi1g02750.1|pacid:21815189	-0.598013	3.90564	-6.47864	1.32585e-05	0.000637122	3.28976
Bradi1g02770.1|pacid:21822390	0.43252	7.54658	3.26107	0.00556551	0.0390972	-3.01588
Bradi1g02810.1|pacid:21818156	-0.368936	6.58544	-4.5307	0.000449538	0.006732	-0.486183
Bradi1g02910.1|pacid:21821698	-0.551899	2.85775	-4.8137	0.00026136	0.00464205	0.447756
Bradi1g02990.1|pacid:21821071	0.453353	5.23225	3.90515	0.00153396	0.0157711	-1.6377
Bradi1g03050.1|pacid:21820419	-0.403491	5.41945	-4.5825	0.000406783	0.00629188	-0.329018
Bradi1g03120.1|pacid:21819133	-0.376204	3.98785	-4.3965	0.000583175	0.00808189	-0.487712
Bradi1g03160.1|pacid:21817150	-0.631122	5.45998	-7.81722	1.58437e-06	0.000167019	5.33731
Bradi1g03170.1|pacid:21820332	-0.528024	5.62295	-4.94276	0.000204728	0.00391889	0.364792
Bradi1g03250.2|pacid:21816456	-0.357835	9.13915	-4.03479	0.00118624	0.0131821	-1.44098
Bradi1g03270.2|pacid:21816988	-0.195403	4.91747	-3.39711	0.00423605	0.0324051	-2.62253
Bradi1g03277.1|pacid:21822074	-0.357451	4.18319	-3.24135	0.00579005	0.0402222	-2.77703
Bradi1g03440.1|pacid:21818458	-0.270501	6.58661	-5.51178	7.15463e-05	0.00195596	1.39132
Bradi1g03470.1|pacid:21818914	-0.377645	4.92376	-3.6502	0.00255073	0.022536	-2.13533
Bradi1g03510.1|pacid:21818007	1.40237	6.12122	6.5527	1.17146e-05	0.000592703	3.27992
Bradi1g03570.1|pacid:21818118	-0.475888	3.61966	-4.09961	0.00104364	0.0120878	-0.994066
Bradi1g03590.1|pacid:21820775	0.895536	5.39906	3.48368	0.00356077	0.0286979	-2.44818
Bradi1g03640.1|pacid:21818248	1.24673	0.962992	3.24848	0.0057078	0.0398352	-2.12964
Bradi1g03660.1|pacid:21816081	-0.199132	4.73224	-3.28387	0.00531665	0.0378789	-2.83158
Bradi1g03680.1|pacid:21822076	0.942571	-0.831884	3.27669	0.00539381	0.0382518	-2.01705
Bradi1g03770.1|pacid:21817107	2.19357	2.13852	3.2342	0.00587365	0.0406665	-2.23974
Bradi1g03827.1|pacid:21823355	0.415978	4.863	3.43597	0.00391835	0.0307292	-2.47698
Bradi1g03840.1|pacid:21815926	2.14519	4.87176	7.32759	3.35339e-06	0.000269566	4.7377
Bradi1g03867.1|pacid:21816771	-0.492793	2.52133	-4.53512	0.000445717	0.00669632	0.0854058
Bradi1g03940.1|pacid:21819546	0.927169	3.62041	4.46623	0.000509288	0.00735009	-0.274107
Bradi1g03947.1|pacid:21814961	1.61693	5.05039	4.97773	0.00019169	0.00375937	0.46809
Bradi1g03980.1|pacid:21819065	-0.680273	5.39094	-4.61341	0.00038329	0.00606173	-0.294128
Bradi1g03987.1|pacid:21817957	-0.834153	2.01453	-4.99371	0.000186019	0.00367408	0.946498
Bradi1g04070.1|pacid:21820418	0.34776	7.50904	3.39523	0.00425206	0.0324489	-2.75071
Bradi1g04080.1|pacid:21815101	0.387611	4.68124	3.53915	0.00318601	0.0264895	-2.2229
Bradi1g04140.1|pacid:21819221	0.82138	8.08479	6.86018	7.06279e-06	0.000426364	3.76677
Bradi1g04150.1|pacid:21820881	1.35693	5.86397	4.34423	0.000645714	0.00867447	-0.77475
Bradi1g04220.1|pacid:21821414	0.648964	5.76699	4.56046	0.000424443	0.00647494	-0.374661
Bradi1g04330.1|pacid:21818174	0.266506	6.84843	4.00182	0.00126623	0.0138638	-1.53431
Bradi1g04350.1|pacid:21816549	-1.87959	-4.21227	-6.73593	8.65165e-06	0.000488868	2.11573
Bradi1g04520.1|pacid:21823731	0.20305	6.57971	3.24637	0.00573211	0.03993	-3.03983
Bradi1g04597.1|pacid:21822037	-0.274613	4.94443	-3.1387	0.00711286	0.0464056	-3.14361
Bradi1g04690.1|pacid:21822211	1.46279	2.04041	5.67751	5.31046e-05	0.00158681	2.13857
Bradi1g04700.1|pacid:21822585	-0.33332	9.61162	-3.50025	0.00344439	0.028022	-2.50528
Bradi1g04730.1|pacid:21823348	-0.52225	3.20455	-5.06546	0.000162624	0.00336854	0.910991
Bradi1g04740.1|pacid:21816273	0.39987	5.81837	3.58478	0.00290764	0.0247793	-2.32217
Bradi1g04750.1|pacid:21817664	1.9106	2.32278	4.66858	0.000344765	0.00566916	0.353439
Bradi1g04760.1|pacid:21818991	0.690209	2.99593	3.6933	0.00234011	0.021188	-1.64216
Bradi1g04790.1|pacid:21819144	-0.252084	4.48975	-5.01323	0.000179329	0.0035738	0.550482
Bradi1g04830.1|pacid:21819861	0.24118	7.1521	3.18819	0.0064413	0.0433871	-3.15673
Bradi1g04890.1|pacid:21817680	0.614185	2.90102	3.17872	0.00656479	0.0439206	-2.5371
Bradi1g04907.1|pacid:21817346	1.39079	6.27272	6.13311	2.38607e-05	0.000927788	2.63738
Bradi1g04917.2|pacid:21814845	-0.26359	5.26466	-3.39191	0.00428051	0.0325539	-2.667
Bradi1g04957.1|pacid:21822281	-0.39497	4.24158	-3.71596	0.00223647	0.0205677	-1.83083
Bradi1g05070.1|pacid:21815891	-0.381657	4.73859	-3.73856	0.00213778	0.0199619	-1.93097
Bradi1g05210.1|pacid:21820894	-0.393026	3.92677	-5.4049	8.68828e-05	0.00220193	1.42779
Bradi1g05330.1|pacid:21821111	-1.54197	5.5875	-9.71401	1.1344e-07	2.83537e-05	8.01937
Bradi1g05390.1|pacid:21814807	-0.446627	3.71451	-4.09767	0.00104763	0.0121113	-1.00176
Bradi1g05420.2|pacid:21816386	-0.354705	5.74236	-5.42349	8.39884e-05	0.00216451	1.25458
Bradi1g05467.1|pacid:21818451	-0.514074	5.36491	-5.94949	3.28259e-05	0.00114188	2.25529
Bradi1g05480.1|pacid:21823397	-0.735486	5.87569	-7.36791	3.14893e-06	0.000258487	4.61645
Bradi1g05550.1|pacid:21822534	0.489828	3.52211	3.53478	0.00321404	0.0266402	-1.98714
Bradi1g05590.1|pacid:21815311	-0.369592	3.71156	-3.13598	0.0071518	0.0466009	-2.91081
Bradi1g05650.1|pacid:21822519	-0.825987	6.51997	-9.21915	2.17221e-07	4.2126e-05	7.34431
Bradi1g05680.1|pacid:21822332	0.686279	5.09315	6.64623	1.00298e-05	0.000531486	3.50148
Bradi1g05810.1|pacid:21820496	-0.315476	4.75336	-5.88092	3.70229e-05	0.00123701	2.17155
Bradi1g05880.1|pacid:21815369	1.70455	4.51014	3.60856	0.00277242	0.0239098	-1.82732
Bradi1g05890.1|pacid:21822352	-0.742117	4.76722	-5.90558	3.54522e-05	0.00120224	2.34046
Bradi1g05960.1|pacid:21822574	-0.929977	0.540994	-4.71437	0.000315829	0.00532311	0.490997
Bradi1g05980.1|pacid:21815936	-0.408387	4.32618	-4.1559	0.000934039	0.0111685	-1.03002
Bradi1g06030.1|pacid:21823715	1.0779	3.846	7.06693	5.06208e-06	0.000344059	4.38207
Bradi1g06040.1|pacid:21818853	-0.39163	5.51463	-5.00547	0.000181959	0.00361801	0.501321
Bradi1g06100.1|pacid:21817317	-0.888492	1.75876	-5.99557	3.02873e-05	0.0010827	2.68824
Bradi1g06280.1|pacid:21817459	1.10286	3.03304	5.08822	0.000155856	0.00326099	1.1151
Bradi1g06290.1|pacid:21822422	0.723164	5.64578	4.90395	0.000220282	0.00412469	0.30136
Bradi1g06340.2|pacid:21823417	2.42223	2.26221	5.0133	0.000179304	0.0035738	1.02995
Bradi1g06340.1|pacid:21823416	1.10102	7.57408	6.70929	9.03885e-06	0.000500833	3.51561
Bradi1g06350.1|pacid:21820807	0.536475	3.07583	3.53944	0.00318416	0.0264883	-1.88869
Bradi1g06450.1|pacid:21821541	1.34086	8.81781	5.27704	0.000109829	0.00257004	0.953367
Bradi1g06470.1|pacid:21817456	-0.293042	4.49504	-3.67657	0.00241968	0.0216557	-2.0132
Bradi1g06520.1|pacid:21816234	0.264707	6.46725	3.72898	0.00217908	0.0201834	-2.07039
Bradi1g06560.1|pacid:21821816	1.12361	4.76436	6.22894	2.02391e-05	0.000836218	2.79705
Bradi1g06570.1|pacid:21823399	-0.428343	5.56155	-4.15202	0.0009412	0.0112287	-1.20527
Bradi1g06590.1|pacid:21816700	-0.295764	4.39028	-4.27236	0.000743113	0.0095439	-0.814458
Bradi1g06670.1|pacid:21821152	-1.01921	4.12839	-4.48493	0.000491169	0.00718213	-0.244437
Bradi1g06780.1|pacid:21815219	-0.315785	4.19929	-4.026	0.00120704	0.0133589	-1.34449
Bradi1g06980.1|pacid:21816910	0.751768	3.51004	3.73018	0.00217385	0.0201531	-1.56266
Bradi1g06980.5|pacid:21816911	1.55745	2.18862	5.51302	7.13866e-05	0.00195503	1.84463
Bradi1g06980.3|pacid:21816908	1.45352	2.70792	6.49901	1.28135e-05	0.000625	3.48399
Bradi1g07020.1|pacid:21815585	0.353859	7.92609	4.4341	0.000542062	0.0076697	-0.680293
Bradi1g07027.1|pacid:21822455	-0.55006	6.07024	-5.24013	0.000117564	0.00268227	0.901293
Bradi1g07060.1|pacid:21823083	1.04846	3.69579	4.9729	0.000193439	0.00377842	0.746801
Bradi1g07070.1|pacid:21815521	-0.565064	6.28072	-5.97432	3.14315e-05	0.00110954	2.24534
Bradi1g07080.1|pacid:21823489	-0.497103	4.87952	-6.45358	1.38281e-05	0.000653147	3.23949
Bradi1g07200.1|pacid:21819691	0.437089	5.96333	3.79823	0.00189781	0.0183335	-1.89243
Bradi1g07237.1|pacid:21816545	0.729578	5.18864	3.98486	0.00130951	0.0141923	-1.4313
Bradi1g07277.1|pacid:21821131	-0.860754	6.01245	-6.54191	1.19272e-05	0.000594998	3.27672
Bradi1g07360.1|pacid:21821758	0.770993	3.75705	6.3799	1.56563e-05	0.000710249	3.23662
Bradi1g07390.1|pacid:21815470	0.816049	4.14324	4.0007	0.00126904	0.0138847	-1.16814
Bradi1g07400.1|pacid:21823425	0.528612	6.59471	5.65493	5.52936e-05	0.001634	1.67736
Bradi1g07410.1|pacid:21820572	0.698908	2.74329	3.89565	0.0015632	0.015987	-1.11651
Bradi1g07450.1|pacid:21815297	0.358657	2.82937	3.64224	0.00259169	0.0227876	-1.84156
Bradi1g07495.1|pacid:21821599	1.59265	1.87851	3.4245	0.00400956	0.0311655	-1.90317
Bradi1g07520.1|pacid:21817442	0.295544	5.83654	3.54658	0.00313889	0.0262595	-2.40485
Bradi1g07540.1|pacid:21822382	0.301991	5.38902	4.96311	0.000197034	0.00382829	0.439688
Bradi1g07550.1|pacid:21817308	-1.257	7.45915	-6.80315	7.7502e-06	0.000452883	3.67638
Bradi1g07560.1|pacid:21821311	0.320771	4.8342	3.4389	0.00389534	0.0305795	-2.53375
Bradi1g07570.1|pacid:21822379	0.62147	6.69095	5.34652	9.66705e-05	0.0023471	1.09044
Bradi1g07640.1|pacid:21817214	-0.4995	4.93089	-7.86433	1.47643e-06	0.000161915	5.46331
Bradi1g07670.1|pacid:21822270	-0.300194	4.41064	-3.65349	0.00253399	0.0224169	-2.07739
Bradi1g07710.1|pacid:21815720	-0.326076	3.20216	-3.39359	0.00426607	0.0325015	-2.25566
Bradi1g07910.1|pacid:21822538	0.408891	6.51526	4.07552	0.00109446	0.0124761	-1.35874
Bradi1g07930.1|pacid:21820491	0.952274	9.01652	4.59366	0.000398136	0.00621189	-0.360532
Bradi1g07960.1|pacid:21822374	-0.537012	5.27244	-5.15125	0.000138598	0.00302774	0.772884
Bradi1g08000.1|pacid:21823670	-0.274635	6.04648	-4.58442	0.000405284	0.00628501	-0.358655
Bradi1g08040.1|pacid:21822732	-0.235649	4.3144	-4.44771	0.000527926	0.00752723	-0.47687
Bradi1g08157.1|pacid:21819075	-0.412913	3.81044	-3.98916	0.00129839	0.0141063	-1.42982
Bradi1g08270.1|pacid:21818600	0.628529	3.44413	4.43184	0.000544444	0.00768938	-0.191813
Bradi1g08280.1|pacid:21815909	0.633047	6.7011	3.89503	0.00156516	0.0159912	-1.7031
Bradi1g08310.1|pacid:21819202	0.855199	6.40267	3.9879	0.00130163	0.0141317	-1.54216
Bradi1g08320.2|pacid:21818986	0.404417	3.88932	4.42565	0.00055103	0.00776825	-0.390646
Bradi1g08350.1|pacid:21816065	-0.222139	5.57596	-3.99546	0.00128229	0.0139853	-1.50808
Bradi1g08390.1|pacid:21815734	-0.44714	3.25026	-4.46983	0.000505746	0.00730577	-0.185211
Bradi1g08400.1|pacid:21821208	-0.358144	6.63606	-5.37414	9.1905e-05	0.00227591	1.13261
Bradi1g08410.1|pacid:21820942	1.00765	2.59556	5.13026	0.000144113	0.00310318	1.17823
Bradi1g08470.1|pacid:21823680	-0.243889	6.25407	-4.42898	0.000547481	0.00772875	-0.677675
Bradi1g08480.1|pacid:21818172	0.860336	5.82678	7.70963	1.86326e-06	0.000184124	5.19017
Bradi1g08550.2|pacid:21821248	-0.910435	5.99083	-6.65164	9.94043e-06	0.000529059	3.41797
Bradi1g08620.1|pacid:21815055	-0.221705	5.37418	-3.18699	0.00645688	0.0434629	-3.05977
Bradi1g08760.2|pacid:21819196	0.902059	1.5245	3.749	0.00209369	0.019621	-1.24006
Bradi1g08830.1|pacid:21823427	-0.258064	4.46721	-3.38799	0.00431426	0.0327383	-2.59832
Bradi1g08940.1|pacid:21817605	-0.418181	3.14263	-4.41056	0.000567437	0.00792751	-0.2873
Bradi1g08950.1|pacid:21815030	-0.534096	1.81247	-3.3858	0.00433327	0.0328585	-1.97629
Bradi1g08977.1|pacid:21822103	-0.262736	5.5129	-3.77118	0.00200304	0.0190693	-1.9497
Bradi1g09060.1|pacid:21821542	-0.879983	1.60464	-3.95222	0.00139708	0.0148409	-0.950278
Bradi1g09177.1|pacid:21821326	-0.74117	2.29375	-3.3593	0.0045699	0.0341438	-2.15465
Bradi1g09187.1|pacid:21821611	-0.71967	3.09103	-8.14365	9.77236e-07	0.000117987	6.00587
Bradi1g09200.1|pacid:21820498	-0.288029	4.88201	-5.6528	5.5504e-05	0.00163866	1.76757
Bradi1g09240.1|pacid:21821287	3.73871	-1.24247	4.71556	0.000315114	0.00531684	0.0116287
Bradi1g09300.2|pacid:21815738	1.34086	5.86621	8.81775	3.74996e-07	5.93661e-05	6.80125
Bradi1g09320.1|pacid:21823374	-0.31753	4.29393	-3.69574	0.00232871	0.0211403	-1.94421
Bradi1g09340.1|pacid:21817650	0.694671	4.78544	4.15781	0.000930538	0.0111309	-1.0256
Bradi1g09350.1|pacid:21822852	-0.495361	3.26345	-3.35016	0.00465448	0.0345429	-2.34908
Bradi1g09370.1|pacid:21817978	-0.28674	4.56965	-3.67455	0.00242951	0.0217084	-2.01598
Bradi1g09380.2|pacid:21815223	-1.12791	1.38588	-6.45351	1.38296e-05	0.000653147	3.34576
Bradi1g09400.1|pacid:21816437	-0.7697	7.98743	-6.21292	2.08022e-05	0.000844856	2.65868
Bradi1g09460.1|pacid:21816355	1.29202	6.52774	6.67485	9.56667e-06	0.00051664	3.46654
Bradi1g09550.1|pacid:21820793	-0.31441	4.94222	-3.37157	0.00445878	0.0335316	-2.69136
Bradi1g09560.1|pacid:21819806	-0.453625	4.31966	-4.64053	0.000363822	0.00590121	-0.0473217
Bradi1g09790.1|pacid:21821773	0.525478	5.34067	3.79632	0.00190505	0.0183863	-1.8586
[truncated: 2,909 more rows]

## Sheet: BD 3 vs 1 dpi
ID	logFC	AveExpr	t	P.Value	adj.P.Val	B
Bradi2g00220.1|pacid:21806521	-1.63963	3.1697	-4.11114	0.00102015	0.0250432	-0.835058
Bradi2g00280.1|pacid:21804106	-0.759837	5.79953	-5.68164	5.27138e-05	0.00427065	1.85859
Bradi2g00310.1|pacid:21804519	-0.437578	5.94993	-4.18526	0.000881609	0.0230848	-1.01369
Bradi2g00515.1|pacid:21809449	2.8508	-4.43799	3.81987	0.00181771	0.0363584	-1.61715
Bradi2g00697.2|pacid:21806886	0.497132	7.30261	5.64267	5.65213e-05	0.00444	1.73918
Bradi2g00810.1|pacid:21805412	-2.04368	-3.52412	-4.49468	0.000481974	0.0162733	-0.71498
Bradi2g00817.1|pacid:21805561	-0.491538	3.96449	-5.13299	0.000143385	0.00765765	1.01412
Bradi2g00880.1|pacid:21805519	-1.56795	2.70938	-4.23776	0.000795249	0.0218071	-0.557092
Bradi2g01070.1|pacid:21809698	0.376263	3.85779	5.49238	7.41059e-05	0.00514414	1.7066
Bradi2g01130.1|pacid:21806335	0.515754	3.38809	3.8417	0.00174034	0.0354166	-1.35838
Bradi2g01450.1|pacid:21806796	-1.57885	3.29508	-5.84305	3.95775e-05	0.00351877	2.2845
Bradi2g01580.1|pacid:21806771	-1.02958	2.67427	-4.11059	0.00102127	0.0250506	-0.708343
Bradi2g01590.1|pacid:21807761	-0.523305	3.73976	-3.55763	0.00307016	0.0493541	-1.92323
Bradi2g01850.1|pacid:21807646	-0.615251	4.3787	-4.31952	0.00067763	0.0195957	-0.560025
Bradi2g02090.1|pacid:21804669	-0.748497	6.30485	-5.70202	5.08304e-05	0.00416823	1.8682
Bradi2g02100.1|pacid:21809260	0.488682	6.72674	6.36262	1.61207e-05	0.00200084	3.02408
Bradi2g02160.1|pacid:21807624	0.7059	1.93426	4.81437	0.000261024	0.0109747	0.664431
Bradi2g02710.1|pacid:21804648	1.3744	3.7369	6.31644	1.74339e-05	0.0020971	3.14945
Bradi2g02720.1|pacid:21808646	1.23855	6.22062	5.52088	7.03786e-05	0.0049858	1.54077
Bradi2g02822.1|pacid:21808625	0.810161	6.19016	4.97624	0.000192227	0.00914887	0.505105
Bradi2g02890.1|pacid:21806126	0.278991	6.78246	3.76893	0.00201202	0.0387289	-1.8768
Bradi2g03040.1|pacid:21807847	0.370056	5.53472	6.75239	8.42125e-06	0.00130652	3.71811
Bradi2g03240.1|pacid:21803281	-0.424683	4.3564	-4.94108	0.00020538	0.00954931	0.61664
Bradi2g03280.1|pacid:21805803	0.573994	9.14652	4.08853	0.00106672	0.0258184	-1.2335
Bradi2g03467.1|pacid:21803186	-1.11834	1.9061	-3.97195	0.00134347	0.0300072	-0.856023
Bradi2g03590.1|pacid:21802815	0.542939	2.01075	3.71442	0.00224339	0.0412764	-1.31853
Bradi2g03701.2|pacid:21804803	0.505423	5.03336	3.72286	0.00220588	0.0409877	-1.88307
Bradi2g03750.1|pacid:21803387	0.243345	5.96827	4.23815	0.000794645	0.0218071	-0.910397
Bradi2g03880.1|pacid:21809311	-0.947779	-0.372657	-3.56819	0.00300592	0.0487817	-1.51831
Bradi2g04020.1|pacid:21809341	-2.16684	4.24674	-4.71649	0.000314552	0.0123476	0.318801
Bradi2g04070.1|pacid:21806479	-0.405547	5.47571	-4.47285	0.000502802	0.0166633	-0.421404
Bradi2g04180.2|pacid:21806556	5.16719	-2.00938	7.69465	1.90605e-06	0.000525043	2.372
Bradi2g04220.1|pacid:21802832	-0.420884	4.51685	-3.55132	0.00310923	0.0497131	-2.13077
Bradi2g04310.1|pacid:21802980	-1.41368	1.1203	-3.82788	0.00178893	0.0359882	-1.06116
Bradi2g04380.1|pacid:21808363	-0.864939	4.71073	-3.54951	0.00312053	0.0498408	-2.11497
Bradi2g04447.1|pacid:21808637	-1.22458	4.01826	-4.87672	0.00023192	0.0102657	0.541944
Bradi2g04480.1|pacid:21806161	-0.232128	7.60467	-3.92147	0.00148504	0.032044	-1.57465
Bradi2g04520.1|pacid:21803897	-0.675084	4.35269	-5.67374	5.34629e-05	0.00429767	1.96451
Bradi2g04550.1|pacid:21803241	0.702512	2.42721	3.77279	0.00199662	0.0386965	-1.27771
Bradi2g04590.1|pacid:21803571	-1.08355	4.29974	-8.57833	5.2379e-07	0.00023901	6.61319
Bradi2g04670.1|pacid:21805510	-0.994676	4.34388	-3.98228	0.00131622	0.029681	-1.19156
Bradi2g04720.1|pacid:21807505	-1.4219	4.7272	-5.58501	6.26877e-05	0.0046984	1.77869
Bradi2g04847.1|pacid:21804532	-2.02895	3.54981	-7.2946	3.53106e-06	0.000771587	4.75236
Bradi2g05010.1|pacid:21808353	0.232071	7.22325	3.87558	0.00162687	0.0339706	-1.66518
Bradi2g05050.1|pacid:21803692	-0.884476	6.01469	-4.74474	0.000298033	0.0119325	0.0854286
Bradi2g05226.1|pacid:21805943	-0.411942	9.33639	-5.32776	0.000100053	0.00615979	1.17895
Bradi2g05260.1|pacid:21803222	-2.25584	-4.57527	-3.55677	0.00307549	0.049361	-1.96069
Bradi2g05487.1|pacid:21807803	0.276522	4.4736	3.63269	0.00264168	0.0451122	-1.95138
Bradi2g05560.1|pacid:21808605	-0.260785	7.01627	-3.67001	0.00245164	0.0435038	-2.07174
Bradi2g05700.1|pacid:21806016	-0.747937	4.51658	-4.30112	0.00070244	0.0200885	-0.650461
Bradi2g05770.1|pacid:21803486	-0.401048	3.21649	-3.63049	0.00265337	0.045176	-1.63443
Bradi2g05927.1|pacid:21805827	-1.13102	2.49724	-3.88678	0.00159103	0.0334848	-1.15542
Bradi2g06060.1|pacid:21804895	0.198788	5.86491	3.62329	0.00269189	0.0455931	-2.13978
Bradi2g06627.2|pacid:21806836	-0.333498	4.9872	-4.90386	0.000220319	0.0099946	0.467606
Bradi2g06670.1|pacid:21806394	-0.832862	1.22539	-3.54839	0.00312755	0.0498796	-1.72795
Bradi2g06700.1|pacid:21809532	0.732681	2.51162	3.92966	0.00146106	0.0317013	-1.13139
Bradi2g06730.1|pacid:21803242	-0.834139	7.42385	-4.55311	0.000430499	0.0149921	-0.323792
Bradi2g06740.1|pacid:21808133	-0.851064	4.25892	-6.98971	5.72877e-06	0.0010362	4.25302
Bradi2g07160.1|pacid:21807730	0.67429	5.08671	4.14928	0.000946285	0.0240872	-1.00428
Bradi2g07227.1|pacid:21804981	0.615558	4.35563	4.13761	0.000968293	0.0243657	-1.01076
Bradi2g07337.1|pacid:21803959	1.25805	0.340772	3.91403	0.00150714	0.0323411	-0.909588
Bradi2g07470.1|pacid:21807175	0.418705	4.71411	4.60936	0.000386286	0.0139981	-0.0463408
Bradi2g07480.1|pacid:21803570	-2.90411	-4.11924	-4.35514	0.00063211	0.0188775	-0.964888
Bradi2g07660.1|pacid:21808746	0.663421	4.36071	5.84714	3.92931e-05	0.00351362	2.29423
Bradi2g07740.1|pacid:21807472	0.502358	4.31863	5.42217	8.41904e-05	0.00565442	1.47567
Bradi2g08100.1|pacid:21807994	-0.660302	4.90299	-4.63005	0.000371223	0.0136039	-0.0641751
Bradi2g08187.1|pacid:21808136	-0.406622	5.45474	-5.3365	9.84609e-05	0.00609809	1.22036
Bradi2g08330.1|pacid:21803362	-0.467654	4.79012	-4.13943	0.000964838	0.0243398	-0.923655
Bradi2g08790.1|pacid:21809652	-1.57948	3.37375	-4.40948	0.000568626	0.0178763	-0.30662
Bradi2g08890.1|pacid:21804920	0.396213	7.19102	5.8544	3.8793e-05	0.00348666	2.12449
Bradi2g09290.1|pacid:21809023	-0.243849	5.85593	-5.41443	8.53869e-05	0.00567795	1.35177
Bradi2g09300.1|pacid:21804838	-0.500392	3.92035	-3.67996	0.00240334	0.0430996	-1.73825
Bradi2g09480.1|pacid:21806734	0.750145	3.36959	5.99987	3.00614e-05	0.00297062	2.607
Bradi2g09500.1|pacid:21803482	-0.642485	3.91733	-3.58943	0.00288068	0.0475198	-1.98329
Bradi2g09550.1|pacid:21808528	0.28739	4.43407	3.74616	0.00210558	0.0397651	-1.72775
Bradi2g09940.1|pacid:21802942	0.996991	6.92214	7.20151	4.08795e-06	0.000845633	4.42572
Bradi2g10190.1|pacid:21806542	-1.41457	0.271428	-5.47992	7.57983e-05	0.00522654	1.37096
Bradi2g10340.1|pacid:21805874	1.22894	4.13328	5.83913	3.98524e-05	0.00353232	2.26042
Bradi2g10770.1|pacid:21809636	0.486401	9.57427	5.39693	8.81566e-05	0.00572262	1.30376
Bradi2g10820.1|pacid:21808906	-0.340848	4.61887	-3.69588	0.00232807	0.0422196	-1.86814
Bradi2g11090.1|pacid:21805806	0.312592	3.89501	3.92926	0.00146224	0.0317013	-1.2016
Bradi2g11240.1|pacid:21804773	0.314971	5.403	3.59574	0.00284454	0.0470737	-2.15033
Bradi2g11290.3|pacid:21803516	0.574026	3.98842	3.99416	0.00128559	0.0292452	-1.2045
Bradi2g11360.1|pacid:21807035	0.250013	5.02672	3.75144	0.00208351	0.0395098	-1.82472
Bradi2g11480.1|pacid:21806428	-0.471823	7.89312	-4.864	0.000237571	0.0104118	0.277449
Bradi2g11550.1|pacid:21809001	-0.54836	9.37833	-3.89032	0.00157986	0.0334162	-1.60028
Bradi2g11676.1|pacid:21805191	-0.705583	3.30467	-4.35192	0.000636097	0.0189347	-0.295304
Bradi2g12037.1|pacid:21803219	-0.507101	4.23404	-6.19172	2.15723e-05	0.00243406	2.91566
Bradi2g12192.1|pacid:21806762	1.2192	0.625386	3.60586	0.00278742	0.0465915	-1.45341
Bradi2g12216.1|pacid:21802885	1.12188	5.54918	4.19265	0.000868901	0.0228678	-0.916571
Bradi2g12340.1|pacid:21803759	0.884271	4.60171	6.13896	2.36215e-05	0.00254768	2.77516
Bradi2g12427.1|pacid:21803072	-0.498057	5.87768	-4.99108	0.000186941	0.00902112	0.550006
Bradi2g12480.1|pacid:21809203	0.412189	2.14868	4.09411	0.00105503	0.0255753	-0.67432
Bradi2g12580.1|pacid:21805231	1.05978	1.38597	4.80842	0.000263994	0.0110409	0.635704
Bradi2g12727.2|pacid:21805613	-0.655018	8.0327	-4.87047	0.000234682	0.0103437	0.292079
Bradi2g12830.1|pacid:21805959	0.71771	4.22688	4.57586	0.000412025	0.0145944	-0.0967747
Bradi2g12850.1|pacid:21802998	0.49299	6.36757	4.05073	0.00114943	0.0271427	-1.27837
Bradi2g13520.2|pacid:21808895	0.820366	4.41836	3.60963	0.00276651	0.0464127	-2.00875
Bradi2g13530.2|pacid:21809198	-1.33799	3.28752	-5.21757	0.000122566	0.00688969	1.27348
Bradi2g13530.1|pacid:21809197	-0.773446	5.22628	-8.19606	9.05377e-07	0.000302075	5.99568
Bradi2g13610.1|pacid:21808336	0.610272	6.43028	4.11453	0.00101336	0.0249551	-1.17404
Bradi2g13650.1|pacid:21807141	-1.61458	-0.12001	-4.90203	0.000221083	0.00999998	0.557913
Bradi2g13790.1|pacid:21809053	-0.581148	2.44937	-4.5818	0.000407337	0.0144449	0.233755
Bradi2g14100.1|pacid:21808507	0.275326	4.59415	3.93194	0.00145447	0.0316263	-1.41629
Bradi2g14220.1|pacid:21803575	0.921928	6.59234	4.62322	0.000376128	0.0137143	-0.183852
Bradi2g14330.1|pacid:21803227	0.340735	5.17921	4.98154	0.000190322	0.00911342	0.556771
Bradi2g14450.1|pacid:21803687	2.15818	4.90503	5.40916	8.6211e-05	0.00567795	1.5988
Bradi2g14600.1|pacid:21804469	0.46137	6.38705	4.90038	0.000221772	0.0100155	0.35774
Bradi2g14830.1|pacid:21807617	0.356572	6.40048	4.86956	0.000235086	0.0103468	0.306094
Bradi2g14840.1|pacid:21804737	0.58152	7.62623	6.05334	2.73916e-05	0.00277756	2.47906
Bradi2g14900.1|pacid:21809468	0.452615	6.89162	6.51365	1.25036e-05	0.00168684	3.2822
Bradi2g15057.2|pacid:21805388	0.428148	3.88922	3.64712	0.00256648	0.0443095	-1.7962
Bradi2g15300.2|pacid:21806789	-0.320404	7.26561	-4.11591	0.0010106	0.0249534	-1.18705
Bradi2g15307.1|pacid:21806618	-0.714821	5.91153	-6.16237	2.26879e-05	0.00251955	2.70452
Bradi2g15560.1|pacid:21804336	0.768834	5.93179	3.76639	0.00202228	0.03883	-1.83433
Bradi2g15690.1|pacid:21808961	-1.22822	1.73502	-4.22011	0.000823281	0.0222329	-0.385276
Bradi2g15790.1|pacid:21806822	0.267201	9.35522	4.26681	0.000751231	0.0211141	-0.871416
Bradi2g15890.1|pacid:21809295	-0.344845	6.18755	-4.2294	0.000808407	0.0220222	-0.961281
Bradi2g16550.1|pacid:21809469	-0.882056	6.30905	-3.8774	0.001621	0.0338935	-1.63385
Bradi2g16610.1|pacid:21809075	-0.50644	5.5561	-5.98352	3.09307e-05	0.00303127	2.38255
Bradi2g16670.1|pacid:21804364	0.337214	7.93534	4.18831	0.000876347	0.0229833	-1.04455
Bradi2g16720.1|pacid:21806918	-4.50523	-0.47958	-5.21412	0.000123351	0.00691913	0.815374
Bradi2g16740.1|pacid:21809258	0.249746	6.41194	4.42789	0.000548635	0.0174971	-0.557912
Bradi2g16887.2|pacid:21806727	0.686245	4.8973	5.18104	0.000131143	0.00721496	1.02434
Bradi2g16970.4|pacid:21805378	2.35919	-0.911664	3.9677	0.00135484	0.0301356	-1.0372
Bradi2g17067.1|pacid:21806735	-1.52017	3.05153	-4.16495	0.00091755	0.0236427	-0.718798
Bradi2g17260.2|pacid:21807482	0.953287	1.0003	3.70169	0.00230119	0.0418758	-1.31856
Bradi2g17550.1|pacid:21804978	-1.10124	5.30916	-3.93019	0.00145954	0.0317013	-1.48249
Bradi2g17982.1|pacid:21802963	-1.06692	1.90745	-4.37879	0.000603638	0.018417	-0.109581
Bradi2g18100.4|pacid:21809438	-0.794249	3.04199	-6.93201	6.28697e-06	0.00108377	4.20018
Bradi2g18240.1|pacid:21803674	0.867219	3.21886	4.81642	0.000260013	0.0109675	0.528758
Bradi2g18300.1|pacid:21806268	0.342373	5.67798	3.65845	0.00250898	0.043934	-2.04192
Bradi2g18640.2|pacid:21808196	-0.534722	5.12944	-4.12955	0.000983789	0.0246126	-1.05902
Bradi2g18670.1|pacid:21803522	0.635371	5.93338	5.04702	0.00016833	0.0084698	0.642553
Bradi2g18800.1|pacid:21807247	0.339602	3.94787	4.68192	0.000336063	0.0128262	0.162769
Bradi2g18850.1|pacid:21809318	1.30937	0.362463	4.65385	0.000354638	0.0132893	0.289465
Bradi2g19070.1|pacid:21806873	-1.17747	1.83668	-4.15611	0.000933658	0.0238714	-0.497162
Bradi2g19350.1|pacid:21804060	-0.858128	3.35316	-4.31145	0.000688405	0.0198334	-0.422049
Bradi2g19900.1|pacid:21808680	-1.20084	-1.36842	-3.75463	0.00207027	0.0393617	-1.4107
Bradi2g20150.1|pacid:21805427	-0.70739	4.3616	-4.75554	0.000291951	0.0117897	0.294447
Bradi2g20540.1|pacid:21805757	-0.728752	5.75348	-4.48984	0.00048652	0.0163473	-0.403472
Bradi2g21017.1|pacid:21805579	0.391082	5.26369	4.31325	0.000685977	0.0198002	-0.718064
Bradi2g21190.2|pacid:21804248	0.750721	2.77104	7.27572	3.63716e-06	0.000783733	4.70549
Bradi2g21360.1|pacid:21803419	0.663369	2.90341	4.27303	0.000742135	0.0209533	-0.392338
Bradi2g21780.1|pacid:21806591	0.44391	4.8513	8.48084	6.01265e-07	0.00026277	6.43716
Bradi2g21790.1|pacid:21803677	0.801157	4.69028	5.86397	3.81443e-05	0.00345311	2.30406
Bradi2g21917.1|pacid:21805906	0.516995	4.87526	10.1711	6.36264e-08	6.16958e-05	8.67312
Bradi2g22030.1|pacid:21805124	-2.20432	2.36878	-7.38258	3.07788e-06	0.00070709	4.71781
Bradi2g22200.1|pacid:21802842	-0.297733	6.72304	-4.24878	0.000778254	0.0215804	-0.912956
Bradi2g22510.1|pacid:21808634	1.24446	-0.609303	3.55658	0.00307661	0.049361	-1.63542
Bradi2g22550.1|pacid:21805845	0.318878	4.37925	4.01526	0.00123297	0.028508	-1.18275
Bradi2g22870.1|pacid:21805595	-0.440553	5.29316	-4.28835	0.000720207	0.0204458	-0.780909
Bradi2g22880.1|pacid:21804393	-2.71969	3.44867	-7.80716	1.60847e-06	0.000457882	5.52234
Bradi2g23040.1|pacid:21804513	-0.361701	6.62351	-4.33411	0.000658586	0.0193231	-0.749195
Bradi2g23220.1|pacid:21805779	-0.307945	5.89346	-4.60891	0.000386619	0.0139981	-0.179305
Bradi2g23290.1|pacid:21807815	-0.587805	2.80376	-4.19582	0.000863495	0.0228266	-0.583719
Bradi2g23370.1|pacid:21803860	-1.45028	2.6743	-4.66111	0.000349733	0.0132179	0.232746
Bradi2g23507.2|pacid:21803169	0.282983	7.41904	3.83744	0.00175519	0.0356095	-1.7421
Bradi2g23570.1|pacid:21805189	1.45458	5.80645	6.88093	6.82882e-06	0.0011392	3.96153
Bradi2g23660.1|pacid:21805203	0.695792	1.55862	4.00912	0.00124805	0.0286646	-0.759537
Bradi2g23710.1|pacid:21806910	-0.725051	0.73458	-4.10711	0.00102831	0.0251474	-0.581961
Bradi2g23750.1|pacid:21806829	-0.788089	7.21405	-4.42786	0.000548671	0.0174971	-0.569185
Bradi2g23930.1|pacid:21806738	0.748027	9.0359	3.88121	0.00160876	0.0337285	-1.64706
Bradi2g24050.1|pacid:21806877	0.725906	4.70992	5.01367	0.000179179	0.008811	0.677735
Bradi2g24327.1|pacid:21803373	0.615615	5.9074	7.55294	2.36574e-06	0.000595406	4.99508
Bradi2g24400.1|pacid:21803881	-0.796139	3.34224	-4.00039	0.00126983	0.0289504	-1.02802
Bradi2g24450.1|pacid:21805447	1.28183	3.27889	6.61146	1.06242e-05	0.00149167	3.65639
Bradi2g24700.1|pacid:21803820	-0.603823	2.00619	-3.68098	0.00239846	0.0430931	-1.37442
Bradi2g24820.1|pacid:21809666	0.492836	7.79115	4.40126	0.000577798	0.0180549	-0.623474
Bradi2g24940.2|pacid:21807786	1.51216	0.25602	3.77078	0.00200462	0.0387289	-1.23114
Bradi2g24987.1|pacid:21803039	-0.849485	4.18205	-3.73473	0.00215421	0.0403309	-1.68185
Bradi2g25250.1|pacid:21805348	-0.504613	5.44284	-7.91436	1.37028e-06	0.000416847	5.55459
Bradi2g25520.1|pacid:21803012	0.207888	6.14063	3.76496	0.00202804	0.0388516	-1.86196
Bradi2g25527.1|pacid:21805031	0.641211	6.82343	3.8172	0.0018274	0.036426	-1.78024
Bradi2g25807.1|pacid:21808558	-0.431064	3.11077	-3.90321	0.00153989	0.0328392	-1.10725
Bradi2g25857.1|pacid:21804567	0.224772	6.9839	3.64692	0.00256755	0.0443095	-2.11941
Bradi2g26220.1|pacid:21805838	1.44104	-0.74579	4.58998	0.000400968	0.0143007	-0.236063
Bradi2g26280.1|pacid:21805210	-1.02633	4.26693	-6.06389	2.68949e-05	0.00274077	2.73415
Bradi2g26300.1|pacid:21809052	0.2816	3.82342	4.22746	0.000811476	0.0220222	-0.674271
Bradi2g26600.1|pacid:21803717	0.275319	4.77938	3.76508	0.00202755	0.0388516	-1.72356
Bradi2g26607.1|pacid:21808966	-0.492875	4.60389	-3.61015	0.00276362	0.0464028	-2.04334
Bradi2g26710.1|pacid:21808503	-0.453162	4.05754	-4.52103	0.00045802	0.0157351	-0.0833941
Bradi2g27160.1|pacid:21807172	0.312792	5.70213	3.89909	0.00155256	0.0329735	-1.5789
Bradi2g27250.1|pacid:21807896	-1.15033	0.251961	-3.66452	0.00247873	0.0436646	-1.38484
Bradi2g27400.1|pacid:21809122	0.408752	5.02738	3.76211	0.00203959	0.0390174	-1.79953
Bradi2g27810.1|pacid:21807753	-1.61753	2.23017	-5.73908	4.75823e-05	0.00395826	2.22777
Bradi2g27847.2|pacid:21805640	-4.2316	-1.4544	-4.14427	0.000955681	0.024227	-0.894125
Bradi2g28120.2|pacid:21807468	-0.935506	2.05363	-4.40176	0.000577239	0.0180549	-0.0651485
Bradi2g28150.1|pacid:21807293	-3.11036	1.83467	-8.77812	3.96147e-07	0.000211932	6.62433
Bradi2g28380.2|pacid:21805897	-0.872385	2.66751	-5.01023	0.000180339	0.00882609	0.952231
Bradi2g28420.1|pacid:21804600	0.947611	2.36318	7.18704	4.18251e-06	0.000853811	4.57975
Bradi2g30430.1|pacid:21809345	0.761991	2.14273	4.22751	0.000811408	0.0220222	-0.468675
Bradi2g31260.1|pacid:21808856	0.850986	4.67571	3.89789	0.00155628	0.0330091	-1.38454
Bradi2g31480.1|pacid:21802851	0.490225	3.74219	3.86277	0.00166887	0.0345452	-1.46274
Bradi2g31700.1|pacid:21808799	-1.14355	3.17712	-4.1114	0.00101963	0.0250432	-0.712562
Bradi2g32530.1|pacid:21804515	0.302204	4.42018	3.97185	0.00134372	0.0300072	-1.25272
Bradi2g32900.1|pacid:21803967	-0.993334	2.65651	-3.77357	0.00199348	0.0386644	-1.23375
Bradi2g33037.2|pacid:21807087	-0.292471	5.54219	-4.32474	0.000670749	0.0194869	-0.687847
Bradi2g33090.1|pacid:21809510	-0.585052	3.93974	-5.54514	6.73597e-05	0.00488342	1.84367
Bradi2g33470.1|pacid:21808026	0.600045	1.80452	4.11554	0.00101134	0.0249534	-0.584882
Bradi2g34040.1|pacid:21808954	-0.358813	4.05891	-4.03224	0.00119224	0.0278778	-1.07298
Bradi2g34120.1|pacid:21804754	-1.84298	6.39896	-6.70183	9.15056e-06	0.00133664	3.64003
Bradi2g34460.1|pacid:21803305	1.32187	3.77639	5.6462	5.61644e-05	0.00443442	2.0172
Bradi2g34560.1|pacid:21807777	-0.559699	4.24934	-3.576	0.00295925	0.0482449	-1.99201
Bradi2g34790.1|pacid:21803467	-0.84875	4.16115	-3.84096	0.00174293	0.0354399	-1.48208
Bradi2g34850.3|pacid:21809155	1.16479	2.75455	5.02219	0.00017634	0.00871282	0.989427
Bradi2g35007.1|pacid:21808636	2.28005	-2.59031	4.54643	0.000436088	0.0151358	-0.20736
Bradi2g35467.1|pacid:21808296	-1.09273	3.35494	-6.1052	2.50389e-05	0.0026464	2.82249
Bradi2g35570.1|pacid:21808126	-0.492907	4.01544	-4.3496	0.000638982	0.0189732	-0.441585
Bradi2g35587.1|pacid:21809257	0.425048	8.31731	5.51556	7.10594e-05	0.00498846	1.51083
Bradi2g35720.1|pacid:21807460	0.333097	6.67048	4.39873	0.000580643	0.018063	-0.617933
Bradi2g35820.1|pacid:21804818	0.272918	7.65478	4.10619	0.00103017	0.0251496	-1.20738
Bradi2g35850.1|pacid:21807814	-1.68742	4.66489	-4.48768	0.000488556	0.0163473	-0.287758
Bradi2g35907.1|pacid:21805872	-1.11952	3.71667	-4.65625	0.000353011	0.0132893	0.205789
Bradi2g36350.1|pacid:21807901	0.930754	4.13569	5.01055	0.000180232	0.00882609	0.826662
Bradi2g36740.1|pacid:21805026	-1.36474	2.43718	-6.70663	9.07859e-06	0.00133664	3.80946
Bradi2g36897.1|pacid:21803044	1.69972	0.0857808	4.5827	0.000406632	0.0144364	-0.00874049
Bradi2g37166.1|pacid:21807278	0.314755	4.82963	3.77652	0.00198181	0.0385057	-1.75831
Bradi2g37172.1|pacid:21804007	0.673782	3.93624	7.97392	1.25432e-06	0.000393134	5.75653
Bradi2g37450.1|pacid:21809390	0.51613	5.78029	6.85981	7.06699e-06	0.00117263	3.88221
Bradi2g37630.1|pacid:21803645	-0.841044	3.47889	-3.88857	0.00158539	0.0334418	-1.30281
Bradi2g37800.1|pacid:21807257	-0.240471	7.75102	-3.82262	0.00180777	0.036236	-1.77
Bradi2g37800.2|pacid:21807258	-0.619981	6.03562	-6.70018	9.1754e-06	0.00133664	3.61331
Bradi2g38100.3|pacid:21804183	0.511531	6.26506	3.83874	0.00175063	0.0355733	-1.71763
Bradi2g38187.1|pacid:21805687	0.508764	4.86945	8.43146	6.45046e-07	0.000270283	6.35236
Bradi2g38237.1|pacid:21804053	0.380127	4.43329	3.67619	0.00242154	0.0432066	-1.92456
Bradi2g38530.1|pacid:21802951	-1.45659	2.94164	-3.59021	0.00287616	0.0474831	-1.68973
Bradi2g38827.1|pacid:21807471	0.48496	3.8969	3.56264	0.00303952	0.0490959	-2.01735
Bradi2g38890.1|pacid:21808627	-0.831643	0.756388	-4.83727	0.000249919	0.0107406	0.685023
Bradi2g38970.1|pacid:21805926	-0.450845	6.57143	-3.75909	0.00205195	0.0391094	-1.88884
Bradi2g39230.1|pacid:21808394	-0.46857	4.34286	-6.09457	2.55032e-05	0.00266179	2.72633
Bradi2g39275.1|pacid:21807067	-0.865146	3.63683	-3.82305	0.00180621	0.0362281	-1.58198
Bradi2g39840.1|pacid:21806995	0.225186	5.81449	3.70663	0.00227859	0.0417609	-1.96735
Bradi2g39890.2|pacid:21808058	5.77912	-2.59956	4.88544	0.000228127	0.0101412	0.106735
Bradi2g39890.1|pacid:21808057	-0.216477	5.06631	-3.64512	0.0025768	0.0443952	-1.98482
Bradi2g40030.1|pacid:21803627	0.26139	6.04345	4.39494	0.000584948	0.0181322	-0.612783
Bradi2g40070.1|pacid:21806386	-0.253313	4.87402	-3.61035	0.00276249	0.0464028	-2.07905
Bradi2g40790.1|pacid:21807275	-1.62018	2.39977	-9.82661	9.81936e-08	8.01802e-05	7.70746
Bradi2g40950.5|pacid:21809433	-0.485223	5.71354	-5.30464	0.000104392	0.00622056	1.12939
Bradi2g41050.1|pacid:21804110	0.253848	5.7878	3.90008	0.00154952	0.0329315	-1.5705
Bradi2g41087.1|pacid:21807209	0.688051	4.59122	3.65129	0.00254518	0.0442433	-1.99882
Bradi2g41590.5|pacid:21804820	-0.506676	5.85361	-3.83629	0.00175921	0.0356095	-1.7392
Bradi2g41940.1|pacid:21806999	-0.881769	4.62128	-4.70952	0.000318769	0.0124366	0.195198
Bradi2g42040.1|pacid:21809556	-0.530718	5.75482	-5.00466	0.000182235	0.00889084	0.57827
Bradi2g42250.1|pacid:21808288	-0.73188	1.51376	-3.88052	0.00161096	0.0337519	-0.995694
Bradi2g42337.1|pacid:21806864	1.25467	2.11987	3.631	0.00265064	0.045176	-1.54461
Bradi2g42360.1|pacid:21805385	-0.311449	6.90323	-3.98877	0.00129941	0.0294302	-1.43279
Bradi2g42470.1|pacid:21804481	-0.296994	4.03004	-3.90632	0.00153041	0.0327271	-1.29988
Bradi2g42500.1|pacid:21808863	0.394247	2.90897	3.84201	0.00173927	0.0354166	-1.21015
Bradi2g43040.1|pacid:21804455	-1.24266	1.45162	-5.59412	6.16691e-05	0.00464512	2.00241
Bradi2g43367.1|pacid:21804653	0.345193	3.95165	3.99323	0.00128796	0.0292657	-1.18159
Bradi2g43390.1|pacid:21804911	3.79553	-3.27898	5.53896	6.81156e-05	0.00490177	0.4415
Bradi2g43820.1|pacid:21807948	-0.704692	2.58045	-4.64782	0.000358771	0.0132893	0.195944
Bradi2g43950.1|pacid:21803580	1.08279	4.39897	3.56139	0.0030471	0.0491392	-2.10353
Bradi2g44000.1|pacid:21804031	-1.1054	2.49088	-4.17234	0.000904308	0.0234346	-0.597483
Bradi2g44030.1|pacid:21802995	-0.197763	8.07605	-3.76778	0.00201667	0.0387944	-1.87947
Bradi2g44180.1|pacid:21803577	-0.408545	6.6828	-3.97946	0.0013236	0.0297669	-1.44852
Bradi2g44290.1|pacid:21805934	1.22563	4.91629	4.82659	0.000255036	0.0108852	0.294533
Bradi2g44360.1|pacid:21807739	0.589136	8.35771	3.67973	0.00240443	0.0430996	-2.05274
Bradi2g44360.2|pacid:21807740	0.788496	5.33286	4.82965	0.000253561	0.010852	0.282834
Bradi2g44490.1|pacid:21805086	-0.404397	4.90788	-4.93517	0.000207681	0.00960375	0.527656
Bradi2g45090.1|pacid:21803017	-2.12527	1.85497	-6.44639	1.39962e-05	0.00183624	3.42917
Bradi2g45150.1|pacid:21806670	-0.647344	3.62518	-5.86726	3.79237e-05	0.00345311	2.36961
Bradi2g45240.1|pacid:21807802	-2.78464	-3.40636	-4.2276	0.000811259	0.0220222	-1.06314
Bradi2g45520.1|pacid:21805358	-3.50957	-3.26447	-4.15716	0.000931719	0.0238534	-1.10734
Bradi2g45670.1|pacid:21808073	-0.407671	3.72565	-4.46083	0.000514657	0.0168987	-0.285793
Bradi2g45817.1|pacid:21808787	0.324379	6.41186	5.22401	0.000121117	0.00685053	0.970607
Bradi2g45880.1|pacid:21808181	0.260801	6.37711	3.9534	0.00139382	0.0307164	-1.48659
Bradi2g45980.1|pacid:21807404	-1.36541	3.12802	-5.91043	3.51517e-05	0.00328793	2.5224
Bradi2g46197.1|pacid:21808850	-1.10306	3.01831	-3.642	0.00259294	0.0445742	-1.68483
Bradi2g46270.1|pacid:21806083	-0.439387	4.42609	-6.70558	9.09432e-06	0.00133664	3.73792
Bradi2g46306.1|pacid:21806353	-0.495651	6.79867	-4.52257	0.000456664	0.0157268	-0.385108
Bradi2g46420.1|pacid:21803124	-0.357927	5.68668	-4.30553	0.000696408	0.0199562	-0.776417
Bradi2g46460.1|pacid:21807456	-0.460532	4.16351	-4.23459	0.000800206	0.0219054	-0.723647
Bradi2g46490.2|pacid:21804507	-1.27037	1.45989	-4.35907	0.000627284	0.0187877	-0.121977
Bradi2g46590.1|pacid:21804000	-0.276551	6.33272	-4.15291	0.00093956	0.0239764	-1.10145
Bradi2g46600.1|pacid:21809592	-1.54572	3.29076	-5.42729	8.3409e-05	0.00562438	1.7183
Bradi2g46750.1|pacid:21806893	0.68482	5.38918	5.25315	0.000114772	0.00664414	1.10034
Bradi2g46810.1|pacid:21807854	-1.21275	2.96349	-4.26817	0.000749241	0.0211101	-0.350609
Bradi2g46835.1|pacid:21803581	-0.909905	1.71049	-3.73551	0.00215086	0.0403257	-1.27761
Bradi2g46850.1|pacid:21804568	-1.46137	5.15956	-12.6805	3.68029e-09	8.78427e-06	11.4682
Bradi2g47130.1|pacid:21806201	-0.468738	4.48891	-3.93843	0.00143583	0.0313971	-1.37591
Bradi2g47410.1|pacid:21808518	0.426957	6.35888	4.01355	0.00123715	0.0285611	-1.3849
Bradi2g47530.3|pacid:21806150	0.39907	6.32801	4.97951	0.00019105	0.00913419	0.530971
Bradi2g47590.1|pacid:21807268	-1.55309	2.6107	-5.04673	0.000168419	0.0084698	1.00214
Bradi2g47720.4|pacid:21804537	-0.41477	5.40707	-4.96612	0.00019592	0.00926708	0.510027
Bradi2g47910.1|pacid:21809132	-0.564464	4.76448	-6.27506	1.87061e-05	0.0021739	2.99013
Bradi2g47970.1|pacid:21809291	-1.10197	4.69407	-10.5291	4.10186e-08	4.71395e-05	9.10893
Bradi2g48230.1|pacid:21803372	-0.592819	3.81159	-5.60312	6.06793e-05	0.00461475	1.91261
Bradi2g48430.1|pacid:21809127	-0.719513	5.16713	-5.40708	8.6538e-05	0.00567795	1.39464
Bradi2g48450.1|pacid:21806142	-1.68041	6.39567	-6.90808	6.53494e-06	0.00110805	3.97376
Bradi2g48657.2|pacid:21809472	-0.537101	5.44444	-3.76975	0.00200876	0.0387289	-1.78846
Bradi2g48850.1|pacid:21806410	-0.478792	6.85227	-4.65319	0.00035509	0.0132893	-0.12531
Bradi2g49000.1|pacid:21807518	1.38244	3.78731	4.00544	0.00125719	0.0287892	-1.02586
Bradi2g49080.1|pacid:21808279	-1.6217	-1.01059	-4.01413	0.00123574	0.0285509	-0.926076
Bradi2g49110.1|pacid:21804583	0.640043	4.08446	4.60984	0.000385925	0.0139981	0.0381084
Bradi2g49320.2|pacid:21807711	-1.28389	6.78317	-4.65021	0.000357127	0.0132893	-0.123303
Bradi2g49430.1|pacid:21806107	-0.54919	4.28432	-5.91113	3.51083e-05	0.00328793	2.36448
Bradi2g49460.1|pacid:21805834	-0.411371	4.85433	-3.70465	0.0022876	0.0417986	-1.87307
Bradi2g49670.1|pacid:21804826	-1.92372	2.16043	-6.43185	1.43426e-05	0.00184663	3.38445
Bradi2g49700.1|pacid:21809182	0.399584	4.79306	4.72691	0.000308353	0.0121884	0.151804
Bradi2g49790.1|pacid:21808241	0.310574	5.18572	3.83626	0.0017593	0.0356095	-1.64625
Bradi2g49900.1|pacid:21808962	0.415709	5.82854	5.39867	8.78769e-05	0.00572262	1.31724
Bradi2g49980.1|pacid:21802958	-0.256722	5.12848	-3.64007	0.00260295	0.044672	-2.03912
Bradi2g50080.1|pacid:21803446	-0.64402	5.65402	-6.71088	9.01531e-06	0.00133664	3.65669
Bradi2g50200.1|pacid:21808481	-1.26261	2.2071	-3.90559	0.00153263	0.0327348	-0.977917
Bradi2g50580.1|pacid:21804693	1.05443	3.62536	6.26471	1.90393e-05	0.00220436	3.03368
Bradi2g50750.1|pacid:21806597	-1.24979	2.06774	-4.10374	0.00103516	0.0252029	-0.59881
Bradi2g50850.1|pacid:21804147	-0.512596	6.52506	-5.24542	0.00011642	0.00670204	1.00314
Bradi2g51080.1|pacid:21804707	-0.342681	4.85448	-3.81021	0.00185303	0.0367436	-1.64635
Bradi2g51180.2|pacid:21803750	-0.316803	3.4396	-3.65085	0.0025474	0.044251	-1.64204
Bradi2g51217.1|pacid:21802932	-0.732049	2.85597	-3.6704	0.00244974	0.0435038	-1.66562
Bradi2g51500.1|pacid:21807151	-0.580221	6.39854	-6.95424	6.06545e-06	0.00106875	4.03841
Bradi2g51510.1|pacid:21805295	-0.89077	4.21431	-4.39928	0.000580025	0.018063	-0.328597
Bradi2g51680.1|pacid:21803999	1.67157	1.35285	4.60033	0.000393055	0.0141486	0.220566
Bradi2g52060.2|pacid:21807071	-0.647466	3.57969	-5.16885	0.000134143	0.00731514	1.12909
Bradi2g52250.1|pacid:21805632	-0.335887	4.40319	-4.21535	0.000831002	0.0223055	-0.804758
Bradi2g52330.2|pacid:21803554	-0.351643	8.06408	-5.61993	5.88739e-05	0.00455885	1.69948
Bradi2g52417.1|pacid:21802990	-0.92088	4.54272	-7.22427	3.94378e-06	0.000826038	4.57553
Bradi2g52430.1|pacid:21806815	-1.01277	2.41899	-7.02927	5.37642e-06	0.00100497	4.27665
Bradi2g52600.2|pacid:21809016	-0.635573	3.70027	-6.27563	1.86879e-05	0.0021739	3.13383
Bradi2g52777.2|pacid:21804092	0.293309	5.43221	4.33223	0.000661009	0.0193538	-0.684406
Bradi2g52930.1|pacid:21804893	-0.317177	3.0197	-4.5918	0.000399562	0.0142761	0.118625
Bradi2g52970.2|pacid:21808705	1.70925	2.10873	3.87687	0.00162271	0.0339065	-0.990401
Bradi2g52970.1|pacid:21808704	0.502074	6.94641	3.90809	0.00152504	0.0326348	-1.59084
Bradi2g53200.1|pacid:21808591	-1.58833	1.1904	-4.40063	0.000578509	0.0180589	-0.071434
Bradi2g53360.1|pacid:21808808	6.23906	-2.13383	3.67591	0.00242288	0.0432066	-1.60133
Bradi2g53620.1|pacid:21805628	-1.24143	5.39932	-6.54666	1.18332e-05	0.00163916	3.43666
Bradi2g54010.1|pacid:21802862	0.433051	5.42838	5.08771	0.000156004	0.00802759	0.797653
Bradi2g54040.1|pacid:21806958	-0.583097	6.07764	-7.7076	1.86902e-06	0.000522466	5.24707
Bradi2g54110.1|pacid:21803536	-0.375135	2.87864	-3.6659	0.00247186	0.0436287	-1.68157
Bradi2g54170.5|pacid:21804282	0.826396	3.10233	3.86067	0.00167587	0.0346602	-1.20725
Bradi2g54390.1|pacid:21803882	-0.657803	5.42931	-8.56273	5.35443e-07	0.000240786	6.52427
Bradi2g54400.1|pacid:21805676	-4.196	4.13731	-8.52054	5.68347e-07	0.000251932	6.52286
Bradi2g54430.1|pacid:21806628	-1.39174	1.46404	-3.66195	0.00249148	0.0437949	-1.54143
Bradi2g54580.1|pacid:21807181	-0.345309	5.13921	-4.95595	0.000199705	0.00938888	0.52617
Bradi2g54690.1|pacid:21803878	-1.83725	2.75657	-4.8003	0.000268101	0.0111509	0.534577
Bradi2g54870.1|pacid:21809148	-0.214522	5.89828	-3.84823	0.00171788	0.035161	-1.68543
Bradi2g54940.1|pacid:21807690	0.488831	2.92002	4.98255	0.00018996	0.00911017	0.913302
Bradi2g54960.2|pacid:21807062	-1.31712	2.44081	-3.8072	0.0018642	0.0368669	-1.14355
Bradi2g55010.1|pacid:21807265	-0.530094	3.94638	-5.38679	8.98048e-05	0.00576926	1.54818
Bradi2g55070.1|pacid:21806060	-0.795576	7.00838	-4.21881	0.000825372	0.0222503	-0.966438
Bradi2g55120.1|pacid:21804605	-1.39053	6.76574	-5.92172	3.4462e-05	0.00325021	2.25365
Bradi2g55250.1|pacid:21808338	-0.72058	8.02852	-3.6671	0.00246594	0.0436153	-2.07789
Bradi2g55260.1|pacid:21803009	-1.04208	0.444784	-4.16655	0.000914668	0.0236117	-0.569115
Bradi2g55280.1|pacid:21804660	-1.50108	2.62958	-5.21018	0.000124255	0.00692813	1.35975
Bradi2g55390.1|pacid:21805393	-0.318488	5.69266	-3.6074	0.00277889	0.0465585	-2.14721
Bradi2g55930.1|pacid:21808170	0.277634	5.35116	4.0243	0.00121111	0.0281494	-1.2827
Bradi2g55960.1|pacid:21804626	0.581628	4.59743	4.82143	0.000257548	0.0109322	0.360497
Bradi2g56037.1|pacid:21806987	-0.972045	5.82711	-5.41137	8.58643e-05	0.00567795	1.35883
Bradi2g56260.1|pacid:21806730	-0.620754	8.58024	-4.64741	0.000359049	0.0132893	-0.134974
Bradi2g56267.1|pacid:21807140	-0.470231	5.37477	-4.01796	0.00122641	0.0284198	-1.32097
Bradi2g56340.1|pacid:21807707	-0.426416	3.19136	-4.52027	0.000458696	0.0157351	-0.00492051
Bradi2g56500.1|pacid:21809590	0.242225	5.97036	3.57554	0.00296195	0.0482449	-2.22139
Bradi2g56530.2|pacid:21809568	0.370634	5.762	4.01851	0.00122507	0.02841	-1.34434
Bradi2g56557.1|pacid:21807539	-0.428784	6.66272	-3.78144	0.00196244	0.0382574	-1.84409
Bradi2g56660.1|pacid:21808441	0.643328	4.53863	5.61095	5.98312e-05	0.0045953	1.85787
Bradi2g56900.1|pacid:21809279	0.548785	4.60372	4.9119	0.000216999	0.00990185	0.52813
Bradi2g57100.1|pacid:21806837	-0.781475	6.83216	-4.48778	0.000488459	0.0163473	-0.43966
Bradi2g57170.1|pacid:21808773	0.477445	5.01725	3.6224	0.00269667	0.0456033	-2.06264
Bradi2g57420.1|pacid:21803099	-1.33486	-0.184555	-3.86798	0.00165165	0.0343723	-0.999154
Bradi2g57664.1|pacid:21808111	0.293467	6.3295	4.2549	0.000768975	0.0214374	-0.902352
Bradi2g57687.1|pacid:21809518	0.375507	3.72689	4.20241	0.000852398	0.0226448	-0.685678
Bradi2g57770.1|pacid:21805014	0.619218	3.01203	5.20872	0.00012459	0.00692813	1.343
Bradi2g57900.1|pacid:21807368	0.871078	3.30849	3.85802	0.0016847	0.0347456	-1.41119
Bradi2g57960.1|pacid:21804954	0.455944	3.0766	3.63561	0.00262631	0.0449485	-1.64056
Bradi2g58040.1|pacid:21808512	-0.91685	6.08275	-8.36082	7.13641e-07	0.000274853	6.22649
Bradi2g58140.1|pacid:21809647	0.295277	4.96497	5.29275	0.000106698	0.00630616	1.19152
Bradi2g58230.1|pacid:21809048	0.566664	1.99816	3.98106	0.00131941	0.0297312	-0.858899
Bradi2g58360.1|pacid:21805325	0.407811	7.71669	6.04986	2.75576e-05	0.0027853	2.47314
Bradi2g58460.1|pacid:21803202	0.370064	4.53686	3.76928	0.00201064	0.0387289	-1.6675
Bradi2g58470.1|pacid:21808216	-0.682063	1.51725	-3.56936	0.00299887	0.0486928	-1.55496
Bradi2g58770.1|pacid:21807931	-0.252737	5.24309	-3.93332	0.0014505	0.0315842	-1.43738
Bradi2g58917.1|pacid:21806010	-1.28791	0.924059	-6.02748	2.86502e-05	0.0028677	2.54144
Bradi2g58967.1|pacid:21805498	-0.779873	5.66932	-7.68406	1.93689e-06	0.000527192	5.19126
Bradi2g59180.1|pacid:21804994	-0.628076	4.35457	-3.79499	0.00191014	0.0375124	-1.64585
Bradi2g59226.1|pacid:21804757	0.195029	5.80257	3.71714	0.00223122	0.0412345	-1.9411
Bradi2g59410.1|pacid:21803528	-0.522782	4.69835	-3.7945	0.001912	0.0375253	-1.64867
Bradi2g59450.3|pacid:21807077	-1.91036	0.465642	-7.86797	1.46845e-06	0.000429853	4.50651
Bradi2g59690.1|pacid:21804640	0.648023	4.66089	4.9164	0.000215166	0.00988692	0.541728
Bradi2g59740.1|pacid:21805390	-0.359245	4.83394	-4.9359	0.000207395	0.00960375	0.57304
Bradi2g59930.1|pacid:21803996	0.268712	4.443	3.73453	0.00215504	0.0403309	-1.72737
Bradi2g59950.1|pacid:21804780	-0.939496	2.45896	-5.35961	9.438e-05	0.00595466	1.60323
Bradi2g60020.1|pacid:21805002	1.27908	1.81209	6.54132	1.1939e-05	0.00164647	3.56553
Bradi2g60070.1|pacid:21803023	-0.93482	3.8794	-4.393	0.000587158	0.0181644	-0.378077
Bradi2g60080.1|pacid:21804928	-1.7247	-0.946353	-4.19276	0.000868705	0.0228678	-0.6518
Bradi2g60120.1|pacid:21804776	0.302001	4.50562	3.67928	0.00240659	0.0430996	-1.87509
Bradi2g60180.1|pacid:21806385	0.701188	2.62076	6.93516	6.25507e-06	0.00108377	4.19958
Bradi2g60310.1|pacid:21803448	-0.665764	4.00771	-4.21705	0.000828227	0.0222503	-0.712017
Bradi2g60380.1|pacid:21803211	0.326464	4.97686	4.13752	0.000968467	0.0243657	-0.966188
Bradi2g60450.1|pacid:21806224	0.443888	3.79478	3.93235	0.00145327	0.0316224	-1.20146
Bradi2g60700.1|pacid:21809310	0.49478	3.96806	5.59404	6.16774e-05	0.00464512	1.87919
Bradi2g60710.1|pacid:21804836	0.612807	3.56008	4.13043	0.000982087	0.024595	-0.897003
Bradi2g60898.1|pacid:21808251	-3.70135	3.75081	-7.01692	5.48393e-06	0.00101365	4.314
Bradi2g60904.1|pacid:21806720	-3.05786	1.48957	-6.98758	5.74848e-06	0.0010362	4.02589
Bradi2g61060.1|pacid:21804854	-0.696813	3.44921	-4.52028	0.00045869	0.0157351	-0.0389897
Bradi2g61340.1|pacid:21808225	0.392764	3.6926	3.92501	0.00147463	0.0318518	-1.21816
Bradi2g61490.1|pacid:21803902	1.1965	1.06148	4.59789	0.000394907	0.0141933	0.236099
Bradi2g61500.1|pacid:21808308	1.1719	6.85124	8.65154	4.72588e-07	0.000237765	6.62744
Bradi2g61510.1|pacid:21805021	0.507229	5.19204	3.67224	0.00244074	0.0434254	-1.9763
Bradi2g61520.1|pacid:21807997	0.456278	3.81969	3.58367	0.00291412	0.0477897	-2.02767
Bradi2g61710.1|pacid:21804149	-0.248892	6.27205	-3.56116	0.00304854	0.0491392	-2.28883
Bradi2g61777.1|pacid:21804488	0.569156	7.18512	5.20484	0.000125488	0.00696557	0.92676
Bradi2g61980.3|pacid:21805577	0.342506	6.09936	3.93625	0.00144209	0.0314673	-1.53147
Bradi2g62067.1|pacid:21808564	-1.99723	3.82256	-16.0218	1.60929e-10	1.38509e-06	14.2279
Bradi2g62090.1|pacid:21802776	-0.281566	4.55318	-5.11923	0.000147103	0.00772478	0.905383
Bradi2g62390.1|pacid:21805306	-0.414168	3.66377	-4.31074	0.00068935	0.0198415	-0.500446
Bradi2g62427.4|pacid:21802911	-3.021	-0.848214	-3.75308	0.00207671	0.03946	-1.36845
Bradi2g62650.1|pacid:21808299	0.256556	4.87374	3.85102	0.00170837	0.0350821	-1.57469
Bradi2g62697.2|pacid:21806755	0.4129	5.25028	3.8868	0.00159097	0.0334848	-1.56976
Bradi2g62770.1|pacid:21808435	0.648364	1.39417	4.19926	0.000857678	0.0227461	-0.407243
Bradi4g00290.2|pacid:21812997	0.373472	7.27696	4.70842	0.000319443	0.0124366	-0.0237248
Bradi4g00397.1|pacid:21814315	1.88429	-0.131369	5.12637	0.000145162	0.00769956	0.584266
Bradi4g00610.1|pacid:21811951	1.34001	1.17621	6.985	5.77236e-06	0.0010362	3.94897
Bradi4g00620.1|pacid:21810568	1.61437	-0.869353	4.24972	0.000776822	0.0215599	-0.537762
Bradi4g01035.1|pacid:21813985	-0.240644	5.65352	-3.67592	0.00242283	0.0432066	-2.04287
Bradi4g01050.1|pacid:21813410	-1.22979	1.55243	-4.50005	0.000476993	0.0161403	0.125408
Bradi4g01060.1|pacid:21813101	-1.12406	2.40539	-5.1226	0.000146182	0.00772478	1.20825
Bradi4g01100.1|pacid:21812891	-1.4886	5.44245	-12.3336	5.29949e-09	1.09625e-05	11.102
Bradi4g01200.2|pacid:21810800	-0.465822	10.3805	-4.69596	0.00032715	0.0126101	-0.01059
Bradi4g01370.1|pacid:21814048	-0.864439	4.07154	-6.02402	2.88234e-05	0.00287576	2.64111
Bradi4g01687.2|pacid:21811136	0.61828	4.13822	4.19574	0.000863637	0.0228266	-0.734422
Bradi4g01820.1|pacid:21812678	-0.341264	4.83585	-3.76064	0.00204558	0.0390764	-1.74578
Bradi4g01980.1|pacid:21810213	-0.39389	2.82922	-4.85426	0.000241998	0.0105168	0.669765
Bradi4g02020.1|pacid:21810767	0.799344	7.04029	8.24097	8.48235e-07	0.000299089	6.03221
Bradi4g02080.1|pacid:21814682	0.66227	2.27615	3.64478	0.00257857	0.044401	-1.58911
Bradi4g02530.1|pacid:21813754	0.724246	1.54288	3.59939	0.00282377	0.0469566	-1.47648
Bradi4g02557.1|pacid:21811337	1.04573	3.67809	4.65037	0.000357019	0.0132893	0.197128
Bradi4g02570.1|pacid:21811073	1.27415	4.61045	7.41206	2.94008e-06	0.000691119	4.77216
Bradi4g02747.1|pacid:21813401	0.340461	4.30878	4.50105	0.00047607	0.0161266	-0.220561
Bradi4g02970.1|pacid:21812303	0.264608	4.9386	3.58325	0.00291659	0.0477897	-2.11272
Bradi4g03150.1|pacid:21814764	0.233143	5.06593	4.0019	0.00126603	0.0289283	-1.30171
Bradi4g03240.1|pacid:21813297	0.797602	1.81288	5.22434	0.000121042	0.00685053	1.39623
Bradi4g03420.1|pacid:21810353	-0.365203	6.34919	-5.07097	0.000160957	0.00820053	0.682549
Bradi4g03440.1|pacid:21809817	-1.3223	0.867963	-6.75628	8.36776e-06	0.00130474	3.40549
Bradi4g03477.1|pacid:21810102	0.285433	6.98899	3.76459	0.00202952	0.0388516	-1.88352
Bradi4g03580.1|pacid:21813406	-1.57627	-0.765867	-4.39807	0.000581391	0.018063	-0.31591
Bradi4g03820.1|pacid:21810904	-0.614858	5.9118	-5.86577	3.80236e-05	0.00345311	2.16513
Bradi4g04050.2|pacid:21812549	-1.1903	2.09215	-4.66785	0.000345244	0.0130801	0.421689
Bradi4g04050.3|pacid:21812550	-1.42385	4.88645	-5.93961	3.33985e-05	0.00319853	2.40747
Bradi4g04100.1|pacid:21813116	0.788931	1.99375	3.55176	0.00310647	0.0497131	-1.69093
Bradi4g04400.1|pacid:21811526	0.288792	6.68116	4.42042	0.000556664	0.0176432	-0.579747
Bradi4g04540.1|pacid:21811874	0.227644	5.73221	3.88927	0.00158317	0.0334418	-1.58989
Bradi4g04870.1|pacid:21811026	-0.346547	5.35967	-4.58772	0.000402715	0.0143465	-0.173374
Bradi4g05000.2|pacid:21812142	-0.453055	5.1081	-3.96886	0.00135171	0.0300936	-1.44233
Bradi4g05050.1|pacid:21811238	0.639019	4.23771	5.18466	0.000130268	0.00719231	1.16261
Bradi4g05130.2|pacid:21813748	-1.03335	0.635791	-3.80359	0.00187765	0.037062	-1.11861
Bradi4g05455.1|pacid:21810274	-1.38514	1.1051	-3.94929	0.00140523	0.0308585	-0.865772
Bradi4g05540.1|pacid:21814578	3.55785	4.54692	3.96309	0.00136727	0.0303469	-0.946931
Bradi4g05700.1|pacid:21812167	-1.17647	2.2969	-4.65648	0.000352853	0.0132893	0.341465
Bradi4g05730.1|pacid:21810735	0.803147	3.4715	5.72607	4.86973e-05	0.00402941	2.18465
Bradi4g05870.1|pacid:21812751	0.487833	3.19677	3.74641	0.00210453	0.0397651	-1.5278
Bradi4g05990.2|pacid:21811177	-1.80632	5.43803	-8.67791	4.55461e-07	0.000235541	6.72317
Bradi4g06200.1|pacid:21811199	0.520365	2.63532	3.77762	0.00197746	0.0384452	-1.30991
Bradi4g06280.1|pacid:21811470	0.269799	6.11002	3.58164	0.00292602	0.0478605	-2.22097
Bradi4g06510.2|pacid:21814428	-1.93294	2.99955	-4.88614	0.000227824	0.0101412	0.755737
Bradi4g06560.1|pacid:21810381	0.511224	3.19285	3.63819	0.00261277	0.044791	-1.69449
Bradi4g07027.1|pacid:21814209	0.203389	4.97001	3.7165	0.00223407	0.0412626	-1.85589
Bradi4g07100.1|pacid:21812950	-6.02373	-1.24177	-7.1423	4.48974e-06	0.000881722	2.6062
Bradi4g07145.1|pacid:21814754	-2.09254	2.0351	-8.59361	5.1264e-07	0.000237765	6.41367
Bradi4g07380.1|pacid:21810298	2.26758	4.40981	3.67367	0.00243374	0.0433256	-1.64038
Bradi4g07910.1|pacid:21814464	0.332148	6.36462	4.02796	0.00120238	0.0280326	-1.35734
Bradi4g07990.1|pacid:21812317	0.423673	7.35159	5.83054	4.04612e-05	0.00354653	2.08027
Bradi4g08097.1|pacid:21810639	-0.17622	6.06575	-3.76675	0.00202082	0.03883	-1.84714
Bradi4g08110.1|pacid:21813569	-0.252408	4.242	-4.80701	0.0002647	0.0110544	0.377384
Bradi4g08120.1|pacid:21810436	0.280783	3.83034	4.14374	0.000956665	0.0242321	-0.822456
Bradi4g08420.1|pacid:21811587	-0.623273	6.21191	-4.06057	0.00112728	0.0268275	-1.27736
Bradi4g08540.1|pacid:21810557	-0.631317	3.00488	-3.66962	0.00245357	0.0435038	-1.55091
Bradi4g08680.2|pacid:21810336	0.355142	6.64356	4.30981	0.000690606	0.0198415	-0.7913
Bradi4g09457.1|pacid:21813200	1.13381	-0.431254	3.59924	0.00282464	0.0469566	-1.49824
Bradi4g09490.2|pacid:21812992	-0.90273	4.40919	-5.12103	0.000146612	0.00772478	0.979865
Bradi4g09567.1|pacid:21814555	-0.858349	6.31593	-3.59832	0.00282988	0.0469566	-2.20135
Bradi4g09630.1|pacid:21812784	0.34434	3.37952	3.97677	0.00133069	0.0298553	-1.0864
Bradi4g09875.1|pacid:21813656	2.8762	-3.40759	4.79962	0.000268448	0.0111509	-0.48654
Bradi4g09950.1|pacid:21809780	1.41624	0.435431	4.15594	0.000933961	0.0238714	-0.599303
Bradi4g10017.1|pacid:21810561	0.647631	2.27713	4.03761	0.00117964	0.0276667	-0.741585
Bradi4g10190.1|pacid:21814557	0.555392	3.1234	5.31532	0.000102364	0.00621328	1.49132
Bradi4g10220.1|pacid:21814377	0.840451	2.78689	5.5777	6.35188e-05	0.00472293	1.98366
Bradi4g10290.1|pacid:21810655	0.591562	7.93677	5.17429	0.000132796	0.00725446	0.868754
Bradi4g10577.1|pacid:21811721	-0.926128	1.98772	-3.65321	0.00253542	0.0441478	-1.40068
Bradi4g11137.1|pacid:21814227	0.420447	2.53521	4.21411	0.000833034	0.0223214	-0.44285
Bradi4g11340.1|pacid:21813719	0.945008	-0.417652	4.12053	0.00100145	0.0248392	-0.70944
Bradi4g11360.1|pacid:21810012	-0.482378	2.42815	-3.92739	0.00146768	0.0317669	-0.994089
Bradi4g11410.1|pacid:21813257	0.611835	5.01789	5.83441	4.01853e-05	0.00353232	2.20369
Bradi4g12600.2|pacid:21814720	0.962223	2.09434	5.44106	8.13438e-05	0.00552057	1.75472
Bradi4g13220.1|pacid:21813574	0.844164	3.25617	4.36383	0.000621491	0.0186911	-0.271768
Bradi4g13267.1|pacid:21810566	0.34864	4.64981	5.81914	4.12844e-05	0.00358828	2.19828
Bradi4g13730.1|pacid:21814153	-0.477337	4.76398	-7.81029	1.60093e-06	0.000457882	5.4687
Bradi4g13760.1|pacid:21812827	-1.15271	0.138191	-3.7385	0.00213802	0.0401577	-1.25475
Bradi4g14020.1|pacid:21813643	0.637286	7.92226	5.9244	3.4301e-05	0.00324489	2.2493
Bradi4g14030.2|pacid:21811144	-1.32928	0.164373	-3.66805	0.00246128	0.0435908	-1.37128
Bradi4g14237.1|pacid:21811883	-0.472872	4.67959	-5.05177	0.000166841	0.00841773	0.825205
Bradi4g14500.1|pacid:21810900	-0.679006	5.87781	-5.98863	3.06559e-05	0.00301975	2.39099
Bradi4g14850.2|pacid:21809813	-0.463141	3.3547	-5.4401	8.14857e-05	0.00552057	1.70243
Bradi4g15047.1|pacid:21813365	0.506534	6.89263	5.62353	5.84945e-05	0.00455885	1.7147
Bradi4g15060.1|pacid:21812320	0.310708	3.73212	4.3209	0.000675802	0.0195611	-0.436254
Bradi4g16000.2|pacid:21814613	0.204997	6.5272	4.52439	0.00045506	0.015689	-0.36734
Bradi4g16070.1|pacid:21813505	0.669965	3.90149	4.19081	0.000872047	0.0229117	-0.735433
Bradi4g16090.1|pacid:21812421	1.05749	0.832819	3.97818	0.00132697	0.0297935	-0.795905
Bradi4g16130.1|pacid:21811807	0.638768	3.00346	6.93779	6.22851e-06	0.00108377	4.21485
Bradi4g16505.1|pacid:21812802	-0.535135	2.62046	-3.93649	0.00144138	0.0314673	-1.01859
Bradi4g16510.1|pacid:21814768	-0.342851	5.75036	-3.64966	0.0025535	0.0442575	-2.07161
Bradi4g16630.1|pacid:21809969	-0.45245	4.84502	-4.41939	0.00055778	0.0176606	-0.57961
Bradi4g16800.1|pacid:21810555	0.293608	7.23316	3.70431	0.00228915	0.0417986	-2.00532
Bradi4g16885.1|pacid:21811022	-0.371517	5.23668	-5.10516	0.000151008	0.00786984	0.771076
Bradi4g17040.1|pacid:21811541	-0.502943	4.71816	-7.42069	2.90099e-06	0.000687135	4.88708
Bradi4g17230.1|pacid:21810883	-2.18127	7.37664	-4.89424	0.000224363	0.0100604	0.348982
Bradi4g17260.2|pacid:21814138	-1.46491	2.45402	-7.03182	5.35454e-06	0.00100497	4.30793
Bradi4g17340.1|pacid:21812983	-0.353572	3.7948	-4.25545	0.000768145	0.0214341	-0.590254
Bradi4g17430.1|pacid:21813616	-1.70903	-4.78615	-4.07621	0.00109297	0.0263054	-1.36253
Bradi4g17917.1|pacid:21813934	0.415184	4.89329	3.95661	0.00138497	0.0306302	-1.3569
Bradi4g18065.1|pacid:21810722	-0.851634	0.800425	-4.01261	0.00123947	0.0285661	-0.735025
Bradi4g18350.1|pacid:21814330	1.11048	3.53245	4.00107	0.00126812	0.0289328	-1.06301
Bradi4g18990.3|pacid:21812375	-0.353323	6.13826	-3.72876	0.00218004	0.0406536	-1.93332
Bradi4g19080.1|pacid:21812494	-1.72415	-0.499109	-4.41428	0.000563342	0.0177791	-0.253723
Bradi4g19470.1|pacid:21813353	-0.447739	7.86417	-4.69637	0.000326889	0.0126101	-0.046861
Bradi4g19550.1|pacid:21814230	0.790239	4.8259	6.44986	1.39148e-05	0.00183624	3.29371
Bradi4g19577.1|pacid:21813395	-0.424188	3.96386	-3.82648	0.00179393	0.0360517	-1.51462
Bradi4g19947.1|pacid:21812959	0.298965	3.8694	5.07014	0.000161206	0.00820053	0.89014
Bradi4g20140.1|pacid:21812297	-1.95369	-4.74521	-4.0696	0.00110734	0.0265327	-1.35503
Bradi4g20170.1|pacid:21813262	-2.05495	-0.221907	-6.95107	6.0965e-06	0.00106875	3.3223
Bradi4g20180.1|pacid:21810967	-1.88776	1.00476	-7.62822	2.10853e-06	0.000552391	4.81694
Bradi4g20197.1|pacid:21811027	-1.4877	2.34304	-7.86844	1.46741e-06	0.000429853	5.53403
Bradi4g20480.2|pacid:21812269	-0.764392	4.98202	-4.0059	0.00125605	0.0287843	-1.28134
Bradi4g20500.1|pacid:21812048	0.364081	6.71706	4.26593	0.000752523	0.0211232	-0.88142
Bradi4g20940.1|pacid:21814567	0.489625	4.73492	4.08223	0.00108006	0.0260599	-1.15095
Bradi4g21040.1|pacid:21812023	-0.335417	5.18384	-5.57233	6.41366e-05	0.00474963	1.69549
Bradi4g21050.1|pacid:21813601	-2.22187	-0.467369	-5.39396	8.86354e-05	0.00574169	1.10774
Bradi4g21170.1|pacid:21811484	0.615642	10.3691	5.27358	0.00011053	0.00644668	1.08837
Bradi4g21220.1|pacid:21811264	-1.47587	5.18184	-4.44544	0.00053026	0.0172297	-0.441374
Bradi4g21510.1|pacid:21814712	2.35456	-3.29435	5.35506	9.51695e-05	0.00598989	0.0283331
Bradi4g21740.1|pacid:21810474	-0.607868	2.7899	-5.58075	6.31707e-05	0.00472293	2.00543
Bradi4g21750.1|pacid:21810592	-1.60665	4.10615	-10.6553	3.52347e-08	4.37319e-05	9.22732
Bradi4g21870.1|pacid:21813076	0.379031	3.92693	3.66909	0.00245613	0.0435245	-1.78409
Bradi4g21900.1|pacid:21812673	0.575872	2.62215	4.45173	0.000523825	0.0171092	-0.0375179
Bradi4g21930.1|pacid:21810694	1.94277	-4.22711	5.00125	0.000183403	0.00891978	-0.123889
Bradi4g22090.1|pacid:21812047	-0.501108	4.7694	-4.74904	0.000295594	0.0118654	0.20952
Bradi4g22150.1|pacid:21812195	-0.674289	6.35082	-3.92662	0.00146992	0.0317841	-1.54578
Bradi4g22160.1|pacid:21813043	-0.322926	5.98876	-4.52447	0.000454988	0.015689	-0.357475
Bradi4g22170.1|pacid:21811953	-1.77979	-0.156534	-6.72323	8.83401e-06	0.00133087	3.0662
Bradi4g22620.1|pacid:21810046	1.85681	7.64221	5.30708	0.000103925	0.00621328	1.1446
Bradi4g22700.1|pacid:21812741	-0.622087	5.13285	-4.26191	0.000758485	0.021241	-0.696298
Bradi4g23800.1|pacid:21814226	-0.927991	4.47843	-3.59786	0.00283249	0.0469745	-2.0545
Bradi4g23967.1|pacid:21811818	-1.32199	2.39073	-4.6947	0.000327937	0.0126144	0.463684
Bradi4g24425.1|pacid:21813382	1.08566	2.41147	4.65198	0.000355919	0.0132893	0.368919
Bradi4g24430.1|pacid:21814134	1.62993	-0.801221	4.1201	0.0010023	0.0248404	-0.745224
Bradi4g24457.1|pacid:21810603	1.95078	6.64203	12.3647	5.12747e-09	1.09625e-05	11.1583
Bradi4g24650.1|pacid:21810340	-1.03186	7.69108	-3.56185	0.00304433	0.0491225	-2.28817
Bradi4g24847.1|pacid:21809747	-0.55069	4.79005	-6.13987	2.35843e-05	0.00254768	2.74303
Bradi4g25020.1|pacid:21810003	-1.03679	5.72479	-12.8106	3.21677e-09	8.31775e-06	11.6138
Bradi4g25030.1|pacid:21814673	-0.827476	4.14309	-6.81268	7.63059e-06	0.00122679	3.91359
Bradi4g25047.1|pacid:21814091	0.243077	5.76609	3.88703	0.00159025	0.0334848	-1.59857
Bradi4g25457.1|pacid:21810018	-0.446874	4.99312	-4.27472	0.000739679	0.020903	-0.776948
Bradi4g25530.1|pacid:21814790	0.239187	5.26797	4.36161	0.000624184	0.0187491	-0.624509
Bradi4g25570.1|pacid:21814615	1.41718	0.076231	4.41398	0.000563676	0.0177791	-0.176864
Bradi4g25580.1|pacid:21813203	-0.360665	7.40158	-3.63721	0.00261793	0.0448547	-2.14087
Bradi4g25630.1|pacid:21810765	0.615603	7.00678	4.50771	0.000469971	0.0160074	-0.412063
Bradi4g25710.1|pacid:21814652	0.542125	5.43396	5.77771	4.44272e-05	0.0037768	2.03131
Bradi4g25880.1|pacid:21812460	-0.727351	7.33184	-5.11717	0.000147668	0.00772681	0.761334
Bradi4g25900.1|pacid:21812256	-0.673176	7.24416	-7.26815	3.68067e-06	0.000787638	4.53035
Bradi4g26342.1|pacid:21811982	-0.81461	6.00346	-7.42704	2.87255e-06	0.000685634	4.81687
Bradi4g26420.1|pacid:21812060	1.10411	0.0163625	4.34972	0.000638832	0.0189732	-0.262336
Bradi4g26470.1|pacid:21811752	0.736389	1.1626	3.6036	0.00280007	0.0467366	-1.45642
Bradi4g26560.1|pacid:21813444	1.28214	2.37518	4.43702	0.000538995	0.0172952	-0.218309
Bradi4g26640.1|pacid:21811319	0.341756	4.72486	3.68918	0.00235945	0.0425401	-1.87123
Bradi4g26670.3|pacid:21812497	0.485561	6.80655	4.71613	0.00031477	0.0123476	-0.0061433
Bradi4g26820.1|pacid:21812330	-0.852013	2.17531	-4.4902	0.000486178	0.0163473	0.0951224
Bradi4g27341.1|pacid:21811680	1.32268	5.00302	7.58614	2.24845e-06	0.000576588	5.1176
Bradi4g27350.1|pacid:21810714	1.60899	3.63727	9.12383	2.46903e-07	0.000141873	7.31595
Bradi4g27390.1|pacid:21814074	1.42465	0.0748579	4.30538	0.000696619	0.0199562	-0.344836
Bradi4g27500.1|pacid:21810997	2.62449	-3.16321	3.64637	0.00257035	0.0443187	-1.77741
Bradi4g27660.1|pacid:21813307	-0.513786	3.1882	-4.47659	0.000499162	0.0166008	-0.0233164
Bradi4g27720.1|pacid:21810903	-0.952295	4.9203	-6.72593	8.79502e-06	0.00133087	3.73808
Bradi4g27740.2|pacid:21810659	-0.641711	4.00547	-3.57626	0.00295766	0.0482449	-2.06347
Bradi4g27760.4|pacid:21810430	-2.03308	3.1371	-5.25898	0.000113545	0.0065854	1.31376
Bradi4g27960.1|pacid:21810119	-1.11657	2.48185	-6.52412	1.22867e-05	0.00168183	3.55589
Bradi4g28000.1|pacid:21811606	0.432651	5.21028	3.91538	0.00150311	0.0322993	-1.52604
Bradi4g28300.1|pacid:21812526	-0.403245	5.48751	-5.79362	4.31918e-05	0.00370118	2.07135
Bradi4g28510.2|pacid:21809926	0.444166	2.85349	3.70604	0.00228127	0.0417609	-1.47846
Bradi4g28597.1|pacid:21813331	2.76281	-4.5691	4.17871	0.000893044	0.0232469	-1.19178
Bradi4g28640.1|pacid:21814503	0.862011	2.5662	4.60729	0.000387828	0.0140255	0.287941
Bradi4g29720.1|pacid:21811005	1.49853	4.76766	3.98905	0.00129868	0.0294302	-1.22713
Bradi4g29830.1|pacid:21812854	0.286875	6.10521	3.9005	0.00154822	0.0329264	-1.58394
Bradi4g30060.2|pacid:21809920	0.726628	7.82466	5.60367	6.06191e-05	0.00461475	1.66876
Bradi4g30080.1|pacid:21810065	1.6362	1.11076	6.45134	1.38801e-05	0.00183624	3.22493
Bradi4g30120.1|pacid:21811205	0.990116	3.38139	4.46214	0.000513348	0.0168987	-0.0605229
Bradi4g30130.1|pacid:21813489	-2.23101	3.88747	-8.70139	4.40767e-07	0.000231806	6.69832
Bradi4g30210.1|pacid:21812896	-0.398854	5.67822	-4.29837	0.000706236	0.0201395	-0.787022
Bradi4g30240.1|pacid:21813595	-1.44812	2.17787	-6.43542	1.42568e-05	0.00184322	3.36293
Bradi4g30390.1|pacid:21812966	0.797747	3.94935	4.81777	0.000259345	0.0109675	0.448017
Bradi4g30670.1|pacid:21812480	-4.71536	-2.74681	-6.85207	7.15643e-06	0.00117782	1.68646
Bradi4g30690.1|pacid:21810677	-1.51632	1.91867	-4.47512	0.000500594	0.0166128	0.0837191
Bradi4g30720.1|pacid:21812717	0.542773	5.62599	4.27867	0.000733988	0.02078	-0.820407
Bradi4g30810.1|pacid:21810211	0.905625	3.8437	4.40373	0.000575021	0.0180523	-0.264108
Bradi4g31016.2|pacid:21812756	0.24573	6.67336	3.7956	0.00190778	0.0375124	-1.81947
Bradi4g31090.1|pacid:21813173	0.396299	4.36554	4.68439	0.000334472	0.0127812	0.109465
Bradi4g31110.1|pacid:21809821	-0.616727	5.47925	-4.10906	0.00102436	0.0251065	-1.19955
Bradi4g31140.1|pacid:21813922	0.599764	5.24966	4.07525	0.00109505	0.0263193	-1.17711
Bradi4g31270.1|pacid:21812944	0.299667	3.76382	4.89577	0.000223715	0.0100574	0.626828
Bradi4g31330.1|pacid:21814573	-1.2108	5.66194	-5.34481	9.69738e-05	0.00604217	1.25329
Bradi4g31440.2|pacid:21810860	-0.600683	10.029	-7.32005	3.39318e-06	0.000757461	4.64006
Bradi4g31460.1|pacid:21810974	0.34169	5.17369	5.34106	9.76427e-05	0.00607165	1.23529
Bradi4g31800.2|pacid:21811009	-0.7668	3.85764	-3.66034	0.0024995	0.0438423	-1.72047
Bradi4g32027.1|pacid:21810181	0.526252	4.00954	3.83364	0.00176851	0.0357027	-1.40576
Bradi4g32080.1|pacid:21810851	-0.57998	3.44386	-5.17539	0.000132525	0.00725243	1.16026
Bradi4g32090.1|pacid:21812172	0.408486	5.21207	4.42445	0.000552325	0.0175236	-0.495421
Bradi4g32270.1|pacid:21810578	-1.04035	2.21964	-4.0305	0.00119635	0.0279529	-0.802176
Bradi4g32350.1|pacid:21812780	-0.708487	3.27361	-4.79835	0.000269098	0.0111629	0.551065
Bradi4g32580.1|pacid:21814778	-3.68323	-1.88743	-6.14031	2.35664e-05	0.00254768	1.79056
Bradi4g32620.1|pacid:21812252	-0.933707	2.63331	-3.58264	0.00292015	0.0477897	-1.76771
Bradi4g32730.1|pacid:21813411	-0.57371	2.87399	-3.96535	0.00136116	0.0302546	-0.950632
Bradi4g33000.1|pacid:21810845	1.36411	4.03779	5.3649	9.3471e-05	0.00593111	1.47117
Bradi4g33010.1|pacid:21809890	0.427724	3.38856	4.76029	0.000289321	0.0117625	0.477307
Bradi4g33130.1|pacid:21812323	-0.780759	3.78669	-4.65625	0.000353014	0.0132893	0.186802
Bradi4g33270.1|pacid:21810899	-0.604349	0.823661	-3.58863	0.00288529	0.0475491	-1.48303
Bradi4g33550.1|pacid:21813525	1.23709	4.6528	5.30797	0.000103755	0.00621328	1.20451
Bradi4g33727.1|pacid:21811074	-2.17265	3.20588	-11.0943	2.09952e-08	3.06109e-05	9.63412
Bradi4g33860.1|pacid:21813431	0.484341	6.6235	3.79524	0.00190916	0.0375124	-1.80869
Bradi4g34050.1|pacid:21813484	0.197272	6.85142	3.65199	0.00254163	0.0442313	-2.10633
Bradi4g34060.1|pacid:21813587	-1.3585	4.58559	-5.27123	0.000111009	0.00646248	1.22432
Bradi4g34200.1|pacid:21810741	-1.16213	4.39592	-4.92327	0.000212394	0.00979252	0.556547
Bradi4g34390.1|pacid:21811172	-0.420202	3.57281	-3.55173	0.00310666	0.0497131	-2.09586
Bradi4g34420.1|pacid:21814147	-0.800985	4.74056	-5.95208	3.26773e-05	0.0031587	2.43359
Bradi4g34490.1|pacid:21812721	0.432065	4.15909	4.86203	0.00023846	0.0104322	0.503234
Bradi4g34637.1|pacid:21814269	0.651756	5.51218	6.50903	1.26006e-05	0.00169257	3.34442
Bradi4g35000.3|pacid:21812923	-0.739265	3.08003	-3.70412	0.00229004	0.0417986	-1.4825
Bradi4g35020.1|pacid:21811774	0.614126	4.75377	3.59159	0.00286827	0.0473905	-2.09153
Bradi4g35257.1|pacid:21810610	-0.438484	5.48287	-7.05403	5.16753e-06	0.000983702	4.2383
Bradi4g35310.1|pacid:21812877	0.574513	6.88151	4.00615	0.00125543	0.0287843	-1.39959
Bradi4g35336.1|pacid:21810994	-0.825645	3.89723	-6.44079	1.41286e-05	0.00183624	3.38729
Bradi4g35720.2|pacid:21813235	-4.22499	-4.38007	-5.13654	0.00014244	0.00765586	0.00353541
Bradi4g35780.1|pacid:21810772	-1.52731	3.34323	-6.30001	1.79279e-05	0.00213327	3.18137
Bradi4g35890.1|pacid:21810172	1.07688	3.40004	4.34225	0.000648214	0.0191374	-0.542326
Bradi4g35950.1|pacid:21811089	0.743777	5.4848	6.66915	9.65696e-06	0.0013937	3.6317
Bradi4g36060.1|pacid:21810127	-1.21644	3.95074	-4.64754	0.000358962	0.0132893	0.140819
Bradi4g36070.1|pacid:21809773	-2.12709	-4.63019	-4.24799	0.000779448	0.0215942	-1.13804
Bradi4g36120.1|pacid:21813513	0.507523	5.51731	3.96159	0.00137135	0.0304157	-1.48076
Bradi4g36160.1|pacid:21814511	0.393337	8.12846	5.28861	0.000107514	0.00632951	1.08686
Bradi4g36240.1|pacid:21813675	-0.867444	4.45884	-4.36636	0.000618436	0.0186487	-0.544392
Bradi4g36290.2|pacid:21811940	3.82702	-0.562122	3.72861	0.0021807	0.0406536	-1.49494
Bradi4g36780.1|pacid:21812897	-0.561442	2.97782	-4.46093	0.000514557	0.0168987	-0.0597091
Bradi4g36880.1|pacid:21810549	0.827022	6.03774	4.8713	0.000234311	0.010342	0.31468
Bradi4g36890.1|pacid:21812613	0.623471	5.58258	4.84976	0.000244069	0.0105648	0.29918
Bradi4g37170.1|pacid:21813778	3.66843	-1.76011	4.18096	0.000889101	0.0231637	-1.1421
Bradi4g37340.1|pacid:21810199	0.57379	6.2522	4.04681	0.00115836	0.0272914	-1.31733
Bradi4g37360.1|pacid:21813932	-0.512159	4.79011	-5.5384	6.81839e-05	0.00490177	1.66678
Bradi4g37400.1|pacid:21813037	0.298766	5.43898	3.74323	0.00211794	0.039912	-1.84439
Bradi4g37420.1|pacid:21810326	-1.36076	3.03435	-8.80198	3.83267e-07	0.000211684	6.78031
Bradi4g37530.1|pacid:21813143	0.304768	4.19514	4.56976	0.000416897	0.0147334	-0.0772098
Bradi4g38037.1|pacid:21810245	-0.686512	4.78102	-6.92086	6.40123e-06	0.00109737	4.04235
Bradi4g38250.1|pacid:21810306	-1.52177	2.57991	-7.62513	2.11849e-06	0.000552391	5.0854
Bradi4g38620.1|pacid:21814537	-0.504476	6.56123	-4.59284	0.00039876	0.0142761	-0.24047
Bradi4g38700.1|pacid:21811664	0.351734	4.53321	3.94949	0.00140466	0.0308585	-1.34041
Bradi4g38810.1|pacid:21814071	-0.489549	3.17899	-5.17812	0.000131855	0.00722852	1.24768
Bradi4g38965.1|pacid:21813253	-2.74567	-3.04884	-3.57166	0.0029851	0.04852	-1.8638
Bradi4g39197.1|pacid:21814177	-0.577606	6.53637	-5.21331	0.000123536	0.00691913	0.95352
Bradi4g39227.1|pacid:21812569	-0.453272	3.57918	-4.34335	0.000646814	0.0191143	-0.401955
Bradi4g39270.1|pacid:21813841	0.785896	0.947851	3.94689	0.00141194	0.0309837	-0.851302
Bradi4g39350.2|pacid:21810889	-1.05238	2.46109	-5.22022	0.000121968	0.00686849	1.38912
Bradi4g39617.1|pacid:21814536	-1.27445	1.18963	-3.88885	0.00158449	0.0334418	-0.970841
Bradi4g40150.1|pacid:21814098	-0.394268	5.48544	-5.42628	8.35617e-05	0.00562438	1.39026
Bradi4g40160.1|pacid:21811076	0.58102	6.79017	3.7326	0.0021634	0.0403899	-1.9367
Bradi4g40250.1|pacid:21810044	-0.921728	3.61905	-5.89245	3.62796e-05	0.00336036	2.39548
Bradi4g40400.1|pacid:21811410	-0.919002	4.98777	-4.85981	0.000239465	0.0104359	0.369861
Bradi4g40470.1|pacid:21812814	1.06866	2.28761	4.76661	0.000285859	0.0117017	0.597818
Bradi4g40530.1|pacid:21811608	0.346523	5.35323	3.92724	0.0014681	0.0317669	-1.50728
Bradi4g40580.1|pacid:21814271	-1.06727	2.48426	-4.54141	0.000440341	0.0152663	0.131615
Bradi4g40740.1|pacid:21812508	-0.746743	6.65871	-8.34197	7.33214e-07	0.00027745	6.18695
Bradi4g40760.1|pacid:21813507	-0.474082	4.48129	-4.45582	0.000519681	0.0170097	-0.368592
Bradi4g40780.1|pacid:21811461	0.605486	8.69832	3.85562	0.00169278	0.0348379	-1.69245
Bradi4g41070.1|pacid:21814644	-0.331845	4.4416	-3.86298	0.00166817	0.0345452	-1.47622
Bradi4g41590.2|pacid:21810288	0.691325	6.24599	9.64042	1.24748e-07	9.21622e-05	7.97892
Bradi4g41760.1|pacid:21813687	0.312073	6.73749	3.55502	0.00308624	0.0494643	-2.29993
Bradi4g41790.1|pacid:21809802	0.446306	5.88841	7.37814	3.09917e-06	0.00070709	4.72634
Bradi4g41870.2|pacid:21811765	-0.558971	5.67655	-5.67401	5.34375e-05	0.00429767	1.83067
Bradi4g42320.2|pacid:21811377	1.54157	2.09094	6.52329	1.23038e-05	0.00168183	3.40167
Bradi4g42337.1|pacid:21811573	-0.608553	4.22255	-6.3854	1.55115e-05	0.00194861	3.23127
Bradi4g42517.1|pacid:21810479	-0.574916	4.27157	-4.56745	0.000418754	0.0147821	-0.146637
Bradi4g42620.1|pacid:21812834	-0.607066	4.03599	-3.68403	0.00238387	0.0428806	-1.71312
Bradi4g42760.1|pacid:21811131	1.41777	1.28235	5.15808	0.00013685	0.00744971	1.21948
Bradi4g42817.1|pacid:21814120	0.287284	5.54525	3.69979	0.00230996	0.0419749	-1.94421
Bradi4g43110.1|pacid:21812758	-1.41729	5.92381	-9.31252	1.91788e-07	0.000126617	7.55303
Bradi4g43250.1|pacid:21811930	-0.523508	5.98427	-7.19577	4.12521e-06	0.00084769	4.42018
Bradi4g43380.1|pacid:21812933	0.995984	6.57264	4.69854	0.000325539	0.0125975	-0.0310039
Bradi4g43690.1|pacid:21813938	0.703985	4.64851	5.92876	3.40395e-05	0.00323001	2.33773
Bradi4g43900.1|pacid:21811054	-1.56053	4.09657	-10.7052	3.31927e-08	4.37319e-05	9.24514
Bradi4g44000.1|pacid:21812595	-0.956334	4.53266	-4.40176	0.000577236	0.0180549	-0.335902
Bradi4g44390.1|pacid:21810407	-1.52069	5.4195	-4.51943	0.000459441	0.0157351	-0.264211
Bradi4g44420.1|pacid:21814247	0.431371	3.35413	4.41385	0.000563814	0.0177791	-0.205604
Bradi4g44427.1|pacid:21814400	0.551901	6.21843	4.93977	0.000205888	0.00954931	0.435013
Bradi4g44460.1|pacid:21813915	-1.1214	6.63363	-3.75052	0.00208734	0.0395098	-1.87818
Bradi4g44500.2|pacid:21814352	0.491564	3.98587	4.30497	0.000697172	0.0199562	-0.559721
Bradi4g44540.1|pacid:21814506	0.369882	5.7521	4.44124	0.000534595	0.0172569	-0.482017
Bradi4g44550.2|pacid:21812580	-0.443493	4.38405	-3.72224	0.00220862	0.0409877	-1.75786
Bradi4g44575.2|pacid:21810138	0.494661	4.58713	4.48759	0.000488641	0.0163473	-0.253089
Bradi4g44603.1|pacid:21812436	0.474809	6.12922	4.34665	0.000642662	0.019046	-0.702716
Bradi4g44650.1|pacid:21814158	-0.802193	5.61989	-5.78006	4.42423e-05	0.00377141	2.05217
Bradi4g44660.1|pacid:21812184	-0.336574	5.55426	-4.98849	0.000187853	0.00904804	0.551325
Bradi4g44760.1|pacid:21812952	-1.05877	4.36782	-5.77149	4.49199e-05	0.00379787	2.069
Bradi4g44810.1|pacid:21812185	-1.50662	1.32541	-4.86418	0.00023749	0.0104118	0.753395
Bradi4g44838.2|pacid:21812824	-1.07271	4.66115	-4.99874	0.000184272	0.00893954	0.71819
Bradi4g44860.1|pacid:21814024	-1.33345	3.39418	-5.86202	3.82753e-05	0.00345311	2.39989
Bradi4g44870.1|pacid:21814467	1.31358	7.70691	4.38343	0.000598207	0.0183598	-0.655135
Bradi4g44997.2|pacid:21810649	-0.758485	4.20831	-7.03849	5.29764e-06	0.00100232	4.32552
Bradi4g45010.1|pacid:21813621	2.12128	6.70029	9.86884	9.30494e-08	8.01802e-05	8.26978
Bradi4g45030.1|pacid:21813975	-0.351713	5.74523	-5.94955	3.28226e-05	0.0031629	2.31349
Bradi4g45227.1|pacid:21812289	-0.381311	4.68917	-4.44261	0.000533176	0.0172345	-0.414191
Bradi4g45360.1|pacid:21810260	-0.889247	6.12679	-9.99353	7.9461e-08	7.25175e-05	8.43172
Bradi1g00427.1|pacid:21816073	1.31972	1.11592	4.25445	0.000769643	0.0214374	-0.32135
Bradi1g00470.3|pacid:21818406	-0.413846	5.54273	-3.58279	0.00291923	0.0477897	-2.17767
Bradi1g00480.2|pacid:21820494	0.34475	6.31889	4.22225	0.000819826	0.0221782	-0.961224
Bradi1g00540.1|pacid:21821860	-1.82744	-0.538694	-4.18816	0.000876609	0.0229833	-0.633696
Bradi1g00900.1|pacid:21815092	-1.67208	2.32084	-7.53361	2.43697e-06	0.000595406	5.01247
Bradi1g00980.2|pacid:21816900	-1.46027	0.70796	-3.84927	0.00171432	0.0351217	-1.03544
Bradi1g00980.1|pacid:21816899	0.563473	6.56847	5.01048	0.000180256	0.00882609	0.557873
Bradi1g01420.1|pacid:21819626	-0.270707	6.26453	-3.58518	0.00290533	0.0476981	-2.2214
Bradi1g01442.1|pacid:21822480	-1.44879	1.93301	-5.65262	5.55227e-05	0.00441053	2.11475
Bradi1g01460.1|pacid:21815441	0.40876	5.19923	5.30819	0.000103713	0.00621328	1.202
Bradi1g01660.1|pacid:21819176	-0.508811	5.31718	-5.12459	0.000145642	0.00771183	0.797699
Bradi1g01840.1|pacid:21821496	0.37841	6.2881	5.83678	4.00182e-05	0.00353232	2.10636
Bradi1g01936.1|pacid:21818247	0.320647	5.42055	3.80984	0.00185441	0.0367436	-1.71073
Bradi1g01960.1|pacid:21818662	1.02672	-0.623969	4.11232	0.00101778	0.0250432	-0.707146
Bradi1g02100.1|pacid:21821943	0.501339	4.94936	4.81607	0.000260185	0.0109675	0.302591
Bradi1g02145.1|pacid:21819875	0.319417	3.1987	4.09512	0.00105292	0.0255441	-0.807005
Bradi1g02150.1|pacid:21818613	-0.548818	4.7808	-4.62437	0.000375299	0.0137143	-0.0970169
Bradi1g02160.1|pacid:21821833	-0.228414	5.19054	-3.56519	0.00302402	0.0489158	-2.20792
Bradi1g02210.1|pacid:21821183	0.663826	2.72042	3.68536	0.00237754	0.0427916	-1.45402
Bradi1g02247.1|pacid:21821614	0.438108	3.30328	4.44365	0.000532097	0.0172343	-0.150321
Bradi1g02550.1|pacid:21819171	-0.578752	5.85087	-4.20584	0.000846666	0.0225117	-0.979018
Bradi1g02750.1|pacid:21815189	-0.438539	3.90564	-4.12394	0.000994729	0.0247518	-0.860176
Bradi1g02806.1|pacid:21820250	2.0878	-4.58307	3.65381	0.00253237	0.0441211	-1.8118
Bradi1g03010.2|pacid:21816208	-0.379213	3.48332	-4.07346	0.00109894	0.0263923	-0.892187
Bradi1g03050.1|pacid:21820419	0.324627	5.41945	3.66305	0.00248598	0.0437288	-2.02329
Bradi1g03160.1|pacid:21817150	0.333837	5.45998	4.08618	0.00107167	0.0259181	-1.19114
Bradi1g03250.2|pacid:21816456	-0.435735	9.13915	-4.96331	0.000196959	0.00928791	0.487619
Bradi1g03277.1|pacid:21822074	0.842721	4.18319	7.93137	1.33605e-06	0.00041046	5.6782
Bradi1g03500.1|pacid:21822911	-0.939784	3.11214	-4.55665	0.000427572	0.014926	0.125314
Bradi1g03510.1|pacid:21818007	-2.47239	6.12122	-10.2211	5.97976e-08	6.04445e-05	8.73831
Bradi1g03560.1|pacid:21815766	-0.51031	4.82883	-6.15803	2.2858e-05	0.00251955	2.74113
Bradi1g03840.1|pacid:21815926	-1.54893	4.87176	-5.82578	4.08028e-05	0.00356639	2.24549
Bradi1g03940.1|pacid:21819546	-0.788987	3.62041	-3.83312	0.00177036	0.0357169	-1.41296
Bradi1g03947.1|pacid:21814961	-1.39145	5.05039	-4.34021	0.000650798	0.019159	-0.665421
Bradi1g04150.1|pacid:21820881	-1.40946	5.86397	-4.44699	0.000528658	0.0172177	-0.443094
Bradi1g04690.1|pacid:21822211	-1.62784	2.04041	-5.98053	3.10924e-05	0.00303127	2.67545
Bradi1g04790.1|pacid:21819144	-0.323964	4.48975	-6.07083	2.65732e-05	0.00273934	2.63527
Bradi1g05140.1|pacid:21817657	-1.33722	-0.52423	-4.02082	0.00121948	0.0283228	-0.86052
Bradi1g05210.1|pacid:21820894	0.274907	3.92677	3.69218	0.00234532	0.0423951	-1.74802
Bradi1g05330.1|pacid:21821111	1.33086	5.5875	8.37152	7.0277e-07	0.000274853	6.23229
Bradi1g05500.1|pacid:21820836	-0.996174	6.19708	-6.31868	1.73677e-05	0.0020971	2.95305
Bradi1g05550.1|pacid:21822534	-0.80209	3.52211	-5.36102	9.41373e-05	0.00595466	1.59746
Bradi1g05590.1|pacid:21815311	0.432463	3.71156	3.65876	0.00250742	0.0439315	-1.76706
Bradi1g05660.1|pacid:21818936	0.219552	6.39093	3.56775	0.00300855	0.0487989	-2.26618
Bradi1g05860.1|pacid:21821178	-0.847445	2.31627	-3.57571	0.00296097	0.0482449	-1.70148
Bradi1g05890.1|pacid:21822352	1.42138	4.76722	11.7804	9.65342e-09	1.5765e-05	10.4765
Bradi1g06030.1|pacid:21823715	-1.0828	3.846	-6.95766	6.03211e-06	0.00106875	4.24282
Bradi1g06080.1|pacid:21822206	-0.313466	7.42194	-4.75204	0.00029391	0.0118131	0.0615443
Bradi1g06100.1|pacid:21817317	0.725282	1.75876	4.75643	0.000291457	0.0117897	0.578051
Bradi1g06177.1|pacid:21818557	-0.472753	5.60929	-3.95463	0.00139042	0.0306852	-1.47536
Bradi1g06230.1|pacid:21815530	-0.511686	2.3685	-3.54718	0.00313514	0.0498873	-1.72631
Bradi1g06340.2|pacid:21823417	-1.80851	2.26221	-4.12102	0.00100048	0.0248352	-0.563724
Bradi1g06340.1|pacid:21823416	-1.21829	7.57408	-7.40213	2.98576e-06	0.000696579	4.74789
Bradi1g06430.1|pacid:21819689	-0.871387	10.2471	-8.79152	3.88861e-07	0.000211684	6.83792
Bradi1g06540.1|pacid:21817267	0.616953	9.3548	3.86428	0.00166387	0.0345452	-1.66949
Bradi1g06560.1|pacid:21821816	-0.815048	4.76436	-4.62988	0.000371345	0.0136039	-0.0724913
Bradi1g06620.3|pacid:21818827	-0.455073	4.37537	-3.77501	0.00198776	0.0385972	-1.67882
Bradi1g06630.2|pacid:21815940	-0.226541	5.66552	-3.69176	0.00234731	0.0423951	-1.98058
Bradi1g06635.1|pacid:21817670	1.27853	1.89599	4.55657	0.000427639	0.014926	0.213984
Bradi1g06670.1|pacid:21821152	0.96008	4.12839	4.16985	0.000908738	0.0234977	-0.745542
Bradi1g06680.1|pacid:21822415	-1.60107	3.3772	-5.53791	6.82446e-05	0.00490177	1.82598
Bradi1g06690.1|pacid:21817767	-2.18396	1.90395	-5.90998	3.51798e-05	0.00328793	2.56014
Bradi1g06740.1|pacid:21818636	-1.71061	-4.40533	-3.82769	0.00178961	0.0359882	-1.57733
Bradi1g07080.1|pacid:21823489	0.365783	4.87952	4.65404	0.000354511	0.0132893	0.0698635
Bradi1g07120.1|pacid:21821407	-0.818991	5.15155	-4.18224	0.00088687	0.0231444	-0.922784
Bradi1g07180.1|pacid:21819268	-0.336918	3.89603	-3.72321	0.00220431	0.0409877	-1.59611
Bradi1g07277.1|pacid:21821131	1.01975	6.01245	7.76286	1.71931e-06	0.000484987	5.34195
Bradi1g07360.1|pacid:21821758	-0.588179	3.75705	-4.95991	0.000198224	0.00933336	0.76894
Bradi1g07450.1|pacid:21815297	-0.718667	2.82937	-6.71509	8.95313e-06	0.00133561	3.86383
Bradi1g07495.1|pacid:21821599	-2.09052	1.87851	-4.02948	0.00119876	0.0279882	-0.706448
Bradi1g07560.1|pacid:21821311	-0.397998	4.8342	-4.19379	0.00086695	0.0228552	-0.899238
Bradi1g07577.1|pacid:21820213	-0.386246	4.45751	-5.05539	0.000165714	0.00837448	0.828869
Bradi1g07640.1|pacid:21817214	0.256499	4.93089	3.94483	0.00141772	0.0310667	-1.38551
Bradi1g08000.1|pacid:21823670	0.252307	6.04648	4.20125	0.000854337	0.0226768	-0.990777
Bradi1g08310.2|pacid:21819203	-2.07423	3.64318	-4.42891	0.000547556	0.0174971	-0.123373
Bradi1g08400.1|pacid:21821208	0.247852	6.63606	3.71565	0.00223786	0.0412764	-1.98139
Bradi1g08410.1|pacid:21820942	-1.05225	2.59556	-5.20872	0.00012459	0.00692813	1.3629
Bradi1g08620.1|pacid:21815055	0.307734	5.37418	4.42451	0.000552252	0.0175236	-0.484829
Bradi1g08720.1|pacid:21818141	-0.441696	4.43686	-4.23756	0.000795567	0.0218071	-0.798538
Bradi1g08840.1|pacid:21819291	0.407218	2.73383	4.05775	0.00113358	0.0269119	-0.805605
Bradi1g08950.1|pacid:21815030	0.741527	1.81247	4.76144	0.00028869	0.0117556	0.588793
Bradi1g09200.1|pacid:21820498	0.197868	4.88201	3.8294	0.00178353	0.0359126	-1.61418
Bradi1g09300.2|pacid:21815738	-1.46812	5.86621	-9.54913	1.4046e-07	9.90532e-05	7.86506
Bradi1g09410.1|pacid:21821278	-0.828699	7.20194	-4.17761	0.00089498	0.0232702	-1.06401
Bradi1g09460.1|pacid:21816355	-0.976906	6.52774	-5.07576	0.000159523	0.00815459	0.690862
Bradi1g09710.1|pacid:21817587	0.541861	8.34167	5.01419	0.000179007	0.008811	0.567879
Bradi1g09780.1|pacid:21822129	-0.558409	2.44757	-3.8628	0.00166875	0.0345452	-1.08241
Bradi1g09860.1|pacid:21817156	0.897291	1.18398	3.94119	0.00142801	0.0312481	-0.862822
Bradi1g10000.1|pacid:21820623	0.265405	5.03302	3.90217	0.00154309	0.0328849	-1.46525
Bradi1g10130.1|pacid:21821606	-1.60484	0.106682	-5.11964	0.000146992	0.00772478	0.928491
Bradi1g10680.1|pacid:21815029	-1.12906	-0.216474	-4.43846	0.000537495	0.0172828	-0.213583
Bradi1g10900.1|pacid:21820017	0.309794	6.56041	4.07266	0.00110066	0.0264133	-1.26651
Bradi1g10950.1|pacid:21820621	0.215858	6.95973	3.77013	0.0020072	0.0387289	-1.87225
Bradi1g10960.1|pacid:21817731	-0.67575	5.80391	-4.76541	0.000286512	0.011704	0.130243
Bradi1g11180.1|pacid:21815509	0.260688	5.61232	5.86399	3.81425e-05	0.00345311	2.18433
Bradi1g11530.1|pacid:21816627	0.377035	5.61997	4.80836	0.000264023	0.0110409	0.209589
Bradi1g11620.1|pacid:21816497	-0.686196	5.09065	-4.48145	0.000494487	0.0165161	-0.297002
Bradi1g11660.1|pacid:21815291	0.694585	5.57129	4.82575	0.000255445	0.0108876	0.226149
Bradi1g11670.1|pacid:21815252	0.498617	8.94472	4.03671	0.00118174	0.027695	-1.32765
Bradi1g11910.1|pacid:21820304	-0.91992	3.3748	-4.3637	0.000621653	0.0186911	-0.41318
Bradi1g12130.1|pacid:21819485	3.37949	3.00571	4.47582	0.000499913	0.0166079	0.0565722
Bradi1g12140.1|pacid:21818435	0.836782	5.99091	5.02794	0.00017445	0.00866081	0.595988
Bradi1g12230.1|pacid:21822999	-0.358347	7.78651	-4.74524	0.000297743	0.0119325	0.0477422
Bradi1g12280.1|pacid:21819955	1.00154	7.3936	4.02477	0.00120998	0.0281444	-1.36605
Bradi1g12340.2|pacid:21818859	0.287252	5.72626	4.52459	0.000454885	0.015689	-0.336144
Bradi1g12550.2|pacid:21818273	-0.868535	6.58978	-3.66983	0.00245254	0.0435038	-2.07284
Bradi1g12550.1|pacid:21818272	-1.20285	7.01058	-6.39208	1.53374e-05	0.00194246	3.07426
Bradi1g12570.1|pacid:21816147	-0.579562	4.42142	-4.68937	0.000331298	0.0126755	0.192779
Bradi1g12960.2|pacid:21823239	-0.463836	4.5837	-3.71902	0.00222288	0.0411538	-1.8228
Bradi1g12990.1|pacid:21820644	-1.3254	2.81829	-5.72254	4.90047e-05	0.00404406	2.23216
Bradi1g13000.1|pacid:21817362	-1.36363	2.57457	-5.38786	8.96288e-05	0.00576926	1.65835
Bradi1g13120.1|pacid:21818558	-0.628417	3.06969	-3.88574	0.00159431	0.0335162	-1.22949
Bradi1g13232.1|pacid:21819059	-0.525218	3.82531	-4.19731	0.00086098	0.0228141	-0.699951
Bradi1g13520.1|pacid:21815895	0.338632	4.34634	3.89783	0.00155645	0.0330091	-1.43428
Bradi1g13640.1|pacid:21822814	0.252733	7.57528	4.37196	0.000611718	0.0185203	-0.681917
Bradi1g13660.1|pacid:21820666	-0.769752	2.43929	-5.56908	6.4513e-05	0.00476613	1.98684
Bradi1g13690.1|pacid:21817164	0.171348	5.71363	3.87508	0.00162849	0.0339815	-1.61584
Bradi1g13730.1|pacid:21815781	-0.955823	3.06629	-7.16105	4.3582e-06	0.000872945	4.55191
Bradi1g13980.1|pacid:21816209	0.766857	5.58004	3.70948	0.00226563	0.0416224	-1.97865
Bradi1g14110.1|pacid:21823044	0.853411	1.89774	4.14176	0.000960416	0.0242677	-0.554721
Bradi1g14220.1|pacid:21816886	-0.269944	4.74613	-4.83565	0.000250688	0.0107588	0.305904
Bradi1g14370.1|pacid:21817737	-0.775285	5.28334	-3.76456	0.00202966	0.0388516	-1.82329
Bradi1g14760.1|pacid:21815300	0.531301	2.85528	3.80941	0.001856	0.0367517	-1.2793
Bradi1g14910.1|pacid:21818264	0.321747	4.20231	4.02792	0.00120247	0.0280326	-1.10827
Bradi1g15010.1|pacid:21818563	0.506053	5.38083	4.44083	0.000535021	0.0172569	-0.496281
Bradi1g15030.1|pacid:21817421	-1.77885	5.55423	-6.35695	1.62763e-05	0.00201183	3.07845
Bradi1g15080.1|pacid:21815088	0.27838	4.62675	3.75544	0.00206693	0.0393223	-1.77521
Bradi1g15290.1|pacid:21823487	0.721594	9.94277	6.31905	1.73567e-05	0.0020971	2.9692
Bradi1g15360.1|pacid:21817725	0.249547	5.62956	3.57678	0.00295464	0.0482269	-2.20696
Bradi1g15400.1|pacid:21821931	-0.515471	8.43051	-4.73492	0.000303672	0.0120494	0.0525154
Bradi1g15500.1|pacid:21819900	-0.440622	2.66952	-4.19151	0.000870843	0.0228995	-0.692575
Bradi1g15507.1|pacid:21821678	1.69001	2.25567	4.48018	0.00049571	0.0165391	0.0921033
Bradi1g15560.1|pacid:21820600	-0.328137	5.21991	-4.03969	0.0011748	0.0275739	-1.28656
Bradi1g15780.1|pacid:21821044	0.265002	5.92957	5.58931	6.22052e-05	0.00467352	1.66878
Bradi1g15790.1|pacid:21819111	1.23094	-0.237126	4.0132	0.00123802	0.0285611	-0.831017
Bradi1g15920.1|pacid:21819993	-0.338936	6.07774	-3.81743	0.00182657	0.036426	-1.75562
Bradi1g16150.1|pacid:21821998	0.552383	5.72724	4.43987	0.000536021	0.0172712	-0.527064
Bradi1g16470.1|pacid:21819018	0.413823	4.18657	4.90209	0.000221056	0.00999998	0.573372
Bradi1g16620.1|pacid:21815543	0.32556	6.62815	4.21746	0.000827574	0.0222503	-0.972818
Bradi1g16640.1|pacid:21819701	0.369526	4.61108	4.46525	0.000510261	0.0168614	-0.341026
Bradi1g16750.1|pacid:21821455	0.211477	7.54424	3.69498	0.00233226	0.0422515	-2.02644
Bradi1g17380.1|pacid:21820883	-0.888023	2.00295	-5.38684	8.97952e-05	0.00576926	1.66795
Bradi1g17410.1|pacid:21819253	0.410507	4.94308	3.7702	0.00200696	0.0387289	-1.76683
Bradi1g17430.1|pacid:21816776	-1.13924	4.66959	-4.44433	0.000531402	0.0172297	-0.229176
Bradi1g17527.1|pacid:21820134	0.812206	1.04569	4.26407	0.000755275	0.0211702	-0.308018
Bradi1g17740.1|pacid:21815846	-0.811147	1.23004	-3.62052	0.00270685	0.0457218	-1.45403
Bradi1g17820.1|pacid:21816322	0.50593	7.15914	5.02929	0.00017401	0.00865281	0.594056
Bradi1g18030.1|pacid:21819280	0.832219	5.23389	3.84635	0.00172432	0.0352462	-1.52055
Bradi1g18090.3|pacid:21819950	1.14427	1.68816	3.67675	0.00241884	0.0432066	-1.32873
Bradi1g18340.2|pacid:21818014	-0.416596	9.57102	-3.79621	0.00190548	0.0375124	-1.80565
Bradi1g18490.3|pacid:21822675	-0.623397	3.83631	-3.94393	0.00142026	0.0311004	-1.19411
Bradi1g18790.3|pacid:21815677	0.986518	2.0869	3.77183	0.00200043	0.0387289	-1.24384
Bradi1g18990.1|pacid:21821189	-1.48417	1.5447	-5.49795	7.3361e-05	0.005138	1.80651
Bradi1g19160.1|pacid:21820557	-0.728274	5.53264	-4.19537	0.000864262	0.0228266	-0.942448
Bradi1g19240.1|pacid:21816789	0.271567	6.25081	3.64697	0.00256729	0.0443095	-2.0997
Bradi1g19270.1|pacid:21822420	0.80147	4.66991	3.59581	0.00284413	0.0470737	-2.05956
Bradi1g19370.2|pacid:21816370	0.297527	6.24364	4.33212	0.000661157	0.0193538	-0.744984
Bradi1g19627.1|pacid:21817170	0.320677	5.63724	4.25153	0.000774071	0.0215221	-0.876635
Bradi1g19740.1|pacid:21820323	0.384685	2.73311	3.64013	0.00260267	0.044672	-1.63146
Bradi1g19810.1|pacid:21816160	0.342776	5.43938	5.079	0.000158561	0.00813221	0.762536
Bradi1g19840.1|pacid:21819600	0.636872	6.71461	5.13474	0.000142919	0.00765586	0.795365
Bradi1g20100.1|pacid:21820890	-0.451304	4.26022	-4.12925	0.000984378	0.0246126	-0.977734
Bradi1g20140.1|pacid:21822238	-0.510534	4.18049	-5.04123	0.000170164	0.0085437	0.863509
Bradi1g20260.1|pacid:21814960	-1.68841	3.135	-5.55225	6.65011e-05	0.00484775	1.93383
Bradi1g20360.1|pacid:21818054	-0.369183	4.48202	-4.11519	0.00101204	0.0249534	-0.892708
Bradi1g20690.1|pacid:21817687	-1.85504	-0.607653	-4.06706	0.00111291	0.0266044	-0.769837
Bradi1g20700.1|pacid:21819226	0.188259	4.94505	3.75189	0.00208162	0.039505	-1.7919
Bradi1g20737.1|pacid:21818981	-0.690213	1.4344	-4.32917	0.000664981	0.019393	-0.175001
Bradi1g21020.1|pacid:21815660	-0.849199	2.92936	-4.31703	0.000680934	0.0196729	-0.39146
Bradi1g21040.1|pacid:21817884	-0.436346	6.14582	-4.12112	0.00100027	0.0248352	-1.16257
Bradi1g21310.2|pacid:21815772	-0.421003	5.97596	-4.82151	0.000257511	0.0109322	0.237418
Bradi1g21390.5|pacid:21820656	-0.356878	5.43781	-4.50682	0.000470781	0.0160174	-0.321962
Bradi1g21787.1|pacid:21821379	0.423182	6.19203	4.32332	0.000672612	0.0194869	-0.763955
Bradi1g21900.1|pacid:21822706	-1.86675	4.17728	-10.4156	4.70862e-08	5.218e-05	8.93235
Bradi1g21990.1|pacid:21820627	-2.24849	3.3767	-8.22849	8.63717e-07	0.000301127	6.09719
Bradi1g22030.1|pacid:21819110	-1.78917	1.48089	-4.24118	0.000789933	0.0217521	-0.339692
Bradi1g22050.1|pacid:21823179	0.847356	6.33115	6.34188	1.66973e-05	0.00204782	2.99331
Bradi1g22087.1|pacid:21820679	-0.251893	4.63684	-4.39313	0.000587013	0.0181644	-0.474337
Bradi1g22160.1|pacid:21821548	-1.37055	0.431486	-3.57767	0.00294937	0.0481662	-1.51877
Bradi1g22260.1|pacid:21817645	-0.770207	1.7478	-3.86449	0.00166315	0.0345452	-1.25574
Bradi1g22270.1|pacid:21815340	0.38548	6.30953	4.38476	0.000596654	0.0183331	-0.653848
Bradi1g22310.1|pacid:21822998	-2.25376	2.82969	-8.26895	8.14583e-07	0.000294004	6.13507
Bradi1g22320.1|pacid:21820440	-1.55906	3.44727	-7.55503	2.35817e-06	0.000595406	5.14387
Bradi1g22330.1|pacid:21816267	-1.51247	3.31746	-6.88886	6.74153e-06	0.00113072	4.12374
Bradi1g22350.1|pacid:21819336	-1.84377	3.11652	-9.82832	9.79789e-08	8.01802e-05	8.12293
Bradi1g22360.1|pacid:21823017	-1.03545	5.06536	-3.82137	0.00181229	0.0363032	-1.67463
Bradi1g22370.1|pacid:21817549	-1.56161	5.5067	-15.2015	3.27613e-10	2.0331e-06	13.7522
Bradi1g22380.1|pacid:21818951	-2.5048	2.14714	-6.25975	1.92009e-05	0.00220661	3.12427
Bradi1g22470.1|pacid:21816144	-2.59542	-3.0605	-5.57787	6.34987e-05	0.00472293	0.986593
Bradi1g22550.1|pacid:21817715	0.394423	2.87255	3.76645	0.00202201	0.03883	-1.3049
Bradi1g22820.1|pacid:21823591	-0.676571	1.32065	-3.55708	0.00307355	0.049361	-1.56347
Bradi1g23110.1|pacid:21819255	-1.52568	4.98846	-6.06669	2.67646e-05	0.00274077	2.59574
Bradi1g23120.1|pacid:21817249	-0.821306	4.39805	-7.11995	4.65198e-06	0.000896561	4.42596
Bradi1g23190.1|pacid:21817798	-0.606498	5.29113	-4.18418	0.00088348	0.0230948	-0.997624
Bradi1g23400.1|pacid:21823201	0.419485	5.3866	3.70419	0.0022897	0.0417986	-1.97273
Bradi1g23470.1|pacid:21815295	-0.445055	5.69158	-5.32444	0.000100664	0.00618148	1.19235
Bradi1g23480.3|pacid:21819452	0.570276	3.41677	3.62434	0.00268623	0.0455459	-1.73792
Bradi1g23560.1|pacid:21817095	-0.265602	5.66896	-4.30918	0.000691465	0.0198478	-0.750132
Bradi1g23610.1|pacid:21820821	0.930229	4.64449	9.62192	1.27775e-07	9.2203e-05	7.9932
Bradi1g23610.2|pacid:21820822	0.505535	9.90677	4.4491	0.000526497	0.0171784	-0.499303
Bradi1g23620.1|pacid:21821095	-1.03206	3.18213	-4.34074	0.000650126	0.0191574	-0.365842
Bradi1g23697.1|pacid:21819026	0.839848	4.16836	5.41416	8.54287e-05	0.00567795	1.45521
Bradi1g23716.1|pacid:21820889	0.826789	1.72149	4.8749	0.000232719	0.0102864	0.783179
Bradi1g23722.1|pacid:21822395	0.823123	3.36239	5.52279	7.01355e-05	0.0049853	1.79751
Bradi1g23770.1|pacid:21816018	-0.535088	6.94272	-3.88655	0.00159174	0.0334848	-1.64252
Bradi1g23900.1|pacid:21823744	-0.300275	6.57815	-4.37778	0.00060482	0.018417	-0.665252
Bradi1g24160.1|pacid:21814911	0.813143	0.538217	3.63005	0.00265569	0.0451773	-1.40858
Bradi1g24200.1|pacid:21821038	-0.89607	4.58466	-6.99305	5.69818e-06	0.0010362	4.20679
Bradi1g24710.1|pacid:21821054	-0.909976	3.40591	-7.81502	1.5896e-06	0.000457882	5.52942
Bradi1g24720.1|pacid:21819561	-0.271409	5.94271	-3.60571	0.00278828	0.0465915	-2.16845
Bradi1g24887.1|pacid:21820571	-1.07794	0.819928	-5.08839	0.000155807	0.00802759	1.12341
Bradi1g24970.1|pacid:21822351	0.867292	0.994728	3.54761	0.00313243	0.0498873	-1.55677
Bradi1g25350.1|pacid:21818387	0.339213	6.83503	4.05289	0.00114452	0.0271063	-1.30148
Bradi1g25370.1|pacid:21815315	-0.347074	5.39459	-3.90089	0.001547	0.0329232	-1.53042
Bradi1g25540.1|pacid:21818724	0.668562	6.24792	8.08432	1.0659e-06	0.00034526	5.8073
Bradi1g25552.1|pacid:21822515	1.27937	5.58126	5.12747	0.000144864	0.00769956	0.910641
Bradi1g25564.1|pacid:21820287	0.693596	3.44812	6.29328	1.81342e-05	0.00214766	3.12219
Bradi1g25760.1|pacid:21816552	1.1415	2.8936	4.14218	0.000959618	0.0242673	-0.609393
Bradi1g25770.1|pacid:21816670	-2.35411	-1.65604	-3.85875	0.00168228	0.0347302	-1.27026
Bradi1g25837.1|pacid:21818159	0.333499	7.18112	3.62559	0.00267951	0.0455077	-2.16101
Bradi1g25860.1|pacid:21820074	-0.660035	10.9827	-4.21473	0.000832014	0.0223134	-0.913325
Bradi1g26080.2|pacid:21819462	-0.402043	3.46853	-4.67221	0.000342369	0.012987	0.279123
Bradi1g26337.1|pacid:21822245	0.341312	4.53384	5.15407	0.000137875	0.00746912	0.998581
Bradi1g26540.1|pacid:21819077	-0.343191	5.51173	-3.59708	0.00283689	0.0469972	-2.16719
Bradi1g26560.1|pacid:21822311	0.281769	5.11271	3.62236	0.0026969	0.0456033	-2.05457
Bradi1g26750.1|pacid:21821602	-0.645729	0.925951	-3.54918	0.00312258	0.0498408	-1.5499
Bradi1g26990.1|pacid:21819516	0.808695	2.34086	4.22718	0.000811931	0.0220222	-0.365127
Bradi1g27130.1|pacid:21815600	-0.649081	2.33061	-3.58524	0.00290497	0.0476981	-1.65171
Bradi1g27237.2|pacid:21815807	-0.456741	4.88301	-4.7221	0.000311194	0.0122694	0.158174
Bradi1g27450.2|pacid:21820697	-0.461674	3.96955	-4.86074	0.000239044	0.0104322	0.538634
Bradi1g27780.1|pacid:21819726	0.325105	4.94528	4.04268	0.00116787	0.0274322	-1.25501
Bradi1g27930.1|pacid:21815332	1.68536	-0.339366	3.70757	0.0022743	0.0417323	-1.42117
Bradi1g28055.2|pacid:21818127	0.776685	4.02196	6.42602	1.44842e-05	0.00185715	3.29983
Bradi1g28060.1|pacid:21818602	-0.435259	3.65743	-4.7326	0.00030502	0.0120874	0.345638
Bradi1g28090.2|pacid:21820087	-0.395066	9.38755	-3.98508	0.00130894	0.0295813	-1.41567
Bradi1g28110.2|pacid:21820414	0.553347	6.0502	5.55896	6.57008e-05	0.00480809	1.60444
Bradi1g28180.1|pacid:21820808	-1.11106	0.452956	-3.77351	0.00199372	0.0386644	-1.15882
Bradi1g28290.1|pacid:21815174	-1.30702	1.4752	-7.15564	4.39573e-06	0.000872945	4.31802
Bradi1g28620.1|pacid:21821934	0.842999	3.37211	3.79897	0.00189501	0.0373571	-1.31758
Bradi1g28650.3|pacid:21823164	0.463867	4.00019	4.88347	0.000228976	0.0101498	0.523062
Bradi1g28700.2|pacid:21815528	-1.04811	1.78877	-4.90635	0.000219286	0.00997687	0.824029
Bradi1g28700.1|pacid:21815527	-0.710258	4.57688	-6.49194	1.29662e-05	0.00173417	3.40678
Bradi1g28847.1|pacid:21819659	0.283565	5.9003	3.95062	0.00140153	0.0308426	-1.48692
Bradi1g28940.1|pacid:21818386	-1.93915	0.611117	-7.1526	4.41691e-06	0.000872945	3.77834
Bradi1g28950.2|pacid:21817453	0.255383	6.90365	3.78016	0.00196746	0.0383055	-1.85241
Bradi1g29147.1|pacid:21820649	0.35509	4.09199	3.73795	0.00214038	0.0401635	-1.69581
Bradi1g29180.3|pacid:21820209	0.62668	1.93861	4.84964	0.000244126	0.0105648	0.731046
Bradi1g29350.3|pacid:21818439	0.804744	5.81729	4.28459	0.00072553	0.0205781	-0.82035
Bradi1g29350.2|pacid:21818440	1.53773	1.98159	3.56499	0.00302522	0.0489158	-1.68147
Bradi1g29480.1|pacid:21822430	-0.490409	3.53584	-5.29006	0.000107228	0.00632544	1.41652
Bradi1g29510.1|pacid:21817284	0.376657	5.19726	3.89245	0.00157318	0.0332976	-1.54216
Bradi1g29537.1|pacid:21816508	0.38449	3.761	4.15288	0.000939614	0.0239764	-0.785969
Bradi1g29560.1|pacid:21822969	0.286196	5.32995	4.39028	0.000590278	0.0182246	-0.561041
Bradi1g29577.1|pacid:21823055	0.974366	3.42069	5.836	4.00726e-05	0.00353232	2.38434
Bradi1g29730.1|pacid:21821106	0.470581	9.3328	5.49444	7.38295e-05	0.00514362	1.48868
Bradi1g29730.4|pacid:21821107	0.924259	1.87297	4.83736	0.000249878	0.0107406	0.705676
Bradi1g29900.1|pacid:21821267	-0.38759	9.92734	-4.04351	0.00116595	0.0274077	-1.29168
Bradi1g30520.1|pacid:21815326	0.589203	5.9443	6.65392	9.90304e-06	0.00142004	3.54801
Bradi1g30648.1|pacid:21818738	0.384888	6.29423	4.10663	0.00102927	0.0251474	-1.19189
Bradi1g30656.1|pacid:21817305	-0.563941	5.53273	-5.53113	6.90861e-05	0.00493934	1.56519
Bradi1g30710.1|pacid:21820286	-1.32251	2.20924	-7.53675	2.42525e-06	0.000595406	5.12481
Bradi1g30740.1|pacid:21814804	-1.32779	4.60495	-4.75638	0.000291485	0.0117897	0.198098
Bradi1g30750.1|pacid:21818828	-0.569415	3.32821	-3.91657	0.00149957	0.0322501	-1.12377
Bradi1g30920.1|pacid:21815182	-1.84318	0.319554	-5.13777	0.000142116	0.00765575	1.10798
Bradi1g30980.1|pacid:21817941	-2.00198	2.53027	-5.77431	4.46957e-05	0.00378924	2.24554
Bradi1g31080.1|pacid:21820813	0.226049	6.25347	3.73783	0.00214092	0.0401635	-1.91433
Bradi1g31130.1|pacid:21823354	2.18475	-4.06709	4.05142	0.00114785	0.0271261	-1.37531
Bradi1g31187.1|pacid:21815469	0.229486	5.38058	3.65379	0.00253246	0.0441211	-2.03646
Bradi1g31280.1|pacid:21822591	-0.824788	5.30502	-5.37352	9.20093e-05	0.00586355	1.30782
Bradi1g31640.1|pacid:21818647	0.428342	4.33942	3.79417	0.00191325	0.037526	-1.5656
Bradi1g31670.1|pacid:21814861	-1.36065	5.08116	-9.27446	2.01754e-07	0.000130421	7.53968
Bradi1g31700.1|pacid:21821259	-0.896216	5.74677	-3.71985	0.00221916	0.041134	-1.96118
Bradi1g31910.1|pacid:21822626	1.15848	4.04767	3.6752	0.00242632	0.0432432	-1.65584
Bradi1g32140.1|pacid:21815165	-1.06324	2.04401	-3.78133	0.00196287	0.0382574	-1.15574
Bradi1g32200.1|pacid:21818713	0.386686	3.34231	4.03225	0.0011922	0.0278778	-0.890902
Bradi1g32350.1|pacid:21820223	-0.880088	4.04996	-5.24942	0.000115564	0.00666512	1.25728
Bradi1g32350.5|pacid:21820221	-0.527268	6.03191	-4.69874	0.000325415	0.0125975	-0.0183844
Bradi1g32430.1|pacid:21820028	-0.905808	4.51712	-4.06011	0.00112829	0.0268275	-1.14648
Bradi1g32560.1|pacid:21821329	0.264172	5.32671	4.37828	0.000604229	0.018417	-0.595596
Bradi1g32640.1|pacid:21822948	0.656044	5.2133	7.1536	4.40996e-06	0.000872945	4.40185
Bradi1g32710.1|pacid:21819519	2.05899	-1.78538	3.81976	0.00181811	0.0363584	-1.33723
Bradi1g32800.1|pacid:21821482	-0.855489	4.39191	-6.14099	2.35389e-05	0.00254768	2.71288
Bradi1g33000.1|pacid:21819439	0.615176	1.49787	4.29648	0.000708847	0.0201787	-0.232368
Bradi1g33050.1|pacid:21814902	-0.937817	4.79781	-4.03298	0.00119049	0.0278778	-1.17644
Bradi1g33110.1|pacid:21818532	0.333012	4.30395	4.3719	0.000611792	0.0185203	-0.436468
Bradi1g33340.1|pacid:21820071	0.424646	6.61276	4.10167	0.0010394	0.0252558	-1.21242
Bradi1g33440.1|pacid:21823664	-1.12136	1.15292	-4.60115	0.000392436	0.0141427	0.292901
Bradi1g33480.1|pacid:21817165	0.59231	4.00753	3.60234	0.00280714	0.0467792	-1.98454
Bradi1g33520.1|pacid:21822994	-1.29185	0.950901	-3.73458	0.00215484	0.0403309	-1.29606
Bradi1g33650.1|pacid:21821681	-1.581	0.674314	-5.05551	0.000165676	0.00837448	1.07655
Bradi1g33670.1|pacid:21821647	-2.6361	1.54865	-4.06497	0.00111751	0.0266527	-0.64264
Bradi1g33700.1|pacid:21821029	0.33838	5.02898	4.2069	0.000844909	0.022511	-0.955157
Bradi1g33860.1|pacid:21823644	0.899734	5.87946	4.24251	0.000787878	0.0217307	-0.918123
Bradi1g33930.1|pacid:21817812	0.682687	4.19221	6.10137	2.52048e-05	0.00265111	2.76647
Bradi1g34030.1|pacid:21816243	-0.286549	5.87229	-6.20156	2.1211e-05	0.00240203	2.77546
Bradi1g34060.1|pacid:21818134	0.457281	3.714	4.86148	0.00023871	0.0104322	0.574105
Bradi1g34340.1|pacid:21816727	0.5234	6.62504	4.35162	0.000636467	0.0189347	-0.714072
Bradi1g34407.1|pacid:21821917	0.996566	3.88729	7.10226	4.78476e-06	0.000916459	4.44229
Bradi1g34700.1|pacid:21819504	0.367162	6.99181	4.4885	0.000487782	0.0163473	-0.446901
Bradi1g35340.1|pacid:21818523	-3.1733	-2.93019	-3.90175	0.00154439	0.03289	-1.44755
Bradi1g35350.1|pacid:21821566	-2.22232	2.72882	-16.4461	1.12848e-10	1.38509e-06	13.4551
Bradi1g35520.2|pacid:21822099	0.898928	3.08923	6.12641	2.4138e-05	0.00257807	2.91318
Bradi1g35520.1|pacid:21822100	0.582347	5.01099	6.55632	1.16441e-05	0.0016275	3.43977
Bradi1g35530.1|pacid:21820871	0.69201	8.11835	5.75338	4.63881e-05	0.00389021	1.94217
Bradi1g35620.1|pacid:21819602	-0.386353	5.93685	-3.84441	0.00173098	0.0353165	-1.68866
Bradi1g36110.1|pacid:21818252	2.43486	-4.75138	4.21093	0.000838245	0.0224215	-1.17415
Bradi1g36260.1|pacid:21819926	-2.13547	7.5635	-14.4508	6.47389e-10	2.51098e-06	13.1751
Bradi1g36580.1|pacid:21821445	-0.47977	3.78159	-3.58407	0.00291175	0.0477783	-1.86818
Bradi1g36720.1|pacid:21822734	0.849969	1.08495	4.16461	0.000918156	0.0236427	-0.471981
Bradi1g36750.1|pacid:21815693	-3.1191	-2.58905	-4.65518	0.000353737	0.0132893	-0.324044
Bradi1g36890.1|pacid:21815105	-0.642093	3.91359	-4.7353	0.000303448	0.0120494	0.274126
Bradi1g36950.1|pacid:21819716	-0.458745	5.35439	-3.64277	0.00258895	0.0445549	-2.04782
Bradi1g37010.1|pacid:21816802	-2.60121	5.7888	-6.68611	9.39058e-06	0.00136159	3.67031
Bradi1g37410.1|pacid:21814901	-2.20976	0.58104	-4.70037	0.000324399	0.0125975	0.362604
Bradi1g37450.1|pacid:21819397	0.732914	5.01064	5.29754	0.000105763	0.00627482	1.19925
Bradi1g37480.1|pacid:21819765	-0.649985	4.83602	-4.08412	0.00107603	0.0260032	-1.16135
Bradi1g37750.1|pacid:21823219	0.44306	4.9466	3.55452	0.00308934	0.0494884	-2.1857
Bradi1g37940.10|pacid:21822503	0.362604	6.65853	3.83447	0.0017656	0.0357027	-1.74022
Bradi1g37990.1|pacid:21818849	-0.433012	4.34751	-4.17553	0.000898647	0.023334	-0.846141
Bradi1g38390.1|pacid:21816139	0.584744	4.4514	6.1067	2.49737e-05	0.0026464	2.74622
Bradi1g38687.2|pacid:21822642	1.06417	3.19158	5.61786	5.90935e-05	0.00456122	2.02891
Bradi1g39120.1|pacid:21816756	-1.78588	1.12031	-5.41258	8.56753e-05	0.00567795	1.57976
Bradi1g39180.1|pacid:21817379	0.644388	3.54885	5.2241	0.000121095	0.00685053	1.29115
Bradi1g41957.1|pacid:21817612	-1.39282	4.62061	-9.84899	9.54307e-08	8.01802e-05	8.24722
Bradi1g42030.1|pacid:21818199	-0.317255	5.70442	-4.23436	0.000800564	0.0219054	-0.922333
Bradi1g42397.2|pacid:21820639	-0.630508	3.22191	-4.23366	0.000801673	0.0219164	-0.587732
Bradi1g42530.1|pacid:21821781	0.943048	4.48265	3.73281	0.00216245	0.0403899	-1.6416
Bradi1g42556.1|pacid:21819101	-0.898189	2.17833	-4.56272	0.000422596	0.0148431	0.223793
Bradi1g42562.1|pacid:21819400	-0.792929	1.68713	-3.62603	0.00267715	0.0454925	-1.47726
Bradi1g42660.1|pacid:21823677	-0.354801	5.65357	-4.55902	0.000425618	0.0149057	-0.26699
Bradi1g42707.1|pacid:21821318	-0.490071	4.29917	-3.81744	0.00182654	0.036426	-1.68694
Bradi1g42770.1|pacid:21816351	0.346302	3.52986	3.97899	0.00132483	0.0297669	-1.04955
Bradi1g42880.1|pacid:21818808	-0.531358	4.31991	-3.72003	0.00221837	0.041134	-1.74207
Bradi1g43150.1|pacid:21818075	2.43744	-4.97103	3.57895	0.00294177	0.0480675	-1.93464
Bradi1g43220.1|pacid:21823493	-1.01171	5.58498	-8.29225	7.87623e-07	0.000290942	6.11798
Bradi1g43300.1|pacid:21818218	1.07135	-0.462916	3.56574	0.00302068	0.0489158	-1.52203
Bradi1g43410.1|pacid:21817512	-1.52996	5.03834	-5.60368	6.0618e-05	0.00461475	1.803
Bradi1g43637.1|pacid:21820420	0.378255	5.83713	4.06878	0.00110913	0.026555	-1.23938
Bradi1g43710.1|pacid:21819932	1.05812	2.32595	5.22954	0.000119884	0.00682549	1.39797
Bradi1g43800.1|pacid:21816227	-0.80724	3.97748	-11.8458	8.98214e-09	1.54837e-05	10.5452
Bradi1g43820.1|pacid:21820816	-0.651701	5.71599	-4.62363	0.000375833	0.0137143	-0.129625
Bradi1g43990.1|pacid:21821397	-4.18813	-1.48133	-5.66028	5.47664e-05	0.0043685	1.02775
Bradi1g44137.1|pacid:21820296	0.539898	4.99443	4.14647	0.000951533	0.0241811	-0.933718
Bradi1g44170.1|pacid:21816729	-1.24921	2.42459	-4.32671	0.000668176	0.0194492	-0.187483
Bradi1g44190.1|pacid:21816391	-0.422455	4.84867	-6.5176	1.24214e-05	0.00168307	3.37185
Bradi1g44207.1|pacid:21815981	-1.06178	4.4682	-6.31634	1.7437e-05	0.0020971	3.02279
Bradi1g44220.1|pacid:21817599	-0.66163	3.64315	-3.73888	0.0021364	0.0401516	-1.63242
Bradi1g44470.1|pacid:21815110	-0.907897	2.9055	-3.62242	0.00269656	0.0456033	-1.57542
Bradi1g44630.1|pacid:21815569	-1.5199	6.29828	-5.70111	5.09123e-05	0.00416823	1.87066
Bradi1g44680.1|pacid:21820579	-1.7681	3.18146	-3.62501	0.0026826	0.0455352	-1.57466
Bradi1g44920.1|pacid:21817679	-1.6645	1.55238	-5.86845	3.78441e-05	0.00345311	2.45865
Bradi1g45090.1|pacid:21815288	-2.07433	5.79054	-13.549	1.53098e-09	4.75048e-06	12.3111
Bradi1g45340.1|pacid:21815524	-0.764982	1.37161	-6.27952	1.85643e-05	0.0021737	3.15414
Bradi1g45530.1|pacid:21816222	-1.09121	3.34034	-4.67526	0.000340375	0.0129272	0.34111
Bradi1g45620.1|pacid:21818897	0.220855	5.7389	3.64089	0.00259872	0.0446488	-2.09453
Bradi1g45710.1|pacid:21820792	-1.15755	4.88631	-4.91275	0.000216652	0.00990185	0.470075
Bradi1g45833.1|pacid:21815367	0.317658	6.48515	3.64893	0.00255722	0.0442575	-2.1075
Bradi1g45940.1|pacid:21819374	-0.896655	2.66839	-4.56238	0.000422874	0.0148431	0.127053
Bradi1g46060.1|pacid:21821251	-1.05195	1.76328	-4.18328	0.000885053	0.0231164	-0.434203
Bradi1g46190.1|pacid:21816479	-0.879566	0.542571	-3.67823	0.00241165	0.0431552	-1.333
Bradi1g46260.2|pacid:21818549	2.02816	1.05921	4.00182	0.00126622	0.0289283	-0.762775
Bradi1g46540.1|pacid:21818013	0.962833	2.83529	4.44499	0.000530719	0.0172297	-0.0427079
Bradi1g46670.3|pacid:21822278	1.99016	5.34584	4.95349	0.000200633	0.0094182	0.483774
Bradi1g47030.1|pacid:21820155	-2.64008	4.0796	-19.5461	1.06017e-11	3.2896e-07	16.4857
Bradi1g47400.1|pacid:21823428	0.358695	5.71047	3.75813	0.00205585	0.0391596	-1.86756
Bradi1g47515.1|pacid:21815022	1.49135	0.331854	4.9708	0.000194203	0.00919988	0.915967
Bradi1g47710.1|pacid:21817718	-0.318672	5.39521	-5.1567	0.000137204	0.00745587	0.899689
Bradi1g47767.1|pacid:21821376	-0.417408	8.99209	-3.67983	0.00240399	0.0430996	-2.04503
Bradi1g47940.2|pacid:21818710	0.211499	5.73731	3.59917	0.00282502	0.0469566	-2.16302
Bradi1g48090.3|pacid:21821836	-4.76244	-1.78103	-3.60543	0.00278987	0.0465915	-1.77595
Bradi1g48147.2|pacid:21819592	1.14566	2.70106	4.38468	0.000596746	0.0183331	-0.0932956
Bradi1g48747.1|pacid:21822546	0.452498	3.06835	4.02733	0.00120388	0.0280443	-0.916197
Bradi1g49010.1|pacid:21821099	1.27014	5.77896	6.17835	2.20732e-05	0.00247703	2.71757
Bradi1g49060.1|pacid:21822926	-1.39391	1.88841	-6.9143	6.46949e-06	0.00110298	3.97349
Bradi1g49107.1|pacid:21821567	0.579634	6.47193	4.62159	0.000377305	0.0137411	-0.182829
Bradi1g49120.1|pacid:21817051	-0.865012	5.35449	-4.42522	0.000551498	0.0175236	-0.478769
Bradi1g49180.1|pacid:21823511	-0.839428	4.73137	-8.60386	5.05295e-07	0.000237765	6.60525
Bradi1g49497.1|pacid:21822625	0.29125	6.47976	3.76004	0.00204804	0.0390764	-1.88097
Bradi1g49620.1|pacid:21817567	-0.466429	5.20473	-4.43851	0.000537434	0.0172828	-0.493937
Bradi1g49990.1|pacid:21823696	0.655678	5.7633	4.26567	0.000752916	0.0211232	-0.859834
Bradi1g50010.1|pacid:21815492	0.300117	4.17864	3.68978	0.00235662	0.0425382	-1.78989
Bradi1g50057.1|pacid:21816185	-1.24159	2.23584	-3.90551	0.00153288	0.0327348	-1.15792
Bradi1g50110.1|pacid:21819530	-1.37203	2.22382	-4.57146	0.000415535	0.014702	0.254174
Bradi1g50380.1|pacid:21816336	-0.274935	6.2898	-3.65064	0.00254847	0.044251	-2.09885
Bradi1g50477.1|pacid:21814994	0.347569	3.35447	3.87821	0.00161839	0.0338618	-1.24796
Bradi1g50750.1|pacid:21823705	2.98216	-3.05018	4.64312	0.00036202	0.0133584	-0.649294
Bradi1g50840.1|pacid:21823294	0.522986	4.45817	3.71722	0.00223085	0.0412345	-1.73435
Bradi1g51040.1|pacid:21822279	-0.416459	5.78193	-4.33437	0.00065826	0.0193231	-0.728566
Bradi1g51540.1|pacid:21819032	1.05164	11.2681	4.65164	0.000356146	0.0132893	-0.0759319
Bradi1g51670.1|pacid:21821668	-0.278128	10.3915	-5.90321	3.56e-05	0.00331143	2.24492
Bradi1g52120.1|pacid:21817492	-1.45997	3.03441	-12.2115	6.03767e-09	1.17089e-05	10.4223
Bradi1g52330.2|pacid:21821258	0.884688	1.83557	4.29942	0.000704778	0.0201364	-0.269084
Bradi1g53270.1|pacid:21822670	0.983652	2.8289	4.23091	0.000806011	0.0220156	-0.57147
Bradi1g53480.1|pacid:21818295	-0.450801	1.42795	-3.55764	0.00307013	0.0493541	-1.58245
Bradi1g53550.1|pacid:21817273	-0.881718	1.63326	-3.59902	0.00282591	0.0469566	-1.49196
Bradi1g53580.1|pacid:21819212	0.478604	5.1351	3.93411	0.00144821	0.0315565	-1.45852
Bradi1g53770.1|pacid:21819908	-1.02474	5.14556	-5.09849	0.000152899	0.00792649	0.837765
Bradi1g54100.1|pacid:21820034	0.966524	3.71878	4.15728	0.000931507	0.0238534	-0.881889
Bradi1g54240.1|pacid:21814959	-0.33298	5.16119	-4.19399	0.000866617	0.0228552	-0.948652
Bradi1g54350.1|pacid:21819142	0.949049	9.16379	4.85799	0.000240294	0.0104574	0.284332
Bradi1g54570.1|pacid:21815015	0.370139	4.66164	5.75565	4.62012e-05	0.00388503	2.07984
Bradi1g54610.1|pacid:21822192	-0.413695	3.74371	-3.95625	0.00138596	0.0306304	-1.1366
Bradi1g54750.1|pacid:21816366	1.32481	1.81618	6.54968	1.17737e-05	0.00163823	3.43776
Bradi1g54760.1|pacid:21815960	0.878188	4.44217	5.74183	4.73502e-05	0.00394955	2.12015
Bradi1g54800.1|pacid:21819197	0.495201	6.07219	4.05386	0.00114234	0.0270783	-1.29371
Bradi1g54840.1|pacid:21816103	-0.576012	3.2841	-6.37885	1.5684e-05	0.00196233	3.29847
Bradi1g54970.1|pacid:21819005	-0.454705	6.14479	-4.91022	0.00021769	0.00991881	0.36863
Bradi1g55230.1|pacid:21823117	0.353877	5.37561	4.9762	0.000192242	0.00914887	0.560546
Bradi1g55260.1|pacid:21815111	1.16393	6.50283	7.90079	1.39826e-06	0.000420813	5.52019
Bradi1g55427.1|pacid:21823140	-0.63883	4.54235	-6.98447	5.77727e-06	0.0010362	4.19266
Bradi1g55610.1|pacid:21816752	-2.74523	4.99672	-5.06459	0.000162887	0.00825854	0.938784
Bradi1g55620.1|pacid:21815304	-1.0026	7.63345	-3.9908	0.00129419	0.029355	-1.42583
Bradi1g55650.1|pacid:21816345	-0.282201	3.86672	-3.77013	0.00200722	0.0387289	-1.55025
Bradi1g55720.1|pacid:21820275	0.891531	5.39396	4.94594	0.000203506	0.00950811	0.513663
Bradi1g55740.1|pacid:21815439	-0.315628	8.13092	-3.88279	0.00160372	0.0336465	-1.6473
Bradi1g55990.1|pacid:21817962	0.368374	5.49576	3.9793	0.00132401	0.0297669	-1.40207
Bradi1g56080.1|pacid:21820438	1.24034	2.7032	4.75354	0.00029307	0.0117946	0.525697
Bradi1g56130.2|pacid:21815762	-1.43923	1.67327	-3.60603	0.00278653	0.0465915	-1.52429
Bradi1g56270.1|pacid:21821027	-1.23684	1.28446	-4.60184	0.000391911	0.0141403	0.307826
Bradi1g56740.7|pacid:21821869	0.853408	3.2485	4.86648	0.00023646	0.0103925	0.63401
Bradi1g56920.1|pacid:21822535	-0.519395	4.1367	-3.98651	0.00130523	0.029519	-1.27264
Bradi1g56930.1|pacid:21822027	-0.562099	4.62636	-4.32457	0.000670982	0.0194869	-0.678565
Bradi1g57470.1|pacid:21820175	-0.434736	4.95821	-4.73828	0.000301728	0.0120088	0.100045
Bradi1g57750.1|pacid:21820371	0.587183	4.81556	4.7421	0.000299536	0.0119618	0.0797918
Bradi1g57780.1|pacid:21815900	1.01075	1.238	4.42506	0.000551669	0.0175236	-0.0659121
Bradi1g57900.1|pacid:21816722	-0.638533	2.74457	-5.13419	0.000143064	0.00765586	1.21206
Bradi1g58050.1|pacid:21814848	0.266126	5.87377	5.23417	0.000118864	0.00680484	1.01424
Bradi1g58230.1|pacid:21817595	0.705356	3.83769	8.64008	4.80236e-07	0.000237765	6.69263
Bradi1g58380.1|pacid:21818009	-0.799879	5.31614	-8.35707	7.17494e-07	0.000274853	6.23407
Bradi1g58440.1|pacid:21822381	-0.551975	3.36955	-6.83281	7.38435e-06	0.00119963	4.03366
Bradi1g58500.1|pacid:21821477	-0.503549	5.29515	-5.86191	3.82825e-05	0.00345311	2.19636
Bradi1g58560.1|pacid:21821686	-3.0521	-2.53926	-5.00723	0.000181358	0.00886199	0.0630141
Bradi1g58685.1|pacid:21816513	0.682119	1.73842	4.47849	0.000497332	0.0165754	0.0878939
Bradi1g58830.2|pacid:21820447	-1.37013	3.32324	-4.50526	0.000472209	0.0160459	-0.00410939
Bradi1g58990.1|pacid:21823024	-1.32515	0.229657	-4.00152	0.00126699	0.0289283	-0.831694
Bradi1g58997.1|pacid:21815457	-0.556947	4.88981	-6.12546	2.4178e-05	0.00257807	2.68766
Bradi1g59100.1|pacid:21822836	0.295889	4.82665	4.38602	0.000595196	0.0183218	-0.52746
Bradi1g59120.2|pacid:21823306	-1.1247	3.95684	-4.2922	0.000714802	0.020311	-0.599466
Bradi1g59260.1|pacid:21820901	0.254191	5.23232	3.64626	0.00257094	0.0443187	-2.04529
Bradi1g59350.1|pacid:21816535	0.228513	5.26604	3.66145	0.00249398	0.0437949	-2.00726
Bradi1g59380.1|pacid:21822980	-0.607016	5.56493	-4.77221	0.000282822	0.0116081	0.159751
Bradi1g59570.1|pacid:21820527	-2.89918	1.91449	-10.6795	3.42267e-08	4.37319e-05	8.65434
Bradi1g59607.1|pacid:21816570	0.439808	4.23963	4.67918	0.000337831	0.0128463	0.132869
Bradi1g59740.1|pacid:21816337	0.402352	3.54993	4.32682	0.000668031	0.0194492	-0.441807
Bradi1g59820.1|pacid:21815381	-0.613755	2.67167	-3.80994	0.00185404	0.0367436	-1.26355
Bradi1g59870.1|pacid:21821658	-0.632258	7.90485	-4.27613	0.000737643	0.0208645	-0.868615
Bradi1g59880.1|pacid:21820382	-1.33587	4.48961	-4.68054	0.000336953	0.0128444	0.0452014
Bradi1g60370.1|pacid:21815235	-1.65715	0.536131	-3.68653	0.00237199	0.0427165	-1.31937
Bradi1g60390.1|pacid:21823126	-1.15548	4.09611	-4.2411	0.000790057	0.0217521	-0.672749
Bradi1g60777.1|pacid:21823084	-1.67568	0.862487	-4.81839	0.00025904	0.0109675	0.662475
Bradi1g60846.2|pacid:21815278	1.2259	5.48319	5.30435	0.000104448	0.00622056	1.28154
Bradi1g61260.1|pacid:21814884	-0.768758	7.53346	-13.0158	2.60751e-09	7.35532e-06	11.8236
Bradi1g61320.1|pacid:21823107	-0.785133	4.58549	-4.41079	0.000567189	0.0178673	-0.378716
Bradi1g61330.2|pacid:21817837	-0.344092	4.67807	-4.59147	0.000399817	0.0142761	-0.058317
Bradi1g61420.1|pacid:21819399	-0.490714	7.09596	-4.71174	0.00031742	0.0124202	-0.0149195
Bradi1g61620.1|pacid:21819663	-2.23371	-3.85469	-3.81009	0.00185349	0.0367436	-1.57596
Bradi1g61680.1|pacid:21822168	-0.519386	3.35577	-3.86282	0.00166869	0.0345452	-1.31574
Bradi1g62400.1|pacid:21815702	1.17756	4.20434	4.3455	0.00064411	0.0190625	-0.331447
Bradi1g62420.1|pacid:21820302	-0.41697	5.83534	-4.51997	0.000458963	0.0157351	-0.362329
Bradi1g62490.1|pacid:21815024	-0.523075	3.47571	-3.67002	0.00245157	0.0435038	-1.7279
Bradi1g62660.1|pacid:21816452	-0.853054	5.39476	-4.95237	0.000201059	0.00942393	0.531023
Bradi1g62740.1|pacid:21822109	1.19579	2.37169	3.73343	0.00215979	0.0403712	-1.29172
Bradi1g62780.3|pacid:21818311	-0.420599	5.00699	-4.84022	0.000248525	0.0107253	0.35704
Bradi1g62820.1|pacid:21820882	-1.47721	0.315649	-6.1595	2.28004e-05	0.00251955	2.28257
Bradi1g62870.1|pacid:21819052	-1.35265	2.28654	-3.55743	0.00307141	0.0493541	-1.66663
Bradi1g62890.1|pacid:21823742	-1.45421	1.08706	-5.49367	7.39326e-05	0.00514362	1.75159
Bradi1g63010.2|pacid:21818578	0.913229	3.32696	4.59152	0.000399781	0.0142761	0.106684
Bradi1g63140.1|pacid:21822545	0.326904	4.44869	3.59008	0.00287693	0.0474831	-2.01034
Bradi1g63433.2|pacid:21819479	-0.317345	6.26216	-5.62061	5.88017e-05	0.00455885	1.71156
Bradi1g63550.1|pacid:21822179	-0.958405	4.49296	-3.7249	0.00219692	0.0408952	-1.80947
Bradi1g63640.1|pacid:21819187	-1.67512	5.83577	-11.3772	1.517e-08	2.35356e-05	10.0871
Bradi1g63840.1|pacid:21816647	-0.458839	3.23479	-4.32343	0.000672471	0.0194869	-0.422047
Bradi1g63850.1|pacid:21820182	-0.396505	5.75844	-4.70896	0.000319113	0.0124366	-0.0166125
Bradi1g64140.1|pacid:21815435	0.553819	5.04816	3.78407	0.00195218	0.0380969	-1.7374
Bradi1g64150.1|pacid:21815691	-0.460115	4.56143	-4.42984	0.000546566	0.0174839	-0.376257
Bradi1g64260.1|pacid:21817963	-0.63748	2.07953	-5.10674	0.000150567	0.00786523	1.18527
Bradi1g64280.1|pacid:21817312	-1.69031	3.12449	-4.76512	0.000286669	0.011704	0.536623
Bradi1g64290.1|pacid:21816343	-2.41183	3.13163	-4.90386	0.00022032	0.0099946	0.810376
Bradi1g64460.4|pacid:21819869	0.348142	5.56335	4.20727	0.000844301	0.022511	-0.943234
Bradi1g64640.1|pacid:21822165	-0.541674	6.62902	-4.55795	0.000426502	0.0149199	-0.309474
Bradi1g64687.1|pacid:21816070	-2.06952	3.06509	-5.43371	8.2439e-05	0.00557299	1.69767
Bradi1g64770.1|pacid:21817990	-1.25912	5.18577	-9.16277	2.3429e-07	0.000139804	7.37283
Bradi1g64850.1|pacid:21817616	-0.583467	5.88585	-4.88995	0.000226188	0.0101275	0.341943
Bradi1g64980.1|pacid:21814818	-0.559781	6.71669	-3.88453	0.00159815	0.0335742	-1.63968
Bradi1g65130.1|pacid:21819936	0.996865	5.70575	4.40189	0.00057709	0.0180549	-0.580114
Bradi1g65420.2|pacid:21818701	0.303794	5.41438	3.96059	0.00137408	0.0304546	-1.43873
Bradi1g65530.1|pacid:21823314	-1.46335	2.19053	-4.15154	0.000942094	0.0240199	-0.606457
Bradi1g65571.2|pacid:21823647	0.369962	5.505	5.49675	7.35207e-05	0.005138	1.53368
Bradi1g65840.1|pacid:21823491	1.27411	2.70738	6.83523	7.35527e-06	0.00119963	3.9881
Bradi1g65950.1|pacid:21822536	-1.56282	-0.242855	-4.54018	0.000441385	0.0152854	0.0267238
Bradi1g65950.2|pacid:21822537	-0.32229	5.08374	-4.00383	0.00126121	0.02886	-1.32379
Bradi1g66080.1|pacid:21821485	0.411753	6.14241	4.92515	0.00021164	0.00977231	0.409899
Bradi1g66220.1|pacid:21815911	0.275067	6.23096	4.22924	0.000808655	0.0220222	-0.932656
Bradi1g66440.1|pacid:21818096	-0.602136	8.91845	-3.84919	0.00171461	0.0351217	-1.70426
Bradi1g66490.1|pacid:21815299	0.678046	4.5621	4.49913	0.00047784	0.0161513	-0.277786
Bradi1g66590.1|pacid:21820003	-1.73127	8.46526	-5.97968	3.11387e-05	0.00303127	2.35302
Bradi1g66970.2|pacid:21819234	0.229338	6.97389	4.63058	0.000370841	0.0136039	-0.172223
Bradi1g67020.1|pacid:21819673	-0.404661	8.05406	-4.37818	0.000604351	0.018417	-0.662698
Bradi1g67200.1|pacid:21820513	0.213581	5.35483	3.91134	0.00151523	0.0324472	-1.5334
Bradi1g67980.1|pacid:21823103	-0.828566	5.26938	-3.74543	0.00210866	0.0397991	-1.84995
Bradi1g68010.1|pacid:21816859	-1.79843	4.63637	-4.75363	0.000293017	0.0117946	0.313002
Bradi1g68030.1|pacid:21816873	-0.704396	5.35028	-7.13179	4.56525e-06	0.000885345	4.37963
Bradi1g68260.1|pacid:21822212	-3.88398	0.720178	-5.52666	6.96471e-05	0.004968	1.44564
Bradi1g68270.1|pacid:21814971	-0.750822	2.54802	-3.54771	0.00313179	0.0498873	-1.79268
Bradi1g68280.1|pacid:21820835	0.301349	6.60344	3.76127	0.00204301	0.0390589	-1.88899
Bradi1g68367.1|pacid:21818508	0.519175	3.82531	5.0655	0.000162612	0.00825811	0.881378
Bradi1g68540.1|pacid:21821153	0.158969	6.66396	3.57129	0.0029873	0.0485303	-2.26752
Bradi1g68630.1|pacid:21815875	0.492847	3.30396	4.13724	0.000969007	0.0243657	-0.73852
Bradi1g68640.1|pacid:21816406	0.456575	3.22799	4.17207	0.000904788	0.0234346	-0.649504
Bradi1g68950.1|pacid:21822335	0.919906	5.54901	5.64752	5.60322e-05	0.00443442	1.84195
Bradi1g68957.1|pacid:21819348	0.339687	7.3915	3.91649	0.00149979	0.0322501	-1.58396
Bradi1g69040.1|pacid:21814954	-1.761	1.63558	-10.2132	6.0388e-08	6.04445e-05	8.04677
Bradi1g69220.1|pacid:21818100	-1.57094	-2.14476	-4.29794	0.000706821	0.0201395	-0.601132
Bradi1g69240.1|pacid:21820497	-0.781696	3.2838	-5.87076	3.76906e-05	0.00345311	2.42471
Bradi1g69277.1|pacid:21815020	-1.59934	-0.207445	-4.12485	0.000992954	0.0247346	-0.576944
Bradi1g69330.1|pacid:21823258	-0.9157	7.1936	-4.1247	0.000993243	0.0247346	-1.16514
Bradi1g69740.1|pacid:21823003	-0.432515	4.12856	-3.65588	0.0025219	0.0440612	-1.96042
Bradi1g69910.2|pacid:21821089	0.402003	6.48413	4.56382	0.000421697	0.0148387	-0.295389
Bradi1g70380.1|pacid:21815997	-0.94938	2.81507	-4.32915	0.000664995	0.019393	-0.280323
Bradi1g70390.6|pacid:21817579	-1.76274	1.75022	-5.036	0.000171836	0.00859984	1.06442
Bradi1g70390.5|pacid:21817580	-1.64726	1.96921	-4.89516	0.000223972	0.0100574	0.822043
Bradi1g70390.1|pacid:21817577	-0.837521	7.74278	-6.15701	2.28984e-05	0.00251955	2.66354
Bradi1g70700.1|pacid:21822837	-0.666532	5.10866	-4.61727	0.000380455	0.0138396	-0.103805
Bradi1g70810.1|pacid:21815258	-0.77727	3.75416	-4.04823	0.00115512	0.0272358	-0.987091
Bradi1g70900.1|pacid:21821476	-0.78896	2.23053	-3.99102	0.00129363	0.029355	-0.833608
Bradi1g70980.1|pacid:21821067	0.6234	1.50714	4.89693	0.000223223	0.0100528	0.809523
Bradi1g71170.2|pacid:21823675	-0.717764	3.58248	-4.07634	0.00109269	0.0263054	-0.826688
Bradi1g71190.1|pacid:21816401	0.331643	4.36103	3.69794	0.00231851	0.0420708	-1.74706
Bradi1g71290.1|pacid:21816274	-0.577805	3.09151	-3.6095	0.0027672	0.0464127	-1.69657
Bradi1g71510.1|pacid:21817067	-1.83624	4.1832	-5.55945	6.5642e-05	0.00480809	1.75568
Bradi1g71580.1|pacid:21817082	-0.988095	3.23804	-4.75975	0.000289617	0.0117625	0.420244
Bradi1g71740.1|pacid:21816481	-1.66881	0.766866	-5.29403	0.000106447	0.00630333	1.33575
Bradi1g71830.1|pacid:21823531	0.291074	5.04889	3.60271	0.0028051	0.0467702	-2.04207
Bradi1g71870.1|pacid:21821446	-0.484635	2.79882	-3.9722	0.0013428	0.0300072	-0.945204
Bradi1g72390.1|pacid:21816367	-1.10527	3.89501	-7.94032	1.31841e-06	0.000409089	5.61559
Bradi1g72400.1|pacid:21823704	-0.581656	6.4784	-7.22061	3.9666e-06	0.000826038	4.45742
Bradi1g72457.1|pacid:21816589	1.11009	7.27951	5.34866	9.62923e-05	0.00601178	1.19913
Bradi1g72517.1|pacid:21817644	1.07192	2.21553	9.38535	1.74148e-07	0.000117471	7.00208
Bradi1g72840.1|pacid:21818111	0.951696	1.02846	3.98457	0.00131027	0.029583	-0.789666
Bradi1g72910.1|pacid:21815114	-1.35085	5.17329	-5.97922	3.11636e-05	0.00303127	2.4136
Bradi1g72927.2|pacid:21821944	-0.272945	6.92153	-3.96398	0.00136486	0.0303152	-1.48637
Bradi1g72950.1|pacid:21820242	0.263469	5.10115	4.23881	0.000793613	0.0218071	-0.817658
Bradi1g72960.1|pacid:21816744	0.393239	5.4512	3.86043	0.00167666	0.0346602	-1.59361
Bradi1g73200.1|pacid:21815497	-0.515147	4.46581	-4.18793	0.000876994	0.0229833	-0.928685
Bradi1g73740.1|pacid:21819109	-0.386019	3.38323	-4.10671	0.00102912	0.0251474	-0.854312
Bradi1g74000.2|pacid:21820205	1.38579	0.31339	3.97071	0.00134678	0.0300425	-0.819863
Bradi1g74350.1|pacid:21823049	-0.47494	4.8673	-5.15034	0.000138833	0.00750497	0.977898
Bradi1g74420.1|pacid:21822047	-0.919564	4.02486	-4.33462	0.000657937	0.0193231	-0.573859
Bradi1g74540.1|pacid:21823048	-1.28967	2.54406	-5.40699	8.65535e-05	0.00567795	1.68318
Bradi1g74860.1|pacid:21820802	-0.799638	5.23234	-7.38607	3.06117e-06	0.00070709	4.75219
Bradi1g75210.1|pacid:21818862	0.24254	5.71375	4.1305	0.000981954	0.024595	-1.10775
Bradi1g75270.1|pacid:21821994	-0.454519	6.8413	-4.04618	0.00115981	0.0273049	-1.31989
Bradi1g75830.1|pacid:21819401	0.59417	1.5572	4.25186	0.000773557	0.0215221	-0.333675
Bradi1g75870.1|pacid:21822460	0.261515	5.59753	3.61505	0.00273665	0.0460996	-2.12063
Bradi1g75940.1|pacid:21815831	0.323256	5.99489	4.06408	0.00111948	0.0266793	-1.2532
Bradi1g76170.1|pacid:21821487	0.727282	4.63086	3.71929	0.00222164	0.0411538	-1.81321
Bradi1g76190.1|pacid:21823070	0.720763	4.7329	8.79594	3.86485e-07	0.000211684	6.89505
Bradi1g76330.2|pacid:21822654	-2.94806	1.96543	-5.03753	0.000171347	0.00858922	1.05749
Bradi1g76330.1|pacid:21822653	-0.366142	9.94177	-3.75982	0.00204897	0.0390764	-1.86747
Bradi1g76460.1|pacid:21823129	0.491773	3.99271	4.88719	0.000227373	0.0101412	0.594848
Bradi1g76550.2|pacid:21819912	-0.757035	5.99043	-6.75891	8.33175e-06	0.00130474	3.71379
Bradi1g76840.1|pacid:21817893	0.435169	5.10922	4.10722	0.00102808	0.0251474	-1.10361
Bradi1g76970.3|pacid:21822286	-4.01203	-2.79322	-4.24359	0.000786206	0.0217305	-0.899626
Bradi1g77080.1|pacid:21820081	-0.459335	5.63255	-3.99307	0.00128837	0.0292657	-1.39473
Bradi1g77320.1|pacid:21817942	-0.417099	4.8358	-4.70001	0.000324622	0.0125975	0.089678
Bradi1g77430.1|pacid:21820540	-0.829598	4.0144	-4.58415	0.000405497	0.0144126	-0.00735026
Bradi1g77547.2|pacid:21821582	0.222534	5.51603	3.70176	0.00230086	0.0418758	-1.95971
Bradi1g77940.1|pacid:21815016	-1.06768	2.67052	-5.94112	3.33105e-05	0.00319853	2.60787
Bradi1g78090.1|pacid:21817757	0.299854	6.27164	3.60279	0.00280466	0.0467702	-2.18902
Bradi1g78370.1|pacid:21817778	0.321609	4.51489	4.3793	0.000603029	0.018417	-0.483057
Bradi5g00220.3|pacid:21824490	0.243836	4.42383	3.66557	0.00247353	0.0436334	-1.86212
Bradi5g00550.1|pacid:21824321	-2.19372	-1.25017	-4.58545	0.000404476	0.0143927	-0.110498
Bradi5g00600.1|pacid:21825461	0.29437	2.54659	3.64234	0.00259118	0.0445685	-1.53732
Bradi5g00700.1|pacid:21825864	0.349826	6.18233	5.48288	7.53928e-05	0.00521016	1.45551
Bradi5g00710.1|pacid:21825679	-0.638243	3.10875	-5.62251	5.86017e-05	0.00455885	2.03108
Bradi5g00980.1|pacid:21826693	-1.13946	1.22522	-3.81361	0.00184052	0.0365852	-1.11018
Bradi5g00990.1|pacid:21825503	0.54435	3.16558	4.14773	0.000949187	0.0241413	-0.68909
Bradi5g01470.1|pacid:21824865	0.965837	1.179	4.38212	0.000599731	0.0183819	-0.0841271
Bradi5g01737.1|pacid:21826534	-0.892529	3.49196	-6.44016	1.41436e-05	0.00183624	3.36975
Bradi5g02870.1|pacid:21826695	0.624304	8.09551	3.68338	0.00238695	0.0429111	-2.04786
Bradi5g03370.1|pacid:21824470	0.410239	5.31342	3.6565	0.00251878	0.0440559	-2.01165
Bradi5g03390.1|pacid:21826575	0.391694	6.7143	5.39842	8.79176e-05	0.00572262	1.29648
Bradi5g03400.1|pacid:21825314	0.528521	4.08645	6.73801	8.62225e-06	0.00133087	3.83452
Bradi5g03577.1|pacid:21824990	-1.29189	5.02403	-5.34997	9.606e-05	0.00601178	1.26226
Bradi5g03930.1|pacid:21826618	0.260248	4.32992	3.58624	0.00289913	0.0476721	-2.02187
Bradi5g03977.1|pacid:21824664	0.652432	2.39068	3.93692	0.00144016	0.0314673	-1.03223
Bradi5g04020.1|pacid:21824961	0.866566	7.46267	4.80001	0.00026825	0.0111509	0.154196
Bradi5g04040.1|pacid:21824877	1.69794	-4.91515	3.79119	0.00192466	0.0377022	-1.71153
Bradi5g04050.1|pacid:21823837	-0.510649	3.72802	-5.38008	9.09115e-05	0.00581627	1.57563
Bradi5g04070.1|pacid:21825833	-1.89483	2.22686	-8.39511	6.7943e-07	0.000270283	6.06794
Bradi5g04540.1|pacid:21825527	-1.40508	0.639044	-3.70967	0.00226478	0.0416224	-1.27156
Bradi5g06207.1|pacid:21825150	1.24146	4.27863	5.34991	9.60719e-05	0.00601178	1.40387
Bradi5g06357.3|pacid:21825143	0.39316	4.87006	3.81963	0.00181856	0.0363584	-1.63982
Bradi5g07150.1|pacid:21824137	1.26443	2.83865	5.79544	4.30526e-05	0.00370049	2.32607
Bradi5g07300.1|pacid:21825310	0.377897	6.11765	8.08286	1.06819e-06	0.00034526	5.80435
Bradi5g07380.2|pacid:21825595	0.866748	2.82938	3.54581	0.00314378	0.0499991	-1.79231
Bradi5g07390.1|pacid:21824621	-0.709625	5.68774	-4.99621	0.000185146	0.00896242	0.565169
Bradi5g07710.1|pacid:21824216	0.23725	4.88323	4.91262	0.000216706	0.00990185	0.461538
Bradi5g07720.1|pacid:21825953	-0.858394	4.36081	-3.99419	0.00128553	0.0292452	-1.28985
Bradi5g07750.1|pacid:21826208	0.329198	6.81464	4.17081	0.000907027	0.023473	-1.07467
Bradi5g07840.1|pacid:21824315	-1.14163	3.09421	-5.25006	0.000115428	0.00666512	1.40119
Bradi5g07870.2|pacid:21823862	-0.506655	5.72482	-6.29948	1.7944e-05	0.00213327	2.92671
Bradi5g08167.1|pacid:21825675	0.253104	5.63168	3.73944	0.00213403	0.0401313	-1.87787
Bradi5g08190.1|pacid:21823977	0.498133	5.34483	7.60179	2.19531e-06	0.000567652	5.07683
Bradi5g08340.1|pacid:21825615	0.586875	1.65715	3.83647	0.00175857	0.0356095	-1.09965
Bradi5g08520.1|pacid:21825376	1.06924	6.95674	4.51664	0.000461926	0.0157854	-0.377909
Bradi5g08580.1|pacid:21824595	0.965087	5.61747	11.9106	8.36599e-09	1.52699e-05	10.6749
Bradi5g08590.1|pacid:21826287	0.373201	3.03291	4.07817	0.00108876	0.0262496	-0.791137
Bradi5g08600.1|pacid:21824130	0.794352	3.67677	5.3734	9.20283e-05	0.00586355	1.53169
Bradi5g08690.1|pacid:21824084	0.369807	5.39158	4.46331	0.000512182	0.0168987	-0.429997
Bradi5g08750.1|pacid:21825627	-2.42485	-4.05706	-3.64973	0.00255316	0.0442575	-1.79369
Bradi5g08770.1|pacid:21826246	0.926945	3.21593	5.68999	5.1933e-05	0.00422947	2.12882
Bradi5g08790.1|pacid:21826243	0.71787	3.69007	4.81696	0.000259746	0.0109675	0.498224
Bradi5g08830.1|pacid:21823938	0.725215	5.90404	6.3869	1.54722e-05	0.00194861	3.09198
Bradi5g08930.1|pacid:21825948	0.291083	6.0362	5.33022	9.96024e-05	0.00614426	1.18351
Bradi5g08970.1|pacid:21824491	-0.59561	2.55541	-3.66647	0.00246906	0.0436158	-1.47276
Bradi5g09210.1|pacid:21825755	-0.301313	4.79323	-3.67993	0.00240351	0.0430996	-1.90701
Bradi5g09300.1|pacid:21823979	-0.413579	5.03477	-5.54052	6.79245e-05	0.00490177	1.6487
Bradi5g09310.1|pacid:21825449	-1.97689	3.38638	-7.50126	2.56132e-06	0.000616087	5.06647
Bradi5g09327.1|pacid:21826218	-0.680556	2.19674	-5.44463	8.0817e-05	0.00550438	1.77454
Bradi5g09490.2|pacid:21825518	0.459557	3.68594	5.3497	9.61082e-05	0.00601178	1.50312
Bradi5g09530.1|pacid:21825660	0.574669	8.96239	3.83031	0.00178028	0.0358704	-1.73952
Bradi5g09670.1|pacid:21825369	-0.857761	4.30429	-4.82855	0.000254092	0.0108598	0.386024
Bradi5g09830.1|pacid:21826448	-1.23852	1.68909	-4.04477	0.00116303	0.02736	-0.704813
Bradi5g10580.1|pacid:21825834	-0.336586	6.44069	-4.69239	0.000329391	0.0126494	-0.0487049
Bradi5g10670.5|pacid:21824829	1.01216	0.846944	3.86557	0.00165958	0.0345142	-0.994783
Bradi5g10670.1|pacid:21824827	0.388114	6.68813	4.71692	0.000314294	0.0123476	0.00132978
Bradi5g10757.1|pacid:21825501	-0.718856	6.07825	-7.53942	2.41533e-06	0.000595406	4.99148
Bradi5g10770.1|pacid:21826698	-0.769743	6.64224	-5.27893	0.000109447	0.00641973	1.08376
Bradi5g10810.1|pacid:21824263	0.260741	4.72846	4.3974	0.000582156	0.0180637	-0.473657
Bradi5g11060.2|pacid:21826344	-0.60377	4.73107	-3.61258	0.00275018	0.0462774	-2.12272
Bradi5g11190.1|pacid:21826047	1.25695	2.9258	4.37371	0.000609642	0.0184913	-0.181889
Bradi5g11240.1|pacid:21824434	-0.854003	5.47123	-6.64217	1.00974e-05	0.00143721	3.50946
Bradi5g11261.2|pacid:21824670	-0.614675	7.82518	-3.60568	0.00278843	0.0465915	-2.20292
Bradi5g11270.1|pacid:21826312	-0.64947	3.147	-4.34757	0.000641517	0.0190302	-0.365809
Bradi5g11340.1|pacid:21826474	0.466739	6.53958	5.30892	0.000103575	0.00621328	1.12785
Bradi5g11360.2|pacid:21825204	-0.751693	1.90551	-5.18351	0.000130546	0.00719486	1.32471
Bradi5g11680.1|pacid:21824169	-0.422234	4.11765	-4.13487	0.000973537	0.0244293	-0.898534
Bradi5g11690.1|pacid:21825141	-1.35661	2.72579	-7.2848	3.58576e-06	0.000778059	4.72648
Bradi5g11800.1|pacid:21825261	-1.23221	0.478287	-4.26783	0.000749728	0.0211101	-0.288994
Bradi5g11840.1|pacid:21825114	-0.532762	5.40429	-7.01643	5.48822e-06	0.00101365	4.18952
Bradi5g12150.1|pacid:21825491	0.701765	8.86766	3.96876	0.00135198	0.0300936	-1.47027
Bradi5g12460.1|pacid:21825466	-2.15434	1.98715	-5.30792	0.000103764	0.00621328	1.53832
Bradi5g12570.1|pacid:21824117	-0.67364	4.05826	-4.55438	0.000429445	0.0149722	-0.085487
Bradi5g12600.1|pacid:21824096	-0.479161	4.12636	-8.62063	4.93528e-07	0.000237765	6.67226
Bradi5g12770.1|pacid:21825609	0.578656	3.02262	4.12696	0.000988828	0.0246729	-0.626839
Bradi5g12780.1|pacid:21825117	0.905037	3.60003	4.46826	0.000507293	0.0167812	-0.0892756
Bradi5g12990.1|pacid:21825710	-0.787849	3.7988	-4.01236	0.00124008	0.0285661	-1.05617
Bradi5g13000.1|pacid:21824406	-0.463813	6.43738	-4.74281	0.000299128	0.0119609	0.0631929
Bradi5g13041.1|pacid:21826220	-2.27302	-4.60322	-3.63522	0.00262833	0.0449584	-1.86144
Bradi5g13050.1|pacid:21824052	0.876686	4.88611	8.26871	8.14862e-07	0.000294004	6.13158
Bradi5g13170.1|pacid:21826533	-0.933159	3.56495	-6.16308	2.26603e-05	0.00251955	2.89856
Bradi5g13310.1|pacid:21823898	-0.435805	4.18237	-4.50994	0.000467951	0.0159736	-0.216773
Bradi5g13435.1|pacid:21826329	-0.517496	1.26795	-3.89717	0.00155849	0.0330091	-0.955478
Bradi5g14260.1|pacid:21825630	0.779975	4.33733	4.35266	0.000635182	0.0189347	-0.489627
Bradi5g14307.1|pacid:21825218	0.441773	5.37544	4.9398	0.000205875	0.00954931	0.480915
Bradi5g14367.1|pacid:21826356	0.717841	6.53038	8.1497	9.6864e-07	0.000319744	5.89268
Bradi5g14400.1|pacid:21824340	1.07096	3.78747	3.91476	0.00150494	0.0323161	-1.37046
Bradi5g14640.1|pacid:21823912	0.567147	11.243	9.13241	2.44063e-07	0.000141873	7.31561
Bradi5g14730.1|pacid:21824620	0.52619	2.92225	3.72843	0.00218145	0.0406536	-1.44776
Bradi5g14840.1|pacid:21824814	0.291376	4.00656	3.63824	0.00261251	0.044791	-1.90027
Bradi5g14850.1|pacid:21824464	0.978294	5.87272	6.85055	7.17421e-06	0.00117782	3.86013
Bradi5g14860.1|pacid:21823847	0.291952	7.21163	3.69491	0.00233256	0.0422515	-2.02533
Bradi5g14870.4|pacid:21826731	0.766524	7.63296	4.33142	0.000662061	0.019362	-0.760808
Bradi5g14990.1|pacid:21824421	0.235662	5.21825	4.26697	0.000750996	0.0211141	-0.801314
Bradi5g15050.1|pacid:21826587	-0.729876	3.95559	-8.31768	7.59288e-07	0.000283855	6.24653
Bradi5g15070.1|pacid:21825793	-0.342266	4.48518	-3.83816	0.00175267	0.0355914	-1.49247
Bradi5g15130.1|pacid:21824894	-0.437697	4.12629	-3.84471	0.00172997	0.0353165	-1.4458
Bradi5g15180.1|pacid:21824485	-0.460439	3.00908	-4.37434	0.000608889	0.0184913	-0.22976
Bradi5g15190.1|pacid:21824079	-1.38281	3.5016	-5.56612	6.48577e-05	0.00477586	1.92538
Bradi5g15540.2|pacid:21823943	-1.52038	5.62828	-3.9804	0.00132115	0.0297488	-1.33664
Bradi5g15587.1|pacid:21824046	-1.90184	2.32829	-7.33296	3.32539e-06	0.000747706	4.74172
Bradi5g15710.1|pacid:21824377	-0.502514	5.6203	-5.2411	0.000117353	0.00674325	1.05723
Bradi5g15790.1|pacid:21825316	-0.910489	3.52112	-3.7396	0.00213333	0.0401313	-1.65674
Bradi5g15940.1|pacid:21826475	0.454173	2.37905	3.56527	0.00302351	0.0489158	-1.65865
Bradi5g16010.1|pacid:21825791	-5.88453	-0.447766	-3.87351	0.0016336	0.0340465	-1.16405
Bradi5g16100.1|pacid:21824207	1.02433	6.14898	4.99841	0.000184386	0.00893954	0.558061
Bradi5g16237.1|pacid:21826021	0.67819	2.75129	3.55951	0.00305862	0.049248	-1.79536
Bradi5g16540.1|pacid:21824635	-0.649649	5.6976	-5.88754	3.65938e-05	0.00337937	2.22276
Bradi5g16614.1|pacid:21824512	0.319246	3.52359	3.70235	0.00229813	0.0418758	-1.61323
Bradi5g16730.1|pacid:21824889	0.520387	3.7378	4.79238	0.000272171	0.011257	0.439395
Bradi5g16817.3|pacid:21824708	0.823667	2.51272	3.56502	0.00302506	0.0489158	-1.79263
Bradi5g16860.1|pacid:21826017	-1.176	4.22635	-6.76765	8.21335e-06	0.00129366	3.89306
Bradi5g16940.1|pacid:21826253	-1.1283	1.84115	-4.12197	0.000998598	0.0248281	-0.57118
Bradi5g17370.1|pacid:21825688	0.508305	4.03276	4.40979	0.000568283	0.0178763	-0.351111
Bradi5g17500.1|pacid:21824678	-0.653299	3.60147	-5.39108	8.91026e-05	0.00575992	1.52769
Bradi5g17510.1|pacid:21825196	0.315164	4.31088	5.3196	0.000101563	0.00620353	1.29873
Bradi5g17790.1|pacid:21826665	-1.07638	2.17445	-4.48731	0.000488907	0.0163473	0.0220432
Bradi5g17880.1|pacid:21825745	-0.667933	4.86997	-5.84405	3.95076e-05	0.00351877	2.24311
Bradi5g17890.1|pacid:21825464	-3.00155	-3.33662	-4.647	0.000359332	0.0132893	-0.44853
Bradi5g18340.1|pacid:21824544	-1.55943	1.27397	-5.30972	0.000103422	0.00621328	1.52559
Bradi5g18500.1|pacid:21824750	-0.732211	1.60973	-3.61702	0.00272588	0.0459858	-1.49366
Bradi5g18530.1|pacid:21825693	0.703216	5.90043	5.15386	0.000137929	0.00746912	0.851519
Bradi5g18540.1|pacid:21823892	0.278575	7.82303	3.91251	0.0015117	0.0324164	-1.5914
Bradi5g18640.1|pacid:21826311	-0.704777	3.99167	-4.21857	0.000825763	0.0222503	-0.715671
Bradi5g18660.2|pacid:21826034	1.05732	3.2754	4.21733	0.000827779	0.0222503	-0.711073
Bradi5g19037.1|pacid:21823772	-0.848357	7.14107	-5.09145	0.000154919	0.00800355	0.714943
Bradi5g19130.1|pacid:21825934	-1.75307	4.98113	-15.8994	1.78554e-10	1.38509e-06	14.1684
Bradi5g19190.1|pacid:21826699	-0.57823	4.95127	-3.6994	0.00231175	0.0419749	-1.885
Bradi5g19320.1|pacid:21824403	-1.22352	4.8301	-8.40317	6.71644e-07	0.000270283	6.35496
Bradi5g19330.1|pacid:21825504	-2.20472	4.36582	-4.45717	0.00051832	0.016983	-0.185597
Bradi5g19417.1|pacid:21824135	0.628328	4.14192	3.86364	0.00166599	0.0345452	-1.4545
Bradi5g19450.1|pacid:21824995	0.319392	4.93084	3.73417	0.0021566	0.0403357	-1.80056
Bradi5g19490.1|pacid:21825415	-1.29039	3.49055	-4.43565	0.000540432	0.0173234	-0.0624491
Bradi5g19530.1|pacid:21825772	0.255691	5.35198	5.69439	5.15265e-05	0.00420741	1.89215
Bradi5g19680.1|pacid:21825225	2.24586	3.14925	6.37643	1.57484e-05	0.00196248	3.31235
Bradi5g19727.1|pacid:21824437	1.133	3.63505	4.29422	0.000711981	0.0202494	-0.714281
Bradi5g19910.1|pacid:21826279	-2.15081	1.10779	-6.79139	7.90044e-06	0.00125714	3.80227
Bradi5g19970.1|pacid:21825284	0.522143	5.69384	5.12654	0.000145116	0.00769956	0.796974
Bradi5g20197.1|pacid:21826358	-0.3265	5.59786	-3.97544	0.00133421	0.0299126	-1.43775
Bradi5g20300.1|pacid:21825381	-0.473435	3.38087	-5.20325	0.000125857	0.00697359	1.02114
Bradi5g20320.2|pacid:21826554	-0.617086	7.5066	-3.65433	0.00252976	0.0441211	-2.10621
Bradi5g20490.1|pacid:21824725	-0.25687	4.91639	-3.57489	0.00296581	0.0482824	-2.13122
Bradi5g20620.1|pacid:21825944	-0.430145	5.17631	-6.4449	1.40313e-05	0.00183624	3.2026
Bradi5g20718.1|pacid:21825991	-3.66568	-3.19467	-3.69207	0.00234585	0.0423951	-1.68709
Bradi5g20910.1|pacid:21825007	-1.04664	-0.0683227	-5.07012	0.000161214	0.00820053	0.841585
Bradi5g21110.1|pacid:21824412	-1.25042	1.59209	-4.38716	0.000593868	0.0183172	-0.118301
Bradi5g21215.1|pacid:21824972	-0.559629	4.36132	-7.67436	1.96561e-06	0.000529959	5.29576
Bradi5g21230.2|pacid:21825357	-5.22111	-3.71405	-4.50782	0.000469873	0.0160074	-0.577904
Bradi5g21470.1|pacid:21824215	-1.09107	1.71557	-3.71445	0.00224324	0.0412764	-1.3071
Bradi5g21600.1|pacid:21826081	-0.310239	5.17537	-3.59464	0.00285078	0.0471519	-2.14642
Bradi5g21650.1|pacid:21825717	-0.902184	5.68269	-4.25053	0.000775585	0.0215449	-0.880737
Bradi5g21730.1|pacid:21826463	-0.953357	3.13416	-3.91799	0.00149533	0.0322213	-1.20305
Bradi5g21820.1|pacid:21825707	0.317468	4.43569	4.92132	0.000213177	0.00981404	0.559881
Bradi5g21857.1|pacid:21826002	0.594237	4.58415	3.84931	0.00171418	0.0351217	-1.51965
Bradi5g21870.2|pacid:21824499	0.678186	7.49907	5.33687	9.8394e-05	0.00609809	1.17526
Bradi5g21960.1|pacid:21826676	3.71896	-1.66508	3.66048	0.00249884	0.0438423	-1.63586
Bradi5g22707.1|pacid:21825244	-2.0526	3.83192	-9.7467	1.0877e-07	8.65393e-05	8.07794
Bradi5g22930.1|pacid:21825238	-0.884615	3.37556	-6.40303	1.50565e-05	0.00191471	3.28716
Bradi5g22940.1|pacid:21824212	-1.11489	1.82044	-5.32369	0.000100803	0.00618148	1.56346
Bradi5g23120.1|pacid:21825216	1.19527	2.83478	3.87824	0.0016183	0.0338618	-1.00735
Bradi5g23174.1|pacid:21824284	1.67487	-0.242457	4.78333	0.000276898	0.0114102	0.191836
Bradi5g23270.2|pacid:21825642	0.397224	3.77995	3.75989	0.00204868	0.0390764	-1.61385
Bradi5g23430.1|pacid:21825191	-3.33512	3.73893	-11.0657	2.17035e-08	3.06109e-05	9.37665
Bradi5g23437.1|pacid:21825329	-0.574659	5.06409	-4.91504	0.000215716	0.00988692	0.439062
Bradi5g23460.1|pacid:21825577	0.648236	6.35985	3.95899	0.00137843	0.0305292	-1.4556
Bradi5g23500.1|pacid:21824091	0.441348	4.81431	4.56371	0.000421791	0.0148387	-0.162197
Bradi5g23510.1|pacid:21825515	0.498788	7.93772	3.58806	0.00288859	0.0475491	-2.23542
Bradi5g23590.1|pacid:21824498	1.49956	-1.39513	4.16895	0.000910348	0.0235197	-0.726895
Bradi5g23700.1|pacid:21825375	0.213205	6.59666	4.24297	0.000787168	0.0217305	-0.926158
Bradi5g23846.1|pacid:21825291	0.94284	2.0264	3.91186	0.00151364	0.0324356	-1.03679
Bradi5g23853.1|pacid:21824218	1.33448	9.21956	3.7503	0.00208824	0.0395098	-1.87843
Bradi5g23856.1|pacid:21824371	1.95663	2.26132	6.28697	1.83302e-05	0.00215968	3.16766
Bradi5g24027.1|pacid:21826476	-0.518895	9.87533	-4.46187	0.000513619	0.0168987	-0.474254
Bradi5g24490.3|pacid:21825340	1.05236	1.8031	3.67372	0.00243354	0.0433256	-1.37026
Bradi5g24490.2|pacid:21825339	3.90273	-0.574592	4.24413	0.000785377	0.0217305	-0.769653
Bradi5g24530.1|pacid:21824453	0.226755	5.56768	4.10372	0.00103521	0.0252029	-1.15288
Bradi5g24630.1|pacid:21826242	-1.39707	5.07855	-8.19782	9.03056e-07	0.000302075	6.00766
Bradi5g24690.1|pacid:21825678	0.585434	11.5932	4.01643	0.00123012	0.0284633	-1.31781
Bradi5g24870.1|pacid:21826508	0.735257	6.45769	6.17731	2.21127e-05	0.00247703	2.70543
Bradi5g24890.1|pacid:21826098	-0.456748	4.54001	-5.85314	3.88792e-05	0.00348666	2.26505
Bradi5g25117.1|pacid:21825418	0.677404	3.92955	5.71841	4.93659e-05	0.00406306	2.04811
Bradi5g25130.1|pacid:21826233	0.496055	6.25072	6.03992	2.80373e-05	0.00282458	2.46337
Bradi5g25180.1|pacid:21824206	0.666484	1.82367	3.60817	0.00277457	0.0465111	-1.49943
Bradi5g25190.1|pacid:21825074	1.32927	-0.713565	3.72225	0.00220857	0.0409877	-1.39674
Bradi5g25407.1|pacid:21824305	0.574794	1.67872	4.67967	0.000337513	0.0128463	0.444422
Bradi5g25467.1|pacid:21825065	0.273316	3.25839	3.63034	0.00265415	0.045176	-1.69382
Bradi5g25767.1|pacid:21824736	-0.455878	3.82349	-3.58536	0.00290428	0.0476981	-1.93353
Bradi5g25860.1|pacid:21824845	0.927726	5.19585	4.69448	0.000328073	0.0126144	0.022178
Bradi5g25920.1|pacid:21826027	-0.692851	3.86413	-4.22303	0.000818565	0.0221634	-0.625947
Bradi5g26230.1|pacid:21824974	2.97744	-0.783688	4.39093	0.000589526	0.0182195	-0.39206
Bradi5g26567.1|pacid:21825335	-0.754184	6.37222	-4.76811	0.00028504	0.0116836	0.126797
Bradi5g26720.1|pacid:21826481	-0.337861	6.3165	-4.13583	0.000971693	0.0244135	-1.14238
Bradi5g26770.1|pacid:21826513	-1.07669	3.60207	-5.41286	8.56317e-05	0.00567795	1.5918
Bradi5g27100.1|pacid:21824956	0.700798	3.75282	5.23542	0.000118591	0.00680177	1.34046
Bradi5g27120.1|pacid:21825708	0.520212	3.83744	3.54828	0.00312822	0.0498796	-1.9904
Bradi5g27130.1|pacid:21825684	1.26897	6.84808	4.14113	0.000961611	0.0242781	-1.10488
Bradi5g27350.1|pacid:21825738	-4.03079	-4.23052	-5.41158	8.58319e-05	0.00567795	0.247623
Bradi5g27410.1|pacid:21826593	0.261309	5.13049	3.93446	0.0014472	0.0315565	-1.45658
Bradi5g27570.1|pacid:21825780	-0.430591	5.36869	-5.51755	7.08033e-05	0.00498846	1.51939
Bradi5g27602.1|pacid:21823857	-0.535129	3.79992	-4.34523	0.000644448	0.0190625	-0.418444
Bradi3g00400.1|pacid:21827675	-0.263597	6.75713	-3.77	0.00200774	0.0387289	-1.87128
Bradi3g00440.1|pacid:21827284	-0.353781	5.24665	-4.68951	0.000331212	0.0126755	0.0154156
Bradi3g00480.2|pacid:21830186	0.244633	7.74094	4.06028	0.00112792	0.0268275	-1.29819
Bradi3g00560.1|pacid:21829799	-1.11442	0.64173	-3.79521	0.00190928	0.0375124	-1.11838
Bradi3g00570.1|pacid:21828066	-0.969786	1.83536	-3.68949	0.00235798	0.0425382	-1.38639
Bradi3g00955.1|pacid:21828672	2.35784	-4.45408	4.32428	0.000671356	0.0194869	-1.04983
Bradi3g01110.1|pacid:21830386	-1.01413	4.74883	-10.6137	3.70414e-08	4.4206e-05	9.20932
Bradi3g01320.1|pacid:21832331	-0.327291	5.90863	-3.61067	0.00276074	0.0464028	-2.155
Bradi3g01440.1|pacid:21829501	-2.59966	0.951762	-8.21911	8.75561e-07	0.000301864	5.14317
Bradi3g01460.1|pacid:21832581	0.320259	6.28035	3.71425	0.00224414	0.0412764	-1.96778
Bradi3g01577.1|pacid:21827524	-1.69492	2.848	-7.97598	1.25049e-06	0.000393134	5.6278
Bradi3g01667.2|pacid:21828468	0.437546	3.53734	3.83034	0.00178019	0.0358704	-1.39096
Bradi3g01760.1|pacid:21828332	0.288491	5.46883	3.56062	0.00305186	0.0491673	-2.22025
Bradi3g01930.1|pacid:21827978	-0.370053	6.08565	-3.78712	0.00194032	0.0379132	-1.81937
Bradi3g01970.1|pacid:21832833	0.499432	2.8035	4.11631	0.00100981	0.0249534	-0.65988
Bradi3g02227.1|pacid:21831576	0.239173	6.9302	4.71702	0.000314233	0.0123476	-0.00745586
Bradi3g02410.1|pacid:21828177	0.437546	6.61212	5.79653	4.29699e-05	0.00370049	2.0268
Bradi3g02530.1|pacid:21830060	-1.37959	1.04023	-4.40341	0.000575389	0.0180523	-0.0439702
Bradi3g02730.1|pacid:21833115	0.377313	6.14243	4.53888	0.000442497	0.0153068	-0.327615
Bradi3g02760.1|pacid:21831242	0.850294	4.27576	5.81616	4.15023e-05	0.00359714	2.33309
Bradi3g02800.1|pacid:21830497	0.304401	3.98785	3.5473	0.00313441	0.0498873	-2.05843
Bradi3g02810.1|pacid:21833737	-2.47162	2.39891	-5.40881	8.62662e-05	0.00567795	1.70032
Bradi3g02817.1|pacid:21831275	-0.448663	4.69296	-4.18163	0.000887926	0.0231525	-0.963477
Bradi3g02900.1|pacid:21827124	0.31342	5.58757	5.92876	3.40393e-05	0.00323001	2.29566
Bradi3g02940.1|pacid:21832196	-0.373209	3.39986	-3.62408	0.00268763	0.0455459	-1.70437
Bradi3g03120.1|pacid:21831583	-0.256335	6.61082	-3.66634	0.00246972	0.0436158	-2.0752
Bradi3g03390.1|pacid:21830527	-1.00861	1.39937	-4.98449	0.00018927	0.00909114	0.961079
Bradi3g03532.1|pacid:21832758	-0.375411	5.44922	-3.9537	0.00139298	0.0307164	-1.41878
Bradi3g03570.1|pacid:21830139	0.367874	4.16308	3.69244	0.0023441	0.0423951	-1.79995
Bradi3g03620.1|pacid:21832636	0.489563	6.02238	3.97166	0.00134422	0.0300072	-1.44232
Bradi3g03770.1|pacid:21830985	-1.20354	5.78817	-7.69256	1.91208e-06	0.000525043	5.21495
Bradi3g03770.3|pacid:21830986	-1.0501	2.64923	-6.0932	2.55636e-05	0.00266179	2.79352
Bradi3g04010.1|pacid:21832028	-0.369235	5.22618	-3.70784	0.00227308	0.0417323	-1.91066
Bradi3g04020.3|pacid:21830435	-0.593484	4.362	-3.69193	0.00234649	0.0423951	-1.77681
Bradi3g04030.1|pacid:21832718	-1.46891	-4.61004	-4.25921	0.000762496	0.0212957	-1.16967
Bradi3g04050.1|pacid:21827165	-0.333569	5.37702	-3.55585	0.00308115	0.0494082	-2.21628
Bradi3g04140.3|pacid:21832707	0.261641	5.93265	3.70143	0.00230237	0.0418758	-1.96627
Bradi3g04180.1|pacid:21832257	0.623647	3.85622	4.84864	0.000244591	0.0105702	0.53535
Bradi3g04187.1|pacid:21833723	0.496148	3.39503	5.27403	0.000110439	0.00644668	1.37768
Bradi3g04200.1|pacid:21828747	0.800502	2.71933	5.57678	6.36238e-05	0.00472293	1.99728
Bradi3g04310.2|pacid:21831026	-1.12458	2.14451	-4.45916	0.000516327	0.0169356	0.028719
Bradi3g04670.1|pacid:21832142	0.436363	4.24579	3.66432	0.00247969	0.0436646	-1.86756
Bradi3g04750.1|pacid:21827176	-2.1712	4.1744	-4.31231	0.000687242	0.0198182	-0.427404
Bradi3g04860.1|pacid:21832751	-0.554021	5.33448	-5.47607	7.63308e-05	0.00523997	1.50617
Bradi3g04920.1|pacid:21832632	-0.580524	3.62416	-4.69843	0.000325606	0.0125975	0.270159
Bradi3g05010.1|pacid:21828908	-0.510953	6.92738	-4.46284	0.000512653	0.0168987	-0.500918
Bradi3g05060.1|pacid:21831897	-0.601378	6.42057	-5.30979	0.000103409	0.00621328	1.14895
Bradi3g05232.1|pacid:21833306	-0.529992	4.12695	-5.11913	0.000147132	0.00772478	0.952954
Bradi3g05340.1|pacid:21832571	0.263523	6.24929	3.75093	0.00208562	0.0395098	-1.89577
Bradi3g05800.1|pacid:21829083	-1.33479	3.96565	-7.89497	1.41044e-06	0.000420813	5.6357
Bradi3g05860.1|pacid:21832299	-0.83768	0.167995	-4.11114	0.00102016	0.0250432	-0.59768
Bradi3g06120.1|pacid:21832056	0.2942	6.73462	3.58848	0.00288619	0.0475491	-2.23545
Bradi3g06170.2|pacid:21832379	0.173145	6.32018	3.65696	0.00251645	0.0440401	-2.0824
Bradi3g06217.1|pacid:21833631	0.257539	6.96052	4.43134	0.000544977	0.0174511	-0.560621
Bradi3g06290.1|pacid:21832432	0.295998	5.56854	4.47782	0.000497982	0.0165793	-0.408157
Bradi3g06320.1|pacid:21833148	1.53906	2.77838	4.33017	0.000663679	0.019391	-0.272949
Bradi3g06420.1|pacid:21832820	-0.584031	6.45131	-3.78423	0.00195157	0.0380969	-1.84465
Bradi3g06597.1|pacid:21827937	-0.367004	5.12648	-4.3339	0.000658863	0.0193231	-0.659598
Bradi3g06780.1|pacid:21827573	-1.54562	1.26254	-5.19495	0.000127806	0.00706898	1.27782
Bradi3g06922.1|pacid:21828115	-0.218574	5.05237	-3.85639	0.0016902	0.0348241	-1.58962
Bradi3g07110.1|pacid:21827152	-0.838243	7.25398	-4.02681	0.00120511	0.028052	-1.35792
Bradi3g07180.1|pacid:21828564	-0.358997	2.87906	-3.84436	0.00173117	0.0353165	-1.22706
Bradi3g07230.2|pacid:21829227	-1.9006	-0.965303	-3.78007	0.0019678	0.0383055	-1.18381
Bradi3g07280.1|pacid:21831041	-1.56704	0.607809	-6.06291	2.69405e-05	0.00274077	2.78049
Bradi3g07315.1|pacid:21830239	0.891602	1.73708	5.03165	0.000173243	0.00864238	1.05451
Bradi3g07397.1|pacid:21829697	-0.620313	6.63443	-5.2096	0.000124387	0.00692813	0.937723
Bradi3g07540.1|pacid:21831525	-2.50505	4.96804	-14.941	4.1352e-10	2.13852e-06	13.4414
Bradi3g07660.1|pacid:21830760	-0.663273	5.76724	-4.01139	0.00124246	0.0285995	-1.36024
Bradi3g07750.1|pacid:21827785	0.94799	2.21337	6.15275	2.30667e-05	0.00252911	2.93404
Bradi3g07960.1|pacid:21827312	-0.795305	2.74975	-5.31358	0.000102692	0.00621328	1.49994
Bradi3g07980.1|pacid:21827181	4.19314	6.71942	6.79196	7.89315e-06	0.00125714	3.93953
Bradi3g07987.1|pacid:21830908	0.851688	1.65772	5.02042	0.000176928	0.008728	1.02828
Bradi3g08120.1|pacid:21831375	-0.247621	8.05959	-4.35981	0.000626377	0.0187786	-0.701704
Bradi3g08150.1|pacid:21828940	0.88961	0.968516	4.37578	0.000607183	0.0184709	-0.0936914
Bradi3g08170.1|pacid:21829356	1.01711	1.43821	3.81622	0.00183096	0.0364653	-1.09272
Bradi3g08240.2|pacid:21828139	-1.24866	2.3532	-5.5505	6.67114e-05	0.00484775	1.92614
Bradi3g08317.1|pacid:21830179	-0.327327	6.23368	-4.12678	0.000989173	0.0246729	-1.16191
Bradi3g08630.1|pacid:21827518	0.248986	5.81597	3.78875	0.00193404	0.0378354	-1.77345
Bradi3g08870.1|pacid:21828993	-1.31508	3.96903	-6.24943	1.95422e-05	0.00223755	3.06858
Bradi3g08917.2|pacid:21833014	0.452385	5.85212	3.71466	0.00224232	0.0412764	-1.95142
Bradi3g09067.1|pacid:21828118	0.327083	4.65162	3.76931	0.00201053	0.0387289	-1.699
Bradi3g09087.1|pacid:21833772	0.97638	3.25963	4.14453	0.000955179	0.024227	-0.679796
Bradi3g09317.1|pacid:21827900	-0.710869	5.18933	-3.65963	0.00250309	0.0438804	-2.02714
Bradi3g09450.2|pacid:21827922	-2.98076	1.24403	-8.62191	4.92638e-07	0.000237765	5.68343
Bradi3g09720.1|pacid:21831226	-0.459035	6.60881	-3.99832	0.00127504	0.029048	-1.40716
Bradi3g09880.3|pacid:21830329	0.789512	3.36699	3.92935	0.00146197	0.0317013	-1.1189
Bradi3g10140.4|pacid:21826982	0.690592	5.33152	4.41746	0.000559877	0.0177089	-0.515705
Bradi3g10210.3|pacid:21832925	-0.447248	4.59846	-3.85519	0.00169423	0.0348379	-1.4918
Bradi3g10260.1|pacid:21827971	-0.914416	2.99339	-5.47845	7.60017e-05	0.00522895	1.80306
Bradi3g10330.2|pacid:21828677	-1.42753	3.64957	-6.32744	1.71114e-05	0.00209035	3.07201
Bradi3g10600.1|pacid:21828890	0.760096	6.21299	6.30852	1.76703e-05	0.00211695	2.94121
Bradi3g10760.1|pacid:21830394	-0.375401	4.98969	-4.70926	0.000318927	0.0124366	0.0547525
Bradi3g11140.1|pacid:21830596	2.07558	-1.39192	3.66691	0.00246688	0.0436153	-1.35437
Bradi3g11160.1|pacid:21827623	-1.03476	-0.698336	-3.92484	0.00147511	0.0318518	-0.976044
Bradi3g11280.1|pacid:21831498	-0.262223	6.74717	-3.82562	0.001797	0.03609	-1.75994
Bradi3g11360.1|pacid:21830029	0.960648	0.0789653	4.05799	0.00113304	0.0269119	-0.741321
Bradi3g11470.3|pacid:21831591	-0.992407	3.75121	-4.83867	0.000249256	0.0107406	0.483957
Bradi3g11520.1|pacid:21832226	0.401736	4.10308	3.62	0.00270967	0.0457445	-1.88257
Bradi3g12600.3|pacid:21831089	-4.99606	-0.18967	-3.6516	0.00254358	0.0442403	-1.52489
Bradi3g12610.1|pacid:21832294	0.200147	7.98032	3.70713	0.00227631	0.0417445	-2.00031
Bradi3g12740.1|pacid:21833423	-0.396461	5.0801	-5.02599	0.00017509	0.00867869	0.688172
Bradi3g12925.1|pacid:21831819	-1.06546	4.05681	-5.56531	6.49526e-05	0.00477586	1.86126
Bradi3g12930.1|pacid:21828440	-0.338308	2.86927	-3.63608	0.00262382	0.0449307	-1.61369
Bradi3g12950.1|pacid:21827724	-0.782519	3.04805	-4.06569	0.00111592	0.0266527	-0.81683
Bradi3g12990.1|pacid:21833064	0.262447	4.81635	4.20673	0.000845188	0.022511	-0.867415
Bradi3g13027.1|pacid:21832121	-0.664197	3.7982	-4.38017	0.000602016	0.018417	-0.337328
Bradi3g13060.1|pacid:21831473	0.299105	4.10806	3.85314	0.00170116	0.0349571	-1.46317
Bradi3g13140.1|pacid:21833172	0.556673	6.3861	5.9025	3.56447e-05	0.00331143	2.22969
Bradi3g13487.1|pacid:21831432	-0.629299	7.62599	-5.44412	8.0892e-05	0.00550438	1.37463
Bradi3g13670.1|pacid:21832825	1.12482	4.97112	6.28554	1.83749e-05	0.00215968	2.97973
Bradi3g14160.1|pacid:21833421	0.27857	5.71487	5.17948	0.000131525	0.00722316	0.919324
Bradi3g14200.1|pacid:21830543	-1.0006	0.347255	-4.07108	0.0011041	0.0264755	-0.705097
Bradi3g14310.1|pacid:21829752	0.322846	5.1351	4.10352	0.0010356	0.0252029	-1.12717
Bradi3g14320.1|pacid:21831654	0.69084	3.81052	8.25148	8.3543e-07	0.00029796	6.13574
Bradi3g14560.1|pacid:21828743	0.558313	2.82081	4.16535	0.000916823	0.0236427	-0.610256
Bradi3g15050.1|pacid:21830085	0.311311	9.62973	3.61604	0.00273121	0.046033	-2.16343
Bradi3g15120.2|pacid:21828840	-0.277373	4.67116	-4.05256	0.00114526	0.0271063	-1.16146
Bradi3g15190.1|pacid:21833736	2.40579	5.7873	5.45704	7.90147e-05	0.00540032	1.55529
Bradi3g15200.1|pacid:21833453	5.37314	4.85633	5.75624	4.61527e-05	0.00388503	2.29104
Bradi3g15240.1|pacid:21833568	3.55966	4.62461	4.50477	0.000472654	0.0160459	0.0823686
Bradi3g15300.1|pacid:21832112	-2.27815	3.36711	-9.1674	2.32836e-07	0.000139804	7.32365
Bradi3g15430.1|pacid:21830125	0.375071	7.53259	4.16255	0.000921882	0.0236891	-1.09473
Bradi3g15440.1|pacid:21833548	-1.5283	0.449347	-4.05211	0.00114629	0.0271099	-0.723084
Bradi3g15490.1|pacid:21829818	1.89069	1.91498	9.19572	2.24148e-07	0.000139102	6.69458
Bradi3g15500.1|pacid:21830331	0.430603	5.29467	6.02049	2.90006e-05	0.00288416	2.48319
Bradi3g15550.1|pacid:21831652	0.433798	2.48444	3.81863	0.00182221	0.0364079	-1.2142
Bradi3g15560.1|pacid:21833706	1.48998	5.43539	4.3101	0.000690218	0.0198415	-0.688043
Bradi3g15740.1|pacid:21827482	-0.85035	3.724	-3.67135	0.0024451	0.0434779	-1.63281
Bradi3g15780.1|pacid:21831017	0.455051	2.29433	3.95505	0.00138926	0.0306814	-0.980748
Bradi3g15935.1|pacid:21828272	-0.836078	3.76304	-4.72822	0.00030758	0.0121733	0.26518
Bradi3g16110.1|pacid:21832414	-1.34471	4.49488	-14.5956	5.66351e-10	2.51047e-06	13.1169
Bradi3g16300.1|pacid:21831238	-0.515608	4.12401	-3.70223	0.00229872	0.0418758	-1.75443
Bradi3g16377.1|pacid:21831421	-0.2792	4.00754	-3.80863	0.00185889	0.0367853	-1.50359
Bradi3g16400.1|pacid:21827242	0.816501	7.24706	5.07603	0.000159442	0.00815459	0.686676
Bradi3g16515.1|pacid:21830181	2.04315	5.84256	9.64793	1.23542e-07	9.21622e-05	8.00832
Bradi3g16850.1|pacid:21830611	0.842971	3.64311	4.83102	0.0002529	0.0108387	0.548673
Bradi3g16900.1|pacid:21829098	-0.287512	5.44211	-3.71782	0.0022282	0.0412277	-1.92312
Bradi3g17110.2|pacid:21831759	-0.45582	3.44525	-4.89967	0.000222073	0.0100155	0.711543
Bradi3g17110.1|pacid:21831758	0.292422	4.06104	3.85544	0.0016934	0.0348379	-1.44991
Bradi3g17120.2|pacid:21827617	0.618106	8.32451	3.65493	0.0025267	0.0441175	-2.09852
Bradi3g17165.1|pacid:21832197	-1.5041	1.97585	-4.24314	0.000786897	0.0217305	-0.386879
Bradi3g17280.2|pacid:21829608	0.37393	6.16957	3.58296	0.00291824	0.0477897	-2.22171
Bradi3g17316.1|pacid:21829023	5.70167	-0.248657	5.37154	9.23421e-05	0.00587148	0.71769
Bradi3g17330.1|pacid:21832600	5.18889	1.67456	3.79662	0.00190394	0.0375094	-1.18785
Bradi3g17600.1|pacid:21826923	0.355573	4.27455	3.74014	0.00213103	0.0401236	-1.71966
Bradi3g17780.1|pacid:21829161	0.452823	4.80756	5.35939	9.4418e-05	0.00595466	1.35106
Bradi3g17880.1|pacid:21828459	-2.75551	-3.50218	-3.91756	0.0014966	0.0322263	-1.38992
Bradi3g18390.1|pacid:21831734	-0.419206	5.55453	-3.83368	0.00176837	0.0357027	-1.70158
Bradi3g18540.2|pacid:21828088	-0.486969	4.44831	-4.36914	0.000615089	0.0185657	-0.497377
Bradi3g18840.1|pacid:21831937	-0.339193	3.99507	-3.67776	0.00241395	0.0431715	-1.72685
Bradi3g18960.1|pacid:21828772	0.835215	1.77341	3.71479	0.00224172	0.0412764	-1.27817
Bradi3g18990.1|pacid:21831391	-0.478391	4.80866	-7.65081	2.03724e-06	0.000540287	5.19848
Bradi3g19010.1|pacid:21830422	-2.43145	3.68503	-7.13408	4.54866e-06	0.000885345	4.5035
Bradi3g19020.1|pacid:21832166	-1.00702	3.42054	-4.6252	0.0003747	0.0137106	0.162734
Bradi3g19180.1|pacid:21833656	-0.630279	4.84293	-5.59956	6.1068e-05	0.00463296	1.75578
Bradi3g19200.1|pacid:21828617	-0.877809	1.34518	-4.72335	0.000310455	0.0122559	0.477049
Bradi3g19530.3|pacid:21833519	0.761285	2.73244	3.98665	0.00130487	0.029519	-0.949823
Bradi3g19650.1|pacid:21830635	-0.384432	4.76601	-3.67746	0.00241539	0.0431723	-1.94558
Bradi3g19690.4|pacid:21833132	0.623072	4.14111	3.95287	0.00139528	0.0307268	-1.24595
Bradi3g19940.1|pacid:21828054	-1.19034	3.11651	-6.13834	2.36466e-05	0.00254768	2.9375
Bradi3g19980.1|pacid:21833590	-0.579082	3.65569	-3.63118	0.00264969	0.045176	-1.78406
Bradi3g20010.1|pacid:21829104	-0.324951	3.77982	-4.11497	0.00101248	0.0249534	-0.907549
Bradi3g20070.1|pacid:21826869	0.623083	6.2616	6.72697	8.77998e-06	0.00133087	3.64871
Bradi3g20317.1|pacid:21832143	0.588321	2.46224	4.27182	0.00074389	0.0209838	-0.395108
Bradi3g20460.1|pacid:21832169	-0.227214	9.03777	-5.03061	0.000173581	0.00864533	0.607951
Bradi3g20660.1|pacid:21831713	-0.712942	6.04518	-5.79222	4.32991e-05	0.00370118	2.02398
Bradi3g21140.1|pacid:21830998	-0.99612	3.88053	-4.01869	0.00122463	0.02841	-1.13767
Bradi3g21190.1|pacid:21831377	-0.637864	3.35393	-4.15732	0.000931436	0.0238534	-0.719511
Bradi3g21510.1|pacid:21829454	0.802003	0.039096	3.66148	0.00249381	0.0437949	-1.35829
Bradi3g21620.1|pacid:21833455	-0.254029	5.93006	-4.26037	0.000760772	0.0212667	-0.885059
Bradi3g22010.1|pacid:21828816	-0.358799	5.01949	-4.7389	0.000301372	0.0120088	0.152038
Bradi3g22050.5|pacid:21829731	-2.02198	2.33153	-5.93108	3.39013e-05	0.00323001	2.53999
Bradi3g22580.3|pacid:21830751	-0.721644	3.47251	-3.94603	0.00141435	0.0310148	-1.06729
Bradi3g22707.1|pacid:21829594	-0.863839	1.08173	-3.64881	0.00255785	0.0442575	-1.37801
Bradi3g22740.3|pacid:21830653	0.914421	3.61501	5.5222	7.02109e-05	0.0049853	1.83926
Bradi3g22740.1|pacid:21830652	0.531376	6.22968	4.44685	0.000528809	0.0172177	-0.5168
Bradi3g22820.1|pacid:21829865	0.741356	7.45717	3.64862	0.00255883	0.0442575	-2.11802
Bradi3g22840.2|pacid:21827646	0.872033	5.83246	4.3818	0.00060011	0.0183819	-0.618649
Bradi3g22850.1|pacid:21829508	0.748967	6.31584	3.69937	0.00231187	0.0419749	-1.99612
Bradi3g22870.1|pacid:21832059	1.0711	1.50713	3.61683	0.00272693	0.0459858	-1.45861
Bradi3g22880.1|pacid:21832079	-1.93996	4.46026	-6.63608	1.01997e-05	0.00144514	3.67269
Bradi3g23030.1|pacid:21828463	-1.31876	0.729877	-4.09307	0.00105718	0.0256076	-0.594615
Bradi3g24760.1|pacid:21830496	-1.23777	4.18238	-4.96498	0.000196341	0.00927286	0.653211
Bradi3g25670.1|pacid:21828405	-1.74765	2.58888	-5.2979	0.000105694	0.00627482	1.51221
Bradi3g26384.1|pacid:21832377	-2.98073	2.21842	-13.8069	1.19103e-09	4.10629e-06	10.7573
Bradi3g26416.1|pacid:21832817	2.15455	-1.36623	4.88358	0.000228931	0.0101498	0.0776208
Bradi3g26820.1|pacid:21831235	-1.00252	4.1999	-6.24518	1.96849e-05	0.0022456	2.95014
Bradi3g26870.1|pacid:21829398	-0.757394	6.51232	-4.63032	0.000371031	0.0136039	-0.162698
Bradi3g26920.3|pacid:21833185	-1.51248	4.62625	-7.98824	1.228e-06	0.000392822	5.77566
Bradi3g26920.1|pacid:21833183	-1.60992	4.21232	-4.37073	0.000613184	0.0185263	-0.331279
Bradi3g26930.3|pacid:21832063	-0.850644	5.06106	-4.88589	0.000227931	0.0101412	0.449779
Bradi3g26960.1|pacid:21827630	0.443252	3.78839	4.36051	0.000625531	0.0187714	-0.451614
Bradi3g27278.1|pacid:21829566	1.22323	8.21398	3.70296	0.00229536	0.0418711	-1.99384
Bradi3g27325.1|pacid:21832804	0.74535	2.00385	3.66407	0.00248093	0.0436646	-1.52871
Bradi3g27430.1|pacid:21828520	-1.09563	0.51516	-3.64889	0.00255746	0.0442575	-1.38465
Bradi3g27570.1|pacid:21832893	-0.305648	3.84178	-3.59862	0.00282813	0.0469566	-1.87702
Bradi3g27670.1|pacid:21828408	0.406546	5.0864	4.69698	0.000326512	0.0126101	0.0602115
Bradi3g27790.1|pacid:21830879	0.249322	5.26418	3.81499	0.00183546	0.0365081	-1.71232
Bradi3g28590.1|pacid:21832210	0.430625	3.60773	4.19529	0.000864394	0.0228266	-0.811089
Bradi3g28875.1|pacid:21828104	1.10085	2.77748	4.50338	0.000473925	0.0160715	-0.00886232
Bradi3g29130.1|pacid:21828167	0.775392	3.39241	4.79183	0.000272456	0.011257	0.446497
Bradi3g29270.3|pacid:21831119	0.532377	6.24759	5.40019	8.76329e-05	0.00572262	1.30292
Bradi3g29390.1|pacid:21832441	0.391002	4.57447	4.8085	0.000263952	0.0110409	0.359751
Bradi3g29797.1|pacid:21827517	0.960508	3.21459	4.26073	0.00076023	0.0212667	-0.46285
Bradi3g29810.1|pacid:21828475	1.16351	8.9228	6.47388	1.33648e-05	0.00177981	3.2217
Bradi3g30040.1|pacid:21829928	-0.49283	3.60829	-5.26207	0.000112899	0.00656021	1.40349
Bradi3g30160.1|pacid:21828343	0.928402	8.26246	5.67944	5.29211e-05	0.00427628	1.80789
Bradi3g30480.1|pacid:21827903	0.370839	5.69145	4.15825	0.000929724	0.0238534	-1.04611
Bradi3g30730.2|pacid:21833440	-1.28062	5.64156	-6.26202	1.91267e-05	0.00220626	2.89661
Bradi3g30770.1|pacid:21831540	-2.87239	-3.78237	-4.94748	0.000202915	0.00949663	-0.0793007
Bradi3g30820.1|pacid:21831840	-1.09726	0.781929	-4.63105	0.000370511	0.0136039	0.232863
Bradi3g31110.1|pacid:21829342	0.308736	6.69829	3.78872	0.00193417	0.0378354	-1.83167
Bradi3g31520.1|pacid:21829588	-0.358084	5.2452	-3.63122	0.0026495	0.045176	-2.08192
Bradi3g31850.1|pacid:21830193	-0.566448	7.07001	-3.58811	0.00288832	0.0475491	-2.23853
Bradi3g31907.1|pacid:21831823	-1.07893	2.33975	-5.79903	4.27796e-05	0.00369752	2.37445
Bradi3g32010.1|pacid:21833105	0.369881	5.86774	4.3558	0.000631296	0.0188714	-0.675435
Bradi3g32405.2|pacid:21831140	0.426349	3.85675	5.72792	4.85375e-05	0.00402692	2.11181
Bradi3g32550.3|pacid:21832903	-0.563372	5.69513	-4.59749	0.00039521	0.0141933	-0.217284
Bradi3g32630.1|pacid:21831647	0.249619	5.0672	4.82159	0.000257472	0.0109322	0.241871
Bradi3g32990.1|pacid:21833699	0.390841	5.48987	3.81324	0.00184189	0.0365891	-1.70663
Bradi3g33080.1|pacid:21827069	0.532698	3.71756	3.63079	0.00265174	0.045176	-1.75288
Bradi3g33150.1|pacid:21827988	-1.03909	1.24565	-3.8598	0.00167875	0.0346804	-1.00581
Bradi3g33170.1|pacid:21827989	-1.13942	4.49773	-6.35468	1.63389e-05	0.00201183	3.08929
Bradi3g33340.1|pacid:21832536	-2.92597	1.11074	-8.19752	9.03459e-07	0.000302075	5.17633
Bradi3g33400.1|pacid:21833665	-0.431877	5.3924	-3.61388	0.00274303	0.0461821	-2.07786
Bradi3g33730.1|pacid:21833648	-2.22285	3.43175	-4.75617	0.000291605	0.0117897	0.538879
Bradi3g33980.1|pacid:21827695	0.506809	2.27921	3.59883	0.00282697	0.0469566	-1.57436
Bradi3g34050.1|pacid:21826907	-0.339716	6.02477	-4.9399	0.000205835	0.00954931	0.447347
Bradi3g34077.1|pacid:21833663	-0.633516	4.13156	-3.56433	0.0030292	0.0489547	-2.00197
Bradi3g34250.2|pacid:21833339	0.276681	8.68558	4.61226	0.000384133	0.013957	-0.201826
Bradi3g34250.1|pacid:21833338	0.908895	2.53855	3.91847	0.00149389	0.0322127	-1.00453
Bradi3g34280.1|pacid:21829673	-1.04153	6.09603	-7.66915	1.98122e-06	0.000529959	5.18637
Bradi3g34290.1|pacid:21832002	0.329084	4.89918	3.90335	0.00153947	0.0328392	-1.46793
Bradi3g34517.1|pacid:21831147	-0.731931	5.37026	-5.03497	0.000172168	0.00860257	0.642639
Bradi3g34737.2|pacid:21829738	-0.625366	2.90174	-5.65206	5.55776e-05	0.00441053	2.11406
Bradi3g34820.1|pacid:21829912	-0.412532	5.4817	-4.65294	0.000355263	0.0132893	-0.0531257
Bradi3g34830.1|pacid:21832723	-0.290287	4.46494	-4.06807	0.00111068	0.0265716	-1.04993
Bradi3g34960.3|pacid:21828828	0.538021	2.90409	5.64296	5.64913e-05	0.00444	2.09249
Bradi3g35060.1|pacid:21827912	-2.45209	1.45371	-7.538	2.42061e-06	0.000595406	4.87533
Bradi3g35370.4|pacid:21829947	0.714357	5.61147	4.38647	0.00059467	0.0183218	-0.597086
Bradi3g35470.1|pacid:21827410	-0.249409	5.19341	-3.88277	0.00160377	0.0336465	-1.5495
Bradi3g35560.1|pacid:21827710	-0.704848	5.52125	-7.3085	3.45504e-06	0.000764836	4.64598
Bradi3g36380.1|pacid:21831617	0.586457	5.34377	5.66861	5.39561e-05	0.00431496	1.8868
Bradi3g36437.1|pacid:21830663	0.298218	6.358	4.11565	0.00101114	0.0249534	-1.17692
Bradi3g36500.1|pacid:21833113	0.52407	6.45619	6.51996	1.23723e-05	0.00168307	3.29717
Bradi3g36550.1|pacid:21829812	-1.88497	1.86101	-10.316	5.31895e-08	5.69109e-05	8.13245
Bradi3g36650.1|pacid:21827367	-0.506453	3.33308	-5.55164	6.65737e-05	0.00484775	1.90473
Bradi3g36730.1|pacid:21828730	0.288297	4.82861	3.57258	0.00297959	0.0484558	-2.15248
Bradi3g36970.1|pacid:21831129	-1.0125	5.54778	-8.39646	6.78121e-07	0.000270283	6.29221
Bradi3g37310.1|pacid:21830035	-0.715757	1.62399	-3.81709	0.00182781	0.036426	-1.10696
Bradi3g37470.1|pacid:21828126	0.889998	3.90291	3.74676	0.00210305	0.0397651	-1.54042
Bradi3g37480.3|pacid:21828896	0.941617	6.24599	5.7423	4.7311e-05	0.00394955	1.92299
Bradi3g37690.1|pacid:21827620	1.15584	2.89322	5.31085	0.000103207	0.00621328	1.47684
Bradi3g37710.1|pacid:21828340	0.348518	3.05105	3.54924	0.00312225	0.0498408	-1.82239
Bradi3g37730.1|pacid:21831454	-0.968664	3.46756	-3.6123	0.00275176	0.0462788	-1.78132
Bradi3g37820.1|pacid:21829669	-1.74134	1.95334	-6.72069	8.87109e-06	0.00133087	3.78828
Bradi3g37940.1|pacid:21829466	0.640118	8.94411	3.63416	0.00263391	0.0450043	-2.123
Bradi3g38045.1|pacid:21829930	1.12319	0.975062	4.14295	0.000958155	0.0242501	-0.511816
Bradi3g38370.1|pacid:21831871	-2.24436	2.93477	-9.21755	2.17686e-07	0.000137849	7.40385
Bradi3g38500.1|pacid:21831486	-0.354267	2.19122	-3.62414	0.00268729	0.0455459	-1.546
Bradi3g38527.1|pacid:21830622	-0.521687	6.52908	-4.56424	0.000421361	0.0148387	-0.304032
Bradi3g38570.1|pacid:21832381	0.282195	6.57755	3.66739	0.00246454	0.0436153	-2.07073
Bradi3g38600.1|pacid:21830734	0.575426	4.67758	4.39793	0.000581551	0.018063	-0.523465
Bradi3g38680.1|pacid:21828546	-0.701241	4.2792	-6.10437	2.50747e-05	0.0026464	2.7218
Bradi3g38760.5|pacid:21832741	-2.04411	-2.01087	-5.09808	0.000153017	0.00792649	0.538766
Bradi3g38770.1|pacid:21830837	1.08249	1.26738	4.44454	0.000531179	0.0172297	0.0203943
Bradi3g38807.1|pacid:21827958	-1.33666	1.52017	-5.22312	0.000121315	0.00685053	1.39153
Bradi3g38910.1|pacid:21829244	-1.2962	1.18084	-5.10372	0.000151416	0.00786984	1.12276
Bradi3g39110.1|pacid:21831380	-0.621485	4.55965	-4.39914	0.000580182	0.018063	-0.505926
Bradi3g39310.1|pacid:21828805	-0.303323	4.18442	-3.66521	0.00247529	0.0436397	-1.82423
Bradi3g39340.1|pacid:21832347	1.94798	-4.65715	4.43705	0.000538965	0.0172952	-0.952828
Bradi3g39457.1|pacid:21827793	0.251214	5.12836	4.16235	0.000922248	0.0236891	-0.999101
Bradi3g39510.1|pacid:21831608	0.193677	7.22262	3.65468	0.00252799	0.0441175	-2.10645
Bradi3g39600.1|pacid:21832266	-0.863066	7.06842	-4.0099	0.00124614	0.028663	-1.39065
Bradi3g39620.1|pacid:21831607	-0.597271	8.62193	-6.13453	2.38023e-05	0.00255557	2.62544
Bradi3g39630.1|pacid:21826813	-1.58003	7.6406	-7.23621	3.87029e-06	0.000822543	4.48669
Bradi3g39730.1|pacid:21833308	1.80633	-1.2966	5.3338	9.89494e-05	0.00611614	0.656415
Bradi3g39750.1|pacid:21827260	-0.724813	10.1979	-4.9763	0.000192205	0.00914887	0.534175
Bradi3g40110.1|pacid:21830379	0.472474	3.93339	3.80682	0.00186561	0.0368713	-1.46387
Bradi3g40180.1|pacid:21832757	0.407856	6.80533	4.76317	0.000287735	0.0117321	0.0840394
Bradi3g40190.3|pacid:21829360	-0.652592	3.40995	-4.60398	0.000390306	0.0140987	-0.0571073
Bradi3g40240.1|pacid:21831223	0.287357	7.33737	4.37125	0.000612566	0.0185256	-0.683131
Bradi3g40300.1|pacid:21830006	0.378343	5.13959	4.36417	0.000621076	0.0186911	-0.599536
Bradi3g40390.3|pacid:21829688	1.28509	-0.34384	4.17403	0.000901307	0.0233835	-0.623999
Bradi3g40437.1|pacid:21831598	1.1289	1.80897	3.84912	0.00171483	0.0351217	-1.05122
Bradi3g40437.2|pacid:21831597	0.449401	6.57079	7.17798	4.24286e-06	0.000860469	4.3937
Bradi3g40630.1|pacid:21831845	0.270891	6.87772	6.09058	2.56797e-05	0.00266493	2.54807
Bradi3g40640.1|pacid:21829097	0.426047	7.02607	3.97412	0.00133769	0.0299691	-1.4635
Bradi3g40767.1|pacid:21833054	0.410104	3.43993	3.96904	0.00135123	0.0300936	-1.07316
Bradi3g40820.1|pacid:21829078	-1.32859	3.84883	-7.36835	3.14678e-06	0.000712712	4.86916
Bradi3g40890.3|pacid:21831033	-0.271627	7.80728	-4.79046	0.000273165	0.0112713	0.134931
Bradi3g40930.1|pacid:21830747	-1.12015	1.04959	-4.4879	0.000488349	0.0163473	0.106477
Bradi3g41400.1|pacid:21828049	0.257105	5.11582	4.13812	0.000967325	0.0243657	-1.04505
Bradi3g41480.1|pacid:21830667	0.503235	6.13349	4.55063	0.000432565	0.0150303	-0.30562
Bradi3g41510.1|pacid:21829555	-2.80786	-1.55449	-5.39762	8.80449e-05	0.00572262	0.939302
Bradi3g41530.2|pacid:21830874	1.04726	2.61107	3.63443	0.00263252	0.0450043	-1.52913
Bradi3g41540.1|pacid:21832372	0.33153	2.49559	3.81509	0.00183509	0.0365081	-1.21823
Bradi3g41600.2|pacid:21828240	-0.50186	8.31951	-4.14562	0.000953135	0.024202	-1.12515
Bradi3g41600.3|pacid:21828241	-3.95788	-4.21221	-4.97441	0.00019289	0.00916568	-0.208342
Bradi3g41660.1|pacid:21831741	0.383846	3.79291	4.65004	0.000357244	0.0132893	0.161994
Bradi3g42037.1|pacid:21832450	0.446634	3.42582	4.34118	0.000649568	0.0191574	-0.385915
Bradi3g42050.1|pacid:21826888	-0.424403	4.67994	-4.45316	0.000522374	0.0170798	-0.437521
Bradi3g42070.1|pacid:21829547	2.19307	-4.01998	4.51686	0.000461731	0.0157854	-0.846484
Bradi3g42100.1|pacid:21827232	-0.65556	2.86785	-4.21202	0.000836448	0.0223936	-0.549882
Bradi3g42180.1|pacid:21829760	1.82821	6.591	10.0821	7.10935e-08	6.68473e-05	8.53895
Bradi3g42207.1|pacid:21833595	0.768694	3.37298	4.56068	0.000424258	0.0148749	0.0600128
Bradi3g42350.1|pacid:21828488	-1.79554	5.19565	-6.06607	2.67933e-05	0.00274077	2.64019
Bradi3g42430.1|pacid:21827869	-1.60465	0.561096	-6.76789	8.21006e-06	0.00129366	3.43819
Bradi3g42440.1|pacid:21830610	-1.86672	-1.62359	-4.47245	0.00050319	0.0166633	-0.274608
Bradi3g42580.1|pacid:21827919	-0.408909	6.91013	-4.12859	0.000985654	0.0246247	-1.16176
Bradi3g42620.1|pacid:21827789	0.893317	9.88434	3.64809	0.00256153	0.0442795	-2.0852
Bradi3g42720.1|pacid:21832573	0.551734	1.63198	3.82324	0.00180554	0.0362281	-1.08836
Bradi3g42820.1|pacid:21829893	-0.290226	7.49525	-4.21051	0.000838938	0.0224215	-0.99834
Bradi3g43160.1|pacid:21828638	3.68809	5.09289	4.0093	0.00124761	0.0286646	-0.864365
Bradi3g43180.1|pacid:21827057	0.314612	5.7039	6.09734	2.53813e-05	0.00266066	2.60581
Bradi3g43290.1|pacid:21830563	-0.62986	10.1563	-8.40765	6.67353e-07	0.000270283	6.29521
Bradi3g43310.1|pacid:21827021	-0.256989	4.54455	-3.57974	0.00293712	0.0480169	-2.05081
Bradi3g43577.2|pacid:21831047	5.07441	-1.40823	3.89721	0.00155838	0.0330091	-1.28288
Bradi3g43600.1|pacid:21832677	-0.507376	2.21645	-3.70587	0.00228206	0.0417609	-1.39125
Bradi3g43640.1|pacid:21832852	-0.543036	6.41313	-5.08456	0.000156924	0.00806157	0.736582
Bradi3g43822.1|pacid:21829662	-0.332455	4.42451	-4.99255	0.000186426	0.00901032	0.763185
Bradi3g43930.3|pacid:21828706	0.419078	6.47107	3.94988	0.00140357	0.0308585	-1.50274
Bradi3g44030.2|pacid:21833129	0.415623	2.89499	3.844	0.0017324	0.0353185	-1.2954
Bradi3g44380.1|pacid:21829522	0.332694	6.87301	4.79219	0.000272271	0.011257	0.142826
Bradi3g44490.1|pacid:21833554	-0.445563	2.90807	-4.49245	0.00048406	0.016326	0.00852147
Bradi3g44820.2|pacid:21829156	-2.44396	8.06478	-5.46749	7.75289e-05	0.00531048	1.42719
Bradi3g44820.1|pacid:21829155	-3.21059	5.69789	-4.59334	0.000398381	0.0142761	-0.0387823
Bradi3g44950.1|pacid:21828517	0.757443	6.36563	4.1019	0.00103892	0.0252558	-1.20098
Bradi3g45163.1|pacid:21829985	1.34691	-1.70705	3.83374	0.00176816	0.0357027	-1.30653
Bradi3g45180.1|pacid:21830462	0.679391	6.4154	7.22162	3.96028e-06	0.000826038	4.487
Bradi3g45240.1|pacid:21830170	1.5357	3.84603	4.75512	0.000292186	0.0117897	0.417975
Bradi3g45270.1|pacid:21832648	-1.66536	3.26538	-4.98784	0.000188082	0.00904804	0.930247
Bradi3g45690.1|pacid:21832712	0.389456	3.04883	3.59736	0.0028353	0.046996	-1.73184
Bradi3g45902.2|pacid:21831200	-1.26043	1.40165	-3.55928	0.00306004	0.049248	-1.62502
Bradi3g45920.1|pacid:21832304	-0.286542	4.6139	-4.21722	0.000827953	0.0222503	-0.861721
Bradi3g45930.3|pacid:21833752	0.518831	5.21715	4.05444	0.00114102	0.0270679	-1.28136
Bradi3g45940.1|pacid:21826927	0.58889	7.39874	5.27741	0.000109753	0.00642551	1.06256
Bradi3g46030.1|pacid:21827841	-2.41853	2.69594	-4.11946	0.00100357	0.0248521	-0.587252
Bradi3g46420.1|pacid:21830374	-0.624554	3.77589	-4.28013	0.000731894	0.0207397	-0.618747
Bradi3g46590.2|pacid:21827211	-0.460286	5.255	-5.28765	0.000107705	0.00632951	1.17136
Bradi3g46600.1|pacid:21829557	0.561839	3.46413	4.80952	0.000263442	0.0110409	0.50994
Bradi3g46610.1|pacid:21828687	0.360252	4.4619	5.02337	0.00017595	0.00870744	0.744377
Bradi3g46700.1|pacid:21830952	-0.406626	4.85837	-3.85786	0.00168526	0.0347456	-1.53198
Bradi3g46737.1|pacid:21831123	0.354182	7.77811	3.77943	0.00197031	0.0383303	-1.85726
Bradi3g46747.1|pacid:21833460	0.181818	6.24468	3.87344	0.0016338	0.0340465	-1.64604
Bradi3g46855.1|pacid:21826831	-0.881762	3.96297	-3.76919	0.00201098	0.0387289	-1.68148
Bradi3g46880.1|pacid:21829337	-1.08338	3.59258	-5.63252	5.75593e-05	0.00451012	1.94776
Bradi3g47000.1|pacid:21832772	-0.264125	4.86896	-4.14961	0.000945674	0.0240872	-0.971438
Bradi3g47340.1|pacid:21828395	0.784517	5.68864	3.57279	0.00297832	0.0484558	-2.16402
Bradi3g47580.1|pacid:21833365	0.393269	8.74562	6.01525	2.92666e-05	0.00290132	2.41849
Bradi3g47740.1|pacid:21829642	0.479012	6.06986	4.01691	0.00122896	0.0284576	-1.36572
Bradi3g47800.1|pacid:21829397	-0.834649	3.30155	-5.38385	9.02884e-05	0.00578834	1.63857
Bradi3g47847.2|pacid:21827842	1.1599	2.12055	4.44257	0.000533215	0.0172345	0.00616352
Bradi3g47900.1|pacid:21833566	0.898065	3.4836	4.55152	0.000431829	0.0150215	0.0692453
Bradi3g48070.1|pacid:21833293	0.888886	5.37154	3.83688	0.00175715	0.0356095	-1.61068
Bradi3g48370.1|pacid:21829135	-0.606869	4.65447	-3.62894	0.00266162	0.0452533	-2.06589
Bradi3g48447.1|pacid:21829409	1.28205	2.70221	5.82285	4.10148e-05	0.00357485	2.40978
Bradi3g48480.1|pacid:21826996	-0.281243	6.24699	-3.71465	0.00224236	0.0412764	-1.97802
Bradi3g48590.1|pacid:21828541	-0.554608	7.39021	-4.91572	0.000215441	0.00988692	0.378629
Bradi3g48610.1|pacid:21831209	-0.824294	2.5738	-6.0841	2.59692e-05	0.002686	2.8411
Bradi3g48680.1|pacid:21829561	0.307577	5.27756	4.81543	0.0002605	0.0109675	0.240126
Bradi3g48880.1|pacid:21831788	-0.766178	5.84851	-9.72198	1.12283e-07	8.71004e-05	8.07943
Bradi3g49130.1|pacid:21830817	-0.495228	3.77699	-3.55123	0.00310977	0.0497131	-1.87988
Bradi3g49197.1|pacid:21829851	0.287138	4.90011	3.84162	0.00174064	0.0354166	-1.58309
Bradi3g49204.1|pacid:21831573	0.947794	5.36064	7.30472	3.47552e-06	0.000764836	4.63368
Bradi3g49220.1|pacid:21831646	-1.49136	3.56845	-6.65221	9.931e-06	0.00142004	3.7666
Bradi3g49300.1|pacid:21832763	-1.075	2.06443	-6.96953	5.91785e-06	0.00105532	4.24469
Bradi3g49310.3|pacid:21827228	-0.6576	4.87172	-3.70575	0.00228259	0.0417609	-1.9086
Bradi3g49320.1|pacid:21828768	0.518174	4.85266	3.60605	0.00278638	0.0465915	-2.14594
Bradi3g49350.1|pacid:21830519	-1.52103	4.71194	-4.22922	0.000808686	0.0220222	-0.69199
Bradi3g49440.1|pacid:21832821	1.6399	-3.35824	4.1844	0.000883114	0.0230948	-0.995155
Bradi3g49570.1|pacid:21833298	-0.435297	7.64121	-4.71455	0.000315717	0.0123692	-0.0106569
Bradi3g49810.1|pacid:21829381	-0.666784	2.65053	-5.23197	0.000119349	0.00680748	1.30572
Bradi3g50100.1|pacid:21830059	0.614038	4.16943	4.63341	0.00036883	0.013592	0.0593284
Bradi3g50150.2|pacid:21831398	0.878142	5.19584	3.62054	0.00270672	0.0457218	-2.09422
Bradi3g50150.3|pacid:21831397	-2.47858	4.07771	-3.95708	0.00138368	0.0306235	-1.0196
Bradi3g50200.1|pacid:21829587	-1.42342	0.648893	-3.75037	0.00208796	0.0395098	-1.19718
Bradi3g50230.1|pacid:21829564	-0.245363	5.71864	-4.22121	0.000821497	0.022204	-0.966018
Bradi3g50260.1|pacid:21833242	0.379037	5.41548	5.0911	0.000155021	0.00800355	0.76216
Bradi3g50457.1|pacid:21831899	0.264889	4.99172	3.6488	0.00255787	0.0442575	-2.00524
Bradi3g50490.1|pacid:21831975	-1.32887	3.56587	-3.59345	0.00285757	0.0472389	-1.77452
Bradi3g50560.1|pacid:21830771	-0.266706	6.35863	-4.69149	0.000329958	0.0126555	-0.0428795
Bradi3g51100.1|pacid:21827449	-2.31272	3.29414	-6.89316	6.69479e-06	0.00112898	4.09604
Bradi3g51387.1|pacid:21832782	-0.654876	7.83948	-5.53311	6.88398e-05	0.00493309	1.53911
Bradi3g51510.1|pacid:21829291	-0.937414	4.15782	-3.7431	0.0021185	0.039912	-1.68029
Bradi3g51520.1|pacid:21832649	-0.893916	3.63999	-7.5226	2.47858e-06	0.000600842	4.95864
Bradi3g51530.1|pacid:21829879	-0.299794	6.03592	-4.29896	0.000705412	0.0201364	-0.803355
Bradi3g51590.1|pacid:21829139	-1.31212	-0.0647995	-4.73802	0.000301875	0.0120088	0.280016
Bradi3g51660.1|pacid:21831786	-1.75343	1.78942	-5.00358	0.000182606	0.00889495	0.996749
Bradi3g51757.2|pacid:21831962	0.999218	3.88827	3.76591	0.00202421	0.038843	-1.5159
Bradi3g51757.1|pacid:21831963	0.881642	6.16505	6.8271	7.45333e-06	0.00120453	3.84082
Bradi3g51790.1|pacid:21826787	0.768372	3.69034	5.10393	0.000151356	0.00786984	0.984862
Bradi3g51850.1|pacid:21827030	-0.305631	5.00785	-4.37415	0.000609121	0.0184913	-0.539258
Bradi3g51920.1|pacid:21827992	-2.69908	5.11074	-5.23296	0.00011913	0.00680748	1.29329
Bradi3g51980.1|pacid:21829505	-2.6192	-2.2055	-4.35811	0.000628467	0.0188049	-0.849098
Bradi3g52160.1|pacid:21831712	-1.14992	2.36951	-8.59256	5.13398e-07	0.000237765	6.39007
Bradi3g52307.1|pacid:21831584	1.03819	5.55884	4.20589	0.000846591	0.0225117	-0.929041
Bradi3g52350.1|pacid:21829088	-1.1917	4.927	-4.64918	0.000357836	0.0132893	-0.00910026
Bradi3g52390.2|pacid:21830185	-1.26356	1.14546	-4.94524	0.000203774	0.00950811	0.824359
Bradi3g52390.1|pacid:21830183	-0.566457	4.22101	-4.16407	0.000919136	0.0236483	-0.876297
Bradi3g52660.1|pacid:21830086	0.66182	6.58042	5.6081	6.01387e-05	0.00460752	1.68818
Bradi3g52760.1|pacid:21830555	-1.01963	5.33857	-5.68666	5.22435e-05	0.00424362	1.85045
Bradi3g52767.1|pacid:21829076	-0.356176	4.69109	-6.61842	1.05024e-05	0.00148127	3.56597
Bradi3g52910.1|pacid:21832018	0.30914	5.57946	3.7527	0.00207826	0.0394654	-1.86566
Bradi3g52930.1|pacid:21830301	0.21653	6.31062	3.98432	0.00131092	0.029583	-1.43115
Bradi3g53290.1|pacid:21827343	-0.709244	7.7211	-3.58678	0.00289603	0.0476463	-2.2399
Bradi3g53600.1|pacid:21827920	-2.15232	0.56731	-5.51696	7.08797e-05	0.00498846	1.61663
Bradi3g53620.1|pacid:21831604	1.76647	1.89916	5.31168	0.000103051	0.00621328	1.39541
Bradi3g53730.1|pacid:21832729	-0.993341	2.10925	-4.23895	0.000793388	0.0218071	-0.410306
Bradi3g53790.1|pacid:21832288	-0.959858	6.17831	-3.8475	0.00172036	0.0351885	-1.68862
Bradi3g54070.1|pacid:21828968	-0.74582	2.62418	-5.61953	5.89158e-05	0.00455885	2.05798
Bradi3g54080.6|pacid:21827130	-3.99106	-2.55418	-3.59831	0.0028299	0.0469566	-1.66734
Bradi3g54290.1|pacid:21832921	-0.291074	5.09427	-4.13468	0.000973896	0.0244293	-1.06462
Bradi3g54370.1|pacid:21831383	0.708718	5.1379	4.22635	0.000813257	0.0220389	-0.887921
Bradi3g54460.1|pacid:21832435	0.354526	7.56791	5.4144	8.53905e-05	0.00567795	1.31853
Bradi3g54557.1|pacid:21831533	-0.382908	3.92988	-4.88761	0.000227192	0.0101412	0.549584
Bradi3g54870.1|pacid:21833458	-0.315915	7.20509	-4.77637	0.000280591	0.011547	0.110271
Bradi3g55020.1|pacid:21829520	-0.525688	5.2262	-3.92899	0.00146303	0.0317013	-1.44136
Bradi3g55090.1|pacid:21832594	-1.05203	5.34183	-5.61211	5.9706e-05	0.0045953	1.8122
Bradi3g55120.1|pacid:21828644	0.698098	5.94686	4.7723	0.000282773	0.0116081	0.131323
Bradi3g55160.1|pacid:21829301	0.360789	3.60083	4.04844	0.00115464	0.0272358	-0.927235
Bradi3g55200.1|pacid:21829144	-0.595789	4.76425	-3.56747	0.00301026	0.0488011	-2.18094
Bradi3g55365.1|pacid:21832815	2.65763	-3.17592	3.87274	0.00163607	0.0340709	-1.56271
Bradi3g55470.1|pacid:21828006	-0.720296	2.45269	-5.59413	6.16675e-05	0.00464512	2.01015
Bradi3g55730.1|pacid:21829215	0.686206	5.48742	9.41997	1.66374e-07	0.00011472	7.70326
Bradi3g55750.1|pacid:21832227	-0.926053	0.193849	-3.56224	0.00304197	0.0491099	-1.56302
Bradi3g55890.1|pacid:21833068	1.36408	2.99672	8.41498	6.60403e-07	0.000270283	6.32285
Bradi3g55910.1|pacid:21830263	-1.20765	1.98613	-5.51648	7.0941e-05	0.00498846	1.8974
Bradi3g55920.1|pacid:21828415	0.549425	1.78378	4.07591	0.00109362	0.0263054	-0.648931
Bradi3g56250.1|pacid:21831456	-0.944119	3.62486	-4.42666	0.000549954	0.01752	-0.252152
Bradi3g56350.1|pacid:21833366	-0.585858	4.17165	-5.48799	7.46971e-05	0.00517361	1.58695
Bradi3g56490.1|pacid:21832846	-1.33126	2.82563	-6.2326	2.01129e-05	0.00228602	3.08684
Bradi3g56720.1|pacid:21832523	0.445294	5.70832	8.46178	6.17782e-07	0.000266238	6.38025
Bradi3g57000.1|pacid:21827417	-1.01993	4.82615	-5.22262	0.000121428	0.00685053	1.11745
Bradi3g57140.1|pacid:21833480	-0.510946	6.24617	-3.80446	0.00187438	0.0370211	-1.79123
Bradi3g57260.1|pacid:21832437	1.11576	3.48104	3.72487	0.00219705	0.0408952	-1.54934
Bradi3g57290.1|pacid:21829086	0.309669	4.82322	4.80069	0.000267902	0.0111509	0.294647
Bradi3g57330.1|pacid:21833021	0.605729	1.61832	3.65588	0.00252192	0.0440612	-1.39184
Bradi3g57387.1|pacid:21832330	-0.493278	5.16813	-5.32228	0.000101065	0.00618528	1.23082
Bradi3g57470.1|pacid:21832015	-0.410226	3.98344	-4.10516	0.00103226	0.0251808	-1.13303
Bradi3g57470.2|pacid:21832016	-0.86616	2.3852	-6.41937	1.46473e-05	0.00187033	3.35695
Bradi3g57510.1|pacid:21833272	0.442037	5.68012	4.85289	0.000242627	0.0105293	0.324173
Bradi3g57600.1|pacid:21827661	0.383838	5.09067	5.96279	3.2071e-05	0.00310978	2.39925
Bradi3g57667.1|pacid:21832558	-0.318761	5.77941	-4.20941	0.000840754	0.0224507	-0.963094
Bradi3g57680.1|pacid:21829492	1.41237	7.01648	5.14706	0.000139681	0.00753769	0.822506
Bradi3g57700.1|pacid:21826866	-0.293938	4.57435	-3.72251	0.0022074	0.0409877	-1.76082
Bradi3g57717.1|pacid:21833624	0.266411	4.52183	3.79127	0.00192432	0.0377022	-1.64651
Bradi3g57900.1|pacid:21827166	0.644852	2.8904	4.66627	0.00034629	0.0131037	0.338779
Bradi3g57930.2|pacid:21830814	0.456481	4.03745	3.74384	0.00211537	0.0399014	-1.61271
Bradi3g57990.1|pacid:21833304	0.966628	9.17981	4.97327	0.000193305	0.00917133	0.505427
Bradi3g58020.1|pacid:21832897	-0.595677	6.13451	-4.09669	0.00104966	0.025485	-1.21756
Bradi3g58086.1|pacid:21830902	2.13199	-2.91941	3.67917	0.00240716	0.0430996	-1.67073
Bradi3g58280.1|pacid:21832743	-0.647276	3.33807	-6.02781	2.8634e-05	0.0028677	2.74806
Bradi3g58310.3|pacid:21827589	2.07308	1.64892	5.12758	0.000144835	0.00769956	1.21154
Bradi3g58710.1|pacid:21832503	0.526546	4.88807	4.35178	0.000636269	0.0189347	-0.599683
Bradi3g58790.1|pacid:21828898	-0.625126	5.03538	-5.67084	5.37413e-05	0.00430888	1.89125
Bradi3g58860.1|pacid:21832488	0.582037	2.91102	3.79959	0.00189267	0.0373349	-1.32827
Bradi3g58880.1|pacid:21830854	-2.37608	-0.808017	-5.1182	0.000147387	0.0077251	0.66175
Bradi3g58890.1|pacid:21830341	-1.90145	-1.27758	-3.88917	0.0015835	0.0334418	-1.18042
Bradi3g59247.2|pacid:21832662	0.722749	3.91705	3.78847	0.00193512	0.0378354	-1.56376
Bradi3g59430.1|pacid:21828964	0.681387	8.23099	6.72351	8.82999e-06	0.00133087	3.63705
Bradi3g59440.1|pacid:21828741	0.96504	4.63285	6.72018	8.87844e-06	0.00133087	3.76487
Bradi3g59542.3|pacid:21829059	-4.12535	-1.67079	-4.00605	0.00125566	0.0287843	-1.31547
Bradi3g59870.1|pacid:21829579	0.338681	4.69113	3.75638	0.00206308	0.0392731	-1.75226
Bradi3g60000.1|pacid:21829906	-0.359293	4.71181	-3.68868	0.00236179	0.0425576	-1.8311
Bradi3g60120.3|pacid:21829767	0.650077	3.69888	4.17735	0.000895442	0.0232702	-0.679302
Bradi3g60446.1|pacid:21831889	0.308983	4.58205	4.08235	0.00107981	0.0260599	-1.0924
Bradi3g60610.1|pacid:21833090	0.424901	5.58856	3.97243	0.00134219	0.0300072	-1.42883
Bradi3g60697.1|pacid:21831753	0.415781	4.37798	4.64306	0.000362063	0.0133584	0.0212744
Bradi3g60910.1|pacid:21830792	-1.9555	-0.159714	-5.13404	0.000143105	0.00765586	0.842291
Bradi3g60930.1|pacid:21827133	-0.766644	1.79745	-4.06502	0.00111741	0.0266527	-0.687386
Bradi3g60940.1|pacid:21830694	-0.35291	3.9609	-4.22848	0.000809858	0.0220222	-0.663144

## Sheet: BD 3 vs C
ID	logFC	AveExpr	t	P.Value	adj.P.Val	B
Bradi0040s00200.1|pacid:21802770	2.91094	-4.53827	3.95636	0.00138565	0.0171177	-1.50501
Bradi2g00310.1|pacid:21804519	-0.436407	5.94993	-4.17195	0.000905004	0.0131057	-1.01014
Bradi2g00500.1|pacid:21803836	0.816923	1.23488	4.19967	0.000856989	0.0126956	-0.406186
Bradi2g00515.1|pacid:21809449	2.8278	-4.43799	3.78917	0.00193241	0.0212778	-1.70803
Bradi2g00640.1|pacid:21804075	-0.523447	5.81725	-6.4858	1.31004e-05	0.000880847	3.2856
Bradi2g00810.1|pacid:21805412	-2.42105	-3.52412	-5.37275	9.21383e-05	0.00295347	0.170296
Bradi2g00817.1|pacid:21805561	-0.501869	3.96449	-5.23596	0.000118472	0.00344745	1.22788
Bradi2g00860.1|pacid:21808987	0.298814	7.74263	3.23483	0.00586625	0.0448887	-2.90913
Bradi2g00870.1|pacid:21807339	-0.297079	4.14252	-4.05515	0.00113941	0.0151737	-1.0414
Bradi2g00950.1|pacid:21808440	-0.559758	3.9641	-4.0562	0.00113705	0.0151488	-1.09547
Bradi2g01070.1|pacid:21809698	0.318055	3.85779	4.66432	0.000347591	0.00705851	0.183705
Bradi2g01095.1|pacid:21804004	-0.928283	-0.567553	-3.20234	0.00626114	0.0468137	-2.14167
Bradi2g01200.1|pacid:21809484	-0.596406	1.50675	-3.27723	0.00538793	0.0425508	-2.07207
Bradi2g01320.1|pacid:21803187	4.08769	1.12079	4.17598	0.000897854	0.0130306	-0.680147
Bradi2g01350.1|pacid:21806513	0.603033	8.11442	9.27065	2.02781e-07	8.06678e-05	7.49187
Bradi2g01450.1|pacid:21806796	-0.948628	3.29508	-3.40329	0.00418386	0.0360914	-2.31606
Bradi2g01460.1|pacid:21807080	-1.11504	2.4638	-4.01204	0.00124085	0.015943	-0.828697
Bradi2g01511.1|pacid:21809224	0.390451	5.08804	3.67599	0.00242251	0.0249065	-1.885
Bradi2g01530.1|pacid:21804066	0.458585	2.78917	3.27499	0.00541227	0.0426129	-2.22581
Bradi2g01540.1|pacid:21803790	-0.389826	6.74977	-5.19655	0.000127428	0.00360076	0.943049
Bradi2g01550.1|pacid:21803396	0.368617	7.86499	6.89546	6.66982e-06	0.000601621	3.94496
Bradi2g01570.1|pacid:21805517	-0.432467	5.94011	-5.78855	4.35816e-05	0.00185246	2.04568
Bradi2g01620.1|pacid:21806001	-0.243662	4.4658	-4.14681	0.0009509	0.0135346	-0.895497
Bradi2g01710.1|pacid:21803449	-2.42038	-1.03996	-8.17342	9.35701e-07	0.000188316	3.8233
Bradi2g01817.1|pacid:21806085	2.87971	0.607824	3.40267	0.00418907	0.0361063	-1.85016
Bradi2g01827.1|pacid:21808621	0.332447	5.48526	4.34697	0.000642261	0.0105153	-0.616251
Bradi2g01980.1|pacid:21807736	-0.970001	6.14774	-6.59041	1.10021e-05	0.000794625	3.4465
Bradi2g02010.1|pacid:21804853	0.420016	5.9929	4.34816	0.000640782	0.0105153	-0.639458
Bradi2g02030.1|pacid:21808076	-1.25875	3.36931	-7.31919	3.39773e-06	0.000413975	4.77487
Bradi2g02080.1|pacid:21807889	-1.40253	1.17909	-4.91223	0.000216865	0.00510554	0.845935
Bradi2g02120.1|pacid:21802807	-0.790317	8.71515	-3.28495	0.0053052	0.0421982	-2.79696
Bradi2g02160.1|pacid:21807624	0.990167	1.93426	6.42914	1.44084e-05	0.00094039	3.35524
Bradi2g02297.1|pacid:21809565	0.20249	6.9265	3.37144	0.00445999	0.0376466	-2.63383
Bradi2g02310.1|pacid:21804165	1.23962	4.74115	3.27148	0.00545051	0.0428054	-2.45003
Bradi2g02440.1|pacid:21808953	1.28824	0.904453	3.8724	0.0016372	0.0190264	-0.996484
Bradi2g02460.1|pacid:21804443	2.22156	-1.03671	4.03056	0.0011962	0.0156018	-1.14143
Bradi2g02510.1|pacid:21809211	1.2211	3.08054	5.71225	4.99113e-05	0.0020207	2.22702
Bradi2g02550.1|pacid:21804845	-0.897317	2.6881	-4.0338	0.00118856	0.0155688	-0.840274
Bradi2g02647.1|pacid:21804098	0.368615	5.44602	5.40776	8.64308e-05	0.00284397	1.39854
Bradi2g02680.1|pacid:21805645	-0.275328	4.79044	-3.19943	0.0062978	0.0469847	-2.87398
Bradi2g02687.2|pacid:21805996	-0.687122	2.77058	-4.44241	0.000533383	0.00922299	-0.0873038
Bradi2g02687.1|pacid:21805997	-3.18271	-0.575856	-3.17027	0.00667689	0.0488395	-2.22313
Bradi2g02730.1|pacid:21808100	-0.205944	7.18679	-4.08421	0.00107584	0.0146413	-1.22069
Bradi2g02990.1|pacid:21807747	-0.479687	4.72306	-7.45871	2.73511e-06	0.00036424	4.92848
Bradi2g03007.1|pacid:21809385	0.438166	5.42688	3.51121	0.00336956	0.0310802	-2.28737
Bradi2g03170.1|pacid:21803369	0.652231	10.1231	5.61685	5.92007e-05	0.00221852	1.73826
Bradi2g03240.1|pacid:21803281	-1.29258	4.3564	-15.7836	1.97155e-10	2.13637e-06	14.0944
Bradi2g03250.1|pacid:21803184	-1.87493	-1.44677	-3.93294	0.00145159	0.0175813	-1.14445
Bradi2g03260.1|pacid:21805702	-0.356799	4.54689	-4.1733	0.000902599	0.0130811	-0.939225
Bradi2g03280.1|pacid:21805803	-0.668141	9.14652	-4.70707	0.000320269	0.00666061	0.0195034
Bradi2g03370.1|pacid:21803445	-0.263534	4.60391	-3.25053	0.00568438	0.0439852	-2.68148
Bradi2g03427.1|pacid:21803521	-1.03178	0.190378	-3.38642	0.00432786	0.0369107	-1.8375
Bradi2g03467.1|pacid:21803186	-1.49798	1.9061	-5.50606	7.22919e-05	0.00252891	1.87328
Bradi2g03480.1|pacid:21805833	-0.378168	5.05545	-6.15608	2.2935e-05	0.00121029	2.7586
Bradi2g03610.1|pacid:21808844	-1.88727	3.77105	-7.22395	3.94574e-06	0.000437259	4.48809
Bradi2g03687.1|pacid:21803355	-0.277271	6.52794	-3.3075	0.00507051	0.0408656	-2.75895
Bradi2g03940.6|pacid:21807762	-0.644441	5.02244	-6.25695	1.9293e-05	0.0010932	2.93544
Bradi2g04020.1|pacid:21809341	-2.00886	4.24674	-4.3474	0.000641729	0.0105153	-0.360402
Bradi2g04030.1|pacid:21803880	-1.54095	1.55678	-4.6391	0.000364823	0.00731745	0.373259
Bradi2g04050.1|pacid:21808981	1.67494	-4.45408	3.15501	0.00688423	0.0498858	-2.52729
Bradi2g04180.3|pacid:21806554	2.3733	1.3837	3.80319	0.00187915	0.020929	-1.14857
Bradi2g04180.2|pacid:21806556	5.1442	-2.00938	7.66068	2.00687e-06	0.000297949	2.18261
Bradi2g04197.1|pacid:21802813	-0.802562	5.30621	-11.8139	9.30356e-09	1.51937e-05	10.569
Bradi2g04270.1|pacid:21803147	-0.728873	3.12029	-3.23106	0.00591077	0.0451182	-2.49964
Bradi2g04310.1|pacid:21802980	-1.5399	1.1203	-4.20858	0.000842132	0.0125567	-0.406163
Bradi2g04380.1|pacid:21808363	-0.7849	4.71073	-3.20156	0.00627102	0.0468476	-2.76507
Bradi2g04470.1|pacid:21804070	-0.379675	4.29706	-3.39483	0.0042555	0.0364863	-2.36885
Bradi2g04490.1|pacid:21806350	-1.05527	3.63637	-5.3457	9.68154e-05	0.00304057	1.46157
Bradi2g04597.1|pacid:21804938	-1.74773	2.11589	-8.36769	7.06638e-07	0.00016339	6.0878
Bradi2g04610.1|pacid:21808579	0.312581	6.20276	3.69819	0.00231732	0.0241128	-1.95093
Bradi2g04670.1|pacid:21805510	-1.85995	4.34388	-7.71415	1.85056e-06	0.000290006	5.36637
Bradi2g04690.1|pacid:21809631	1.00326	5.80484	5.62483	5.83589e-05	0.00220562	1.77885
Bradi2g04690.3|pacid:21809630	1.14639	3.65484	3.28374	0.00531811	0.0422342	-2.43474
Bradi2g04840.1|pacid:21803230	-0.945326	1.98652	-5.54003	6.7984e-05	0.0024387	1.93436
Bradi2g04847.1|pacid:21804532	-1.42	3.54981	-4.95565	0.00019982	0.00482884	0.79435
Bradi2g04960.1|pacid:21806907	0.376024	7.80257	5.70398	5.06526e-05	0.0020419	1.8772
Bradi2g05010.1|pacid:21808353	-0.21715	7.22325	-3.62953	0.00265848	0.0265839	-2.12569
Bradi2g05130.1|pacid:21806435	0.28575	5.64045	3.45945	0.00373804	0.0334644	-2.41353
Bradi2g05330.1|pacid:21805496	-0.274173	5.54202	-4.09777	0.00104743	0.0144319	-1.14987
Bradi2g05400.2|pacid:21805293	-0.354595	7.48752	-5.13693	0.000142337	0.00386402	0.825874
Bradi2g05620.1|pacid:21803085	0.583056	7.73923	5.87265	3.75656e-05	0.00166756	2.18535
Bradi2g05710.1|pacid:21809419	0.449455	7.56807	6.42156	1.45935e-05	0.00094039	3.14673
Bradi2g05720.1|pacid:21805763	0.522484	7.10849	3.43549	0.0039221	0.0345539	-2.48196
Bradi2g05750.1|pacid:21804985	-1.32198	5.28582	-5.15745	0.000137011	0.00376465	0.955521
Bradi2g05760.1|pacid:21807009	-0.548074	5.27198	-4.7258	0.000309007	0.00651814	0.0987666
Bradi2g05808.1|pacid:21806979	-0.494834	2.47123	-3.94035	0.00143038	0.0174875	-0.951506
Bradi2g05832.1|pacid:21804271	0.658811	4.06683	3.94887	0.00140639	0.0172827	-1.11224
Bradi2g05870.1|pacid:21807558	0.73052	1.9506	3.53694	0.00320012	0.0299446	-1.59019
Bradi2g06120.1|pacid:21806347	-0.489969	5.67639	-5.48437	7.51894e-05	0.00258081	1.51824
Bradi2g06210.1|pacid:21803558	-0.610407	4.96307	-4.04798	0.00115568	0.0153278	-1.17354
Bradi2g06220.1|pacid:21809199	-1.12458	6.90711	-3.27258	0.00543847	0.0427758	-2.82845
Bradi2g06260.1|pacid:21806694	0.419835	4.81071	3.16846	0.00670122	0.0489713	-2.79161
Bradi2g06370.1|pacid:21806092	-0.600986	5.00809	-4.56249	0.000422784	0.00801102	-0.253539
Bradi2g06490.1|pacid:21809519	-0.221692	7.52448	-3.78254	0.00195814	0.0214545	-1.82088
Bradi2g06610.1|pacid:21804775	0.345924	5.6565	4.34959	0.000638994	0.0105003	-0.6301
Bradi2g06830.1|pacid:21806788	-0.472529	5.45638	-5.37716	9.13991e-05	0.00293888	1.31542
Bradi2g07040.1|pacid:21803815	-0.484644	5.91702	-7.82577	1.56418e-06	0.000263313	5.44131
Bradi2g07050.1|pacid:21805970	-0.874765	6.09406	-5.52001	7.04893e-05	0.00247983	1.55762
Bradi2g07110.2|pacid:21808743	-4.21148	0.861926	-3.70391	0.00229099	0.0239189	-1.35304
Bradi2g07120.1|pacid:21807822	-0.301343	3.13736	-3.63604	0.00262407	0.0263588	-1.67659
Bradi2g07160.3|pacid:21807731	0.741913	5.49204	5.42367	8.39612e-05	0.00278337	1.44103
Bradi2g07160.1|pacid:21807730	0.755483	5.08671	4.59177	0.000399585	0.0077347	-0.100646
Bradi2g07227.1|pacid:21804981	-1.00668	4.35563	-7.38281	3.07677e-06	0.000388085	4.77296
Bradi2g07260.1|pacid:21802850	-0.323864	5.65815	-4.22178	0.000820576	0.0123301	-0.923656
Bradi2g07290.1|pacid:21805081	-0.2597	5.24124	-4.51669	0.000461883	0.00845034	-0.298616
Bradi2g07337.1|pacid:21803959	1.74977	0.340772	4.98338	0.000189664	0.00464124	0.851143
Bradi2g07560.1|pacid:21805713	-0.290446	5.03112	-4.26022	0.000760987	0.01183	-0.77213
Bradi2g07577.1|pacid:21804079	-0.606635	5.02096	-3.45552	0.00376768	0.0336424	-2.4476
Bradi2g07597.1|pacid:21805148	-0.688872	3.44756	-5.01625	0.000178315	0.00447578	0.853263
Bradi2g07660.1|pacid:21808746	0.496771	4.36071	4.46428	0.000511218	0.00903335	-0.270258
Bradi2g07700.3|pacid:21803610	-1.73079	2.4708	-4.06244	0.00112312	0.0150083	-0.731222
Bradi2g07710.1|pacid:21803874	0.461578	3.33167	3.89767	0.00155694	0.018404	-1.13067
Bradi2g07760.1|pacid:21808917	0.792589	8.99657	5.40642	8.66426e-05	0.00284469	1.33671
Bradi2g07770.1|pacid:21803290	0.286698	5.71662	3.36233	0.00454227	0.0380616	-2.568
Bradi2g07890.4|pacid:21803456	3.31359	-2.38982	3.57108	0.00298851	0.028718	-1.7139
Bradi2g07940.1|pacid:21806941	-0.518161	9.58802	-4.12608	0.000990539	0.0139011	-1.10892
Bradi2g07946.1|pacid:21806472	-0.865717	1.09612	-3.55303	0.00309858	0.0293128	-1.55977
Bradi2g08050.2|pacid:21809174	-0.75856	4.65684	-7.26579	3.69432e-06	0.000428537	4.63825
Bradi2g08100.1|pacid:21807994	1.07892	4.90299	6.2593	1.92157e-05	0.0010932	3.05699
Bradi2g08140.1|pacid:21808029	-0.996489	4.28384	-10.2646	5.66663e-08	4.91552e-05	8.78753
Bradi2g08187.1|pacid:21808136	-0.297977	5.45474	-3.89442	0.00156704	0.0184833	-1.54172
Bradi2g08300.1|pacid:21809664	-1.13481	0.585928	-3.19743	0.00632318	0.0470396	-2.28557
Bradi2g08370.1|pacid:21806035	-0.544473	3.47221	-3.67862	0.00240979	0.0248005	-1.65677
Bradi2g08390.1|pacid:21808898	0.202871	6.98793	3.27972	0.00536112	0.042393	-2.81819
Bradi2g08420.1|pacid:21803076	-0.840195	3.6947	-6.60514	1.07363e-05	0.000787556	3.66419
Bradi2g08700.1|pacid:21807607	0.388139	5.22329	4.26095	0.000759908	0.0118191	-0.754253
Bradi2g08737.1|pacid:21807124	-1.34749	1.98964	-4.90083	0.000221586	0.005189	0.831142
Bradi2g08820.1|pacid:21807721	-0.497858	3.96131	-3.92627	0.00147093	0.0177233	-1.23362
Bradi2g08826.2|pacid:21808649	3.62072	-1.19354	3.22575	0.0059741	0.0454228	-2.21297
Bradi2g08890.3|pacid:21804921	-4.38599	-4.28749	-3.50976	0.00337935	0.0311428	-1.97712
Bradi2g08890.1|pacid:21804920	0.407395	7.19102	6.01839	2.9107e-05	0.00139808	2.44326
Bradi2g08900.1|pacid:21803265	0.235016	5.17767	3.37916	0.00439142	0.0372658	-2.51607
Bradi2g08905.1|pacid:21805113	-0.426549	3.0125	-4.99238	0.000186483	0.00459238	0.910689
Bradi2g08960.1|pacid:21809195	-0.32365	7.17648	-5.39681	8.81753e-05	0.00287103	1.3128
Bradi2g09060.1|pacid:21804155	-0.556689	3.8903	-5.42683	8.34792e-05	0.00277035	1.54102
Bradi2g09120.1|pacid:21804632	-0.225101	6.55583	-4.05749	0.00113417	0.0151169	-1.26169
Bradi2g09130.1|pacid:21806395	0.517289	5.26435	4.8	0.000268252	0.00589071	0.298161
Bradi2g09150.1|pacid:21806103	-1.06354	9.76322	-4.72074	0.000312006	0.00655466	0.0670134
Bradi2g09160.1|pacid:21803928	-0.453422	3.59275	-4.03882	0.00117682	0.0154713	-0.984929
Bradi2g09470.1|pacid:21806349	-0.31803	6.61343	-5.80706	4.21764e-05	0.00181008	2.06793
Bradi2g09480.1|pacid:21806734	1.11595	3.36959	8.29776	7.81387e-07	0.000169457	6.22074
Bradi2g09650.1|pacid:21809097	-0.821644	2.92348	-3.42829	0.00397915	0.0348782	-2.09671
Bradi2g09690.1|pacid:21802809	-0.942751	3.44063	-4.01227	0.00124029	0.015943	-1.06545
Bradi2g09700.1|pacid:21806632	0.634843	2.45448	3.85307	0.0017014	0.0195456	-1.10062
Bradi2g09850.1|pacid:21803527	-0.173593	6.22133	-3.24634	0.00573235	0.0442086	-2.87058
Bradi2g09900.1|pacid:21805097	-0.739035	5.05141	-9.25738	2.064e-07	8.10683e-05	7.49752
Bradi2g09940.1|pacid:21802942	-0.723326	6.92214	-5.24249	0.000117053	0.0034199	1.02561
Bradi2g09990.1|pacid:21804715	-0.305741	4.55495	-3.74134	0.00212596	0.0227313	-1.72924
Bradi2g10110.1|pacid:21807116	1.03193	6.96339	4.24888	0.000778098	0.0119701	-0.883956
Bradi2g10180.1|pacid:21803712	0.289089	6.06852	4.6992	0.000325127	0.00672109	0.0180407
Bradi2g10240.1|pacid:21806338	-0.325068	5.45453	-7.00575	5.58313e-06	0.000538009	4.14354
Bradi2g10294.1|pacid:21806164	1.1637	1.88433	4.16752	0.000912921	0.0131761	-0.470949
Bradi2g10310.1|pacid:21803463	1.13778	-0.0211101	3.38632	0.00432879	0.0369107	-1.8351
Bradi2g10335.1|pacid:21807779	-0.945546	1.64656	-4.33686	0.000655062	0.0106418	-0.179551
Bradi2g10510.1|pacid:21808343	1.06711	2.23578	3.24251	0.00577658	0.0444055	-2.12839
Bradi2g10530.1|pacid:21806636	0.682863	6.67143	4.78295	0.000277096	0.00602947	0.171902
Bradi2g10720.1|pacid:21807757	1.35776	-0.627609	3.3241	0.00490438	0.0400153	-1.99465
Bradi2g10780.4|pacid:21804191	0.443449	4.80623	3.56899	0.00300107	0.0287838	-2.08618
Bradi2g10830.1|pacid:21803543	-0.363447	3.84602	-3.32951	0.00485144	0.0397605	-2.39427
Bradi2g10840.1|pacid:21807361	-0.325491	7.2351	-5.90217	3.56652e-05	0.00161772	2.23484
Bradi2g10870.1|pacid:21808751	-0.431201	5.90131	-3.44154	0.00387483	0.034289	-2.4545
Bradi2g10910.1|pacid:21807199	0.367061	6.80226	3.49144	0.00350575	0.0320035	-2.39159
Bradi2g10950.1|pacid:21803890	0.289009	7.27238	3.51274	0.00335919	0.0310123	-2.35713
Bradi2g11010.1|pacid:21808918	-1.35221	5.07612	-4.36492	0.000620172	0.0102964	-0.61509
Bradi2g11050.1|pacid:21803316	-0.9925	3.89301	-4.28239	0.000728657	0.0114539	-0.644012
Bradi2g11060.1|pacid:21806506	0.474571	5.27383	3.78601	0.00194464	0.021367	-1.74353
Bradi2g11080.1|pacid:21805839	1.04286	2.61893	3.45886	0.00374248	0.0334764	-1.86476
Bradi2g11240.1|pacid:21804773	0.349464	5.403	3.97508	0.00133514	0.0167288	-1.36331
Bradi2g11350.1|pacid:21807348	0.527136	5.6318	3.94112	0.00142821	0.0174747	-1.39623
Bradi2g11480.2|pacid:21806429	0.999682	4.99449	3.66621	0.00247036	0.025248	-1.84075
Bradi2g11480.1|pacid:21806428	0.338346	7.89312	3.49109	0.00350825	0.0320169	-2.40128
Bradi2g11490.1|pacid:21809580	0.425213	7.30345	6.2002	2.12606e-05	0.00115416	2.76354
Bradi2g11550.1|pacid:21809001	-0.444631	9.37833	-3.1602	0.00681308	0.0495089	-3.02003
Bradi2g11740.1|pacid:21808459	1.02641	5.69116	5.69324	5.16328e-05	0.00206725	1.95062
Bradi2g11790.1|pacid:21803324	-0.435	6.49648	-4.88415	0.000228684	0.0052797	0.352871
Bradi2g11800.1|pacid:21806002	-0.407585	5.47407	-3.71356	0.00224726	0.0235575	-1.8995
Bradi2g11807.1|pacid:21806049	0.45436	3.50869	3.71151	0.00225647	0.0236381	-1.5181
Bradi2g11820.1|pacid:21804860	1.44275	3.23004	3.98838	0.00130042	0.0164629	-0.81112
Bradi2g11830.1|pacid:21804170	0.492614	4.8277	4.25837	0.000763752	0.0118492	-0.685905
Bradi2g11930.1|pacid:21804347	1.05393	1.67982	4.71507	0.000315405	0.00659925	0.496625
Bradi2g11950.1|pacid:21809038	-0.910067	1.5872	-4.00178	0.00126634	0.0161369	-0.770831
Bradi2g11980.1|pacid:21805462	-0.223292	5.39789	-3.2833	0.00532273	0.0422472	-2.7498
Bradi2g12010.1|pacid:21804467	-0.282319	5.39667	-3.31699	0.00497481	0.0403987	-2.678
Bradi2g12047.2|pacid:21804703	-1.02729	2.46718	-4.50291	0.000474364	0.0086278	-0.0333593
Bradi2g12057.1|pacid:21807352	-0.57463	2.5453	-3.60499	0.0027923	0.0275055	-1.62317
Bradi2g12100.1|pacid:21802954	-0.297313	4.47111	-3.91085	0.00151671	0.0180966	-1.38926
Bradi2g12160.1|pacid:21808595	0.343252	10.6472	4.02852	0.00120104	0.0156321	-1.30222
Bradi2g12216.1|pacid:21802885	1.17	5.54918	4.34153	0.000649117	0.0105916	-0.590142
Bradi2g12247.1|pacid:21808818	0.466877	4.70433	4.75379	0.000292931	0.00627719	0.25515
Bradi2g12330.1|pacid:21808824	-0.591832	2.76356	-3.32145	0.00493057	0.040155	-2.32372
Bradi2g12340.1|pacid:21803759	-0.556017	4.60171	-4.35157	0.000636525	0.0104667	-0.610739
Bradi2g12420.1|pacid:21803015	-0.257934	5.27501	-3.47882	0.00359566	0.0326032	-2.33978
Bradi2g12440.1|pacid:21807243	-0.674617	1.52643	-3.67145	0.00244458	0.0250422	-1.38961
Bradi2g12560.1|pacid:21807415	0.380554	7.03723	7.18536	4.19368e-06	0.000451825	4.42216
Bradi2g12580.1|pacid:21805231	1.69432	1.38597	6.92232	6.38619e-06	0.000592968	3.54706
Bradi2g12720.1|pacid:21805504	-0.394881	5.26349	-6.49039	1.3e-05	0.00087882	3.30916
Bradi2g12790.2|pacid:21804049	0.565572	7.6211	3.92042	0.00148814	0.0178836	-1.54611
Bradi2g12817.1|pacid:21804444	-0.549468	3.47468	-4.81781	0.000259325	0.00574757	0.560173
Bradi2g12850.1|pacid:21802998	0.777351	6.36757	6.29185	1.81784e-05	0.00106026	2.9629
Bradi2g12880.1|pacid:21806749	0.829115	6.01726	3.60973	0.00276595	0.0273676	-2.0891
Bradi2g12960.1|pacid:21807975	-3.81212	-3.15508	-6.03226	2.84133e-05	0.00137541	1.3987
Bradi2g13020.2|pacid:21804056	0.53039	4.82237	4.08491	0.00107437	0.0146413	-1.03636
Bradi2g13070.1|pacid:21804529	1.83039	2.87383	4.57351	0.000413896	0.00788869	0.246835
Bradi2g13170.3|pacid:21808063	0.522198	6.63942	4.47122	0.000504386	0.00896368	-0.434631
Bradi2g13170.4|pacid:21808062	1.01972	5.00251	5.71842	4.93654e-05	0.00200492	2.06802
Bradi2g13236.1|pacid:21804156	-0.403734	3.50899	-3.54002	0.00318043	0.0298054	-1.9627
Bradi2g13250.1|pacid:21809490	1.44421	-0.0514454	3.72017	0.00221778	0.0234006	-1.30876
Bradi2g13360.2|pacid:21805346	0.577331	4.85879	4.10327	0.00103612	0.0143079	-0.988945
Bradi2g13400.2|pacid:21808872	-0.403873	4.72747	-5.73266	4.81293e-05	0.00196759	2.01387
Bradi2g13470.1|pacid:21807573	0.410981	9.78066	5.90792	3.53067e-05	0.00160635	2.26048
Bradi2g13480.1|pacid:21808349	-0.471885	3.01408	-4.15259	0.000940147	0.0134313	-0.622815
Bradi2g13487.1|pacid:21808027	-0.309056	4.52314	-6.8179	7.5659e-06	0.000644951	3.9005
Bradi2g13520.1|pacid:21808894	-1.31893	4.14418	-5.0159	0.000178431	0.00447578	0.699641
Bradi2g13520.2|pacid:21808895	-1.27971	4.41836	-6.42137	1.4598e-05	0.00094039	3.20033
Bradi2g13620.1|pacid:21807517	-0.914593	0.610431	-5.77651	4.45219e-05	0.001877	2.27922
Bradi2g13690.1|pacid:21808375	-0.320557	5.40429	-4.30573	0.000696142	0.0111057	-0.726315
Bradi2g13767.1|pacid:21804200	-0.262876	5.35721	-4.58513	0.000404731	0.00778024	-0.172669
Bradi2g13870.2|pacid:21804816	1.85662	0.799747	5.13214	0.000143612	0.00388103	1.00983
Bradi2g14220.1|pacid:21803575	1.11494	6.59234	5.56979	6.44306e-05	0.00234473	1.63999
Bradi2g14270.1|pacid:21803808	0.379077	6.31974	4.36008	0.000626054	0.0103627	-0.655632
Bradi2g14280.1|pacid:21804094	-0.325912	3.82741	-4.16285	0.000921355	0.0132662	-0.788563
Bradi2g14290.1|pacid:21804466	-0.361375	6.32985	-3.68354	0.00238622	0.0246068	-2.00222
Bradi2g14350.1|pacid:21805503	0.491112	4.19625	6.42628	1.44779e-05	0.00094039	3.34002
Bradi2g14450.1|pacid:21803687	1.04206	4.90503	3.22013	0.00604177	0.0457318	-2.73902
Bradi2g14500.1|pacid:21807449	-1.34451	1.81023	-7.29695	3.51808e-06	0.000418591	4.75414
Bradi2g14520.1|pacid:21806236	-0.28638	5.0885	-4.51038	0.000467551	0.00852388	-0.312561
Bradi2g14567.1|pacid:21806914	-0.659469	5.00693	-5.50344	7.26354e-05	0.00253059	1.54392
Bradi2g14640.1|pacid:21806665	-0.656125	2.39601	-4.61099	0.000385074	0.00756111	0.294118
Bradi2g14790.1|pacid:21805485	0.800425	5.10908	5.73745	4.77205e-05	0.00195862	2.08817
Bradi2g14910.1|pacid:21807868	-0.382325	3.93246	-4.65418	0.000354416	0.00716427	0.14932
Bradi2g14980.1|pacid:21803428	-0.508474	4.67686	-6.16262	2.26781e-05	0.001207	2.79461
Bradi2g14990.1|pacid:21805368	-0.315658	2.98205	-3.22116	0.00602929	0.0456812	-2.45863
Bradi2g15057.2|pacid:21805388	-0.375823	3.88922	-3.53191	0.00323258	0.0301685	-2.07449
Bradi2g15057.1|pacid:21805387	-0.234471	5.39847	-3.80779	0.00186199	0.0207976	-1.71433
Bradi2g15240.1|pacid:21808145	-1.47367	-0.667286	-5.04932	0.000167607	0.00430168	0.701316
Bradi2g15300.2|pacid:21806789	0.295907	7.26561	3.79031	0.00192802	0.021244	-1.80199
Bradi2g15317.1|pacid:21806565	0.3693	5.44482	3.35292	0.00462881	0.0385473	-2.58415
Bradi2g15420.1|pacid:21808272	0.917453	-0.259226	3.31609	0.00498384	0.0404403	-1.95748
Bradi2g15532.1|pacid:21807881	-0.210711	4.18312	-3.39051	0.00429251	0.0367126	-2.36619
Bradi2g15550.1|pacid:21804180	0.344647	3.61536	3.3093	0.00505217	0.0407603	-2.34887
Bradi2g15560.1|pacid:21804336	-0.812885	5.93179	-4.139	0.000965649	0.0136693	-1.09752
Bradi2g15630.2|pacid:21806048	-1.45159	6.48054	-5.19806	0.000127073	0.00359757	0.954836
Bradi2g15630.1|pacid:21806047	0.802109	7.80105	3.52699	0.00326461	0.0303414	-2.32864
Bradi2g15680.1|pacid:21802802	-2.83835	-2.73698	-3.95168	0.00139858	0.0172257	-1.39693
Bradi2g15690.1|pacid:21808961	-1.34391	1.73502	-4.66457	0.000347426	0.00705851	0.418095
Bradi2g15710.1|pacid:21808771	-0.285858	5.85099	-3.64436	0.00258071	0.0260243	-2.07194
Bradi2g15730.2|pacid:21802921	0.950076	3.9271	3.42861	0.00397663	0.0348661	-2.17341
Bradi2g15750.1|pacid:21802846	-1.97124	0.904897	-10.4491	4.51994e-08	4.38278e-05	7.79752
Bradi2g15790.1|pacid:21806822	0.562219	9.35522	9.0034	2.90676e-07	9.94793e-05	7.13516
Bradi2g15890.1|pacid:21809295	-0.566641	6.18755	-6.95061	6.101e-06	0.000571927	4.03696
Bradi2g16130.1|pacid:21804472	0.273432	5.80196	3.4277	0.00398385	0.0348998	-2.48608
Bradi2g16160.1|pacid:21802821	-0.583709	8.44332	-9.72364	1.12043e-07	5.76787e-05	8.09264
Bradi2g16337.1|pacid:21807254	0.501938	5.07765	4.51213	0.000465973	0.0085051	-0.239894
Bradi2g16510.1|pacid:21804609	-0.761167	6.121	-6.77055	8.17438e-06	0.000670189	3.74351
Bradi2g16537.1|pacid:21807723	-0.510842	3.50117	-4.37522	0.000607846	0.010162	-0.348515
Bradi2g16550.1|pacid:21809469	-1.00348	6.30905	-4.41559	0.00056191	0.00957469	-0.540136
Bradi2g16640.1|pacid:21805715	-1.23896	-0.155407	-3.20968	0.0061697	0.0463871	-2.13526
Bradi2g16647.1|pacid:21803542	0.314207	6.18172	3.18412	0.00649418	0.0479666	-2.98291
Bradi2g16670.1|pacid:21804364	-0.642523	7.93534	-7.95601	1.28806e-06	0.000232457	5.62079
Bradi2g16710.2|pacid:21809262	-0.268759	4.6109	-4.25383	0.000770576	0.0119193	-0.734489
Bradi2g16820.1|pacid:21806982	0.417511	6.94323	4.83936	0.00024893	0.00558096	0.262488
Bradi2g16887.2|pacid:21806727	1.101	4.8973	7.81469	1.59039e-06	0.000265314	5.50921
Bradi2g16960.1|pacid:21803891	-0.694437	7.41541	-3.19835	0.00631153	0.0470283	-2.97992
Bradi2g17090.1|pacid:21803094	0.228418	7.16666	4.23981	0.00079206	0.0121008	-0.910634
Bradi2g17192.1|pacid:21806830	0.593308	3.12313	3.49264	0.00349736	0.0319457	-1.99768
Bradi2g17220.1|pacid:21806775	-0.266527	4.57477	-3.27077	0.00545827	0.0428229	-2.64934
Bradi2g17230.3|pacid:21803779	-0.842418	5.58495	-6.47598	1.33178e-05	0.000886779	3.26566
Bradi2g17266.1|pacid:21803332	-0.435869	2.76864	-4.23704	0.000796366	0.0121368	-0.482258
Bradi2g17290.1|pacid:21808607	0.342789	8.5007	3.55826	0.0030663	0.0291228	-2.26343
Bradi2g17360.1|pacid:21808608	-0.608757	4.88688	-3.98804	0.00130129	0.0164673	-1.30061
Bradi2g17380.1|pacid:21807538	0.607911	2.59991	3.24729	0.00572146	0.044162	-2.21032
Bradi2g17590.1|pacid:21803235	-0.621547	5.80324	-6.48543	1.31084e-05	0.000880847	3.28178
Bradi2g17610.1|pacid:21807877	-0.573577	5.0593	-6.53766	1.20121e-05	0.000846163	3.41447
Bradi2g17680.2|pacid:21803601	1.26558	3.27094	5.10424	0.000151269	0.00401515	0.927037
Bradi2g17680.3|pacid:21803600	1.471	4.16182	5.40588	8.67277e-05	0.00284469	1.3917
Bradi2g17680.1|pacid:21803598	1.44686	8.89408	6.53749	1.20155e-05	0.000846163	3.36397
Bradi2g17872.1|pacid:21804696	-0.278055	5.73961	-3.31587	0.00498603	0.0404475	-2.71176
Bradi2g17890.3|pacid:21805454	-0.350553	4.93143	-4.2261	0.000813656	0.0122799	-0.814472
Bradi2g18060.1|pacid:21807521	-1.04261	4.82031	-5.48457	7.51623e-05	0.00258081	1.53779
Bradi2g18080.1|pacid:21805922	-0.255588	6.18922	-4.13582	0.000971714	0.0137239	-1.10095
Bradi2g18280.1|pacid:21805886	-0.360402	3.37429	-3.69283	0.00234228	0.0242747	-1.62238
Bradi2g18310.1|pacid:21809545	-0.393773	3.77397	-4.96601	0.000195962	0.0047653	0.745614
Bradi2g18347.1|pacid:21808897	-0.606184	2.6449	-3.63931	0.00260694	0.0262275	-1.5648
Bradi2g18550.1|pacid:21803697	0.373102	7.58411	4.62427	0.000375366	0.00747179	-0.155761
Bradi2g18670.1|pacid:21803522	-0.596919	5.93338	-4.81041	0.000262996	0.00581646	0.205814
Bradi2g18690.1|pacid:21808569	-0.65098	4.91912	-4.01176	0.00124154	0.015944	-1.31993
Bradi2g18730.2|pacid:21809299	-0.354123	5.02885	-5.10643	0.000150653	0.00400249	0.859661
Bradi2g18760.1|pacid:21805119	-0.312405	3.09712	-3.1753	0.00660991	0.0485211	-2.57327
Bradi2g18790.1|pacid:21805193	-0.50251	4.03128	-3.9629	0.00136778	0.0169967	-1.27572
Bradi2g18810.1|pacid:21807916	0.421578	5.60436	3.32511	0.00489442	0.039955	-2.65882
Bradi2g18830.1|pacid:21807500	1.94949	-0.544328	4.21487	0.000831789	0.0124504	-0.817952
Bradi2g18840.1|pacid:21803341	3.93461	-1.21024	4.17963	0.000891434	0.0129599	-1.07183
Bradi2g18850.1|pacid:21809318	1.5134	0.362463	5.20755	0.00012486	0.00355138	1.07276
Bradi2g18860.1|pacid:21807261	0.203818	8.18009	4.16897	0.000910318	0.0131622	-1.05067
Bradi2g18900.1|pacid:21806038	0.512329	5.30446	4.29343	0.000713089	0.0113005	-0.687027
Bradi2g18930.1|pacid:21803862	-1.21406	0.698323	-3.37608	0.00441861	0.0374093	-1.87973
Bradi2g18990.1|pacid:21804543	-0.597318	6.53947	-3.96057	0.00137414	0.017036	-1.46213
Bradi2g19010.1|pacid:21804627	-0.968404	4.13109	-5.17484	0.000132661	0.00369608	1.09954
Bradi2g19030.1|pacid:21805597	0.431638	3.1236	3.76699	0.00201983	0.0219465	-1.28287
Bradi2g19060.1|pacid:21805326	-0.527596	5.48607	-6.00483	2.98023e-05	0.00141226	2.45719
Bradi2g19090.3|pacid:21803068	0.47787	6.67631	4.19609	0.000863048	0.0127461	-0.990169
Bradi2g19090.2|pacid:21803070	1.41311	0.230089	3.28065	0.00535118	0.042336	-2.01422
Bradi2g19170.1|pacid:21807952	0.853783	6.34064	3.62141	0.00270204	0.0268809	-2.06288
Bradi2g19220.1|pacid:21805164	-0.46501	2.3438	-3.71987	0.00221907	0.0234006	-1.34586
Bradi2g19240.1|pacid:21806364	-0.343103	3.78973	-3.62864	0.0026632	0.0265969	-1.79045
Bradi2g19280.1|pacid:21805249	-0.970606	2.91547	-3.57792	0.00294786	0.0285285	-1.71713
Bradi2g19332.2|pacid:21807493	0.247287	5.35331	3.55395	0.00309292	0.0292949	-2.1948
Bradi2g19340.1|pacid:21808764	-0.822238	2.04867	-5.80591	4.22617e-05	0.00181058	2.37746
Bradi2g19350.1|pacid:21804060	-1.1926	3.35316	-6.14237	2.34828e-05	0.00122462	2.91168
Bradi2g19360.1|pacid:21805403	-0.594163	3.66981	-3.72735	0.00218617	0.0231913	-1.6437
Bradi2g19400.1|pacid:21804711	0.351129	6.85661	4.64528	0.000360519	0.00724179	-0.108531
Bradi2g19450.1|pacid:21805029	0.52527	3.54582	3.42658	0.00399285	0.034949	-2.11384
Bradi2g19480.1|pacid:21806828	-0.39656	3.59371	-3.42467	0.00400819	0.0350141	-2.2055
Bradi2g19490.1|pacid:21809674	-0.317138	4.6804	-3.79629	0.00190519	0.0210979	-1.68379
Bradi2g19510.1|pacid:21805006	0.309056	7.12098	4.51317	0.000465033	0.00849991	-0.373422
Bradi2g19570.1|pacid:21803752	0.251771	6.55613	3.98923	0.00129822	0.0164553	-1.39227
Bradi2g19580.1|pacid:21807294	0.312056	4.68433	3.43147	0.0039539	0.0347354	-2.32625
Bradi2g19590.1|pacid:21806984	0.290937	5.56997	3.5526	0.00310124	0.0293204	-2.23001
Bradi2g19620.1|pacid:21805464	3.15851	-1.42842	3.62871	0.00266282	0.0265969	-1.79686
Bradi2g19630.1|pacid:21805525	-1.24347	-0.979976	-3.33639	0.00478488	0.0394343	-2.03855
Bradi2g19640.1|pacid:21803018	0.624588	3.76206	4.14386	0.000956451	0.0135949	-0.729845
Bradi2g19670.1|pacid:21802969	1.1389	-0.0369069	3.9803	0.00132141	0.0166067	-0.845446
Bradi2g19710.1|pacid:21803046	-0.772435	3.835	-6.76969	8.18594e-06	0.000670189	3.88419
Bradi2g19720.1|pacid:21804035	-1.98438	-4.65715	-4.75963	0.000289687	0.00622486	-0.674132
Bradi2g19750.11|pacid:21808689	-0.508764	1.88902	-3.74447	0.00211269	0.0226451	-1.27167
Bradi2g19800.1|pacid:21806099	-0.36338	5.54747	-5.62494	5.83467e-05	0.00220562	1.77424
Bradi2g19820.1|pacid:21808303	-0.258565	4.65657	-3.47361	0.00363341	0.0328022	-2.29208
Bradi2g19960.1|pacid:21806791	-0.32223	5.91843	-4.88986	0.000226226	0.0052424	0.391303
Bradi2g19980.3|pacid:21806309	0.260972	6.06393	3.20381	0.0062428	0.0467442	-2.92707
Bradi2g20030.1|pacid:21804593	-0.432891	5.58026	-5.29278	0.000106694	0.00321417	1.16595
Bradi2g20150.5|pacid:21805430	-0.345899	3.48267	-3.19647	0.00633534	0.0471074	-2.52243
Bradi2g20150.1|pacid:21805427	-0.834139	4.3616	-5.64898	5.58855e-05	0.00216218	1.96872
Bradi2g20200.1|pacid:21807137	0.249618	7.05879	3.68589	0.002375	0.0245075	-2.00983
Bradi2g20210.1|pacid:21805714	-0.300846	6.0906	-5.427	8.34526e-05	0.00277035	1.38476
Bradi2g20280.1|pacid:21805538	-0.173737	6.35045	-3.35877	0.00457483	0.0382415	-2.65409
Bradi2g20415.1|pacid:21805807	0.239864	6.95617	3.47602	0.00361584	0.0326911	-2.42866
Bradi2g20460.1|pacid:21809508	-0.427807	8.87052	-3.29976	0.00514989	0.0413765	-2.76667
Bradi2g20550.1|pacid:21809382	0.711598	8.54995	5.61551	5.93435e-05	0.00222119	1.71992
Bradi2g20687.1|pacid:21802855	0.593731	3.56061	3.47699	0.00360883	0.0326562	-1.99367
Bradi2g20870.1|pacid:21807341	-1.99009	-2.85665	-3.23446	0.00587061	0.0448999	-2.30953
Bradi2g21010.1|pacid:21804862	-2.04551	2.03759	-3.58712	0.00289405	0.0281973	-1.68509
Bradi2g21060.1|pacid:21805844	-0.626024	4.87925	-3.17928	0.00655742	0.0482726	-2.85467
Bradi2g21120.1|pacid:21804215	0.769725	6.58791	3.84992	0.00171209	0.0196175	-1.68138
Bradi2g21130.1|pacid:21809160	-0.330216	3.32396	-4.70716	0.000320214	0.00666061	0.346996
Bradi2g21210.1|pacid:21807592	-0.396778	5.1437	-6.8495	7.18641e-06	0.000628133	3.93327
Bradi2g21217.1|pacid:21804587	0.953485	5.9104	4.46069	0.000514797	0.00906777	-0.427089
Bradi2g21290.1|pacid:21805609	-0.610117	3.55916	-6.30603	1.77451e-05	0.00104687	3.18015
Bradi2g21300.1|pacid:21805023	0.450587	6.41615	3.88716	0.00158981	0.0186645	-1.56315
Bradi2g21360.1|pacid:21803419	0.949622	2.90341	5.77909	4.43186e-05	0.00187352	2.34136
Bradi2g21407.2|pacid:21803111	-0.454045	5.10811	-4.29876	0.000705699	0.0112178	-0.736289
Bradi2g21420.1|pacid:21808995	-1.62448	4.68063	-10.2876	5.50815e-08	4.91552e-05	8.81596
Bradi2g21477.1|pacid:21803725	-0.434327	5.58541	-5.78688	4.3711e-05	0.00185541	2.06283
Bradi2g21490.2|pacid:21802841	0.512225	4.4718	4.14171	0.000960513	0.0136277	-0.927343
Bradi2g21710.1|pacid:21805588	1.65416	-3.14074	4.00501	0.00125826	0.0160766	-1.33236
Bradi2g21737.1|pacid:21804484	0.972947	1.74596	4.28369	0.000726805	0.0114477	-0.266468
Bradi2g21780.1|pacid:21806591	0.463002	4.8513	8.80986	3.79112e-07	0.000109939	6.90993
Bradi2g21790.1|pacid:21803677	0.987636	4.69028	7.01424	5.50751e-06	0.000533311	4.27858
Bradi2g21820.1|pacid:21806806	0.304847	4.23587	3.44884	0.00381844	0.0339783	-2.2059
Bradi2g21860.1|pacid:21808137	0.439035	5.84692	3.53909	0.0031864	0.0298523	-2.22314
Bradi2g21870.1|pacid:21809577	-0.391253	5.59389	-5.03302	0.0001728	0.00439417	0.652816
Bradi2g21880.2|pacid:21802886	-0.877237	1.5293	-3.73186	0.00216658	0.0230307	-1.32361
Bradi2g21917.1|pacid:21805906	0.191162	4.87526	3.84709	0.00172179	0.0196706	-1.60895
Bradi2g22200.1|pacid:21802842	-0.233532	6.72304	-3.32921	0.00485437	0.0397635	-2.70929
Bradi2g22440.1|pacid:21805977	1.63306	2.18555	3.33947	0.00475548	0.0393067	-1.9314
Bradi2g22550.1|pacid:21805845	0.278072	4.37925	3.50748	0.00339481	0.0312344	-2.15881
Bradi2g22640.1|pacid:21806675	-0.287496	5.0947	-4.28765	0.000721204	0.0113826	-0.709623
Bradi2g22650.1|pacid:21804124	-1.65281	1.66903	-6.36569	1.6037e-05	0.000993236	3.24877
Bradi2g22660.1|pacid:21809297	-1.62398	2.77245	-6.09592	2.54437e-05	0.00128356	2.86752
Bradi2g22740.1|pacid:21803425	-0.413883	5.71686	-6.19158	2.15774e-05	0.00116237	2.78127
Bradi2g22860.1|pacid:21808802	-1.75752	-1.44838	-3.28084	0.00534909	0.0423302	-2.10106
Bradi2g22870.1|pacid:21805595	-1.07773	5.29316	-10.6488	3.55087e-08	3.85459e-05	9.24889
Bradi2g22880.1|pacid:21804393	-3.46578	3.44867	-10.0245	7.64255e-08	4.91552e-05	8.43112
Bradi2g23070.1|pacid:21807115	-0.824195	2.41244	-5.31767	0.000101922	0.00315623	1.55646
Bradi2g23187.2|pacid:21803106	0.609342	4.4394	5.62322	5.85272e-05	0.00220661	1.97072
Bradi2g23200.1|pacid:21802875	-0.305895	3.1378	-3.2973	0.00517537	0.041481	-2.30131
Bradi2g23220.1|pacid:21805779	-0.411071	5.89346	-6.16412	2.26198e-05	0.00120596	2.72963
Bradi2g23240.1|pacid:21805817	-0.177303	6.92829	-3.90771	0.00152619	0.0181646	-1.56842
Bradi2g23450.1|pacid:21805788	-0.462674	3.99362	-4.39392	0.000586112	0.00986251	-0.324637
Bradi2g23507.2|pacid:21803169	0.32645	7.41904	4.42594	0.000550724	0.0094359	-0.546053
Bradi2g23530.1|pacid:21805919	-0.541852	4.42346	-6.26383	1.90676e-05	0.0010932	2.98526
Bradi2g23540.1|pacid:21804470	-1.5793	6.90779	-5.91985	3.45756e-05	0.0015847	2.27332
Bradi2g23570.1|pacid:21805189	-0.955515	5.80645	-4.92642	0.000211135	0.00501631	0.436008
Bradi2g23670.1|pacid:21803364	-0.711589	2.19149	-6.34299	1.66656e-05	0.00101396	3.26182
Bradi2g23690.1|pacid:21805529	0.788211	5.44841	4.40065	0.000578479	0.00978181	-0.448687
Bradi2g23750.1|pacid:21806829	-1.14528	7.21405	-6.41978	1.46373e-05	0.00094039	3.14683
Bradi2g23860.1|pacid:21807599	0.280071	4.32471	3.29953	0.00515227	0.0413849	-2.478
Bradi2g23880.1|pacid:21809006	-0.436707	3.33453	-4.07576	0.00109394	0.0148	-0.828378
Bradi2g23890.2|pacid:21804131	-0.943985	3.32058	-7.09282	4.85726e-06	0.000492536	4.4331
Bradi2g24010.1|pacid:21807089	0.577117	4.29782	4.89161	0.000225479	0.00523681	0.620628
Bradi2g24040.1|pacid:21807861	-1.7734	-4.86738	-4.33721	0.00065462	0.0106402	-1.0656
Bradi2g24050.1|pacid:21806877	-0.719358	4.70992	-5.39183	8.89817e-05	0.00288809	1.35118
Bradi2g24090.2|pacid:21807555	-0.532741	3.7733	-3.35422	0.00461675	0.0384779	-2.39485
Bradi2g24110.1|pacid:21806108	-0.270003	5.55921	-4.31197	0.0006877	0.0110391	-0.697044
Bradi2g24120.3|pacid:21803887	-0.359811	4.89784	-3.94147	0.0014272	0.0174693	-1.37109
Bradi2g24130.1|pacid:21803704	-0.5659	2.76214	-3.31218	0.00502306	0.040631	-2.18546
Bradi2g24150.1|pacid:21806641	-0.153224	6.02027	-3.17337	0.00663551	0.048617	-2.99933
Bradi2g24290.1|pacid:21803665	-0.27117	6.14224	-3.61037	0.0027624	0.0273412	-2.14206
Bradi2g24420.1|pacid:21806283	-0.503256	4.88139	-3.66634	0.00246971	0.025248	-2.00875
Bradi2g24440.1|pacid:21802962	-0.528308	6.26432	-4.91243	0.000216784	0.00510554	0.408601
Bradi2g24450.1|pacid:21805447	1.25416	3.27889	6.50663	1.26513e-05	0.00086087	3.49344
Bradi2g24710.1|pacid:21803122	-1.27246	3.00528	-7.77269	1.69404e-06	0.000276654	5.45151
Bradi2g24737.1|pacid:21805343	1.08735	4.20354	6.50996	1.25811e-05	0.000858371	3.53569
Bradi2g24790.1|pacid:21807256	0.271555	8.72444	3.92524	0.00147396	0.0177269	-1.53054
Bradi2g24820.1|pacid:21809666	0.9668	7.79115	8.62684	4.89244e-07	0.000130261	6.60212
Bradi2g24930.1|pacid:21808204	0.368966	3.6091	3.38475	0.00434244	0.0369865	-2.27526
Bradi2g25030.1|pacid:21808674	0.7356	7.83902	6.52393	1.22906e-05	0.000850924	3.3221
Bradi2g25060.1|pacid:21808713	-0.271603	5.4741	-3.19802	0.00631561	0.0470283	-2.93024
Bradi2g25130.1|pacid:21808249	-0.35027	5.60378	-3.95154	0.00139897	0.0172257	-1.44122
Bradi2g25250.1|pacid:21805348	-0.508713	5.44284	-7.9761	1.25027e-06	0.000229553	5.66564
Bradi2g25260.1|pacid:21804685	0.513848	3.97358	6.1986	2.13191e-05	0.00115447	2.99703
Bradi2g25390.1|pacid:21808977	-0.289304	7.47141	-4.64519	0.000360584	0.00724179	-0.117832
Bradi2g25417.1|pacid:21804575	-0.78535	3.21559	-3.72485	0.00219713	0.0232599	-1.59352
Bradi2g25440.1|pacid:21806865	2.67819	-1.19162	3.83962	0.00174757	0.0198846	-1.41357
Bradi2g25520.1|pacid:21803012	0.184785	6.14063	3.34652	0.00468859	0.038899	-2.66322
Bradi2g25820.1|pacid:21803551	-0.231766	6.67944	-3.16725	0.00671743	0.049	-3.03846
Bradi2g25850.1|pacid:21805552	-0.969909	5.08281	-4.60591	0.000388861	0.00761253	-0.0314969
Bradi2g25887.1|pacid:21809408	2.02414	7.71638	5.95153	3.27087e-05	0.00151254	2.33713
Bradi2g26010.5|pacid:21808631	-0.478281	3.33089	-5.52861	6.94013e-05	0.00246673	1.83258
Bradi2g26063.1|pacid:21807945	-2.15097	-3.58732	-3.24971	0.00569374	0.044009	-2.35362
Bradi2g26090.1|pacid:21802798	-0.56156	3.89845	-3.88195	0.00160639	0.018788	-1.40423
Bradi2g26280.1|pacid:21805210	-1.44183	4.26693	-8.72515	4.26411e-07	0.000118135	6.81232
Bradi2g26290.1|pacid:21805789	-0.417551	5.35621	-3.92564	0.00147277	0.0177233	-1.44975
Bradi2g26375.1|pacid:21802790	-1.16455	1.4413	-6.14873	2.32271e-05	0.00121742	2.93988
Bradi2g26380.1|pacid:21804214	-1.22235	3.47996	-6.1133	2.46906e-05	0.00126008	2.82886
Bradi2g26500.1|pacid:21807513	0.794835	3.66406	4.74836	0.000295978	0.00632935	0.516815
Bradi2g26547.1|pacid:21806134	0.301161	6.36797	3.19154	0.00639828	0.0474844	-2.97847
Bradi2g26570.1|pacid:21804486	2.63017	-2.70113	3.47764	0.00360413	0.0326423	-1.99399
Bradi2g26660.1|pacid:21809049	-0.918779	3.47403	-5.21878	0.000122292	0.00350379	1.2
Bradi2g26720.2|pacid:21807310	-4.62476	1.01608	-3.55127	0.00310952	0.0293715	-1.60535
Bradi2g26950.1|pacid:21804933	0.622908	6.62095	6.86722	6.98244e-06	0.000618599	3.92009
Bradi2g26960.1|pacid:21804408	-1.20255	-0.856619	-3.98779	0.00130192	0.0164685	-1.01895
Bradi2g27030.3|pacid:21809190	-0.982243	3.53752	-7.29469	3.53058e-06	0.000418591	4.72749
Bradi2g27140.1|pacid:21804273	-2.11017	5.53496	-6.28405	1.84215e-05	0.00107041	2.9297
Bradi2g27150.1|pacid:21808531	-1.49195	-5.09125	-5.68617	5.22888e-05	0.00207743	0.138479
Bradi2g27230.1|pacid:21808791	0.37394	6.06031	3.74932	0.00209234	0.0225085	-1.85648
Bradi2g27320.1|pacid:21806312	1.62629	0.0556283	3.63126	0.00264928	0.0265432	-1.57404
Bradi2g27390.1|pacid:21809032	-0.205358	6.22005	-3.59524	0.00284738	0.0278887	-2.18021
Bradi2g27400.1|pacid:21809122	0.606702	5.02738	5.47709	7.61888e-05	0.00260073	1.55324
Bradi2g27760.1|pacid:21806541	-0.395431	3.49518	-3.61129	0.00275733	0.0272997	-1.80213
Bradi2g27947.1|pacid:21803844	0.379421	5.57564	3.94567	0.00141536	0.017362	-1.41796
Bradi2g27970.1|pacid:21807291	0.66274	4.20269	3.39297	0.00427135	0.0365717	-2.29459
Bradi2g28040.1|pacid:21808615	-0.237308	5.6792	-3.31638	0.00498094	0.0404273	-2.69335
Bradi2g28060.1|pacid:21808112	-0.310736	5.5598	-4.87388	0.00023317	0.00532999	0.366792
Bradi2g28120.1|pacid:21807467	-0.54332	6.11512	-7.1774	4.24678e-06	0.000454391	4.41929
Bradi2g28150.1|pacid:21807293	-2.61853	1.83467	-7.25599	3.75167e-06	0.00043148	4.58583
Bradi2g28180.1|pacid:21805801	-0.736504	-0.38844	-3.29427	0.00520684	0.0416292	-1.99298
Bradi2g28414.1|pacid:21807733	1.27229	2.88847	4.93927	0.000206082	0.00493023	0.864355
Bradi2g28416.1|pacid:21802923	0.480049	3.31338	3.19025	0.00641482	0.0475291	-2.60108
Bradi2g28880.1|pacid:21806824	0.432978	6.7823	4.03865	0.00117721	0.0154713	-1.30781
Bradi2g30390.1|pacid:21807072	-1.61868	-0.980689	-3.44335	0.00386072	0.0341781	-1.75246
Bradi2g30465.1|pacid:21806924	-0.508285	6.66272	-6.76409	8.26137e-06	0.000671052	3.72882
Bradi2g30470.1|pacid:21809643	-0.300762	4.13067	-4.22411	0.000816841	0.0122978	-0.716596
Bradi2g31060.1|pacid:21806478	1.92498	-4.8742	3.79344	0.00191603	0.0211575	-1.751
Bradi2g31190.1|pacid:21803450	-0.296613	6.42817	-3.43662	0.00391319	0.034495	-2.49286
Bradi2g31575.1|pacid:21803193	-1.16914	0.406696	-3.40628	0.00415886	0.0359458	-1.8161
Bradi2g31800.1|pacid:21804044	-0.820349	4.33052	-3.59684	0.00283827	0.0278434	-2.08833
Bradi2g31820.2|pacid:21808968	1.14233	3.75294	3.57434	0.00296907	0.0286229	-1.85813
Bradi2g31820.1|pacid:21808967	0.413667	8.11443	4.20045	0.000855682	0.0126856	-0.989297
Bradi2g31937.1|pacid:21808228	1.00993	1.52632	3.47741	0.00360582	0.032648	-1.67599
Bradi2g32250.1|pacid:21808376	-0.806842	6.17553	-9.82168	9.88126e-08	5.39265e-05	8.21697
Bradi2g32260.2|pacid:21805867	-0.581374	3.28009	-4.20334	0.000850839	0.0126501	-0.759035
Bradi2g32260.3|pacid:21805866	-0.46168	4.62614	-3.39629	0.004243	0.0363993	-2.51636
Bradi2g32540.3|pacid:21808051	-1.18875	0.883309	-4.10621	0.00103014	0.0142697	-0.577244
Bradi2g32540.1|pacid:21808050	-0.796069	4.07825	-4.33996	0.000651114	0.010611	-0.557735
Bradi2g32570.1|pacid:21803508	0.368055	4.21401	4.00414	0.00126042	0.0160766	-1.10638
Bradi2g33037.2|pacid:21807087	-0.301334	5.54219	-4.45269	0.000522844	0.00913519	-0.408306
Bradi2g33060.1|pacid:21806567	-1.06278	3.20195	-5.84472	3.94611e-05	0.00172456	2.42955
Bradi2g33130.1|pacid:21803586	-1.98853	-4.65715	-3.40214	0.00419354	0.0361247	-2.20734
Bradi2g33260.1|pacid:21807840	-1.04179	3.46072	-8.16977	9.40699e-07	0.000188316	6.02684
Bradi2g33270.1|pacid:21806344	-2.20828	5.1169	-9.74087	1.09589e-07	5.76344e-05	8.1252
Bradi2g33290.1|pacid:21802905	1.29601	6.01172	4.10236	0.00103798	0.0143272	-0.99577
Bradi2g33360.1|pacid:21809367	-0.266882	5.97788	-3.7649	0.00202826	0.0220129	-1.81445
Bradi2g33397.1|pacid:21809638	-0.47572	3.75787	-4.84418	0.000246667	0.00553822	0.563881
Bradi2g33487.1|pacid:21808530	0.334638	5.22437	3.15828	0.00683927	0.0496411	-2.93333
Bradi2g33600.1|pacid:21803081	-0.279424	6.36628	-5.04479	0.000169033	0.00432393	0.661813
Bradi2g33620.1|pacid:21806673	0.270763	5.09863	3.70678	0.00227789	0.0238143	-1.85207
Bradi2g33676.1|pacid:21807274	0.332489	7.78504	4.29225	0.000714734	0.0113093	-0.809296
Bradi2g33795.1|pacid:21804373	-0.277916	4.3245	-3.93191	0.00145456	0.0176015	-1.33806
Bradi2g33940.1|pacid:21806823	-0.683488	1.11109	-3.98481	0.00130963	0.0165196	-0.784475
Bradi2g33980.1|pacid:21804700	0.827522	4.56651	3.97464	0.00133631	0.0167288	-1.13053
Bradi2g34010.1|pacid:21806871	0.607484	4.42565	4.09954	0.00104377	0.0143878	-1.00658
Bradi2g34020.1|pacid:21805921	-0.331326	5.37264	-4.9325	0.000208727	0.00497816	0.491909
Bradi2g34040.1|pacid:21808954	0.391072	4.05891	3.96519	0.00136159	0.0169432	-1.10272
Bradi2g34052.1|pacid:21806232	1.23772	1.12489	3.35101	0.00464654	0.0386306	-1.93564
Bradi2g34120.1|pacid:21804754	-1.33091	6.39896	-4.81795	0.000259256	0.00574757	0.269703
Bradi2g34150.1|pacid:21806160	-0.326694	3.46919	-4.03206	0.00119265	0.0155764	-0.961508
Bradi2g34220.1|pacid:21804619	0.245673	5.24098	4.26601	0.000752409	0.0117319	-0.773713
Bradi2g34300.2|pacid:21809486	-0.565916	5.33529	-3.18168	0.00652591	0.0481094	-2.94091
Bradi2g34450.1|pacid:21809036	-0.473263	6.33813	-5.26025	0.000113279	0.00335395	1.07332
Bradi2g34460.2|pacid:21803304	1.53526	3.89323	4.92022	0.000213619	0.00505213	0.790702
Bradi2g34460.1|pacid:21803305	1.25412	3.77639	5.41971	8.45685e-05	0.00279752	1.62245
Bradi2g34527.1|pacid:21804661	-0.389658	3.91898	-3.76933	0.00201044	0.021873	-1.56873
Bradi2g34540.1|pacid:21804666	-0.491653	2.08538	-3.21403	0.0061161	0.0461221	-2.33983
Bradi2g34660.1|pacid:21806477	-0.405674	4.93268	-5.19471	0.000127865	0.00360076	1.05651
Bradi2g34770.1|pacid:21806128	0.5497	7.29771	4.24013	0.000791559	0.0120991	-0.907707
Bradi2g34870.1|pacid:21809414	1.74953	0.479243	3.98469	0.00130996	0.0165196	-0.896766
Bradi2g34900.1|pacid:21803931	-0.395857	4.56583	-8.92434	3.23829e-07	0.000103589	7.04834
Bradi2g34910.1|pacid:21807325	-0.437789	7.70388	-3.51974	0.00331236	0.0306895	-2.34371
Bradi2g34960.1|pacid:21804167	0.204838	4.77682	3.17429	0.00662331	0.0485513	-2.86203
Bradi2g35030.1|pacid:21806004	-0.320718	3.46211	-3.50094	0.00343959	0.0315209	-2.03005
Bradi2g35040.1|pacid:21809187	-0.322618	5.12422	-4.45203	0.000523517	0.00913519	-0.419145
Bradi2g35110.1|pacid:21809477	-0.378057	3.61066	-3.44391	0.00385641	0.0341781	-2.13436
Bradi2g35130.1|pacid:21809459	-0.508604	2.1927	-5.12724	0.000144926	0.00390357	1.22811
Bradi2g35160.1|pacid:21808698	-0.372717	3.9715	-3.61447	0.00273981	0.0271783	-1.92
Bradi2g35180.1|pacid:21807334	-0.188019	7.33456	-3.61701	0.00272592	0.0270639	-2.15054
Bradi2g35467.1|pacid:21808296	0.775668	3.35494	3.37057	0.00446771	0.0377016	-2.0916
Bradi2g35640.1|pacid:21805041	-0.436096	5.0199	-3.36295	0.00453658	0.0380551	-2.59482
Bradi2g35680.1|pacid:21805924	0.249733	6.08171	4.24831	0.000778972	0.0119776	-0.863816
Bradi2g35690.1|pacid:21804047	0.222746	5.73333	3.31486	0.0049962	0.0405088	-2.70394
Bradi2g35720.1|pacid:21807460	-0.363061	6.67048	-4.82904	0.000253855	0.00566989	0.242416
Bradi2g35730.2|pacid:21804771	0.265801	4.70788	3.5223	0.00329543	0.0305783	-2.16458
Bradi2g35767.1|pacid:21809103	0.619477	6.04779	6.64675	1.00211e-05	0.000758401	3.56776
Bradi2g35930.1|pacid:21808056	1.04279	3.50924	4.07565	0.00109418	0.0148	-0.760504
Bradi2g36057.1|pacid:21807059	-0.321904	3.68383	-4.52863	0.000451346	0.00833677	-0.0592089
Bradi2g36080.2|pacid:21803280	-0.373126	3.51886	-3.31397	0.00500509	0.0405597	-2.34948
Bradi2g36130.1|pacid:21808734	0.392129	6.06453	3.41726	0.00406823	0.0354388	-2.53451
Bradi2g36340.1|pacid:21803447	-0.313789	3.15942	-4.2749	0.000739417	0.0115812	-0.40925
Bradi2g36490.1|pacid:21807198	-0.342626	3.85707	-3.70125	0.00230319	0.024006	-1.65588
Bradi2g36515.1|pacid:21806203	-0.525862	2.66942	-4.85706	0.000240715	0.00544392	0.707427
Bradi2g36550.2|pacid:21805673	-0.288855	3.07765	-3.15459	0.00689002	0.049894	-2.56699
Bradi2g36580.1|pacid:21806562	-1.48921	3.06261	-4.12405	0.000994512	0.0139317	-0.726404
Bradi2g36647.1|pacid:21807820	0.194304	5.44708	3.61257	0.00275023	0.0272381	-2.09145
Bradi2g36660.1|pacid:21805638	-0.290477	3.84573	-3.35102	0.00464647	0.0386306	-2.38998
Bradi2g36720.1|pacid:21804987	-2.6308	-4.26189	-3.205	0.00622793	0.0466779	-2.42681
Bradi2g36897.1|pacid:21803044	1.77354	0.0857808	4.71935	0.000312834	0.00656761	0.126096
Bradi2g36960.1|pacid:21804419	-0.400826	2.99018	-3.27119	0.00545367	0.0428085	-2.31651
Bradi2g36970.1|pacid:21803140	0.483323	3.22166	4.26164	0.000758879	0.0118091	-0.407976
Bradi2g37172.1|pacid:21804007	0.450025	3.93624	5.48197	7.55173e-05	0.00258554	1.6832
Bradi2g37180.1|pacid:21805259	-0.53787	3.85234	-3.77392	0.00199208	0.0217197	-1.58974
Bradi2g37320.1|pacid:21805755	-0.578146	7.40738	-9.75043	1.08251e-07	5.76344e-05	8.12435
Bradi2g37320.2|pacid:21805756	-0.559789	5.35004	-4.60493	0.000389593	0.00761253	-0.135776
Bradi2g37400.1|pacid:21804382	0.388632	7.61445	5.02709	0.000174728	0.00442583	0.617789
Bradi2g37420.1|pacid:21805611	0.416956	4.50692	4.3445	0.000645368	0.0105507	-0.490739
Bradi2g37470.2|pacid:21807100	-2.14238	-4.98712	-3.33797	0.00476981	0.0393519	-2.28047
Bradi2g37470.1|pacid:21807099	-0.516016	5.92792	-4.04548	0.0011614	0.0153546	-1.26334
Bradi2g37487.1|pacid:21806400	-1.13192	2.12594	-7.71973	1.835e-06	0.000290006	5.13152
Bradi2g37570.1|pacid:21803594	0.490312	7.06238	3.89518	0.00156468	0.0184703	-1.59338
Bradi2g37675.1|pacid:21806333	-0.399094	4.59185	-4.1365	0.000970423	0.0137119	-0.983512
Bradi2g37690.1|pacid:21806454	-0.466113	6.22853	-4.37495	0.000608166	0.010162	-0.629554
Bradi2g37690.2|pacid:21806455	-0.378236	6.37991	-5.35055	9.59583e-05	0.0030259	1.23692
Bradi2g37790.2|pacid:21805245	-0.77919	4.40889	-6.22737	2.02937e-05	0.00112627	2.94195
Bradi2g37800.1|pacid:21807257	-0.524051	7.75102	-8.31889	7.5796e-07	0.000168859	6.15926
Bradi2g37800.2|pacid:21807258	-0.81435	6.03562	-8.8166	3.75596e-07	0.000109939	6.87867
Bradi2g37950.1|pacid:21806416	-0.630864	6.11974	-7.28768	3.56959e-06	0.000419548	4.5884
Bradi2g38090.1|pacid:21807120	-0.670379	2.63351	-3.53025	0.00324333	0.0302305	-1.8739
Bradi2g38100.3|pacid:21804183	-0.470582	6.26506	-3.58552	0.00290336	0.0282675	-2.20501
Bradi2g38100.4|pacid:21804184	-0.811632	2.31279	-3.57836	0.00294527	0.0285285	-1.65955
Bradi2g38187.1|pacid:21805687	0.193454	4.86945	3.27003	0.00546631	0.0428643	-2.76213
Bradi2g38210.1|pacid:21805812	-0.319429	4.2053	-4.50098	0.000476132	0.00864503	-0.178902
Bradi2g38300.1|pacid:21803633	-0.344636	4.73174	-5.26049	0.00011323	0.00335395	1.16998
Bradi2g38330.2|pacid:21806778	-0.372908	6.82118	-3.63979	0.00260443	0.0262209	-2.10491
Bradi2g38390.1|pacid:21806482	-0.615778	3.56694	-3.56855	0.0030037	0.0287838	-1.85415
Bradi2g38410.1|pacid:21807173	-0.322525	4.86244	-5.38446	9.01866e-05	0.00291575	1.39555
Bradi2g38497.1|pacid:21805572	-0.370005	3.95072	-3.61346	0.00274534	0.0272143	-1.89961
Bradi2g38790.1|pacid:21808025	1.00466	1.65282	3.87493	0.00162898	0.0189648	-0.989009
Bradi2g38810.1|pacid:21805684	0.617869	2.8086	4.47147	0.000504148	0.00896368	0.0201976
Bradi2g38850.1|pacid:21806848	-0.258093	3.46084	-3.37231	0.0044522	0.0376013	-2.24992
Bradi2g38922.1|pacid:21805053	1.06367	-0.114298	5.47013	7.71572e-05	0.00262053	1.2165
Bradi2g38970.1|pacid:21805926	-0.597067	6.57143	-4.98202	0.000190151	0.00464947	0.538923
Bradi2g39000.1|pacid:21809497	1.15839	2.04619	4.58396	0.000405646	0.00778885	0.27177
Bradi2g39077.1|pacid:21804225	3.14126	-2.73873	3.96193	0.00137043	0.0170228	-1.39106
Bradi2g39200.1|pacid:21803676	-0.81472	6.56419	-4.55102	0.00043224	0.00812848	-0.299941
Bradi2g39270.1|pacid:21805549	-0.892449	5.77309	-3.38261	0.00436107	0.0371146	-2.59975
Bradi2g39275.1|pacid:21807067	-1.28592	3.63683	-5.78601	4.37782e-05	0.00185573	2.16365
Bradi2g39280.1|pacid:21806476	-1.82067	-0.486111	-5.12917	0.000144408	0.003896	1.09811
Bradi2g39420.1|pacid:21806802	0.437205	6.41783	5.15711	0.000137099	0.00376465	0.888616
Bradi2g39517.1|pacid:21803161	0.6105	3.63504	4.04433	0.00116406	0.0153761	-0.914005
Bradi2g39590.1|pacid:21807689	0.240838	7.28632	4.01723	0.00122817	0.0158721	-1.35165
Bradi2g39650.1|pacid:21806427	-0.305684	3.4949	-3.44565	0.00384294	0.0341083	-2.18613
Bradi2g39700.1|pacid:21805982	-0.320087	3.94053	-4.80628	0.000265071	0.0058457	0.43287
Bradi2g39730.1|pacid:21807430	-0.292979	5.12917	-4.03355	0.00118915	0.0155688	-1.26151
Bradi2g39890.2|pacid:21808058	6.68699	-2.59956	5.40991	8.60934e-05	0.00283889	0.540718
Bradi2g39930.1|pacid:21809682	0.689002	4.42034	6.16061	2.27568e-05	0.00120911	2.91903
Bradi2g39980.2|pacid:21808910	-0.748469	4.52791	-4.98142	0.000190364	0.00465103	0.689319
Bradi2g40010.1|pacid:21809205	-0.495219	2.78086	-4.61862	0.000379465	0.00751012	0.276665
Bradi2g40052.1|pacid:21805602	0.540237	5.01866	4.06966	0.00110721	0.0148905	-1.11867
Bradi2g40147.1|pacid:21803758	0.271007	6.01915	5.49238	7.41057e-05	0.00256346	1.52331
Bradi2g40437.1|pacid:21809241	2.01468	0.547315	4.07643	0.00109251	0.0147968	-0.744375
Bradi2g40490.3|pacid:21803709	-0.382969	6.08632	-3.27292	0.00543473	0.0427572	-2.82166
Bradi2g40537.1|pacid:21805582	-1.08835	4.14637	-6.12924	2.40207e-05	0.00124431	2.77648
Bradi2g40537.2|pacid:21805583	-0.892875	2.22116	-3.93415	0.00144811	0.0175658	-0.980913
Bradi2g40550.1|pacid:21808040	0.222053	5.35548	3.7994	0.00189341	0.0210124	-1.71231
Bradi2g40632.2|pacid:21806340	2.28198	-0.623	5.29884	0.000105511	0.00320029	0.277384
Bradi2g40707.1|pacid:21803153	1.3991	0.389707	3.69565	0.00232913	0.0241869	-1.32219
Bradi2g40760.1|pacid:21804766	0.180303	6.8555	3.22587	0.00597261	0.0454225	-2.92143
Bradi2g40790.1|pacid:21807275	-1.1195	2.39977	-6.47643	1.33078e-05	0.000886779	3.3901
Bradi2g40830.1|pacid:21806994	-0.347713	4.27719	-5.19564	0.000127644	0.00360076	1.12028
Bradi2g40950.5|pacid:21809433	-0.49064	5.71354	-5.36277	9.38363e-05	0.0029818	1.26488
Bradi2g40950.1|pacid:21809432	-0.537504	4.35856	-3.40378	0.00417971	0.0360757	-2.46678
Bradi2g41060.1|pacid:21803955	-1.95819	2.05662	-3.6985	0.00231589	0.0241059	-1.48891
Bradi2g41187.1|pacid:21803899	0.357433	5.99235	4.23268	0.000803208	0.0122051	-0.895588
Bradi2g41230.4|pacid:21808147	0.758217	2.14168	3.33744	0.00477482	0.0393788	-1.99531
Bradi2g41250.1|pacid:21807940	-0.320193	4.72417	-3.95261	0.00139599	0.0172119	-1.37175
Bradi2g41270.1|pacid:21804688	-0.870022	6.65633	-5.96096	3.21738e-05	0.00149473	2.34506
Bradi2g41330.1|pacid:21809633	-0.264628	5.74136	-4.60135	0.000392287	0.00766034	-0.164004
Bradi2g41530.1|pacid:21806050	0.967211	2.71489	3.33079	0.00483896	0.0397217	-2.00594
Bradi2g41590.5|pacid:21804820	-0.453564	5.85361	-3.43319	0.00394026	0.0346642	-2.51089
Bradi2g41660.1|pacid:21803924	0.229089	7.83035	3.93212	0.00145396	0.0176015	-1.52299
Bradi2g41690.1|pacid:21808892	0.405195	6.85323	6.00994	2.95382e-05	0.00140789	2.43212
Bradi2g41710.1|pacid:21809657	-0.337402	4.78424	-3.25477	0.00563627	0.0437657	-2.76614
Bradi2g41760.1|pacid:21805772	-0.833844	0.938232	-4.1685	0.000911158	0.0131622	-0.478432
Bradi2g41817.1|pacid:21808086	-2.40298	2.0194	-6.5104	1.25717e-05	0.000858371	3.50911
Bradi2g41877.1|pacid:21805277	0.871401	4.2047	4.0678	0.00111128	0.0149144	-0.899324
Bradi2g41910.2|pacid:21806079	-0.249419	5.47173	-3.50931	0.00338237	0.0311504	-2.31403
Bradi2g42017.1|pacid:21803595	0.430398	6.72163	5.1492	0.000139127	0.00380349	0.856028
Bradi2g42060.2|pacid:21809500	0.201496	5.50275	3.42533	0.00400283	0.0349969	-2.44903
Bradi2g42210.2|pacid:21803698	0.311519	5.2107	3.31936	0.00495127	0.040245	-2.65758
Bradi2g42250.1|pacid:21808288	-0.630784	1.51376	-3.29443	0.00520517	0.0416292	-2.05576
Bradi2g42337.1|pacid:21806864	2.40941	2.11987	5.53909	6.80995e-05	0.00244002	1.87326
Bradi2g42430.1|pacid:21803958	0.394452	6.74454	3.35578	0.00460229	0.0384089	-2.66324
Bradi2g42470.1|pacid:21804481	-0.296812	4.03004	-3.89296	0.0015716	0.0185278	-1.29773
Bradi2g42550.1|pacid:21806072	-1.05192	1.66449	-4.86719	0.000236142	0.00537582	0.77457
Bradi2g42680.1|pacid:21804846	0.357645	5.85622	3.51497	0.0033442	0.0308923	-2.29809
Bradi2g42840.1|pacid:21804923	-0.512226	3.34948	-3.43078	0.00395936	0.0347736	-2.2423
Bradi2g42860.1|pacid:21809509	-0.36177	2.65774	-3.86506	0.00166127	0.0192158	-1.12644
Bradi2g42870.1|pacid:21804675	-1.21478	5.04783	-3.79558	0.00190787	0.0211125	-1.66849
Bradi2g42920.1|pacid:21807553	-0.654169	1.26071	-3.22227	0.00601596	0.0456237	-2.1491
Bradi2g43020.2|pacid:21808814	1.28957	3.51923	3.96114	0.00137258	0.0170359	-1.02218
Bradi2g43030.1|pacid:21803735	-0.442192	3.57401	-3.88479	0.00159734	0.0187175	-1.33312
Bradi2g43040.1|pacid:21804455	-0.824969	1.45162	-3.57381	0.00297226	0.0286229	-1.71817
Bradi2g43150.1|pacid:21809169	0.515506	9.07973	3.71899	0.00222299	0.0234006	-1.93127
Bradi2g43350.1|pacid:21803917	-0.357046	7.03352	-4.02236	0.00121576	0.0157577	-1.34271
Bradi2g43367.1|pacid:21804653	-0.269705	3.95165	-3.33736	0.00477561	0.0393788	-2.50231
Bradi2g43390.1|pacid:21804911	3.78624	-3.27898	5.52538	6.98075e-05	0.00247267	0.321759
Bradi2g43447.1|pacid:21806078	-0.711614	2.63803	-6.39398	1.52883e-05	0.000966151	3.35373
Bradi2g43460.2|pacid:21803154	-0.253253	5.13826	-3.78707	0.00194052	0.0213367	-1.73072
Bradi2g43480.1|pacid:21808527	-0.493895	5.87063	-7.27985	3.61368e-06	0.000423127	4.58996
Bradi2g43520.1|pacid:21804334	0.383122	6.05133	3.59313	0.00285941	0.0279624	-2.15214
Bradi2g43600.1|pacid:21803440	-0.441756	4.08027	-6.12311	2.42761e-05	0.001251	2.8167
Bradi2g43760.1|pacid:21809185	-0.152622	6.21154	-3.67189	0.00244242	0.0250284	-2.02128
Bradi2g43820.1|pacid:21807948	-0.547424	2.58045	-3.54686	0.00313717	0.0295427	-1.89922
[truncated: 3,660 more rows]

## Sheet: BD 5 vs 3 dpi
ID	logFC	AveExpr	t	P.Value	adj.P.Val	B
[truncated: 4,636 more rows]

[truncated: 6 more sheets: BD 5 vs C, BD 7 vs 5 dpi, BD 7 vs C, BD 10 vs 7 dpi, BD 10 vs C, Mapman annotation]
