# Supplementary material for: Plasticity of Phymatotrichopsis omnivora infection strategies is dependent on host and nonhost plant responses
Source: Plant Cell Environ. 2020 Feb 14;43(4):1084–101. doi: 10.1111/pce.13721 (PMC7154777; doi:10.1111/pce.13721)
Supplement: Supplementary file 3 — Dataset S2 DEGs at each infection time point in B. distachyon in comparison to control and in comparison to adjacent infection time point. [file PCE-43-1084-s003.xlsx]

## Sheet: All data
ID	logFC	AveExpr	t	P.Value	adj.P.Val	B	Comparison	MapMan_BINCODE	MapMan_NAME	MapMan_DESCRIPTION	MapMan_TYPE
AT1G01010	0.36511	5.18303	1.69774	0.108503	0.153288	-5.84356	A10vsC	NA	NA	NA	NA
AT1G01020	-0.236706	3.76431	-0.982699	0.340072	0.408192	-6.46662	A10vsC	NA	NA	NA	NA
AT1G01030	-0.506432	1.17911	-1.29476	0.213388	0.273387	-5.61724	A10vsC	27.3.1	RNA.regulation of transcription.ABI3/VP1-related B3-domain-containing transcription factor family	Symbols: NGA3 | NGA3 (NGATHA3); transcription factor | chr1:11649-13714 REVERSE	T
AT1G01040	-0.74979	5.46706	-6.28567	9.81795e-06	0.000157717	3.30134	A10vsC	27.1.20	RNA.processing.degradation dicer	Symbols: DCL1, CAF, SUS1, SIN1, ASU1, EMB76, EMB60, ATDCL1 | DCL1 (DICER-LIKE 1); ATP-dependent helicase/ double-stranded RNA binding / protein binding / ribonuclease III | chr1:23146-31227 FORWARD	T
AT1G01046	1.97433	-5.34791	3.19722	0.00548762	0.0120439	-2.10809	A10vsC	NA	NA	NA	NA
AT1G01050	-0.122348	6.04965	-1.01048	0.326984	0.394229	-6.77196	A10vsC	NA	NA	NA	NA
AT1G01060	6.42285	2.47997	28.9452	1.75979e-15	5.86308e-11	23.9663	A10vsC	27.3.26	RNA.regulation of transcription.MYB-related transcription factor family	Symbols: LHY, LHY1 | LHY (LATE ELONGATED HYPOCOTYL); DNA binding / transcription factor | chr1:33666-37840 REVERSE	T
AT1G01070	0.262647	4.36608	0.884584	0.389203	0.45854	-6.8609	A10vsC	NA	NA	NA	NA
AT1G01073	1.97433	-5.43596	3.77953	0.00158755	0.0042828	-0.997689	A10vsC	NA	NA	NA	NA
AT1G01080	-0.565408	3.44142	-2.14492	0.0473046	0.0751465	-4.79167	A10vsC	NA	NA	NA	NA
AT1G01090	-0.601467	6.92281	-2.69165	0.0158219	0.0294754	-4.12288	A10vsC	8.1.1.1	TCA / org transformation.TCA.pyruvate DH.E1	Symbols: PDH-E1 ALPHA | PDH-E1 ALPHA (PYRUVATE DEHYDROGENASE E1 ALPHA); pyruvate dehydrogenase (acetyl-transferring) | chr1:47485-49286 REVERSE	T
AT1G01100	-0.889912	7.81429	-2.73347	0.0145134	0.0274273	-4.04733	A10vsC	NA	NA	NA	NA
AT1G01110	-1.57561	2.50197	-2.63067	0.0179352	0.0328127	-3.53885	A10vsC	NA	NA	NA	NA
AT1G01115	1.97433	-5.43596	3.77953	0.00158755	0.0042828	-0.997689	A10vsC	NA	NA	NA	NA
AT1G01120	0.524149	5.33779	1.88306	0.0776048	0.114791	-5.48924	A10vsC	NA	NA	NA	NA
AT1G01130	-0.831422	1.93533	-1.84067	0.0838886	0.122864	-4.90589	A10vsC	NA	NA	NA	NA
AT1G01140	3.24348	1.6397	10.5759	1.00583e-08	1.11333e-06	10.21	A10vsC	29.4	protein.postranslational modification	Symbols: CIPK9, PKS6 | CIPK9 (CBL-INTERACTING PROTEIN KINASE 9); ATP binding / kinase/ protein kinase/ protein serine/threonine kinase | chr1:64167-67625 REVERSE	T
AT1G01150	-0.114127	-1.80575	-0.177748	0.861104	0.887091	-6.09485	A10vsC	NA	NA	NA	NA
AT1G01160	-0.222072	6.25222	-1.95303	0.0681471	0.102638	-5.49176	A10vsC	NA	NA	NA	NA
AT1G01170	-0.298024	5.18391	-1.03467	0.315883	0.382645	-6.73073	A10vsC	NA	NA	NA	NA
AT1G01180	-0.752027	3.20208	-3.39711	0.00358844	0.00851479	-2.38137	A10vsC	NA	NA	NA	NA
AT1G01183	1.9995	-4.45554	2.07489	0.0541212	0.0843621	-4.11804	A10vsC	NA	NA	NA	NA
AT1G01190	-5.01502	4.10035	-9.4961	4.6334e-08	3.09361e-06	8.81584	A10vsC	NA	NA	NA	NA
AT1G01200	-0.664397	1.77443	-1.1114	0.282471	0.348146	-5.80727	A10vsC	30.5	signalling.G-proteins	Symbols: ATRABA3, ATRAB-A3 | ATRABA3 (ARABIDOPSIS RAB GTPASE HOMOLOG A3); GTP binding | chr1:86515-88213 REVERSE	T
AT1G01210	-0.153721	3.73958	-0.658291	0.519512	0.585264	-6.71515	A10vsC	NA	NA	NA	NA
AT1G01220	-0.313443	4.31529	-1.89243	0.0762739	0.113089	-5.37049	A10vsC	NA	NA	NA	NA
AT1G01225	-1.95893	2.32226	-3.79181	0.00154651	0.0042828	-1.1907	A10vsC	NA	NA	NA	NA
AT1G01230	-0.490913	4.71553	-3.34112	0.00404268	0.00931981	-2.68791	A10vsC	NA	NA	NA	NA
AT1G01240	-1.37028	4.87044	-5.08389	0.000103443	0.000989478	0.935349	A10vsC	NA	NA	NA	NA
AT1G01250	-0.636592	-2.40757	-0.774344	0.449779	0.517805	-5.77111	A10vsC	NA	NA	NA	NA
AT1G01260	0.200558	4.48766	1.11164	0.282368	0.348058	-6.53004	A10vsC	NA	NA	NA	NA
AT1G01270	1.97433	-5.43596	3.77953	0.00158755	0.0042828	-0.997689	A10vsC	NA	NA	NA	NA
AT1G01280	1.97433	-5.30696	2.94069	0.00942606	0.0189837	-2.58954	A10vsC	NA	NA	NA	NA
AT1G01290	-0.470453	4.51099	-3.13966	0.00619891	0.0133245	-3.06749	A10vsC	18.1	Co-factor and vitamine metabolism.molybdenum cofactor	Symbols: CNX3 | CNX3 (COFACTOR OF NITRATE REDUCTASE AND XANTHINE DEHYDROGENASE 3); catalytic | chr1:114286-115549 FORWARD	T
AT1G01300	-1.74461	6.07243	-3.89498	0.0012413	0.0042828	-1.45985	A10vsC	NA	NA	NA	NA
AT1G01305	1.97433	-5.43596	3.77953	0.00158755	0.0042828	-0.997689	A10vsC	NA	NA	NA	NA
AT1G01310	0.794206	-3.37685	1.06692	0.301506	0.367771	-5.53307	A10vsC	NA	NA	NA	NA
AT1G01320	-0.732326	5.69451	-6.11509	1.35568e-05	0.000203456	2.97293	A10vsC	NA	NA	NA	NA
AT1G01340	1.01145	5.70437	5.35532	5.98064e-05	0.000644427	1.40289	A10vsC	34.22	transport.cyclic nucleotide or calcium regulated channels	Symbols: ATCNGC10, CNGC10, ACBK1 | ATCNGC10 (CYCLIC NUCLEOTIDE GATED CHANNEL 10); calmodulin binding / cyclic nucleotide binding / ion channel | chr1:132328-135322 REVERSE	T
AT1G01350	-0.20147	5.37177	-1.93257	0.0707997	0.106029	-5.47343	A10vsC	NA	NA	NA	NA
AT1G01355	0.507466	-4.09842	0.569034	0.577066	0.638338	-5.90038	A10vsC	NA	NA	NA	NA
AT1G01360	-0.563407	4.39384	-2.97508	0.00876985	0.0178783	-3.44052	A10vsC	NA	NA	NA	NA
AT1G01370	-0.757056	2.50994	-1.62406	0.123479	0.171201	-5.26212	A10vsC	NA	NA	NA	NA
AT1G01380	1.18182	2.67101	2.76816	0.0135074	0.0257678	-3.39769	A10vsC	NA	NA	NA	NA
AT1G01390	-1.37802	-3.55445	-1.9866	0.0639883	0.0973736	-4.3108	A10vsC	NA	NA	NA	NA
AT1G01400	1.22667	-5.21891	1.66278	0.115402	0.161467	-4.74265	A10vsC	NA	NA	NA	NA
AT1G01410	1.97433	-5.43596	3.77953	0.00158755	0.0042828	-0.997689	A10vsC	NA	NA	NA	NA
AT1G01420	-2.73752	1.34794	-6.34814	8.73229e-06	0.000143955	3.82193	A10vsC	NA	NA	NA	NA
AT1G01430	-0.477683	4.32548	-2.51867	0.0225381	0.0397029	-4.26282	A10vsC	NA	NA	NA	NA
AT1G01440	-0.0663445	4.65522	-0.354692	0.727353	0.772463	-7.14464	A10vsC	NA	NA	NA	NA
AT1G01448	-0.514739	4.58675	-2.2939	0.0353538	0.0583454	-4.80586	A10vsC	NA	NA	NA	NA
AT1G01450	2.98295	-4.60273	3.63503	0.00216068	0.00561787	-1.27613	A10vsC	NA	NA	NA	NA
AT1G01453	-2.40283	-0.461775	-3.71789	0.00181059	0.0048078	-1.18735	A10vsC	35.2	not assigned.unknown	FUNCTIONS IN: molecular_function unknown; INVOLVED IN: biological_process unknown; LOCATED IN: cellular_component unknown; CONTAINS InterPro DOMAIN/s: Harpin-induced 1 (InterPro:IPR010847); BEST Arabidopsis thaliana protein match is: unknown protein (TAIR:AT4G01110.1); Has 125 Blast hits to 124 proteins in 11 species: Archae - 0; Bacteria - 0; Metazoa - 0; Fungi - 0; Plants - 125; Viruses - 0; Ot…	T
AT1G01460	1.446	-4.97489	1.73537	0.101478	0.144651	-4.63545	A10vsC	30.4.1	signalling.phosphinositides.phosphatidylinositol-4-phosphate 5-kinase	Symbols: ATPIPK11, PIPK11 | PIPK11; 1-phosphatidylinositol-4-phosphate 5-kinase/ phosphatidylinositol phosphate kinase | chr1:168723-171165 FORWARD	T
AT1G01470	-2.57694	6.64558	-12.9376	5.20339e-10	1.62933e-07	13.3182	A10vsC	33.2	development.late embryogenesis abundant	Symbols: LEA14, LSR3 | LEA14 (LATE EMBRYOGENESIS ABUNDANT 14) | chr1:172146-172948 REVERSE	T
AT1G01471	1.97433	-5.30696	2.82481	0.0120078	0.0233164	-2.8039	A10vsC	NA	NA	NA	NA
AT1G01480	6.17303	4.82888	8.30992	2.87943e-07	1.13666e-05	7.06562	A10vsC	17.5.1.1	hormone metabolism.ethylene.synthesis-degradation.1-aminocyclopropane-1-carboxylate synthase	Symbols: ACS2, AT-ACC2 | ACS2; 1-aminocyclopropane-1-carboxylate synthase | chr1:175782-178400 FORWARD	T
AT1G01490	0.869266	6.55966	6.49963	6.58683e-06	0.00011599	3.63629	A10vsC	NA	NA	NA	NA
AT1G01500	-1.26333	3.50356	-6.58204	5.65763e-06	0.000103321	4.12022	A10vsC	NA	NA	NA	NA
AT1G01510	-0.832724	5.20256	-3.51324	0.0028017	0.00699976	-2.30421	A10vsC	NA	NA	NA	NA
AT1G01520	1.49959	-0.304821	3.54945	0.00259346	0.00655537	-1.58717	A10vsC	NA	NA	NA	NA
AT1G01530	2.80981	-4.66112	2.77575	0.0132964	0.0254245	-2.90518	A10vsC	NA	NA	NA	NA
AT1G01540	0.1185	5.45682	0.615231	0.546869	0.610697	-7.04322	A10vsC	NA	NA	NA	NA
AT1G01550	0.184777	8.01074	1.32219	0.204302	0.263538	-6.42072	A10vsC	NA	NA	NA	NA
AT1G01560	3.90209	2.81129	7.35673	1.4174e-06	3.71437e-05	5.5688	A10vsC	30.6	signalling.MAP kinases	Symbols: ATMPK11 | ATMPK11; MAP kinase/ kinase | chr1:202136-204189 FORWARD	T
AT1G01570	-1.04098	1.05276	-2.07568	0.0540398	0.0842511	-4.38947	A10vsC	NA	NA	NA	NA
AT1G01580	-2.58124	3.48085	-2.57934	0.0199206	0.0357498	-4.0455	A10vsC	15.1	metal handling.acquisition	Symbols: FRO2, FRD1, ATFRO2 | FRO2 (FERRIC REDUCTION OXIDASE 2); ferric-chelate reductase | chr1:209395-213041 FORWARD	T
AT1G01590	-1.62326	-3.79662	-1.90064	0.0751248	0.111624	-4.47454	A10vsC	15.1	metal handling.acquisition	Symbols: FRO1, ATFRO1 | FRO1 (FERRIC REDUCTION OXIDASE 1); ferric-chelate reductase | chr1:214229-217304 FORWARD	T
AT1G01600	0.821212	2.37071	1.2354	0.234137	0.296313	-5.7001	A10vsC	NA	NA	NA	NA
AT1G01610	0.0396701	5.28488	0.110516	0.913345	0.929754	-7.10717	A10vsC	11.3	lipid metabolism.Phospholipid synthesis	Symbols: ATGPAT4, GPAT4 | GPAT4 (GLYCEROL-3-PHOSPHATE ACYLTRANSFERASE 4); 1-acylglycerol-3-phosphate O-acyltransferase/ acyltransferase | chr1:221691-224340 REVERSE	T
AT1G01620	-0.856599	8.43325	-5.38602	5.6245e-05	0.000615205	1.51581	A10vsC	NA	NA	NA	NA
AT1G01630	0.91886	5.99353	6.23224	1.08574e-05	0.00017063	3.16233	A10vsC	NA	NA	NA	NA
AT1G01640	-0.489581	5.9688	-3.75381	0.00167705	0.00449042	-1.92947	A10vsC	NA	NA	NA	NA
AT1G01650	0.0264918	5.59409	0.179873	0.859462	0.885646	-7.27577	A10vsC	NA	NA	NA	NA
AT1G01660	-0.858409	2.82886	-3.81161	0.00148261	0.0042828	-1.34679	A10vsC	NA	NA	NA	NA
AT1G01670	-0.493098	3.05418	-1.75725	0.0975785	0.139835	-5.35373	A10vsC	NA	NA	NA	NA
AT1G01680	0.00580816	0.0736436	0.0105889	0.99168	0.993528	-6.27059	A10vsC	NA	NA	NA	NA
AT1G01690	-0.905833	3.13637	-3.70512	0.0018606	0.00491981	-1.56915	A10vsC	NA	NA	NA	NA
AT1G01695	-0.337328	-0.498001	-0.679577	0.506279	0.572485	-5.9643	A10vsC	NA	NA	NA	NA
AT1G01700	-1.26495	0.585893	-2.84175	0.0115915	0.0226733	-2.99749	A10vsC	30.5	signalling.G-proteins	Symbols: ATROPGEF2, ROPGEF2 | ROPGEF2; Rho guanyl-nucleotide exchange factor/ protein binding | chr1:259495-261474 REVERSE	T
AT1G01710	0.221522	5.85271	1.84745	0.0828537	0.121541	-5.67276	A10vsC	NA	NA	NA	NA
AT1G01720	1.27536	6.21259	5.75303	2.7242e-05	0.000350825	2.18173	A10vsC	33.99	development.unspecified	Symbols: ATAF1, ANAC002 | ATAF1; transcription activator/ transcription factor | chr1:268330-269819 FORWARD	T
AT1G01725	-0.521962	2.93315	-1.79093	0.0918321	0.1328	-5.40514	A10vsC	NA	NA	NA	NA
AT1G01730	-0.281567	5.02961	-2.29069	0.0355785	0.0586742	-4.85395	A10vsC	NA	NA	NA	NA
AT1G01740	0.266519	3.08084	1.23659	0.233707	0.295904	-6.12007	A10vsC	NA	NA	NA	NA
AT1G01750	-1.68969	3.66926	-4.02175	0.000947908	0.0042828	-0.877523	A10vsC	NA	NA	NA	NA
AT1G01760	-0.647795	1.60168	-2.51272	0.0228112	0.0401184	-3.76475	A10vsC	NA	NA	NA	NA
AT1G01770	-0.181148	4.60499	-0.571976	0.575118	0.636525	-7.07916	A10vsC	NA	NA	NA	NA
AT1G01780	-0.766312	4.95882	-2.90862	0.0100809	0.0201057	-3.64054	A10vsC	NA	NA	NA	NA
AT1G01790	-0.930271	3.79495	-5.3551	5.98336e-05	0.000644512	1.68843	A10vsC	34.15	transport.potassium	Symbols: KEA1, ATKEA1 | KEA1 (K EFFLUX ANTIPORTER 1); potassium ion transmembrane transporter/ potassium:hydrogen antiporter | chr1:284781-291094 FORWARD	T
AT1G01800	0.185527	5.88839	1.54909	0.140494	0.19115	-6.11734	A10vsC	NA	NA	NA	NA
AT1G01810	0.762995	0.568293	1.30906	0.208611	0.268154	-5.4314	A10vsC	NA	NA	NA	NA
AT1G01820	-0.30576	6.49744	-1.45795	0.163793	0.217996	-6.25956	A10vsC	NA	NA	NA	NA
AT1G01830	-1.14857	4.1282	-6.80644	3.75718e-06	7.78954e-05	4.43778	A10vsC	NA	NA	NA	NA
AT1G01840	-0.821125	0.102985	-1.79142	0.0917498	0.132692	-4.79079	A10vsC	NA	NA	NA	NA
AT1G01860	-0.758806	3.10331	-4.19606	0.000655031	0.00411302	-0.620447	A10vsC	NA	NA	NA	NA
AT1G01870	1.97433	-5.43596	3.77953	0.00158755	0.0042828	-0.997689	A10vsC	NA	NA	NA	NA
AT1G01880	-0.832641	0.746899	-2.45099	0.0258418	0.0446724	-3.75586	A10vsC	NA	NA	NA	NA
AT1G01890	1.97433	-5.43596	3.77953	0.00158755	0.0042828	-0.997689	A10vsC	NA	NA	NA	NA
AT1G01900	-0.0806428	2.01066	-0.149945	0.882642	0.904886	-6.48164	A10vsC	29.5.1	protein.degradation.subtilases	Symbols: ATSBT1.1, SBTI1.1 | SBTI1.1; serine-type endopeptidase | chr1:310316-313130 FORWARD	T
AT1G01910	0.00447922	5.40119	0.0392653	0.969154	0.975184	-7.25163	A10vsC	34.18.1	transport.unspecified anions.arsenite-transporting ATPase	anion-transporting ATPase, putative | chr1:313215-315902 REVERSE	T
AT1G01920	-0.644099	5.21765	-2.37268	0.0302344	0.0511772	-4.59254	A10vsC	NA	NA	NA	NA
AT1G01930	-0.192164	4.52263	-1.34483	0.197038	0.255627	-6.23385	A10vsC	NA	NA	NA	NA
AT1G01940	0.39487	5.42633	2.0837	0.0532171	0.0831317	-5.22392	A10vsC	NA	NA	NA	NA
AT1G01950	-0.0847082	4.47245	-0.561122	0.582322	0.643236	-6.95002	A10vsC	NA	NA	NA	NA
AT1G01960	-0.480244	6.39165	-4.17221	0.000688946	0.00427681	-1.04664	A10vsC	NA	NA	NA	NA
AT1G01970	-0.402105	2.75415	-2.32869	0.0330005	0.0550261	-4.36431	A10vsC	NA	NA	NA	NA
AT1G01980	1.91552	-4.13896	1.7991	0.0904827	0.131138	-4.54596	A10vsC	26.8	misc.nitrilases, *nitrile lyases, berberine bridge enzymes, reticuline oxidases, troponine reductases	Symbols: ATSEC1A, SEC1A | ATSEC1A; FAD binding / catalytic/ electron carrier/ oxidoreductase | chr1:340172-341999 REVERSE	T
AT1G01990	0.452987	5.04487	2.66615	0.0166748	0.0308368	-4.16681	A10vsC	35.2	not assigned.unknown	FUNCTIONS IN: molecular_function unknown; INVOLVED IN: biological_process unknown; LOCATED IN: cellular_component unknown; EXPRESSED IN: 22 plant structures; EXPRESSED DURING: 13 growth stages; BEST Arabidopsis thaliana protein match is: chloroplast lumen common family protein (TAIR:AT2G37400.1); Has 16 Blast hits to 16 proteins in 2 species: Archae - 0; Bacteria - 0; Metazoa - 0; Fungi - 0; Plan…	T
AT1G02000	0.049981	4.14157	0.30393	0.765014	0.805867	-7.00376	A10vsC	10.1.6	cell wall.precursor synthesis.GAE	Symbols: GAE2 | GAE2 (UDP-D-GLUCURONATE 4-EPIMERASE 2); UDP-glucuronate 4-epimerase/ catalytic | chr1:345812-347592 FORWARD	T
AT1G02010	-0.53244	3.51339	-3.19911	0.00546577	0.0120359	-2.77632	A10vsC	NA	NA	NA	NA
AT1G02020	-0.339453	3.48311	-1.69033	0.109935	0.155002	-5.55777	A10vsC	NA	NA	NA	NA
AT1G02030	-0.553897	0.0211069	-0.726103	0.47804	0.545702	-5.97439	A10vsC	NA	NA	NA	NA
AT1G02040	0.123239	-4.58174	0.120153	0.905826	0.923529	-6.02603	A10vsC	NA	NA	NA	NA
AT1G02050	-0.47661	3.78716	-2.21798	0.0410416	0.0663907	-4.75061	A10vsC	NA	NA	NA	NA
AT1G02060	-0.357342	2.3365	-1.15742	0.263729	0.328166	-6.00835	A10vsC	NA	NA	NA	NA
AT1G02065	1.97433	-5.15572	2.35136	0.0315467	0.0528932	-3.64877	A10vsC	NA	NA	NA	NA
AT1G02070	-2.20674	-0.739734	-4.34489	0.000478462	0.00322234	0.0073551	A10vsC	NA	NA	NA	NA
AT1G02074	-0.0222324	-5.10389	-0.042682	0.966472	0.973381	-6.03578	A10vsC	NA	NA	NA	NA
AT1G02080	-0.0649813	7.09151	-0.536643	0.59874	0.658292	-7.17116	A10vsC	NA	NA	NA	NA
AT1G02090	-0.0868737	6.10027	-0.615334	0.546803	0.610697	-7.08252	A10vsC	30.11.1	signalling.light.COP9 signalosome	Symbols: FUS5, CSN7, COP15, ATCSN7 | FUS5 (FUSCA 5); MAP kinase kinase | chr1:387277-389647 REVERSE	T
AT1G02090	-0.0868737	6.10027	-0.615334	0.546803	0.610697	-7.08252	A10vsC	33.99	development.unspecified	Symbols: FUS5, CSN7, COP15, ATCSN7 | FUS5 (FUSCA 5); MAP kinase kinase | chr1:387277-389647 REVERSE	T
AT1G02100	-0.0649133	6.23999	-0.54715	0.591665	0.651847	-7.16194	A10vsC	NA	NA	NA	NA
AT1G02110	-0.241318	4.8782	-1.09717	0.288461	0.354244	-6.57233	A10vsC	NA	NA	NA	NA
AT1G02120	-0.220502	6.62797	-1.81446	0.0879944	0.128033	-5.73358	A10vsC	20.1	stress.biotic	Symbols: VAD1 | VAD1 (VASCULAR ASSOCIATED DEATH1) | chr1:395761-399897 FORWARD	T
AT1G02130	-0.506023	5.80344	-3.78412	0.00157208	0.0042828	-1.83705	A10vsC	30.5	signalling.G-proteins	Symbols: ATRAB1B, ARA5, ARA-5, ATRABD2A, RABD2A | ARA-5 (ARABIDOPSIS RAS 5); GTP binding | chr1:400035-401882 REVERSE	T
AT1G02136	1.97433	-5.43596	3.77953	0.00158755	0.0042828	-0.997689	A10vsC	NA	NA	NA	NA
AT1G02140	-0.416781	6.64976	-2.48617	0.0240711	0.0420434	-4.53222	A10vsC	NA	NA	NA	NA
AT1G02145	-0.396335	4.82006	-2.85386	0.0113026	0.0221981	-3.69824	A10vsC	NA	NA	NA	NA
AT1G02150	-0.560466	4.81581	-3.68005	0.00196281	0.00516099	-1.96886	A10vsC	NA	NA	NA	NA
AT1G02160	-0.491406	4.14174	-2.31646	0.0338104	0.0561855	-4.6552	A10vsC	35.2	not assigned.unknown	FUNCTIONS IN: molecular_function unknown; INVOLVED IN: biological_process unknown; LOCATED IN: cellular_component unknown; EXPRESSED IN: 24 plant structures; EXPRESSED DURING: 14 growth stages; CONTAINS InterPro DOMAIN/s: MTCP1 (InterPro:IPR009069), CHCH (InterPro:IPR010625); Has 27 Blast hits to 27 proteins in 14 species: Archae - 0; Bacteria - 0; Metazoa - 2; Fungi - 16; Plants - 9; Viruses - 0…	T
AT1G02170	0.99256	5.9241	6.73479	4.27857e-06	8.64108e-05	4.09409	A10vsC	29.5	protein.degradation	Symbols: LOL3, ATMCPB1, MCP1B, AMC1, ATMC1 | AMC1 (METACASPASE 1); cysteine-type endopeptidase | chr1:411779-413554 FORWARD	T
AT1G02180	-0.653621	1.7916	-2.09436	0.0521411	0.0817537	-4.49841	A10vsC	NA	NA	NA	NA
AT1G02190	3.71934	-3.79542	4.81348	0.000180047	0.00151501	0.955299	A10vsC	NA	NA	NA	NA
AT1G02205	2.82085	1.69777	6.47835	6.85162e-06	0.000119079	4.04238	A10vsC	NA	NA	NA	NA
AT1G02210	1.97433	-5.43596	3.77953	0.00158755	0.0042828	-0.997689	A10vsC	NA	NA	NA	NA
AT1G02220	1.40526	7.04784	5.20497	8.09266e-05	0.000816792	1.0629	A10vsC	NA	NA	NA	NA
AT1G02228	1.97433	-5.34791	3.59336	0.00236157	0.00604166	-1.35372	A10vsC	NA	NA	NA	NA
AT1G02230	1.7236	1.54214	3.88601	0.00126524	0.0042828	-0.955192	A10vsC	NA	NA	NA	NA
AT1G02250	0.118052	-2.1836	0.208033	0.837772	0.867912	-6.06968	A10vsC	NA	NA	NA	NA
AT1G02260	-0.292483	3.43257	-1.34419	0.197239	0.255857	-6.02905	A10vsC	NA	NA	NA	NA
AT1G02270	-0.491854	4.84774	-3.33146	0.00412655	0.0094849	-2.71102	A10vsC	NA	NA	NA	NA
AT1G02280	-0.86681	4.74316	-6.2597	1.03096e-05	0.000163954	3.30835	A10vsC	29.3.3	protein.targeting.chloroplast	Symbols: TOC33, ATTOC33, PPI1 | TOC33 (TRANSLOCON AT THE OUTER ENVELOPE MEMBRANE OF CHLOROPLASTS 33); GTP binding / GTPase/ protein binding | chr1:448463-450425 REVERSE	T
AT1G02280	-0.86681	4.74316	-6.2597	1.03096e-05	0.000163954	3.30835	A10vsC	30.5	signalling.G-proteins	Symbols: TOC33, ATTOC33, PPI1 | TOC33 (TRANSLOCON AT THE OUTER ENVELOPE MEMBRANE OF CHLOROPLASTS 33); GTP binding / GTPase/ protein binding | chr1:448463-450425 REVERSE	T
AT1G02290	-0.418924	3.51821	-2.97743	0.0087267	0.017799	-3.24423	A10vsC	NA	NA	NA	NA
AT1G02300	-2.36297	4.33387	-6.5227	6.31169e-06	0.000112213	3.92793	A10vsC	NA	NA	NA	NA
AT1G02305	-0.300523	6.90453	-1.67371	0.113205	0.158851	-5.94921	A10vsC	NA	NA	NA	NA
AT1G02310	2.58809	3.52452	9.42304	5.16093e-08	3.32586e-06	8.7929	A10vsC	NA	NA	NA	NA
AT1G02320	2.75849	-3.85651	2.87571	0.0107988	0.0213231	-2.72647	A10vsC	NA	NA	NA	NA
AT1G02330	-0.283929	5.7369	-2.46316	0.0252155	0.043735	-4.55242	A10vsC	35.1	not assigned.no ontology	FUNCTIONS IN: molecular_function unknown; INVOLVED IN: biological_process unknown; LOCATED IN: cellular_component unknown; EXPRESSED IN: 23 plant structures; EXPRESSED DURING: 15 growth stages; CONTAINS InterPro DOMAIN/s: Hepatocellular carcinoma-associated antigen 59 (InterPro:IPR010756); Has 1111 Blast hits to 862 proteins in 155 species: Archae - 2; Bacteria - 54; Metazoa - 381; Fungi - 93; Pl…	T
AT1G02335	0.744802	5.10118	1.96773	0.0662963	0.100377	-5.38624	A10vsC	NA	NA	NA	NA
AT1G02340	-2.52468	3.37957	-5.97135	1.78474e-05	0.000250684	2.90284	A10vsC	NA	NA	NA	NA
AT1G02350	-0.951915	0.481229	-3.03937	0.00766072	0.0159431	-2.611	A10vsC	NA	NA	NA	NA
AT1G02360	1.68556	6.47236	8.55483	1.94782e-07	8.69915e-06	7.2556	A10vsC	NA	NA	NA	NA
AT1G02370	-0.287874	3.7544	-1.02469	0.32043	0.387479	-6.353	A10vsC	NA	NA	NA	NA
AT1G02380	0.827064	3.37351	2.86442	0.0110563	0.0217632	-3.54182	A10vsC	NA	NA	NA	NA
AT1G02390	-1.73377	1.53293	-2.15081	0.0467692	0.0744024	-4.27907	A10vsC	11.3	lipid metabolism.Phospholipid synthesis	Symbols: ATGPAT2, GPAT2 | GPAT2 (GLYCEROL-3-PHOSPHATE ACYLTRANSFERASE 2); acyltransferase | chr1:480852-483292 FORWARD	T
AT1G02391	1.97433	-5.43596	3.77953	0.00158755	0.0042828	-0.997689	A10vsC	NA	NA	NA	NA
AT1G02400	0.45647	4.30905	1.56666	0.136338	0.186453	-5.88992	A10vsC	17.6.1.13	hormone metabolism.gibberelin.synthesis-degradation.GA2 oxidase	Symbols: ATGA2OX4, ATGA2OX6, DTA1, GA2OX6 | GA2OX6 (GIBBERELLIN 2-OXIDASE 6); gibberellin 2-beta-dioxygenase | chr1:486801-489577 FORWARD	T
AT1G02405	1.2819	-2.1905	2.01136	0.0610687	0.0936003	-4.27956	A10vsC	NA	NA	NA	NA
AT1G02410	0.280624	4.70829	1.90986	0.0738527	0.110003	-5.43042	A10vsC	NA	NA	NA	NA
AT1G02420	-0.770238	1.52874	-2.09409	0.0521687	0.0817932	-4.45678	A10vsC	NA	NA	NA	NA
AT1G02430	-0.780489	2.61779	-2.53124	0.0219701	0.0388317	-3.84543	A10vsC	29.4	protein.postranslational modification	Symbols: ATARFD1B | ATARFD1B (ADP-ribosylation factor D1B); GTP binding | chr1:495050-496062 REVERSE	T
AT1G02440	-0.7278	-0.281697	-1.36212	0.191629	0.24956	-5.32121	A10vsC	30.5	signalling.G-proteins	Symbols: ATARFD1A | ATARFD1A (ADP-ribosylation factor D1A); GTP binding | chr1:496586-497479 REVERSE	T
AT1G02450	-0.0917652	0.269757	-0.0839838	0.934089	0.947175	-6.16458	A10vsC	NA	NA	NA	NA
AT1G02460	-2.61425	2.99761	-4.89292	0.00015287	0.00133785	0.978406	A10vsC	NA	NA	NA	NA
AT1G02470	0.334776	0.239914	0.850001	0.407598	0.476807	-5.96629	A10vsC	35.2	not assigned.unknown	FUNCTIONS IN: molecular_function unknown; INVOLVED IN: biological_process unknown; LOCATED IN: chloroplast; EXPRESSED IN: 10 plant structures; EXPRESSED DURING: 4 anthesis, C globular stage, petal differentiation and expansion stage; CONTAINS InterPro DOMAIN/s: Streptomyces cyclase/dehydrase (InterPro:IPR005031); BEST Arabidopsis thaliana protein match is: unknown protein (TAIR:AT1G02475.1); Has …	T
AT1G02475	-0.0605237	3.8225	-0.291316	0.774473	0.81367	-7.00298	A10vsC	35.2	not assigned.unknown	FUNCTIONS IN: molecular_function unknown; INVOLVED IN: biological_process unknown; LOCATED IN: chloroplast; EXPRESSED IN: 22 plant structures; EXPRESSED DURING: 13 growth stages; CONTAINS InterPro DOMAIN/s: Streptomyces cyclase/dehydrase (InterPro:IPR005031); BEST Arabidopsis thaliana protein match is: unknown protein (TAIR:AT4G01883.1); Has 350 Blast hits to 350 proteins in 105 species: Archae -…	T
AT1G02480	1.97433	-5.43596	3.77953	0.00158755	0.0042828	-0.997689	A10vsC	NA	NA	NA	NA
AT1G02490	0.823106	-3.67974	0.744659	0.467046	0.535021	-5.7722	A10vsC	NA	NA	NA	NA
AT1G02500	0.149963	9.51237	0.910204	0.375936	0.444851	-6.78678	A10vsC	13.1.3.4.11	amino acid metabolism.synthesis.aspartate family.methionine.S-adenosylmethionine synthetase	Symbols: SAM1, SAM-1, MAT1 | SAM1 (S-ADENOSYLMETHIONINE SYNTHETASE 1); methionine adenosyltransferase | chr1:518251-520437 FORWARD	T
AT1G02510	2.80279	-5.13086	6.11578	1.35389e-05	0.000203279	3.21593	A10vsC	34.15	transport.potassium	Symbols: KCO4, ATKCO4, ATTPK4, TPK4 | TPK4; outward rectifier potassium channel | chr1:520498-521668 REVERSE	T
AT1G02520	1.98094	5.92704	5.63936	3.40368e-05	0.000414476	1.9865	A10vsC	34.16	transport.ABC transporters and multidrug resistance systems	Symbols: PGP11 | PGP11 (P-GLYCOPROTEIN 11); ATPase, coupled to transmembrane movement of substances | chr1:524134-528745 FORWARD	T
AT1G02530	-0.507655	0.483284	-0.619515	0.544113	0.608227	-6.06301	A10vsC	34.16	transport.ABC transporters and multidrug resistance systems	Symbols: PGP12 | PGP12 (P-GLYCOPROTEIN 12); ATPase, coupled to transmembrane movement of substances | chr1:529795-534677 FORWARD	T
AT1G02540	1.97433	-5.43596	3.77953	0.00158755	0.0042828	-0.997689	A10vsC	NA	NA	NA	NA
AT1G02550	1.97433	-5.43596	3.77953	0.00158755	0.0042828	-0.997689	A10vsC	NA	NA	NA	NA
AT1G02560	-0.685268	5.70865	-5.25938	7.25141e-05	0.0007499	1.27927	A10vsC	NA	NA	NA	NA
AT1G02570	-0.848504	0.503449	-1.81924	0.0872335	0.127037	-4.79973	A10vsC	NA	NA	NA	NA
AT1G02575	-3.02648	-2.21754	-3.2314	0.00510393	0.0113547	-2.09185	A10vsC	35.2	not assigned.unknown	unknown protein; BEST Arabidopsis thaliana protein match is: unknown protein (TAIR:AT1G02570.1).	T
AT1G02580	0.79344	-1.31249	1.4172	0.175194	0.231048	-5.24749	A10vsC	NA	NA	NA	NA
AT1G02590	1.97433	-5.19194	2.81437	0.0122714	0.0237453	-2.82309	A10vsC	NA	NA	NA	NA
AT1G02600	1.97433	-5.43596	3.77953	0.00158755	0.0042828	-0.997689	A10vsC	NA	NA	NA	NA
AT1G02610	-0.343	3.83436	-0.767978	0.453448	0.52147	-6.85415	A10vsC	NA	NA	NA	NA
AT1G02620	-3.22109	-2.85751	-3.28485	0.00455641	0.0103024	-2.03902	A10vsC	NA	NA	NA	NA
AT1G02630	-2.79646	-2.50144	-4.04484	0.000902556	0.0042828	-0.533408	A10vsC	NA	NA	NA	NA
AT1G02640	-0.554673	4.3586	-1.71033	0.106106	0.150278	-5.76911	A10vsC	10.6.2	cell wall.degradation.mannan-xylose-arabinose-fucose	Symbols: BXL2, ATBXL2 | BXL2 (BETA-XYLOSIDASE 2); hydrolase, hydrolyzing O-glycosyl compounds | chr1:564205-567769 FORWARD	T
AT1G02650	-0.167777	-0.322419	-0.294699	0.771932	0.811487	-6.13261	A10vsC	NA	NA	NA	NA
AT1G02660	0.546875	3.02478	2.18755	0.0435513	0.0699129	-4.6773	A10vsC	NA	NA	NA	NA
AT1G02670	-0.667838	0.734684	-1.7767	0.094222	0.135796	-4.79768	A10vsC	NA	NA	NA	NA
AT1G02680	-0.269711	4.24317	-1.68659	0.110663	0.155867	-5.74912	A10vsC	27.2	RNA.transcription	Symbols: TAF13 | TAF13 (TBP-ASSOCIATED FACTOR 13); DNA binding / RNA polymerase II transcription factor | chr1:580625-582310 FORWARD	T
AT1G02681	3.42762	-3.15704	3.30527	0.00436289	0.00995128	-1.91934	A10vsC	35.2	not assigned.unknown	Pseudogene of AT4G02160 | chr1:582413-582922 FORWARD	T
AT1G02690	-0.860229	4.63167	-2.46925	0.0249079	0.043287	-4.24803	A10vsC	NA	NA	NA	NA
AT1G02700	2.07772	-2.58244	2.35511	0.0313121	0.0525767	-3.68443	A10vsC	NA	NA	NA	NA
AT1G02710	0.741489	-1.07217	1.24676	0.230047	0.291869	-5.36911	A10vsC	NA	NA	NA	NA
AT1G02720	-0.507604	3.58123	-1.07013	0.300103	0.366329	-6.13936	A10vsC	26.2	misc.UDP glucosyl and glucoronyl transferases	Symbols: GATL5 | GATL5 (GALACTURONOSYLTRANSFERASE 5); polygalacturonate 4-alpha-galacturonosyltransferase/ transferase, transferring glycosyl groups / transferase, transferring hexosyl groups | chr1:591826-594236 FORWARD	T
AT1G02730	-1.09849	4.57761	-1.77124	0.0951536	0.136979	-5.32993	A10vsC	10.2.1	cell wall.cellulose synthesis.cellulose synthase	Symbols: ATCSLD5, CSLD5 | ATCSLD5; 1,4-beta-D-xylan synthase/ cellulose synthase | chr1:594573-598657 REVERSE	T
AT1G02740	-0.939366	3.46211	-4.41081	0.000416531	0.00289176	-0.19103	A10vsC	NA	NA	NA	NA
AT1G02750	0.690433	4.60265	4.50924	0.000338864	0.00247085	-0.255119	A10vsC	NA	NA	NA	NA
AT1G02760	1.97433	-5.43596	3.77953	0.00158755	0.0042828	-0.997689	A10vsC	NA	NA	NA	NA
AT1G02770	1.9215	-0.983524	5.39545	5.51942e-05	0.0006057	2.07136	A10vsC	NA	NA	NA	NA
AT1G02780	-0.726317	9.64397	-2.83662	0.0117161	0.0228634	-3.77421	A10vsC	NA	NA	NA	NA
AT1G02790	1.97433	-5.19996	2.05098	0.056647	0.0877002	-4.14823	A10vsC	NA	NA	NA	NA
AT1G02800	0.118386	-3.15197	0.133732	0.895246	0.914936	-6.05192	A10vsC	26.3.4	misc.gluco-, galacto- and mannosidases.endoglucanase	Symbols: ATCEL2, CEL2 | ATCEL2; cellulase/ hydrolase, hydrolyzing O-glycosyl compounds | chr1:613216-616191 REVERSE	T
AT1G02810	-1.125	4.69015	-1.47475	0.159271	0.212939	-5.77099	A10vsC	NA	NA	NA	NA
AT1G02813	2.80082	-2.52023	3.20567	0.00539026	0.0118906	-2.11637	A10vsC	NA	NA	NA	NA
AT1G02816	0.589445	3.94369	3.26849	0.00471753	0.010599	-2.72832	A10vsC	NA	NA	NA	NA
AT1G02820	0.277343	-2.21228	0.398228	0.695613	0.745033	-6.00452	A10vsC	NA	NA	NA	NA
AT1G02830	1.97433	-5.34791	3.28976	0.00450914	0.0102129	-1.93271	A10vsC	NA	NA	NA	NA
AT1G02840	-0.896912	7.04173	-7.13944	2.0727e-06	4.93611e-05	4.86118	A10vsC	27.1.1	RNA.processing.splicing	Symbols: SR1, ATSRP34, SRP34 | SR1; RNA binding / nucleic acid binding / nucleotide binding | chr1:626741-629819 FORWARD	T
AT1G02850	2.45827	6.94425	10.7506	7.94347e-09	9.44416e-07	10.5109	A10vsC	NA	NA	NA	NA
AT1G02860	-0.316194	5.68305	-1.60407	0.127835	0.176446	-6.01821	A10vsC	NA	NA	NA	NA
AT1G02870	-0.816205	5.28917	-2.79425	0.0127955	0.0246151	-3.77334	A10vsC	NA	NA	NA	NA
AT1G02880	0.293547	5.91625	1.2459	0.230355	0.292204	-6.49061	A10vsC	NA	NA	NA	NA
AT1G02890	0.707976	7.17516	5.10904	9.82863e-05	0.000948886	0.881478	A10vsC	29.5.9	protein.degradation.AAA type	AAA-type ATPase family protein | chr1:645092-651906 REVERSE	T
AT1G02900	0.329268	6.22052	1.41384	0.176165	0.232149	-6.29031	A10vsC	30.8	signalling.misc	Symbols: RALFL1, RALF1, ATRALF1 | RALF1 (RAPID ALKALINIZATION FACTOR 1); signal transducer | chr1:653765-654343 REVERSE	T
AT1G02910	-0.70576	4.07091	-4.52381	0.000328692	0.00241108	-0.0939292	A10vsC	35.1.5	not assigned.no ontology.pentatricopeptide (PPR) repeat-containing protein	Symbols: LPA1 | LPA1 (LOW PSII ACCUMULATION1); binding | chr1:655577-658148 REVERSE	T
AT1G02920	5.20844	10.1574	15.9844	2.08505e-11	2.89448e-08	16.4867	A10vsC	26.9	misc.glutathione S transferases	Symbols: ATGSTF7, GST11, ATGSTF8, GSTF7 | GSTF7; copper ion binding / glutathione binding / glutathione transferase | chr1:658657-659771 REVERSE	T
AT1G02930	4.61778	9.51845	12.6467	7.31068e-10	1.93309e-07	12.969	A10vsC	26.9	misc.glutathione S transferases	Symbols: ATGSTF6, GST1, ERD11, ATGSTF3, GSTF6 | ATGSTF6 (GLUTATHIONE S-TRANSFERASE); copper ion binding / glutathione binding / glutathione transferase | chr1:661177-662427 REVERSE	T
AT1G02940	-0.233209	0.953906	-0.494389	0.627607	0.683959	-6.2442	A10vsC	26.9	misc.glutathione S transferases	Symbols: ATGSTF5, GSTF5 | GSTF5 (GLUTATHIONE S-TRANSFERASE (CLASS PHI) 5); glutathione transferase | chr1:663079-664128 REVERSE	T
AT1G02950	-0.785785	4.12027	-2.5088	0.0229933	0.0403958	-4.22521	A10vsC	26.9	misc.glutathione S transferases	Symbols: ATGSTF4, GST31 | ATGSTF4 (GLUTATHIONE S-TRANSFERASE F4); glutathione transferase | chr1:665168-666452 REVERSE	T
AT1G02952	1.30385	-0.64432	0.824778	0.421366	0.490029	-5.90516	A10vsC	NA	NA	NA	NA
AT1G02960	-0.452489	4.78771	-3.26407	0.004762	0.0106868	-2.87935	A10vsC	NA	NA	NA	NA
AT1G02965	0.927268	-4.77182	1.0312	0.317457	0.384412	-5.50368	A10vsC	NA	NA	NA	NA
AT1G02970	-0.445479	1.65065	-1.14985	0.266745	0.331412	-5.75447	A10vsC	29.4	protein.postranslational modification	Symbols: WEE1, ATWEE1 | WEE1 (ARABIDOPSIS WEE1 KINASE HOMOLOG); kinase/ protein kinase | chr1:673306-676378 FORWARD	T
AT1G02980	4.66808	1.47088	5.35101	6.0325e-05	0.000648547	1.99276	A10vsC	29.5.11.4.3.3	protein.degradation.ubiquitin.E3.SCF.cullin	Symbols: CUL2, ATCUL2 | CUL2 (CULLIN 2); ubiquitin protein ligase binding | chr1:677869-681310 FORWARD	T
AT1G02990	-0.35029	4.455	-2.02647	0.0593469	0.091282	-5.20089	A10vsC	35.2	not assigned.unknown	FUNCTIONS IN: molecular_function unknown; INVOLVED IN: biological_process unknown; LOCATED IN: cellular_component unknown; BEST Arabidopsis thaliana protein match is: zinc ion binding (TAIR:AT3G62900.1); Has 5176 Blast hits to 3822 proteins in 317 species: Archae - 10; Bacteria - 289; Metazoa - 2234; Fungi - 277; Plants - 207; Viruses - 11; Other Eukaryotes - 2148 (source: NCBI BLink). | chr1:681…	T
AT1G03000	-0.992757	4.59005	-7.09538	2.24047e-06	5.22729e-05	4.93153	A10vsC	29.5.9	protein.degradation.AAA type	Symbols: PEX6 | PEX6 (PEROXIN 6); ATP binding / ATPase/ nucleoside-triphosphatase/ nucleotide binding | chr1:687890-692560 REVERSE	T
AT1G03010	-1.35297	2.1356	-3.081	0.00701685	0.0148056	-2.64969	A10vsC	NA	NA	NA	NA
AT1G03020	0.000850495	-3.93453	0.000945591	0.999257	0.999437	-6.05336	A10vsC	NA	NA	NA	NA
AT1G03022	1.97433	-5.43596	3.77953	0.00158755	0.0042828	-0.997689	A10vsC	NA	NA	NA	NA
AT1G03030	-0.0970792	4.57623	-0.759631	0.458287	0.526327	-6.86914	A10vsC	NA	NA	NA	NA
AT1G03040	0.475628	6.53832	4.13076	0.000752154	0.0042828	-1.17292	A10vsC	NA	NA	NA	NA
AT1G03050	5.1982	-0.74965	9.48717	4.69472e-08	3.12828e-06	8.09895	A10vsC	NA	NA	NA	NA
AT1G03055	0.621173	-0.434422	1.363	0.191358	0.249295	-5.30303	A10vsC	NA	NA	NA	NA
AT1G03060	-0.0413734	6.23876	-0.398388	0.695497	0.744957	-7.22535	A10vsC	NA	NA	NA	NA
AT1G03070	2.36079	3.10405	3.53309	0.00268557	0.00674878	-1.84461	A10vsC	NA	NA	NA	NA
AT1G03080	0.177359	7.53196	1.43087	0.171301	0.226595	-6.29527	A10vsC	29.4	protein.postranslational modification	FUNCTIONS IN: molecular_function unknown; INVOLVED IN: biological_process unknown; LOCATED IN: plasma membrane; EXPRESSED IN: 22 plant structures; EXPRESSED DURING: 13 growth stages; CONTAINS InterPro DOMAIN/s: Prefoldin (InterPro:IPR009053), KIP1-like (InterPro:IPR011684); BEST Arabidopsis thaliana protein match is: kinase interacting family protein (TAIR:AT3G22790.1); Has 169162 Blast hits to 6…	T
AT1G03090	0.469733	5.87162	1.12068	0.278611	0.344127	-6.69841	A10vsC	NA	NA	NA	NA
AT1G03100	-0.303343	2.06416	-1.11137	0.282483	0.348148	-5.95883	A10vsC	NA	NA	NA	NA
AT1G03103	2.53351	-5.25985	5.67991	3.14313e-05	0.000388715	2.4842	A10vsC	NA	NA	NA	NA
AT1G03106	-2.18962	-3.06465	-2.92481	0.00974494	0.0195198	-2.69298	A10vsC	NA	NA	NA	NA
AT1G03110	-0.598736	4.42147	-2.00695	0.0615794	0.0942547	-5.05108	A10vsC	NA	NA	NA	NA
AT1G03120	-1.0328	-1.70111	-1.52517	0.146323	0.198012	-5.00414	A10vsC	33.99	development.unspecified	Symbols: ATRAB28 | ATRAB28 | chr1:752271-753140 FORWARD	T
AT1G03130	-0.309279	5.90295	-0.815245	0.426647	0.495161	-6.96042	A10vsC	NA	NA	NA	NA
AT1G03140	-0.0543594	6.07787	-0.379432	0.709249	0.757034	-7.23632	A10vsC	NA	NA	NA	NA
AT1G03150	-0.082723	4.395	-0.400388	0.694053	0.743721	-7.01282	A10vsC	27.3.70	RNA.regulation of transcription.Silencing Group	GCN5-related N-acetyltransferase (GNAT) family protein | chr1:756414-758612 FORWARD	T
AT1G03160	-0.351583	4.11467	-2.2956	0.0352347	0.0581722	-4.66861	A10vsC	NA	NA	NA	NA
AT1G03170	2.94568	1.48416	3.7745	0.00160466	0.00432229	-1.16485	A10vsC	NA	NA	NA	NA
AT1G03180	-0.301733	2.66093	-1.11182	0.282295	0.348001	-6.01428	A10vsC	NA	NA	NA	NA
AT1G03190	0.376774	4.09814	2.40424	0.0283856	0.0484637	-4.45559	A10vsC	28.2	DNA.repair	Symbols: ATXPD, UVH6 | UVH6 (ULTRAVIOLET HYPERSENSITIVE 6); ATP binding / ATP-dependent DNA helicase/ ATP-dependent helicase/ DNA binding / hydrolase, acting on acid anhydrides, in phosphorus-containing anhydrides / nucleic acid binding | chr1:775527-780027 FORWARD	T
AT1G03200	-0.613013	3.03861	-1.97358	0.065573	0.0994445	-5.12223	A10vsC	NA	NA	NA	NA
AT1G03210	-0.608428	4.86392	-3.66678	0.00201916	0.00529452	-2.03438	A10vsC	NA	NA	NA	NA
AT1G03220	2.77111	10.2653	9.47619	4.7713e-08	3.17296e-06	8.7881	A10vsC	NA	NA	NA	NA
AT1G03230	0.0560786	6.2427	0.242131	0.811689	0.845174	-7.26326	A10vsC	NA	NA	NA	NA
AT1G03240	-0.349809	-3.62953	-0.329991	0.745596	0.788704	-5.9887	A10vsC	NA	NA	NA	NA
AT1G03250	-0.0669488	4.81934	-0.541596	0.595399	0.655268	-7.05173	A10vsC	NA	NA	NA	NA
AT1G03260	-0.195784	3.60731	-1.05274	0.307769	0.374316	-6.36866	A10vsC	35.2	not assigned.unknown	LOCATED IN: endomembrane system; EXPRESSED IN: 24 plant structures; EXPRESSED DURING: 15 growth stages; CONTAINS InterPro DOMAIN/s: SNARE associated Golgi protein (InterPro:IPR015414); BEST Arabidopsis thaliana protein match is: unknown protein (TAIR:AT5G19070.1); Has 3432 Blast hits to 3432 proteins in 730 species: Archae - 8; Bacteria - 1831; Metazoa - 239; Fungi - 87; Plants - 162; Viruses - 0…	T
AT1G03270	-0.708872	2.45912	-1.97133	0.0658506	0.099811	-4.7854	A10vsC	35.2	not assigned.unknown	FUNCTIONS IN: molecular_function unknown; INVOLVED IN: biological_process unknown; LOCATED IN: endomembrane system; EXPRESSED IN: 21 plant structures; EXPRESSED DURING: 14 growth stages; CONTAINS InterPro DOMAIN/s: Protein of unknown function DUF21 (InterPro:IPR002550), Cystathionine beta-synthase, core (InterPro:IPR000644); BEST Arabidopsis thaliana protein match is: unknown protein (TAIR:AT4G14…	T
AT1G03280	-0.0588712	5.79453	-0.541242	0.595638	0.655465	-7.14289	A10vsC	NA	NA	NA	NA
AT1G03290	0.093858	5.51636	0.59323	0.561143	0.623832	-7.11074	A10vsC	NA	NA	NA	NA
AT1G03300	-1.04976	2.04789	-2.98839	0.00852813	0.01744	-2.85389	A10vsC	NA	NA	NA	NA
AT1G03310	-0.705796	3.73524	-3.20335	0.0054168	0.0119423	-2.75376	A10vsC	2.1.2.4	major CHO metabolism.synthesis.starch.debranching	Symbols: ATISA2, ISA2, DBE1, BE2 | isoamylase, putative / starch debranching enzyme, putative | chr1:813486-816749 FORWARD	T
AT1G03320	1.446	-4.81959	1.86427	0.0803372	0.118328	-4.44443	A10vsC	NA	NA	NA	NA
AT1G03330	-0.287485	5.24971	-1.63956	0.12019	0.167274	-5.88895	A10vsC	NA	NA	NA	NA
AT1G03340	-2.14511	1.02528	-6.73791	4.25435e-06	8.60608e-05	4.50582	A10vsC	NA	NA	NA	NA
AT1G03350	0.127844	5.63258	0.923998	0.368921	0.437851	-6.84605	A10vsC	NA	NA	NA	NA
AT1G03360	-0.131215	4.01328	-0.407529	0.688905	0.738894	-6.83003	A10vsC	27.1.19	RNA.processing.ribonucleases	Symbols: ATRRP4 | ATRRP4 (ARABIDOPSIS THALIANA RIBOSOMAL RNA PROCESSING 4); RNA binding / exonuclease | chr1:824537-826358 FORWARD	T
AT1G03365	-0.484875	4.57019	-3.46333	0.00311625	0.00758783	-2.38186	A10vsC	29.5.11.4.2	protein.degradation.ubiquitin.E3.RING	RING/U-box superfamily protein; FUNCTIONS IN: zinc ion binding; CONTAINS InterPro DOMAIN/s: Zinc finger, RING-type (InterPro:IPR001841); BEST Arabidopsis thaliana protein match is: RING/U-box superfamily protein (TAIR:AT4G03000.2).	T
AT1G03370	0.726525	5.90467	3.87836	0.00128603	0.0042828	-1.70051	A10vsC	NA	NA	NA	NA
AT1G03380	-0.0733905	6.06023	-0.295079	0.771647	0.811315	-7.27415	A10vsC	29.5.2	protein.degradation.autophagy	Symbols: ATATG18G | AtATG18g | chr1:835785-840940 FORWARD	T
AT1G03390	0.831305	-2.40604	1.01139	0.32656	0.393761	-5.64272	A10vsC	NA	NA	NA	NA
AT1G03400	-0.360973	3.32677	-1.19312	0.249844	0.313111	-6.23482	A10vsC	NA	NA	NA	NA
AT1G03410	-0.284539	3.11838	-0.822585	0.422577	0.491191	-6.52407	A10vsC	NA	NA	NA	NA
AT1G03420	-2.01846	3.29097	-7.90707	5.56711e-07	1.83825e-05	6.46065	A10vsC	NA	NA	NA	NA
AT1G03430	-0.687625	4.79134	-4.48146	0.000359152	0.00258331	-0.305168	A10vsC	NA	NA	NA	NA
AT1G03440	-0.77669	2.84605	-3.05605	0.00739613	0.0154911	-2.92267	A10vsC	NA	NA	NA	NA
AT1G03445	1.92639	-1.24147	3.43278	0.00332593	0.00800131	-1.70832	A10vsC	NA	NA	NA	NA
AT1G03457	-1.15121	4.05946	-5.90846	2.01463e-05	0.000275426	2.72693	A10vsC	NA	NA	NA	NA
AT1G03470	0.266437	3.51288	1.76344	0.0964998	0.138564	-5.59891	A10vsC	NA	NA	NA	NA
AT1G03475	-0.0862883	5.73034	-0.729648	0.475928	0.543757	-7.00874	A10vsC	19.8	tetrapyrrole synthesis.coproporphyrinogen III oxidase	Symbols: LIN2, HEMF1, ATCPO-I | LIN2 (LESION INITIATION 2); coproporphyrinogen oxidase | chr1:869051-871211 REVERSE	T
AT1G03490	1.49282	-4.90764	2.4613	0.0253103	0.0438697	-3.47126	A10vsC	NA	NA	NA	NA
AT1G03495	0.356333	4.49938	1.11902	0.279302	0.344776	-6.46662	A10vsC	NA	NA	NA	NA
AT1G03502	-0.142081	-0.560458	-0.33011	0.745508	0.788661	-6.2989	A10vsC	NA	NA	NA	NA
AT1G03506	1.1277	-2.39973	1.80711	0.089178	0.129546	-4.63108	A10vsC	NA	NA	NA	NA
AT1G03510	-1.39749	0.924356	-2.38194	0.0296808	0.0504065	-3.84024	A10vsC	NA	NA	NA	NA
AT1G03515	1.97433	-5.43596	3.77953	0.00158755	0.0042828	-0.997689	A10vsC	NA	NA	NA	NA
AT1G03520	-0.532646	3.29858	-2.53897	0.0216279	0.038302	-4.05943	A10vsC	NA	NA	NA	NA
AT1G03530	-0.388752	4.53458	-1.42234	0.173721	0.229314	-6.0258	A10vsC	27.1	RNA.processing	Symbols: ATNAF1, NAF1 | NAF1 (NUCLEAR ASSEMBLY FACTOR 1) | chr1:880496-883391 REVERSE	T
AT1G03540	-0.642878	-0.321811	-1.0821	0.294908	0.361189	-5.63933	A10vsC	NA	NA	NA	NA
AT1G03545	1.97433	-5.43596	3.77953	0.00158755	0.0042828	-0.997689	A10vsC	32	micro RNA, natural antisense etc	Potential natural antisense gene, locus overlaps with AT1G03550;	T
AT1G03550	-0.656692	5.21165	-3.57939	0.00243303	0.00620162	-2.26211	A10vsC	NA	NA	NA	NA
AT1G03560	-0.305338	3.49022	-1.76989	0.095385	0.137247	-5.46283	A10vsC	NA	NA	NA	NA
AT1G03570	2.53351	-5.08375	4.32204	0.000502049	0.00333934	0.0339168	A10vsC	NA	NA	NA	NA
AT1G03580	-1.10598	1.27807	-1.67769	0.112415	0.157884	-5.50512	A10vsC	35.1	not assigned.no ontology	pseudogene, meprin and TRAF homology (MATH) domain protein -related, weak similarity to ubiquitin-specific protease 12 (Arabidopsis thaliana) GI:11993471; contains weak hit to Pfam PF00917: MATH domain | chr1:892847-894052 FORWARD	T
AT1G03590	0.843279	5.05057	5.7408	2.79006e-05	0.000356565	2.25261	A10vsC	NA	NA	NA	NA
AT1G03600	-0.883943	4.76103	-2.57368	0.020152	0.0361086	-4.27235	A10vsC	NA	NA	NA	NA
AT1G03610	-0.152251	5.34921	-0.613551	0.547953	0.611765	-7.10351	A10vsC	NA	NA	NA	NA
AT1G03620	-1.51431	4.49928	-5.1931	8.28915e-05	0.000833091	1.25638	A10vsC	NA	NA	NA	NA
AT1G03630	-2.43171	3.69945	-7.23178	1.76223e-06	4.37497e-05	5.34775	A10vsC	NA	NA	NA	NA
AT1G03640	1.97433	-5.43596	3.77953	0.00158755	0.0042828	-0.997689	A10vsC	NA	NA	NA	NA
AT1G03650	0.121409	1.66039	0.372191	0.71453	0.761365	-6.49263	A10vsC	27.3.54	RNA.regulation of transcription.Histone acetyltransferases	GCN5-related N-acetyltransferase (GNAT) family protein | chr1:910023-911193 REVERSE	T
AT1G03660	1.27653	0.483738	3.47278	0.00305415	0.00746539	-1.78354	A10vsC	35.2	not assigned.unknown	FUNCTIONS IN: molecular_function unknown; INVOLVED IN: biological_process unknown; LOCATED IN: cellular_component unknown; EXPRESSED IN: 15 plant structures; EXPRESSED DURING: 4 anthesis, F mature embryo stage, C globular stage, petal differentiation and expansion stage, E expanded cotyledon stage; BEST Arabidopsis thaliana protein match is: ankyrin repeat family protein (TAIR:AT1G03670.1); Has 5…	T
AT1G03670	3.98232	-3.91385	4.29802	0.000528132	0.00347331	-0.00927615	A10vsC	NA	NA	NA	NA
AT1G03680	-0.827779	4.39401	-3.23643	0.00504976	0.0112462	-2.82264	A10vsC	21.1	redox.thioredoxin	Symbols: ATHM1, TRX-M1, ATM1 | ATHM1; enzyme activator | chr1:916819-918064 REVERSE	T
AT1G03687	-0.296924	3.94703	-1.31913	0.205301	0.264685	-6.09241	A10vsC	NA	NA	NA	NA
AT1G03700	0.0621342	0.889444	0.140178	0.890232	0.910845	-6.32363	A10vsC	35.1	not assigned.no ontology	FUNCTIONS IN: molecular_function unknown; INVOLVED IN: biological_process unknown; LOCATED IN: endomembrane system; EXPRESSED IN: hypocotyl, flower; EXPRESSED DURING: petal differentiation and expansion stage; CONTAINS InterPro DOMAIN/s: Uncharacterised protein family UPF0497, trans-membrane plant (InterPro:IPR006702), Uncharacterised protein family UPF0497, trans-membrane plant subgroup (InterPr…	T
AT1G03710	-0.950943	-2.98314	-1.33353	0.200635	0.259524	-5.23359	A10vsC	35.2	not assigned.unknown	FUNCTIONS IN: molecular_function unknown; INVOLVED IN: biological_process unknown; LOCATED IN: cellular_component unknown; EXPRESSED IN: 10 plant structures; EXPRESSED DURING: 8 growth stages; CONTAINS InterPro DOMAIN/s: Cystatin-related, plant (InterPro:IPR006525); BEST Arabidopsis thaliana protein match is: unknown protein (TAIR:AT5G17110.1); Has 51 Blast hits to 49 proteins in 5 species: Archa…	T
AT1G03720	1.97433	-5.34791	3.45896	0.00314544	0.00762545	-1.6105	A10vsC	NA	NA	NA	NA
AT1G03730	0.539518	4.44614	2.5688	0.0203534	0.036405	-4.20099	A10vsC	NA	NA	NA	NA
AT1G03740	0.334409	6.84715	1.80317	0.0898176	0.130346	-5.7672	A10vsC	29.4	protein.postranslational modification	ATP binding / kinase/ protein kinase/ protein serine/threonine kinase | chr1:933512-937043 FORWARD	T
AT1G03743	0.0676029	-3.96422	0.0638215	0.949886	0.959945	-6.03326	A10vsC	NA	NA	NA	NA
AT1G03746	0.99329	-4.07973	1.12061	0.278642	0.34414	-5.43675	A10vsC	NA	NA	NA	NA
AT1G03750	-0.126583	3.70319	-0.987813	0.337636	0.405589	-6.53605	A10vsC	28.1	DNA.synthesis/chromatin structure	Symbols: CHR9 | SWI2 (SWITCH 2); ATP binding / DNA binding / helicase/ nucleic acid binding | chr1:937920-941162 FORWARD	T
AT1G03760	-0.451644	4.80077	-2.51006	0.0229348	0.0403101	-4.35105	A10vsC	NA	NA	NA	NA
AT1G03770	1.05821	4.6166	7.07857	2.30817e-06	5.3399e-05	4.82695	A10vsC	29.5.11.4.2	protein.degradation.ubiquitin.E3.RING	Symbols: ATRING1B, RING1B | RING1B (RING 1B); protein binding / zinc ion binding | chr1:944595-947482 FORWARD	T
AT1G03780	-0.727604	3.94814	-1.92433	0.0718945	0.107432	-5.07679	A10vsC	NA	NA	NA	NA
AT1G03790	0.395721	-2.15717	0.467724	0.646155	0.700665	-6.01899	A10vsC	NA	NA	NA	NA
AT1G03800	2.5132	-0.109178	5.64168	3.38821e-05	0.000413178	2.53328	A10vsC	27.3.3	RNA.regulation of transcription.AP2/EREBP, APETALA2/Ethylene-responsive element binding protein family	Symbols: ERF10, ATERF10 | ERF10 (ERF DOMAIN PROTEIN 10); DNA binding / transcription factor/ transcription repressor | chr1:957261-957998 REVERSE	T
AT1G03810	1.97433	-5.19194	2.80903	0.0124086	0.0239774	-2.83292	A10vsC	NA	NA	NA	NA
AT1G03820	-1.56901	6.47084	-2.03306	0.0586091	0.0903265	-5.05002	A10vsC	NA	NA	NA	NA
AT1G03830	-1.23576	4.01542	-3.05647	0.00738954	0.0154792	-2.96091	A10vsC	NA	NA	NA	NA
AT1G03840	-1.78465	2.94467	-3.32272	0.00420401	0.00963308	-2.17177	A10vsC	NA	NA	NA	NA
AT1G03850	-1.50796	5.34732	-6.39313	8.02821e-06	0.000135637	3.52196	A10vsC	NA	NA	NA	NA
AT1G03860	0.209425	6.40049	1.1546	0.264849	0.329351	-6.62577	A10vsC	31.3	cell.cycle	Symbols: ATPHB2 | ATPHB2 (PROHIBITIN 2) | chr1:979308-981885 REVERSE	T
AT1G03870	-1.43303	5.7429	-4.0102	0.000971462	0.0042828	-1.18871	A10vsC	NA	NA	NA	NA
AT1G03880	2.47271	-5.19194	4.87748	0.0001578	0.00137038	1.06996	A10vsC	NA	NA	NA	NA
AT1G03890	1.97433	-5.43596	3.77953	0.00158755	0.0042828	-0.997689	A10vsC	NA	NA	NA	NA
AT1G03900	0.0907004	7.35434	0.771668	0.451319	0.519273	-7.0104	A10vsC	35.2	not assigned.unknown	Symbols: ATNAP4 | ATNAP4 (Arabidopsis thaliana non-intrinsic ABC protein 4); ATPase, coupled to transmembrane movement of substances / transporter | chr1:991139-993118 FORWARD	T
AT1G03905	1.44461	4.26607	9.25651	6.61361e-08	3.96305e-06	8.48865	A10vsC	NA	NA	NA	NA
AT1G03910	-0.183951	6.65848	-1.91499	0.0731531	0.109103	-5.56854	A10vsC	35.1	not assigned.no ontology	EXPRESSED IN: 25 plant structures; EXPRESSED DURING: 13 growth stages; CONTAINS InterPro DOMAIN/s: Cactin, central region (InterPro:IPR018816); BEST Arabidopsis thaliana protein match is: unknown protein (TAIR:AT2G36815.2); Has 11516 Blast hits to 6722 proteins in 356 species: Archae - 23; Bacteria - 259; Metazoa - 6122; Fungi - 1009; Plants - 493; Viruses - 33; Other Eukaryotes - 3577 (source: N…	T
AT1G03920	-0.505457	2.99283	-2.04401	0.0574031	0.08871	-4.79941	A10vsC	NA	NA	NA	NA
AT1G03930	-0.0222197	5.0701	-0.207073	0.838509	0.868487	-7.21693	A10vsC	NA	NA	NA	NA
AT1G03935	0.0555784	-0.715654	0.141336	0.889331	0.9102	-6.29154	A10vsC	NA	NA	NA	NA
AT1G03940	-0.0701891	3.92888	-0.180568	0.858926	0.885285	-6.91147	A10vsC	NA	NA	NA	NA
AT1G03950	-0.343164	4.29127	-2.01785	0.0603229	0.0926122	-5.17088	A10vsC	27.3.71	RNA.regulation of transcription.SNF7	Symbols: VPS2.3 | VPS2.3 (VACUOLAR PROTEIN SORTING-ASSOCIATED PROTEIN 2.3) | chr1:1011172-1013365 REVERSE	T
AT1G03960	-0.984546	4.58729	-5.8216	2.38375e-05	0.00031416	2.52764	A10vsC	NA	NA	NA	NA
AT1G03970	-0.0244028	5.64044	-0.20276	0.841824	0.871162	-7.28024	A10vsC	NA	NA	NA	NA
AT1G03980	-0.19464	1.34704	-0.264468	0.794724	0.830937	-6.2864	A10vsC	15.2	metal handling.binding, chelation and storage	Symbols: ATPCS2 | ATPCS2 (phytochelatin synthase 2); glutathione gamma-glutamylcysteinyltransferase | chr1:1018570-1022108 REVERSE	T
AT1G03982	1.97433	-5.00186	2.3004	0.0349022	0.0576947	-3.73587	A10vsC	20.2.3	stress.abiotic.drought/salt	FUNCTIONS IN: molecular_function unknown; INVOLVED IN: biological_process unknown; LOCATED IN: cellular_component unknown; CONTAINS InterPro DOMAIN/s: PAK-box/P21-Rho-binding (InterPro:IPR000095); BEST Arabidopsis thaliana protein match is: RIC6 (ROP-INTERACTIVE CRIB MOTIF-CONTAINING PROTEIN 6) (TAIR:AT2G20430.1); Has 96 Blast hits to 96 proteins in 15 species: Archae - 0; Bacteria - 0; Metazoa -…	T
AT1G03990	0.448471	2.34837	1.83509	0.084748	0.123948	-5.1328	A10vsC	NA	NA	NA	NA
AT1G04000	0.0744586	3.55714	0.418324	0.681152	0.732016	-6.88538	A10vsC	NA	NA	NA	NA
AT1G04010	-0.526928	4.067	-2.60645	0.0188472	0.0341236	-3.99956	A10vsC	NA	NA	NA	NA
AT1G04020	-0.818434	2.67906	-1.48718	0.155995	0.209138	-5.44553	A10vsC	27.3.67	RNA.regulation of transcription.putative transcription regulator	Symbols: ATBARD1, BARD1 | BARD1 (BREAST CANCER ASSOCIATED RING 1); DNA binding / transcription coactivator | chr1:1036537-1040224 FORWARD	T
AT1G04030	-0.460872	3.82055	-1.83582	0.0846358	0.123823	-5.25251	A10vsC	NA	NA	NA	NA
AT1G04040	0.483217	7.30381	1.7204	0.104223	0.148034	-5.89977	A10vsC	NA	NA	NA	NA
AT1G04050	-0.688404	2.96084	-2.15486	0.0464043	0.0739031	-4.60327	A10vsC	NA	NA	NA	NA
AT1G04070	-0.327267	2.96818	-1.26117	0.224943	0.286321	-5.96794	A10vsC	29.3.2	protein.targeting.mitochondria	Symbols: TOM22-I, ATTOM22-I | TOM22-I (TRANSLOCASE OF OUTER MEMBRANE 22-I); P-P-bond-hydrolysis-driven protein transmembrane transporter | chr1:1050553-1051186 REVERSE	T
AT1G04080	-0.246961	6.86171	-2.42274	0.0273518	0.0469442	-4.66716	A10vsC	NA	NA	NA	NA
AT1G04090	0.229743	0.170662	0.628185	0.538558	0.602887	-6.12914	A10vsC	NA	NA	NA	NA
AT1G04100	1.36019	3.61726	5.51248	4.37278e-05	0.000503483	1.93986	A10vsC	NA	NA	NA	NA
AT1G04110	3.12836	-3.18412	3.37249	0.00378155	0.00885134	-1.78523	A10vsC	29.5.1	protein.degradation.subtilases	Symbols: SDD1 | SDD1 (STOMATAL DENSITY AND DISTRIBUTION); serine-type endopeptidase | chr1:1061457-1063784 REVERSE	T
AT1G04120	0.435622	6.87007	3.93779	0.00113318	0.0042828	-1.58321	A10vsC	34.16	transport.ABC transporters and multidrug resistance systems	Symbols: ATMRP5, MRP5 | ATMRP5; ATPase, coupled to transmembrane movement of substances / sulfonylurea receptor | chr1:1064454-1070927 REVERSE	T
AT1G04130	0.228295	4.24857	1.38005	0.186149	0.243299	-6.11191	A10vsC	NA	NA	NA	NA
AT1G04140	-0.202148	6.68898	-1.72707	0.102993	0.146529	-5.86886	A10vsC	NA	NA	NA	NA
AT1G04150	-1.70648	-1.26553	-2.69593	0.0156829	0.0292656	-3.14548	A10vsC	NA	NA	NA	NA
AT1G04160	-1.29634	2.94029	-3.00745	0.00819307	0.0168655	-2.84222	A10vsC	31.1	cell.organisation	Symbols: XIB, ATXIB, XI-8, XI-B | XIB (MYOSIN XI B); motor | chr1:1086495-1096146 FORWARD	T
AT1G04170	-0.215776	6.67397	-0.959597	0.351232	0.419668	-6.82499	A10vsC	NA	NA	NA	NA
AT1G04171	1.97433	-5.34791	3.47189	0.00305992	0.00746539	-1.58582	A10vsC	NA	NA	NA	NA
AT1G04180	0.178438	2.84718	0.318561	0.754092	0.796124	-6.57591	A10vsC	NA	NA	NA	NA
AT1G04190	-0.358082	5.42289	-1.59812	0.129156	0.177983	-5.93756	A10vsC	NA	NA	NA	NA
AT1G04200	-0.0993191	5.68996	-0.649517	0.525024	0.590454	-7.03771	A10vsC	NA	NA	NA	NA
AT1G04210	0.0756741	5.42929	0.49929	0.624226	0.680897	-7.11373	A10vsC	NA	NA	NA	NA
AT1G04220	0.236521	5.55508	0.661894	0.517258	0.583159	-6.91389	A10vsC	NA	NA	NA	NA
AT1G04230	0.0222281	3.96379	0.161807	0.87344	0.897385	-7.05222	A10vsC	NA	NA	NA	NA
AT1G04240	-3.38434	4.88518	-6.16189	1.24032e-05	0.000190178	3.35036	A10vsC	NA	NA	NA	NA
AT1G04250	-1.92367	5.44711	-4.03949	0.000912866	0.0042828	-1.06314	A10vsC	NA	NA	NA	NA
AT1G04260	-0.290237	4.47663	-1.76519	0.0961959	0.138246	-5.62069	A10vsC	NA	NA	NA	NA
AT1G04270	-0.944001	8.22374	-3.17121	0.00579857	0.0125827	-3.15111	A10vsC	NA	NA	NA	NA
AT1G04280	-0.143154	6.4105	-0.888944	0.386923	0.45621	-6.89518	A10vsC	NA	NA	NA	NA
AT1G04290	0.332306	3.61363	1.20132	0.246739	0.309955	-6.19838	A10vsC	NA	NA	NA	NA
AT1G04295	1.92754	0.0471865	1.5984	0.129095	0.177921	-5.12781	A10vsC	NA	NA	NA	NA
AT1G04300	0.0275572	7.24799	0.184406	0.855962	0.882995	-7.30258	A10vsC	35.1	not assigned.no ontology	FUNCTIONS IN: molecular_function unknown; INVOLVED IN: biological_process unknown; EXPRESSED IN: 24 plant structures; EXPRESSED DURING: 15 growth stages; CONTAINS InterPro DOMAIN/s: TRAF-like (InterPro:IPR008974), MATH (InterPro:IPR002083); BEST Arabidopsis thaliana protein match is: meprin and TRAF homology domain-containing protein / MATH domain-containing protein (TAIR:AT5G43560.2); Has 15485 …	T
AT1G04310	0.818597	4.02005	3.76439	0.00163962	0.00440507	-1.75087	A10vsC	NA	NA	NA	NA
AT1G04320	1.97433	-5.43596	3.77953	0.00158755	0.0042828	-0.997689	A10vsC	NA	NA	NA	NA
AT1G04330	1.08952	1.45543	2.00069	0.0623117	0.0951891	-4.56319	A10vsC	NA	NA	NA	NA
AT1G04340	0.0203042	4.56523	0.0996519	0.921832	0.936991	-7.10372	A10vsC	NA	NA	NA	NA
AT1G04350	-0.21327	3.07414	-0.584102	0.567123	0.629303	-6.85223	A10vsC	NA	NA	NA	NA
AT1G04360	0.45959	3.92862	2.09685	0.051893	0.0814324	-4.9111	A10vsC	NA	NA	NA	NA
AT1G04370	4.33315	0.628039	4.616	0.000271158	0.00207873	0.579911	A10vsC	17.5.3	hormone metabolism.ethylene.induced-regulated-responsive-activated	Symbols: ATERF14 | ATERF14 (Ethylene-responsive element binding factor 14); DNA binding / transcription factor | chr1:1175177-1175578 FORWARD	T
AT1G04380	0.816113	-0.309195	1.83902	0.0841419	0.123192	-4.69502	A10vsC	NA	NA	NA	NA
AT1G04390	-0.379102	3.38052	-1.83407	0.0849069	0.124143	-5.31861	A10vsC	NA	NA	NA	NA
AT1G04400	-0.629581	6.71755	-3.01413	0.00807872	0.0166765	-3.4938	A10vsC	30.11	signalling.light	Symbols: CRY2, FHA, AT-PHH1, PHH1, ATCRY2 | CRY2 (CRYPTOCHROME 2); blue light photoreceptor/ protein homodimerization | chr1:1185556-1188276 REVERSE	T
AT1G04410	-0.366133	9.04685	-2.04828	0.0569383	0.0880939	-5.28438	A10vsC	NA	NA	NA	NA
AT1G04420	-0.756623	3.34323	-3.37663	0.00374837	0.00880686	-2.3577	A10vsC	NA	NA	NA	NA
AT1G04425	-2.36879	2.71549	-2.82164	0.0120874	0.0234456	-3.16812	A10vsC	NA	NA	NA	NA
AT1G04430	-0.626293	6.34274	-3.00259	0.00827722	0.0170093	-3.47056	A10vsC	NA	NA	NA	NA
AT1G04440	0.0394057	7.11087	0.272889	0.788354	0.825521	-7.283	A10vsC	29.4	protein.postranslational modification	Symbols: CKL13 | CKL13 (CASEIN KINASE LIKE 13); ATP binding / kinase/ protein kinase/ protein serine/threonine kinase | chr1:1202255-1205803 FORWARD	T
AT1G04445	0.451519	-0.651612	1.11595	0.280572	0.346139	-5.60269	A10vsC	NA	NA	NA	NA
AT1G04450	1.18951	-5.17797	1.75846	0.0973668	0.139568	-4.60544	A10vsC	NA	NA	NA	NA
AT1G04457	2.53351	-5.34791	6.61767	5.2992e-06	9.84226e-05	4.01132	A10vsC	29.2.1.1.1.2.28	protein.synthesis.ribosomal protein.prokaryotic.chloroplast.50S subunit.L28	Pseudogene of AT2G33450; 50S ribosomal protein L28, chloroplast (CL28) | chr1:1210319-1210549 REVERSEweakly similar to ( 150)AT2G3345050S ribosomal protein L28, chloroplast (CL28) | chr2:14180696-14181456 FORWARD	T
AT1G04470	3.22837	-4.95881	4.80212	0.000184316	0.00154332	0.93047	A10vsC	35.2	not assigned.unknown	FUNCTIONS IN: molecular_function unknown; INVOLVED IN: biological_process unknown; LOCATED IN: cellular_component unknown; EXPRESSED IN: male gametophyte, pollen tube; EXPRESSED DURING: L mature pollen stage, M germinated pollen stage; CONTAINS InterPro DOMAIN/s: Munc13 homology 1 (InterPro:IPR014770), Protein of unknown function DUF810 (InterPro:IPR008528), Munc13 homology 2 (InterPro:IPR014772)…	T
AT1G04480	-0.290439	6.04534	-1.11463	0.281124	0.34673	-6.63021	A10vsC	NA	NA	NA	NA
AT1G04490	0.360595	1.88144	0.64429	0.528322	0.593483	-6.31043	A10vsC	NA	NA	NA	NA
AT1G04500	2.53351	-4.57712	3.41467	0.00345675	0.00827657	-1.69637	A10vsC	NA	NA	NA	NA
AT1G04501	1.97433	-5.43596	3.77953	0.00158755	0.0042828	-0.997689	A10vsC	NA	NA	NA	NA
AT1G04510	-0.292148	6.26803	-2.11222	0.0503835	0.0793489	-5.20805	A10vsC	NA	NA	NA	NA
AT1G04520	-0.998173	3.64662	-1.55205	0.139788	0.190351	-5.48158	A10vsC	35.2	not assigned.unknown	Symbols: PDLP2 | PDLP2 (PLASMODESMATA-LOCATED PROTEIN 2) | chr1:1231578-1234032 FORWARD	T
AT1G04530	-0.195483	5.02561	-1.52566	0.146202	0.197864	-6.08035	A10vsC	NA	NA	NA	NA
AT1G04540	-0.0928328	2.98911	-0.38934	0.702048	0.750598	-6.74819	A10vsC	NA	NA	NA	NA
AT1G04550	-0.526995	4.53914	-2.46371	0.0251876	0.043691	-4.35724	A10vsC	NA	NA	NA	NA
AT1G04555	2.32351	4.54718	5.09114	0.000101929	0.000977817	0.911725	A10vsC	NA	NA	NA	NA
AT1G04560	-2.01551	-3.98694	-1.50365	0.151739	0.204307	-5.03566	A10vsC	NA	NA	NA	NA
AT1G04570	-0.0362418	2.50887	-0.118916	0.906791	0.92424	-6.75623	A10vsC	NA	NA	NA	NA
AT1G04580	3.65849	-0.635972	4.17124	0.000690355	0.00428236	-0.310299	A10vsC	17.1.1	hormone metabolism.abscisic acid.synthesis-degradation	Symbols: AAO4, ATAO-4, ATAO2 | AAO4 (ARABIDOPSIS ALDEHYDE OXIDASE 4); aldehyde oxidase/ aryl-aldehyde oxidase | chr1:1252122-1257510 REVERSE	T
AT1G04590	-0.411461	5.00747	-1.77479	0.0945478	0.136207	-5.60912	A10vsC	35.1.5	not assigned.no ontology.pentatricopeptide (PPR) repeat-containing protein	FUNCTIONS IN: molecular_function unknown; EXPRESSED IN: 23 plant structures; EXPRESSED DURING: 13 growth stages; BEST Arabidopsis thaliana protein match is: pentatricopeptide (PPR) repeat-containing protein (TAIR:AT4G18975.3); Has 54 Blast hits to 54 proteins in 8 species: Archae - 0; Bacteria - 0; Metazoa - 0; Fungi - 0; Plants - 52; Viruses - 0; Other Eukaryotes - 2 (source: NCBI BLink). | chr1…	T
AT1G04600	-1.04756	0.899145	-2.5794	0.0199181	0.0357473	-3.52856	A10vsC	31.1	cell.organisation	Symbols: XIA, ATXIA | XIA (MYOSIN XI A); motor/ protein binding | chr1:1262123-1272376 FORWARD	T
AT1G04610	-5.69985	1.39343	-10.738	8.07856e-09	9.51072e-07	10.0296	A10vsC	NA	NA	NA	NA
AT1G04620	-3.90711	2.50825	-7.43391	1.24029e-06	3.38433e-05	5.69214	A10vsC	NA	NA	NA	NA
AT1G04625	0.114003	-0.796805	0.270501	0.790159	0.826839	-6.24673	A10vsC	NA	NA	NA	NA
AT1G04630	-0.710708	4.85906	-2.52337	0.0223242	0.0393671	-4.26334	A10vsC	NA	NA	NA	NA
AT1G04635	-0.00298736	2.18355	-0.00990709	0.992215	0.993788	-6.55876	A10vsC	NA	NA	NA	NA
AT1G04640	-0.733618	2.52602	-2.95768	0.00909616	0.0184397	-3.05186	A10vsC	NA	NA	NA	NA
AT1G04645	1.97433	-5.21891	2.89479	0.0103768	0.0206144	-2.67473	A10vsC	NA	NA	NA	NA
AT1G04650	-2.30983	1.94345	-5.7861	2.55415e-05	0.000332669	2.79565	A10vsC	NA	NA	NA	NA
AT1G04660	-5.52608	-1.01575	-4.47916	0.000360887	0.00259131	0.292241	A10vsC	NA	NA	NA	NA
AT1G04670	-0.932357	-3.6564	-1.06703	0.301458	0.367739	-5.51994	A10vsC	NA	NA	NA	NA
AT1G04680	-2.30918	6.80505	-3.05525	0.00740853	0.0155112	-3.17538	A10vsC	NA	NA	NA	NA
AT1G04684	1.97433	-5.43596	3.77953	0.00158755	0.0042828	-0.997689	A10vsC	NA	NA	NA	NA
AT1G04690	-0.438838	6.37906	-3.07312	0.0071345	0.0150253	-3.35206	A10vsC	NA	NA	NA	NA
AT1G04700	-1.27211	1.90326	-3.81722	0.00146499	0.0042828	-1.12466	A10vsC	NA	NA	NA	NA
AT1G04710	0.578386	4.24824	3.12387	0.00640937	0.0137096	-3.03994	A10vsC	13.2.4.1	amino acid metabolism.degradation.branched chain group.shared	Symbols: KAT1, PKT4 | PKT4 (PEROXISOMAL 3-KETOACYL-COA THIOLASE 4); acetyl-CoA C-acyltransferase/ catalytic | chr1:1321904-1324782 FORWARD	T
AT1G04720	1.97433	-5.43596	3.77953	0.00158755	0.0042828	-0.997689	A10vsC	NA	NA	NA	NA
AT1G04730	-0.927428	3.11402	-2.19917	0.0425763	0.0685604	-4.41708	A10vsC	29.5.9	protein.degradation.AAA type	AAA-type ATPase family protein | chr1:1325385-1331086 REVERSE	T
AT1G04750	-0.294483	6.70366	-2.34369	0.0320317	0.0536038	-4.80914	A10vsC	31.4	cell.vesicle transport	Symbols: VAMP7B, VAMP721, ATVAMP721, AT VAMP7B | VAMP721 (VESICLE-ASSOCIATED MEMBRANE PROTEIN 721) | chr1:1331466-1333567 REVERSE	T
AT1G04760	-1.60132	1.85219	-2.94999	0.00924402	0.0186883	-2.85181	A10vsC	31.4	cell.vesicle transport	Symbols: ATVAMP726, VAMP726 | ATVAMP726 | chr1:1334760-1336070 FORWARD	T
AT1G04770	0.105856	6.09756	0.603565	0.554414	0.617752	-7.11404	A10vsC	NA	NA	NA	NA
AT1G04778	-1.04752	1.10262	-2.55895	0.0207663	0.0370459	-3.52282	A10vsC	NA	NA	NA	NA
AT1G04780	0.370772	6.93307	2.8868	0.0105516	0.020903	-3.77928	A10vsC	NA	NA	NA	NA
AT1G04790	-0.398894	4.77358	-2.66884	0.016583	0.0306907	-4.06553	A10vsC	NA	NA	NA	NA
AT1G04800	2.02344	-3.40679	1.74616	0.0995385	0.142228	-4.66231	A10vsC	NA	NA	NA	NA
AT1G04810	0.387654	6.5545	2.98535	0.00858269	0.0175375	-3.57235	A10vsC	NA	NA	NA	NA
AT1G04820	-1.53577	8.43786	-3.87572	0.00129328	0.0042828	-1.65577	A10vsC	NA	NA	NA	NA
AT1G04830	-0.336636	5.15648	-2.47227	0.0247565	0.0430599	-4.4757	A10vsC	NA	NA	NA	NA
AT1G04840	0.366908	0.928297	1.01345	0.325606	0.39281	-5.89912	A10vsC	NA	NA	NA	NA
AT1G04850	-0.119759	7.60688	-0.797901	0.436362	0.504679	-6.9879	A10vsC	NA	NA	NA	NA
AT1G04860	0.319233	5.04572	2.76913	0.0134803	0.0257229	-3.91961	A10vsC	29.5.11.5	protein.degradation.ubiquitin.ubiquitin protease	Symbols: UBP2, ATUBP2 | UBP2 (UBIQUITIN-SPECIFIC PROTEASE 2); ubiquitin-specific protease | chr1:1369054-1373101 REVERSE	T
AT1G04870	-0.596246	5.88408	-2.28534	0.0359559	0.0592074	-4.8435	A10vsC	26.6	misc.O-methyl transferases	Symbols: PRMT10, ATPRMT10 | PRMT10; [myelin basic protein]-arginine N-methyltransferase/ histone-arginine N-methyltransferase/ methyltransferase/ protein-arginine omega-N asymmetric methyltransferase/ protein-arginine omega-N monomethyltransferase | chr1:1373234-1375762 REVERSE	T
AT1G04880	-0.133095	-0.754677	-0.227012	0.823228	0.855265	-6.18621	A10vsC	NA	NA	NA	NA
AT1G04890	1.97433	-5.43596	3.77953	0.00158755	0.0042828	-0.997689	A10vsC	35.2	not assigned.unknown	FUNCTIONS IN: molecular_function unknown; INVOLVED IN: biological_process unknown; LOCATED IN: cellular_component unknown; CONTAINS InterPro DOMAIN/s: Intermediate filament protein, conserved site (InterPro:IPR018039), Protein of unknown function DUF593 (InterPro:IPR007656); BEST Arabidopsis thaliana protein match is: unknown protein (TAIR:AT4G13630.1); Has 6609 Blast hits to 4661 proteins in 382…	T
AT1G04900	-0.998139	4.39013	-2.89256	0.0104252	0.0206945	-3.38863	A10vsC	NA	NA	NA	NA
AT1G04910	-0.607764	5.47731	-4.34493	0.000478426	0.00322234	-0.607412	A10vsC	NA	NA	NA	NA
AT1G04920	0.876724	-1.4592	2.11527	0.0500888	0.0789744	-4.16317	A10vsC	2.1.1.1	major CHO metabolism.synthesis.sucrose.SPS	Symbols: ATSPS3F | ATSPS3F (sucrose phosphate synthase 3F); sucrose-phosphate synthase/ transferase, transferring glycosyl groups | chr1:1391502-1395864 REVERSE	T
AT1G04930	-0.0907741	2.78993	-0.39067	0.701083	0.749759	-6.6683	A10vsC	NA	NA	NA	NA
AT1G04940	-1.47599	2.96737	-4.08073	0.000836349	0.0042828	-0.761143	A10vsC	29.3.3	protein.targeting.chloroplast	Symbols: TIC20 | TIC20 (TRANSLOCON AT THE INNER ENVELOPE MEMBRANE OF CHLOROPLASTS 20) | chr1:1399182-1400770 FORWARD	T
AT1G04945	0.181228	4.63524	0.911918	0.37506	0.443934	-6.69547	A10vsC	35.1	not assigned.no ontology	FUNCTIONS IN: molecular_function unknown; INVOLVED IN: biological_process unknown; LOCATED IN: cellular_component unknown; EXPRESSED IN: 14 plant structures; EXPRESSED DURING: 6 growth stages; CONTAINS InterPro DOMAIN/s: Zinc finger, HIT-type (InterPro:IPR007529); Has 296 Blast hits to 294 proteins in 138 species: Archae - 0; Bacteria - 0; Metazoa - 111; Fungi - 94; Plants - 29; Viruses - 0; Othe…	T
AT1G04950	-0.39972	4.88549	-3.03773	0.00768715	0.0159931	-3.33101	A10vsC	27.3.67	RNA.regulation of transcription.putative transcription regulator	Symbols: TAFII59, TAF6, ATTAF6 | TAF6 (TBP-ASSOCIATED FACTOR 6); DNA binding / RNA polymerase II transcription factor/ transcription initiation factor | chr1:1403085-1407468 REVERSE	T
AT1G04960	0.817372	5.64764	5.54085	4.13379e-05	0.000483247	1.79322	A10vsC	35.2	not assigned.unknown	FUNCTIONS IN: molecular_function unknown; INVOLVED IN: biological_process unknown; LOCATED IN: endomembrane system; EXPRESSED IN: 22 plant structures; EXPRESSED DURING: 13 growth stages; CONTAINS InterPro DOMAIN/s: Protein of unknown function DUF1664 (InterPro:IPR012458); BEST Arabidopsis thaliana protein match is: bZIP family transcription factor (TAIR:AT1G27000.1); Has 95 Blast hits to 94 prote…	T
AT1G04970	0.470908	5.778	2.86488	0.0110458	0.0217502	-3.79574	A10vsC	NA	NA	NA	NA
AT1G04980	0.819606	5.12396	2.52129	0.0224183	0.0395128	-4.29362	A10vsC	21.1.1	redox.thioredoxin.PDIL	Symbols: ATPDIL2-2, ATPDI10, PDI10 | ATPDIL2-2 (PDI-LIKE 2-2); protein disulfide isomerase | chr1:1413644-1416144 REVERSE	T
AT1G04985	0.368638	5.61818	2.7481	0.0140805	0.0267108	-4.02633	A10vsC	NA	NA	NA	NA
AT1G04990	0.637216	5.51758	3.01975	0.00798373	0.0165039	-3.40107	A10vsC	NA	NA	NA	NA
AT1G05000	0.760869	5.19791	3.17884	0.00570565	0.012405	-3.02999	A10vsC	NA	NA	NA	NA
AT1G05010	1.27868	6.44864	6.1014	1.39149e-05	0.000207707	2.86272	A10vsC	17.5.1.2	hormone metabolism.ethylene.synthesis-degradation.1-aminocyclopropane-1-carboxylate oxidase	Symbols: EFE, ACO4, EAT1 | EFE (ETHYLENE-FORMING ENZYME); 1-aminocyclopropane-1-carboxylate oxidase | chr1:1431190-1432858 REVERSE	T
AT1G05020	-1.1286	-1.30846	-1.98615	0.0640418	0.0974461	-4.34161	A10vsC	NA	NA	NA	NA
AT1G05030	-0.430673	3.37026	-2.43023	0.0269438	0.046325	-4.2775	A10vsC	NA	NA	NA	NA
AT1G05040	1.97433	-5.13086	2.67212	0.0164714	0.0305081	-3.08246	A10vsC	NA	NA	NA	NA
AT1G05055	-0.123784	3.33068	-0.618184	0.544969	0.609082	-6.67555	A10vsC	27.3.99	RNA.regulation of transcription.unclassified	Symbols: ATGTF2H2, GTF2H2 | GTF2H2 (GENERAL TRANSCRIPTION FACTOR IIH 2); general RNA polymerase II transcription factor | chr1:1448718-1450887 REVERSE	T
AT1G05060	1.59375	6.13872	6.49418	6.65358e-06	0.000116795	3.62004	A10vsC	NA	NA	NA	NA
AT1G05061	-1.46903	-1.23326	-1.70902	0.106355	0.150553	-4.83696	A10vsC	35.2	not assigned.unknown	Pseudogene of AT2G32630; pentatricopeptide (PPR) repeat-containing protein | chr1:1453216-1454260 REVERSEweakly similar to ( 149)AT2G32630pentatricopeptide (PPR) repeat-containing protein | chr2:13851911-13853785 FORWARD	T
AT1G05065	0.0189044	0.492536	0.0465517	0.963434	0.970924	-6.34557	A10vsC	33.99	development.unspecified	Symbols: CLE20 | CLE20 (CLAVATA3/ESR-RELATED 20); protein binding / receptor binding | chr1:1454969-1455220 REVERSE	T
AT1G05070	-0.562161	4.69815	-3.5181	0.00277279	0.0069402	-2.27391	A10vsC	NA	NA	NA	NA
AT1G05080	1.55089	-4.34454	2.31185	0.0341204	0.0566243	-3.74259	A10vsC	NA	NA	NA	NA
AT1G05085	2.73631	-4.8459	3.4464	0.00323076	0.00780487	-1.64099	A10vsC	NA	NA	NA	NA
AT1G05090	-0.746996	3.09096	-2.05807	0.0558867	0.0866903	-4.85803	A10vsC	NA	NA	NA	NA
AT1G05100	0.0233292	0.990258	0.0661787	0.948038	0.958423	-6.34597	A10vsC	30.6	signalling.MAP kinases	Symbols: MAPKKK18 | MAPKKK18; ATP binding / kinase/ protein kinase/ protein serine/threonine kinase | chr1:1469610-1470881 FORWARD	T
AT1G05120	-0.575985	5.362	-5.08475	0.000103262	0.000988049	0.93279	A10vsC	NA	NA	NA	NA
AT1G05135	-0.158844	2.82835	-0.146112	0.885619	0.906989	-6.62759	A10vsC	NA	NA	NA	NA
AT1G05136	1.97433	-5.43596	3.77953	0.00158755	0.0042828	-0.997689	A10vsC	NA	NA	NA	NA
AT1G05140	-0.960676	3.85006	-4.68859	0.000233166	0.00185125	0.265382	A10vsC	NA	NA	NA	NA
AT1G05150	-0.632171	4.83813	-4.31994	0.000504277	0.00334948	-0.61748	A10vsC	NA	NA	NA	NA
AT1G05160	-0.530606	3.81029	-3.30748	0.00434244	0.0099094	-2.67782	A10vsC	17.6.1.4	hormone metabolism.gibberelin.synthesis-degradation.ent-kaurenoic acid hydroxylase/oxygenase	Symbols: CYP88A3, ATKAO1, KAO1 | CYP88A3 (CYTOCHROME P450 88 A3); ent-kaurenoate oxidase/ oxygen binding | chr1:1487378-1490947 REVERSE	T
AT1G05170	-0.203149	4.14547	-1.06141	0.303926	0.370302	-6.4753	A10vsC	NA	NA	NA	NA
AT1G05180	-0.0731546	5.80811	-0.49723	0.625645	0.682334	-7.14812	A10vsC	NA	NA	NA	NA
AT1G05190	-1.81833	5.18831	-6.8797	3.29206e-06	7.01737e-05	4.53334	A10vsC	NA	NA	NA	NA
AT1G05200	-1.59741	4.05407	-8.66835	1.62906e-07	7.64443e-06	7.61435	A10vsC	30.1	signalling.in sugar and nutrient physiology	Symbols: ATGLR3.4, GLR3.4, GLUR3 | ATGLR3.4; intracellular ligand-gated ion channel | chr1:1505317-1509152 FORWARD	T
AT1G05205	-0.0291281	4.61838	-0.0882828	0.930724	0.944156	-7.03805	A10vsC	NA	NA	NA	NA
AT1G05210	-1.83681	2.59461	-3.69708	0.00189278	0.00499681	-1.38235	A10vsC	35.2	not assigned.unknown	FUNCTIONS IN: molecular_function unknown; INVOLVED IN: biological_process unknown; LOCATED IN: endomembrane system; EXPRESSED IN: 17 plant structures; EXPRESSED DURING: 11 growth stages; CONTAINS InterPro DOMAIN/s: Transmembrane protein 97, predicted (InterPro:IPR016964); BEST Arabidopsis thaliana protein match is: unknown protein (TAIR:AT2G32380.1); Has 101 Blast hits to 101 proteins in 32 speci…	T
AT1G05220	-1.3472	1.45225	-3.60842	0.00228688	0.00590224	-1.55559	A10vsC	35.2	not assigned.unknown	FUNCTIONS IN: molecular_function unknown; INVOLVED IN: biological_process unknown; LOCATED IN: endomembrane system; CONTAINS InterPro DOMAIN/s: Transmembrane protein 97, predicted (InterPro:IPR016964); BEST Arabidopsis thaliana protein match is: unknown protein (TAIR:AT1G05210.1); Has 103 Blast hits to 103 proteins in 33 species: Archae - 0; Bacteria - 0; Metazoa - 50; Fungi - 10; Plants - 41; Vi…	T
AT1G05230	-1.53589	1.26491	-4.25738	0.000575413	0.00371795	-0.232035	A10vsC	NA	NA	NA	NA
AT1G05240	-3.04659	5.33215	-4.06409	0.000866397	0.0042828	-0.82616	A10vsC	NA	NA	NA	NA
AT1G05250	-2.11063	-0.815123	-1.504	0.151648	0.20423	-5.01357	A10vsC	NA	NA	NA	NA
AT1G05260	-2.22194	6.92098	-4.22293	0.000618855	0.00394384	-0.780908	A10vsC	NA	NA	NA	NA
AT1G05270	-0.00661213	5.69578	-0.0594892	0.953283	0.962762	-7.28517	A10vsC	NA	NA	NA	NA
AT1G05280	-0.842975	2.01828	-1.3976	0.180907	0.237566	-5.4534	A10vsC	NA	NA	NA	NA
AT1G05290	1.97433	-5.34791	3.45896	0.00314544	0.00762545	-1.6105	A10vsC	NA	NA	NA	NA
AT1G05291	1.6691	-5.21891	2.40283	0.028466	0.0485723	-3.57006	A10vsC	NA	NA	NA	NA
AT1G05300	-1.73576	2.66563	-5.18241	8.47017e-05	0.000847195	1.59556	A10vsC	NA	NA	NA	NA
AT1G05310	-0.0702923	1.30307	-0.089254	0.929964	0.943622	-6.46269	A10vsC	NA	NA	NA	NA
AT1G05320	-0.93259	4.42082	-4.14283	0.000733164	0.0042828	-0.844072	A10vsC	31.1	cell.organisation	FUNCTIONS IN: molecular_function unknown; INVOLVED IN: biological_process unknown; LOCATED IN: cellular_component unknown; EXPRESSED IN: fruit; CONTAINS InterPro DOMAIN/s: Prefoldin (InterPro:IPR009053); BEST Arabidopsis thaliana protein match is: unknown protein (TAIR:AT2G32240.1); Has 205658 Blast hits to 89336 proteins in 2499 species: Archae - 2336; Bacteria - 33619; Metazoa - 92986; Fungi - …	T
AT1G05330	-0.458454	-3.48369	-0.640294	0.530852	0.595762	-5.84375	A10vsC	NA	NA	NA	NA
AT1G05340	0.54297	5.84634	1.37161	0.188712	0.246307	-6.37513	A10vsC	NA	NA	NA	NA
AT1G05350	-0.385564	5.08024	-1.76053	0.097005	0.139148	-5.65931	A10vsC	NA	NA	NA	NA
AT1G05360	-1.04972	3.68873	-3.53174	0.0026933	0.00676513	-1.99817	A10vsC	NA	NA	NA	NA
AT1G05370	-0.572307	2.84462	-1.04906	0.309407	0.376099	-6.09423	A10vsC	35.2	not assigned.unknown	FUNCTIONS IN: molecular_function unknown; INVOLVED IN: biological_process unknown; LOCATED IN: cellular_component unknown; EXPRESSED IN: shoot apex, hypocotyl, flower, seed; EXPRESSED DURING: petal differentiation and expansion stage, E expanded cotyledon stage; CONTAINS InterPro DOMAIN/s: Cellular retinaldehyde-binding/triple function, C-terminal (InterPro:IPR001251), Phosphatidylinositol transf…	T
AT1G05380	0.0100787	5.42985	0.0629741	0.95055	0.960438	-7.25835	A10vsC	NA	NA	NA	NA
AT1G05385	-0.0612185	2.83421	-0.273727	0.787722	0.824936	-6.8845	A10vsC	NA	NA	NA	NA
AT1G05390	1.97433	-5.43596	3.77953	0.00158755	0.0042828	-0.997689	A10vsC	NA	NA	NA	NA
AT1G05400	0.603178	2.26631	2.41066	0.0280229	0.0479403	-4.15892	A10vsC	NA	NA	NA	NA
AT1G05410	-0.173963	4.37527	-0.927614	0.367097	0.435998	-6.66952	A10vsC	NA	NA	NA	NA
AT1G05420	-1.5122	-0.5876	-2.4591	0.0254231	0.0440286	-3.59695	A10vsC	33.99	development.unspecified	Symbols: ATOFP12, OFP12 | OFP12 (OVATE FAMILY PROTEIN 12) | chr1:1590073-1590753 FORWARD	T
AT1G05430	-0.205257	4.58351	-1.49225	0.154674	0.207668	-6.03175	A10vsC	NA	NA	NA	NA
AT1G05440	-2.65423	0.666611	-3.92717	0.00115909	0.0042828	-0.789183	A10vsC	NA	NA	NA	NA
AT1G05450	1.93552	2.4474	4.48015	0.000360143	0.00258708	0.224143	A10vsC	NA	NA	NA	NA
AT1G05460	-0.84216	4.0234	-3.10038	0.00673557	0.0142972	-2.96514	A10vsC	NA	NA	NA	NA
AT1G05470	-0.705528	4.06156	-2.65659	0.0170058	0.0313669	-3.85783	A10vsC	28.1	DNA.synthesis/chromatin structure	Symbols: CVP2 | CVP2 (COTYLEDON VASCULAR PATTERN 2); hydrolase/ inositol trisphosphate phosphatase | chr1:1607357-1611703 REVERSE	T
AT1G05490	-0.803139	0.619855	-0.944711	0.358557	0.42727	-5.86612	A10vsC	27.3.44	RNA.regulation of transcription.Chromatin Remodeling Factors	Symbols: chr31 | chr31 (chromatin remodeling 31); ATP binding / DNA binding / helicase/ nucleic acid binding | chr1:1618602-1623452 REVERSE	T
AT1G05500	-0.392966	5.63079	-2.96527	0.00895235	0.0181914	-3.52775	A10vsC	35.1.19	not assigned.no ontology.C2 domain-containing protein	Symbols: SYTE, ATSYTE, NTMC2TYPE2.1, NTMC2T2.1 | NTMC2T2.1 | chr1:1624955-1629224 FORWARD	T
AT1G05510	0.205804	-1.91392	0.250357	0.80543	0.839767	-6.11544	A10vsC	NA	NA	NA	NA
AT1G05520	-0.0280121	6.12849	-0.211916	0.834791	0.865281	-7.26508	A10vsC	NA	NA	NA	NA
AT1G05530	-4.70019	0.54387	-8.18933	3.50011e-07	1.31173e-05	6.75715	A10vsC	NA	NA	NA	NA
AT1G05540	-0.900952	-1.77431	-1.56762	0.136115	0.186194	-4.94346	A10vsC	NA	NA	NA	NA
AT1G05550	6.65209	-1.93783	6.363	8.49295e-06	0.000141127	3.76796	A10vsC	NA	NA	NA	NA
AT1G05560	0.858094	5.73638	5.00328	0.000121923	0.00112481	0.716322	A10vsC	NA	NA	NA	NA
AT1G05562	-1.79487	0.572745	-2.82743	0.0119425	0.0232397	-3.09947	A10vsC	32	micro RNA, natural antisense etc	Potential natural antisense gene, locus overlaps with AT1G05560;	T
AT1G05570	-1.22461	6.35803	-4.76556	0.000198786	0.00163525	0.215583	A10vsC	3.6	minor CHO metabolism.callose	Symbols: CALS1, GSL06, ATGSL6, ATGSL06, GSL6 | CALS1 (CALLOSE SYNTHASE 1); 1,3-beta-glucan synthase/ transferase, transferring glycosyl groups | chr1:1647706-1658686 REVERSE	T
AT1G05575	3.04903	4.21378	6.119	1.34563e-05	0.000202742	3.11168	A10vsC	NA	NA	NA	NA
AT1G05577	-1.49905	-0.213559	-2.53877	0.0216364	0.038311	-3.46242	A10vsC	NA	NA	NA	NA
AT1G05580	1.97433	-5.34791	3.17898	0.00570388	0.0124028	-2.14258	A10vsC	34.12	transport.metal	Symbols: ATCHX23, CHX23 | ATCHX23 (CATION/H+ EXCHANGER 23); monovalent cation:proton antiporter/ sodium:hydrogen antiporter | chr1:1665464-1668902 REVERSE	T
AT1G05590	-0.787785	4.0288	-3.76672	0.0016315	0.00438574	-1.59041	A10vsC	29.7.5	protein.glycosylation.alpha-1,3-mannosyl-glycoprotein-beta-1,2-N-acetylglucosaminyltransferase(GnTI)	Symbols: HEXO2, ATHEX3 | HEXO2 (BETA-HEXOSAMINIDASE 2); beta-N-acetylhexosaminidase/ hexosaminidase/ hydrolase, hydrolyzing O-glycosyl compounds | chr1:1669350-1671876 FORWARD	T
AT1G05590	-0.787785	4.0288	-3.76672	0.0016315	0.00438574	-1.59041	A10vsC	29.7.8	protein.glycosylation.alpha-1,6-mannosyl-glycoprotein-beta-1,2-N-acetylglucosaminyltransferase(GnTII)	Symbols: HEXO2, ATHEX3 | HEXO2 (BETA-HEXOSAMINIDASE 2); beta-N-acetylhexosaminidase/ hexosaminidase/ hydrolase, hydrolyzing O-glycosyl compounds | chr1:1669350-1671876 FORWARD	T
AT1G05600	-0.537989	1.83379	-2.15053	0.0467949	0.0744362	-4.49882	A10vsC	NA	NA	NA	NA
AT1G05610	-0.806303	0.59462	-1.79392	0.0913365	0.132163	-4.8503	A10vsC	NA	NA	NA	NA
AT1G05615	2.53351	-5.25985	5.67991	3.14313e-05	0.000388715	2.4842	A10vsC	NA	NA	NA	NA
AT1G05620	0.163388	5.2067	0.787687	0.442148	0.51029	-6.85232	A10vsC	NA	NA	NA	NA
AT1G05630	-0.472493	3.68165	-1.8127	0.0882776	0.128417	-5.29269	A10vsC	3.4.5	minor CHO metabolism.myo-inositol.inositol phosphatase	Symbols: AT5PTASE13, 5PTASE13 | 5PTASE13; inositol or phosphatidylinositol phosphatase | chr1:1682318-1687363 FORWARD	T
AT1G05640	-0.735304	2.41935	-2.05576	0.056134	0.0870152	-4.63612	A10vsC	NA	NA	NA	NA
AT1G05650	0.947857	-0.938078	1.09619	0.288877	0.354651	-5.51092	A10vsC	NA	NA	NA	NA
AT1G05660	-3.39622	1.19192	-5.11369	9.73636e-05	0.000941615	1.54311	A10vsC	NA	NA	NA	NA
AT1G05670	-0.00258292	3.18511	-0.0161897	0.987279	0.990013	-6.88918	A10vsC	NA	NA	NA	NA
AT1G05675	8.59469	2.54243	8.21894	3.33574e-07	1.26869e-05	6.86065	A10vsC	26.2	misc.UDP glucosyl and glucoronyl transferases	UDP-Glycosyltransferase superfamily protein; FUNCTIONS IN: transferase activity, transferring hexosyl groups; INVOLVED IN: metabolic process; CONTAINS InterPro DOMAIN/s: UDP-glucuronosyl/UDP-glucosyltransferase (InterPro:IPR002213); BEST Arabidopsis thaliana protein match is: Uridine diphosphate glycosyltransferase 74E2 (TAIR:AT1G05680.1).	T
AT1G05680	6.22484	5.41241	8.35842	2.66339e-07	1.08215e-05	7.18599	A10vsC	NA	NA	NA	NA
AT1G05690	0.111316	1.08797	0.377542	0.710626	0.758139	-6.44956	A10vsC	NA	NA	NA	NA
AT1G05700	0.900012	4.09053	1.9975	0.0626872	0.0956865	-5.05631	A10vsC	NA	NA	NA	NA
AT1G05710	-0.597595	5.63673	-2.69667	0.0156591	0.0292277	-4.05746	A10vsC	NA	NA	NA	NA
AT1G05720	-0.389446	4.77191	-1.91663	0.0729306	0.108819	-5.37521	A10vsC	NA	NA	NA	NA
AT1G05730	0.464561	2.08774	1.15733	0.263763	0.328191	-5.82845	A10vsC	NA	NA	NA	NA
AT1G05740	1.38238	-2.08072	1.9867	0.0639762	0.0973596	-4.31851	A10vsC	NA	NA	NA	NA
AT1G05750	-0.744415	2.30557	-3.1127	0.00656257	0.0139834	-2.66989	A10vsC	NA	NA	NA	NA
AT1G05760	-0.321447	3.13266	-0.843502	0.411117	0.480338	-6.54557	A10vsC	NA	NA	NA	NA
AT1G05770	-0.978313	1.70622	-3.08405	0.00697186	0.0147256	-2.69669	A10vsC	NA	NA	NA	NA
AT1G05780	0.0947532	2.77413	0.351526	0.729683	0.7746	-6.79653	A10vsC	NA	NA	NA	NA
AT1G05785	-0.167309	3.3448	-0.737041	0.471541	0.539558	-6.66042	A10vsC	NA	NA	NA	NA
AT1G05790	-0.367377	4.55555	-2.46563	0.0250903	0.043561	-4.43714	A10vsC	NA	NA	NA	NA
AT1G05800	3.60711	-3.62954	4.15727	0.000711085	0.0042828	-0.280236	A10vsC	NA	NA	NA	NA
AT1G05805	-1.44926	5.02358	-5.97155	1.78404e-05	0.000250684	2.73311	A10vsC	NA	NA	NA	NA
AT1G05810	-0.504357	3.00154	-1.98896	0.0637039	0.0970147	-4.94901	A10vsC	30.5	signalling.G-proteins	Symbols: ARA, ARA-1, ATRAB11D, ATRABA5E, RABA5E | RABA5E (RAB GTPASE HOMOLOG A5E); GTP binding | chr1:1748314-1749460 FORWARD	T
AT1G05820	0.0187046	2.5418	0.080646	0.936702	0.949123	-6.79786	A10vsC	NA	NA	NA	NA
AT1G05830	-0.485189	5.60177	-4.04874	0.000895095	0.0042828	-1.27322	A10vsC	27.3.69	RNA.regulation of transcription.SET-domain transcriptional regulator family	Symbols: ATX2, SDG30 | ATX2 (ARABIDOPSIS TRITHORAX-LIKE PROTEIN 2); DNA binding / histone methyltransferase(H3-K4 specific) | chr1:1754244-1761817 FORWARD	T
AT1G05835	-2.48609	0.547547	-4.12724	0.000757798	0.0042828	-0.393959	A10vsC	NA	NA	NA	NA
AT1G05840	-0.55804	4.87516	-3.16711	0.00584904	0.012682	-3.10819	A10vsC	NA	NA	NA	NA
AT1G05850	-1.0006	8.62094	-4.26407	0.000567346	0.00368035	-0.832372	A10vsC	20.1	stress.biotic	Symbols: POM1, ERH2, ELP1, CTL1, ELP, HOT2, ATCTL1 | POM1 (POM-POM1); chitinase | chr1:1766503-1768695 REVERSE	T
AT1G05860	-0.255723	4.34926	-1.81735	0.0875331	0.127435	-5.52819	A10vsC	NA	NA	NA	NA
AT1G05870	-0.454256	5.02331	-2.17656	0.0444917	0.0712419	-4.9733	A10vsC	NA	NA	NA	NA
AT1G05880	2.9479	1.41826	5.48459	4.62158e-05	0.000525878	2.23577	A10vsC	NA	NA	NA	NA
AT1G05890	0.584305	6.84512	2.71814	0.0149806	0.0281696	-4.11869	A10vsC	NA	NA	NA	NA
AT1G05894	0.68814	0.968037	1.98056	0.0647193	0.0983378	-4.56169	A10vsC	NA	NA	NA	NA
AT1G05900	-0.987977	3.21128	-4.10819	0.00078903	0.0042828	-0.779705	A10vsC	28.1	DNA.synthesis/chromatin structure	Symbols: ATNTH2 | endonuclease-related | chr1:1786856-1789676 FORWARD	T
AT1G05910	-0.0419803	4.95867	-0.242177	0.811654	0.845164	-7.14686	A10vsC	NA	NA	NA	NA
AT1G05920	1.97433	-5.21891	3.0633	0.00728389	0.0153022	-2.36046	A10vsC	NA	NA	NA	NA
AT1G05925	1.97433	-5.43596	3.77953	0.00158755	0.0042828	-0.997689	A10vsC	NA	NA	NA	NA
AT1G05930	2.53351	-4.71073	3.84469	0.00138166	0.0042828	-0.873665	A10vsC	NA	NA	NA	NA
AT1G05940	-0.0969762	5.3877	-0.906466	0.377852	0.446827	-6.83558	A10vsC	34.3	transport.amino acids	Symbols: CAT9 | CAT9 (CATIONIC AMINO ACID TRANSPORTER 9); cationic amino acid transmembrane transporter | chr1:1801162-1803984 REVERSE	T
AT1G05950	-2.94156	2.32181	-4.52061	0.0003309	0.00242459	0.321872	A10vsC	NA	NA	NA	NA
AT1G05960	0.103676	6.8638	0.954816	0.353574	0.422056	-6.8574	A10vsC	NA	NA	NA	NA
AT1G05970	-0.466757	2.17659	-1.93166	0.07092	0.106186	-4.8997	A10vsC	NA	NA	NA	NA
AT1G05980	1.97433	-5.34791	3.39259	0.00362315	0.00855753	-1.73707	A10vsC	NA	NA	NA	NA
AT1G05990	-1.59107	-0.692856	-2.52807	0.0221118	0.0390512	-3.43133	A10vsC	NA	NA	NA	NA
AT1G06000	0.063496	6.29979	0.224342	0.82527	0.856825	-7.19529	A10vsC	NA	NA	NA	NA
AT1G06002	-1.00112	2.41545	-1.01792	0.323543	0.390688	-6.06548	A10vsC	32	micro RNA, natural antisense etc	Potential natural antisense gene, locus overlaps with AT1G06000;	T
AT1G06010	-0.584947	3.09412	-2.16049	0.045901	0.0731854	-4.63427	A10vsC	NA	NA	NA	NA
AT1G06020	-0.554161	-0.84148	-0.814595	0.427009	0.495478	-5.85138	A10vsC	NA	NA	NA	NA
AT1G06030	1.58132	-1.26292	2.54846	0.0212144	0.0377564	-3.3839	A10vsC	NA	NA	NA	NA
AT1G06040	0.738307	7.51335	4.34198	0.000481402	0.00323626	-0.702081	A10vsC	NA	NA	NA	NA
AT1G06050	1.10026	2.96986	5.17467	8.60393e-05	0.000857138	1.37517	A10vsC	NA	NA	NA	NA
AT1G06060	-0.31471	4.92543	-2.51387	0.0227585	0.0400447	-4.39484	A10vsC	NA	NA	NA	NA
AT1G06070	-0.104282	5.09641	-0.751135	0.463245	0.531215	-6.92106	A10vsC	NA	NA	NA	NA
AT1G06080	-0.235564	2.19686	-0.33076	0.745026	0.788276	-6.50227	A10vsC	11.2.1	lipid metabolism.FA desaturation.desaturase	Symbols: ADS1 | ADS1 (DELTA 9 DESATURASE 1); oxidoreductase | chr1:1843568-1846302 FORWARD	T
AT1G06090	-1.03141	3.57379	-1.79211	0.0916364	0.132551	-5.32857	A10vsC	NA	NA	NA	NA
AT1G06100	0.38869	-4.73153	0.544417	0.593501	0.653611	-5.89726	A10vsC	NA	NA	NA	NA
AT1G06110	-0.752722	5.16891	-5.55294	4.03608e-05	0.000474656	1.88284	A10vsC	NA	NA	NA	NA
AT1G06120	-4.52478	-0.679212	-6.4755	6.88791e-06	0.000119585	3.96984	A10vsC	NA	NA	NA	NA
AT1G06130	0.151251	5.20704	1.31626	0.206238	0.265637	-6.38861	A10vsC	NA	NA	NA	NA
AT1G06135	5.05733	-1.38767	6.27736	9.97252e-06	0.000159815	3.57436	A10vsC	NA	NA	NA	NA
AT1G06137	6.5058	-0.275081	9.00669	9.65132e-08	5.27136e-06	7.70893	A10vsC	NA	NA	NA	NA
AT1G06140	-0.220964	0.13275	-0.507853	0.618337	0.675758	-6.15322	A10vsC	NA	NA	NA	NA
AT1G06148	0.363332	0.721116	0.798736	0.435891	0.504309	-6.22411	A10vsC	NA	NA	NA	NA
AT1G06149	-0.748297	5.59722	-5.75141	2.73286e-05	0.000351153	2.25627	A10vsC	NA	NA	NA	NA
AT1G06150	-0.480983	3.29598	-1.4939	0.154246	0.207218	-5.69399	A10vsC	NA	NA	NA	NA
AT1G06160	0.7528	3.64469	1.664	0.115154	0.161195	-5.70849	A10vsC	NA	NA	NA	NA
AT1G06170	-0.996671	-0.634812	-1.5408	0.142492	0.193598	-5.0804	A10vsC	NA	NA	NA	NA
AT1G06180	1.36887	5.00185	5.94686	1.87085e-05	0.000259497	2.63259	A10vsC	27.3.25	RNA.regulation of transcription.MYB domain transcription factor family	Symbols: ATMYB13, ATMYBLFGN | ATMYB13 (MYB DOMAIN PROTEIN 13); DNA binding / transcription factor | chr1:1889408-1891158 FORWARD	T
AT1G06190	-0.417843	4.93172	-2.43459	0.0267084	0.0459774	-4.49313	A10vsC	35.2	not assigned.unknown	ATP binding / ATPase, coupled to transmembrane movement of ions, phosphorylative mechanism | chr1:1892273-1894148 REVERSE	T
AT1G06200	-0.155504	6.02744	-1.54663	0.141086	0.191868	-6.12118	A10vsC	NA	NA	NA	NA
AT1G06210	-0.0403616	5.85618	-0.288108	0.776884	0.815663	-7.2348	A10vsC	31.4	cell.vesicle transport	VHS domain-containing protein / GAT domain-containing protein | chr1:1897203-1899208 FORWARD	T
AT1G06220	-0.122678	5.85664	-0.606545	0.552481	0.615928	-7.06484	A10vsC	29.2.4	protein.synthesis.elongation	Symbols: MEE5 | MEE5 (MATERNAL EFFECT EMBRYO ARREST 5); GTP binding / GTPase/ translation elongation factor/ translation factor, nucleic acid binding | chr1:1899964-1904873 FORWARD	T
AT1G06225	-2.75259	-1.14352	-4.27684	0.000552259	0.0035986	-0.0722155	A10vsC	33.99	development.unspecified	Symbols: CLE3 | CLE3 (CLAVATA3/ESR-RELATED 3); protein binding / receptor binding | chr1:1905975-1906226 FORWARD	T
AT1G06230	-0.510121	6.51221	-4.07412	0.000848148	0.0042828	-1.26453	A10vsC	NA	NA	NA	NA
AT1G06240	-0.234068	3.23617	-1.34387	0.197339	0.255961	-5.93876	A10vsC	NA	NA	NA	NA
AT1G06250	0.861739	1.52351	3.77564	0.00160077	0.00431408	-1.29845	A10vsC	NA	NA	NA	NA
AT1G06260	2.67627	-2.99266	2.20492	0.0421018	0.0678883	-3.95552	A10vsC	NA	NA	NA	NA
AT1G06265	-1.00412	2.54047	-3.69038	0.00192002	0.00506167	-1.60561	A10vsC	NA	NA	NA	NA
AT1G06270	-0.380718	2.63851	-1.51677	0.148417	0.200462	-5.54223	A10vsC	NA	NA	NA	NA
AT1G06280	1.97433	-5.43596	3.77953	0.00158755	0.0042828	-0.997689	A10vsC	NA	NA	NA	NA
AT1G06290	0.258073	6.28224	1.81518	0.0878792	0.127888	-5.73273	A10vsC	11.9.4.2	lipid metabolism.lipid degradation.beta-oxidation.acyl CoA DH	Symbols: ACX3, ATACX3 | ACX3 (ACYL-COA OXIDASE 3); acyl-CoA oxidase | chr1:1922352-1926278 FORWARD	T
AT1G06310	-1.87873	0.662946	-3.46087	0.00313264	0.00761883	-1.75254	A10vsC	NA	NA	NA	NA
AT1G06320	-1.84507	0.0349279	-3.20546	0.0053927	0.0118938	-2.2155	A10vsC	NA	NA	NA	NA
AT1G06330	-2.13616	-0.14283	-3.57351	0.00246374	0.00627062	-1.46554	A10vsC	NA	NA	NA	NA
AT1G06340	1.97433	-5.43596	3.77953	0.00158755	0.0042828	-0.997689	A10vsC	NA	NA	NA	NA
AT1G06350	-0.597113	0.462108	-0.591227	0.562452	0.625037	-6.12545	A10vsC	NA	NA	NA	NA
AT1G06360	1.97433	-4.74387	1.65274	0.117451	0.164038	-4.74774	A10vsC	NA	NA	NA	NA
AT1G06370	-1.22704	2.99288	-5.75139	2.73296e-05	0.000351153	2.57345	A10vsC	NA	NA	NA	NA
AT1G06380	-0.223701	3.44075	-0.91846	0.371727	0.440647	-6.41683	A10vsC	NA	NA	NA	NA
AT1G06390	0.0889024	6.11312	0.907634	0.377253	0.446254	-6.88673	A10vsC	29.4	protein.postranslational modification	Symbols: GSK1, ATGSK1, ATSK22, SK22, BIL2, ATSK2-3 | GSK1 (GSK3/SHAGGY-LIKE PROTEIN KINASE 1); glycogen synthase kinase 3/ kinase | chr1:1946788-1950755 FORWARD	T
AT1G06400	0.283511	6.90074	1.51264	0.149457	0.201696	-6.19793	A10vsC	30.5	signalling.G-proteins	Symbols: ARA2, ATRABA1A, ATRAB11E, ARA-2 | ARA-2; GTP binding | chr1:1950844-1952785 REVERSE	T
AT1G06410	-0.277211	6.89855	-2.413	0.0278917	0.0477478	-4.68644	A10vsC	3.2.3	minor CHO metabolism.trehalose.potential TPS/TPP	Symbols: ATTPS7, TPS7, ATTPSA | ATTPS7; alpha,alpha-trehalose-phosphate synthase (UDP-forming)/ transferase, transferring glycosyl groups / trehalose-phosphatase | chr1:1955413-1958756 FORWARD	T
AT1G06420	-3.68572	1.89967	-5.09864	0.000100385	0.000965514	1.49509	A10vsC	NA	NA	NA	NA
AT1G06430	1.54567	5.55723	8.40846	2.45821e-07	1.01866e-05	7.02845	A10vsC	29.5.7	protein.degradation.metalloprotease	Symbols: FTSH8 | FTSH8; ATP-dependent peptidase/ ATPase/ metallopeptidase/ zinc ion binding | chr1:1960058-1963011 REVERSE	T
AT1G06440	0.344667	1.49994	0.917114	0.372411	0.44127	-6.05449	A10vsC	NA	NA	NA	NA
AT1G06450	-0.384208	2.3064	-1.59243	0.130432	0.179496	-5.4352	A10vsC	NA	NA	NA	NA
AT1G06460	-2.73092	4.91672	-6.58617	5.61483e-06	0.000102898	3.99828	A10vsC	NA	NA	NA	NA
AT1G06470	-0.574578	4.95654	-3.43921	0.00328066	0.0079038	-2.46584	A10vsC	NA	NA	NA	NA
AT1G06475	-0.871138	0.938047	-1.19201	0.25027	0.313598	-5.6031	A10vsC	NA	NA	NA	NA
AT1G06480	1.97433	-5.43596	3.77953	0.00158755	0.0042828	-0.997689	A10vsC	NA	NA	NA	NA
AT1G06490	-0.31546	4.12834	-1.06678	0.301569	0.367807	-6.44103	A10vsC	3.6	minor CHO metabolism.callose	Symbols: ATGSL07, gsl07, atgsl7 | ATGSL07 (glucan synthase-like 7); 1,3-beta-glucan synthase/ transferase, transferring glycosyl groups | chr1:1978762-1989046 FORWARD	T
AT1G06500	-0.680871	4.42648	-4.97799	0.000128394	0.00116966	0.814732	A10vsC	NA	NA	NA	NA
AT1G06510	-0.374481	3.47518	-2.57308	0.0201768	0.0361453	-4.06965	A10vsC	NA	NA	NA	NA
AT1G06515	-0.230498	4.78221	-1.43303	0.17069	0.225876	-6.16499	A10vsC	NA	NA	NA	NA
AT1G06520	0.40473	2.83242	1.4241	0.17322	0.228733	-5.84448	A10vsC	11.3	lipid metabolism.Phospholipid synthesis	Symbols: ATGPAT1, GPAT1 | GPAT1 (GLYCEROL-3-PHOSPHATE ACYLTRANSFERASE 1); 1-acylglycerol-3-phosphate O-acyltransferase/ acyltransferase | chr1:1993978-1996112 REVERSE	T
AT1G06530	-0.174074	6.37314	-1.40256	0.179447	0.235853	-6.33258	A10vsC	NA	NA	NA	NA
AT1G06540	1.58337	0.651142	3.23136	0.00510442	0.011355	-2.15116	A10vsC	NA	NA	NA	NA
AT1G06550	0.871106	7.11831	9.0415	9.15232e-08	5.06997e-06	8.02388	A10vsC	NA	NA	NA	NA
AT1G06560	-0.168292	4.50945	-0.660248	0.518288	0.584141	-6.8385	A10vsC	NA	NA	NA	NA
AT1G06570	0.758482	5.9819	2.09081	0.0524978	0.0821996	-5.29795	A10vsC	16.1.3.1	secondary metabolism.isoprenoids.tocopherol biosynthesis.hydroxyphenylpyruvate dioxygenase	Symbols: PDS1, HPD | PDS1 (PHYTOENE DESATURATION 1); 4-hydroxyphenylpyruvate dioxygenase | chr1:2011885-2013545 REVERSE	T
AT1G06580	-0.311588	1.98041	-1.4064	0.178324	0.234571	-5.6649	A10vsC	NA	NA	NA	NA
AT1G06590	-0.583	4.03772	-4.17636	0.000682924	0.00424892	-0.831891	A10vsC	NA	NA	NA	NA
AT1G06610	1.97433	-5.43596	3.77953	0.00158755	0.0042828	-0.997689	A10vsC	NA	NA	NA	NA
AT1G06620	0.232635	5.52446	0.923939	0.368951	0.437871	-6.82748	A10vsC	NA	NA	NA	NA
AT1G06630	-0.262856	4.81202	-2.12064	0.0495739	0.078296	-5.12381	A10vsC	29.5.11.4.3.2	protein.degradation.ubiquitin.E3.SCF.FBOX	FUNCTIONS IN: molecular_function unknown; INVOLVED IN: biological_process unknown; LOCATED IN: cellular_component unknown; EXPRESSED IN: 24 plant structures; EXPRESSED DURING: 13 growth stages; CONTAINS InterPro DOMAIN/s: Cyclin-like F-box (InterPro:IPR001810), Leucine-rich repeat 2 (InterPro:IPR013101); BEST Arabidopsis thaliana protein match is: F-box family protein (TAIR:AT3G60040.1); Has 1188…	T
AT1G06640	-0.776139	8.53614	-3.79466	0.00153713	0.0042828	-1.83864	A10vsC	NA	NA	NA	NA
AT1G06645	-1.14416	0.288178	-2.71103	0.0152022	0.0285106	-3.28942	A10vsC	NA	NA	NA	NA
AT1G06650	0.352336	5.27909	1.18669	0.252306	0.315769	-6.59614	A10vsC	NA	NA	NA	NA
AT1G06660	-1.0359	2.32199	-1.62455	0.123375	0.171092	-5.20342	A10vsC	NA	NA	NA	NA
AT1G06670	-0.104559	5.88917	-0.603303	0.554584	0.617911	-7.07976	A10vsC	NA	NA	NA	NA
AT1G06680	-0.643434	7.28969	-2.62011	0.0183274	0.033429	-4.27675	A10vsC	NA	NA	NA	NA
AT1G06690	-1.43723	2.44387	-4.63333	0.000261551	0.00202512	0.480302	A10vsC	NA	NA	NA	NA
AT1G06700	-0.598431	6.65378	-5.46746	4.78161e-05	0.00054058	1.64629	A10vsC	NA	NA	NA	NA
AT1G06710	-0.774748	2.39658	-2.14892	0.0469403	0.0746392	-4.46536	A10vsC	NA	NA	NA	NA
AT1G06720	-0.587476	6.08009	-1.79608	0.0909793	0.131749	-5.665	A10vsC	29.2.2.2.2	protein.synthesis.ribosome biogenesis.Assembly factors.GTPases	INVOLVED IN: ribosome biogenesis; LOCATED IN: nucleus; EXPRESSED IN: 21 plant structures; EXPRESSED DURING: 13 growth stages; CONTAINS InterPro DOMAIN/s: AARP2CN (InterPro:IPR012948), Protein of unknown function DUF663 (InterPro:IPR007034); BEST Arabidopsis thaliana protein match is: unknown protein (TAIR:AT1G42440.1); Has 7944 Blast hits to 5342 proteins in 373 species: Archae - 33; Bacteria - 6…	T
AT1G06720	-0.587476	6.08009	-1.79608	0.0909793	0.131749	-5.665	A10vsC	29.2.2.3.99	protein.synthesis.ribosome biogenesis.Pre-rRNA processing and modifications.misc	INVOLVED IN: ribosome biogenesis; LOCATED IN: nucleus; EXPRESSED IN: 21 plant structures; EXPRESSED DURING: 13 growth stages; CONTAINS InterPro DOMAIN/s: AARP2CN (InterPro:IPR012948), Protein of unknown function DUF663 (InterPro:IPR007034); BEST Arabidopsis thaliana protein match is: unknown protein (TAIR:AT1G42440.1); Has 7944 Blast hits to 5342 proteins in 373 species: Archae - 33; Bacteria - 6…	T
AT1G06730	-0.14554	3.87922	-0.795191	0.437892	0.506115	-6.65513	A10vsC	NA	NA	NA	NA
AT1G06740	-0.332342	2.00947	-1.57821	0.133664	0.183315	-5.43211	A10vsC	NA	NA	NA	NA
AT1G06750	0.36812	-0.367767	0.857565	0.403526	0.472801	-5.96557	A10vsC	NA	NA	NA	NA
AT1G06760	-0.216993	6.89824	-2.08013	0.0535825	0.0836398	-5.29055	A10vsC	NA	NA	NA	NA
AT1G06770	0.646027	3.85863	4.0916	0.000817278	0.0042828	-1.03089	A10vsC	NA	NA	NA	NA
AT1G06780	0.214924	5.84927	1.54396	0.141728	0.192685	-6.11402	A10vsC	NA	NA	NA	NA
AT1G06790	-0.454331	4.06449	-1.40737	0.178041	0.234245	-5.94238	A10vsC	NA	NA	NA	NA
AT1G06800	2.08188	5.16261	8.5088	2.09513e-07	9.18464e-06	7.22441	A10vsC	NA	NA	NA	NA
AT1G06810	2.74255	-4.01653	2.93709	0.00949754	0.0190977	-2.607	A10vsC	NA	NA	NA	NA
AT1G06820	-0.254334	4.61844	-1.79157	0.0917252	0.132662	-5.59361	A10vsC	NA	NA	NA	NA
AT1G06830	1.32731	0.486004	2.12806	0.0488697	0.0773488	-4.32427	A10vsC	NA	NA	NA	NA
AT1G06840	1.74445	7.08143	8.22306	3.31356e-07	1.26603e-05	6.69376	A10vsC	NA	NA	NA	NA
AT1G06850	0.166571	4.49497	0.773618	0.450196	0.518196	-6.75572	A10vsC	NA	NA	NA	NA
AT1G06860	1.97433	-5.43596	3.77953	0.00158755	0.0042828	-0.997689	A10vsC	NA	NA	NA	NA
AT1G06870	0.530226	4.96844	2.71338	0.0151284	0.028393	-3.93048	A10vsC	NA	NA	NA	NA
AT1G06880	1.97433	-5.43596	3.77953	0.00158755	0.0042828	-0.997689	A10vsC	NA	NA	NA	NA
AT1G06890	-0.365319	6.27135	-2.8645	0.0110545	0.0217622	-3.78122	A10vsC	NA	NA	NA	NA
AT1G06900	-0.346204	5.56407	-1.86118	0.0807944	0.118907	-5.58236	A10vsC	NA	NA	NA	NA
AT1G06910	-0.433205	2.94754	-2.35287	0.0314517	0.0527765	-4.31293	A10vsC	NA	NA	NA	NA
AT1G06920	1.9393	-4.83973	1.97176	0.0657975	0.0997395	-4.28231	A10vsC	33.99	development.unspecified	Symbols: ATOFP4, OFP4 | OFP4 (ARABIDOPSIS THALIANA OVATE FAMILY PROTEIN 4) | chr1:2124854-2125801 REVERSE	T
AT1G06923	-1.75299	0.849543	-3.2184	0.0052467	0.0116141	-2.23433	A10vsC	35.1	not assigned.no ontology	BEST Arabidopsis thaliana protein match is: OFP17 (ARABIDOPSIS THALIANA OVATE FAMILY PROTEIN 17) (TAIR:AT2G30395.1); Has 18 Blast hits to 18 proteins in 6 species: Archae - 0; Bacteria - 0; Metazoa - 0; Fungi - 0; Plants - 18; Viruses - 0; Other Eukaryotes - 0 (source: NCBI BLink). | chr1:2126749-2128060 FORWARD	T
AT1G06925	1.97433	-5.43596	3.77953	0.00158755	0.0042828	-0.997689	A10vsC	NA	NA	NA	NA
AT1G06930	-3.04143	0.738889	-4.64006	0.000257911	0.00200112	0.623755	A10vsC	NA	NA	NA	NA
AT1G06950	-0.719102	6.3706	-4.62485	0.000266205	0.00204954	-0.0706484	A10vsC	29.3.3	protein.targeting.chloroplast	Symbols: ATTIC110, TIC110 | TIC110 (TRANSLOCON AT THE INNER ENVELOPE MEMBRANE OF CHLOROPLASTS 110) | chr1:2130142-2135665 REVERSE	T
AT1G06960	-1.12245	3.84807	-5.49937	4.48794e-05	0.000513477	2.00355	A10vsC	NA	NA	NA	NA
AT1G06970	0.415666	-1.3712	1.06016	0.304478	0.370852	-5.59156	A10vsC	34.12	transport.metal	Symbols: CHX14, ATCHX14 | CHX14 (CATION/HYDROGEN EXCHANGER 14); monovalent cation:proton antiporter/ sodium:hydrogen antiporter | chr1:2138109-2140818 FORWARD	T
AT1G06980	-0.971315	-2.17306	-1.568	0.136026	0.186102	-4.95822	A10vsC	NA	NA	NA	NA
AT1G06990	2.00518	-4.81959	2.84608	0.0114874	0.0225119	-2.77041	A10vsC	NA	NA	NA	NA
AT1G07000	1.42124	4.91524	5.45925	4.86029e-05	0.000547617	1.65951	A10vsC	27.3.99	RNA.regulation of transcription.unclassified	Symbols: ATEXO70B2 | ATEXO70B2 (exocyst subunit EXO70 family protein B2); protein binding | chr1:2150194-2152325 REVERSE	T
AT1G07010	0.929085	3.65626	3.9579	0.00108573	0.0042828	-1.37562	A10vsC	NA	NA	NA	NA
AT1G07020	-0.0884242	4.87479	-0.805438	0.432123	0.500454	-6.8637	A10vsC	NA	NA	NA	NA
AT1G07025	2.53351	-5.25985	6.05136	1.53091e-05	0.00022312	3.1068	A10vsC	NA	NA	NA	NA
AT1G07030	0.194059	5.24528	1.29473	0.213397	0.273389	-6.37192	A10vsC	NA	NA	NA	NA
AT1G07040	0.46095	5.36615	1.66782	0.114385	0.16028	-5.95289	A10vsC	NA	NA	NA	NA
AT1G07050	-2.47431	-1.54023	-3.65466	0.00207205	0.00541552	-1.27727	A10vsC	NA	NA	NA	NA
AT1G07051	1.97433	-5.43596	3.77953	0.00158755	0.0042828	-0.997689	A10vsC	NA	NA	NA	NA
AT1G07060	0.494399	-3.73622	0.544623	0.593363	0.653502	-5.87868	A10vsC	NA	NA	NA	NA
AT1G07070	-0.665151	4.49587	-1.63662	0.120808	0.168015	-5.68487	A10vsC	NA	NA	NA	NA
AT1G07080	-0.150655	6.39845	-1.29827	0.212208	0.272201	-6.4628	A10vsC	NA	NA	NA	NA
AT1G07090	-0.363856	4.23515	-1.78107	0.093482	0.134869	-5.56495	A10vsC	NA	NA	NA	NA
AT1G07100	1.97433	-5.43596	3.77953	0.00158755	0.0042828	-0.997689	A10vsC	NA	NA	NA	NA
AT1G07110	-0.646469	5.69708	-4.20767	0.000639148	0.00403866	-0.95787	A10vsC	4.1.6	glycolysis.cytosolic branch.fructose-2,6-bisphosphatase (Fru2,6BisPase)	Symbols: F2KP, ATF2KP, FKFBP | F2KP (FRUCTOSE-2,6-BISPHOSPHATASE); fructose-2,6-bisphosphate 2-phosphatase | chr1:2178104-2184148 REVERSE	T
AT1G07119	0.257819	-0.154171	0.691342	0.499049	0.565691	-6.01551	A10vsC	NA	NA	NA	NA
AT1G07120	0.307638	1.58526	0.639432	0.531398	0.596315	-6.23026	A10vsC	35.2	not assigned.unknown	FUNCTIONS IN: molecular_function unknown; INVOLVED IN: biological_process unknown; LOCATED IN: chloroplast envelope; EXPRESSED IN: leaf whorl, petal, inflorescence meristem, flower; EXPRESSED DURING: 4 anthesis, petal differentiation and expansion stage; BEST Arabidopsis thaliana protein match is: proline-rich family protein (TAIR:AT4G18570.1); Has 197 Blast hits to 171 proteins in 40 species: Ar…	T
AT1G07128	1.07963	3.68945	3.72343	0.0017893	0.00476	-1.78134	A10vsC	32	micro RNA, natural antisense etc	Potential natural antisense gene, locus overlaps with AT1G07130;	T
AT1G07130	0.995867	4.3303	5.18026	8.5071e-05	0.000849868	1.18556	A10vsC	27.3.99	RNA.regulation of transcription.unclassified	Symbols: STN1, ATSTN1 | STN1; nucleic acid binding | chr1:2187776-2188733 FORWARD	T
AT1G07135	5.81767	4.73838	9.21474	7.0416e-08	4.14496e-06	8.489	A10vsC	NA	NA	NA	NA
AT1G07140	0.199294	7.90562	1.42257	0.173657	0.229238	-6.31326	A10vsC	NA	NA	NA	NA
AT1G07150	0.936086	3.9386	2.91458	0.00995599	0.0198804	-3.52351	A10vsC	30.6	signalling.MAP kinases	Symbols: MAPKKK13 | MAPKKK13; ATP binding / kinase/ protein kinase/ protein serine/threonine kinase | chr1:2194279-2195796 REVERSE	T
AT1G07160	6.11269	1.85696	9.10669	8.28919e-08	4.72895e-06	8.09509	A10vsC	NA	NA	NA	NA
AT1G07170	-0.106511	4.27807	-0.534118	0.600446	0.659732	-6.98097	A10vsC	35.2	not assigned.unknown	LOCATED IN: cellular_component unknown; EXPRESSED IN: 24 plant structures; EXPRESSED DURING: 15 growth stages; CONTAINS InterPro DOMAIN/s: PHF5-like (InterPro:IPR005345); BEST Arabidopsis thaliana protein match is: unknown protein (TAIR:AT2G30000.1); Has 292 Blast hits to 292 proteins in 142 species: Archae - 0; Bacteria - 0; Metazoa - 110; Fungi - 75; Plants - 47; Viruses - 0; Other Eukaryotes -…	T
AT1G07175	-3.88309	-0.572083	-6.42916	7.50708e-06	0.000128461	3.91175	A10vsC	NA	NA	NA	NA
AT1G07180	3.50996	0.0640971	4.93873	0.000139147	0.00124589	1.21339	A10vsC	9.2.1.4	mitochondrial electron transport / ATP synthesis.NADH-DH.type II.internal matrix	Symbols: ATNDI1, NDA1 | NDA1 (ALTERNATIVE NAD(P)H DEHYDROGENASE 1); NADH dehydrogenase | chr1:2204320-2206934 FORWARD	T
AT1G07190	1.97433	-5.21891	2.78463	0.0130538	0.0250281	-2.87767	A10vsC	35.2	not assigned.unknown	FUNCTIONS IN: molecular_function unknown; INVOLVED IN: biological_process unknown; LOCATED IN: cellular_component unknown; BEST Arabidopsis thaliana protein match is: LON1 (LON PROTEASE 1); ATP binding / ATP-dependent peptidase/ serine-type peptidase (TAIR:AT5G26860.1); Has 53 Blast hits to 53 proteins in 18 species: Archae - 0; Bacteria - 12; Metazoa - 0; Fungi - 8; Plants - 31; Viruses - 0; Oth…	T
AT1G07200	0.423006	5.3433	2.16639	0.0453788	0.0724639	-5.13548	A10vsC	29.5.5	protein.degradation.serine protease	ATP-dependent Clp protease ClpB protein-related | chr1:2208719-2212546 REVERSE	T
AT1G07210	-0.254899	6.07071	-1.03097	0.317562	0.384498	-6.72311	A10vsC	NA	NA	NA	NA
AT1G07220	0.11022	4.5908	0.707494	0.489221	0.556159	-6.89371	A10vsC	35.2	not assigned.unknown	FUNCTIONS IN: molecular_function unknown; INVOLVED IN: biological_process unknown; LOCATED IN: mitochondrion; EXPRESSED IN: 22 plant structures; EXPRESSED DURING: 13 growth stages; CONTAINS InterPro DOMAIN/s: Lipopolysaccharide-modifying protein (InterPro:IPR006598), Protein of unknown function DUF821, CAP10-like (InterPro:IPR008539); BEST Arabidopsis thaliana protein match is: unknown protein (T…	T
AT1G07230	-0.491405	5.45484	-3.83218	0.001419	0.0042828	-1.73968	A10vsC	NA	NA	NA	NA
AT1G07240	0.369664	5.7554	2.52372	0.0223083	0.039346	-4.48163	A10vsC	NA	NA	NA	NA
AT1G07250	-0.324037	5.16257	-2.05243	0.0564906	0.0875028	-5.26358	A10vsC	NA	NA	NA	NA
AT1G07260	0.569895	4.37798	1.4813	0.157537	0.210959	-6.04441	A10vsC	NA	NA	NA	NA
AT1G07270	-0.509148	0.275486	-0.85257	0.406212	0.475419	-5.86956	A10vsC	NA	NA	NA	NA
AT1G07280	-1.87173	3.57484	-4.60755	0.000275975	0.0021066	0.189726	A10vsC	NA	NA	NA	NA
AT1G07290	-1.20236	1.60079	-3.34231	0.00403243	0.00930005	-2.08829	A10vsC	NA	NA	NA	NA
AT1G07300	-0.635139	3.53896	-3.33942	0.0040573	0.00934963	-2.52664	A10vsC	NA	NA	NA	NA
AT1G07310	-0.0174575	5.89242	-0.0953894	0.925165	0.93969	-7.29849	A10vsC	NA	NA	NA	NA
AT1G07320	-1.3952	5.10171	-8.07536	4.2163e-07	1.51465e-05	6.59432	A10vsC	NA	NA	NA	NA
AT1G07330	4.46508	-2.21211	4.75171	0.000204565	0.00167416	0.856009	A10vsC	NA	NA	NA	NA
AT1G07340	1.97433	-5.43596	3.77953	0.00158755	0.0042828	-0.997689	A10vsC	34.2	transport.sugars	Symbols: ATSTP2, STP2 | ATSTP2 (SUGAR TRANSPORTER 2); carbohydrate transmembrane transporter/ monosaccharide transmembrane transporter/ sugar:hydrogen symporter | chr1:2254822-2256850 FORWARD	T
AT1G07350	0.61775	6.49556	4.05168	0.000889536	0.0042828	-1.34408	A10vsC	NA	NA	NA	NA
AT1G07360	-0.134915	5.97049	-0.971305	0.345545	0.413837	-6.79392	A10vsC	NA	NA	NA	NA
AT1G07370	-1.06519	3.74244	-2.35223	0.0314923	0.0528153	-4.20417	A10vsC	27.3.67	RNA.regulation of transcription.putative transcription regulator	Symbols: PCNA1 | PCNA1 (PROLIFERATING CELLULAR NUCLEAR ANTIGEN); DNA binding / DNA polymerase processivity factor/ protein binding | chr1:2263140-2264551 FORWARD	T
AT1G07380	0.381043	5.00019	1.96875	0.0661705	0.100214	-5.41685	A10vsC	NA	NA	NA	NA
AT1G07390	1.12778	1.58804	4.20972	0.000636384	0.00402552	-0.34968	A10vsC	NA	NA	NA	NA
AT1G07400	6.19878	6.26102	8.93502	1.0771e-07	5.72181e-06	8.07338	A10vsC	NA	NA	NA	NA
AT1G07410	-0.334837	3.2666	-1.0733	0.298722	0.364935	-6.19085	A10vsC	30.5	signalling.G-proteins	Symbols: ATRABA2B, RAB-A2B, ATRAB-A2B | ATRABA2B (ARABIDOPSIS RAB GTPASE HOMOLOG A2B); GTP binding / GTPase/ protein binding | chr1:2276270-2277154 FORWARD	T
AT1G07420	-1.07935	5.34325	-7.38121	1.35853e-06	3.61807e-05	5.38777	A10vsC	11.8.2	lipid metabolism.exotics (steroids, squalene etc).methylsterol monooxygenase	Symbols: ATSMO2, SMO2-1 | SMO2-1 (STEROL 4-ALPHA-METHYL-OXIDASE 2-1); 4-alpha-methyl-delta7-sterol-4alpha-methyl oxidase/ C-4 methylsterol oxidase | chr1:2277807-2280297 FORWARD	T
AT1G07430	-1.52957	1.13768	-3.3053	0.00436264	0.00995128	-2.19752	A10vsC	NA	NA	NA	NA
AT1G07440	0.431268	2.63606	1.13583	0.272403	0.337548	-6.15111	A10vsC	NA	NA	NA	NA
AT1G07450	1.06869	-4.14448	1.2571	0.226377	0.287859	-5.28544	A10vsC	NA	NA	NA	NA
AT1G07460	-0.732378	-4.07523	-0.658236	0.519547	0.585283	-5.83842	A10vsC	NA	NA	NA	NA
AT1G07470	-0.532694	5.63123	-4.52917	0.000325028	0.00238734	-0.251079	A10vsC	NA	NA	NA	NA
AT1G07473	3.15364	-2.47427	5.18033	8.50591e-05	0.000849868	1.63434	A10vsC	NA	NA	NA	NA
AT1G07476	2.80279	-4.66728	4.41296	0.000414652	0.00288232	0.205435	A10vsC	NA	NA	NA	NA
AT1G07480	-0.242589	5.5659	-2.03823	0.0580376	0.0895287	-5.32161	A10vsC	NA	NA	NA	NA
AT1G07485	-1.31073	-2.03051	-1.28518	0.216634	0.277003	-5.34825	A10vsC	NA	NA	NA	NA
AT1G07490	-0.450068	-1.75526	-0.524232	0.60715	0.665825	-5.99034	A10vsC	NA	NA	NA	NA
AT1G07500	2.89236	2.19098	10.2664	1.53929e-08	1.47794e-06	9.94791	A10vsC	NA	NA	NA	NA
AT1G07510	0.459687	5.95841	3.58429	0.00240771	0.00614553	-2.29856	A10vsC	29.5.7	protein.degradation.metalloprotease	Symbols: ftsh10 | ftsh10 (FtsH protease 10); ATP binding / ATPase/ metalloendopeptidase/ nucleoside-triphosphatase/ nucleotide binding / zinc ion binding | chr1:2305378-2309544 FORWARD	T
AT1G07520	0.550571	4.38745	2.10105	0.0514769	0.0808645	-5.08069	A10vsC	NA	NA	NA	NA
AT1G07530	-0.0872434	6.09779	-0.573042	0.574412	0.63593	-7.14555	A10vsC	27.3.21	RNA.regulation of transcription.GRAS transcription factor family	Symbols: SCL14, ATGRAS2, GRAS2 | SCL14 (SCARECROW-LIKE 14); transcription factor | chr1:2313582-2316469 REVERSE	T
AT1G07540	0.489179	-4.97489	0.670975	0.511603	0.577643	-5.80366	A10vsC	NA	NA	NA	NA
AT1G07550	-5.60557	1.43126	-8.07379	4.22724e-07	1.51465e-05	6.64003	A10vsC	NA	NA	NA	NA
AT1G07560	-3.00047	3.20413	-5.41616	5.29596e-05	0.000586198	2.04907	A10vsC	NA	NA	NA	NA
AT1G07570	0.269072	3.0121	1.38443	0.184828	0.241838	-5.94001	A10vsC	NA	NA	NA	NA
AT1G07580	1.97433	-5.43596	3.77953	0.00158755	0.0042828	-0.997689	A10vsC	NA	NA	NA	NA
AT1G07590	-1.78974	12.2095	-6.87011	3.34937e-06	7.11678e-05	4.54998	A10vsC	NA	NA	NA	NA
AT1G07600	1.97433	-5.43596	3.77953	0.00158755	0.0042828	-0.997689	A10vsC	15.2	metal handling.binding, chelation and storage	Symbols: MT1A, MT1, LSR4, MT-Q, ATMT-2, ATMT-Q, ATMT1 | MT1A (METALLOTHIONEIN 1A); copper ion binding / metal ion binding | chr1:2338904-2339321 REVERSE	T
AT1G07610	-2.90275	7.92349	-6.79733	3.81958e-06	7.8775e-05	4.29989	A10vsC	NA	NA	NA	NA
AT1G07615	-0.465066	3.73391	-1.45911	0.163477	0.217663	-5.86383	A10vsC	NA	NA	NA	NA
AT1G07620	1.23287	3.73033	4.18879	0.000665195	0.00416428	-0.745024	A10vsC	30.5	signalling.G-proteins	FUNCTIONS IN: molecular_function unknown; INVOLVED IN: biological_process unknown; LOCATED IN: cellular_component unknown; CONTAINS InterPro DOMAIN/s: GTP-binding protein Obg/CgtA (InterPro:IPR014100); BEST Arabidopsis thaliana protein match is: unknown protein (TAIR:AT5G02390.1); Has 447 Blast hits to 405 proteins in 72 species: Archae - 0; Bacteria - 6; Metazoa - 43; Fungi - 29; Plants - 122; V…	T
AT1G07630	0.189126	5.21251	0.978095	0.342276	0.410468	-6.76655	A10vsC	NA	NA	NA	NA
AT1G07640	0.106018	5.34888	0.439489	0.666059	0.718345	-7.14214	A10vsC	NA	NA	NA	NA
AT1G07645	1.97433	-5.25985	3.08214	0.007	0.0147775	-2.32507	A10vsC	24.2	Biodegradation of Xenobiotics.lactoylglutathione lyase	Symbols: ATDSI-1VOC | ATDSI-1VOC (DESSICATION-INDUCED 1VOC SUPERFAMILY PROTEIN); catalytic | chr1:2367437-2368385 REVERSE	T
AT1G07650	0.589808	5.04819	3.3748	0.003763	0.00881288	-2.70895	A10vsC	NA	NA	NA	NA
AT1G07660	-0.214743	4.33737	-1.12226	0.27796	0.343399	-6.4424	A10vsC	NA	NA	NA	NA
AT1G07670	0.74679	6.58879	5.05196	0.000110393	0.00104222	0.765374	A10vsC	34.21	transport.calcium	Symbols: ATECA4, ECA4 | calcium-transporting ATPase | chr1:2370052-2374545 REVERSE	T
AT1G07680	1.26591	-4.13632	1.43771	0.169378	0.22438	-5.06365	A10vsC	NA	NA	NA	NA
AT1G07690	2.44954	-4.56565	2.38776	0.0293376	0.0498949	-3.58909	A10vsC	NA	NA	NA	NA
AT1G07700	-0.173424	4.22963	-0.892411	0.385117	0.454417	-6.74312	A10vsC	NA	NA	NA	NA
AT1G07702	1.6691	-4.8667	2.17599	0.044541	0.071314	-3.95573	A10vsC	NA	NA	NA	NA
AT1G07705	-0.3088	4.59582	-1.67775	0.112403	0.157875	-5.74964	A10vsC	NA	NA	NA	NA
AT1G07710	-0.377384	1.10321	-0.896442	0.383024	0.452236	-5.98206	A10vsC	NA	NA	NA	NA
AT1G07720	0.59464	0.331395	0.953677	0.354132	0.422648	-5.84518	A10vsC	NA	NA	NA	NA
AT1G07725	-2.27102	-3.91806	-1.88272	0.0776546	0.114855	-4.47467	A10vsC	31.4	cell.vesicle transport	Symbols: ATEXO70H6 | ATEXO70H6 (exocyst subunit EXO70 family protein H6); protein binding | chr1:2394801-2397272 REVERSE	T
AT1G07728	-0.496409	3.91306	-3.44252	0.00325762	0.00785797	-2.39003	A10vsC	NA	NA	NA	NA
AT1G07730	-0.918796	1.02407	-1.9411	0.0696835	0.10463	-4.6976	A10vsC	NA	NA	NA	NA
AT1G07740	-0.725785	2.24604	-1.95691	0.0676548	0.10204	-4.7417	A10vsC	NA	NA	NA	NA
AT1G07745	-0.756091	3.08996	-4.06104	0.000872027	0.0042828	-0.923423	A10vsC	28.2	DNA.repair	Symbols: ATRAD51D, RAD51D, SSN1 | RAD51D (ARABIDOPSIS HOMOLOG OF RAD51 D); ATP binding / DNA binding / DNA-dependent ATPase | chr1:2400609-2402873 REVERSE	T
AT1G07747	1.97433	-5.34791	3.17898	0.00570388	0.0124028	-2.14258	A10vsC	NA	NA	NA	NA
AT1G07750	-0.320786	6.03838	-1.87835	0.0782822	0.115691	-5.62158	A10vsC	NA	NA	NA	NA
AT1G07760	1.97433	-5.43596	3.77953	0.00158755	0.0042828	-0.997689	A10vsC	NA	NA	NA	NA
AT1G07770	-1.36928	8.11698	-4.1231	0.000764476	0.0042828	-1.13363	A10vsC	NA	NA	NA	NA
AT1G07780	-0.944864	3.95864	-2.64073	0.0175687	0.0322589	-3.81279	A10vsC	13.1.6.5.3	amino acid metabolism.synthesis.aromatic aa.tryptophan.phosphoribosyanthranilate isomerase	Symbols: PAI1, TRP6 | PAI1 (PHOSPHORIBOSYLANTHRANILATE ISOMERASE 1); phosphoribosylanthranilate isomerase | chr1:2410120-2412675 REVERSE	T
AT1G07790	-0.131234	5.01286	-0.544061	0.593741	0.653831	-6.95924	A10vsC	NA	NA	NA	NA
AT1G07795	-1.67006	-0.324548	-3.07655	0.00708309	0.0149293	-2.42595	A10vsC	NA	NA	NA	NA
AT1G07800	1.97433	-5.43596	3.77953	0.00158755	0.0042828	-0.997689	A10vsC	NA	NA	NA	NA
AT1G07810	0.0870377	5.71326	0.639342	0.531455	0.596339	-7.08054	A10vsC	34.21	transport.calcium	Symbols: ECA1, ATECA1, ACA3 | ECA1 (ER-TYPE CA2+-ATPASE 1); calcium-transporting ATPase | chr1:2416265-2420757 FORWARD	T
AT1G07820	-0.937794	5.87132	-3.55234	0.00257752	0.00651853	-2.28139	A10vsC	NA	NA	NA	NA
AT1G07830	-0.738577	4.72668	-2.51352	0.0227743	0.0400661	-4.25998	A10vsC	NA	NA	NA	NA
AT1G07840	-0.25328	5.23773	-1.30993	0.208325	0.267828	-6.34821	A10vsC	NA	NA	NA	NA
AT1G07850	0.64535	-2.68789	0.93907	0.36136	0.430148	-5.64949	A10vsC	NA	NA	NA	NA
AT1G07860	1.97433	-5.43596	3.77953	0.00158755	0.0042828	-0.997689	A10vsC	NA	NA	NA	NA
AT1G07870	0.112995	5.19267	0.859779	0.40234	0.471646	-6.87069	A10vsC	NA	NA	NA	NA
AT1G07880	-1.33069	3.63895	-2.06464	0.0551919	0.0857423	-4.7148	A10vsC	30.6	signalling.MAP kinases	Symbols: ATMPK13 | ATMPK13; MAP kinase/ kinase | chr1:2434059-2435745 REVERSE	T
AT1G07885	-1.41466	-3.39885	-1.73415	0.101699	0.14493	-4.68549	A10vsC	NA	NA	NA	NA
AT1G07890	-0.160747	8.95896	-1.42562	0.172788	0.228254	-6.26936	A10vsC	NA	NA	NA	NA
AT1G07900	1.62511	1.46579	2.77718	0.0132572	0.0253597	-3.16823	A10vsC	NA	NA	NA	NA
AT1G07901	-0.524083	1.07974	-1.63559	0.121025	0.168254	-5.23078	A10vsC	NA	NA	NA	NA
AT1G07910	-0.0298503	4.5229	-0.236341	0.816103	0.849213	-7.11996	A10vsC	29.2.4	protein.synthesis.elongation	Symbols: ATRNL, RNL | RNL (RNA LIGASE); 2,3-cyclic-nucleotide 3-phosphodiesterase/ RNA ligase (ATP)/ polynucleotide kinase | chr1:2445470-2454645 FORWARD	T
AT1G07920	0.897505	9.56874	4.53202	0.000323098	0.00237578	-0.212723	A10vsC	NA	NA	NA	NA
AT1G07930	1.03117	8.91992	6.36315	8.49057e-06	0.000141127	3.44256	A10vsC	NA	NA	NA	NA
AT1G07940	0.765467	8.88983	4.83666	0.00017164	0.00146067	0.379559	A10vsC	NA	NA	NA	NA
AT1G07950	-0.0739966	4.63759	-0.69755	0.495258	0.561872	-6.92708	A10vsC	NA	NA	NA	NA
AT1G07960	-0.294815	5.45786	-1.61203	0.126085	0.174299	-5.95542	A10vsC	21.1.1	redox.thioredoxin.PDIL	Symbols: ATPDIL5-1 | ATPDIL5-1 (PDI-like 5-1) | chr1:2467189-2469139 FORWARD	T
AT1G07970	-0.625668	4.23606	-2.60296	0.0189822	0.0343115	-4.0092	A10vsC	NA	NA	NA	NA
AT1G07980	0.102152	4.59994	0.809816	0.429673	0.497962	-6.82355	A10vsC	NA	NA	NA	NA
AT1G07985	0.309372	2.54212	0.623716	0.541418	0.605641	-6.55689	A10vsC	NA	NA	NA	NA
AT1G07990	-0.128179	6.41522	-1.05438	0.307038	0.373547	-6.74962	A10vsC	NA	NA	NA	NA
AT1G08000	-0.532817	3.36869	-2.58066	0.0198669	0.035665	-3.90811	A10vsC	27.3.9	RNA.regulation of transcription.C2C2(Zn) GATA transcription factor family	zinc finger (GATA type) family protein | chr1:2483240-2485109 REVERSE	T
AT1G08005	0.658156	-5.00186	0.910218	0.375929	0.444851	-5.61885	A10vsC	35.1	not assigned.no ontology	BEST Arabidopsis thaliana protein match is: SIT4 phosphatase-associated family protein (TAIR:AT1G07990.1); Has 11 Blast hits to 11 proteins in 1 species: Archae - 0; Bacteria - 0; Metazoa - 0; Fungi - 0; Plants - 11; Viruses - 0; Other Eukaryotes - 0 (source: NCBI BLink). | chr1:2485344-2485511 FORWARD	T
AT1G08010	-0.738869	4.4516	-3.39734	0.00358673	0.00851133	-2.43651	A10vsC	27.3.9	RNA.regulation of transcription.C2C2(Zn) GATA transcription factor family	zinc finger (GATA type) family protein | chr1:2485906-2488027 REVERSE	T
AT1G08030	-0.429957	5.01664	-3.71132	0.00183615	0.00486289	-1.94034	A10vsC	NA	NA	NA	NA
AT1G08032	1.97433	-5.43596	3.77953	0.00158755	0.0042828	-0.997689	A10vsC	NA	NA	NA	NA
AT1G08035	2.9818	-1.91579	4.48939	0.000353243	0.00255099	0.352853	A10vsC	NA	NA	NA	NA
AT1G08040	-0.687313	5.11268	-3.44619	0.00323219	0.00780624	-2.43378	A10vsC	NA	NA	NA	NA
AT1G08050	3.54769	4.83372	11.2311	4.21221e-09	6.07525e-07	11.2527	A10vsC	NA	NA	NA	NA
AT1G08060	-0.0215924	4.64827	-0.148613	0.883677	0.90564	-7.16991	A10vsC	NA	NA	NA	NA
AT1G08065	1.97433	-5.43596	3.77953	0.00158755	0.0042828	-0.997689	A10vsC	8.3	TCA / org transformation.carbonic anhydrases	Symbols: ATACA5, ACA5 | ACA5 (ALPHA CARBONIC ANHYDRASE 5); carbonate dehydratase/ zinc ion binding | chr1:2511647-2513454 REVERSE	T
AT1G08070	-0.547659	1.13557	-1.32208	0.204336	0.263565	-5.5486	A10vsC	NA	NA	NA	NA
AT1G08080	2.16701	2.30391	4.28917	0.00053808	0.0035262	-0.305474	A10vsC	8.3	TCA / org transformation.carbonic anhydrases	Symbols: ATACA7, ACA7 | ACA7 (ALPHA CARBONIC ANHYDRASE 7); carbonate dehydratase/ zinc ion binding | chr1:2516991-2518546 REVERSE	T
AT1G08090	-1.72336	2.25183	-1.6031	0.128051	0.176657	-5.18228	A10vsC	34.4	transport.nitrate	Symbols: ATNRT2:1, NRT2, NRT2;1AT, ACH1, LIN1, ATNRT2.1, NRT2.1 | ATNRT2:1 (NITRATE TRANSPORTER 2:1); nitrate transmembrane transporter | chr1:2524076-2526164 FORWARD	T
AT1G08100	1.97433	-5.1718	2.5332	0.021883	0.0387003	-3.33124	A10vsC	34.4	transport.nitrate	Symbols: ATNRT2.2, ACH2, NRT2;2AT, NRT2.2 | NRT2.2 (NITRATE TRANSPORTER 2.2); nitrate transmembrane transporter | chr1:2527170-2529120 REVERSE	T
AT1G08105	1.97433	-4.56776	2.04069	0.0577666	0.0891808	-4.16469	A10vsC	NA	NA	NA	NA
AT1G08110	-0.387586	6.64312	-3.40919	0.00349731	0.00835806	-2.6787	A10vsC	NA	NA	NA	NA
AT1G08115	2.22918	5.46383	3.96768	0.00106338	0.0042828	-1.54326	A10vsC	NA	NA	NA	NA
AT1G08120	0.89893	-2.9465	1.31047	0.208145	0.267638	-5.26373	A10vsC	35.2	not assigned.unknown	LOCATED IN: cellular_component unknown; BEST Arabidopsis thaliana protein match is: ATP binding / catalytic/ protein kinase (TAIR:AT5G26110.1); Has 380 Blast hits to 380 proteins in 166 species: Archae - 115; Bacteria - 0; Metazoa - 110; Fungi - 39; Plants - 20; Viruses - 0; Other Eukaryotes - 96 (source: NCBI BLink). | chr1:2538615-2539661 FORWARD	T
AT1G08125	-0.248529	5.06503	-1.80167	0.0900631	0.130678	-5.65713	A10vsC	NA	NA	NA	NA
AT1G08130	-0.344111	4.70588	-1.32217	0.204308	0.263538	-6.16433	A10vsC	28.1	DNA.synthesis/chromatin structure	Symbols: ATLIG1 | ATLIG1 (ARABIDOPSIS THALIANA DNA LIGASE 1); ATP binding / DNA binding / DNA ligase (ATP) | chr1:2542702-2547946 REVERSE	T
AT1G08135	1.97433	-5.43596	3.77953	0.00158755	0.0042828	-0.997689	A10vsC	34.1.2	transport.p- and v-ATPases.H+-exporting ATPase	Symbols: ATCHX6B, CHX6B | CHX6B (CATION/H+ EXCHANGER 6B); monovalent cation:proton antiporter | chr1:2548819-2551473 REVERSE	T
AT1G08140	1.00868	-4.38955	0.948103	0.356878	0.425574	-5.59498	A10vsC	34.12	transport.metal	Symbols: ATCHX6A, CHX6A | ATCHX6A (CATION/H+ EXCHANGER 6A); monovalent cation:proton antiporter/ sodium:hydrogen antiporter | chr1:2552036-2555161 REVERSE	T
AT1G08150	1.97433	-5.43596	3.77953	0.00158755	0.0042828	-0.997689	A10vsC	34.12	transport.metal	Symbols: ATCHX5, CHX5 | ATCHX5; monovalent cation:proton antiporter/ sodium:hydrogen antiporter | chr1:2556343-2559074 REVERSE	T
AT1G08160	-0.739474	4.47573	-2.74864	0.0140649	0.0266841	-3.76544	A10vsC	NA	NA	NA	NA
AT1G08165	-1.57125	-0.996902	-2.41585	0.0277327	0.0475221	-3.64475	A10vsC	NA	NA	NA	NA
AT1G08170	1.44032	-5.25985	2.36673	0.0305955	0.0516938	-3.62654	A10vsC	NA	NA	NA	NA
AT1G08180	-0.500172	3.22406	-2.25509	0.0381632	0.0623655	-4.6824	A10vsC	NA	NA	NA	NA
AT1G08190	-0.323845	6.93997	-2.2998	0.0349434	0.0577514	-4.8938	A10vsC	NA	NA	NA	NA
AT1G08200	-0.891538	7.63973	-4.02766	0.000936089	0.0042828	-1.35438	A10vsC	NA	NA	NA	NA
AT1G08210	-0.347615	4.83308	-2.72072	0.0149009	0.0280324	-3.99259	A10vsC	NA	NA	NA	NA
AT1G08220	-0.117183	2.97127	-0.382795	0.706802	0.754808	-6.6521	A10vsC	35.2	not assigned.unknown	FUNCTIONS IN: molecular_function unknown; INVOLVED IN: mitochondrial proton-transporting ATP synthase complex assembly; LOCATED IN: mitochondrial inner membrane; EXPRESSED IN: 18 plant structures; EXPRESSED DURING: 7 growth stages; CONTAINS InterPro DOMAIN/s: ATPase assembly factor ATP10, mitochondria (InterPro:IPR007849); Has 100 Blast hits to 100 proteins in 48 species: Archae - 6; Bacteria - 0…	T
AT1G08230	1.24604	3.7872	3.44471	0.0032424	0.00782749	-2.48761	A10vsC	NA	NA	NA	NA
AT1G08240	1.97433	-5.43596	3.77953	0.00158755	0.0042828	-0.997689	A10vsC	NA	NA	NA	NA
AT1G08250	0.70784	3.77408	2.85633	0.0112444	0.0220956	-3.52072	A10vsC	NA	NA	NA	NA
AT1G08260	-0.598691	4.44214	-1.95558	0.0678232	0.102234	-5.1798	A10vsC	NA	NA	NA	NA
AT1G08270	-0.522226	3.40804	-1.65501	0.116985	0.163435	-5.50167	A10vsC	29.3.4.3	protein.targeting.secretory pathway.vacuole	FUNCTIONS IN: molecular_function unknown; INVOLVED IN: biological_process unknown; LOCATED IN: cellular_component unknown; EXPRESSED IN: embryo, male gametophyte, flower; EXPRESSED DURING: L mature pollen stage, M germinated pollen stage, petal differentiation and expansion stage, D bilateral stage; CONTAINS InterPro DOMAIN/s: MIT (InterPro:IPR007330); BEST Arabidopsis thaliana protein match is: …	T
AT1G08280	-0.764419	3.47378	-2.16277	0.0456982	0.0729005	-4.57192	A10vsC	NA	NA	NA	NA
AT1G08290	0.92381	4.7129	3.85362	0.00135564	0.0042828	-1.63434	A10vsC	NA	NA	NA	NA
AT1G08300	0.0782671	3.22685	0.365726	0.719258	0.765485	-6.78848	A10vsC	35.2	not assigned.unknown	FUNCTIONS IN: molecular_function unknown; INVOLVED IN: biological_process unknown; LOCATED IN: endomembrane system; BEST Arabidopsis thaliana protein match is: ATP binding (TAIR:AT4G13750.1); Has 55 Blast hits to 51 proteins in 25 species: Archae - 0; Bacteria - 0; Metazoa - 16; Fungi - 0; Plants - 21; Viruses - 0; Other Eukaryotes - 18 (source: NCBI BLink). | chr1:2614774-2618823 FORWARD	T
AT1G08310	1.32959	2.35951	4.17775	0.000680907	0.00424034	-0.6582	A10vsC	NA	NA	NA	NA
AT1G08315	1.46912	4.34805	5.37745	5.72164e-05	0.000622763	1.56139	A10vsC	NA	NA	NA	NA
AT1G08320	-1.21973	4.80918	-4.89503	0.000152208	0.00133464	0.590757	A10vsC	NA	NA	NA	NA
AT1G08340	0.472651	3.76465	2.30194	0.0347959	0.0575859	-4.58927	A10vsC	NA	NA	NA	NA
AT1G08350	-0.33972	4.17379	-2.02517	0.059493	0.0914941	-5.09375	A10vsC	NA	NA	NA	NA
AT1G08360	-0.780556	7.81799	-2.97212	0.00882463	0.0179702	-3.5722	A10vsC	NA	NA	NA	NA
AT1G08370	-0.00414337	6.26028	-0.0281901	0.977852	0.982393	-7.30447	A10vsC	27.1	RNA.processing	Symbols: DCP1, ATDCP1 | DCP1 (decapping 1); m7G(5)pppN diphosphatase/ protein homodimerization | chr1:2638181-2640554 FORWARD	T
AT1G08380	-1.47891	5.93592	-4.3802	0.000444203	0.00304223	-0.558841	A10vsC	NA	NA	NA	NA
AT1G08390	-0.492313	2.03245	-1.99631	0.0628287	0.0958745	-4.7555	A10vsC	NA	NA	NA	NA
AT1G08400	-0.377464	3.05924	-1.74879	0.0990711	0.141663	-5.33958	A10vsC	NA	NA	NA	NA
AT1G08410	-0.0803372	4.60819	-0.341137	0.737344	0.781414	-7.03284	A10vsC	NA	NA	NA	NA
AT1G08420	-0.0500267	6.2662	-0.483813	0.634934	0.690678	-7.18923	A10vsC	NA	NA	NA	NA
AT1G08430	-1.83902	5.1691	-3.15371	0.00601745	0.0129906	-2.80299	A10vsC	35.2	not assigned.unknown	Symbols: ALMT1, ATALMT1 | ALMT1 (ALUMINUM-ACTIVATED MALATE TRANSPORTER 1); malate transmembrane transporter | chr1:2658716-2661029 FORWARD	T
AT1G08440	-0.925829	-0.0229197	-0.865887	0.399078	0.468419	-5.9271	A10vsC	35.2	not assigned.unknown	CONTAINS InterPro DOMAIN/s: Uncharacterised protein family UPF0005 (InterPro:IPR006214); BEST Arabidopsis thaliana protein match is: ALMT1 (ALUMINUM-ACTIVATED MALATE TRANSPORTER 1); malate transmembrane transporter (TAIR:AT1G08430.1); Has 377 Blast hits to 376 proteins in 91 species: Archae - 0; Bacteria - 139; Metazoa - 0; Fungi - 4; Plants - 211; Viruses - 0; Other Eukaryotes - 23 (source: NCBI…	T
AT1G08450	-0.190546	6.99278	-1.19216	0.250211	0.313535	-6.5951	A10vsC	NA	NA	NA	NA
AT1G08460	-0.268588	5.15194	-1.71831	0.104613	0.148491	-5.82566	A10vsC	27.3.55	RNA.regulation of transcription.HDA	Symbols: HDA08, HDA8, ATHDA8 | HDA08; histone deacetylase | chr1:2672451-2674628 FORWARD	T
AT1G08465	2.53351	-4.22491	2.57995	0.0198957	0.0357148	-3.25084	A10vsC	NA	NA	NA	NA
AT1G08470	-0.421419	4.2341	-1.57307	0.134849	0.184743	-5.74761	A10vsC	NA	NA	NA	NA
AT1G08480	0.0315683	6.48649	0.180123	0.859269	0.885502	-7.28464	A10vsC	NA	NA	NA	NA
AT1G08490	0.171091	4.42796	1.26272	0.2244	0.285727	-6.36708	A10vsC	30.1	signalling.in sugar and nutrient physiology	Symbols: ATSUFS, SUFS, ATCPNIFS, ATNFS2, CPNIFS | CPNIFS (CHLOROPLASTIC NIFS-LIKE CYSTEINE DESULFURASE); cysteine desulfurase/ selenocysteine lyase/ transaminase | chr1:2685659-2688595 REVERSE	T
AT1G08500	-0.902642	2.73803	-2.61479	0.0185281	0.0337322	-3.63951	A10vsC	NA	NA	NA	NA
AT1G08510	1.28002	7.44609	6.51004	6.46114e-06	0.000114381	3.66305	A10vsC	11.1.7	lipid metabolism.FA synthesis and FA elongation.ACP thioesterase	Symbols: FATB | FATB (fatty acyl-ACP thioesterases B); acyl carrier/ acyl-[acyl-carrier-protein] hydrolase | chr1:2691080-2694377 REVERSE	T
AT1G08520	-0.557467	5.40684	-2.65639	0.0170128	0.0313781	-4.17166	A10vsC	19.1	tetrapyrrole synthesis.magnesium chelatase	Symbols: PDE166, CHLD | CHLD; ATP binding / magnesium chelatase/ nucleoside-triphosphatase/ nucleotide binding | chr1:2696412-2700959 FORWARD	T
AT1G08530	-0.309314	3.55927	-1.44177	0.168243	0.223117	-5.87472	A10vsC	NA	NA	NA	NA
AT1G08540	-0.772555	4.02599	-4.60342	0.00027836	0.00211834	0.137247	A10vsC	27.3.85	RNA.regulation of transcription.sigma like plant	Symbols: SIGB, SIG1, SIG2, SIGA, ATSIG1, ABC1, ATSIG2 | SIG2 (RNA POLYMERASE SIGMA SUBUNIT 2); DNA binding / DNA-directed RNA polymerase/ sigma factor/ transcription factor | chr1:2703336-2706845 FORWARD	T
AT1G08550	-1.38345	3.87016	-6.1923	1.17088e-05	0.000182036	3.34194	A10vsC	NA	NA	NA	NA
AT1G08560	-1.07816	4.4215	-2.21008	0.0416799	0.0673122	-4.64385	A10vsC	31.4	cell.vesicle transport	Symbols: SYP111, KN, ATSYP111 | SYP111 (SYNTAXIN OF PLANTS 111); SNAP receptor | chr1:2709632-2710912 REVERSE	T
AT1G08570	-0.125964	6.365	-0.44343	0.663265	0.715934	-7.21818	A10vsC	21.1	redox.thioredoxin	Symbols: ACHT4 | ACHT4 (ATYPICAL CYS HIS RICH THIOREDOXIN 4); oxidoreductase, acting on sulfur group of donors, disulfide as acceptor | chr1:2712892-2714734 FORWARD	T
AT1G08580	-0.101695	5.15015	-0.366796	0.718474	0.76492	-7.06313	A10vsC	NA	NA	NA	NA
AT1G08590	-1.92293	4.06027	-4.88707	0.000154721	0.00134908	0.848484	A10vsC	30.2.11	signalling.receptor kinases.leucine rich repeat XI	CLAVATA1 receptor kinase (CLV1) | chr1:2718778-2722221 FORWARD	T
AT1G08592	6.43678	-3.128	7.11968	2.14626e-06	5.06783e-05	4.92825	A10vsC	32	micro RNA, natural antisense etc	Potential natural antisense gene, locus overlaps with AT1G08590;	T
AT1G08600	-0.107854	5.97162	-0.866704	0.398643	0.468015	-6.9015	A10vsC	27.3.44	RNA.regulation of transcription.Chromatin Remodeling Factors	Symbols: ATRX, CHR20 | ATRX; ATP binding / DNA binding / helicase/ nucleic acid binding | chr1:2724562-2733613 FORWARD	T
AT1G08610	-0.984627	2.71505	-3.15066	0.00605641	0.0130654	-2.61714	A10vsC	NA	NA	NA	NA
AT1G08620	0.465157	5.67764	3.46613	0.0030977	0.00754541	-2.55341	A10vsC	NA	NA	NA	NA
AT1G08630	3.80963	2.56705	3.27863	0.00461705	0.0104211	-2.69361	A10vsC	NA	NA	NA	NA
AT1G08640	-0.423002	5.30804	-2.31308	0.0340372	0.0565116	-4.77949	A10vsC	NA	NA	NA	NA
AT1G08650	-1.79306	6.35454	-7.787	6.80315e-07	2.16073e-05	6.03198	A10vsC	4.1.16	glycolysis.cytosolic branch.phospho-enol-pyruvate carboxylase kinase (PPCK)	Symbols: PPCK1 | PPCK1 (PHOSPHOENOLPYRUVATE CARBOXYLASE KINASE); kinase/ protein serine/threonine kinase | chr1:2752156-2753703 FORWARD	T
AT1G08660	-0.644558	5.51136	-3.01332	0.00809253	0.0166888	-3.40838	A10vsC	NA	NA	NA	NA
AT1G08670	-2.45193	1.94923	-4.49233	0.000351071	0.00254109	0.268235	A10vsC	NA	NA	NA	NA
AT1G08680	-0.259174	5.8702	-2.19384	0.0430211	0.0691965	-5.05699	A10vsC	NA	NA	NA	NA
AT1G08695	1.97433	-5.43596	3.77953	0.00158755	0.0042828	-0.997689	A10vsC	NA	NA	NA	NA
AT1G08700	-0.276751	5.33221	-1.53471	0.143974	0.195364	-6.05023	A10vsC	NA	NA	NA	NA
AT1G08710	-0.157779	4.37817	-1.24737	0.229829	0.291648	-6.37197	A10vsC	NA	NA	NA	NA
AT1G08720	0.0847181	5.07966	0.595329	0.559773	0.622661	-7.07209	A10vsC	30.6	signalling.MAP kinases	Symbols: EDR1, ATEDR1 | EDR1 (ENHANCED DISEASE RESISTANCE 1); MAP kinase kinase kinase/ kinase/ protein serine/threonine/tyrosine kinase | chr1:2774030-2779297 FORWARD	T
AT1G08730	-1.90985	-0.0840548	-2.82586	0.0119817	0.023303	-2.93121	A10vsC	31.1	cell.organisation	Symbols: XIC, ATXIC | XIC; motor/ protein binding | chr1:2779963-2788447 FORWARD	T
AT1G08735	1.97433	-5.43596	3.77953	0.00158755	0.0042828	-0.997689	A10vsC	NA	NA	NA	NA
AT1G08740	1.97433	-5.43596	3.77953	0.00158755	0.0042828	-0.997689	A10vsC	NA	NA	NA	NA
AT1G08750	-0.675183	3.76702	-3.4231	0.00339519	0.00814969	-2.30212	A10vsC	NA	NA	NA	NA
AT1G08760	-0.228293	4.9742	-1.6128	0.125917	0.174102	-5.92042	A10vsC	NA	NA	NA	NA
AT1G08770	-0.183203	4.51748	-1.13733	0.271793	0.336867	-6.50062	A10vsC	30.5	signalling.G-proteins	Symbols: PRA1.E | PRA1.E (PRENYLATED RAB ACCEPTOR 1.E) | chr1:2808883-2809747 FORWARD	T
AT1G08780	-0.901658	4.60686	-3.80543	0.00150226	0.0042828	-1.60025	A10vsC	NA	NA	NA	NA
AT1G08790	1.97433	-5.34791	3.40189	0.00355215	0.0084401	-1.71936	A10vsC	NA	NA	NA	NA
AT1G08800	0.683996	5.64644	3.47303	0.00305248	0.00746539	-2.55111	A10vsC	NA	NA	NA	NA
AT1G08810	0.934981	-0.603931	1.60398	0.127856	0.176462	-4.98552	A10vsC	NA	NA	NA	NA
AT1G08820	0.0798564	6.33269	0.702759	0.49209	0.558944	-7.06135	A10vsC	31.4	cell.vesicle transport	Symbols: VAP27-2 | VAP27-2 (VAMP/SYNAPTOBREVIN-ASSOCIATED PROTEIN 27-2); structural molecule | chr1:2821552-2825275 REVERSE	T
AT1G08830	-1.99809	6.97116	-8.94533	1.0602e-07	5.66067e-06	7.93189	A10vsC	NA	NA	NA	NA
AT1G08840	-0.4998	3.28591	-2.16517	0.0454866	0.0726081	-4.69432	A10vsC	28.1	DNA.synthesis/chromatin structure	Symbols: emb2411 | emb2411 (embryo defective 2411); ATP binding / ATP-dependent DNA helicase/ DNA binding | chr1:2829579-2838369 REVERSE	T
AT1G08845	-0.194301	3.0343	-0.991511	0.335881	0.403729	-6.30198	A10vsC	NA	NA	NA	NA
AT1G08860	4.29587	-2.80767	7.11036	2.18189e-06	5.13376e-05	4.82852	A10vsC	NA	NA	NA	NA
AT1G08870	1.97433	-5.43596	3.77953	0.00158755	0.0042828	-0.997689	A10vsC	NA	NA	NA	NA
AT1G08880	-0.734372	5.94484	-4.90067	0.000150456	0.00132332	0.534617	A10vsC	NA	NA	NA	NA
AT1G08890	-2.56471	5.22757	-10.247	1.58142e-08	1.50225e-06	9.92508	A10vsC	NA	NA	NA	NA
AT1G08900	-0.483185	3.15338	-1.24125	0.232023	0.294051	-6.30815	A10vsC	NA	NA	NA	NA
AT1G08910	-0.16153	5.80968	-1.37005	0.18919	0.246847	-6.34746	A10vsC	NA	NA	NA	NA
AT1G08920	-0.927513	6.64249	-4.05442	0.00088438	0.0042828	-1.26603	A10vsC	NA	NA	NA	NA
AT1G08930	1.55989	7.89644	8.35637	2.67218e-07	1.0844e-05	6.93471	A10vsC	34.2	transport.sugars	Symbols: ERD6 | ERD6 (EARLY RESPONSE TO DEHYDRATION 6); carbohydrate transmembrane transporter/ sugar transmembrane transporter/ sugar:hydrogen symporter | chr1:2873465-2877223 FORWARD	T
AT1G08940	1.98006	5.86548	8.73235	1.47395e-07	7.15854e-06	7.53607	A10vsC	NA	NA	NA	NA
AT1G08950	1.97433	-5.43596	3.77953	0.00158755	0.0042828	-0.997689	A10vsC	NA	NA	NA	NA
AT1G08960	-0.729446	3.80347	-2.79894	0.0126715	0.0244117	-3.4949	A10vsC	34.21	transport.calcium	Symbols: CAX11, ATCAX11 | CAX11; calcium:sodium antiporter/ cation:cation antiporter | chr1:2879642-2882231 FORWARD	T
AT1G08970	-0.275509	6.01312	-2.44784	0.0260061	0.0449261	-4.59946	A10vsC	NA	NA	NA	NA
AT1G08980	-0.886565	4.1066	-3.99345	0.00100667	0.0042828	-1.26674	A10vsC	26.8	misc.nitrilases, *nitrile lyases, berberine bridge enzymes, reticuline oxidases, troponine reductases	Symbols: ATAMI1, AMI1, ATTOC64-I | AMI1 (AMIDASE 1); amidase/ hydrolase, acting on carbon-nitrogen (but not peptide) bonds / indoleacetamide hydrolase | chr1:2884411-2886620 FORWARD	T
AT1G08985	0.913016	-4.45274	0.837519	0.414374	0.483345	-5.67476	A10vsC	NA	NA	NA	NA
AT1G08990	-1.61404	3.86291	-5.0385	0.000113464	0.00106389	1.11083	A10vsC	2.1.2	major CHO metabolism.synthesis.starch	Symbols: PGSIP5 | PGSIP5 (PLANT GLYCOGENIN-LIKE STARCH INITIATION PROTEIN 5); transferase, transferring glycosyl groups | chr1:2888753-2890959 FORWARD	T
AT1G09000	-1.34409	3.82434	-4.91839	0.000145077	0.00128517	0.880702	A10vsC	29.4	protein.postranslational modification	Symbols: ANP1, MAPKKK1 | ANP1 (ARABIDOPSIS NPK1-RELATED PROTEIN KINASE 1); MAP kinase kinase kinase/ kinase | chr1:2891037-2895182 FORWARD	T
AT1G09010	-0.616137	5.53314	-4.41736	0.000410836	0.00286656	-0.495538	A10vsC	NA	NA	NA	NA
AT1G09020	-0.139484	5.95798	-1.40041	0.180078	0.236599	-6.30398	A10vsC	29.4	protein.postranslational modification	Symbols: SNF4, ATSNF4 | SNF4 (HOMOLOG OF YEAST SUCROSE NONFERMENTING 4); protein kinase activator | chr1:2899914-2904815 REVERSE	T
AT1G09026	1.97433	-5.43596	3.77953	0.00158755	0.0042828	-0.997689	A10vsC	NA	NA	NA	NA
AT1G09030	-1.11562	-2.69105	-1.6406	0.119971	0.16699	-4.84396	A10vsC	NA	NA	NA	NA
AT1G09040	-0.300084	2.59882	-1.20702	0.244596	0.30768	-6.03995	A10vsC	NA	NA	NA	NA
AT1G09050	-0.335517	2.4206	-1.3871	0.184028	0.241063	-5.71783	A10vsC	NA	NA	NA	NA
AT1G09060	0.0393153	4.90609	0.274054	0.787475	0.824751	-7.18599	A10vsC	NA	NA	NA	NA
AT1G09070	1.94872	7.35381	9.0626	8.86306e-08	4.96287e-06	8.05375	A10vsC	29.3.4.3	protein.targeting.secretory pathway.vacuole	Symbols: SRC2, (AT)SRC2 | SRC2 (SOYBEAN GENE REGULATED BY COLD-2); protein binding | chr1:2927703-2928968 FORWARD	T
AT1G09080	5.63803	4.01868	10.8683	6.78692e-09	8.43731e-07	10.7784	A10vsC	20.2.1	stress.abiotic.heat	Symbols: BIP3 | BIP3; ATP binding | chr1:2929217-2931841 REVERSE	T
AT1G09090	-0.0801799	5.21232	-0.305627	0.763745	0.804822	-7.17264	A10vsC	20.1.1	stress.biotic.respiratory burst	Symbols: ATRBOHB | ATRBOHB (respiratory burst oxidase homolog B); FAD binding / calcium ion binding / electron carrier/ iron ion binding / oxidoreductase/ oxidoreductase, acting on NADH or NADPH, with oxygen as acceptor / peroxidase | chr1:2932739-2936586 FORWARD	T
AT1G09100	0.329333	5.91494	2.04514	0.0572803	0.088549	-5.33723	A10vsC	29.5.11.20	protein.degradation.ubiquitin.proteasom	Symbols: RPT5B | RPT5B (26S proteasome AAA-ATPase subunit RPT5B); ATPase/ calmodulin binding | chr1:2936528-2939326 REVERSE	T
AT1G09110	1.97433	-5.43596	3.77953	0.00158755	0.0042828	-0.997689	A10vsC	NA	NA	NA	NA
AT1G09130	-0.148129	6.04575	-1.18856	0.251586	0.315009	-6.5883	A10vsC	29.5.5	protein.degradation.serine protease	ATP-dependent Clp protease proteolytic subunit, putative | chr1:2939570-2942267 REVERSE	T
AT1G09140	0.29094	7.11034	1.61855	0.124666	0.172581	-6.04864	A10vsC	NA	NA	NA	NA
AT1G09150	-0.531237	5.31286	-3.17769	0.00571955	0.0124328	-3.05587	A10vsC	NA	NA	NA	NA
AT1G09155	-0.931454	1.59789	-3.11497	0.00653116	0.0139274	-2.52495	A10vsC	NA	NA	NA	NA
AT1G09157	2.39026	-2.90075	2.84938	0.0114087	0.0223844	-2.79012	A10vsC	NA	NA	NA	NA
AT1G09160	-0.35802	5.04923	-1.67304	0.113339	0.159007	-5.76707	A10vsC	NA	NA	NA	NA
AT1G09170	-1.63321	1.78002	-2.54649	0.0212995	0.0378917	-3.59287	A10vsC	NA	NA	NA	NA
AT1G09176	2.55363	-0.777742	5.96662	1.80102e-05	0.000252227	3.08022	A10vsC	NA	NA	NA	NA
AT1G09180	4.28307	0.674797	7.82516	6.38193e-07	2.06034e-05	6.18119	A10vsC	30.5	signalling.G-proteins	Symbols: ATSAR1, ATSARA1A | ATSARA1A (ARABIDOPSIS THALIANA SECRETION-ASSOCIATED RAS SUPER FAMILY 1); GTP binding | chr1:2965023-2965972 FORWARD	T
AT1G09190	-0.125771	2.29687	-0.395089	0.697883	0.74696	-6.47378	A10vsC	35.1.5	not assigned.no ontology.pentatricopeptide (PPR) repeat-containing protein	FUNCTIONS IN: molecular_function unknown; INVOLVED IN: biological_process unknown; LOCATED IN: mitochondrion; EXPRESSED IN: shoot apex, sperm cell, embryo, flower, seed; EXPRESSED DURING: petal differentiation and expansion stage, D bilateral stage, E expanded cotyledon stage; CONTAINS InterPro DOMAIN/s: Pentatricopeptide repeat (InterPro:IPR002885); BEST Arabidopsis thaliana protein match is: pe…	T
AT1G09195	-1.33242	2.87232	-4.48739	0.000354721	0.00255917	0.0884435	A10vsC	35.2	not assigned.unknown	FUNCTIONS IN: molecular_function unknown; INVOLVED IN: biological_process unknown; LOCATED IN: mitochondrion; CONTAINS InterPro DOMAIN/s: Ppx/GppA phosphatase (InterPro:IPR003695); Has 1514 Blast hits to 1514 proteins in 543 species: Archae - 16; Bacteria - 1249; Metazoa - 0; Fungi - 0; Plants - 16; Viruses - 0; Other Eukaryotes - 233 (source: NCBI BLink). | chr1:2967940-2971457 REVERSE	T
AT1G09200	-0.971349	5.3357	-1.91711	0.0728657	0.108732	-5.25506	A10vsC	NA	NA	NA	NA
AT1G09210	-0.491133	8.40913	-1.67979	0.112	0.157414	-5.92133	A10vsC	NA	NA	NA	NA
AT1G09220	-0.319083	1.00716	-0.917829	0.372048	0.440996	-5.96383	A10vsC	NA	NA	NA	NA
AT1G09230	-0.443391	4.24117	-3.27705	0.00463252	0.0104461	-2.76182	A10vsC	NA	NA	NA	NA
AT1G09240	6.79092	-2.10987	10.9308	6.24591e-09	7.97436e-07	9.79634	A10vsC	15.2	metal handling.binding, chelation and storage	Symbols: NAS3, ATNAS3 | NAS3 (NICOTIANAMINE SYNTHASE 3); nicotianamine synthase | chr1:2984881-2986130 FORWARD	T
AT1G09245	1.97433	-5.43596	3.77953	0.00158755	0.0042828	-0.997689	A10vsC	35.2	not assigned.unknown	FUNCTIONS IN: molecular_function unknown; INVOLVED IN: biological_process unknown; LOCATED IN: endomembrane system; CONTAINS InterPro DOMAIN/s: Plant self-incompatibility S1 (InterPro:IPR010264); BEST Arabidopsis thaliana protein match is: unknown protein (TAIR:AT1G51250.1); Has 37 Blast hits to 37 proteins in 1 species: Archae - 0; Bacteria - 0; Metazoa - 0; Fungi - 0; Plants - 37; Viruses - 0; …	T
AT1G09250	-1.63146	4.43767	-6.34353	8.80801e-06	0.000144917	3.62383	A10vsC	NA	NA	NA	NA
AT1G09260	1.97433	-5.30696	3.26886	0.0047138	0.0105929	-1.97237	A10vsC	NA	NA	NA	NA
AT1G09270	-0.203201	6.06248	-1.84363	0.083436	0.122266	-5.65865	A10vsC	NA	NA	NA	NA
AT1G09280	-0.589085	4.77998	-4.58344	0.000290202	0.00218847	-0.096543	A10vsC	35.2	not assigned.unknown	FUNCTIONS IN: molecular_function unknown; INVOLVED IN: biological_process unknown; LOCATED IN: cellular_component unknown; EXPRESSED IN: 22 plant structures; EXPRESSED DURING: 13 growth stages; CONTAINS InterPro DOMAIN/s: Rhodanese-like (InterPro:IPR001763), Protein of unknown function DUF341 (InterPro:IPR005645); BEST Arabidopsis thaliana protein match is: rhodanese-like domain-containing protei…	T
AT1G09290	-0.342807	3.8292	-1.74967	0.0989151	0.141483	-5.50834	A10vsC	NA	NA	NA	NA
AT1G09300	0.352287	4.31667	1.56199	0.137434	0.187651	-5.87029	A10vsC	NA	NA	NA	NA
AT1G09310	0.0928937	0.689661	0.102327	0.919741	0.935179	-6.16152	A10vsC	NA	NA	NA	NA
AT1G09320	-1.08319	3.59486	-6.17556	1.20859e-05	0.000186592	3.3299	A10vsC	NA	NA	NA	NA
AT1G09330	-0.130458	5.78031	-0.909487	0.376303	0.445233	-6.83799	A10vsC	NA	NA	NA	NA
AT1G09340	-1.31026	4.2441	-4.66235	0.00024623	0.00192777	0.212575	A10vsC	NA	NA	NA	NA
AT1G09350	-5.15523	1.79324	-6.34905	8.71744e-06	0.000143782	3.82361	A10vsC	NA	NA	NA	NA
AT1G09360	1.92559	-5.0428	2.49265	0.0237577	0.0415744	-3.40985	A10vsC	NA	NA	NA	NA
AT1G09370	-1.51021	-2.32739	-2.89497	0.0103729	0.0206102	-2.72813	A10vsC	NA	NA	NA	NA
AT1G09380	1.18639	1.7506	3.23903	0.00502197	0.0111903	-2.41341	A10vsC	NA	NA	NA	NA
AT1G09390	-0.798289	4.31765	-3.56773	0.00249428	0.00633835	-2.12701	A10vsC	NA	NA	NA	NA
AT1G09400	0.614302	-0.213287	1.86619	0.0800536	0.11799	-4.68798	A10vsC	NA	NA	NA	NA
AT1G09410	-0.450362	0.797427	-1.03702	0.314818	0.381605	-5.83514	A10vsC	NA	NA	NA	NA
AT1G09415	0.673248	5.12875	3.33658	0.00408189	0.00939849	-2.81481	A10vsC	NA	NA	NA	NA
AT1G09420	1.86396	3.06768	7.56827	9.85012e-07	2.83644e-05	5.86007	A10vsC	7.1.1	OPP.oxidative PP.G6PD	Symbols: G6PD4 | G6PD4 (GLUCOSE-6-PHOSPHATE DEHYDROGENASE 4); glucose-6-phosphate dehydrogenase | chr1:3038462-3041819 REVERSE	T
AT1G09421	1.56149	1.35853	3.41721	0.00343811	0.00823726	-1.97912	A10vsC	NA	NA	NA	NA
AT1G09430	0.0992992	6.79733	0.743709	0.467605	0.53557	-7.03917	A10vsC	8.2.11	TCA / org transformation.other organic acid transformatons.atp-citrate lyase	Symbols: ACLA-3 | ACLA-3; ATP citrate synthase | chr1:3041996-3045402 FORWARD	T
AT1G09440	0.194797	3.82592	0.533282	0.601012	0.660267	-6.83081	A10vsC	NA	NA	NA	NA
AT1G09450	-0.788769	2.66664	-2.14151	0.047618	0.0755795	-4.52842	A10vsC	NA	NA	NA	NA
AT1G09460	0.357505	6.116	0.84341	0.411167	0.480375	-6.9666	A10vsC	NA	NA	NA	NA
AT1G09470	-0.966718	3.39459	-2.05282	0.0564485	0.0874457	-4.75105	A10vsC	NA	NA	NA	NA
AT1G09480	1.11687	2.75779	3.22892	0.00513087	0.0114065	-2.67909	A10vsC	NA	NA	NA	NA
AT1G09483	1.18951	-4.69676	1.53161	0.144735	0.196259	-4.92198	A10vsC	NA	NA	NA	NA
AT1G09486	-1.00565	2.09298	-3.18447	0.00563795	0.0123279	-2.49855	A10vsC	NA	NA	NA	NA
AT1G09490	0.123034	3.72495	0.647277	0.526436	0.591783	-6.72418	A10vsC	NA	NA	NA	NA
AT1G09500	2.68006	0.41132	3.55978	0.00253696	0.00643011	-1.53981	A10vsC	NA	NA	NA	NA
AT1G09510	2.45392	-4.80967	2.65811	0.0169527	0.0312846	-3.11043	A10vsC	NA	NA	NA	NA
AT1G09520	-0.180468	3.89214	-1.08681	0.292881	0.358971	-6.42717	A10vsC	NA	NA	NA	NA
AT1G09530	-0.0558593	2.6776	-0.172455	0.865196	0.890453	-6.6648	A10vsC	NA	NA	NA	NA
AT1G09540	-0.699879	2.15971	-2.05329	0.0563989	0.087377	-4.61663	A10vsC	27.3.25	RNA.regulation of transcription.MYB domain transcription factor family	Symbols: MYB61, ATMYB61 | MYB61 (MYB DOMAIN PROTEIN 61); DNA binding / transcription factor | chr1:3086159-3087912 FORWARD	T
AT1G09550	1.46409	-5.25985	2.09064	0.0525143	0.0821996	-4.08902	A10vsC	NA	NA	NA	NA
AT1G09560	-0.328187	8.55985	-1.1423	0.269778	0.334644	-6.62048	A10vsC	NA	NA	NA	NA
AT1G09570	-0.344919	6.49894	-1.7726	0.0949213	0.136674	-5.79687	A10vsC	NA	NA	NA	NA
AT1G09575	1.14059	2.16054	3.62876	0.00218979	0.00568113	-1.7059	A10vsC	NA	NA	NA	NA
AT1G09580	-0.971302	3.5421	-2.39721	0.0287883	0.0490659	-4.15153	A10vsC	NA	NA	NA	NA
AT1G09590	-0.756257	7.57344	-2.11883	0.0497468	0.0785243	-5.2011	A10vsC	NA	NA	NA	NA
AT1G09600	-2.20225	-0.0233411	-3.66059	0.00204602	0.00535503	-1.2931	A10vsC	NA	NA	NA	NA
AT1G09610	1.01925	1.67802	2.67022	0.016536	0.0306191	-3.42782	A10vsC	NA	NA	NA	NA
AT1G09620	-0.594976	6.59843	-3.86015	0.00133691	0.0042828	-1.70894	A10vsC	29.1.4	protein.aa activation.leucine-tRNA ligase	ATP binding / aminoacyl-tRNA ligase/ leucine-tRNA ligase/ nucleotide binding | chr1:3112778-3116699 REVERSE	T
AT1G09625	1.97433	-5.43596	3.77953	0.00158755	0.0042828	-0.997689	A10vsC	NA	NA	NA	NA
AT1G09630	-0.21227	4.66352	-1.77689	0.0941909	0.135757	-5.65193	A10vsC	30.5	signalling.G-proteins	Symbols: ATRAB11C, ATRABA2A, ATRAB-A2A, RAB-A2A | ATRAB11C (ARABIDOPSIS RAB GTPASE 11C); GTP binding | chr1:3118203-3119708 REVERSE	T
AT1G09640	-0.246754	8.2822	-1.67875	0.112204	0.157654	-5.91883	A10vsC	NA	NA	NA	NA
AT1G09645	0.349809	5.23092	2.65016	0.0172318	0.0317206	-4.18926	A10vsC	NA	NA	NA	NA
AT1G09650	-1.13346	-1.38554	-2.65255	0.0171477	0.0315955	-3.20265	A10vsC	NA	NA	NA	NA
AT1G09660	-0.232318	5.23493	-1.23636	0.233789	0.295982	-6.42316	A10vsC	NA	NA	NA	NA
AT1G09665	1.97433	-5.34791	3.59336	0.00236157	0.00604166	-1.35372	A10vsC	NA	NA	NA	NA
AT1G09680	-0.0272005	1.87913	-0.106392	0.916565	0.932434	-6.56433	A10vsC	NA	NA	NA	NA
AT1G09690	-1.08087	7.77547	-3.08207	0.00700112	0.0147789	-3.33676	A10vsC	NA	NA	NA	NA
AT1G09700	-0.180633	4.59588	-0.728448	0.476643	0.544405	-6.78792	A10vsC	NA	NA	NA	NA
AT1G09710	-0.327972	3.05855	-1.50379	0.151703	0.20428	-5.79846	A10vsC	NA	NA	NA	NA
AT1G09720	2.53351	-4.83973	3.33143	0.00412687	0.0094849	-1.85505	A10vsC	NA	NA	NA	NA
AT1G09730	-0.3167	5.98359	-3.15389	0.00601504	0.0129862	-3.19241	A10vsC	NA	NA	NA	NA
AT1G09740	-0.161861	6.57054	-1.00145	0.331196	0.398644	-6.79274	A10vsC	NA	NA	NA	NA
AT1G09750	-5.15668	5.95283	-6.05146	1.53062e-05	0.00022312	3.1674	A10vsC	NA	NA	NA	NA
AT1G09760	-0.589351	5.7548	-3.46694	0.00309238	0.0075341	-2.49392	A10vsC	NA	NA	NA	NA
AT1G09770	-0.692646	7.6523	-6.55199	5.97953e-06	0.000108096	3.77778	A10vsC	27.3.26	RNA.regulation of transcription.MYB-related transcription factor family	Symbols: ATCDC5, CDC5, ATMYBCDC5 | ATCDC5 (ARABIDOPSIS THALIANA CELL DIVISION CYCLE 5); DNA binding / transcription factor | chr1:3161841-3165360 FORWARD	T
AT1G09780	-0.547565	7.40056	-2.21245	0.0414872	0.0670367	-5.04507	A10vsC	NA	NA	NA	NA
AT1G09790	-1.9953	-3.98917	-2.70146	0.0155053	0.0289847	-3.09574	A10vsC	NA	NA	NA	NA
AT1G09794	-0.172769	2.76111	-0.612128	0.54887	0.6126	-6.53553	A10vsC	NA	NA	NA	NA
AT1G09795	-1.93223	4.35696	-8.08757	4.13279e-07	1.49179e-05	6.72597	A10vsC	13.1.7.1	amino acid metabolism.synthesis.histidine.ATP phosphoribosyl transferase	Symbols: ATATP-PRT2, HISN1B | ATATP-PRT2 (ATP PHOSPHORIBOSYL TRANSFERASE 2); ATP phosphoribosyltransferase | chr1:3173534-3176910 FORWARD	T
AT1G09800	-0.452352	2.37282	-1.24294	0.231417	0.293372	-5.80679	A10vsC	NA	NA	NA	NA
AT1G09810	0.682889	4.4241	4.77897	0.000193347	0.00160322	0.351116	A10vsC	NA	NA	NA	NA
AT1G09812	-0.435697	1.43033	-0.850784	0.407175	0.476379	-6.08145	A10vsC	NA	NA	NA	NA
AT1G09815	-0.0791126	4.56354	-0.606706	0.552377	0.615837	-6.98129	A10vsC	NA	NA	NA	NA
AT1G09820	-0.127111	2.78729	-0.572653	0.57467	0.636131	-6.59839	A10vsC	NA	NA	NA	NA
AT1G09830	-0.159214	4.81424	-0.850355	0.407407	0.476617	-6.73647	A10vsC	NA	NA	NA	NA
AT1G09840	-0.690495	6.56065	-4.08507	0.000828673	0.0042828	-1.22163	A10vsC	29.4	protein.postranslational modification	Symbols: ATSK41 | ATSK41 (SHAGGY-LIKE PROTEIN KINASE 41); ATP binding / protein kinase/ protein serine/threonine kinase | chr1:3195824-3200279 REVERSE	T
AT1G09850	-0.932782	5.04089	-2.87683	0.0107737	0.0212772	-3.46776	A10vsC	NA	NA	NA	NA
AT1G09860	0.244576	-1.7582	0.360413	0.723151	0.768868	-6.07444	A10vsC	34.1	transport.nucleotides	Symbols: ATPUP16 | ATPUP16; purine transmembrane transporter | chr1:3204016-3205309 REVERSE	T
AT1G09870	-0.370369	4.98464	-2.60177	0.0190285	0.0343784	-4.18431	A10vsC	NA	NA	NA	NA
AT1G09880	-1.3677	0.821227	-2.7331	0.0145245	0.0274467	-3.21829	A10vsC	NA	NA	NA	NA
AT1G09890	-0.344266	1.1528	-0.839894	0.413079	0.482194	-6.04098	A10vsC	NA	NA	NA	NA
AT1G09900	-0.474856	3.25027	-2.42269	0.0273545	0.0469461	-4.19435	A10vsC	NA	NA	NA	NA
AT1G09910	0.055463	4.50242	0.434832	0.669368	0.721166	-7.11691	A10vsC	NA	NA	NA	NA
AT1G09920	0.0194897	5.74978	0.135611	0.893784	0.91389	-7.27074	A10vsC	NA	NA	NA	NA
AT1G09930	3.34929	-0.522438	6.1826	1.19258e-05	0.000184805	3.47788	A10vsC	34.13	transport.peptides and oligopeptides	Symbols: ATOPT2 | ATOPT2; oligopeptide transporter | chr1:3227490-3230043 REVERSE	T
AT1G09932	2.14174	5.4754	9.97048	2.33326e-08	1.92419e-06	9.43808	A10vsC	NA	NA	NA	NA
AT1G09935	3.4961	-3.99639	3.54597	0.00261279	0.00659409	-1.45434	A10vsC	NA	NA	NA	NA
AT1G09940	1.79288	5.74421	9.77257	3.09731e-08	2.3614e-06	9.14152	A10vsC	NA	NA	NA	NA
AT1G09950	2.26154	1.15649	4.98573	0.000126378	0.00115571	1.2833	A10vsC	NA	NA	NA	NA
AT1G09960	0.0982972	4.63671	0.681448	0.505125	0.571448	-6.93561	A10vsC	34.2.1	transport.sugars.sucrose	Symbols: SUT4, ATSUT4, suc4 | SUT4 (SUCROSE TRANSPORTER 4); carbohydrate transmembrane transporter/ sucrose transmembrane transporter/ sucrose:hydrogen symporter/ sugar:hydrogen symporter | chr1:3244213-3247200 FORWARD	T
AT1G09970	1.19958	9.10737	9.72958	3.29569e-08	2.44549e-06	9.12697	A10vsC	30.2.11	signalling.receptor kinases.leucine rich repeat XI	Symbols: LRR XI-23 | LRR XI-23; ATP binding / kinase/ protein kinase/ protein serine/threonine kinase | chr1:3252317-3255654 FORWARD	T
AT1G09980	-0.322787	5.00419	-1.93827	0.0700515	0.105093	-5.38543	A10vsC	35.2	not assigned.unknown	INVOLVED IN: biological_process unknown; LOCATED IN: mitochondrion; EXPRESSED IN: 22 plant structures; EXPRESSED DURING: 13 growth stages; CONTAINS InterPro DOMAIN/s: Protein of unknown function DUF676, hydrolase-like (InterPro:IPR007751); BEST Arabidopsis thaliana protein match is: ZW18 (TAIR:AT1G58350.2); Has 342 Blast hits to 275 proteins in 70 species: Archae - 0; Bacteria - 0; Metazoa - 214;…	T
AT1G09995	-0.142959	3.40121	-0.635392	0.533964	0.59869	-6.67041	A10vsC	35.2	not assigned.unknown	FUNCTIONS IN: molecular_function unknown; INVOLVED IN: biological_process unknown; LOCATED IN: cellular_component unknown; BEST Arabidopsis thaliana protein match is: helicase-related (TAIR:AT1G79890.1); Has 14 Blast hits to 14 proteins in 4 species: Archae - 0; Bacteria - 0; Metazoa - 0; Fungi - 0; Plants - 14; Viruses - 0; Other Eukaryotes - 0 (source: NCBI BLink). | chr1:3262265-3263612 REVERSE	T
AT1G10000	-0.643667	-0.164489	-1.48964	0.155351	0.208443	-5.23028	A10vsC	NA	NA	NA	NA
AT1G10010	1.78585	-4.64965	2.27753	0.0365139	0.0599987	-3.78535	A10vsC	34.3	transport.amino acids	Symbols: AAP8, ATAAP8 | AAP8; amino acid transmembrane transporter | chr1:3265976-3268726 FORWARD	T
AT1G10020	-0.726189	3.68888	-3.37884	0.00373081	0.00877686	-2.4256	A10vsC	NA	NA	NA	NA
AT1G10030	-0.931855	3.53966	-2.78514	0.01304	0.0250102	-3.47155	A10vsC	NA	NA	NA	NA
AT1G10040	0.974528	4.08749	3.55671	0.00255364	0.00646502	-2.18084	A10vsC	NA	NA	NA	NA
AT1G10050	0.405185	5.13812	2.4343	0.0267243	0.0459976	-4.5636	A10vsC	NA	NA	NA	NA
AT1G10060	-0.208078	0.235783	-0.368615	0.717143	0.763674	-6.48308	A10vsC	13.1.4.1.4	amino acid metabolism.synthesis.branched chain group.common.branched-chain amino acid aminotransferase	Symbols: ATBCAT-1 | branched-chain amino acid aminotransferase 1 / branched-chain amino acid transaminase 1 (BCAT1) | chr1:3284239-3287107 FORWARD	T
AT1G10060	-0.208078	0.235783	-0.368615	0.717143	0.763674	-6.48308	A10vsC	18.4.1	Co-factor and vitamine metabolism.pantothenate.branched-chain amino acid aminotransferase	Symbols: ATBCAT-1 | branched-chain amino acid aminotransferase 1 / branched-chain amino acid transaminase 1 (BCAT1) | chr1:3284239-3287107 FORWARD	T
AT1G10070	1.38537	5.16235	2.09718	0.0518601	0.0813898	-5.29987	A10vsC	13.1.4.1.4	amino acid metabolism.synthesis.branched chain group.common.branched-chain amino acid aminotransferase	Symbols: ATBCAT-2 | ATBCAT-2 (ARABIDOPSIS THALIANA BRANCHED-CHAIN AMINO ACID TRANSAMINASE 2); branched-chain-amino-acid transaminase/ catalytic | chr1:3288087-3290471 FORWARD	T
AT1G10070	1.38537	5.16235	2.09718	0.0518601	0.0813898	-5.29987	A10vsC	18.4.1	Co-factor and vitamine metabolism.pantothenate.branched-chain amino acid aminotransferase	Symbols: ATBCAT-2 | ATBCAT-2 (ARABIDOPSIS THALIANA BRANCHED-CHAIN AMINO ACID TRANSAMINASE 2); branched-chain-amino-acid transaminase/ catalytic | chr1:3288087-3290471 FORWARD	T
AT1G10090	-1.56272	4.791	-7.35599	1.41921e-06	3.71437e-05	5.40477	A10vsC	NA	NA	NA	NA
AT1G10095	4.0651	4.93479	6.86177	3.40001e-06	7.19683e-05	4.3654	A10vsC	NA	NA	NA	NA
AT1G10100	1.97433	-4.95475	3.03717	0.00769631	0.0160061	-2.40945	A10vsC	NA	NA	NA	NA
AT1G10110	-0.792188	0.0116884	-1.75575	0.0978419	0.14014	-4.83111	A10vsC	NA	NA	NA	NA
AT1G10120	-1.188	5.31313	-4.46247	0.000373733	0.00266688	-0.243088	A10vsC	NA	NA	NA	NA
AT1G10130	-0.0973949	5.76141	-0.797941	0.436339	0.504679	-6.92923	A10vsC	34.21	transport.calcium	Symbols: ECA3, ATECA3 | ECA3 (ENDOPLASMIC RETICULUM-TYPE CALCIUM-TRANSPORTING ATPASE 3); calcium-transporting ATPase/ calmodulin binding / manganese-transporting ATPase/ peroxidase | chr1:3310930-3322213 FORWARD	T
AT1G10140	0.793919	6.99707	2.29036	0.0356017	0.0587054	-4.92655	A10vsC	35.2	not assigned.unknown	FUNCTIONS IN: molecular_function unknown; INVOLVED IN: biological_process unknown; LOCATED IN: plasma membrane; EXPRESSED IN: 23 plant structures; EXPRESSED DURING: 13 growth stages; CONTAINS InterPro DOMAIN/s: Uncharacterised conserved protein UCP031279 (InterPro:IPR016972); BEST Arabidopsis thaliana protein match is: unknown protein (TAIR:AT1G58420.1); Has 38 Blast hits to 38 proteins in 10 spe…	T
AT1G10150	1.46165	4.57367	4.378	0.00044626	0.00305276	-0.589121	A10vsC	NA	NA	NA	NA
AT1G10155	2.74202	-0.19245	5.16852	8.71167e-05	0.000864602	1.58676	A10vsC	35.2	not assigned.unknown	Symbols: ATPP2-A10 | ATPP2-A10 (PHLOEM PROTEIN 2-A10) | chr1:3327637-3328448 REVERSE	T
AT1G10160	0.057627	1.64716	0.202696	0.841873	0.871186	-6.60405	A10vsC	NA	NA	NA	NA
AT1G10170	1.69564	6.25602	7.9772	4.95614e-07	1.69532e-05	6.28571	A10vsC	27.3.67	RNA.regulation of transcription.putative transcription regulator	Symbols: ATNFXL1 | ATNFXL1 (ARABIDOPSIS THALIANA NF-X-LIKE 1); protein binding / transcription factor/ zinc ion binding | chr1:3333595-3337491 REVERSE	T
AT1G10180	-0.490829	4.98747	-3.07233	0.00714646	0.0150476	-3.25281	A10vsC	NA	NA	NA	NA
AT1G10190	1.97433	-5.43596	3.77953	0.00158755	0.0042828	-0.997689	A10vsC	NA	NA	NA	NA
AT1G10200	-2.00928	6.58998	-12.6173	7.56875e-10	1.95479e-07	12.941	A10vsC	NA	NA	NA	NA
AT1G10210	-1.60935	4.0114	-6.86548	3.3774e-06	7.15598e-05	4.53397	A10vsC	30.6	signalling.MAP kinases	Symbols: ATMPK1, MPK1 | ATMPK1 (MITOGEN-ACTIVATED PROTEIN KINASE 1); MAP kinase/ kinase | chr1:3349219-3351180 FORWARD	T
AT1G10220	1.80018	2.12694	5.23973	7.54423e-05	0.000771726	1.68297	A10vsC	35.2	not assigned.unknown	FUNCTIONS IN: molecular_function unknown; INVOLVED IN: biological_process unknown; BEST Arabidopsis thaliana protein match is: ZCF37 (TAIR:AT1G59590.1); Has 30 Blast hits to 30 proteins in 10 species: Archae - 0; Bacteria - 2; Metazoa - 6; Fungi - 0; Plants - 15; Viruses - 0; Other Eukaryotes - 7 (source: NCBI BLink). | chr1:3352159-3354690 FORWARD	T
AT1G10230	0.0356036	3.07339	0.124405	0.902511	0.921111	-6.73754	A10vsC	NA	NA	NA	NA
AT1G10240	-0.290704	3.24961	-1.21992	0.239798	0.302306	-6.10683	A10vsC	NA	NA	NA	NA
AT1G10250	1.97433	-5.43596	3.77953	0.00158755	0.0042828	-0.997689	A10vsC	27.3.99	RNA.regulation of transcription.unclassified	FUNCTIONS IN: molecular_function unknown; INVOLVED IN: biological_process unknown; LOCATED IN: cellular_component unknown; EXPRESSED IN: male gametophyte; EXPRESSED DURING: M germinated pollen stage; BEST Arabidopsis thaliana protein match is: SNL6 (SIN3-LIKE 6) (TAIR:AT1G10450.1); Has 222 Blast hits to 222 proteins in 61 species: Archae - 0; Bacteria - 0; Metazoa - 152; Fungi - 19; Plants - 43; …	T
AT1G10260	1.97433	-5.43596	3.77953	0.00158755	0.0042828	-0.997689	A10vsC	NA	NA	NA	NA
AT1G10270	-0.0262071	4.57174	-0.0799561	0.937243	0.949497	-7.02405	A10vsC	NA	NA	NA	NA
AT1G10280	0.0628569	2.84376	0.306346	0.763207	0.804396	-6.72538	A10vsC	NA	NA	NA	NA
AT1G10290	0.016096	6.82025	0.147949	0.884192	0.906001	-7.31035	A10vsC	NA	NA	NA	NA
AT1G10300	0.576207	2.5394	0.976783	0.342906	0.41112	-6.0374	A10vsC	NA	NA	NA	NA
AT1G10310	-0.311634	3.97933	-1.60139	0.128429	0.177112	-5.76214	A10vsC	NA	NA	NA	NA
AT1G10320	-0.705581	5.17027	-5.08983	0.0001022	0.000980139	0.953236	A10vsC	NA	NA	NA	NA
AT1G10330	-0.109883	0.555545	-0.300937	0.767255	0.807717	-6.32052	A10vsC	NA	NA	NA	NA
AT1G10340	-2.41333	2.30103	-4.35379	0.00046958	0.00317278	-0.113832	A10vsC	NA	NA	NA	NA
AT1G10350	-0.875736	4.05227	-5.40245	5.4429e-05	0.000598683	1.77141	A10vsC	NA	NA	NA	NA
AT1G10360	-0.808636	3.52778	-2.1081	0.050784	0.0798854	-4.79647	A10vsC	26.9	misc.glutathione S transferases	Symbols: ATGSTU18, GST29 | ATGSTU18 (GLUTATHIONE S-TRANSFERASE TAU 18); glutathione transferase | chr1:3395558-3396849 REVERSE	T
AT1G10370	-0.717862	3.23621	-1.44685	0.166836	0.221553	-5.3821	A10vsC	26.9	misc.glutathione S transferases	Symbols: GST30, ATGSTU17, GST30B, ERD9 | ERD9 (EARLY-RESPONSIVE TO DEHYDRATION 9); glutathione transferase | chr1:3397081-3398358 REVERSE	T
AT1G10380	-0.656512	4.72991	-2.51205	0.0228423	0.0401666	-4.25318	A10vsC	NA	NA	NA	NA
AT1G10385	-0.143721	-2.46566	-0.188265	0.852986	0.880524	-6.04847	A10vsC	35.2	not assigned.unknown	FUNCTIONS IN: molecular_function unknown; LOCATED IN: cellular_component unknown; CONTAINS InterPro DOMAIN/s: Vps51/Vps67 (InterPro:IPR014812); BEST Arabidopsis thaliana protein match is: unknown protein (TAIR:AT5G49830.1); Has 304 Blast hits to 243 proteins in 98 species: Archae - 0; Bacteria - 22; Metazoa - 141; Fungi - 74; Plants - 62; Viruses - 0; Other Eukaryotes - 5 (source: NCBI BLink). | …	T
AT1G10390	-0.107161	6.99648	-1.06857	0.300785	0.367011	-6.73772	A10vsC	NA	NA	NA	NA
AT1G10400	-0.996579	1.63206	-1.69222	0.109568	0.154583	-5.10124	A10vsC	NA	NA	NA	NA
AT1G10410	-0.347549	6.91366	-2.66174	0.0168267	0.0310831	-4.20718	A10vsC	35.2	not assigned.unknown	INVOLVED IN: N-terminal protein myristoylation; LOCATED IN: chloroplast; EXPRESSED IN: 24 plant structures; EXPRESSED DURING: 15 growth stages; CONTAINS InterPro DOMAIN/s: Protein of unknown function DUF1336 (InterPro:IPR009769); BEST Arabidopsis thaliana protein match is: CW14 (TAIR:AT1G59650.1); Has 144 Blast hits to 144 proteins in 21 species: Archae - 0; Bacteria - 0; Metazoa - 9; Fungi - 2; …	T
AT1G10417	-1.27255	2.10252	-4.99816	0.000123206	0.00113363	1.18624	A10vsC	NA	NA	NA	NA
AT1G10419	1.97433	-5.34791	3.28976	0.00450914	0.0102129	-1.93271	A10vsC	34.1	transport.p- and v-ATPases	Pseudogene of AT1G10419 | chr1:3428031-3428425 FORWARDweakly similar to ( 132)AT1G59820| Symbols: ALA3 | haloacid dehalogenase-like hydrolase family protein | chr1:22015264-22023688 FORWARD	T
AT1G10430	-0.321961	5.24978	-2.6823	0.0161297	0.0299818	-4.09129	A10vsC	NA	NA	NA	NA
AT1G10440	1.97433	-5.43596	3.77953	0.00158755	0.0042828	-0.997689	A10vsC	NA	NA	NA	NA
AT1G10450	-0.277916	5.28759	-1.61176	0.126145	0.174374	-5.97095	A10vsC	NA	NA	NA	NA
AT1G10455	-0.263376	-2.91605	-0.36403	0.720499	0.766513	-6.00208	A10vsC	NA	NA	NA	NA
AT1G10460	-0.22516	2.88747	-0.544006	0.593777	0.65385	-6.58042	A10vsC	NA	NA	NA	NA
AT1G10470	-0.836814	6.56746	-4.4491	0.000384365	0.00272424	-0.457567	A10vsC	27.3.5	RNA.regulation of transcription.ARR	Symbols: ARR4, MEE7, ATRR1, IBC7 | ARR4 (RESPONSE REGULATOR 4); protein binding / transcription regulator/ two-component response regulator | chr1:3442327-3443957 REVERSE	T
AT1G10480	0.912001	5.38552	2.27225	0.0368959	0.0605279	-4.95796	A10vsC	NA	NA	NA	NA
AT1G10490	-0.679204	5.19651	-2.11987	0.049647	0.0783928	-5.01863	A10vsC	NA	NA	NA	NA
AT1G10500	0.100602	5.19564	0.596985	0.558693	0.621585	-7.0896	A10vsC	16.5	secondary metabolism.sulfur-containing	Symbols: ATCPISCA | ATCPISCA (chloroplast-localized IscA-like protein); structural molecule | chr1:3460000-3461485 REVERSE	T
AT1G10510	-0.405375	4.495	-2.78874	0.012943	0.0248499	-3.75542	A10vsC	NA	NA	NA	NA
AT1G10520	-1.20043	2.06147	-3.10894	0.00661496	0.014078	-2.57969	A10vsC	NA	NA	NA	NA
AT1G10522	2.26478	4.44822	5.68544	3.10926e-05	0.000386246	2.15476	A10vsC	NA	NA	NA	NA
AT1G10530	-1.25619	2.27024	-4.08676	0.000825716	0.0042828	-0.679537	A10vsC	NA	NA	NA	NA
AT1G10538	1.03501	-5.19194	1.37964	0.186272	0.24344	-5.11871	A10vsC	NA	NA	NA	NA
AT1G10540	0.0445728	0.335185	0.0892684	0.929953	0.943622	-6.26968	A10vsC	34.99	transport.misc	Symbols: ATNAT8, NAT8 | xanthine/uracil permease family protein | chr1:3474864-3477927 REVERSE	T
AT1G10550	-0.0836498	1.93947	-0.190319	0.851402	0.87938	-6.46123	A10vsC	NA	NA	NA	NA
AT1G10560	-1.00229	1.98426	-2.22607	0.0403973	0.0654947	-4.23462	A10vsC	29.5.11.4.2	protein.degradation.ubiquitin.E3.RING	Symbols: PUB18, ATPUB18 | PUB18 (PLANT U-BOX 18); ubiquitin-protein ligase | chr1:3484580-3486965 FORWARD	T
AT1G10570	-0.327957	4.67072	-2.54343	0.0214324	0.0380028	-4.31324	A10vsC	NA	NA	NA	NA
AT1G10580	-0.246908	5.81472	-1.96988	0.0660299	0.100055	-5.43882	A10vsC	NA	NA	NA	NA
AT1G10585	6.24846	-0.941791	4.80521	0.000183146	0.00153545	0.935412	A10vsC	NA	NA	NA	NA
AT1G10586	1.30256	-4.27413	1.59686	0.129439	0.17832	-4.86966	A10vsC	NA	NA	NA	NA
AT1G10588	1.97433	-5.43596	3.77953	0.00158755	0.0042828	-0.997689	A10vsC	NA	NA	NA	NA
AT1G10590	-0.394176	6.59022	-2.81821	0.012174	0.0235842	-3.89134	A10vsC	NA	NA	NA	NA
AT1G10600	-0.270309	3.33089	-1.40025	0.180125	0.236641	-6.03949	A10vsC	35.1	not assigned.no ontology	FUNCTIONS IN: molecular_function unknown; INVOLVED IN: ubiquitin-dependent protein catabolic process; LOCATED IN: chloroplast; EXPRESSED IN: cultured cell; CONTAINS InterPro DOMAIN/s: Mov34/MPN/PAD-1 (InterPro:IPR000555); BEST Arabidopsis thaliana protein match is: unknown protein (TAIR:AT4G16144.1); Has 753 Blast hits to 752 proteins in 167 species: Archae - 0; Bacteria - 0; Metazoa - 359; Fungi…	T
AT1G10610	-0.311706	3.03287	-1.63578	0.120984	0.168211	-5.6887	A10vsC	NA	NA	NA	NA
AT1G10620	1.9995	-4.68376	2.3106	0.0342051	0.0567394	-3.72605	A10vsC	NA	NA	NA	NA
AT1G10630	-0.287516	6.18118	-1.62944	0.122328	0.16981	-5.97902	A10vsC	29.4	protein.postranslational modification	Symbols: ATARFA1F | ATARFA1F (ARABIDOPSIS THALIANA ADP-RIBOSYLATION FACTOR A1F); GTP binding / copper ion binding / phospholipase activator/ protein binding | chr1:3512795-3514729 REVERSE	T
AT1G10640	-3.28562	4.83865	-3.18648	0.00561404	0.0122828	-2.59845	A10vsC	NA	NA	NA	NA
AT1G10650	1.01063	4.91063	6.6562	4.93801e-06	9.7119e-05	4.04662	A10vsC	NA	NA	NA	NA
AT1G10652	1.97433	-4.93395	2.34316	0.0320654	0.0536494	-3.66284	A10vsC	NA	NA	NA	NA
AT1G10657	0.00255298	1.35464	0.00576934	0.995467	0.996364	-6.46295	A10vsC	NA	NA	NA	NA
AT1G10660	0.00293035	5.02891	0.0156541	0.9877	0.990345	-7.28338	A10vsC	NA	NA	NA	NA
AT1G10670	-0.309927	7.52796	-1.43146	0.171133	0.226417	-6.29419	A10vsC	8.2.11	TCA / org transformation.other organic acid transformatons.atp-citrate lyase	Symbols: ACLA-1 | ACLA-1; ATP citrate synthase | chr1:3535387-3538281 FORWARD	T
AT1G10680	-3.25668	0.673399	-5.50781	4.41346e-05	0.000507519	2.2859	A10vsC	34.16	transport.ABC transporters and multidrug resistance systems	Symbols: PGP10 | PGP10 (P-GLYCOPROTEIN 10); ATPase, coupled to transmembrane movement of substances | chr1:3538470-3543782 REVERSE	T
AT1G10682	-1.60535	7.39452	-6.23848	1.07304e-05	0.000169112	3.19918	A10vsC	NA	NA	NA	NA
AT1G10690	-0.63978	2.99334	-3.1155	0.00652386	0.0139161	-2.86231	A10vsC	NA	NA	NA	NA
AT1G10700	1.17228	5.43401	5.81443	2.41718e-05	0.000317936	2.35781	A10vsC	NA	NA	NA	NA
AT1G10705	1.97433	-5.43596	3.77953	0.00158755	0.0042828	-0.997689	A10vsC	NA	NA	NA	NA
AT1G10710	-3.09576	-0.0947525	-6.02179	1.62007e-05	0.00023356	3.21347	A10vsC	NA	NA	NA	NA
AT1G10717	1.97433	-5.43596	3.77953	0.00158755	0.0042828	-0.997689	A10vsC	NA	NA	NA	NA
AT1G10720	-0.233534	4.92736	-2.01665	0.0604611	0.0927901	-5.30039	A10vsC	NA	NA	NA	NA
AT1G10730	-0.0389764	3.96556	-0.276191	0.785861	0.823324	-7.01027	A10vsC	NA	NA	NA	NA
AT1G10740	0.962599	4.99625	7.36297	1.40214e-06	3.68706e-05	5.27422	A10vsC	NA	NA	NA	NA
AT1G10745	1.97433	-5.43596	3.77953	0.00158755	0.0042828	-0.997689	A10vsC	NA	NA	NA	NA
AT1G10747	2.45461	-4.83973	3.67368	0.00198964	0.00522577	-1.20336	A10vsC	NA	NA	NA	NA
AT1G10750	-1.24482	3.59147	-3.52079	0.00275694	0.00690364	-1.95411	A10vsC	NA	NA	NA	NA
AT1G10760	-2.48524	6.17405	-11.216	4.29589e-09	6.12448e-07	11.2131	A10vsC	NA	NA	NA	NA
AT1G10770	-1.19816	-0.64903	-2.03587	0.0582975	0.089892	-4.36837	A10vsC	NA	NA	NA	NA
AT1G10780	-1.82245	2.45981	-2.6354	0.017762	0.0325546	-3.46947	A10vsC	NA	NA	NA	NA
AT1G10790	0.288657	0.603245	0.83707	0.414619	0.483561	-5.95283	A10vsC	35.1.41	not assigned.no ontology.hydroxyproline rich proteins	FUNCTIONS IN: molecular_function unknown; INVOLVED IN: biological_process unknown; LOCATED IN: cellular_component unknown; BEST Arabidopsis thaliana protein match is: hydroxyproline-rich glycoprotein family protein (TAIR:AT3G56590.2); Has 40 Blast hits to 40 proteins in 7 species: Archae - 0; Bacteria - 0; Metazoa - 0; Fungi - 0; Plants - 40; Viruses - 0; Other Eukaryotes - 0 (source: NCBI BLink)…	T
AT1G10800	1.19111	0.215596	2.64128	0.0175489	0.0322331	-3.32178	A10vsC	NA	NA	NA	NA
AT1G10810	-0.432348	2.18402	-1.34407	0.197276	0.255895	-5.65042	A10vsC	NA	NA	NA	NA
AT1G10820	-1.08897	4.95985	-7.37437	1.37471e-06	3.64949e-05	5.39866	A10vsC	NA	NA	NA	NA
AT1G10830	-0.162153	3.22476	-0.816767	0.425801	0.494334	-6.48346	A10vsC	NA	NA	NA	NA
AT1G10840	-0.51827	7.20859	-3.67199	0.00199683	0.00524136	-2.12224	A10vsC	NA	NA	NA	NA
AT1G10850	-0.330788	4.08752	-0.869638	0.397083	0.466446	-6.54784	A10vsC	30.2.3	signalling.receptor kinases.leucine rich repeat III	ATP binding / protein binding / protein kinase/ protein serine/threonine kinase | chr1:3611747-3614613 FORWARD	T
AT1G10865	-0.236515	5.54159	-1.39235	0.182463	0.239316	-6.30446	A10vsC	35.1	not assigned.no ontology	FUNCTIONS IN: molecular_function unknown; INVOLVED IN: biological_process unknown; LOCATED IN: cellular_component unknown; CONTAINS InterPro DOMAIN/s: Cytochrome c oxidase assembly protein PET191, N-terminal (InterPro:IPR018793); Has 170 Blast hits to 170 proteins in 83 species: Archae - 0; Bacteria - 0; Metazoa - 85; Fungi - 61; Plants - 21; Viruses - 0; Other Eukaryotes - 3 (source: NCBI BLink)…	T
AT1G10870	0.311079	5.51717	2.03856	0.0580011	0.0894848	-5.34199	A10vsC	NA	NA	NA	NA
AT1G10880	2.00518	-4.8459	3.02708	0.00786163	0.0162849	-2.43332	A10vsC	NA	NA	NA	NA
AT1G10890	-0.205736	6.94266	-1.38203	0.185549	0.242677	-6.36379	A10vsC	NA	NA	NA	NA
AT1G10900	-0.237959	5.7887	-1.40751	0.178	0.234201	-6.27741	A10vsC	NA	NA	NA	NA
AT1G10910	-0.799362	4.60668	-3.90848	0.00120614	0.0042828	-1.51377	A10vsC	35.1.5	not assigned.no ontology.pentatricopeptide (PPR) repeat-containing protein	INVOLVED IN: biological_process unknown; EXPRESSED IN: 22 plant structures; EXPRESSED DURING: 13 growth stages; CONTAINS InterPro DOMAIN/s: Pentatricopeptide repeat (InterPro:IPR002885); BEST Arabidopsis thaliana protein match is: PTAC2 (PLASTID TRANSCRIPTIONALLY ACTIVE2) (TAIR:AT1G74850.1); Has 17570 Blast hits to 5782 proteins in 175 species: Archae - 1; Bacteria - 18; Metazoa - 305; Fungi - 26…	T
AT1G10920	-0.0796357	3.27149	-0.273946	0.787556	0.824789	-6.9836	A10vsC	20.1.7	stress.biotic.PR-proteins	Symbols: LOV1 | LOV1; ATP binding | chr1:3644420-3647768 REVERSE	T
AT1G10930	-1.08505	3.77427	-3.6558	0.00206701	0.00540511	-1.71958	A10vsC	28.99	DNA.unspecified	Symbols: ATSGS1, RECQ4A, ATRECQ4A | RECQ4A; ATP binding / ATP-dependent helicase/ helicase/ nucleic acid binding | chr1:3647894-3655590 REVERSE	T
AT1G10940	-0.159503	6.66387	-1.42475	0.173035	0.228534	-6.30704	A10vsC	29.4	protein.postranslational modification	Symbols: ASK1, SNRK2-4, SNRK2.4, SRK2A | SNRK2.4 (SNF1-RELATED PROTEIN KINASE 2.4); kinase | chr1:3655777-3658578 REVERSE	T
AT1G10950	-0.370548	6.84574	-3.19932	0.00546331	0.0120313	-3.11553	A10vsC	NA	NA	NA	NA
AT1G10960	1.63405	5.98786	7.96635	5.04592e-07	1.72026e-05	6.2899	A10vsC	1.1.5.2	PS.lightreaction.other electron carrier (ox/red).ferredoxin	Symbols: ATFD1 | ATFD1 (FERREDOXIN 1); 2 iron, 2 sulfur cluster binding / electron carrier/ iron-sulfur cluster binding | chr1:3664386-3665039 FORWARD	T
AT1G10970	-0.147923	3.28395	-0.512345	0.61526	0.672968	-6.80736	A10vsC	34.12	transport.metal	Symbols: ZIP4, ATZIP4 | ZIP4 (ZINC TRANSPORTER 4 PRECURSOR); cation transmembrane transporter/ copper ion transmembrane transporter | chr1:3665087-3667139 REVERSE	T
AT1G10980	-0.402709	-0.926434	-0.54136	0.595558	0.6554	-6.03474	A10vsC	35.2	not assigned.unknown	INVOLVED IN: biological_process unknown; LOCATED IN: vacuole; EXPRESSED IN: 8 plant structures; EXPRESSED DURING: 6 growth stages; CONTAINS InterPro DOMAIN/s: Transmembrane receptor, eukaryota (InterPro:IPR009637); BEST Arabidopsis thaliana protein match is: unknown protein (TAIR:AT1G61670.1); Has 482 Blast hits to 481 proteins in 121 species: Archae - 0; Bacteria - 0; Metazoa - 255; Fungi - 99; …	T
AT1G10990	1.35737	5.36288	5.27061	7.08922e-05	0.000735341	1.22854	A10vsC	NA	NA	NA	NA
AT1G11000	-0.603306	3.90088	-1.45417	0.164822	0.219173	-5.81601	A10vsC	20.1.3.1	stress.biotic.signalling.MLO-like	Symbols: MLO4, ATMLO4 | MLO4 (MILDEW RESISTANCE LOCUS O 4); calmodulin binding | chr1:3671756-3675979 REVERSE	T
AT1G11010	1.97433	-5.43596	3.77953	0.00158755	0.0042828	-0.997689	A10vsC	NA	NA	NA	NA
AT1G11020	-0.364811	4.00247	-2.45367	0.0257026	0.0444571	-4.37461	A10vsC	NA	NA	NA	NA
AT1G11030	1.97433	-5.43596	3.77953	0.00158755	0.0042828	-0.997689	A10vsC	NA	NA	NA	NA
AT1G11040	2.01876	-1.75591	2.77034	0.0134466	0.025666	-2.97208	A10vsC	NA	NA	NA	NA
AT1G11050	1.83811	5.80338	7.19628	1.87541e-06	4.59771e-05	4.92655	A10vsC	NA	NA	NA	NA
AT1G11055	1.46943	-2.41969	1.282	0.217721	0.278275	-5.3144	A10vsC	NA	NA	NA	NA
AT1G11060	-0.240718	4.25263	-1.37195	0.188609	0.246198	-6.15557	A10vsC	NA	NA	NA	NA
AT1G11070	-0.460722	1.7275	-0.83093	0.417981	0.486857	-6.37427	A10vsC	35.1.41	not assigned.no ontology.hydroxyproline rich proteins	LOCATED IN: cellular_component unknown; EXPRESSED IN: inflorescence meristem, flower, root, leaf; EXPRESSED DURING: 4 anthesis, LP.04 four leaves visible, LP.02 two leaves visible, petal differentiation and expansion stage; BEST Arabidopsis thaliana protein match is: proline-rich family protein (TAIR:AT1G61080.1); Has 36868 Blast hits to 20071 proteins in 902 species: Archae - 56; Bacteria - 5524…	T
AT1G11080	-0.0353185	4.48498	-0.0894286	0.929827	0.943571	-7.07465	A10vsC	NA	NA	NA	NA
AT1G11090	-0.446417	3.9239	-2.75204	0.0139662	0.026527	-3.73474	A10vsC	NA	NA	NA	NA
AT1G11100	1.06257	4.02691	4.02308	0.00094524	0.0042828	-1.16001	A10vsC	NA	NA	NA	NA
AT1G11110	3.30719	-3.62692	3.03243	0.00777342	0.0161423	-2.42529	A10vsC	35.2	not assigned.unknown	FUNCTIONS IN: molecular_function unknown; INVOLVED IN: biological_process unknown; LOCATED IN: cellular_component unknown; CONTAINS InterPro DOMAIN/s: LisH dimerisation motif, subgroup (InterPro:IPR013720), CTLH, C-terminal to LisH motif (InterPro:IPR006595), LisH dimerisation motif (InterPro:IPR006594), CT11-RanBPM (InterPro:IPR013144); BEST Arabidopsis thaliana protein match is: unknown protein…	T
AT1G11112	-0.134414	-2.34085	-0.211342	0.835232	0.865684	-6.04967	A10vsC	NA	NA	NA	NA
AT1G11120	-1.5489	1.79086	-2.45666	0.025548	0.0442196	-3.76269	A10vsC	NA	NA	NA	NA
AT1G11125	-0.0974028	1.60114	-0.239374	0.81379	0.847138	-6.44874	A10vsC	35.2	not assigned.unknown	unknown protein; BEST Arabidopsis thaliana protein match is: unknown protein (TAIR:AT1G61170.1).	T
AT1G11130	-0.628573	4.96574	-1.71899	0.104485	0.148341	-5.60294	A10vsC	NA	NA	NA	NA
AT1G11145	1.446	-4.47971	2.13645	0.0480855	0.0762525	-4.01433	A10vsC	NA	NA	NA	NA
AT1G11150	-0.498161	1.74667	-1.68433	0.111105	0.156386	-5.25755	A10vsC	NA	NA	NA	NA
AT1G11160	-1.45239	2.93744	-3.20828	0.00536051	0.0118354	-2.40438	A10vsC	NA	NA	NA	NA
AT1G11170	-1.34587	4.01886	-4.83491	0.00017226	0.0014652	0.733984	A10vsC	NA	NA	NA	NA
AT1G11175	-0.863314	4.38236	-2.22665	0.0403517	0.0654335	-4.94199	A10vsC	NA	NA	NA	NA
AT1G11180	-0.0810678	2.76121	-0.206205	0.839176	0.869095	-6.94463	A10vsC	NA	NA	NA	NA
AT1G11185	2.00419	5.55594	5.71414	2.9393e-05	0.000371646	2.10436	A10vsC	NA	NA	NA	NA
AT1G11190	-0.61592	3.26592	-1.42766	0.172208	0.227658	-5.87004	A10vsC	NA	NA	NA	NA
AT1G11200	0.499556	4.21451	3.04897	0.00750731	0.0156644	-3.24709	A10vsC	NA	NA	NA	NA
AT1G11210	-4.75701	3.54083	-10.4005	1.27869e-08	1.2763e-06	9.99102	A10vsC	NA	NA	NA	NA
AT1G11220	-1.03721	1.24817	-1.7611	0.0969063	0.139033	-4.92279	A10vsC	NA	NA	NA	NA
AT1G11230	2.44954	-4.66072	3.11076	0.00658957	0.0140329	-2.27319	A10vsC	NA	NA	NA	NA
AT1G11240	-0.612825	6.26403	-2.65938	0.0169086	0.0312154	-4.17208	A10vsC	NA	NA	NA	NA
AT1G11250	-1.06338	-3.18806	-1.38138	0.185746	0.242867	-5.19389	A10vsC	31.4	cell.vesicle transport	Symbols: SYP125, ATSYP125 | SYP125 (SYNTAXIN OF PLANTS 125); SNAP receptor | chr1:3768724-3769706 FORWARD	T
AT1G11260	-1.04066	5.81732	-2.40947	0.0280899	0.0480304	-4.66925	A10vsC	34.2	transport.sugars	Symbols: STP1, ATSTP1 | STP1 (SUGAR TRANSPORTER 1); carbohydrate transmembrane transporter/ sugar:hydrogen symporter | chr1:3777328-3780337 FORWARD	T
AT1G11265	1.97433	-5.43596	3.77953	0.00158755	0.0042828	-0.997689	A10vsC	NA	NA	NA	NA
AT1G11270	0.63527	3.84409	3.4466	0.00322941	0.00780234	-2.31899	A10vsC	NA	NA	NA	NA
AT1G11280	-0.681157	5.07396	-3.15758	0.0059683	0.0128995	-3.03312	A10vsC	NA	NA	NA	NA
AT1G11290	0.197967	1.51815	0.765449	0.454911	0.522972	-6.18422	A10vsC	35.1.5	not assigned.no ontology.pentatricopeptide (PPR) repeat-containing protein	Symbols: CRR22 | CRR22 (CHLORORESPIRATORY REDUCTION22); endonuclease | chr1:3791454-3793883 REVERSE	T
AT1G11300	3.26823	4.68868	10.949	6.09693e-09	7.87759e-07	10.8863	A10vsC	30.2.24	signalling.receptor kinases.S-locus glycoprotein like	ATP binding / carbohydrate binding / kinase/ protein kinase/ protein serine/threonine kinase/ protein tyrosine kinase/ sugar binding | chr1:3794238-3800719 FORWARD	T
AT1G11310	1.05398	7.58437	9.06278	8.86059e-08	4.96287e-06	8.05901	A10vsC	20.1.3.1	stress.biotic.signalling.MLO-like	Symbols: MLO2, ATMLO2, PMR2 | MLO2 (MILDEW RESISTANCE LOCUS O 2); calmodulin binding | chr1:3800738-3804185 REVERSE	T
AT1G11320	-0.394064	1.96998	-1.18494	0.252977	0.316425	-5.82844	A10vsC	NA	NA	NA	NA
AT1G11330	1.62024	6.36194	9.37339	5.55525e-08	3.50519e-06	8.52531	A10vsC	NA	NA	NA	NA
AT1G11340	1.50522	-4.30977	1.74664	0.0994523	0.142129	-4.63779	A10vsC	NA	NA	NA	NA
AT1G11350	0.655175	2.34755	2.75446	0.0138964	0.0264216	-3.59612	A10vsC	NA	NA	NA	NA
AT1G11360	-0.682193	5.1319	-4.5487	0.000312028	0.00231173	-0.177038	A10vsC	NA	NA	NA	NA
AT1G11362	1.22667	-4.77864	1.55467	0.139163	0.189667	-4.89122	A10vsC	NA	NA	NA	NA
AT1G11370	1.9393	-4.90764	2.21544	0.0412456	0.0666819	-3.88688	A10vsC	NA	NA	NA	NA
AT1G11380	-0.95012	4.13893	-5.02814	0.000115887	0.0010819	0.929473	A10vsC	NA	NA	NA	NA
AT1G11390	-0.233867	4.21279	-1.04047	0.31326	0.380062	-6.44399	A10vsC	NA	NA	NA	NA
AT1G11400	-0.332061	5.60611	-2.60992	0.0187138	0.0340313	-4.2667	A10vsC	NA	NA	NA	NA
AT1G11410	0.221588	2.507	1.00628	0.328941	0.396288	-6.19636	A10vsC	NA	NA	NA	NA
AT1G11420	-0.284893	3.94407	-1.45226	0.165347	0.219739	-5.97979	A10vsC	NA	NA	NA	NA
AT1G11430	-0.506083	4.99449	-3.51632	0.00278336	0.00696091	-2.31918	A10vsC	NA	NA	NA	NA
AT1G11440	-0.667384	3.50298	-3.41264	0.00347174	0.00830531	-2.37855	A10vsC	35.2	not assigned.unknown	FUNCTIONS IN: molecular_function unknown; INVOLVED IN: biological_process unknown; LOCATED IN: cellular_component unknown; EXPRESSED IN: 22 plant structures; EXPRESSED DURING: 13 growth stages; BEST Arabidopsis thaliana protein match is: glycine-rich protein (TAIR:AT3G29075.1); Has 22740 Blast hits to 8622 proteins in 417 species: Archae - 22; Bacteria - 573; Metazoa - 11353; Fungi - 2147; Plants…	T
AT1G11450	-0.553693	4.68414	-1.62441	0.123404	0.171117	-5.77793	A10vsC	NA	NA	NA	NA
AT1G11460	-1.75864	0.264161	-3.48161	0.00299717	0.00738462	-1.7353	A10vsC	NA	NA	NA	NA
AT1G11470	1.97433	-5.13086	2.77513	0.0133137	0.0254503	-2.89507	A10vsC	35.2	not assigned.unknown	FUNCTIONS IN: molecular_function unknown; INVOLVED IN: biological_process unknown; LOCATED IN: chloroplast; BEST Arabidopsis thaliana protein match is: pentatricopeptide (PPR) repeat-containing protein (TAIR:AT1G02370.1); Has 7 Blast hits to 7 proteins in 1 species: Archae - 0; Bacteria - 0; Metazoa - 0; Fungi - 0; Plants - 7; Viruses - 0; Other Eukaryotes - 0 (source: NCBI BLink). | chr1:3859874…	T
AT1G11475	-0.354438	4.94056	-1.31292	0.207337	0.266803	-6.24553	A10vsC	NA	NA	NA	NA
AT1G11480	-0.0916791	6.72991	-0.832442	0.417151	0.485998	-6.96297	A10vsC	NA	NA	NA	NA
AT1G11482	5.82279	1.30798	4.54559	0.000314065	0.0023219	0.381562	A10vsC	NA	NA	NA	NA
AT1G11490	-0.692196	-0.856303	-1.33274	0.200888	0.259781	-5.33209	A10vsC	NA	NA	NA	NA
AT1G11500	0.0316814	-0.128081	0.0711701	0.944126	0.955221	-6.2817	A10vsC	NA	NA	NA	NA
AT1G11510	0.833586	-4.45274	0.873747	0.394907	0.464341	-5.66838	A10vsC	NA	NA	NA	NA
AT1G11520	0.183629	-4.47354	0.27764	0.784768	0.822464	-6.01123	A10vsC	NA	NA	NA	NA
AT1G11530	-3.8162	3.49435	-8.24776	3.18356e-07	1.22337e-05	6.99924	A10vsC	21.1	redox.thioredoxin	Symbols: ATCXXS1 | ATCXXS1 (C-terminal cysteine residue is changed to a serine 1); protein disulfide isomerase | chr1:3874437-3875484 FORWARD	T
AT1G11540	-1.8626	3.24472	-3.66356	0.00203307	0.00532681	-1.55729	A10vsC	NA	NA	NA	NA
AT1G11545	-2.43187	4.55922	-4.11982	0.000769802	0.0042828	-0.67106	A10vsC	NA	NA	NA	NA
AT1G11550	1.97433	-5.43596	3.77953	0.00158755	0.0042828	-0.997689	A10vsC	NA	NA	NA	NA
AT1G11560	-0.45389	-2.48614	-0.767706	0.453605	0.521617	-5.80018	A10vsC	NA	NA	NA	NA
AT1G11570	-1.13053	0.695176	-2.98788	0.00853732	0.0174555	-2.72138	A10vsC	NA	NA	NA	NA
AT1G11572	1.60861	-2.88251	2.04316	0.0574962	0.0888168	-4.2389	A10vsC	NA	NA	NA	NA
AT1G11580	1.46858	9.44313	4.58806	0.000287421	0.00217094	-0.0866235	A10vsC	10.8.1	cell wall.pectin*esterases.PME	Symbols: ATPMEPCRA, PMEPCRA | PMEPCRA (METHYLESTERASE PCR A); enzyme inhibitor/ pectinesterase | chr1:3888690-3890811 FORWARD	T
AT1G11590	3.30719	-4.39166	3.54229	0.00263337	0.00663562	-1.45524	A10vsC	NA	NA	NA	NA
AT1G11592	-0.618546	4.10148	-4.19994	0.000649688	0.00408614	-0.750591	A10vsC	NA	NA	NA	NA
AT1G11593	1.97433	-5.43596	3.77953	0.00158755	0.0042828	-0.997689	A10vsC	26.18	misc.invertase/pectin methylesterase inhibitor family protein	enzyme inhibitor/ pectinesterase | chr1:3898002-3898609 FORWARDmoderately similar to ( 350)AT3G27999enzyme inhibitor/ pectinesterase | chr3:10404123-10404692 FORWARD	T
AT1G11595	1.97433	-5.21891	2.95869	0.00907685	0.0184062	-2.55604	A10vsC	NA	NA	NA	NA
AT1G11600	1.03503	0.140076	1.85546	0.0816472	0.120014	-4.64699	A10vsC	NA	NA	NA	NA
AT1G11608	1.97433	-5.30696	3.13566	0.0062516	0.0134109	-2.22434	A10vsC	29.5.11.4.3.2	protein.degradation.ubiquitin.E3.SCF.FBOX	FUNCTIONS IN: molecular_function unknown; INVOLVED IN: biological_process unknown; LOCATED IN: cellular_component unknown; CONTAINS InterPro DOMAIN/s: F-box associated (InterPro:IPR006527); BEST Arabidopsis thaliana protein match is: F-box family protein (TAIR:AT1G11620.1); Has 7 Blast hits to 7 proteins in 1 species: Archae - 0; Bacteria - 0; Metazoa - 0; Fungi - 0; Plants - 7; Viruses - 0; Othe…	T
AT1G11610	4.56187	-2.83852	6.86769	3.36398e-06	7.14327e-05	4.44475	A10vsC	NA	NA	NA	NA
AT1G11620	0.0091077	-4.79879	0.0108088	0.991507	0.993415	-6.03663	A10vsC	NA	NA	NA	NA
AT1G11630	-0.285739	3.89328	-1.19321	0.24981	0.313081	-6.2889	A10vsC	NA	NA	NA	NA
AT1G11640	1.97433	-5.43596	3.77953	0.00158755	0.0042828	-0.997689	A10vsC	NA	NA	NA	NA
AT1G11650	0.193882	8.0366	1.73186	0.102116	0.14546	-5.85069	A10vsC	27.3.99	RNA.regulation of transcription.unclassified	Symbols: ATRBP45B, RBP45B | RNA-binding protein 45 (RBP45), putative | chr1:3914774-3918176 FORWARD	T
AT1G11655	-1.91228	-1.48456	-3.83182	0.0014201	0.0042828	-0.939688	A10vsC	NA	NA	NA	NA
AT1G11660	-0.175795	6.14489	-1.56404	0.136951	0.187094	-6.08005	A10vsC	NA	NA	NA	NA
AT1G11670	-0.0774122	5.99467	-0.284237	0.779796	0.818154	-7.23265	A10vsC	34.99	transport.misc	MATE efflux family protein | chr1:3928162-3931576 REVERSE	T
AT1G11680	0.24216	7.18637	1.32491	0.203418	0.262604	-6.44846	A10vsC	NA	NA	NA	NA
AT1G11684	2.53351	-4.82575	3.97776	0.00104083	0.0042828	-0.619457	A10vsC	NA	NA	NA	NA
AT1G11690	2.80279	-4.5879	4.14442	0.000730711	0.0042828	-0.302158	A10vsC	NA	NA	NA	NA
AT1G11700	1.62515	2.63146	4.86524	0.000161825	0.00139352	0.817875	A10vsC	NA	NA	NA	NA
AT1G11710	0.303084	2.27843	1.2902	0.214928	0.275085	-5.88705	A10vsC	NA	NA	NA	NA
AT1G11720	-0.26688	3.48551	-1.48205	0.157341	0.210714	-5.86467	A10vsC	2.1.2.2	major CHO metabolism.synthesis.starch.starch synthase	Symbols: ATSS3 | ATSS3 (starch synthase 3); starch synthase/ transferase, transferring glycosyl groups | chr1:3952511-3957044 FORWARD	T
AT1G11730	-0.956041	1.87379	-2.60121	0.0190504	0.0344106	-3.56364	A10vsC	NA	NA	NA	NA
AT1G11735	0.0278622	-3.18279	0.0286357	0.977502	0.982071	-6.05295	A10vsC	NA	NA	NA	NA
AT1G11740	-1.54995	1.82071	-3.37063	0.0037966	0.00887056	-2.00728	A10vsC	NA	NA	NA	NA
AT1G11750	-0.691954	5.14501	-4.27967	0.000548971	0.00358348	-0.693733	A10vsC	NA	NA	NA	NA
AT1G11755	-0.27854	3.78763	-1.67602	0.112745	0.1583	-5.62869	A10vsC	NA	NA	NA	NA
AT1G11760	-0.718684	3.42043	-4.48796	0.000354301	0.00255725	-0.0738318	A10vsC	NA	NA	NA	NA
AT1G11765	1.97433	-5.30696	2.82481	0.0120078	0.0233164	-2.8039	A10vsC	NA	NA	NA	NA
AT1G11770	0.394771	-4.45274	0.468546	0.645579	0.700132	-5.91905	A10vsC	NA	NA	NA	NA
AT1G11780	-0.28719	3.9644	-1.54952	0.140392	0.191048	-5.82037	A10vsC	NA	NA	NA	NA
AT1G11785	0.413462	-4.46671	0.631986	0.536132	0.600696	-5.85639	A10vsC	NA	NA	NA	NA
AT1G11790	0.677345	4.27928	3.54706	0.00260671	0.00658237	-2.11613	A10vsC	NA	NA	NA	NA
AT1G11800	-0.0832399	3.11717	-0.41697	0.682122	0.732822	-6.73422	A10vsC	NA	NA	NA	NA
AT1G11803	1.97433	-5.43596	3.77953	0.00158755	0.0042828	-0.997689	A10vsC	NA	NA	NA	NA
AT1G11806	3.6386	-4.79879	3.72277	0.00179183	0.00476519	-1.11043	A10vsC	NA	NA	NA	NA
AT1G11810	1.75573	-4.95475	3.275	0.00465279	0.0104847	-1.96949	A10vsC	NA	NA	NA	NA
AT1G11820	-0.799255	4.91029	-3.1567	0.00597942	0.0129219	-3.02594	A10vsC	NA	NA	NA	NA
AT1G11840	-1.06339	9.62931	-3.66325	0.00203444	0.00532957	-2.06752	A10vsC	24.2	Biodegradation of Xenobiotics.lactoylglutathione lyase	Symbols: ATGLX1 | ATGLX1 (GLYOXALASE I HOMOLOG); lactoylglutathione lyase/ metal ion binding | chr1:3995169-3997864 FORWARD	T
AT1G11850	1.97433	-5.08991	2.58679	0.0196201	0.0352866	-3.23585	A10vsC	NA	NA	NA	NA
AT1G11860	-0.821574	6.57427	-3.84223	0.00138892	0.0042828	-1.73248	A10vsC	NA	NA	NA	NA
AT1G11870	-0.342281	3.90505	-2.09166	0.0524119	0.0820934	-4.96244	A10vsC	29.1.11	protein.aa activation.serine-tRNA ligase	Symbols: ATSRS, SRS | SRS (SERYL-TRNA SYNTHETASE); serine-tRNA ligase | chr1:4003846-4006739 FORWARD	T
AT1G11880	-0.613205	2.48431	-2.25139	0.0384415	0.0627267	-4.35593	A10vsC	NA	NA	NA	NA
AT1G11890	-0.0539103	5.57299	-0.344307	0.735003	0.779429	-7.18692	A10vsC	29.3.4.99	protein.targeting.secretory pathway.unspecified	Symbols: SEC22, ATSEC22 | SEC22; transporter | chr1:4010779-4013125 FORWARD	T
AT1G11900	-0.364537	1.7838	-1.38249	0.185411	0.242534	-5.61819	A10vsC	NA	NA	NA	NA
AT1G11905	0.4753	4.04454	3.03605	0.00771453	0.016038	-3.23609	A10vsC	35.2	not assigned.unknown	FUNCTIONS IN: molecular_function unknown; INVOLVED IN: intracellular protein transport; LOCATED IN: endomembrane system, integral to membrane, endoplasmic reticulum; CONTAINS InterPro DOMAIN/s: B-cell receptor-associated 31-like (InterPro:IPR008417); BEST Arabidopsis thaliana protein match is: unknown protein (TAIR:AT5G42570.1); Has 65 Blast hits to 65 proteins in 7 species: Archae - 0; Bacteria …	T
AT1G11910	-0.42891	9.02963	-3.57942	0.00243285	0.00620162	-2.2567	A10vsC	NA	NA	NA	NA
AT1G11915	-0.587462	1.23429	-1.3711	0.188869	0.246487	-5.48651	A10vsC	NA	NA	NA	NA
AT1G11920	-1.5408	-2.19465	-2.44381	0.0262181	0.0452572	-3.55654	A10vsC	NA	NA	NA	NA
AT1G11925	6.98833	1.39777	5.86346	2.19785e-05	0.000294354	2.94326	A10vsC	NA	NA	NA	NA
AT1G11930	-0.519909	5.69421	-4.84962	0.000167116	0.00142947	0.398631	A10vsC	NA	NA	NA	NA
AT1G11940	0.0284578	3.52539	0.146735	0.885135	0.906678	-6.87452	A10vsC	NA	NA	NA	NA
AT1G11950	-1.14066	2.41847	-2.86567	0.0110276	0.0217194	-3.14543	A10vsC	NA	NA	NA	NA
AT1G11960	-0.193676	4.2519	-0.863978	0.400096	0.469422	-6.61834	A10vsC	20.2.3	stress.abiotic.drought/salt	FUNCTIONS IN: molecular_function unknown; INVOLVED IN: biological_process unknown; LOCATED IN: plasma membrane; EXPRESSED IN: 22 plant structures; EXPRESSED DURING: 13 growth stages; CONTAINS InterPro DOMAIN/s: Protein of unknown function DUF221 (InterPro:IPR003864); BEST Arabidopsis thaliana protein match is: early-responsive to dehydration protein-related / ERD protein-related (TAIR:AT1G62320.1…	T
AT1G11970	3.00734	-5.08375	3.9944	0.00100465	0.0042828	-0.588109	A10vsC	35.2	not assigned.unknown	FUNCTIONS IN: molecular_function unknown; INVOLVED IN: protein modification process; LOCATED IN: cellular_component unknown; CONTAINS InterPro DOMAIN/s: Ubiquitin (InterPro:IPR000626); Has 216 Blast hits to 216 proteins in 65 species: Archae - 0; Bacteria - 0; Metazoa - 129; Fungi - 14; Plants - 69; Viruses - 1; Other Eukaryotes - 3 (source: NCBI BLink). | chr1:4044370-4044669 FORWARD	T
AT1G11980	1.97433	-5.08991	3.81708	0.0014654	0.0042828	-0.925899	A10vsC	29.5.11.1	protein.degradation.ubiquitin.ubiquitin	Symbols: RUB3 | RUB3 (UBIQUITIN-RELATED PROTEIN 3) | chr1:4045619-4045855 FORWARD	T
AT1G11990	2.45392	-3.91509	2.64352	0.0174686	0.0321033	-3.13676	A10vsC	NA	NA	NA	NA
AT1G12000	0.179056	7.07162	0.604358	0.553899	0.617302	-7.12593	A10vsC	NA	NA	NA	NA
AT1G12010	-0.543048	6.63797	-1.46078	0.163024	0.217146	-6.24704	A10vsC	NA	NA	NA	NA
AT1G12013	0.328641	-1.55627	0.59958	0.557003	0.620085	-5.93549	A10vsC	NA	NA	NA	NA
AT1G12015	1.46582	-4.13464	1.61511	0.125414	0.173501	-4.81764	A10vsC	NA	NA	NA	NA
AT1G12020	0.19391	3.56191	0.934503	0.36364	0.432399	-6.54601	A10vsC	NA	NA	NA	NA
AT1G12030	4.42257	3.06671	9.83383	2.83605e-08	2.22133e-06	9.36965	A10vsC	NA	NA	NA	NA
AT1G12040	-2.52532	5.11501	-3.60003	0.0023282	0.00599763	-1.82475	A10vsC	10.5.3	cell wall.cell wall proteins.LRR	Symbols: LRX1 | LRX1 (LEUCINE-RICH REPEAT/EXTENSIN 1); histidine phosphotransfer kinase/ protein binding / structural constituent of cell wall | chr1:4070124-4072567 FORWARD	T
AT1G12050	-0.142758	5.73738	-1.2356	0.234064	0.296255	-6.48658	A10vsC	NA	NA	NA	NA
AT1G12060	0.182121	2.95718	0.613168	0.548199	0.611994	-6.61048	A10vsC	33.99	development.unspecified	Symbols: ATBAG5 | ATBAG5 (ARABIDOPSIS THALIANA BCL-2-ASSOCIATED ATHANOGENE 5); protein binding | chr1:4076334-4077024 FORWARD	T
AT1G12064	0.0747082	-4.72767	0.0827731	0.935037	0.947896	-6.0311	A10vsC	NA	NA	NA	NA
AT1G12070	-1.46908	-0.792648	-2.05042	0.0567077	0.0877861	-4.32618	A10vsC	NA	NA	NA	NA
AT1G12080	-3.76779	6.13138	-4.59363	0.0002841	0.00215171	0.21051	A10vsC	NA	NA	NA	NA
AT1G12090	-2.51137	6.46678	-4.68524	0.000234791	0.00185985	0.208523	A10vsC	NA	NA	NA	NA
AT1G12100	-0.0669179	-1.44092	-0.0626921	0.950772	0.960633	-6.08538	A10vsC	NA	NA	NA	NA
AT1G12110	-1.96314	6.88443	-6.71247	4.45593e-06	8.91105e-05	4.13624	A10vsC	34.4	transport.nitrate	Symbols: NRT1.1, CHL1-1, NRT1, B-1, ATNRT1, CHL1 | NRT1.1; nitrate transmembrane transporter/ transporter | chr1:4105233-4109545 FORWARD	T
AT1G12120	-1.14042	6.29807	-8.36472	2.63661e-07	1.0767e-05	6.99266	A10vsC	NA	NA	NA	NA
AT1G12130	0.234311	-0.424913	0.737717	0.471141	0.539175	-6.02142	A10vsC	NA	NA	NA	NA
AT1G12140	-0.307977	5.81837	-1.5963	0.129564	0.178471	-5.9945	A10vsC	16.5.1.1.1.10	secondary metabolism.sulfur-containing.glucosinolates.synthesis.aliphatic.flavin-containing monooxygenase	Symbols: FMO GS-OX5 | FMO GS-OX5 (FLAVIN-MONOOXYGENASE GLUCOSINOLATE S-OXYGENASE 5); 8-methylthiopropyl glucosinolate S-oxygenase/ flavin-containing monooxygenase/ monooxygenase | chr1:4121369-4124595 FORWARD	T
AT1G12140	-0.307977	5.81837	-1.5963	0.129564	0.178471	-5.9945	A10vsC	26.7	misc.oxidases - copper, flavone etc	Symbols: FMO GS-OX5 | FMO GS-OX5 (FLAVIN-MONOOXYGENASE GLUCOSINOLATE S-OXYGENASE 5); 8-methylthiopropyl glucosinolate S-oxygenase/ flavin-containing monooxygenase/ monooxygenase | chr1:4121369-4124595 FORWARD	T
AT1G12150	-2.14347	-0.222259	-4.08323	0.000831915	0.0042828	-0.485325	A10vsC	35.2	not assigned.unknown	FUNCTIONS IN: molecular_function unknown; INVOLVED IN: biological_process unknown; LOCATED IN: cellular_component unknown; EXPRESSED IN: 6 plant structures; EXPRESSED DURING: L mature pollen stage, M germinated pollen stage, 4 anthesis, petal differentiation and expansion stage; CONTAINS InterPro DOMAIN/s: Protein of unknown function DUF827, plant (InterPro:IPR008545); BEST Arabidopsis thaliana p…	T
AT1G12160	-0.446186	4.88944	-2.97526	0.00876657	0.0178738	-3.46398	A10vsC	NA	NA	NA	NA
AT1G12170	1.97433	-5.43596	3.77953	0.00158755	0.0042828	-0.997689	A10vsC	NA	NA	NA	NA
AT1G12180	1.97433	-4.87286	2.36768	0.0305375	0.0516247	-3.62069	A10vsC	35.2	not assigned.unknown	FUNCTIONS IN: molecular_function unknown; INVOLVED IN: biological_process unknown; LOCATED IN: cellular_component unknown; EXPRESSED IN: embryo; EXPRESSED DURING: C globular stage; BEST Arabidopsis thaliana protein match is: heat shock protein-related (TAIR:AT5G47600.1); Has 5 Blast hits to 5 proteins in 2 species: Archae - 0; Bacteria - 0; Metazoa - 0; Fungi - 0; Plants - 5; Viruses - 0; Other E…	T
AT1G12190	2.82997	-5.19194	3.54858	0.00259831	0.00656514	-1.44179	A10vsC	NA	NA	NA	NA
AT1G12200	2.53815	7.34725	10.876	6.71698e-09	8.41315e-07	10.6885	A10vsC	NA	NA	NA	NA
AT1G12210	0.040207	3.10737	0.192724	0.849548	0.877737	-6.84438	A10vsC	20.1	stress.biotic	Symbols: RFL1 | RFL1 (RPS5-like 1); ATP binding / protein binding | chr1:4140948-4143605 FORWARD	T
AT1G12211	1.16512	-3.95537	1.03657	0.315024	0.381785	-5.50766	A10vsC	NA	NA	NA	NA
AT1G12220	-0.280164	3.33667	-1.10985	0.283119	0.348764	-6.39815	A10vsC	NA	NA	NA	NA
AT1G12230	-0.647073	6.50302	-4.7291	0.000214373	0.00173566	0.136442	A10vsC	NA	NA	NA	NA
AT1G12240	0.78675	6.09798	5.17248	8.64221e-05	0.000859244	1.03281	A10vsC	2.2.1.3.3	major CHO metabolism.degradation.sucrose.invertases.vacuolar	Symbols: ATBETAFRUCT4, VAC-INV | ATBETAFRUCT4; beta-fructofuranosidase/ hydrolase, hydrolyzing O-glycosyl compounds | chr1:4153652-4157644 FORWARD	T
AT1G12244	-0.201262	2.56239	-0.972095	0.345164	0.413453	-6.26312	A10vsC	NA	NA	NA	NA
AT1G12250	-0.27167	3.2323	-1.28864	0.215456	0.275687	-6.11957	A10vsC	NA	NA	NA	NA
AT1G12260	0.883303	2.99815	3.04787	0.0075247	0.0156953	-2.94048	A10vsC	NA	NA	NA	NA
AT1G12270	-0.509532	6.24683	-3.81174	0.00148217	0.0042828	-1.79576	A10vsC	NA	NA	NA	NA
AT1G12280	-0.171716	3.13819	-0.836031	0.415187	0.484086	-6.57209	A10vsC	NA	NA	NA	NA
AT1G12290	-0.832123	3.26507	-3.42719	0.00336578	0.00808841	-2.28831	A10vsC	NA	NA	NA	NA
AT1G12294	1.446	-5.25985	2.30098	0.0348624	0.0576432	-3.73922	A10vsC	NA	NA	NA	NA
AT1G12300	-0.780324	1.82908	-3.43009	0.00334499	0.00804426	-1.96123	A10vsC	NA	NA	NA	NA
AT1G12310	-0.226079	6.24784	-1.52144	0.14725	0.199112	-6.15377	A10vsC	NA	NA	NA	NA
AT1G12320	0.490792	4.51247	1.56732	0.136186	0.186284	-6.03505	A10vsC	NA	NA	NA	NA
AT1G12330	-1.79164	2.17029	-7.00193	2.64492e-06	5.92608e-05	4.96192	A10vsC	NA	NA	NA	NA
AT1G12340	1.94368	-4.99569	2.46281	0.0252334	0.0437569	-3.46238	A10vsC	35.1	not assigned.no ontology	FUNCTIONS IN: molecular_function unknown; INVOLVED IN: intracellular signaling cascade; LOCATED IN: membrane; EXPRESSED IN: male gametophyte, pollen tube; EXPRESSED DURING: L mature pollen stage, M germinated pollen stage; CONTAINS InterPro DOMAIN/s: Cornichon (InterPro:IPR003377); BEST Arabidopsis thaliana protein match is: cornichon family protein (TAIR:AT1G12390.1); Has 463 Blast hits to 463 p…	T
AT1G12350	-0.506179	4.07615	-2.81288	0.0123097	0.0238097	-3.67654	A10vsC	18.4.6	Co-factor and vitamine metabolism.pantothenate.phosphopantothenoylcysteine synthetase (PPCS)	Symbols: ATCOAB | ATCOAB (4-phospho-panto-thenoylcysteine synthetase); catalytic/ phosphopantothenate--cysteine ligase | chr1:4198413-4200802 FORWARD	T
AT1G12360	-0.0067407	6.87028	-0.0522329	0.958976	0.967367	-7.32249	A10vsC	NA	NA	NA	NA
AT1G12370	0.401352	4.11011	0.972971	0.344741	0.413067	-6.40853	A10vsC	NA	NA	NA	NA
AT1G12380	0.0477856	4.60627	0.127053	0.900448	0.919471	-7.02903	A10vsC	NA	NA	NA	NA
AT1G12390	-0.565323	4.65445	-3.79697	0.0015296	0.0042828	-1.70631	A10vsC	NA	NA	NA	NA
AT1G12400	0.0386406	4.03718	0.173609	0.864304	0.889699	-7.03272	A10vsC	NA	NA	NA	NA
AT1G12410	-0.483406	5.4996	-3.91959	0.00117794	0.0042828	-1.54784	A10vsC	NA	NA	NA	NA
AT1G12411	1.97433	-5.43596	3.77953	0.00158755	0.0042828	-0.997689	A10vsC	NA	NA	NA	NA
AT1G12420	-0.384976	4.25325	-1.92535	0.0717573	0.107266	-5.24833	A10vsC	NA	NA	NA	NA
AT1G12423	1.97433	-5.43596	3.77953	0.00158755	0.0042828	-0.997689	A10vsC	NA	NA	NA	NA
AT1G12430	0.335811	5.18382	1.59534	0.129778	0.178692	-5.97486	A10vsC	31.1	cell.organisation	Symbols: PAK, ARK3 | ARK3 (ARMADILLO REPEAT KINESIN 3); ATP binding / binding / microtubule motor | chr1:4233873-4238759 REVERSE	T
AT1G12440	-0.558642	5.73331	-3.10034	0.00673623	0.0142977	-3.29519	A10vsC	NA	NA	NA	NA
AT1G12450	-0.406823	3.26346	-2.04354	0.0574547	0.0887692	-4.94716	A10vsC	35.2	not assigned.unknown	FUNCTIONS IN: molecular_function unknown; INVOLVED IN: biological_process unknown; LOCATED IN: cellular_component unknown; EXPRESSED IN: 24 plant structures; EXPRESSED DURING: 15 growth stages; CONTAINS InterPro DOMAIN/s: SNARE associated Golgi protein (InterPro:IPR015414); BEST Arabidopsis thaliana protein match is: unknown protein (TAIR:AT4G22850.1); Has 1233 Blast hits to 1230 proteins in 347 …	T
AT1G12451	1.44032	-5.34791	2.60604	0.0188629	0.0341236	-3.20514	A10vsC	NA	NA	NA	NA
AT1G12460	-0.0623974	2.15588	-0.280108	0.782907	0.820849	-6.60336	A10vsC	NA	NA	NA	NA
AT1G12470	-0.0453569	5.91931	-0.410074	0.687074	0.737214	-7.19493	A10vsC	NA	NA	NA	NA
AT1G12480	1.89537	-2.80195	2.29068	0.0355793	0.0586742	-3.81105	A10vsC	NA	NA	NA	NA
AT1G12490	2.41317	-2.43733	3.50312	0.00286281	0.00713551	-1.57029	A10vsC	NA	NA	NA	NA
AT1G12500	-0.0901646	6.02648	-0.443739	0.663047	0.715721	-7.1761	A10vsC	NA	NA	NA	NA
AT1G12510	1.97433	-5.43596	3.77953	0.00158755	0.0042828	-0.997689	A10vsC	NA	NA	NA	NA
AT1G12520	-1.61107	5.58297	-8.85689	1.21485e-07	6.15925e-06	7.81332	A10vsC	21.6	redox.dismutases and catalases	Symbols: ATCCS | ATCCS (COPPER CHAPERONE FOR SOD1); superoxide dismutase/ superoxide dismutase copper chaperone | chr1:4267106-4268926 REVERSE	T
AT1G12530	-0.259472	5.0265	-1.31493	0.206674	0.266106	-6.31104	A10vsC	NA	NA	NA	NA
AT1G12540	1.9995	-5.1718	3.73647	0.00174023	0.00464168	-1.08185	A10vsC	NA	NA	NA	NA
AT1G12550	0.244234	2.7355	0.860309	0.402056	0.471383	-6.35702	A10vsC	NA	NA	NA	NA
AT1G12560	-2.0427	3.05657	-3.14155	0.00617428	0.0132775	-2.53812	A10vsC	10.7	cell wall.modification	Symbols: ATEXPA7, EXP7, ATEXP7, ATHEXP ALPHA 1.26, EXPA7 | ATEXPA7 (ARABIDOPSIS THALIANA EXPANSIN A7) | chr1:4276519-4277899 FORWARD	T
AT1G12570	1.46409	-4.87076	1.58056	0.133125	0.182704	-4.85257	A10vsC	NA	NA	NA	NA
AT1G12580	-0.309952	5.55505	-2.29714	0.0351277	0.0580213	-4.85312	A10vsC	4.1.16	glycolysis.cytosolic branch.phospho-enol-pyruvate carboxylase kinase (PPCK)	Symbols: PEPKR1 | PEPKR1 (Phosphoenolpyruvate carboxylase-related kinase 1); ATP binding / kinase/ protein kinase/ protein serine/threonine kinase | chr1:4282899-4285829 FORWARD	T
AT1G12590	1.97433	-5.43596	3.77953	0.00158755	0.0042828	-0.997689	A10vsC	NA	NA	NA	NA
AT1G12600	-1.49579	-0.240379	-2.23267	0.0398786	0.0647997	-4.03962	A10vsC	35.2	not assigned.unknown	FUNCTIONS IN: molecular_function unknown; INVOLVED IN: biological_process unknown; LOCATED IN: cellular_component unknown; EXPRESSED IN: leaf whorl, petal, male gametophyte, flower, pollen tube; EXPRESSED DURING: L mature pollen stage, 4 anthesis, petal differentiation and expansion stage; CONTAINS InterPro DOMAIN/s: UAA transporter (InterPro:IPR013657); BEST Arabidopsis thaliana protein match is…	T
AT1G12610	3.9634	-3.54503	3.44142	0.00326525	0.0078718	-1.65798	A10vsC	NA	NA	NA	NA
AT1G12620	-0.896562	2.44117	-3.20555	0.00539163	0.0118923	-2.47879	A10vsC	NA	NA	NA	NA
AT1G12630	-3.67064	-1.39094	-6.50509	6.52067e-06	0.00011519	4.06056	A10vsC	NA	NA	NA	NA
AT1G12640	0.236948	5.09212	1.62593	0.123077	0.170722	-5.95399	A10vsC	35.1	not assigned.no ontology	membrane bound O-acyl transferase (MBOAT) family protein | chr1:4303312-4305798 REVERSE	T
AT1G12650	-0.453974	5.55959	-2.69829	0.0156069	0.0291498	-4.06208	A10vsC	NA	NA	NA	NA
AT1G12660	1.97433	-5.43596	3.77953	0.00158755	0.0042828	-0.997689	A10vsC	NA	NA	NA	NA
AT1G12663	0.801399	-5.06766	0.999609	0.332063	0.399571	-5.53549	A10vsC	NA	NA	NA	NA
AT1G12665	1.97433	-5.10389	2.53451	0.0218247	0.0386117	-3.32891	A10vsC	NA	NA	NA	NA
AT1G12667	1.97433	-5.43596	3.77953	0.00158755	0.0042828	-0.997689	A10vsC	NA	NA	NA	NA
AT1G12669	1.97433	-5.43596	3.77953	0.00158755	0.0042828	-0.997689	A10vsC	NA	NA	NA	NA
AT1G12670	2.80279	-5.0428	4.93819	0.000139301	0.00124694	1.17742	A10vsC	NA	NA	NA	NA
AT1G12672	1.97433	-5.30696	2.82481	0.0120078	0.0233164	-2.8039	A10vsC	NA	NA	NA	NA
AT1G12680	-0.116746	4.74315	-0.66905	0.512799	0.578816	-6.99512	A10vsC	4.1.16	glycolysis.cytosolic branch.phospho-enol-pyruvate carboxylase kinase (PPCK)	Symbols: PEPKR2 | PEPKR2 (Phosphoenolpyruvate carboxylase-related kinase 2); ATP binding / kinase/ protein kinase/ protein serine/threonine kinase | chr1:4319886-4322945 REVERSE	T
AT1G12700	-0.838901	1.90813	-3.29006	0.00450623	0.0102129	-2.2719	A10vsC	NA	NA	NA	NA
AT1G12710	-1.69933	2.91177	-8.42661	2.38795e-07	1.00075e-05	7.2971	A10vsC	NA	NA	NA	NA
AT1G12720	1.97433	-5.43596	3.77953	0.00158755	0.0042828	-0.997689	A10vsC	NA	NA	NA	NA
AT1G12725	1.97433	-5.43596	3.77953	0.00158755	0.0042828	-0.997689	A10vsC	NA	NA	NA	NA
AT1G12730	-1.42201	2.74541	-6.19281	1.16974e-05	0.000182017	3.48362	A10vsC	NA	NA	NA	NA
AT1G12740	-2.30887	4.07635	-4.36221	0.000461338	0.00312851	-0.154523	A10vsC	NA	NA	NA	NA
AT1G12750	-1.2306	4.613	-6.98585	2.72187e-06	6.06585e-05	4.73578	A10vsC	29.5.5	protein.degradation.serine protease	Symbols: ATRBL6 | ATRBL6 (ARABIDOPSIS RHOMBOID-LIKE PROTEIN 6) | chr1:4344985-4348327 REVERSE	T
AT1G12760	-0.234874	6.47598	-1.87412	0.0788947	0.116487	-5.63382	A10vsC	NA	NA	NA	NA
AT1G12770	0.164968	4.5611	1.31962	0.205139	0.264507	-6.28941	A10vsC	27.1.2	RNA.processing.RNA helicase	Symbols: EMB1586 | EMB1586 (embryo defective 1586); ATP binding / ATP-dependent helicase/ helicase/ nucleic acid binding | chr1:4351064-4353685 FORWARD	T
AT1G12775	-0.208277	1.61553	-0.751434	0.46307	0.531064	-6.2149	A10vsC	35.2	not assigned.unknown	LOCATED IN: mitochondrion; EXPRESSED IN: 7 plant structures; EXPRESSED DURING: F mature embryo stage, petal differentiation and expansion stage, D bilateral stage, E expanded cotyledon stage; CONTAINS InterPro DOMAIN/s: Pentatricopeptide repeat (InterPro:IPR002885); BEST Arabidopsis thaliana protein match is: pentatricopeptide (PPR) repeat-containing protein (TAIR:AT1G12300.1); Has 27792 Blast hi…	T
AT1G12780	1.16502	6.90499	2.22771	0.0402677	0.0653324	-5.01441	A10vsC	NA	NA	NA	NA
AT1G12790	0.185604	3.05593	0.502388	0.622092	0.679079	-6.93714	A10vsC	35.2	not assigned.unknown	INVOLVED IN: biological_process unknown; LOCATED IN: cellular_component unknown; EXPRESSED IN: 23 plant structures; EXPRESSED DURING: 13 growth stages; CONTAINS InterPro DOMAIN/s: RuvA domain 2-like (InterPro:IPR010994); Has 10 Blast hits to 10 proteins in 3 species: Archae - 0; Bacteria - 0; Metazoa - 0; Fungi - 0; Plants - 10; Viruses - 0; Other Eukaryotes - 0 (source: NCBI BLink). | chr1:43591…	T
AT1G12800	-0.494745	4.45379	-2.69104	0.0158421	0.0295031	-3.95797	A10vsC	NA	NA	NA	NA
AT1G12805	6.61168	3.57492	3.70656	0.00185486	0.00490658	-1.38441	A10vsC	NA	NA	NA	NA
AT1G12810	0.412078	6.20934	1.76285	0.0966022	0.13868	-5.82578	A10vsC	NA	NA	NA	NA
AT1G12820	-0.203446	5.71019	-1.50024	0.152612	0.205321	-6.16552	A10vsC	NA	NA	NA	NA
AT1G12830	0.490178	4.88294	3.10638	0.00665077	0.0141424	-3.20445	A10vsC	NA	NA	NA	NA
AT1G12840	-0.0796399	6.54636	-0.588192	0.564439	0.626931	-7.12617	A10vsC	34.1	transport.p- and v-ATPases	Symbols: DET3, ATVHA-C | DET3 (DE-ETIOLATED 3); proton-transporting ATPase, rotational mechanism | chr1:4375515-4378514 FORWARD	T
AT1G12845	-2.6751	0.542327	-5.73981	2.79545e-05	0.00035698	2.71566	A10vsC	NA	NA	NA	NA
AT1G12850	-0.207176	5.1321	-1.47603	0.158932	0.212528	-6.16198	A10vsC	NA	NA	NA	NA
AT1G12855	1.44032	-5.34791	2.60604	0.0188629	0.0341236	-3.20514	A10vsC	29.5.11.4.3.2	protein.degradation.ubiquitin.E3.SCF.FBOX	F-box family protein; LOCATED IN: chloroplast; CONTAINS InterPro DOMAIN/s: F-box domain, cyclin-like (InterPro:IPR001810), F-box domain, Skp2-like (InterPro:IPR022364), F-box associated domain, type 1 (InterPro:IPR006527), F-box associated interaction domain (InterPro:IPR017451); BEST Arabidopsis thaliana protein match is: F-box and associated interaction domains-containing protein (TAIR:AT1G1320…	T
AT1G12860	-1.45967	0.496034	-2.11187	0.0504178	0.0793955	-4.2799	A10vsC	NA	NA	NA	NA
AT1G12870	2.53351	-5.01584	3.79816	0.00152572	0.0042828	-0.962688	A10vsC	NA	NA	NA	NA
AT1G12880	-0.106371	3.27106	-0.414066	0.684206	0.734705	-6.84063	A10vsC	NA	NA	NA	NA
AT1G12890	0.96104	-1.89384	1.25804	0.226045	0.287514	-5.35673	A10vsC	NA	NA	NA	NA
AT1G12900	-0.720949	5.00005	-2.74224	0.0142525	0.0269894	-3.95403	A10vsC	1.3.4	PS.calvin cycle.GAP	Symbols: GAPA-2 | GAPA-2 (GLYCERALDEHYDE 3-PHOSPHATE DEHYDROGENASE A SUBUNIT 2); NAD or NADH binding / binding / catalytic/ glyceraldehyde-3-phosphate dehydrogenase (phosphorylating)/ glyceraldehyde-3-phosphate dehydrogenase | chr1:4392450-4394400 REVERSE	T
AT1G12910	0.0540712	4.7548	0.423348	0.677557	0.728763	-7.11642	A10vsC	33.99	development.unspecified	Symbols: ATAN11, LWD1 | ATAN11 (ANTHOCYANIN11); nucleotide binding | chr1:4394897-4396291 REVERSE	T
AT1G12920	-0.399593	7.11572	-1.95185	0.0682978	0.102839	-5.5032	A10vsC	NA	NA	NA	NA
AT1G12930	-0.554938	4.43271	-3.39441	0.00360916	0.00855753	-2.50609	A10vsC	NA	NA	NA	NA
AT1G12935	1.97433	-5.43596	3.77953	0.00158755	0.0042828	-0.997689	A10vsC	NA	NA	NA	NA
AT1G12938	1.97433	-5.43596	3.77953	0.00158755	0.0042828	-0.997689	A10vsC	NA	NA	NA	NA
AT1G12940	3.08039	-3.93774	3.72287	0.00179144	0.00476455	-1.11822	A10vsC	34.4	transport.nitrate	Symbols: ATNRT2.5 | ATNRT2.5 (nitrate transporter2.5); nitrate transmembrane transporter | chr1:4416405-4418590 FORWARD	T
AT1G12950	-0.000504645	4.06776	-0.00257389	0.997977	0.998487	-7.08685	A10vsC	34.99	transport.misc	MATE efflux family protein | chr1:4419770-4422638 FORWARD	T
AT1G12960	1.97433	-5.13086	2.59963	0.0191121	0.0345074	-3.21288	A10vsC	NA	NA	NA	NA
AT1G12970	-0.575138	4.45109	-3.24046	0.00500683	0.0111588	-2.85656	A10vsC	NA	NA	NA	NA
AT1G12980	1.97433	-5.43596	3.77953	0.00158755	0.0042828	-0.997689	A10vsC	27.3.3	RNA.regulation of transcription.AP2/EREBP, APETALA2/Ethylene-responsive element binding protein family	Symbols: ESR1, DRN | ESR1 (ENHANCER OF SHOOT REGENERATION 1); DNA binding / protein binding / transcription factor | chr1:4429718-4430965 FORWARD	T
AT1G12990	-1.56107	3.5182	-7.33955	1.46029e-06	3.78619e-05	5.50578	A10vsC	NA	NA	NA	NA
AT1G13000	-0.396889	5.15985	-2.82418	0.0120237	0.0233405	-3.80717	A10vsC	NA	NA	NA	NA
AT1G13010	1.97433	-5.43596	3.77953	0.00158755	0.0042828	-0.997689	A10vsC	NA	NA	NA	NA
AT1G13020	-0.101938	5.21276	-0.711646	0.486713	0.553781	-6.96049	A10vsC	NA	NA	NA	NA
AT1G13030	-0.647812	3.60219	-1.83554	0.084678	0.123868	-5.197	A10vsC	NA	NA	NA	NA
AT1G13040	-0.244207	1.51183	-0.554547	0.586709	0.647265	-6.26489	A10vsC	NA	NA	NA	NA
AT1G13050	-0.195723	3.46072	-0.693776	0.49756	0.564265	-6.55547	A10vsC	35.2	not assigned.unknown	FUNCTIONS IN: molecular_function unknown; INVOLVED IN: biological_process unknown; EXPRESSED IN: 14 plant structures; EXPRESSED DURING: 9 growth stages; CONTAINS InterPro DOMAIN/s: Harpin-induced 1 (InterPro:IPR010847); BEST Arabidopsis thaliana protein match is: unknown protein (TAIR:AT3G26350.1); Has 384 Blast hits to 355 proteins in 83 species: Archae - 0; Bacteria - 20; Metazoa - 86; Fungi - …	T
AT1G13060	-0.204083	7.13461	-1.36076	0.192049	0.25	-6.39	A10vsC	NA	NA	NA	NA
AT1G13070	0.489179	-4.31758	0.612221	0.548811	0.612554	-5.84039	A10vsC	NA	NA	NA	NA
AT1G13080	-1.75246	4.38244	-4.1325	0.000749394	0.0042828	-0.988565	A10vsC	NA	NA	NA	NA
AT1G13090	-0.758207	5.14766	-3.98052	0.00103474	0.0042828	-1.35429	A10vsC	NA	NA	NA	NA
AT1G13100	0.512314	3.07639	1.82857	0.0857634	0.125203	-5.27171	A10vsC	NA	NA	NA	NA
AT1G13110	0.56234	6.24717	2.92302	0.00978168	0.0195839	-3.70495	A10vsC	NA	NA	NA	NA
AT1G13120	-0.468197	4.74426	-2.25278	0.0383363	0.062598	-4.77627	A10vsC	NA	NA	NA	NA
AT1G13130	0.41653	1.366	0.420052	0.679915	0.730834	-6.34178	A10vsC	NA	NA	NA	NA
AT1G13140	-1.20615	2.16983	-5.41731	5.28381e-05	0.000585242	2.01474	A10vsC	NA	NA	NA	NA
AT1G13145	-0.547788	1.37965	-1.68909	0.110176	0.155277	-5.14262	A10vsC	NA	NA	NA	NA
AT1G13150	-0.730929	1.90775	-2.96982	0.00886733	0.0180406	-3.06691	A10vsC	NA	NA	NA	NA
AT1G13160	-0.0838743	5.50711	-0.322529	0.751139	0.793642	-7.15951	A10vsC	NA	NA	NA	NA
AT1G13170	-1.14937	4.98207	-3.64958	0.00209463	0.00546662	-1.93701	A10vsC	31.4	cell.vesicle transport	Symbols: ORP1D | ORP1D (OSBP(OXYSTEROL BINDING PROTEIN)-RELATED PROTEIN 1D); oxysterol binding | chr1:4488625-4492581 REVERSE	T
AT1G13180	-0.054648	4.01847	-0.304414	0.764652	0.805611	-7.00639	A10vsC	31.1	cell.organisation	Symbols: DIS1, ARP3, ATARP3 | DIS1 (DISTORTED TRICHOMES 1); ATP binding / actin binding / protein binding / structural constituent of cytoskeleton | chr1:4495028-4498469 FORWARD	T
AT1G13190	0.090034	5.69596	0.561436	0.582114	0.643093	-7.14324	A10vsC	NA	NA	NA	NA
AT1G13195	0.945932	4.04015	4.82392	0.000176208	0.00149154	0.516368	A10vsC	NA	NA	NA	NA
AT1G13200	0.946361	-3.54884	0.909519	0.376287	0.445229	-5.64838	A10vsC	NA	NA	NA	NA
AT1G13210	1.94256	6.41017	7.85935	6.02762e-07	1.96884e-05	6.08239	A10vsC	34.1	transport.p- and v-ATPases	Symbols: ACA.l | ACA.l (autoinhibited Ca2+/ATPase II); ATPase, coupled to transmembrane movement of ions, phosphorylative mechanism / calmodulin binding | chr1:4508963-4513938 REVERSE	T
AT1G13220	-0.470851	5.07991	-3.24633	0.00494483	0.0110465	-2.91171	A10vsC	NA	NA	NA	NA
AT1G13230	0.239058	-3.47147	0.263123	0.795742	0.831741	-6.02231	A10vsC	NA	NA	NA	NA
AT1G13240	1.97433	-5.43596	3.77953	0.00158755	0.0042828	-0.997689	A10vsC	NA	NA	NA	NA
AT1G13245	0.36795	4.70179	1.14991	0.26672	0.331393	-6.6196	A10vsC	NA	NA	NA	NA
AT1G13250	-2.16377	4.02289	-3.17762	0.00572036	0.0124338	-2.61171	A10vsC	26.2	misc.UDP glucosyl and glucoronyl transferases	Symbols: GATL3 | GATL3 (Galacturonosyltransferase-like 3); polygalacturonate 4-alpha-galacturonosyltransferase/ transferase, transferring glycosyl groups / transferase, transferring hexosyl groups | chr1:4528623-4530063 REVERSE	T
AT1G13260	-0.620165	6.2664	-1.09972	0.28738	0.353099	-6.69085	A10vsC	NA	NA	NA	NA
AT1G13270	-1.54568	3.94721	-6.22796	1.09454e-05	0.00017169	3.43243	A10vsC	NA	NA	NA	NA
AT1G13280	-0.712462	6.07904	-5.43112	5.14034e-05	0.000572013	1.60539	A10vsC	NA	NA	NA	NA
AT1G13290	0.900271	-5.25985	1.3012	0.211226	0.271107	-5.21482	A10vsC	NA	NA	NA	NA
AT1G13300	-3.3483	5.49118	-10.5324	1.06716e-08	1.15321e-06	10.3382	A10vsC	NA	NA	NA	NA
AT1G13310	-0.0770005	-0.954136	-0.141504	0.8892	0.910097	-6.15983	A10vsC	35.2	not assigned.unknown	FUNCTIONS IN: molecular_function unknown; INVOLVED IN: biological_process unknown; LOCATED IN: cellular_component unknown; EXPRESSED IN: stem; CONTAINS InterPro DOMAIN/s: BRO1 (InterPro:IPR004328); Has 189 Blast hits to 189 proteins in 69 species: Archae - 0; Bacteria - 0; Metazoa - 116; Fungi - 49; Plants - 22; Viruses - 0; Other Eukaryotes - 2 (source: NCBI BLink). | chr1:4561068-4563061 REVERSE	T
AT1G13320	-0.358481	6.10851	-3.03012	0.00781132	0.0161978	-3.436	A10vsC	29.4	protein.postranslational modification	Symbols: PP2AA3 | PP2AA3 (PROTEIN PHOSPHATASE 2A SUBUNIT A3); binding / protein phosphatase type 2A regulator | chr1:4563476-4567750 REVERSE	T
AT1G13330	-0.252704	2.58332	-0.662089	0.517137	0.583069	-6.43157	A10vsC	31.1	cell.organisation	FUNCTIONS IN: molecular_function unknown; INVOLVED IN: biological_process unknown; LOCATED IN: cellular_component unknown; EXPRESSED IN: 11 plant structures; EXPRESSED DURING: 6 growth stages; CONTAINS InterPro DOMAIN/s: Tat binding protein 1-interacting (InterPro:IPR010776); Has 2425 Blast hits to 2142 proteins in 283 species: Archae - 50; Bacteria - 240; Metazoa - 929; Fungi - 179; Plants - 47;…	T
AT1G13340	2.33282	5.69667	13.6013	2.45254e-10	1.06118e-07	14.0487	A10vsC	NA	NA	NA	NA
AT1G13350	-0.452804	5.5408	-3.10328	0.00669449	0.0142263	-3.27094	A10vsC	NA	NA	NA	NA
AT1G13360	-0.0524992	7.11357	-0.344125	0.735138	0.779522	-7.25717	A10vsC	NA	NA	NA	NA
AT1G13370	0.504168	-0.995545	0.774992	0.449407	0.517465	-5.82199	A10vsC	NA	NA	NA	NA
AT1G13380	-0.908239	5.49588	-4.75949	0.000201298	0.00165188	0.279524	A10vsC	NA	NA	NA	NA
AT1G13390	-0.482046	6.098	-3.17431	0.00576058	0.0125106	-3.15141	A10vsC	NA	NA	NA	NA
AT1G13400	1.9995	-4.89156	2.56485	0.0205179	0.0366559	-3.28169	A10vsC	NA	NA	NA	NA
AT1G13410	-0.797242	1.12681	-1.77716	0.0941447	0.135708	-4.91258	A10vsC	35.1.5	not assigned.no ontology.pentatricopeptide (PPR) repeat-containing protein	FUNCTIONS IN: molecular_function unknown; INVOLVED IN: biological_process unknown; LOCATED IN: cellular_component unknown; EXPRESSED IN: 17 plant structures; EXPRESSED DURING: 8 growth stages; CONTAINS InterPro DOMAIN/s: Pentatricopeptide repeat (InterPro:IPR002885); BEST Arabidopsis thaliana protein match is: pentatricopeptide (PPR) repeat-containing protein (TAIR:AT4G02750.1); Has 13539 Blast h…	T
AT1G13420	-3.99553	2.99854	-3.43631	0.00330102	0.0079471	-1.84573	A10vsC	11.8	lipid metabolism.exotics(steroids, squalene etc)	Symbols: ATST4B, ST4B | ST4B (SULFOTRANSFERASE 4B); brassinosteroid sulfotransferase/ sulfotransferase | chr1:4604841-4606053 FORWARD	T
AT1G13430	-3.06596	0.870802	-5.05127	0.000110547	0.00104337	1.42017	A10vsC	11.8	lipid metabolism.exotics(steroids, squalene etc)	Symbols: ATST4C, ST4C | ST4C (SULFOTRANSFERASE 4C); brassinosteroid sulfotransferase/ sulfotransferase | chr1:4606500-4607747 FORWARD	T
AT1G13440	0.729377	10.1032	3.71484	0.00182242	0.00483469	-1.90743	A10vsC	4.1.8	glycolysis.cytosolic branch.glyceraldehyde 3-phosphate dehydrogenase (GAP-DH)	Symbols: GAPC-2, GAPC2 | GAPC2 (GLYCERALDEHYDE-3-PHOSPHATE DEHYDROGENASE C2); NAD or NADH binding / binding / catalytic/ glyceraldehyde-3-phosphate dehydrogenase (phosphorylating)/ glyceraldehyde-3-phosphate dehydrogenase | chr1:4608196-4610647 REVERSE	T
AT1G13448	1.06654	0.978125	2.34691	0.031827	0.0532988	-4.04963	A10vsC	NA	NA	NA	NA
AT1G13450	-0.0144976	5.64914	-0.087601	0.931258	0.944669	-7.29567	A10vsC	NA	NA	NA	NA
AT1G13460	-0.088982	3.93669	-0.504986	0.620306	0.677421	-6.93976	A10vsC	NA	NA	NA	NA
AT1G13470	0.738471	-1.24288	1.56585	0.136528	0.18666	-5.02218	A10vsC	NA	NA	NA	NA
AT1G13480	2.13811	4.67304	4.33398	0.00048958	0.00327932	-0.510526	A10vsC	NA	NA	NA	NA
AT1G13485	1.97433	-5.34791	3.59336	0.00236157	0.00604166	-1.35372	A10vsC	NA	NA	NA	NA
AT1G13490	4.5514	-1.09411	6.70194	4.54232e-06	9.05476e-05	4.26653	A10vsC	NA	NA	NA	NA
AT1G13500	-3.3258	1.05897	-5.04002	0.000113114	0.00106308	1.38871	A10vsC	NA	NA	NA	NA
AT1G13510	-2.09372	1.75778	-3.60291	0.00231396	0.00596427	-1.528	A10vsC	NA	NA	NA	NA
AT1G13520	5.68266	6.7202	16.4889	1.29021e-11	2.86573e-08	16.9361	A10vsC	NA	NA	NA	NA
AT1G13530	1.22641	4.23301	4.2788	0.000549984	0.00358798	-0.63093	A10vsC	NA	NA	NA	NA
AT1G13540	-1.34825	1.37961	-3.0665	0.00723486	0.0152136	-2.60456	A10vsC	NA	NA	NA	NA
AT1G13550	0.579277	0.845072	1.20381	0.2458	0.308914	-5.56582	A10vsC	NA	NA	NA	NA
AT1G13560	-0.855252	5.768	-4.90471	0.000149211	0.0013148	0.563657	A10vsC	26.1	misc.misc2	Symbols: AAPT1, ATAAPT1 | AAPT1 (AMINOALCOHOLPHOSPHOTRANSFERASE 1); phosphatidyltransferase/ phosphotransferase, for other substituted phosphate groups | chr1:4638514-4642104 REVERSE	T
AT1G13570	-0.639877	4.12127	-3.5654	0.00250674	0.00636514	-2.115	A10vsC	NA	NA	NA	NA
AT1G13580	-0.104666	3.54129	-0.442789	0.66372	0.716308	-6.75577	A10vsC	NA	NA	NA	NA
AT1G13590	-1.49403	3.5186	-2.72162	0.0148733	0.027993	-3.50195	A10vsC	33.99	development.unspecified	Symbols: ATPSK1 | ATPSK1 (PHYTOSULFOKINE 1 PRECURSOR); growth factor | chr1:4647949-4648740 FORWARD	T
AT1G13600	2.1238	3.30469	5.5841	3.79515e-05	0.000452517	1.97055	A10vsC	NA	NA	NA	NA
AT1G13605	3.03075	-5.1718	6.48582	6.75748e-06	0.000117812	3.81488	A10vsC	NA	NA	NA	NA
AT1G13607	3.1943	-4.48982	5.33377	6.24461e-05	0.000666832	1.90362	A10vsC	NA	NA	NA	NA
AT1G13608	4.58781	-3.46439	8.20397	3.41784e-07	1.29107e-05	6.48845	A10vsC	NA	NA	NA	NA
AT1G13609	4.69282	1.95186	4.83963	0.000170593	0.0014541	0.701465	A10vsC	NA	NA	NA	NA
AT1G13610	0.882701	2.463	2.90524	0.0101525	0.0202304	-3.29966	A10vsC	35.2	not assigned.unknown	INVOLVED IN: biological_process unknown; EXPRESSED IN: cotyledon, hypocotyl, root; CONTAINS InterPro DOMAIN/s: Alpha/beta hydrolase fold-1 (InterPro:IPR000073); BEST Arabidopsis thaliana protein match is: unknown protein (TAIR:AT3G30380.2); Has 3358 Blast hits to 3354 proteins in 579 species: Archae - 6; Bacteria - 974; Metazoa - 587; Fungi - 165; Plants - 174; Viruses - 11; Other Eukaryotes - 14…	T
AT1G13620	-2.52744	-0.020326	-3.03848	0.00767506	0.0159699	-2.53495	A10vsC	NA	NA	NA	NA
AT1G13630	-0.650251	2.0794	-2.01842	0.0602586	0.0925177	-4.64744	A10vsC	35.1.5	not assigned.no ontology.pentatricopeptide (PPR) repeat-containing protein	FUNCTIONS IN: molecular_function unknown; INVOLVED IN: biological_process unknown; LOCATED IN: cellular_component unknown; CONTAINS InterPro DOMAIN/s: Pentatricopeptide repeat (InterPro:IPR002885); BEST Arabidopsis thaliana protein match is: pentatricopeptide (PPR) repeat-containing protein (TAIR:AT3G22470.1); Has 23967 Blast hits to 5877 proteins in 185 species: Archae - 3; Bacteria - 26; Metazo…	T
AT1G13635	1.65954	3.51903	4.15485	0.000714741	0.0042828	-0.735515	A10vsC	NA	NA	NA	NA
AT1G13640	-0.00252597	5.30186	-0.0155618	0.987772	0.990358	-7.29611	A10vsC	NA	NA	NA	NA
AT1G13650	2.47714	0.191842	3.64978	0.00209375	0.00546474	-1.36143	A10vsC	35.2	not assigned.unknown	FUNCTIONS IN: molecular_function unknown; INVOLVED IN: biological_process unknown; LOCATED IN: cellular_component unknown; EXPRESSED IN: 15 plant structures; EXPRESSED DURING: 6 growth stages; BEST Arabidopsis thaliana protein match is: 18S pre-ribosomal assembly protein gar2-related (TAIR:AT2G03810.4); Has 3725 Blast hits to 1574 proteins in 203 species: Archae - 2; Bacteria - 168; Metazoa - 816…	T
AT1G13660	1.97433	-5.25985	3.34745	0.00398856	0.00920525	-1.82303	A10vsC	NA	NA	NA	NA
AT1G13670	-1.50705	5.28032	-5.33646	6.21092e-05	0.000663873	1.49799	A10vsC	NA	NA	NA	NA
AT1G13680	-2.64073	-2.24001	-3.36405	0.00385015	0.00896967	-1.84013	A10vsC	NA	NA	NA	NA
AT1G13690	-0.379504	3.98076	-2.49767	0.0235178	0.0412195	-4.2379	A10vsC	35.1	not assigned.no ontology	Symbols: ATE1 | ATE1; nucleic acid binding / nucleotide binding | chr1:4693289-4694410 FORWARD	T
AT1G13700	-1.02508	4.32042	-2.82934	0.0118952	0.0231641	-3.7376	A10vsC	NA	NA	NA	NA
AT1G13710	-5.92628	1.0983	-13.7975	1.97509e-10	9.37937e-08	13.1611	A10vsC	NA	NA	NA	NA
AT1G13720	1.97433	-5.43596	3.77953	0.00158755	0.0042828	-0.997689	A10vsC	NA	NA	NA	NA
AT1G13730	-0.725531	5.36084	-2.12891	0.0487905	0.0772381	-5.01408	A10vsC	NA	NA	NA	NA
AT1G13740	0.778907	3.69964	3.57571	0.00245218	0.00624422	-2.11471	A10vsC	NA	NA	NA	NA
AT1G13750	0.206511	2.99965	0.708191	0.488799	0.555775	-6.54247	A10vsC	NA	NA	NA	NA
AT1G13755	3.03286	-4.71545	2.83954	0.0116452	0.0227546	-2.78355	A10vsC	NA	NA	NA	NA
AT1G13760	1.97433	-5.43596	3.77953	0.00158755	0.0042828	-0.997689	A10vsC	NA	NA	NA	NA
AT1G13770	-0.545027	3.30389	-2.90444	0.0101696	0.0202606	-3.31986	A10vsC	35.2	not assigned.unknown	FUNCTIONS IN: molecular_function unknown; INVOLVED IN: biological_process unknown; LOCATED IN: cellular_component unknown; CONTAINS InterPro DOMAIN/s: Protein of unknown function DUF647 (InterPro:IPR006968); BEST Arabidopsis thaliana protein match is: RUS1 (ROOT UVB SENSITIVE 1) (TAIR:AT3G45890.1); Has 281 Blast hits to 281 proteins in 92 species: Archae - 0; Bacteria - 0; Metazoa - 97; Fungi - 4…	T
AT1G13780	-0.479175	2.5041	-2.14608	0.047199	0.0750038	-4.58741	A10vsC	29.5.11.4.3.2	protein.degradation.ubiquitin.E3.SCF.FBOX	FUNCTIONS IN: molecular_function unknown; INVOLVED IN: biological_process unknown; LOCATED IN: cellular_component unknown; CONTAINS InterPro DOMAIN/s: Cyclin-like F-box (InterPro:IPR001810), FBD (InterPro:IPR013596), FBD-like (InterPro:IPR006566), Leucine-rich repeat 2 (InterPro:IPR013101); BEST Arabidopsis thaliana protein match is: F-box family protein (TAIR:AT5G27750.1); Has 1281 Blast hits to…	T
AT1G13790	-2.27421	1.15722	-3.06162	0.00730978	0.0153459	-2.55843	A10vsC	NA	NA	NA	NA
AT1G13800	-0.40352	0.951411	-0.929039	0.36638	0.4353	-5.91785	A10vsC	NA	NA	NA	NA
AT1G13810	-0.310199	2.89533	-0.758673	0.458844	0.526803	-6.39828	A10vsC	NA	NA	NA	NA
AT1G13820	-0.293176	3.54797	-1.41394	0.176134	0.232121	-6.04033	A10vsC	NA	NA	NA	NA
AT1G13830	-0.912585	3.80165	-2.54171	0.0215077	0.0381134	-3.99523	A10vsC	NA	NA	NA	NA
AT1G13840	1.97433	-5.43596	3.77953	0.00158755	0.0042828	-0.997689	A10vsC	NA	NA	NA	NA
AT1G13850	1.97433	-5.43596	3.77953	0.00158755	0.0042828	-0.997689	A10vsC	NA	NA	NA	NA
AT1G13860	-0.996004	4.30072	-3.18562	0.00562422	0.0123027	-2.81533	A10vsC	NA	NA	NA	NA
AT1G13870	-0.485221	4.10988	-3.24492	0.00495967	0.0110744	-2.7913	A10vsC	NA	NA	NA	NA
AT1G13880	-0.0248779	5.44466	-0.167072	0.869362	0.893967	-7.26739	A10vsC	NA	NA	NA	NA
AT1G13890	1.97433	-5.30696	3.04943	0.00749997	0.0156545	-2.38647	A10vsC	29.3.4.99	protein.targeting.secretory pathway.unspecified	Symbols: SNAP30, ATSNAP30 | SNAP30 (SOLUBLE N-ETHYLMALEIMIDE-SENSITIVE FACTOR ADAPTOR PROTEIN 30); SNAP receptor | chr1:4751581-4752844 FORWARD	T
AT1G13900	-0.161158	4.6684	-1.18766	0.251931	0.315347	-6.45023	A10vsC	NA	NA	NA	NA
AT1G13910	-0.32055	3.90148	-1.52932	0.145297	0.196863	-5.86769	A10vsC	NA	NA	NA	NA
AT1G13920	-1.23645	3.77569	-5.32994	6.29274e-05	0.000671111	1.68527	A10vsC	NA	NA	NA	NA
AT1G13930	-3.60048	9.02875	-17.9416	3.47331e-12	1.65315e-08	18.1896	A10vsC	NA	NA	NA	NA
AT1G13940	-0.388071	4.34945	-2.76312	0.0136493	0.0259963	-3.82647	A10vsC	NA	NA	NA	NA
AT1G13950	-0.909038	4.37134	-3.2883	0.00452312	0.010239	-2.64801	A10vsC	29.2.3	protein.synthesis.initiation	Symbols: EIF-5A, ELF5A-1, ATELF5A-1, EIF5A | ELF5A-1 (EUKARYOTIC ELONGATION FACTOR 5A-1); translation initiation factor | chr1:4773576-4774867 FORWARD	T
AT1G13960	-0.390229	5.88819	-2.08197	0.0533943	0.0833812	-5.27057	A10vsC	NA	NA	NA	NA
AT1G13970	-2.28172	4.25598	-6.53265	6.19679e-06	0.000111119	4.04715	A10vsC	NA	NA	NA	NA
AT1G13980	-0.549799	5.48917	-4.02542	0.000940551	0.0042828	-1.30789	A10vsC	NA	NA	NA	NA
AT1G13990	0.899147	5.88663	4.29862	0.000527458	0.00347144	-0.813368	A10vsC	NA	NA	NA	NA
AT1G14000	0.17283	6.516	1.3321	0.201096	0.260019	-6.43336	A10vsC	29.4	protein.postranslational modification	Symbols: VIK | VIK (VH1-INTERACTING KINASE); ATP binding / protein kinase/ protein serine/threonine/tyrosine kinase | chr1:4797358-4800283 FORWARD	T
AT1G14010	-0.161924	6.23502	-0.659162	0.518967	0.584729	-7.04656	A10vsC	NA	NA	NA	NA
AT1G14020	-0.179081	3.94301	-0.928079	0.366863	0.435797	-6.5187	A10vsC	NA	NA	NA	NA
AT1G14030	-1.61961	2.85286	-6.80776	3.74819e-06	7.77575e-05	4.58939	A10vsC	NA	NA	NA	NA
AT1G14040	3.26682	6.18241	12.9876	4.91146e-10	1.56056e-07	13.3472	A10vsC	34.7	transport.phosphate	LOCATED IN: integral to membrane; EXPRESSED IN: 21 plant structures; EXPRESSED DURING: 12 growth stages; CONTAINS InterPro DOMAIN/s: SPX, N-terminal (InterPro:IPR004331), EXS, C-terminal (InterPro:IPR004342); BEST Arabidopsis thaliana protein match is: unknown protein (TAIR:AT2G03240.1); Has 732 Blast hits to 696 proteins in 144 species: Archae - 0; Bacteria - 0; Metazoa - 238; Fungi - 246; Plant…	T
AT1G14048	2.68007	-5.17797	3.40876	0.00350056	0.00836349	-1.70863	A10vsC	35.2	not assigned.unknown	FUNCTIONS IN: molecular_function unknown; INVOLVED IN: biological_process unknown; LOCATED IN: cellular_component unknown; CONTAINS InterPro DOMAIN/s: GCK (InterPro:IPR012891); BEST Arabidopsis thaliana protein match is: unknown protein (TAIR:AT1G14060.1); Has 26 Blast hits to 25 proteins in 6 species: Archae - 0; Bacteria - 0; Metazoa - 0; Fungi - 0; Plants - 25; Viruses - 0; Other Eukaryotes - …	T
AT1G14060	0.706756	5.24521	2.53626	0.0217473	0.038491	-4.33426	A10vsC	35.1	not assigned.no ontology	FUNCTIONS IN: molecular_function unknown; INVOLVED IN: N-terminal protein myristoylation; LOCATED IN: cellular_component unknown; EXPRESSED IN: 16 plant structures; EXPRESSED DURING: 10 growth stages; CONTAINS InterPro DOMAIN/s: GCK (InterPro:IPR012891); BEST Arabidopsis thaliana protein match is: unknown protein (TAIR:AT5G02210.1); Has 243 Blast hits to 215 proteins in 60 species: Archae - 0; Ba…	T
AT1G14070	-0.113257	4.39236	-0.831334	0.417759	0.486643	-6.77716	A10vsC	NA	NA	NA	NA
AT1G14071	0.151137	-1.63557	0.185798	0.854889	0.882106	-6.21494	A10vsC	NA	NA	NA	NA
AT1G14080	-0.16865	3.72245	-0.568334	0.57753	0.63874	-6.73229	A10vsC	10.5.1.2	cell wall.cell wall proteins.AGPs.AGP Fucosyltransferase	Symbols: FUT6, ATFUT6 | FUT6 (FUCOSYLTRANSFERASE 6); fucosyltransferase/ transferase, transferring glycosyl groups | chr1:4822528-4824414 FORWARD	T
AT1G14090	-0.448167	3.24586	-2.45859	0.0254491	0.0440668	-4.16152	A10vsC	NA	NA	NA	NA
AT1G14100	1.97433	-5.19194	2.67963	0.0162187	0.0301187	-3.06888	A10vsC	NA	NA	NA	NA
AT1G14110	1.97433	-5.43596	3.77953	0.00158755	0.0042828	-0.997689	A10vsC	10.3	cell wall.hemicellulose synthesis	Symbols: FUT9, ATFUT9 | FUT9 (FUCOSYLTRANSFERASE 9); fucosyltransferase | chr1:4830297-4831915 FORWARD	T
AT1G14120	1.42113	6.44456	4.44608	0.000386807	0.00273789	-0.469904	A10vsC	NA	NA	NA	NA
AT1G14130	1.3135	5.25532	7.39852	1.31843e-06	3.54243e-05	5.35459	A10vsC	NA	NA	NA	NA
AT1G14140	-0.42535	3.09616	-1.90992	0.0738441	0.110003	-5.09674	A10vsC	NA	NA	NA	NA
AT1G14150	-1.12642	-0.85276	-2.61583	0.0184887	0.0336715	-3.3327	A10vsC	NA	NA	NA	NA
AT1G14160	-2.28261	3.144	-5.79759	2.49764e-05	0.000326841	2.77604	A10vsC	NA	NA	NA	NA
AT1G14170	-0.249497	5.15019	-1.49015	0.15522	0.2083	-6.11562	A10vsC	NA	NA	NA	NA
AT1G14180	-0.8515	2.65406	-2.74475	0.0141785	0.0268707	-3.37888	A10vsC	NA	NA	NA	NA
AT1G14182	-0.942126	-2.70722	-1.14481	0.268767	0.333501	-5.48929	A10vsC	NA	NA	NA	NA
AT1G14185	-3.25387	2.41587	-5.48362	4.6305e-05	0.000526393	2.21051	A10vsC	NA	NA	NA	NA
AT1G14190	-1.15287	3.5449	-3.32517	0.00418212	0.00959348	-2.32873	A10vsC	NA	NA	NA	NA
AT1G14200	0.2533	5.5826	0.700983	0.493169	0.559922	-7.05317	A10vsC	NA	NA	NA	NA
AT1G14205	-0.611837	0.645221	-1.27809	0.219063	0.279776	-5.55064	A10vsC	NA	NA	NA	NA
AT1G14210	-0.149249	6.33636	-0.716061	0.484054	0.551252	-7.04355	A10vsC	NA	NA	NA	NA
AT1G14220	-2.20741	1.29834	-2.92174	0.00980777	0.0196279	-2.82099	A10vsC	NA	NA	NA	NA
AT1G14225	1.97433	-5.43596	3.77953	0.00158755	0.0042828	-0.997689	A10vsC	NA	NA	NA	NA
AT1G14230	-0.253026	5.32694	-2.55272	0.0210313	0.0374646	-4.36321	A10vsC	NA	NA	NA	NA
AT1G14240	-0.982976	5.77823	-2.65007	0.0172351	0.0317233	-4.07817	A10vsC	NA	NA	NA	NA
AT1G14250	-2.35288	-1.26377	-3.69738	0.00189154	0.00499409	-1.18301	A10vsC	NA	NA	NA	NA
AT1G14260	2.56204	2.69839	7.02847	2.52288e-06	5.70249e-05	4.96042	A10vsC	NA	NA	NA	NA
AT1G14270	-1.06325	2.85978	-3.58468	0.00240571	0.00614136	-1.86087	A10vsC	NA	NA	NA	NA
AT1G14280	-1.36041	-0.433792	-2.61895	0.0183709	0.0334992	-3.33982	A10vsC	30.11	signalling.light	Symbols: PKS2 | PKS2 (PHYTOCHROME KINASE SUBSTRATE 2) | chr1:4877627-4879149 FORWARD	T
AT1G14290	-0.0206147	5.13216	-0.0768824	0.93965	0.95156	-7.20864	A10vsC	NA	NA	NA	NA
AT1G14300	0.240722	4.89583	1.58791	0.131451	0.180704	-5.94853	A10vsC	NA	NA	NA	NA
AT1G14310	-0.22291	3.60829	-1.13618	0.27226	0.337384	-6.28428	A10vsC	NA	NA	NA	NA
AT1G14315	2.00518	-4.92778	2.82225	0.0120721	0.0234235	-2.81439	A10vsC	29.5.11.4.3.2	protein.degradation.ubiquitin.E3.SCF.FBOX	FUNCTIONS IN: molecular_function unknown; INVOLVED IN: biological_process unknown; LOCATED IN: cellular_component unknown; CONTAINS InterPro DOMAIN/s: Cyclin-like F-box (InterPro:IPR001810), F-box associated (InterPro:IPR006527), F-box associated type 1 (InterPro:IPR017451); BEST Arabidopsis thaliana protein match is: glyoxal oxidase-related (TAIR:AT1G14430.1). | chr1:4886861-4887933 REVERSE	T
AT1G14320	-0.235939	8.78174	-1.17816	0.255592	0.31933	-6.57631	A10vsC	NA	NA	NA	NA
AT1G14330	1.70931	4.62455	7.26643	1.65861e-06	4.16427e-05	5.13813	A10vsC	NA	NA	NA	NA
AT1G14340	0.220896	4.56136	1.28657	0.216159	0.276499	-6.34901	A10vsC	NA	NA	NA	NA
AT1G14345	0.306558	3.39572	1.12737	0.275855	0.341064	-6.36208	A10vsC	NA	NA	NA	NA
AT1G14350	0.378471	4.31141	1.7772	0.0941371	0.135706	-5.60354	A10vsC	NA	NA	NA	NA
AT1G14360	0.620452	6.04341	3.02054	0.00797054	0.0164797	-3.47035	A10vsC	34.11	transport.NDP-sugars at the ER	Symbols: ATUTR3, UTR3 | UTR3 (UDP-GALACTOSE TRANSPORTER 3); pyrimidine nucleotide sugar transmembrane transporter | chr1:4911093-4913152 REVERSE	T
AT1G14370	1.21951	5.74186	6.96479	2.82618e-06	6.24817e-05	4.51138	A10vsC	29.4.1.57	protein.postranslational modification.kinase.receptor like cytoplasmatic kinase VII	Symbols: APK2A | APK2A (PROTEIN KINASE 2A); ATP binding / kinase/ protein kinase/ protein serine/threonine kinase | chr1:4915576-4918138 FORWARD	T
AT1G14380	-1.25405	5.18655	-8.03701	4.4906e-07	1.58022e-05	6.52438	A10vsC	NA	NA	NA	NA
AT1G14390	-2.64883	1.67662	-4.05242	0.000888144	0.0042828	-0.581201	A10vsC	NA	NA	NA	NA
AT1G14400	-0.417281	7.22721	-3.19938	0.00546257	0.0120304	-3.11596	A10vsC	29.5.11.3	protein.degradation.ubiquitin.E2	Symbols: UBC1, ATUBC1 | UBC1 (UBIQUITIN CARRIER PROTEIN 1); ubiquitin-protein ligase | chr1:4927011-4928690 REVERSE	T
AT1G14410	-0.687643	3.8957	-3.3665	0.00383012	0.00892904	-2.44097	A10vsC	27.3.67	RNA.regulation of transcription.putative transcription regulator	Symbols: ATWHY1, PTAC1, WHY1 | WHY1 (WHIRLY 1); DNA binding / telomeric DNA binding | chr1:4929123-4930904 REVERSE	T
AT1G14420	2.02327	-4.49368	3.5015	0.00287273	0.00715595	-1.53221	A10vsC	10.6.3	cell wall.degradation.pectate lyases and polygalacturonases	Symbols: AT59 | AT59; lyase/ pectate lyase | chr1:4931566-4933515 REVERSE	T
AT1G14430	-0.915038	-1.4469	-1.58154	0.132901	0.18245	-4.99249	A10vsC	NA	NA	NA	NA
AT1G14440	-2.21716	-2.16885	-3.93957	0.0011289	0.0042828	-0.708437	A10vsC	NA	NA	NA	NA
AT1G14450	0.272446	5.36769	0.958055	0.351986	0.420388	-6.78654	A10vsC	NA	NA	NA	NA
AT1G14455	-0.736879	0.655894	-1.22056	0.239562	0.302112	-5.52034	A10vsC	NA	NA	NA	NA
AT1G14460	-0.0622763	3.96003	-0.254369	0.802381	0.837367	-6.94792	A10vsC	NA	NA	NA	NA
AT1G14470	-0.210668	-0.1465	-0.328827	0.74646	0.789493	-6.22598	A10vsC	NA	NA	NA	NA
AT1G14480	2.5134	4.20198	4.54265	0.000315999	0.00233388	-0.0524974	A10vsC	NA	NA	NA	NA
AT1G14490	0.445951	0.200783	1.19971	0.247347	0.310566	-5.55496	A10vsC	NA	NA	NA	NA
AT1G14500	-1.68935	-1.31978	-2.98651	0.00856186	0.0175024	-2.56878	A10vsC	NA	NA	NA	NA
AT1G14510	-0.114222	5.83155	-0.972378	0.345027	0.413328	-6.80969	A10vsC	NA	NA	NA	NA
AT1G14518	1.46409	-5.1718	1.99006	0.0635721	0.0968465	-4.24987	A10vsC	NA	NA	NA	NA
AT1G14520	-3.10838	2.03207	-6.53271	6.1961e-06	0.000111119	4.14848	A10vsC	NA	NA	NA	NA
AT1G14530	0.291549	3.66927	1.37255	0.188425	0.245994	-6.03748	A10vsC	NA	NA	NA	NA
AT1G14540	7.39612	5.66094	10.6759	8.78324e-09	1.02319e-06	10.4517	A10vsC	NA	NA	NA	NA
AT1G14549	1.97433	-5.43596	3.77953	0.00158755	0.0042828	-0.997689	A10vsC	NA	NA	NA	NA
AT1G14550	9.05839	3.61257	11.4724	3.08789e-09	4.92245e-07	10.9912	A10vsC	NA	NA	NA	NA
AT1G14560	-0.218405	4.13464	-1.56091	0.137686	0.187939	-5.86705	A10vsC	NA	NA	NA	NA
AT1G14570	-0.18998	5.92291	-1.4854	0.156461	0.209663	-6.19329	A10vsC	NA	NA	NA	NA
AT1G14580	-3.38026	0.949529	-5.85414	2.23787e-05	0.000298574	2.92677	A10vsC	NA	NA	NA	NA
AT1G14590	-0.822294	2.84642	-3.74148	0.00172175	0.00459644	-1.48118	A10vsC	35.2	not assigned.unknown	FUNCTIONS IN: molecular_function unknown; INVOLVED IN: biological_process unknown; LOCATED IN: chloroplast thylakoid lumen; CONTAINS InterPro DOMAIN/s: Nucleotide-diphospho-sugar transferase, predicted (InterPro:IPR005069); BEST Arabidopsis thaliana protein match is: unknown protein (TAIR:AT2G02061.1); Has 179 Blast hits to 175 proteins in 14 species: Archae - 0; Bacteria - 0; Metazoa - 0; Fungi …	T
AT1G14600	0.0387468	1.72584	0.114438	0.910284	0.927224	-6.50399	A10vsC	NA	NA	NA	NA
AT1G14610	-0.536214	7.18472	-2.76581	0.0135735	0.025876	-3.99204	A10vsC	29.1.9	protein.aa activation.valine-tRNA ligase	Symbols: TWN2, VALRS | TWN2 (TWIN 2); ATP binding / aminoacyl-tRNA ligase/ nucleotide binding / valine-tRNA ligase | chr1:5008244-5014533 REVERSE	T
AT1G14620	-0.321184	5.32734	-0.856381	0.404162	0.473353	-6.77101	A10vsC	NA	NA	NA	NA
AT1G14630	-2.63338	4.26692	-4.00052	0.000991671	0.0042828	-0.897265	A10vsC	NA	NA	NA	NA
AT1G14640	0.455807	3.6214	1.80445	0.0896093	0.130082	-5.50195	A10vsC	NA	NA	NA	NA
AT1G14642	0.0712442	0.745308	0.224842	0.824888	0.856455	-6.4435	A10vsC	NA	NA	NA	NA
AT1G14650	-0.0637407	6.79273	-0.639033	0.531651	0.596519	-7.10925	A10vsC	NA	NA	NA	NA
AT1G14660	-0.693687	3.30329	-3.26954	0.00470706	0.0105929	-2.59405	A10vsC	34.14	transport.unspecified cations	Symbols: ATNHX8, NHX8 | ATNHX8; lithium:hydrogen antiporter/ sodium ion transmembrane transporter/ sodium:hydrogen antiporter | chr1:5031972-5036448 REVERSE	T
AT1G14670	-0.616973	6.80582	-3.05598	0.00739716	0.0154923	-3.39186	A10vsC	NA	NA	NA	NA
AT1G14680	0.0931094	1.44632	0.391878	0.700208	0.749054	-6.41471	A10vsC	NA	NA	NA	NA
AT1G14685	-1.30638	5.18326	-10.5094	1.10126e-08	1.17976e-06	10.2764	A10vsC	27.3.84	RNA.regulation of transcription.BBR/BPC	Symbols: BPC2, BBR/BPC2, ATBPC2 | BPC2 (BASIC PENTACYSTEINE 2); DNA binding / transcription factor | chr1:5042588-5044294 FORWARD	T
AT1G14686	0.740231	-3.23822	0.830188	0.418388	0.487223	-5.71478	A10vsC	NA	NA	NA	NA
AT1G14687	-0.945896	1.80078	-3.1129	0.00655975	0.0139783	-2.64415	A10vsC	NA	NA	NA	NA
AT1G14688	1.74147	-4.24041	2.14892	0.0469404	0.0746392	-4.00681	A10vsC	NA	NA	NA	NA
AT1G14690	-0.920299	6.13462	-8.10687	4.00413e-07	1.45799e-05	6.55703	A10vsC	31.1	cell.organisation	Symbols: MAP65-7 | MAP65-7 (MICROTUBULE-ASSOCIATED PROTEIN 65-7) | chr1:5051760-5055252 REVERSE	T
AT1G14700	-2.0438	1.73624	-4.42146	0.000407319	0.00284858	0.124965	A10vsC	26.13	misc.acid and other phosphatases	Symbols: PAP3, ATPAP3 | PAP3 (PURPLE ACID PHOSPHATASE 3); acid phosphatase/ protein serine/threonine phosphatase | chr1:5058680-5061136 FORWARD	T
AT1G14710	-0.561755	6.82896	-2.39057	0.0291729	0.0496522	-4.69869	A10vsC	NA	NA	NA	NA
AT1G14720	-1.31587	5.46291	-5.92414	1.9546e-05	0.000268321	2.68329	A10vsC	10.7	cell wall.modification	Symbols: XTR2, EXGT-A2, ATXTH28 | XTR2 (XYLOGLUCAN ENDOTRANSGLYCOSYLASE RELATED 2); hydrolase, acting on glycosyl bonds / xyloglucan:xyloglucosyl transferase | chr1:5066636-5068645 REVERSE	T
AT1G14730	-1.06021	6.02189	-4.64565	0.000254928	0.00198213	-0.0237669	A10vsC	21.2	redox.ascorbate and glutathione	LOCATED IN: endomembrane system, integral to membrane; EXPRESSED IN: 16 plant structures; EXPRESSED DURING: 7 growth stages; CONTAINS InterPro DOMAIN/s: Cytochrome b561, eukaryote (InterPro:IPR004877), Cytochrome b561/ferric reductase transmembrane (InterPro:IPR006593); BEST Arabidopsis thaliana protein match is: ACYB-1; carbon-monoxide oxygenase (TAIR:AT5G38630.1); Has 447 Blast hits to 446 prot…	T
AT1G14740	-0.461774	7.1301	-4.02745	0.000936504	0.0042828	-1.36692	A10vsC	NA	NA	NA	NA
AT1G14750	-0.544435	0.985108	-1.23315	0.234953	0.2972	-5.58867	A10vsC	NA	NA	NA	NA
AT1G14755	1.97433	-5.43596	3.77953	0.00158755	0.0042828	-0.997689	A10vsC	NA	NA	NA	NA
AT1G14760	1.97433	-5.43596	3.77953	0.00158755	0.0042828	-0.997689	A10vsC	35.2	not assigned.unknown	Symbols: KNATM | KNATM (KNOX ARABIDOPSIS THALIANA MEINOX); transcription activator | chr1:5084688-5085213 REVERSE	T
AT1G14770	-0.600324	2.57467	-2.74998	0.0140259	0.0266239	-3.46309	A10vsC	NA	NA	NA	NA
AT1G14780	-0.449493	4.02463	-1.62075	0.124192	0.172003	-5.7366	A10vsC	35.2	not assigned.unknown	FUNCTIONS IN: molecular_function unknown; INVOLVED IN: biological_process unknown; LOCATED IN: cellular_component unknown; EXPRESSED IN: 13 plant structures; EXPRESSED DURING: 6 growth stages; CONTAINS InterPro DOMAIN/s: Membrane attack complex component/perforin/complement C9 (InterPro:IPR001862); BEST Arabidopsis thaliana protein match is: unknown protein (TAIR:AT4G24290.2); Has 119 Blast hits …	T
AT1G14790	-0.688366	4.91705	-4.28898	0.000538289	0.00352688	-0.726274	A10vsC	27.2	RNA.transcription	Symbols: RDR1, ATRDRP1 | RDR1 (RNA-DEPENDENT RNA POLYMERASE 1); RNA-directed RNA polymerase/ nucleic acid binding | chr1:5093961-5098032 REVERSE	T
AT1G14800	1.48396	-0.758415	2.67241	0.0164615	0.0304931	-3.21328	A10vsC	35.2	not assigned.unknown	FUNCTIONS IN: molecular_function unknown; INVOLVED IN: biological_process unknown; LOCATED IN: cellular_component unknown; CONTAINS InterPro DOMAIN/s: Nucleic acid-binding, OB-fold (InterPro:IPR012340), Nucleic acid-binding, OB-fold-like (InterPro:IPR016027); BEST Arabidopsis thaliana protein match is: F-box family protein (TAIR:AT2G35280.1); Has 109 Blast hits to 109 proteins in 8 species: Archa…	T
AT1G14810	0.318842	5.7174	1.55575	0.138908	0.189377	-6.08648	A10vsC	NA	NA	NA	NA
AT1G14820	-1.2445	3.22257	-3.01969	0.00798474	0.016505	-2.92556	A10vsC	NA	NA	NA	NA
AT1G14830	-0.308919	6.6319	-1.81934	0.0872169	0.127024	-5.70507	A10vsC	NA	NA	NA	NA
AT1G14840	-1.48991	3.14109	-3.98839	0.00101756	0.0042828	-0.903637	A10vsC	31.1	cell.organisation	Symbols: ATMAP70-4 | ATMAP70-4 (microtubule-associated proteins 70-4); microtubule binding | chr1:5112084-5115428 REVERSE	T
AT1G14850	-0.046074	5.56464	-0.29542	0.771391	0.811149	-7.20689	A10vsC	NA	NA	NA	NA
AT1G14860	-0.0357797	4.50912	-0.192504	0.849718	0.877864	-7.17265	A10vsC	NA	NA	NA	NA
AT1G14870	2.78357	8.83849	11.5696	2.72857e-09	4.60311e-07	11.6307	A10vsC	35.1	not assigned.no ontology	FUNCTIONS IN: molecular_function unknown; INVOLVED IN: response to oxidative stress; LOCATED IN: plasma membrane; EXPRESSED IN: callus; CONTAINS InterPro DOMAIN/s: EGF-type aspartate/asparagine hydroxylation conserved site (InterPro:IPR000152), Protein of unknown function Cys-rich (InterPro:IPR006461); BEST Arabidopsis thaliana protein match is: unknown protein (TAIR:AT5G35525.1); Has 492 Blast h…	T
AT1G14880	2.39083	-4.00565	2.58076	0.0198629	0.0356597	-3.25762	A10vsC	NA	NA	NA	NA
AT1G14890	-0.953781	6.72965	-2.86303	0.0110886	0.0218202	-3.78835	A10vsC	NA	NA	NA	NA
AT1G14900	-1.151	5.76554	-5.59104	3.74354e-05	0.000447198	2.00184	A10vsC	NA	NA	NA	NA
AT1G14910	-0.0941666	5.71696	-0.733262	0.47378	0.54173	-7.00813	A10vsC	NA	NA	NA	NA
AT1G14920	-1.14951	3.61909	-5.14319	9.17051e-05	0.000901014	1.28783	A10vsC	NA	NA	NA	NA
AT1G14930	2.26878	-4.07762	4.33829	0.000485156	0.00325952	0.0655412	A10vsC	NA	NA	NA	NA
AT1G14940	1.97433	-5.25985	3.36941	0.00380646	0.00888157	-1.78123	A10vsC	NA	NA	NA	NA
AT1G14950	1.446	-5.34791	2.54337	0.0214349	0.0380028	-3.31705	A10vsC	NA	NA	NA	NA
AT1G14960	-0.412458	1.29654	-0.346001	0.733754	0.778253	-6.1421	A10vsC	NA	NA	NA	NA
AT1G14970	-0.933801	3.24228	-2.39455	0.0289415	0.0493044	-4.14058	A10vsC	NA	NA	NA	NA
AT1G14980	-0.106417	7.71783	-0.316842	0.755372	0.797097	-7.26688	A10vsC	NA	NA	NA	NA
AT1G14990	0.0428893	4.20148	0.204632	0.840385	0.869916	-7.02386	A10vsC	NA	NA	NA	NA
AT1G15000	-0.527138	4.54139	-2.13467	0.0482507	0.0764744	-4.93902	A10vsC	NA	NA	NA	NA
AT1G15002	0.760739	-1.11216	1.10216	0.286349	0.352131	-5.53765	A10vsC	32	micro RNA, natural antisense etc	Potential natural antisense gene, locus overlaps with AT1G15000;	T
AT1G15010	0.762855	0.616448	1.96388	0.0667772	0.100995	-4.76569	A10vsC	NA	NA	NA	NA
AT1G15015	1.22667	-4.95475	1.54754	0.140866	0.1916	-4.90077	A10vsC	29.5.11.4.3.2	protein.degradation.ubiquitin.E3.SCF.FBOX	FUNCTIONS IN: molecular_function unknown; INVOLVED IN: biological_process unknown; LOCATED IN: cellular_component unknown; CONTAINS InterPro DOMAIN/s: Cyclin-like F-box (InterPro:IPR001810); BEST Arabidopsis thaliana protein match is: F-box protein-related / SLF-related (TAIR:AT5G10340.1); Has 147 Blast hits to 147 proteins in 11 species: Archae - 0; Bacteria - 0; Metazoa - 0; Fungi - 0; Plants -…	T
AT1G15020	-0.486552	4.80466	-3.88433	0.00126978	0.0042828	-1.57993	A10vsC	21.1.2	redox.thioredoxin.QSOX	Symbols: ATQSOX1, QSO2 | thioredoxin family protein | chr1:5173125-5176223 REVERSE	T
AT1G15030	0.00395356	4.6696	0.0303051	0.97619	0.981108	-7.18604	A10vsC	NA	NA	NA	NA
AT1G15040	1.80582	5.27047	3.35934	0.00388891	0.00901457	-2.82907	A10vsC	NA	NA	NA	NA
AT1G15045	1.75573	-4.78481	2.58802	0.0195706	0.035224	-3.24816	A10vsC	NA	NA	NA	NA
AT1G15050	-0.747198	-0.859723	-1.21791	0.240542	0.303164	-5.58579	A10vsC	NA	NA	NA	NA
AT1G15060	-0.0593608	4.58606	-0.329135	0.746231	0.789326	-7.09712	A10vsC	35.2	not assigned.unknown	LOCATED IN: chloroplast; EXPRESSED IN: 23 plant structures; EXPRESSED DURING: 14 growth stages; CONTAINS InterPro DOMAIN/s: Uncharacterised conserved protein UCP031088, alpha/beta hydrolase, At1g15070 (InterPro:IPR016969); BEST Arabidopsis thaliana protein match is: unknown protein (TAIR:AT1G73750.1); Has 120 Blast hits to 104 proteins in 29 species: Archae - 0; Bacteria - 61; Metazoa - 1; Fungi …	T
AT1G15080	-2.12634	2.47933	-5.99335	1.71088e-05	0.000243595	3.15633	A10vsC	26.13	misc.acid and other phosphatases	Symbols: ATPAP2, ATLPP2, LPP2 | LPP2 (LIPID PHOSPHATE PHOSPHATASE 2); acid phosphatase/ phosphatidate phosphatase | chr1:5187626-5189673 FORWARD	T
AT1G15090	-0.362362	-4.00178	-0.351108	0.72999	0.774849	-5.98171	A10vsC	NA	NA	NA	NA
AT1G15100	0.109818	5.02084	0.570681	0.575974	0.6373	-7.08034	A10vsC	NA	NA	NA	NA
AT1G15110	0.610609	5.95732	5.06644	0.000107183	0.00101795	0.810369	A10vsC	NA	NA	NA	NA
AT1G15120	-0.0694948	7.48697	-0.311961	0.759013	0.800431	-7.2704	A10vsC	NA	NA	NA	NA
AT1G15125	2.76561	5.21596	3.10687	0.00664389	0.0141299	-3.35405	A10vsC	NA	NA	NA	NA
AT1G15130	0.24418	6.96449	2.09071	0.0525073	0.0821996	-5.28526	A10vsC	NA	NA	NA	NA
AT1G15140	0.237329	4.5031	1.62385	0.123525	0.171252	-5.84622	A10vsC	NA	NA	NA	NA
AT1G15150	2.06254	-2.86331	1.87572	0.0786628	0.116171	-4.4847	A10vsC	34.99	transport.misc	MATE efflux family protein | chr1:5212615-5214858 FORWARD	T
AT1G15160	0.562168	2.63101	2.39043	0.0291809	0.0496563	-4.21698	A10vsC	34.99	transport.misc	MATE efflux family protein | chr1:5215475-5217545 FORWARD	T
AT1G15165	-0.326453	1.34236	-0.975219	0.343658	0.411933	-6.01098	A10vsC	NA	NA	NA	NA
AT1G15170	1.21725	5.1343	4.71755	0.000219565	0.00176868	0.120106	A10vsC	34.99	transport.misc	MATE efflux family protein | chr1:5220641-5222973 FORWARD	T
AT1G15175	0.558114	-0.92315	1.16441	0.260965	0.325205	-5.56102	A10vsC	NA	NA	NA	NA
AT1G15180	-0.248412	0.842141	-0.772375	0.450912	0.51893	-6.12896	A10vsC	34.99	transport.misc	MATE efflux family protein | chr1:5224385-5226702 FORWARD	T
AT1G15190	1.4109	2.38374	5.12559	9.50393e-05	0.000925314	1.35861	A10vsC	35.2	not assigned.unknown	FUNCTIONS IN: molecular_function unknown; LOCATED IN: endomembrane system; EXPRESSED IN: flower; EXPRESSED DURING: petal differentiation and expansion stage; CONTAINS InterPro DOMAIN/s: FAS1 domain (InterPro:IPR000782); Has 49 Blast hits to 39 proteins in 5 species: Archae - 0; Bacteria - 0; Metazoa - 0; Fungi - 0; Plants - 49; Viruses - 0; Other Eukaryotes - 0 (source: NCBI BLink). | chr1:522705…	T
AT1G15200	-0.702951	7.08823	-3.38048	0.0037178	0.00875007	-2.7304	A10vsC	NA	NA	NA	NA
AT1G15210	-0.486623	7.039	-2.12722	0.0489495	0.0774603	-5.19386	A10vsC	34.16	transport.ABC transporters and multidrug resistance systems	Symbols: PDR7, ATPDR7 | PDR7 (PLEIOTROPIC DRUG RESISTANCE 7); ATPase, coupled to transmembrane movement of substances | chr1:5231348-5236573 REVERSE	T
AT1G15215	-0.00177017	3.63842	-0.0102542	0.991943	0.993643	-6.98348	A10vsC	35.2	not assigned.unknown	FUNCTIONS IN: molecular_function unknown; INVOLVED IN: biological_process unknown; LOCATED IN: cellular_component unknown; BEST Arabidopsis thaliana protein match is: sequence-specific DNA binding / transcription factor (TAIR:AT3G18380.1); Has 41 Blast hits to 40 proteins in 9 species: Archae - 0; Bacteria - 0; Metazoa - 0; Fungi - 0; Plants - 41; Viruses - 0; Other Eukaryotes - 0 (source: NCBI B…	T
AT1G15220	-0.878394	2.23355	-4.51304	0.000336177	0.00245677	0.173821	A10vsC	9.6	mitochondrial electron transport / ATP synthesis.cytochrome c	Symbols: ATCCMH, CCMH | CCMH; oxidoreductase | chr1:5240199-5241538 REVERSE	T
AT1G15230	-0.152707	5.45865	-1.09155	0.290852	0.356826	-6.67058	A10vsC	NA	NA	NA	NA
AT1G15240	-0.5412	5.45068	-3.92799	0.00115708	0.0042828	-1.517	A10vsC	NA	NA	NA	NA
AT1G15250	-0.987982	3.90318	-2.45627	0.0255685	0.0442482	-4.13662	A10vsC	NA	NA	NA	NA
AT1G15260	-0.263216	1.3521	-0.688147	0.501006	0.567562	-6.22794	A10vsC	NA	NA	NA	NA
AT1G15270	-0.151134	6.87534	-0.743452	0.467756	0.535724	-7.02541	A10vsC	33.3	development.squamosa promoter binding like (SPL)	FUNCTIONS IN: molecular_function unknown; INVOLVED IN: biological_process unknown; LOCATED IN: plasma membrane; EXPRESSED IN: 24 plant structures; EXPRESSED DURING: 15 growth stages; CONTAINS InterPro DOMAIN/s: Translation machinery associated TMA7 (InterPro:IPR015157); BEST Arabidopsis thaliana protein match is: unknown protein (TAIR:AT3G16040.1); Has 263 Blast hits to 263 proteins in 90 species…	T
AT1G15280	-0.783088	6.3783	-7.20006	1.86301e-06	4.58418e-05	4.97955	A10vsC	NA	NA	NA	NA
AT1G15290	0.77494	5.95264	5.53586	4.17484e-05	0.000487191	1.75469	A10vsC	NA	NA	NA	NA
AT1G15300	1.50895	1.8984	6.32261	9.16008e-06	0.000149235	3.76405	A10vsC	NA	NA	NA	NA
AT1G15310	0.477217	4.21425	2.79174	0.0128624	0.0247223	-3.66171	A10vsC	29.3	protein.targeting	Symbols: ATHSRP54A, SRP54-1 | ATHSRP54A (ARABIDOPSIS THALIANA SIGNAL RECOGNITION PARTICLE 54 KDA SUBUNIT); 7S RNA binding / GTP binding / mRNA binding / nucleoside-triphosphatase/ nucleotide binding | chr1:5269019-5272058 REVERSE	T
AT1G15320	-0.327457	-4.50515	-0.358894	0.724266	0.769954	-5.97879	A10vsC	NA	NA	NA	NA
AT1G15330	-3.87175	0.0524399	-4.60268	0.000278789	0.00212065	0.498875	A10vsC	NA	NA	NA	NA
AT1G15340	-1.15584	7.35767	-9.64371	3.73305e-08	2.63505e-06	8.97608	A10vsC	NA	NA	NA	NA
AT1G15350	-0.388079	5.53253	-2.29174	0.0355051	0.0585634	-4.88087	A10vsC	NA	NA	NA	NA
AT1G15360	0.489179	-4.33155	0.680242	0.505869	0.57206	-5.79758	A10vsC	NA	NA	NA	NA
AT1G15370	-0.0534363	5.86349	-0.312768	0.75841	0.799897	-7.22655	A10vsC	NA	NA	NA	NA
AT1G15380	-0.612176	7.63622	-1.62007	0.124338	0.172176	-5.98933	A10vsC	NA	NA	NA	NA
AT1G15385	1.91512	3.06287	3.64533	0.00211371	0.00551037	-1.65592	A10vsC	NA	NA	NA	NA
AT1G15390	-0.0451107	3.74264	-0.220074	0.828537	0.859708	-6.97055	A10vsC	26.1	misc.misc2	Symbols: PDF1A, ATDEF1 | PDF1A (PEPTIDE DEFORMYLASE 1A); peptide deformylase | chr1:5294629-5295797 FORWARD	T
AT1G15400	-0.636217	6.25337	-3.80498	0.00150371	0.0042828	-1.83111	A10vsC	NA	NA	NA	NA
AT1G15405	0.130023	3.13655	0.289869	0.775559	0.814581	-6.98496	A10vsC	NA	NA	NA	NA
AT1G15410	-0.553068	3.55221	-2.36602	0.0306389	0.0517514	-4.33867	A10vsC	NA	NA	NA	NA
AT1G15415	3.81837	2.95982	7.04422	2.45323e-06	5.58675e-05	5.00021	A10vsC	NA	NA	NA	NA
AT1G15420	-0.247264	5.41212	-0.747713	0.465251	0.533277	-6.8964	A10vsC	NA	NA	NA	NA
AT1G15430	1.45447	4.40862	6.85039	3.47047e-06	7.32736e-05	4.42418	A10vsC	35.2	not assigned.unknown	FUNCTIONS IN: molecular_function unknown; INVOLVED IN: biological_process unknown; LOCATED IN: cellular_component unknown; EXPRESSED IN: 24 plant structures; EXPRESSED DURING: 15 growth stages; CONTAINS InterPro DOMAIN/s: Protein of unknown function DUF1644 (InterPro:IPR012866); BEST Arabidopsis thaliana protein match is: zinc ion binding (TAIR:AT1G80220.1); Has 144 Blast hits to 135 proteins in …	T
AT1G15440	-0.37923	5.3036	-1.06021	0.304458	0.370841	-6.5428	A10vsC	NA	NA	NA	NA
AT1G15450	1.97433	-5.43596	3.77953	0.00158755	0.0042828	-0.997689	A10vsC	NA	NA	NA	NA
AT1G15460	-1.26727	1.66798	-1.86555	0.0801485	0.118103	-4.76108	A10vsC	34.18	transport.unspecified anions	Symbols: ATBOR4, BOR4 | BOR4 (REQUIRES HIGH BORON 4); anion exchanger | chr1:5310001-5314094 REVERSE	T
AT1G15470	-0.440352	4.15489	-1.50701	0.150882	0.203355	-5.80957	A10vsC	NA	NA	NA	NA
AT1G15480	-0.937777	4.01567	-2.1051	0.0510775	0.0803015	-4.73895	A10vsC	NA	NA	NA	NA
AT1G15490	-0.65523	4.00436	-3.42198	0.00340336	0.00816693	-2.34002	A10vsC	NA	NA	NA	NA
AT1G15500	-0.60677	7.69386	-3.95925	0.00108262	0.0042828	-1.50614	A10vsC	34.9	transport.metabolite transporters at the mitochondrial membrane	Symbols: ATNTT2 | ATNTT2; ATP:ADP antiporter | chr1:5326290-5328874 FORWARD	T
AT1G15510	-0.875318	2.24852	-2.72938	0.0146367	0.0276196	-3.38452	A10vsC	NA	NA	NA	NA
AT1G15520	4.33239	4.24985	2.7515	0.0139819	0.0265523	-3.61072	A10vsC	34.16	transport.ABC transporters and multidrug resistance systems	Symbols: PDR12, ATPDR12 | PDR12 (PLEIOTROPIC DRUG RESISTANCE 12); ATPase, coupled to transmembrane movement of substances | chr1:5331858-5338326 REVERSE	T
AT1G15530	0.544676	4.38397	2.17746	0.0444143	0.0711248	-4.97268	A10vsC	NA	NA	NA	NA
AT1G15540	0.0967622	-0.205756	0.150191	0.882451	0.904718	-6.217	A10vsC	NA	NA	NA	NA
AT1G15550	-2.26179	4.89393	-6.31629	9.26923e-06	0.000150778	3.44918	A10vsC	17.6.1.12	hormone metabolism.gibberelin.synthesis-degradation.GA3 oxidase	Symbols: GA4, ATGA3OX1, GA3OX1 | GA3OX1 (GIBBERELLIN 3-OXIDASE 1); gibberellin 3-beta-dioxygenase/ transcription factor binding | chr1:5344478-5346166 REVERSE	T
AT1G15560	0.906643	-4.90764	1.27799	0.219097	0.279798	-5.24182	A10vsC	NA	NA	NA	NA
AT1G15570	-2.31778	3.85852	-3.72833	0.00177073	0.00471359	-1.40352	A10vsC	NA	NA	NA	NA
AT1G15580	-1.87835	-1.11854	-2.71012	0.0152307	0.0285557	-3.1248	A10vsC	27.3.40	RNA.regulation of transcription.Aux/IAA family	Symbols: IAA5, ATAUX2-27, AUX2-27 | IAA5 (INDOLE-3-ACETIC ACID INDUCIBLE 5); transcription factor | chr1:5365665-5366497 REVERSE	T
AT1G15590	1.97433	-5.43596	3.77953	0.00158755	0.0042828	-0.997689	A10vsC	29.5.11.4.2	protein.degradation.ubiquitin.E3.RING	FUNCTIONS IN: molecular_function unknown; INVOLVED IN: biological_process unknown; LOCATED IN: cellular_component unknown; BEST Arabidopsis thaliana protein match is: zinc finger (C3HC4-type RING finger) family protein (TAIR:AT1G80400.1); Has 118 Blast hits to 117 proteins in 7 species: Archae - 0; Bacteria - 0; Metazoa - 0; Fungi - 0; Plants - 118; Viruses - 0; Other Eukaryotes - 0 (source: NCBI…	T
AT1G15600	1.97433	-5.34791	3.19722	0.00548762	0.0120439	-2.10809	A10vsC	NA	NA	NA	NA
AT1G15610	-2.08807	-4.49454	-3.54493	0.0026186	0.00660489	-1.46776	A10vsC	NA	NA	NA	NA
AT1G15620	-2.78986	-3.92691	-3.13943	0.006202	0.0133302	-2.26395	A10vsC	NA	NA	NA	NA
AT1G15630	-2.66381	-0.629994	-5.40956	5.36617e-05	0.000592227	2.09879	A10vsC	NA	NA	NA	NA
AT1G15640	-3.75601	-0.601133	-8.25282	3.15758e-07	1.2176e-05	6.76159	A10vsC	NA	NA	NA	NA
AT1G15650	1.97433	-5.43596	3.77953	0.00158755	0.0042828	-0.997689	A10vsC	NA	NA	NA	NA
AT1G15660	-1.17197	4.34583	-4.76977	0.000197061	0.00162592	0.492078	A10vsC	NA	NA	NA	NA
AT1G15670	-0.406011	5.15075	-1.58667	0.131733	0.181039	-6.05298	A10vsC	NA	NA	NA	NA
AT1G15680	1.97433	-5.43596	3.77953	0.00158755	0.0042828	-0.997689	A10vsC	NA	NA	NA	NA
AT1G15690	0.0309789	8.38488	0.276424	0.785686	0.823166	-7.25153	A10vsC	34.3	transport.H+ transporting pyrophosphatase	Symbols: AVP1, ATAVP3, AVP-3 | AVP1; ATPase/ hydrogen-translocating pyrophosphatase | chr1:5398990-5402519 FORWARD	T
AT1G15700	-0.650801	3.01811	-3.56457	0.00251116	0.0063749	-1.91806	A10vsC	1.1.4.4	PS.lightreaction.ATP synthase.gamma chain	Symbols: ATPC2 | ATPC2; enzyme regulator | chr1:5402569-5403818 REVERSE	T
AT1G15710	-0.292859	4.11726	-1.0453	0.311091	0.377761	-6.43328	A10vsC	NA	NA	NA	NA
AT1G15720	-0.828234	2.45535	-3.63136	0.00217765	0.00565759	-1.63392	A10vsC	NA	NA	NA	NA
AT1G15730	-0.615861	3.26211	-2.83773	0.011689	0.0228221	-3.50469	A10vsC	NA	NA	NA	NA
AT1G15740	-0.790637	6.21503	-3.40979	0.00349287	0.00834987	-2.66815	A10vsC	NA	NA	NA	NA
AT1G15750	-0.0424773	6.98561	-0.363957	0.720553	0.766545	-7.25241	A10vsC	NA	NA	NA	NA
AT1G15757	2.80279	-5.30696	7.59164	9.46533e-07	2.74701e-05	5.44585	A10vsC	NA	NA	NA	NA
AT1G15760	-0.728598	1.57304	-1.57883	0.133522	0.183158	-5.22435	A10vsC	35.2	not assigned.unknown	FUNCTIONS IN: molecular_function unknown; INVOLVED IN: biological_process unknown; LOCATED IN: cellular_component unknown; CONTAINS InterPro DOMAIN/s: Sterile alpha motif homology (InterPro:IPR010993); BEST Arabidopsis thaliana protein match is: unknown protein (TAIR:AT1G80520.1); Has 30 Blast hits to 30 proteins in 7 species: Archae - 0; Bacteria - 0; Metazoa - 0; Fungi - 0; Plants - 30; Viruses…	T
AT1G15770	0.142132	-2.61956	0.262803	0.795984	0.831936	-6.03695	A10vsC	NA	NA	NA	NA
AT1G15772	1.10455	0.7287	3.06499	0.00725794	0.0152563	-2.60259	A10vsC	NA	NA	NA	NA
AT1G15780	0.666393	6.05822	4.21894	0.000624101	0.00396457	-0.975305	A10vsC	NA	NA	NA	NA
AT1G15790	0.629253	5.06285	4.38788	0.000437092	0.00300321	-0.556007	A10vsC	NA	NA	NA	NA
AT1G15800	-0.290591	3.70394	-1.60092	0.128534	0.177223	-5.78085	A10vsC	NA	NA	NA	NA
AT1G15810	-0.700859	5.44071	-3.18002	0.00569133	0.0124028	-3.02596	A10vsC	NA	NA	NA	NA
AT1G15820	-1.03749	6.36175	-3.5878	0.00238974	0.00610431	-2.27469	A10vsC	NA	NA	NA	NA
AT1G15825	-1.28719	-0.921231	-2.11133	0.0504701	0.0794741	-4.22855	A10vsC	NA	NA	NA	NA
AT1G15830	-1.39981	0.131698	-3.48222	0.00299325	0.00737893	-1.71863	A10vsC	NA	NA	NA	NA
AT1G15840	-3.12042	-3.28304	-3.44736	0.00322418	0.00779197	-1.70185	A10vsC	NA	NA	NA	NA
AT1G15850	1.97433	-5.34791	3.17898	0.00570388	0.0124028	-2.14258	A10vsC	NA	NA	NA	NA
AT1G15860	0.38686	5.77095	2.79862	0.01268	0.0244238	-3.9196	A10vsC	35.2	not assigned.unknown	INVOLVED IN: biological_process unknown; EXPRESSED IN: 23 plant structures; EXPRESSED DURING: 13 growth stages; CONTAINS InterPro DOMAIN/s: Defective in cullin neddylation (InterPro:IPR014764), Protein of unknown function DUF298 (InterPro:IPR005176); BEST Arabidopsis thaliana protein match is: unknown protein (TAIR:AT3G12760.1); Has 576 Blast hits to 576 proteins in 121 species: Archae - 0; Bacte…	T
AT1G15870	0.206678	2.5704	0.417154	0.681991	0.732743	-6.4611	A10vsC	NA	NA	NA	NA
AT1G15880	-0.664094	5.20759	-4.90008	0.000150636	0.00132385	0.542496	A10vsC	NA	NA	NA	NA
AT1G15885	-1.05917	1.18408	-2.81181	0.012337	0.0238541	-3.16129	A10vsC	NA	NA	NA	NA
AT1G15890	0.0143853	2.60644	0.0491355	0.961406	0.969291	-6.819	A10vsC	NA	NA	NA	NA
AT1G15900	0.21265	0.656165	0.734297	0.473166	0.54114	-6.18772	A10vsC	NA	NA	NA	NA
AT1G15910	-0.837921	5.12236	-3.84338	0.00138552	0.0042828	-1.64278	A10vsC	NA	NA	NA	NA
AT1G15920	0.0488755	4.98443	0.375337	0.712234	0.759473	-7.1745	A10vsC	NA	NA	NA	NA
AT1G15930	-0.950158	8.01898	-3.01321	0.0080944	0.0166913	-3.48178	A10vsC	NA	NA	NA	NA
AT1G15940	-0.378787	5.61105	-2.72334	0.0148205	0.0279142	-4.03522	A10vsC	NA	NA	NA	NA
AT1G15950	0.227343	7.57366	2.12659	0.0490086	0.0775281	-5.21173	A10vsC	16.2.1.7	secondary metabolism.phenylpropanoids.lignin biosynthesis.CCR1	Symbols: CCR1, IRX4, ATCCR1 | CCR1 (CINNAMOYL COA REDUCTASE 1); cinnamoyl-CoA reductase | chr1:5478754-5482180 FORWARD	T
AT1G15960	0.028233	1.70454	0.0888377	0.93029	0.94386	-6.61382	A10vsC	34.12	transport.metal	Symbols: NRAMP6, ATNRAMP6 | NRAMP6; inorganic anion transmembrane transporter/ metal ion transmembrane transporter | chr1:5481665-5485082 REVERSE	T
AT1G15970	-0.897352	3.58291	-2.70153	0.0155029	0.0289847	-3.66687	A10vsC	NA	NA	NA	NA
AT1G15980	-0.851259	1.13213	-2.29561	0.0352344	0.0581722	-4.1139	A10vsC	NA	NA	NA	NA
AT1G15990	1.1983	-5.0428	1.5677	0.136097	0.186185	-4.8737	A10vsC	34.22	transport.cyclic nucleotide or calcium regulated channels	Symbols: ATCNGC7, CNGC7 | ATCNGC7 (CYCLIC NUCLEOTIDE GATED CHANNEL 7); calmodulin binding / cyclic nucleotide binding / ion channel | chr1:5491304-5493772 REVERSE	T
AT1G16000	-0.0935453	4.76281	-0.239267	0.813872	0.847143	-6.99062	A10vsC	NA	NA	NA	NA
AT1G16010	-0.212774	5.28835	-1.88745	0.0769786	0.114022	-5.55319	A10vsC	NA	NA	NA	NA
AT1G16020	-0.833447	4.21194	-3.40011	0.00356559	0.0084684	-2.38045	A10vsC	NA	NA	NA	NA
AT1G16022	-2.6352	-0.293613	-4.23916	0.000597994	0.00383363	-0.144709	A10vsC	NA	NA	NA	NA
AT1G16025	0.260388	-0.418893	0.477152	0.639568	0.694903	-6.11616	A10vsC	NA	NA	NA	NA
AT1G16030	4.23742	7.00996	7.92952	5.36344e-07	1.79602e-05	6.2973	A10vsC	20.2.1	stress.abiotic.heat	Symbols: Hsp70b | Hsp70b (heat shock protein 70B); ATP binding | chr1:5502206-5504535 REVERSE	T
AT1G16040	-0.237145	4.23102	-1.37328	0.188202	0.245731	-6.13819	A10vsC	35.1	not assigned.no ontology	FUNCTIONS IN: molecular_function unknown; INVOLVED IN: GPI anchor biosynthetic process; LOCATED IN: integral to membrane, endoplasmic reticulum membrane; EXPRESSED IN: 24 plant structures; EXPRESSED DURING: 13 growth stages; CONTAINS InterPro DOMAIN/s: GPI biosynthesis protein Pig-F (InterPro:IPR009580); Has 210 Blast hits to 210 proteins in 94 species: Archae - 0; Bacteria - 0; Metazoa - 96; Fun…	T
AT1G16060	-0.695915	4.03889	-2.06779	0.0548606	0.0853151	-4.89884	A10vsC	NA	NA	NA	NA
AT1G16070	-3.13144	2.04899	-4.07257	0.000850958	0.0042828	-0.546108	A10vsC	NA	NA	NA	NA
AT1G16080	-0.404895	3.67934	-2.01097	0.0611131	0.0936528	-5.05876	A10vsC	NA	NA	NA	NA
AT1G16090	-0.623172	1.84542	-2.09389	0.0521886	0.0818128	-4.65369	A10vsC	NA	NA	NA	NA
AT1G16100	1.97433	-5.43596	3.77953	0.00158755	0.0042828	-0.997689	A10vsC	NA	NA	NA	NA
AT1G16110	-0.977153	2.90978	-3.2383	0.00502981	0.0112047	-2.5684	A10vsC	NA	NA	NA	NA
AT1G16120	-0.980234	2.25105	-2.78296	0.013099	0.0250989	-3.35059	A10vsC	NA	NA	NA	NA
AT1G16130	0.244396	3.40732	0.981525	0.340633	0.408777	-6.46946	A10vsC	NA	NA	NA	NA
AT1G16140	-0.518076	2.48223	-1.06079	0.304201	0.370569	-5.99783	A10vsC	NA	NA	NA	NA
AT1G16150	0.464156	2.42147	1.11476	0.281071	0.346677	-5.99563	A10vsC	30.2.25	signalling.receptor kinases.wall associated kinase	Symbols: WAKL4 | WAKL4 (WALL ASSOCIATED KINASE-LIKE 4); kinase | chr1:5532415-5534877 FORWARD	T
AT1G16160	-0.705668	1.96932	-1.67051	0.113844	0.159602	-5.15843	A10vsC	NA	NA	NA	NA
AT1G16170	-1.26064	3.51252	-5.33802	6.19162e-05	0.000662448	1.71456	A10vsC	NA	NA	NA	NA
AT1G16180	0.422071	7.90109	2.75196	0.0139684	0.0265299	-4.01804	A10vsC	NA	NA	NA	NA
AT1G16190	-0.347153	5.61087	-1.68747	0.110492	0.155662	-5.82397	A10vsC	NA	NA	NA	NA
AT1G16210	0.286519	6.47143	2.54255	0.0214707	0.0380561	-4.45158	A10vsC	NA	NA	NA	NA
AT1G16220	-0.566748	3.0793	-1.68397	0.111177	0.156475	-5.33611	A10vsC	NA	NA	NA	NA
AT1G16225	-1.26425	-0.702267	-1.92852	0.0713354	0.106716	-4.49698	A10vsC	31.4	cell.vesicle transport	FUNCTIONS IN: molecular_function unknown; CONTAINS InterPro DOMAIN/s: Target SNARE coiled-coil region (InterPro:IPR000727); BEST Arabidopsis thaliana protein match is: syntaxin-related family protein (TAIR:AT1G16230.1); Has 85 Blast hits to 85 proteins in 27 species: Archae - 0; Bacteria - 0; Metazoa - 0; Fungi - 22; Plants - 56; Viruses - 0; Other Eukaryotes - 7 (source: NCBI BLink). | chr1:5551…	T
AT1G16230	-0.809949	-2.34433	-1.48632	0.15622	0.209388	-5.05343	A10vsC	NA	NA	NA	NA
AT1G16240	-0.289027	6.50653	-2.08712	0.0528695	0.0826685	-5.27573	A10vsC	31.4	cell.vesicle transport	Symbols: SYP51, ATSYP51 | SYP51 (SYNTAXIN OF PLANTS 51); SNAP receptor | chr1:5555007-5556841 REVERSE	T
AT1G16250	-0.276844	3.65598	-1.34243	0.197796	0.256488	-6.14233	A10vsC	NA	NA	NA	NA
AT1G16260	0.0333336	2.05544	0.0797854	0.937376	0.949604	-6.5636	A10vsC	NA	NA	NA	NA
AT1G16270	0.140669	5.75608	0.811319	0.428834	0.497197	-6.95176	A10vsC	NA	NA	NA	NA
AT1G16280	-0.118876	4.17663	-0.673806	0.509847	0.575973	-6.82113	A10vsC	NA	NA	NA	NA
AT1G16290	1.446	-4.77864	1.66212	0.115536	0.161627	-4.73994	A10vsC	35.2	not assigned.unknown	FUNCTIONS IN: molecular_function unknown; INVOLVED IN: biological_process unknown; LOCATED IN: chloroplast, vacuole; EXPRESSED IN: 19 plant structures; EXPRESSED DURING: 11 growth stages; CONTAINS InterPro DOMAIN/s: Lytic transglycosylase-like, catalytic (InterPro:IPR008258); Has 119 Blast hits to 113 proteins in 24 species: Archae - 0; Bacteria - 39; Metazoa - 0; Fungi - 0; Plants - 18; Viruses …	T
AT1G16300	0.687004	4.84033	4.2932	0.000533525	0.00350186	-0.6921	A10vsC	NA	NA	NA	NA
AT1G16310	-0.543889	4.04646	-2.44682	0.0260596	0.0450092	-4.34527	A10vsC	NA	NA	NA	NA
AT1G16320	0.186731	4.15876	0.718092	0.482835	0.55012	-6.91914	A10vsC	NA	NA	NA	NA
AT1G16330	-0.936998	2.22322	-1.67966	0.112025	0.157435	-5.09898	A10vsC	NA	NA	NA	NA
AT1G16340	-0.616948	4.56414	-1.91657	0.0729379	0.108825	-5.29944	A10vsC	10.1.12.2	cell wall.precursor synthesis.KDO pathway.KDO-8-Phosphate Synthase	Symbols: ATKDSA2, ATKSDA | ATKDSA2; 3-deoxy-8-phosphooctulonate synthase | chr1:5587893-5590633 REVERSE	T
AT1G16350	-0.0875202	6.44067	-0.440767	0.665153	0.717483	-7.19817	A10vsC	NA	NA	NA	NA
AT1G16360	0.525349	0.139697	0.780594	0.446194	0.51423	-5.94857	A10vsC	NA	NA	NA	NA
AT1G16370	0.856574	1.82698	2.42267	0.0273558	0.0469461	-3.88224	A10vsC	34.99	transport.misc	Symbols: ATOCT6, OCT6 | OCT6 (ORGANIC CATION/CARNITINE TRANSPORTER 6); carbohydrate transmembrane transporter/ sugar:hydrogen symporter | chr1:5596694-5598447 FORWARD	T
AT1G16380	1.97433	-5.34791	3.47189	0.00305992	0.00746539	-1.58582	A10vsC	34.12	transport.metal	Symbols: ATCHX1, CHX1 | ATCHX1; monovalent cation:proton antiporter/ sodium:hydrogen antiporter | chr1:5598453-5601367 REVERSE	T
AT1G16390	-1.2243	-0.038823	-2.39065	0.0291681	0.0496471	-3.70305	A10vsC	34.14	transport.unspecified cations	Symbols: ATOCT3 | ATOCT3 (ARABIDOPSIS THALIANA ORGANIC CATION/CARNITINE TRANSPORTER 3); carbohydrate transmembrane transporter/ sugar:hydrogen symporter | chr1:5602873-5604663 FORWARD	T
AT1G16400	-0.472117	5.1751	-0.786172	0.443011	0.511073	-6.76024	A10vsC	NA	NA	NA	NA
AT1G16410	1.62401	0.259681	1.55466	0.139166	0.189667	-5.14592	A10vsC	NA	NA	NA	NA
AT1G16420	1.09896	0.319483	2.71421	0.0151027	0.0283559	-3.15519	A10vsC	29.5	protein.degradation	Symbols: ATMC8, MC8 | MC8 (METACASPASE 8); cysteine-type endopeptidase | chr1:5612150-5613867 REVERSE	T
AT1G16430	-0.617081	1.98154	-1.5138	0.149164	0.201349	-5.38128	A10vsC	NA	NA	NA	NA
AT1G16440	-3.12629	0.736216	-5.29513	6.74819e-05	0.000709241	1.88618	A10vsC	NA	NA	NA	NA
AT1G16445	-0.847299	0.79024	-3.19078	0.0055631	0.0121898	-2.37188	A10vsC	NA	NA	NA	NA
AT1G16450	1.97433	-5.43596	3.77953	0.00158755	0.0042828	-0.997689	A10vsC	NA	NA	NA	NA
AT1G16460	-0.70271	6.44308	-4.58001	0.000292287	0.0022007	-0.187742	A10vsC	13.2.5.3	amino acid metabolism.degradation.serine-glycine-cysteine group.cysteine	Symbols: ATRDH2, ATMST2, MST2 | ATRDH2 (ARABIDOPSIS THALIANA RHODANESE HOMOLOGUE 2); 3-mercaptopyruvate sulfurtransferase/ thiosulfate sulfurtransferase | chr1:5619641-5622624 REVERSE	T
AT1G16470	0.106717	6.21545	0.574533	0.573427	0.635093	-7.12362	A10vsC	NA	NA	NA	NA
AT1G16480	-0.147133	1.7238	-0.457691	0.653197	0.707071	-6.42295	A10vsC	35.1.5	not assigned.no ontology.pentatricopeptide (PPR) repeat-containing protein	FUNCTIONS IN: molecular_function unknown; INVOLVED IN: biological_process unknown; LOCATED IN: cellular_component unknown; EXPRESSED IN: shoot apex; CONTAINS InterPro DOMAIN/s: Pentatricopeptide repeat (InterPro:IPR002885); BEST Arabidopsis thaliana protein match is: pentatricopeptide (PPR) repeat-containing protein (TAIR:AT4G13650.1). | chr1:5625843-5628656 REVERSE	T
AT1G16489	3.6061	-1.83134	3.73008	0.00176412	0.00469826	-1.13458	A10vsC	NA	NA	NA	NA
AT1G16490	0.0664207	2.38211	0.204247	0.840681	0.870157	-6.6279	A10vsC	27.3.25	RNA.regulation of transcription.MYB domain transcription factor family	Symbols: ATMYB58, MYB58 | MYB58 (MYB DOMAIN PROTEIN 58); DNA binding / transcription activator/ transcription factor | chr1:5629655-5630995 REVERSE	T
AT1G16500	0.236894	4.13749	1.33708	0.199501	0.258368	-6.18669	A10vsC	NA	NA	NA	NA
AT1G16510	1.58892	1.74887	5.13459	9.33182e-05	0.000913933	1.48314	A10vsC	NA	NA	NA	NA
AT1G16515	-0.443029	-1.54909	-0.726282	0.477934	0.545599	-5.86124	A10vsC	NA	NA	NA	NA
AT1G16520	-0.0423409	5.52411	-0.253192	0.803275	0.838131	-7.1926	A10vsC	NA	NA	NA	NA
AT1G16530	-2.04581	3.56061	-4.23331	0.000605427	0.00387234	-0.542824	A10vsC	NA	NA	NA	NA
AT1G16540	0.440281	5.14343	2.47521	0.0246101	0.042841	-4.51253	A10vsC	17.1.1	hormone metabolism.abscisic acid.synthesis-degradation	Symbols: SIR3, LOS5, ABA3, ATABA3 | ABA3 (ABA DEFICIENT 3); Mo-molybdopterin cofactor sulfurase/ selenocysteine lyase | chr1:5659415-5665449 FORWARD	T
AT1G16550	0.146226	2.43991	0.602082	0.555376	0.618535	-6.56807	A10vsC	NA	NA	NA	NA
AT1G16560	-0.360885	6.03208	-2.12661	0.0490064	0.0775281	-5.16257	A10vsC	NA	NA	NA	NA
AT1G16570	-0.444529	4.39974	-2.59828	0.0191648	0.0345853	-4.09609	A10vsC	NA	NA	NA	NA
AT1G16590	-0.108722	2.35454	-0.551947	0.588449	0.649012	-6.55415	A10vsC	31.2	cell.division	Symbols: REV7, ATREV7 | REV7; DNA binding | chr1:5673795-5675131 FORWARD	T
AT1G16600	1.97433	-5.43596	3.77953	0.00158755	0.0042828	-0.997689	A10vsC	NA	NA	NA	NA
AT1G16610	-0.577404	6.24471	-3.77057	0.00161817	0.00435377	-1.87784	A10vsC	NA	NA	NA	NA
AT1G16620	1.97433	-5.43596	3.77953	0.00158755	0.0042828	-0.997689	A10vsC	NA	NA	NA	NA
AT1G16630	-1.13796	3.00565	-1.97015	0.0659963	0.100009	-4.7578	A10vsC	NA	NA	NA	NA
AT1G16635	0.341491	-0.890561	0.665834	0.514801	0.580593	-5.90775	A10vsC	NA	NA	NA	NA
AT1G16640	-0.206559	1.44716	-0.490723	0.630142	0.68625	-6.33706	A10vsC	NA	NA	NA	NA
AT1G16650	0.111957	3.72442	0.539013	0.59714	0.656837	-6.91731	A10vsC	NA	NA	NA	NA
AT1G16660	1.97433	-5.30696	3.02607	0.00787831	0.0163116	-2.43024	A10vsC	NA	NA	NA	NA
AT1G16670	0.959259	5.76973	5.74984	2.74125e-05	0.000351946	2.19787	A10vsC	NA	NA	NA	NA
AT1G16680	-0.877223	4.92955	-5.81631	2.40839e-05	0.00031703	2.45382	A10vsC	NA	NA	NA	NA
AT1G16690	-0.845592	2.95665	-3.56097	0.00253052	0.0064177	-1.86881	A10vsC	NA	NA	NA	NA
AT1G16700	-0.447845	5.98988	-1.97443	0.0654683	0.0992947	-5.39436	A10vsC	NA	NA	NA	NA
AT1G16705	0.950806	-1.77487	1.38223	0.185492	0.24262	-5.20022	A10vsC	NA	NA	NA	NA
AT1G16710	-0.283904	5.01802	-2.11127	0.0504759	0.0794795	-5.14144	A10vsC	NA	NA	NA	NA
AT1G16720	0.625868	5.01186	4.85762	0.000164384	0.00141118	0.441589	A10vsC	NA	NA	NA	NA
AT1G16730	0.731771	1.47685	1.9887	0.0637352	0.0970417	-4.83673	A10vsC	NA	NA	NA	NA
AT1G16740	-0.226265	5.21565	-1.00494	0.329566	0.396932	-6.6654	A10vsC	NA	NA	NA	NA
AT1G16750	-1.55861	1.0871	-2.94514	0.00933848	0.0188438	-2.82684	A10vsC	35.2	not assigned.unknown	FUNCTIONS IN: molecular_function unknown; INVOLVED IN: biological_process unknown; LOCATED IN: cellular_component unknown; EXPRESSED IN: 23 plant structures; EXPRESSED DURING: 13 growth stages; CONTAINS InterPro DOMAIN/s: Protein of unknown function DUF547 (InterPro:IPR006869); BEST Arabidopsis thaliana protein match is: transcription factor (TAIR:AT3G13000.2); Has 420 Blast hits to 403 proteins …	T
AT1G16760	1.97433	-5.43596	3.77953	0.00158755	0.0042828	-0.997689	A10vsC	NA	NA	NA	NA
AT1G16770	1.60398	-2.04809	2.76813	0.0135084	0.0257678	-2.99967	A10vsC	NA	NA	NA	NA
AT1G16780	-0.840613	3.32323	-1.96983	0.0660368	0.100061	-4.90879	A10vsC	NA	NA	NA	NA
AT1G16790	-0.646293	2.55227	-2.69727	0.0156399	0.0292017	-3.5629	A10vsC	NA	NA	NA	NA
AT1G16800	-0.539114	3.8993	-2.90608	0.0101347	0.020201	-3.39641	A10vsC	NA	NA	NA	NA
AT1G16810	-0.624701	6.64887	-4.58039	0.000292056	0.00219946	-0.189728	A10vsC	NA	NA	NA	NA
AT1G16820	-0.506232	1.89677	-1.92723	0.0715074	0.106935	-4.91054	A10vsC	34.1	transport.p- and v-ATPases	vacuolar ATP synthase catalytic subunit-related / V-ATPase-related / vacuolar proton pump-related | chr1:5756835-5758464 REVERSE	T
AT1G16825	0.143889	1.74184	0.629097	0.537975	0.602316	-6.36107	A10vsC	35.2	not assigned.unknown	FUNCTIONS IN: molecular_function unknown; INVOLVED IN: biological_process unknown; LOCATED IN: endoplasmic reticulum; CONTAINS InterPro DOMAIN/s: Reticulon (InterPro:IPR003388); BEST Arabidopsis thaliana protein match is: unknown protein (TAIR:AT1G78895.1). | chr1:5758855-5760501 FORWARDvery weakly similar to (96.7)AT1G16830pentatricopeptide (PPR) repeat-containing protein | chr1:5758870-5762612 …	T
AT1G16830	-0.910694	1.53717	-1.96908	0.0661292	0.10016	-4.61463	A10vsC	35.1.5	not assigned.no ontology.pentatricopeptide (PPR) repeat-containing protein	FUNCTIONS IN: molecular_function unknown; INVOLVED IN: biological_process unknown; LOCATED IN: mitochondrion; CONTAINS InterPro DOMAIN/s: Pentatricopeptide repeat (InterPro:IPR002885); BEST Arabidopsis thaliana protein match is: MEE40 (maternal effect embryo arrest 40) (TAIR:AT3G53700.1); Has 16848 Blast hits to 5324 proteins in 149 species: Archae - 2; Bacteria - 6; Metazoa - 176; Fungi - 119; P…	T
AT1G16840	0.023426	5.95694	0.139337	0.890886	0.911374	-7.30166	A10vsC	NA	NA	NA	NA
AT1G16850	-1.82241	3.93599	-4.06715	0.0008608	0.0042828	-0.916604	A10vsC	NA	NA	NA	NA
AT1G16858	-0.32632	4.33634	-1.2975	0.212464	0.2724	-6.1805	A10vsC	NA	NA	NA	NA
AT1G16860	-0.32632	4.33634	-1.2975	0.212464	0.2724	-6.1805	A10vsC	NA	NA	NA	NA
AT1G16870	-0.233373	4.86266	-0.956514	0.352741	0.42121	-6.61568	A10vsC	NA	NA	NA	NA
AT1G16880	-1.24831	5.52883	-6.1926	1.17022e-05	0.000182017	3.16669	A10vsC	NA	NA	NA	NA
AT1G16890	-0.0214783	7.14964	-0.135065	0.894209	0.914213	-7.31316	A10vsC	NA	NA	NA	NA
AT1G16900	-0.231254	4.47459	-1.52069	0.147437	0.199332	-5.96327	A10vsC	NA	NA	NA	NA
AT1G16905	-3.45363	0.173978	-5.87506	2.14902e-05	0.000289288	2.95321	A10vsC	NA	NA	NA	NA
AT1G16910	1.1695	-4.7377	1.32437	0.203593	0.262769	-5.19625	A10vsC	NA	NA	NA	NA
AT1G16916	-1.01228	1.98595	-2.99353	0.00843653	0.0172885	-2.87942	A10vsC	NA	NA	NA	NA
AT1G16920	-1.56275	4.91041	-4.28674	0.000540842	0.00354012	-0.532374	A10vsC	30.5	signalling.G-proteins	Symbols: RAB11, ATRABA1B | ATRABA1B (ARABIDOPSIS RAB GTPASE HOMOLOG A1B); GTP binding | chr1:5787330-5789249 REVERSE	T
AT1G16930	-0.849212	2.97865	-3.78625	0.00156495	0.0042828	-1.4534	A10vsC	NA	NA	NA	NA
AT1G16940	1.97433	-5.43596	3.77953	0.00158755	0.0042828	-0.997689	A10vsC	NA	NA	NA	NA
AT1G16950	1.97433	-5.43596	3.77953	0.00158755	0.0042828	-0.997689	A10vsC	NA	NA	NA	NA
AT1G16960	-1.83612	-1.24982	-3.61512	0.00225446	0.00582624	-1.35313	A10vsC	NA	NA	NA	NA
AT1G16970	-0.0985425	4.47765	-0.565908	0.57914	0.64025	-6.90787	A10vsC	28.2	DNA.repair	Symbols: KU70, ATKU70 | KU70 (ARABIDOPSIS THALIANA KU70 HOMOLOG); double-stranded DNA binding / protein binding | chr1:5800767-5805799 REVERSE	T
AT1G16980	3.33446	-4.09455	2.90598	0.0101368	0.0202038	-2.67672	A10vsC	3.2.1	minor CHO metabolism.trehalose.TPS	Symbols: ATTPS2, TPS2 | ATTPS2; alpha,alpha-trehalose-phosphate synthase (UDP-forming)/ transferase, transferring glycosyl groups | chr1:5807311-5811488 FORWARD	T
AT1G17000	1.75748	-4.80495	2.07505	0.0541055	0.0843416	-4.12107	A10vsC	3.2.1	minor CHO metabolism.trehalose.TPS	Symbols: ATTPS3, TPS3 | ATTPS3; alpha,alpha-trehalose-phosphate synthase (UDP-forming) | chr1:5812728-5816662 FORWARD	T
AT1G17010	1.97433	-5.43596	3.77953	0.00158755	0.0042828	-0.997689	A10vsC	NA	NA	NA	NA
AT1G17020	2.16622	4.56412	4.89976	0.000150734	0.00132437	0.582524	A10vsC	16.8.4	secondary metabolism.flavonoids.flavonols	Symbols: SRG1, ATSRG1 | SRG1 (SENESCENCE-RELATED GENE 1); oxidoreductase, acting on diphenols and related substances as donors, oxygen as acceptor / oxidoreductase, acting on paired donors, with incorporation or reduction of molecular oxygen, 2-oxoglutarate as one donor, and inc | chr1:5820206-5822013 FORWARD	T
AT1G17030	-0.165355	2.06565	-0.343603	0.735523	0.779906	-6.526	A10vsC	NA	NA	NA	NA
AT1G17040	-0.503644	2.97115	-2.14734	0.0470843	0.074843	-4.63584	A10vsC	27.3.99	RNA.regulation of transcription.unclassified	Symbols: SHA, ATSHA, STATLA | SHA (SH2 DOMAIN PROTEIN A); protein binding / signal transducer/ transcription factor | chr1:5824848-5828233 FORWARD	T
AT1G17050	0.876146	4.15248	5.92443	1.95349e-05	0.000268281	2.67357	A10vsC	NA	NA	NA	NA
AT1G17060	-0.454837	4.01558	-1.11122	0.282547	0.348201	-6.2662	A10vsC	NA	NA	NA	NA
AT1G17070	-0.0559952	3.79952	-0.257193	0.800238	0.835601	-6.96956	A10vsC	NA	NA	NA	NA
AT1G17080	0.0797952	5.51122	0.621873	0.542599	0.606824	-7.08319	A10vsC	NA	NA	NA	NA
AT1G17090	0.652807	2.45265	2.73358	0.0145101	0.0274225	-3.51658	A10vsC	NA	NA	NA	NA
AT1G17100	-0.308423	3.43866	-0.949614	0.356133	0.424776	-6.42979	A10vsC	NA	NA	NA	NA
AT1G17110	-0.243029	5.88002	-2.06898	0.0547364	0.0851657	-5.27767	A10vsC	NA	NA	NA	NA
AT1G17120	-0.512376	3.78646	-3.3756	0.00375664	0.00880686	-2.47142	A10vsC	34.3	transport.amino acids	Symbols: CAT8 | CAT8 (CATIONIC AMINO ACID TRANSPORTER 8); basic amino acid transmembrane transporter/ cationic amino acid transmembrane transporter | chr1:5851953-5853955 FORWARD	T
AT1G17130	0.0493175	5.83514	0.369936	0.716178	0.762865	-7.20841	A10vsC	NA	NA	NA	NA
AT1G17140	-0.443646	3.74665	-0.833655	0.416486	0.485296	-6.45572	A10vsC	NA	NA	NA	NA
AT1G17145	-0.35806	4.90366	-2.29944	0.0349684	0.0577889	-4.80985	A10vsC	NA	NA	NA	NA
AT1G17147	2.4327	4.25771	6.36627	8.44115e-06	0.000140899	3.63596	A10vsC	35.2	not assigned.unknown	FUNCTIONS IN: molecular_function unknown; INVOLVED IN: biological_process unknown; LOCATED IN: cellular_component unknown; CONTAINS InterPro DOMAIN/s: VQ (InterPro:IPR008889); BEST Arabidopsis thaliana protein match is: VQ motif-containing protein (TAIR:AT1G78410.1); Has 18 Blast hits to 18 proteins in 5 species: Archae - 0; Bacteria - 0; Metazoa - 0; Fungi - 0; Plants - 18; Viruses - 0; Other Eu…	T
AT1G17150	1.633	-4.16095	1.58674	0.131717	0.181033	-4.85943	A10vsC	NA	NA	NA	NA
AT1G17160	-0.0608852	4.64785	-0.48792	0.632084	0.688072	-7.02934	A10vsC	NA	NA	NA	NA
AT1G17170	3.83072	7.69023	14.3339	1.1074e-10	7.39176e-08	14.8438	A10vsC	26.9	misc.glutathione S transferases	Symbols: ATGSTU24, GST | ATGSTU24 (GLUTATHIONE S-TRANSFERASE TAU 24); glutathione binding / glutathione transferase | chr1:5869846-5870840 FORWARD	T
AT1G17180	3.67342	7.13913	6.74326	4.21318e-06	8.54875e-05	4.16378	A10vsC	26.9	misc.glutathione S transferases	Symbols: ATGSTU25 | ATGSTU25 (GLUTATHIONE S-TRANSFERASE TAU 25); glutathione transferase | chr1:5872145-5873086 FORWARD	T
AT1G17190	-2.4309	3.60712	-4.34282	0.000480558	0.00323253	-0.153919	A10vsC	26.9	misc.glutathione S transferases	Symbols: ATGSTU26, GSTU26 | ATGSTU26 (ARABIDOPSIS THALIANA GLUTATHIONE S-TRANSFERASE TAU 26); glutathione transferase | chr1:5875350-5876545 FORWARD	T
AT1G17200	-0.348353	1.03905	-0.817003	0.42567	0.494199	-6.12255	A10vsC	NA	NA	NA	NA
AT1G17210	-0.208952	6.37959	-1.77191	0.0950394	0.136826	-5.79839	A10vsC	NA	NA	NA	NA
AT1G17220	-0.187489	5.34357	-0.813817	0.427442	0.495824	-6.92951	A10vsC	NA	NA	NA	NA
AT1G17230	0.285674	3.34796	1.02524	0.320177	0.387228	-6.51149	A10vsC	30.2.11	signalling.receptor kinases.leucine rich repeat XI	ATP binding / protein binding / protein kinase/ protein serine/threonine kinase/ protein tyrosine kinase | chr1:5891324-5895075 FORWARD	T
AT1G17232	2.05149	-2.93335	1.79064	0.0918796	0.132863	-4.62919	A10vsC	32	micro RNA, natural antisense etc	Potential natural antisense gene, locus overlaps with AT1G17230;	T
AT1G17235	0.14418	-2.94661	0.248034	0.807196	0.841127	-6.0199	A10vsC	NA	NA	NA	NA
AT1G17240	1.07955	2.39357	3.66734	0.00201677	0.00528909	-1.60698	A10vsC	NA	NA	NA	NA
AT1G17250	0.656517	2.17732	2.01712	0.0604067	0.0927195	-4.8582	A10vsC	NA	NA	NA	NA
AT1G17255	0.184515	1.65743	0.619836	0.543907	0.608037	-6.37023	A10vsC	NA	NA	NA	NA
AT1G17260	0.1469	1.06288	0.528931	0.603959	0.662958	-6.2697	A10vsC	34.1	transport.p- and v-ATPases	Symbols: AHA10 | AHA10 (Autoinhibited H(+)-ATPase isoform 10); ATPase/ ATPase, coupled to transmembrane movement of ions, phosphorylative mechanism / cation-transporting ATPase | chr1:5904058-5908898 FORWARD	T
AT1G17270	-0.115511	3.06478	-0.698869	0.494455	0.561248	-6.58946	A10vsC	NA	NA	NA	NA
AT1G17275	1.46409	-5.34791	2.36433	0.030742	0.0517837	-3.63067	A10vsC	NA	NA	NA	NA
AT1G17277	1.97433	-5.43596	3.77953	0.00158755	0.0042828	-0.997689	A10vsC	NA	NA	NA	NA
AT1G17280	-0.0364445	5.87988	-0.304595	0.764517	0.805522	-7.24336	A10vsC	NA	NA	NA	NA
AT1G17285	-0.682409	2.55531	-1.65517	0.116953	0.163397	-5.24493	A10vsC	NA	NA	NA	NA
AT1G17290	2.62274	7.94024	11.3402	3.65807e-09	5.48999e-07	11.3239	A10vsC	13.1.1.3.1	amino acid metabolism.synthesis.central amino acid metabolism.alanine.alanine aminotransferase	Symbols: AlaAT1 | AlaAT1 (ALANINE AMINOTRANSFERAS); ATP binding / L-alanine:2-oxoglutarate aminotransferase | chr1:5922630-5926400 FORWARD	T
AT1G17300	0.0266446	1.12535	0.0671947	0.947241	0.957763	-6.39556	A10vsC	NA	NA	NA	NA
AT1G17310	2.86107	0.456149	5.99506	1.70527e-05	0.000242901	3.18463	A10vsC	NA	NA	NA	NA
AT1G17330	0.409828	5.20202	2.1448	0.0473164	0.0751616	-5.12608	A10vsC	NA	NA	NA	NA
AT1G17340	-0.545091	4.88309	-2.72968	0.0146276	0.0276055	-3.9039	A10vsC	NA	NA	NA	NA
AT1G17345	-0.230413	-0.256574	-0.319478	0.753409	0.795555	-6.34855	A10vsC	NA	NA	NA	NA
AT1G17350	-0.180019	4.16925	-0.830211	0.418375	0.487223	-6.67797	A10vsC	NA	NA	NA	NA
AT1G17360	-0.117216	4.50309	-0.502215	0.622211	0.679108	-6.94141	A10vsC	33.99	development.unspecified	FUNCTIONS IN: molecular_function unknown; INVOLVED IN: biological_process unknown; LOCATED IN: cellular_component unknown; EXPRESSED IN: 22 plant structures; EXPRESSED DURING: 13 growth stages; BEST Arabidopsis thaliana protein match is: COP1-interacting protein-related (TAIR:AT1G72410.1); Has 8834 Blast hits to 6495 proteins in 406 species: Archae - 8; Bacteria - 626; Metazoa - 3389; Fungi - 793…	T
AT1G17370	-0.321014	6.15241	-2.93165	0.00960639	0.0192809	-3.6505	A10vsC	NA	NA	NA	NA
AT1G17380	2.32833	4.2529	5.29057	6.81031e-05	0.000714193	1.4578	A10vsC	35.2	not assigned.unknown	Symbols: JAZ5, TIFY11A | JAZ5 (JASMONATE-ZIM-DOMAIN PROTEIN 5) | chr1:5955488-5957212 REVERSE	T
AT1G17390	1.97433	-5.43596	3.77953	0.00158755	0.0042828	-0.997689	A10vsC	NA	NA	NA	NA
AT1G17400	0.851623	-0.410013	1.11247	0.282025	0.347738	-5.52152	A10vsC	NA	NA	NA	NA
AT1G17410	-0.577892	2.53565	-2.62772	0.0180437	0.032982	-3.74953	A10vsC	NA	NA	NA	NA
AT1G17420	5.95052	0.875852	7.76143	7.10163e-07	2.22582e-05	6.1222	A10vsC	NA	NA	NA	NA
AT1G17430	-1.25979	4.11545	-5.27303	7.05486e-05	0.000732834	1.51545	A10vsC	NA	NA	NA	NA
AT1G17440	-0.0685731	5.98459	-0.564569	0.580029	0.641127	-7.1309	A10vsC	NA	NA	NA	NA
AT1G17450	-0.661329	4.24427	-3.90523	0.00121451	0.0042828	-1.36466	A10vsC	35.1	not assigned.no ontology	FUNCTIONS IN: molecular_function unknown; CONTAINS InterPro DOMAIN/s: B-block binding subunit of TFIIIC (InterPro:IPR007309); BEST Arabidopsis thaliana protein match is: transcription factor-related (TAIR:AT1G59453.1); Has 39 Blast hits to 33 proteins in 8 species: Archae - 0; Bacteria - 3; Metazoa - 0; Fungi - 0; Plants - 32; Viruses - 0; Other Eukaryotes - 4 (source: NCBI BLink). | chr1:5988643…	T
AT1G17455	-1.30426	3.56178	-5.98142	1.75052e-05	0.000247652	2.96921	A10vsC	NA	NA	NA	NA
AT1G17460	-1.47073	2.9458	-4.07656	0.000843782	0.0042828	-0.734923	A10vsC	NA	NA	NA	NA
AT1G17470	-0.276503	6.61681	-1.85763	0.081322	0.119578	-5.65845	A10vsC	34.5	transport.ammonium	Symbols: ATDRG1, ATDRG | ATDRG1 (ARABIDOPSIS THALIANA DEVELOPMENTALLY REGULATED G-PROTEIN 1); GTP binding / GTPase | chr1:6002912-6006405 FORWARD	T
AT1G17480	-0.824096	2.15869	-1.97254	0.065701	0.0996069	-4.71501	A10vsC	NA	NA	NA	NA
AT1G17490	-0.498891	3.95167	-2.63959	0.0176101	0.0323171	-3.93713	A10vsC	NA	NA	NA	NA
AT1G17495	1.97433	-5.43596	3.77953	0.00158755	0.0042828	-0.997689	A10vsC	NA	NA	NA	NA
AT1G17500	0.535473	5.88652	3.94471	0.00111664	0.0042828	-1.53961	A10vsC	34.99	transport.misc	ATPase, coupled to transmembrane movement of ions, phosphorylative mechanism | chr1:6018757-6023503 FORWARD	T
AT1G17510	0.151239	2.66576	0.53284	0.601311	0.660508	-6.5723	A10vsC	NA	NA	NA	NA
AT1G17520	-0.266988	4.79564	-1.98376	0.064331	0.0978058	-5.35279	A10vsC	NA	NA	NA	NA
AT1G17530	0.0329563	5.68759	0.200179	0.843808	0.872754	-7.28452	A10vsC	29.3.2	protein.targeting.mitochondria	Symbols: ATTIM23-1 | ATTIM23-1 (TRANSLOCASE OF INNER MITOCHONDRIAL MEMBRANE 23); P-P-bond-hydrolysis-driven protein transmembrane transporter | chr1:6027631-6028506 FORWARD	T
AT1G17540	0.2925	-2.6864	0.365457	0.719455	0.76558	-5.99937	A10vsC	NA	NA	NA	NA
AT1G17545	1.97433	-5.43596	3.77953	0.00158755	0.0042828	-0.997689	A10vsC	NA	NA	NA	NA
AT1G17550	-0.272478	5.90112	-1.71783	0.104701	0.148591	-5.85597	A10vsC	NA	NA	NA	NA
AT1G17560	-0.550124	3.64757	-1.28736	0.21589	0.276222	-5.8924	A10vsC	NA	NA	NA	NA
AT1G17570	1.97433	-5.43596	3.77953	0.00158755	0.0042828	-0.997689	A10vsC	NA	NA	NA	NA
AT1G17580	-0.315227	5.26788	-2.24972	0.0385677	0.0629112	-4.91548	A10vsC	31.1	cell.organisation	Symbols: MYA1, ATMYA1, XI-1 | MYA1 (MYOSIN 1); motor/ protein binding | chr1:6039303-6049556 FORWARD	T
AT1G17590	0.195017	5.22716	1.22762	0.236969	0.299325	-6.52762	A10vsC	NA	NA	NA	NA
AT1G17600	-1.29132	2.01667	-3.84511	0.00138045	0.0042828	-1.25245	A10vsC	NA	NA	NA	NA
AT1G17610	-0.307297	-0.778539	-0.546856	0.591863	0.652043	-6.12889	A10vsC	NA	NA	NA	NA
AT1G17615	1.46409	-5.34791	2.36433	0.030742	0.0517837	-3.63067	A10vsC	NA	NA	NA	NA
AT1G17620	0.203389	6.90333	0.859617	0.402427	0.471718	-6.94053	A10vsC	35.2	not assigned.unknown	FUNCTIONS IN: molecular_function unknown; INVOLVED IN: biological_process unknown; LOCATED IN: plasma membrane; EXPRESSED IN: 23 plant structures; EXPRESSED DURING: 13 growth stages; CONTAINS InterPro DOMAIN/s: Harpin-induced 1 (InterPro:IPR010847); BEST Arabidopsis thaliana protein match is: unknown protein (TAIR:AT5G11890.1); Has 539 Blast hits to 538 proteins in 22 species: Archae - 0; Bacteri…	T
AT1G17630	-0.772863	1.53266	-1.33762	0.199329	0.258155	-5.5375	A10vsC	NA	NA	NA	NA
AT1G17640	-0.361202	2.86111	-1.73099	0.102275	0.14565	-5.42886	A10vsC	NA	NA	NA	NA
AT1G17650	-0.834493	2.64123	-3.11177	0.00657544	0.0140055	-2.71234	A10vsC	13.1.1.1.4	amino acid metabolism.synthesis.central amino acid metabolism.GABA.gamma-hydroxybutyrate DH	Symbols: GLYR2, GR2 | GLYR2 (GLYOXYLATE REDUCTASE 2); glyoxylate reductase (NADP)/ phosphogluconate dehydrogenase (decarboxylating) | chr1:6069477-6072012 REVERSE	T
AT1G17660	1.97433	-5.43596	3.77953	0.00158755	0.0042828	-0.997689	A10vsC	NA	NA	NA	NA
AT1G17665	-1.44539	2.98371	-8.11771	3.93377e-07	1.43649e-05	6.81144	A10vsC	NA	NA	NA	NA
AT1G17670	1.97433	-5.43596	3.77953	0.00158755	0.0042828	-0.997689	A10vsC	NA	NA	NA	NA
AT1G17680	-0.173078	5.08508	-1.12405	0.277222	0.342564	-6.59181	A10vsC	NA	NA	NA	NA
AT1G17690	0.31226	5.10068	1.90875	0.0740044	0.110136	-5.47715	A10vsC	NA	NA	NA	NA
AT1G17700	1.46409	-4.79879	1.74343	0.100026	0.14282	-4.62377	A10vsC	31.4	cell.vesicle transport	Symbols: PRA1.F1 | PRA1.F1 (PRENYLATED RAB ACCEPTOR 1.F1) | chr1:6089517-6090323 FORWARD	T
AT1G17710	6.01611	-1.87751	7.32568	1.49591e-06	3.85156e-05	5.38931	A10vsC	NA	NA	NA	NA
AT1G17720	-0.0235638	6.54716	-0.193059	0.84929	0.877498	-7.29344	A10vsC	29.4	protein.postranslational modification	Symbols: ATB BETA | ATB BETA; nucleotide binding / protein phosphatase type 2A regulator | chr1:6093208-6098383 REVERSE	T
AT1G17730	-0.0112364	5.06061	-0.0965314	0.924272	0.938983	-7.21085	A10vsC	NA	NA	NA	NA
AT1G17744	2.94258	-2.80063	1.74314	0.100078	0.142882	-4.62864	A10vsC	NA	NA	NA	NA
AT1G17745	1.2749	7.87231	8.57042	1.90042e-07	8.55626e-06	7.27244	A10vsC	13.1.5.1.1	amino acid metabolism.synthesis.serine-glycine-cysteine group.serine.phosphoglycerate dehydrogenase	Symbols: PGDH | PGDH (3-PHOSPHOGLYCERATE DEHYDROGENASE); phosphoglycerate dehydrogenase | chr1:6100964-6105265 FORWARD	T
AT1G17750	2.1214	4.04998	5.3162	6.46852e-05	0.000685469	1.61844	A10vsC	NA	NA	NA	NA
AT1G17760	-0.262743	5.48364	-2.04792	0.0569779	0.088147	-5.27397	A10vsC	27.1.3.8	RNA.processing.3 end processing.CstF77	Symbols: CSTF77, ATCSTF77 | CSTF77; protein binding | chr1:6110107-6116617 REVERSE	T
AT1G17770	1.97433	-5.43596	3.77953	0.00158755	0.0042828	-0.997689	A10vsC	NA	NA	NA	NA
AT1G17780	-0.23858	4.1373	-1.22811	0.236791	0.299127	-6.39835	A10vsC	NA	NA	NA	NA
AT1G17790	-0.780145	3.38696	-3.98735	0.00101982	0.0042828	-1.05643	A10vsC	NA	NA	NA	NA
AT1G17800	1.97433	-5.43596	3.77953	0.00158755	0.0042828	-0.997689	A10vsC	NA	NA	NA	NA
AT1G17810	3.80542	-4.25649	5.7933	2.51857e-05	0.000328806	2.70809	A10vsC	NA	NA	NA	NA
AT1G17820	0.318548	4.45719	2.24174	0.0391762	0.0638132	-4.84046	A10vsC	NA	NA	NA	NA
AT1G17830	1.15588	3.7986	7.58125	9.63438e-07	2.78878e-05	5.77338	A10vsC	NA	NA	NA	NA
AT1G17840	-0.141732	3.04887	-0.271208	0.789625	0.826488	-6.69524	A10vsC	34.16	transport.ABC transporters and multidrug resistance systems	Symbols: WBC11, ABCG11, DSO, COF1, ATWBC11 | WBC11 (WHITE-BROWN COMPLEX HOMOLOG PROTEIN 11); ATPase, coupled to transmembrane movement of substances / fatty acid transporter | chr1:6142564-6146521 FORWARD	T
AT1G17850	-1.09575	3.26703	-3.46179	0.00312654	0.00760787	-2.07235	A10vsC	35.2	not assigned.unknown	FUNCTIONS IN: molecular_function unknown; INVOLVED IN: biological_process unknown; LOCATED IN: chloroplast; EXPRESSED IN: 22 plant structures; EXPRESSED DURING: 13 growth stages; CONTAINS InterPro DOMAIN/s: Rhodanese-like (InterPro:IPR001763); BEST Arabidopsis thaliana protein match is: rhodanese-like domain-containing protein (TAIR:AT2G40760.1); Has 3833 Blast hits to 3832 proteins in 847 specie…	T
AT1G17860	0.305999	7.66631	1.63758	0.120606	0.167776	-6.01931	A10vsC	NA	NA	NA	NA
AT1G17870	0.653235	2.77311	1.80626	0.0893157	0.129729	-5.26717	A10vsC	29.5.7	protein.degradation.metalloprotease	Symbols: ATEGY3, EGY3 | EGY3 (ETHYLENE-DEPENDENT GRAVITROPISM-DEFICIENT AND YELLOW-GREEN-LIKE 3) | chr1:6149939-6152222 REVERSE	T
AT1G17880	-0.872218	7.92242	-3.29138	0.00449365	0.0102055	-2.91093	A10vsC	NA	NA	NA	NA
AT1G17890	-0.244266	5.28177	-1.13264	0.2737	0.338802	-6.51775	A10vsC	NA	NA	NA	NA
AT1G17900	1.97433	-5.43596	3.77953	0.00158755	0.0042828	-0.997689	A10vsC	NA	NA	NA	NA
AT1G17910	1.97433	-5.43596	3.77953	0.00158755	0.0042828	-0.997689	A10vsC	NA	NA	NA	NA
AT1G17920	-0.311272	0.439017	-0.663609	0.516188	0.58205	-6.08485	A10vsC	NA	NA	NA	NA
AT1G17930	-0.0140818	3.95928	-0.115599	0.909378	0.926508	-7.07139	A10vsC	NA	NA	NA	NA
AT1G17940	-0.956724	3.7474	-4.86049	0.000163417	0.0014036	0.663739	A10vsC	35.2	not assigned.unknown	FUNCTIONS IN: molecular_function unknown; INVOLVED IN: N-terminal protein myristoylation; LOCATED IN: cellular_component unknown; CONTAINS InterPro DOMAIN/s: BRO1 (InterPro:IPR004328); BEST Arabidopsis thaliana protein match is: unknown protein (TAIR:AT1G73390.3); Has 75 Blast hits to 75 proteins in 21 species: Archae - 0; Bacteria - 0; Metazoa - 0; Fungi - 22; Plants - 53; Viruses - 0; Other Euk…	T
AT1G17950	-0.0617228	2.84114	-0.212615	0.834255	0.864926	-6.76359	A10vsC	27.3.25	RNA.regulation of transcription.MYB domain transcription factor family	Symbols: ATMYB52, BW52, MYB52 | MYB52 (MYB DOMAIN PROTEIN 52); DNA binding / transcription factor | chr1:6177617-6179289 FORWARD	T
AT1G17960	1.02889	3.38852	6.628	5.19978e-06	9.84226e-05	4.06882	A10vsC	NA	NA	NA	NA
AT1G17970	-0.66812	4.28693	-4.08814	0.000823291	0.0042828	-1.02177	A10vsC	NA	NA	NA	NA
AT1G17980	-0.0553371	5.12659	-0.418476	0.681044	0.731922	-7.13902	A10vsC	NA	NA	NA	NA
AT1G17990	3.23316	3.25649	4.69433	0.000230405	0.00183339	0.362459	A10vsC	NA	NA	NA	NA
AT1G18000	0.953242	2.42911	2.42821	0.0270534	0.0464847	-4.16566	A10vsC	35.2	not assigned.unknown	FUNCTIONS IN: molecular_function unknown; INVOLVED IN: biological_process unknown; LOCATED IN: cellular_component unknown; CONTAINS InterPro DOMAIN/s: Protein of unknown function DUF895, eukaryotic (InterPro:IPR010291), Major facilitator superfamily, general substrate transporter (InterPro:IPR016196); BEST Arabidopsis thaliana protein match is: unknown protein (TAIR:AT1G18010.1); Has 489 Blast hi…	T
AT1G18010	-0.0813228	0.97274	-0.096685	0.924152	0.93889	-6.55246	A10vsC	35.2	not assigned.unknown	FUNCTIONS IN: molecular_function unknown; INVOLVED IN: biological_process unknown; LOCATED IN: cellular_component unknown; CONTAINS InterPro DOMAIN/s: Protein of unknown function DUF895, eukaryotic (InterPro:IPR010291), Major facilitator superfamily, general substrate transporter (InterPro:IPR016196); BEST Arabidopsis thaliana protein match is: unknown protein (TAIR:AT1G18000.1); Has 489 Blast hi…	T
AT1G18020	3.03825	3.25052	6.62021	5.27453e-06	9.84226e-05	4.14507	A10vsC	NA	NA	NA	NA
AT1G18030	-0.382814	4.09022	-2.34764	0.0317808	0.0532428	-4.57893	A10vsC	NA	NA	NA	NA
AT1G18040	-0.65109	4.18487	-2.6756	0.0163539	0.0303292	-3.81873	A10vsC	31.2	cell.division	Symbols: CDKD1;3, AT;CDCKD;3, CAK2AT | CDKD1;3 (CYCLIN-DEPENDENT KINASE D1;3); kinase/ protein kinase | chr1:6206871-6209500 REVERSE	T
AT1G18050	-1.73375	-2.37224	-2.50547	0.0231489	0.0406393	-3.45736	A10vsC	NA	NA	NA	NA
AT1G18060	-0.0938444	3.24922	-0.299432	0.768383	0.808623	-6.815	A10vsC	NA	NA	NA	NA
AT1G18070	0.23065	7.06168	1.59925	0.128905	0.177674	-6.07429	A10vsC	NA	NA	NA	NA
AT1G18075	-2.18041	1.2207	-3.95987	0.00108118	0.0042828	-0.799651	A10vsC	NA	NA	NA	NA
AT1G18080	-0.838745	8.07238	-2.77208	0.013398	0.0255835	-3.97158	A10vsC	33.99	development.unspecified	Symbols: ATARCA, RACK1A_AT | ATARCA; nucleotide binding | chr1:6222201-6224151 FORWARD	T
AT1G18090	-1.09317	1.4302	-2.27044	0.0370277	0.0607261	-4.08371	A10vsC	NA	NA	NA	NA
AT1G18100	-2.64286	4.26623	-6.00275	1.6803e-05	0.000240062	3.02007	A10vsC	NA	NA	NA	NA
AT1G18120	-0.0934769	-4.5879	-0.124078	0.902766	0.921264	-6.03077	A10vsC	NA	NA	NA	NA
AT1G18130	1.75573	-4.18858	2.23039	0.0400574	0.0650545	-3.87108	A10vsC	NA	NA	NA	NA
AT1G18140	2.70405	3.66875	5.65667	3.28983e-05	0.000403859	2.38887	A10vsC	16.1	secondary metabolism.simple phenols	Symbols: LAC1, ATLAC1 | LAC1 (Laccase 1); laccase | chr1:6238844-6241436 REVERSE	T
AT1G18150	-1.27278	5.4463	-6.08144	1.44544e-05	0.000213466	3.00271	A10vsC	29.4	protein.postranslational modification	Symbols: ATMPK8 | ATMPK8; MAP kinase | chr1:6244384-6247655 REVERSE	T
AT1G18160	-0.264883	6.14468	-2.05719	0.0559805	0.0868079	-5.31776	A10vsC	NA	NA	NA	NA
AT1G18170	-0.495524	0.817139	-1.38011	0.186131	0.243294	-5.4075	A10vsC	NA	NA	NA	NA
AT1G18180	-0.253164	1.83223	-0.806196	0.431698	0.500136	-6.21187	A10vsC	NA	NA	NA	NA
AT1G18190	-0.197772	5.09573	-1.63295	0.121584	0.168946	-5.90062	A10vsC	NA	NA	NA	NA
AT1G18191	1.97433	-5.43596	3.77953	0.00158755	0.0042828	-0.997689	A10vsC	30.5	signalling.G-proteins	Pseudogene of AT1G18200; AtRABA6b (Arabidopsis Rab GTPase homolog A6b); GTP binding | chr1:6262054-6262330 REVERSEweakly similar to ( 116)AT1G18200| Symbols: AtRABA6b | AtRABA6b (Arabidopsis Rab GTPase homolog A6b); GTP binding | chr1:6265409-6266652 REVERSE	T
AT1G18200	-1.16024	3.72509	-3.73818	0.00173389	0.00462699	-1.71021	A10vsC	NA	NA	NA	NA
AT1G18210	0.461298	6.04965	4.48956	0.000353116	0.00255099	-0.399604	A10vsC	NA	NA	NA	NA
AT1G18220	2.53351	-4.97489	3.39774	0.00358363	0.00850579	-1.72866	A10vsC	35.2	not assigned.unknown	Symbols: ATPUP9 | ATPUP9; purine transmembrane transporter | chr1:6269670-6269807 REVERSE	T
AT1G18230	1.97433	-5.43596	3.77953	0.00158755	0.0042828	-0.997689	A10vsC	NA	NA	NA	NA
AT1G18240	-1.15864	-4.03733	-1.80672	0.0892414	0.129633	-4.57404	A10vsC	NA	NA	NA	NA
AT1G18250	-1.17602	5.88346	-1.78391	0.0930046	0.134285	-5.49939	A10vsC	20.1	stress.biotic	Symbols: ATLP-1 | ATLP-1 | chr1:6276788-6278150 REVERSE	T
AT1G18260	-0.0669952	6.44323	-0.548384	0.590837	0.651128	-7.15838	A10vsC	NA	NA	NA	NA
AT1G18265	-1.60475	0.389997	-3.78415	0.00157197	0.0042828	-1.15216	A10vsC	NA	NA	NA	NA
AT1G18270	0.381148	6.48956	1.31496	0.206665	0.266105	-6.46563	A10vsC	NA	NA	NA	NA
AT1G18280	0.0270699	-2.11104	0.0307954	0.975805	0.98084	-6.14549	A10vsC	NA	NA	NA	NA
AT1G18290	-0.697332	1.47034	-1.82815	0.0858292	0.125277	-4.92809	A10vsC	NA	NA	NA	NA
AT1G18300	2.30488	4.25642	5.34905	6.05629e-05	0.000650895	1.54858	A10vsC	NA	NA	NA	NA
AT1G18310	-0.341606	-3.77001	-0.385894	0.704549	0.752789	-5.96948	A10vsC	NA	NA	NA	NA
AT1G18320	-0.499613	1.62573	-1.36219	0.191609	0.249553	-5.51375	A10vsC	NA	NA	NA	NA
AT1G18330	-1.52871	4.89007	-5.16417	8.78884e-05	0.000870436	1.10406	A10vsC	NA	NA	NA	NA
AT1G18335	-0.270507	3.4106	-1.58178	0.132846	0.182381	-5.73187	A10vsC	26.24	misc.GCN5-related N-acetyltransferase	GCN5-related N-acetyltransferase (GNAT) family protein | chr1:6309041-6311326 REVERSE	T
AT1G18340	-0.653234	3.21538	-2.71257	0.015154	0.0284345	-3.61238	A10vsC	NA	NA	NA	NA
AT1G18350	4.24417	-2.95374	4.06568	0.000863485	0.0042828	-0.460928	A10vsC	30.6	signalling.MAP kinases	Symbols: ATMKK7, BUD1, MKK7 | ATMKK7; MAP kinase kinase/ kinase | chr1:6315651-6316738 FORWARD	T
AT1G18360	-0.51637	3.13275	-2.10043	0.0515375	0.0809445	-4.73211	A10vsC	NA	NA	NA	NA
AT1G18370	-1.41739	4.01201	-2.13203	0.0484971	0.0768248	-4.60917	A10vsC	31.1	cell.organisation	Symbols: HIK, ATNACK1, NACK1 | HIK (HINKEL); ATP binding / microtubule motor | chr1:6319650-6323820 REVERSE	T
AT1G18382	2.38622	0.471523	3.32691	0.00416667	0.00956661	-2.02059	A10vsC	NA	NA	NA	NA
AT1G18390	0.259433	5.69162	1.4504	0.165858	0.220339	-6.23361	A10vsC	30.2.20	signalling.receptor kinases.wheat LRK10 like	ATP binding / kinase/ protein kinase/ protein serine/threonine kinase/ protein tyrosine kinase | chr1:6327463-6330098 FORWARD	T
AT1G18400	1.18388	0.596638	2.05948	0.0557368	0.086492	-4.50827	A10vsC	NA	NA	NA	NA
AT1G18410	0.246138	2.079	0.73635	0.47195	0.539934	-6.28846	A10vsC	NA	NA	NA	NA
[truncated: 165,026 more rows]

## Sheet: A10vsC
ID	logFC	AveExpr	t	P.Value	adj.P.Val	B	Comparison	MapMan_BINCODE	MapMan_NAME	MapMan_DESCRIPTION	MapMan_TYPE
AT1G01010	0.36511	5.18303	1.69774	0.108503	0.153288	-5.84356	A10vsC	NA	NA	NA	NA
AT1G01020	-0.236706	3.76431	-0.982699	0.340072	0.408192	-6.46662	A10vsC	NA	NA	NA	NA
AT1G01030	-0.506432	1.17911	-1.29476	0.213388	0.273387	-5.61724	A10vsC	27.3.1	RNA.regulation of transcription.ABI3/VP1-related B3-domain-containing transcription factor family	Symbols: NGA3 | NGA3 (NGATHA3); transcription factor | chr1:11649-13714 REVERSE	T
AT1G01040	-0.74979	5.46706	-6.28567	9.81795e-06	0.000157717	3.30134	A10vsC	27.1.20	RNA.processing.degradation dicer	Symbols: DCL1, CAF, SUS1, SIN1, ASU1, EMB76, EMB60, ATDCL1 | DCL1 (DICER-LIKE 1); ATP-dependent helicase/ double-stranded RNA binding / protein binding / ribonuclease III | chr1:23146-31227 FORWARD	T
AT1G01046	1.97433	-5.34791	3.19722	0.00548762	0.0120439	-2.10809	A10vsC	NA	NA	NA	NA
AT1G01050	-0.122348	6.04965	-1.01048	0.326984	0.394229	-6.77196	A10vsC	NA	NA	NA	NA
AT1G01060	6.42285	2.47997	28.9452	1.75979e-15	5.86308e-11	23.9663	A10vsC	27.3.26	RNA.regulation of transcription.MYB-related transcription factor family	Symbols: LHY, LHY1 | LHY (LATE ELONGATED HYPOCOTYL); DNA binding / transcription factor | chr1:33666-37840 REVERSE	T
AT1G01070	0.262647	4.36608	0.884584	0.389203	0.45854	-6.8609	A10vsC	NA	NA	NA	NA
AT1G01073	1.97433	-5.43596	3.77953	0.00158755	0.0042828	-0.997689	A10vsC	NA	NA	NA	NA
AT1G01080	-0.565408	3.44142	-2.14492	0.0473046	0.0751465	-4.79167	A10vsC	NA	NA	NA	NA
AT1G01090	-0.601467	6.92281	-2.69165	0.0158219	0.0294754	-4.12288	A10vsC	8.1.1.1	TCA / org transformation.TCA.pyruvate DH.E1	Symbols: PDH-E1 ALPHA | PDH-E1 ALPHA (PYRUVATE DEHYDROGENASE E1 ALPHA); pyruvate dehydrogenase (acetyl-transferring) | chr1:47485-49286 REVERSE	T
AT1G01100	-0.889912	7.81429	-2.73347	0.0145134	0.0274273	-4.04733	A10vsC	NA	NA	NA	NA
AT1G01110	-1.57561	2.50197	-2.63067	0.0179352	0.0328127	-3.53885	A10vsC	NA	NA	NA	NA
AT1G01115	1.97433	-5.43596	3.77953	0.00158755	0.0042828	-0.997689	A10vsC	NA	NA	NA	NA
AT1G01120	0.524149	5.33779	1.88306	0.0776048	0.114791	-5.48924	A10vsC	NA	NA	NA	NA
AT1G01130	-0.831422	1.93533	-1.84067	0.0838886	0.122864	-4.90589	A10vsC	NA	NA	NA	NA
AT1G01140	3.24348	1.6397	10.5759	1.00583e-08	1.11333e-06	10.21	A10vsC	29.4	protein.postranslational modification	Symbols: CIPK9, PKS6 | CIPK9 (CBL-INTERACTING PROTEIN KINASE 9); ATP binding / kinase/ protein kinase/ protein serine/threonine kinase | chr1:64167-67625 REVERSE	T
AT1G01150	-0.114127	-1.80575	-0.177748	0.861104	0.887091	-6.09485	A10vsC	NA	NA	NA	NA
AT1G01160	-0.222072	6.25222	-1.95303	0.0681471	0.102638	-5.49176	A10vsC	NA	NA	NA	NA
AT1G01170	-0.298024	5.18391	-1.03467	0.315883	0.382645	-6.73073	A10vsC	NA	NA	NA	NA
AT1G01180	-0.752027	3.20208	-3.39711	0.00358844	0.00851479	-2.38137	A10vsC	NA	NA	NA	NA
AT1G01183	1.9995	-4.45554	2.07489	0.0541212	0.0843621	-4.11804	A10vsC	NA	NA	NA	NA
AT1G01190	-5.01502	4.10035	-9.4961	4.6334e-08	3.09361e-06	8.81584	A10vsC	NA	NA	NA	NA
AT1G01200	-0.664397	1.77443	-1.1114	0.282471	0.348146	-5.80727	A10vsC	30.5	signalling.G-proteins	Symbols: ATRABA3, ATRAB-A3 | ATRABA3 (ARABIDOPSIS RAB GTPASE HOMOLOG A3); GTP binding | chr1:86515-88213 REVERSE	T
AT1G01210	-0.153721	3.73958	-0.658291	0.519512	0.585264	-6.71515	A10vsC	NA	NA	NA	NA
AT1G01220	-0.313443	4.31529	-1.89243	0.0762739	0.113089	-5.37049	A10vsC	NA	NA	NA	NA
AT1G01225	-1.95893	2.32226	-3.79181	0.00154651	0.0042828	-1.1907	A10vsC	NA	NA	NA	NA
AT1G01230	-0.490913	4.71553	-3.34112	0.00404268	0.00931981	-2.68791	A10vsC	NA	NA	NA	NA
AT1G01240	-1.37028	4.87044	-5.08389	0.000103443	0.000989478	0.935349	A10vsC	NA	NA	NA	NA
AT1G01250	-0.636592	-2.40757	-0.774344	0.449779	0.517805	-5.77111	A10vsC	NA	NA	NA	NA
AT1G01260	0.200558	4.48766	1.11164	0.282368	0.348058	-6.53004	A10vsC	NA	NA	NA	NA
AT1G01270	1.97433	-5.43596	3.77953	0.00158755	0.0042828	-0.997689	A10vsC	NA	NA	NA	NA
AT1G01280	1.97433	-5.30696	2.94069	0.00942606	0.0189837	-2.58954	A10vsC	NA	NA	NA	NA
AT1G01290	-0.470453	4.51099	-3.13966	0.00619891	0.0133245	-3.06749	A10vsC	18.1	Co-factor and vitamine metabolism.molybdenum cofactor	Symbols: CNX3 | CNX3 (COFACTOR OF NITRATE REDUCTASE AND XANTHINE DEHYDROGENASE 3); catalytic | chr1:114286-115549 FORWARD	T
AT1G01300	-1.74461	6.07243	-3.89498	0.0012413	0.0042828	-1.45985	A10vsC	NA	NA	NA	NA
AT1G01305	1.97433	-5.43596	3.77953	0.00158755	0.0042828	-0.997689	A10vsC	NA	NA	NA	NA
AT1G01310	0.794206	-3.37685	1.06692	0.301506	0.367771	-5.53307	A10vsC	NA	NA	NA	NA
AT1G01320	-0.732326	5.69451	-6.11509	1.35568e-05	0.000203456	2.97293	A10vsC	NA	NA	NA	NA
AT1G01340	1.01145	5.70437	5.35532	5.98064e-05	0.000644427	1.40289	A10vsC	34.22	transport.cyclic nucleotide or calcium regulated channels	Symbols: ATCNGC10, CNGC10, ACBK1 | ATCNGC10 (CYCLIC NUCLEOTIDE GATED CHANNEL 10); calmodulin binding / cyclic nucleotide binding / ion channel | chr1:132328-135322 REVERSE	T
AT1G01350	-0.20147	5.37177	-1.93257	0.0707997	0.106029	-5.47343	A10vsC	NA	NA	NA	NA
AT1G01355	0.507466	-4.09842	0.569034	0.577066	0.638338	-5.90038	A10vsC	NA	NA	NA	NA
AT1G01360	-0.563407	4.39384	-2.97508	0.00876985	0.0178783	-3.44052	A10vsC	NA	NA	NA	NA
AT1G01370	-0.757056	2.50994	-1.62406	0.123479	0.171201	-5.26212	A10vsC	NA	NA	NA	NA
AT1G01380	1.18182	2.67101	2.76816	0.0135074	0.0257678	-3.39769	A10vsC	NA	NA	NA	NA
AT1G01390	-1.37802	-3.55445	-1.9866	0.0639883	0.0973736	-4.3108	A10vsC	NA	NA	NA	NA
AT1G01400	1.22667	-5.21891	1.66278	0.115402	0.161467	-4.74265	A10vsC	NA	NA	NA	NA
AT1G01410	1.97433	-5.43596	3.77953	0.00158755	0.0042828	-0.997689	A10vsC	NA	NA	NA	NA
AT1G01420	-2.73752	1.34794	-6.34814	8.73229e-06	0.000143955	3.82193	A10vsC	NA	NA	NA	NA
AT1G01430	-0.477683	4.32548	-2.51867	0.0225381	0.0397029	-4.26282	A10vsC	NA	NA	NA	NA
AT1G01440	-0.0663445	4.65522	-0.354692	0.727353	0.772463	-7.14464	A10vsC	NA	NA	NA	NA
AT1G01448	-0.514739	4.58675	-2.2939	0.0353538	0.0583454	-4.80586	A10vsC	NA	NA	NA	NA
AT1G01450	2.98295	-4.60273	3.63503	0.00216068	0.00561787	-1.27613	A10vsC	NA	NA	NA	NA
AT1G01453	-2.40283	-0.461775	-3.71789	0.00181059	0.0048078	-1.18735	A10vsC	35.2	not assigned.unknown	FUNCTIONS IN: molecular_function unknown; INVOLVED IN: biological_process unknown; LOCATED IN: cellular_component unknown; CONTAINS InterPro DOMAIN/s: Harpin-induced 1 (InterPro:IPR010847); BEST Arabidopsis thaliana protein match is: unknown protein (TAIR:AT4G01110.1); Has 125 Blast hits to 124 proteins in 11 species: Archae - 0; Bacteria - 0; Metazoa - 0; Fungi - 0; Plants - 125; Viruses - 0; Ot…	T
AT1G01460	1.446	-4.97489	1.73537	0.101478	0.144651	-4.63545	A10vsC	30.4.1	signalling.phosphinositides.phosphatidylinositol-4-phosphate 5-kinase	Symbols: ATPIPK11, PIPK11 | PIPK11; 1-phosphatidylinositol-4-phosphate 5-kinase/ phosphatidylinositol phosphate kinase | chr1:168723-171165 FORWARD	T
AT1G01470	-2.57694	6.64558	-12.9376	5.20339e-10	1.62933e-07	13.3182	A10vsC	33.2	development.late embryogenesis abundant	Symbols: LEA14, LSR3 | LEA14 (LATE EMBRYOGENESIS ABUNDANT 14) | chr1:172146-172948 REVERSE	T
AT1G01471	1.97433	-5.30696	2.82481	0.0120078	0.0233164	-2.8039	A10vsC	NA	NA	NA	NA
AT1G01480	6.17303	4.82888	8.30992	2.87943e-07	1.13666e-05	7.06562	A10vsC	17.5.1.1	hormone metabolism.ethylene.synthesis-degradation.1-aminocyclopropane-1-carboxylate synthase	Symbols: ACS2, AT-ACC2 | ACS2; 1-aminocyclopropane-1-carboxylate synthase | chr1:175782-178400 FORWARD	T
AT1G01490	0.869266	6.55966	6.49963	6.58683e-06	0.00011599	3.63629	A10vsC	NA	NA	NA	NA
AT1G01500	-1.26333	3.50356	-6.58204	5.65763e-06	0.000103321	4.12022	A10vsC	NA	NA	NA	NA
AT1G01510	-0.832724	5.20256	-3.51324	0.0028017	0.00699976	-2.30421	A10vsC	NA	NA	NA	NA
AT1G01520	1.49959	-0.304821	3.54945	0.00259346	0.00655537	-1.58717	A10vsC	NA	NA	NA	NA
AT1G01530	2.80981	-4.66112	2.77575	0.0132964	0.0254245	-2.90518	A10vsC	NA	NA	NA	NA
AT1G01540	0.1185	5.45682	0.615231	0.546869	0.610697	-7.04322	A10vsC	NA	NA	NA	NA
AT1G01550	0.184777	8.01074	1.32219	0.204302	0.263538	-6.42072	A10vsC	NA	NA	NA	NA
AT1G01560	3.90209	2.81129	7.35673	1.4174e-06	3.71437e-05	5.5688	A10vsC	30.6	signalling.MAP kinases	Symbols: ATMPK11 | ATMPK11; MAP kinase/ kinase | chr1:202136-204189 FORWARD	T
AT1G01570	-1.04098	1.05276	-2.07568	0.0540398	0.0842511	-4.38947	A10vsC	NA	NA	NA	NA
AT1G01580	-2.58124	3.48085	-2.57934	0.0199206	0.0357498	-4.0455	A10vsC	15.1	metal handling.acquisition	Symbols: FRO2, FRD1, ATFRO2 | FRO2 (FERRIC REDUCTION OXIDASE 2); ferric-chelate reductase | chr1:209395-213041 FORWARD	T
AT1G01590	-1.62326	-3.79662	-1.90064	0.0751248	0.111624	-4.47454	A10vsC	15.1	metal handling.acquisition	Symbols: FRO1, ATFRO1 | FRO1 (FERRIC REDUCTION OXIDASE 1); ferric-chelate reductase | chr1:214229-217304 FORWARD	T
AT1G01600	0.821212	2.37071	1.2354	0.234137	0.296313	-5.7001	A10vsC	NA	NA	NA	NA
AT1G01610	0.0396701	5.28488	0.110516	0.913345	0.929754	-7.10717	A10vsC	11.3	lipid metabolism.Phospholipid synthesis	Symbols: ATGPAT4, GPAT4 | GPAT4 (GLYCEROL-3-PHOSPHATE ACYLTRANSFERASE 4); 1-acylglycerol-3-phosphate O-acyltransferase/ acyltransferase | chr1:221691-224340 REVERSE	T
AT1G01620	-0.856599	8.43325	-5.38602	5.6245e-05	0.000615205	1.51581	A10vsC	NA	NA	NA	NA
AT1G01630	0.91886	5.99353	6.23224	1.08574e-05	0.00017063	3.16233	A10vsC	NA	NA	NA	NA
AT1G01640	-0.489581	5.9688	-3.75381	0.00167705	0.00449042	-1.92947	A10vsC	NA	NA	NA	NA
AT1G01650	0.0264918	5.59409	0.179873	0.859462	0.885646	-7.27577	A10vsC	NA	NA	NA	NA
AT1G01660	-0.858409	2.82886	-3.81161	0.00148261	0.0042828	-1.34679	A10vsC	NA	NA	NA	NA
AT1G01670	-0.493098	3.05418	-1.75725	0.0975785	0.139835	-5.35373	A10vsC	NA	NA	NA	NA
AT1G01680	0.00580816	0.0736436	0.0105889	0.99168	0.993528	-6.27059	A10vsC	NA	NA	NA	NA
AT1G01690	-0.905833	3.13637	-3.70512	0.0018606	0.00491981	-1.56915	A10vsC	NA	NA	NA	NA
AT1G01695	-0.337328	-0.498001	-0.679577	0.506279	0.572485	-5.9643	A10vsC	NA	NA	NA	NA
AT1G01700	-1.26495	0.585893	-2.84175	0.0115915	0.0226733	-2.99749	A10vsC	30.5	signalling.G-proteins	Symbols: ATROPGEF2, ROPGEF2 | ROPGEF2; Rho guanyl-nucleotide exchange factor/ protein binding | chr1:259495-261474 REVERSE	T
AT1G01710	0.221522	5.85271	1.84745	0.0828537	0.121541	-5.67276	A10vsC	NA	NA	NA	NA
AT1G01720	1.27536	6.21259	5.75303	2.7242e-05	0.000350825	2.18173	A10vsC	33.99	development.unspecified	Symbols: ATAF1, ANAC002 | ATAF1; transcription activator/ transcription factor | chr1:268330-269819 FORWARD	T
AT1G01725	-0.521962	2.93315	-1.79093	0.0918321	0.1328	-5.40514	A10vsC	NA	NA	NA	NA
AT1G01730	-0.281567	5.02961	-2.29069	0.0355785	0.0586742	-4.85395	A10vsC	NA	NA	NA	NA
AT1G01740	0.266519	3.08084	1.23659	0.233707	0.295904	-6.12007	A10vsC	NA	NA	NA	NA
AT1G01750	-1.68969	3.66926	-4.02175	0.000947908	0.0042828	-0.877523	A10vsC	NA	NA	NA	NA
AT1G01760	-0.647795	1.60168	-2.51272	0.0228112	0.0401184	-3.76475	A10vsC	NA	NA	NA	NA
AT1G01770	-0.181148	4.60499	-0.571976	0.575118	0.636525	-7.07916	A10vsC	NA	NA	NA	NA
AT1G01780	-0.766312	4.95882	-2.90862	0.0100809	0.0201057	-3.64054	A10vsC	NA	NA	NA	NA
AT1G01790	-0.930271	3.79495	-5.3551	5.98336e-05	0.000644512	1.68843	A10vsC	34.15	transport.potassium	Symbols: KEA1, ATKEA1 | KEA1 (K EFFLUX ANTIPORTER 1); potassium ion transmembrane transporter/ potassium:hydrogen antiporter | chr1:284781-291094 FORWARD	T
AT1G01800	0.185527	5.88839	1.54909	0.140494	0.19115	-6.11734	A10vsC	NA	NA	NA	NA
AT1G01810	0.762995	0.568293	1.30906	0.208611	0.268154	-5.4314	A10vsC	NA	NA	NA	NA
AT1G01820	-0.30576	6.49744	-1.45795	0.163793	0.217996	-6.25956	A10vsC	NA	NA	NA	NA
AT1G01830	-1.14857	4.1282	-6.80644	3.75718e-06	7.78954e-05	4.43778	A10vsC	NA	NA	NA	NA
AT1G01840	-0.821125	0.102985	-1.79142	0.0917498	0.132692	-4.79079	A10vsC	NA	NA	NA	NA
AT1G01860	-0.758806	3.10331	-4.19606	0.000655031	0.00411302	-0.620447	A10vsC	NA	NA	NA	NA
AT1G01870	1.97433	-5.43596	3.77953	0.00158755	0.0042828	-0.997689	A10vsC	NA	NA	NA	NA
AT1G01880	-0.832641	0.746899	-2.45099	0.0258418	0.0446724	-3.75586	A10vsC	NA	NA	NA	NA
AT1G01890	1.97433	-5.43596	3.77953	0.00158755	0.0042828	-0.997689	A10vsC	NA	NA	NA	NA
AT1G01900	-0.0806428	2.01066	-0.149945	0.882642	0.904886	-6.48164	A10vsC	29.5.1	protein.degradation.subtilases	Symbols: ATSBT1.1, SBTI1.1 | SBTI1.1; serine-type endopeptidase | chr1:310316-313130 FORWARD	T
AT1G01910	0.00447922	5.40119	0.0392653	0.969154	0.975184	-7.25163	A10vsC	34.18.1	transport.unspecified anions.arsenite-transporting ATPase	anion-transporting ATPase, putative | chr1:313215-315902 REVERSE	T
AT1G01920	-0.644099	5.21765	-2.37268	0.0302344	0.0511772	-4.59254	A10vsC	NA	NA	NA	NA
AT1G01930	-0.192164	4.52263	-1.34483	0.197038	0.255627	-6.23385	A10vsC	NA	NA	NA	NA
AT1G01940	0.39487	5.42633	2.0837	0.0532171	0.0831317	-5.22392	A10vsC	NA	NA	NA	NA
AT1G01950	-0.0847082	4.47245	-0.561122	0.582322	0.643236	-6.95002	A10vsC	NA	NA	NA	NA
AT1G01960	-0.480244	6.39165	-4.17221	0.000688946	0.00427681	-1.04664	A10vsC	NA	NA	NA	NA
AT1G01970	-0.402105	2.75415	-2.32869	0.0330005	0.0550261	-4.36431	A10vsC	NA	NA	NA	NA
AT1G01980	1.91552	-4.13896	1.7991	0.0904827	0.131138	-4.54596	A10vsC	26.8	misc.nitrilases, *nitrile lyases, berberine bridge enzymes, reticuline oxidases, troponine reductases	Symbols: ATSEC1A, SEC1A | ATSEC1A; FAD binding / catalytic/ electron carrier/ oxidoreductase | chr1:340172-341999 REVERSE	T
AT1G01990	0.452987	5.04487	2.66615	0.0166748	0.0308368	-4.16681	A10vsC	35.2	not assigned.unknown	FUNCTIONS IN: molecular_function unknown; INVOLVED IN: biological_process unknown; LOCATED IN: cellular_component unknown; EXPRESSED IN: 22 plant structures; EXPRESSED DURING: 13 growth stages; BEST Arabidopsis thaliana protein match is: chloroplast lumen common family protein (TAIR:AT2G37400.1); Has 16 Blast hits to 16 proteins in 2 species: Archae - 0; Bacteria - 0; Metazoa - 0; Fungi - 0; Plan…	T
AT1G02000	0.049981	4.14157	0.30393	0.765014	0.805867	-7.00376	A10vsC	10.1.6	cell wall.precursor synthesis.GAE	Symbols: GAE2 | GAE2 (UDP-D-GLUCURONATE 4-EPIMERASE 2); UDP-glucuronate 4-epimerase/ catalytic | chr1:345812-347592 FORWARD	T
AT1G02010	-0.53244	3.51339	-3.19911	0.00546577	0.0120359	-2.77632	A10vsC	NA	NA	NA	NA
AT1G02020	-0.339453	3.48311	-1.69033	0.109935	0.155002	-5.55777	A10vsC	NA	NA	NA	NA
AT1G02030	-0.553897	0.0211069	-0.726103	0.47804	0.545702	-5.97439	A10vsC	NA	NA	NA	NA
AT1G02040	0.123239	-4.58174	0.120153	0.905826	0.923529	-6.02603	A10vsC	NA	NA	NA	NA
AT1G02050	-0.47661	3.78716	-2.21798	0.0410416	0.0663907	-4.75061	A10vsC	NA	NA	NA	NA
AT1G02060	-0.357342	2.3365	-1.15742	0.263729	0.328166	-6.00835	A10vsC	NA	NA	NA	NA
AT1G02065	1.97433	-5.15572	2.35136	0.0315467	0.0528932	-3.64877	A10vsC	NA	NA	NA	NA
AT1G02070	-2.20674	-0.739734	-4.34489	0.000478462	0.00322234	0.0073551	A10vsC	NA	NA	NA	NA
AT1G02074	-0.0222324	-5.10389	-0.042682	0.966472	0.973381	-6.03578	A10vsC	NA	NA	NA	NA
AT1G02080	-0.0649813	7.09151	-0.536643	0.59874	0.658292	-7.17116	A10vsC	NA	NA	NA	NA
AT1G02090	-0.0868737	6.10027	-0.615334	0.546803	0.610697	-7.08252	A10vsC	30.11.1	signalling.light.COP9 signalosome	Symbols: FUS5, CSN7, COP15, ATCSN7 | FUS5 (FUSCA 5); MAP kinase kinase | chr1:387277-389647 REVERSE	T
AT1G02090	-0.0868737	6.10027	-0.615334	0.546803	0.610697	-7.08252	A10vsC	33.99	development.unspecified	Symbols: FUS5, CSN7, COP15, ATCSN7 | FUS5 (FUSCA 5); MAP kinase kinase | chr1:387277-389647 REVERSE	T
AT1G02100	-0.0649133	6.23999	-0.54715	0.591665	0.651847	-7.16194	A10vsC	NA	NA	NA	NA
AT1G02110	-0.241318	4.8782	-1.09717	0.288461	0.354244	-6.57233	A10vsC	NA	NA	NA	NA
AT1G02120	-0.220502	6.62797	-1.81446	0.0879944	0.128033	-5.73358	A10vsC	20.1	stress.biotic	Symbols: VAD1 | VAD1 (VASCULAR ASSOCIATED DEATH1) | chr1:395761-399897 FORWARD	T
AT1G02130	-0.506023	5.80344	-3.78412	0.00157208	0.0042828	-1.83705	A10vsC	30.5	signalling.G-proteins	Symbols: ATRAB1B, ARA5, ARA-5, ATRABD2A, RABD2A | ARA-5 (ARABIDOPSIS RAS 5); GTP binding | chr1:400035-401882 REVERSE	T
AT1G02136	1.97433	-5.43596	3.77953	0.00158755	0.0042828	-0.997689	A10vsC	NA	NA	NA	NA
AT1G02140	-0.416781	6.64976	-2.48617	0.0240711	0.0420434	-4.53222	A10vsC	NA	NA	NA	NA
AT1G02145	-0.396335	4.82006	-2.85386	0.0113026	0.0221981	-3.69824	A10vsC	NA	NA	NA	NA
AT1G02150	-0.560466	4.81581	-3.68005	0.00196281	0.00516099	-1.96886	A10vsC	NA	NA	NA	NA
AT1G02160	-0.491406	4.14174	-2.31646	0.0338104	0.0561855	-4.6552	A10vsC	35.2	not assigned.unknown	FUNCTIONS IN: molecular_function unknown; INVOLVED IN: biological_process unknown; LOCATED IN: cellular_component unknown; EXPRESSED IN: 24 plant structures; EXPRESSED DURING: 14 growth stages; CONTAINS InterPro DOMAIN/s: MTCP1 (InterPro:IPR009069), CHCH (InterPro:IPR010625); Has 27 Blast hits to 27 proteins in 14 species: Archae - 0; Bacteria - 0; Metazoa - 2; Fungi - 16; Plants - 9; Viruses - 0…	T
AT1G02170	0.99256	5.9241	6.73479	4.27857e-06	8.64108e-05	4.09409	A10vsC	29.5	protein.degradation	Symbols: LOL3, ATMCPB1, MCP1B, AMC1, ATMC1 | AMC1 (METACASPASE 1); cysteine-type endopeptidase | chr1:411779-413554 FORWARD	T
AT1G02180	-0.653621	1.7916	-2.09436	0.0521411	0.0817537	-4.49841	A10vsC	NA	NA	NA	NA
AT1G02190	3.71934	-3.79542	4.81348	0.000180047	0.00151501	0.955299	A10vsC	NA	NA	NA	NA
AT1G02205	2.82085	1.69777	6.47835	6.85162e-06	0.000119079	4.04238	A10vsC	NA	NA	NA	NA
AT1G02210	1.97433	-5.43596	3.77953	0.00158755	0.0042828	-0.997689	A10vsC	NA	NA	NA	NA
AT1G02220	1.40526	7.04784	5.20497	8.09266e-05	0.000816792	1.0629	A10vsC	NA	NA	NA	NA
AT1G02228	1.97433	-5.34791	3.59336	0.00236157	0.00604166	-1.35372	A10vsC	NA	NA	NA	NA
AT1G02230	1.7236	1.54214	3.88601	0.00126524	0.0042828	-0.955192	A10vsC	NA	NA	NA	NA
AT1G02250	0.118052	-2.1836	0.208033	0.837772	0.867912	-6.06968	A10vsC	NA	NA	NA	NA
AT1G02260	-0.292483	3.43257	-1.34419	0.197239	0.255857	-6.02905	A10vsC	NA	NA	NA	NA
AT1G02270	-0.491854	4.84774	-3.33146	0.00412655	0.0094849	-2.71102	A10vsC	NA	NA	NA	NA
AT1G02280	-0.86681	4.74316	-6.2597	1.03096e-05	0.000163954	3.30835	A10vsC	29.3.3	protein.targeting.chloroplast	Symbols: TOC33, ATTOC33, PPI1 | TOC33 (TRANSLOCON AT THE OUTER ENVELOPE MEMBRANE OF CHLOROPLASTS 33); GTP binding / GTPase/ protein binding | chr1:448463-450425 REVERSE	T
AT1G02280	-0.86681	4.74316	-6.2597	1.03096e-05	0.000163954	3.30835	A10vsC	30.5	signalling.G-proteins	Symbols: TOC33, ATTOC33, PPI1 | TOC33 (TRANSLOCON AT THE OUTER ENVELOPE MEMBRANE OF CHLOROPLASTS 33); GTP binding / GTPase/ protein binding | chr1:448463-450425 REVERSE	T
AT1G02290	-0.418924	3.51821	-2.97743	0.0087267	0.017799	-3.24423	A10vsC	NA	NA	NA	NA
AT1G02300	-2.36297	4.33387	-6.5227	6.31169e-06	0.000112213	3.92793	A10vsC	NA	NA	NA	NA
AT1G02305	-0.300523	6.90453	-1.67371	0.113205	0.158851	-5.94921	A10vsC	NA	NA	NA	NA
AT1G02310	2.58809	3.52452	9.42304	5.16093e-08	3.32586e-06	8.7929	A10vsC	NA	NA	NA	NA
AT1G02320	2.75849	-3.85651	2.87571	0.0107988	0.0213231	-2.72647	A10vsC	NA	NA	NA	NA
AT1G02330	-0.283929	5.7369	-2.46316	0.0252155	0.043735	-4.55242	A10vsC	35.1	not assigned.no ontology	FUNCTIONS IN: molecular_function unknown; INVOLVED IN: biological_process unknown; LOCATED IN: cellular_component unknown; EXPRESSED IN: 23 plant structures; EXPRESSED DURING: 15 growth stages; CONTAINS InterPro DOMAIN/s: Hepatocellular carcinoma-associated antigen 59 (InterPro:IPR010756); Has 1111 Blast hits to 862 proteins in 155 species: Archae - 2; Bacteria - 54; Metazoa - 381; Fungi - 93; Pl…	T
AT1G02335	0.744802	5.10118	1.96773	0.0662963	0.100377	-5.38624	A10vsC	NA	NA	NA	NA
AT1G02340	-2.52468	3.37957	-5.97135	1.78474e-05	0.000250684	2.90284	A10vsC	NA	NA	NA	NA
AT1G02350	-0.951915	0.481229	-3.03937	0.00766072	0.0159431	-2.611	A10vsC	NA	NA	NA	NA
AT1G02360	1.68556	6.47236	8.55483	1.94782e-07	8.69915e-06	7.2556	A10vsC	NA	NA	NA	NA
AT1G02370	-0.287874	3.7544	-1.02469	0.32043	0.387479	-6.353	A10vsC	NA	NA	NA	NA
AT1G02380	0.827064	3.37351	2.86442	0.0110563	0.0217632	-3.54182	A10vsC	NA	NA	NA	NA
AT1G02390	-1.73377	1.53293	-2.15081	0.0467692	0.0744024	-4.27907	A10vsC	11.3	lipid metabolism.Phospholipid synthesis	Symbols: ATGPAT2, GPAT2 | GPAT2 (GLYCEROL-3-PHOSPHATE ACYLTRANSFERASE 2); acyltransferase | chr1:480852-483292 FORWARD	T
AT1G02391	1.97433	-5.43596	3.77953	0.00158755	0.0042828	-0.997689	A10vsC	NA	NA	NA	NA
AT1G02400	0.45647	4.30905	1.56666	0.136338	0.186453	-5.88992	A10vsC	17.6.1.13	hormone metabolism.gibberelin.synthesis-degradation.GA2 oxidase	Symbols: ATGA2OX4, ATGA2OX6, DTA1, GA2OX6 | GA2OX6 (GIBBERELLIN 2-OXIDASE 6); gibberellin 2-beta-dioxygenase | chr1:486801-489577 FORWARD	T
AT1G02405	1.2819	-2.1905	2.01136	0.0610687	0.0936003	-4.27956	A10vsC	NA	NA	NA	NA
AT1G02410	0.280624	4.70829	1.90986	0.0738527	0.110003	-5.43042	A10vsC	NA	NA	NA	NA
AT1G02420	-0.770238	1.52874	-2.09409	0.0521687	0.0817932	-4.45678	A10vsC	NA	NA	NA	NA
AT1G02430	-0.780489	2.61779	-2.53124	0.0219701	0.0388317	-3.84543	A10vsC	29.4	protein.postranslational modification	Symbols: ATARFD1B | ATARFD1B (ADP-ribosylation factor D1B); GTP binding | chr1:495050-496062 REVERSE	T
AT1G02440	-0.7278	-0.281697	-1.36212	0.191629	0.24956	-5.32121	A10vsC	30.5	signalling.G-proteins	Symbols: ATARFD1A | ATARFD1A (ADP-ribosylation factor D1A); GTP binding | chr1:496586-497479 REVERSE	T
AT1G02450	-0.0917652	0.269757	-0.0839838	0.934089	0.947175	-6.16458	A10vsC	NA	NA	NA	NA
AT1G02460	-2.61425	2.99761	-4.89292	0.00015287	0.00133785	0.978406	A10vsC	NA	NA	NA	NA
AT1G02470	0.334776	0.239914	0.850001	0.407598	0.476807	-5.96629	A10vsC	35.2	not assigned.unknown	FUNCTIONS IN: molecular_function unknown; INVOLVED IN: biological_process unknown; LOCATED IN: chloroplast; EXPRESSED IN: 10 plant structures; EXPRESSED DURING: 4 anthesis, C globular stage, petal differentiation and expansion stage; CONTAINS InterPro DOMAIN/s: Streptomyces cyclase/dehydrase (InterPro:IPR005031); BEST Arabidopsis thaliana protein match is: unknown protein (TAIR:AT1G02475.1); Has …	T
AT1G02475	-0.0605237	3.8225	-0.291316	0.774473	0.81367	-7.00298	A10vsC	35.2	not assigned.unknown	FUNCTIONS IN: molecular_function unknown; INVOLVED IN: biological_process unknown; LOCATED IN: chloroplast; EXPRESSED IN: 22 plant structures; EXPRESSED DURING: 13 growth stages; CONTAINS InterPro DOMAIN/s: Streptomyces cyclase/dehydrase (InterPro:IPR005031); BEST Arabidopsis thaliana protein match is: unknown protein (TAIR:AT4G01883.1); Has 350 Blast hits to 350 proteins in 105 species: Archae -…	T
AT1G02480	1.97433	-5.43596	3.77953	0.00158755	0.0042828	-0.997689	A10vsC	NA	NA	NA	NA
AT1G02490	0.823106	-3.67974	0.744659	0.467046	0.535021	-5.7722	A10vsC	NA	NA	NA	NA
AT1G02500	0.149963	9.51237	0.910204	0.375936	0.444851	-6.78678	A10vsC	13.1.3.4.11	amino acid metabolism.synthesis.aspartate family.methionine.S-adenosylmethionine synthetase	Symbols: SAM1, SAM-1, MAT1 | SAM1 (S-ADENOSYLMETHIONINE SYNTHETASE 1); methionine adenosyltransferase | chr1:518251-520437 FORWARD	T
AT1G02510	2.80279	-5.13086	6.11578	1.35389e-05	0.000203279	3.21593	A10vsC	34.15	transport.potassium	Symbols: KCO4, ATKCO4, ATTPK4, TPK4 | TPK4; outward rectifier potassium channel | chr1:520498-521668 REVERSE	T
AT1G02520	1.98094	5.92704	5.63936	3.40368e-05	0.000414476	1.9865	A10vsC	34.16	transport.ABC transporters and multidrug resistance systems	Symbols: PGP11 | PGP11 (P-GLYCOPROTEIN 11); ATPase, coupled to transmembrane movement of substances | chr1:524134-528745 FORWARD	T
AT1G02530	-0.507655	0.483284	-0.619515	0.544113	0.608227	-6.06301	A10vsC	34.16	transport.ABC transporters and multidrug resistance systems	Symbols: PGP12 | PGP12 (P-GLYCOPROTEIN 12); ATPase, coupled to transmembrane movement of substances | chr1:529795-534677 FORWARD	T
AT1G02540	1.97433	-5.43596	3.77953	0.00158755	0.0042828	-0.997689	A10vsC	NA	NA	NA	NA
AT1G02550	1.97433	-5.43596	3.77953	0.00158755	0.0042828	-0.997689	A10vsC	NA	NA	NA	NA
AT1G02560	-0.685268	5.70865	-5.25938	7.25141e-05	0.0007499	1.27927	A10vsC	NA	NA	NA	NA
AT1G02570	-0.848504	0.503449	-1.81924	0.0872335	0.127037	-4.79973	A10vsC	NA	NA	NA	NA
AT1G02575	-3.02648	-2.21754	-3.2314	0.00510393	0.0113547	-2.09185	A10vsC	35.2	not assigned.unknown	unknown protein; BEST Arabidopsis thaliana protein match is: unknown protein (TAIR:AT1G02570.1).	T
AT1G02580	0.79344	-1.31249	1.4172	0.175194	0.231048	-5.24749	A10vsC	NA	NA	NA	NA
AT1G02590	1.97433	-5.19194	2.81437	0.0122714	0.0237453	-2.82309	A10vsC	NA	NA	NA	NA
AT1G02600	1.97433	-5.43596	3.77953	0.00158755	0.0042828	-0.997689	A10vsC	NA	NA	NA	NA
AT1G02610	-0.343	3.83436	-0.767978	0.453448	0.52147	-6.85415	A10vsC	NA	NA	NA	NA
AT1G02620	-3.22109	-2.85751	-3.28485	0.00455641	0.0103024	-2.03902	A10vsC	NA	NA	NA	NA
AT1G02630	-2.79646	-2.50144	-4.04484	0.000902556	0.0042828	-0.533408	A10vsC	NA	NA	NA	NA
AT1G02640	-0.554673	4.3586	-1.71033	0.106106	0.150278	-5.76911	A10vsC	10.6.2	cell wall.degradation.mannan-xylose-arabinose-fucose	Symbols: BXL2, ATBXL2 | BXL2 (BETA-XYLOSIDASE 2); hydrolase, hydrolyzing O-glycosyl compounds | chr1:564205-567769 FORWARD	T
AT1G02650	-0.167777	-0.322419	-0.294699	0.771932	0.811487	-6.13261	A10vsC	NA	NA	NA	NA
AT1G02660	0.546875	3.02478	2.18755	0.0435513	0.0699129	-4.6773	A10vsC	NA	NA	NA	NA
AT1G02670	-0.667838	0.734684	-1.7767	0.094222	0.135796	-4.79768	A10vsC	NA	NA	NA	NA
AT1G02680	-0.269711	4.24317	-1.68659	0.110663	0.155867	-5.74912	A10vsC	27.2	RNA.transcription	Symbols: TAF13 | TAF13 (TBP-ASSOCIATED FACTOR 13); DNA binding / RNA polymerase II transcription factor | chr1:580625-582310 FORWARD	T
AT1G02681	3.42762	-3.15704	3.30527	0.00436289	0.00995128	-1.91934	A10vsC	35.2	not assigned.unknown	Pseudogene of AT4G02160 | chr1:582413-582922 FORWARD	T
AT1G02690	-0.860229	4.63167	-2.46925	0.0249079	0.043287	-4.24803	A10vsC	NA	NA	NA	NA
AT1G02700	2.07772	-2.58244	2.35511	0.0313121	0.0525767	-3.68443	A10vsC	NA	NA	NA	NA
AT1G02710	0.741489	-1.07217	1.24676	0.230047	0.291869	-5.36911	A10vsC	NA	NA	NA	NA
AT1G02720	-0.507604	3.58123	-1.07013	0.300103	0.366329	-6.13936	A10vsC	26.2	misc.UDP glucosyl and glucoronyl transferases	Symbols: GATL5 | GATL5 (GALACTURONOSYLTRANSFERASE 5); polygalacturonate 4-alpha-galacturonosyltransferase/ transferase, transferring glycosyl groups / transferase, transferring hexosyl groups | chr1:591826-594236 FORWARD	T
AT1G02730	-1.09849	4.57761	-1.77124	0.0951536	0.136979	-5.32993	A10vsC	10.2.1	cell wall.cellulose synthesis.cellulose synthase	Symbols: ATCSLD5, CSLD5 | ATCSLD5; 1,4-beta-D-xylan synthase/ cellulose synthase | chr1:594573-598657 REVERSE	T
AT1G02740	-0.939366	3.46211	-4.41081	0.000416531	0.00289176	-0.19103	A10vsC	NA	NA	NA	NA
AT1G02750	0.690433	4.60265	4.50924	0.000338864	0.00247085	-0.255119	A10vsC	NA	NA	NA	NA
AT1G02760	1.97433	-5.43596	3.77953	0.00158755	0.0042828	-0.997689	A10vsC	NA	NA	NA	NA
AT1G02770	1.9215	-0.983524	5.39545	5.51942e-05	0.0006057	2.07136	A10vsC	NA	NA	NA	NA
AT1G02780	-0.726317	9.64397	-2.83662	0.0117161	0.0228634	-3.77421	A10vsC	NA	NA	NA	NA
AT1G02790	1.97433	-5.19996	2.05098	0.056647	0.0877002	-4.14823	A10vsC	NA	NA	NA	NA
AT1G02800	0.118386	-3.15197	0.133732	0.895246	0.914936	-6.05192	A10vsC	26.3.4	misc.gluco-, galacto- and mannosidases.endoglucanase	Symbols: ATCEL2, CEL2 | ATCEL2; cellulase/ hydrolase, hydrolyzing O-glycosyl compounds | chr1:613216-616191 REVERSE	T
AT1G02810	-1.125	4.69015	-1.47475	0.159271	0.212939	-5.77099	A10vsC	NA	NA	NA	NA
AT1G02813	2.80082	-2.52023	3.20567	0.00539026	0.0118906	-2.11637	A10vsC	NA	NA	NA	NA
AT1G02816	0.589445	3.94369	3.26849	0.00471753	0.010599	-2.72832	A10vsC	NA	NA	NA	NA
AT1G02820	0.277343	-2.21228	0.398228	0.695613	0.745033	-6.00452	A10vsC	NA	NA	NA	NA
AT1G02830	1.97433	-5.34791	3.28976	0.00450914	0.0102129	-1.93271	A10vsC	NA	NA	NA	NA
AT1G02840	-0.896912	7.04173	-7.13944	2.0727e-06	4.93611e-05	4.86118	A10vsC	27.1.1	RNA.processing.splicing	Symbols: SR1, ATSRP34, SRP34 | SR1; RNA binding / nucleic acid binding / nucleotide binding | chr1:626741-629819 FORWARD	T
AT1G02850	2.45827	6.94425	10.7506	7.94347e-09	9.44416e-07	10.5109	A10vsC	NA	NA	NA	NA
AT1G02860	-0.316194	5.68305	-1.60407	0.127835	0.176446	-6.01821	A10vsC	NA	NA	NA	NA
AT1G02870	-0.816205	5.28917	-2.79425	0.0127955	0.0246151	-3.77334	A10vsC	NA	NA	NA	NA
AT1G02880	0.293547	5.91625	1.2459	0.230355	0.292204	-6.49061	A10vsC	NA	NA	NA	NA
AT1G02890	0.707976	7.17516	5.10904	9.82863e-05	0.000948886	0.881478	A10vsC	29.5.9	protein.degradation.AAA type	AAA-type ATPase family protein | chr1:645092-651906 REVERSE	T
AT1G02900	0.329268	6.22052	1.41384	0.176165	0.232149	-6.29031	A10vsC	30.8	signalling.misc	Symbols: RALFL1, RALF1, ATRALF1 | RALF1 (RAPID ALKALINIZATION FACTOR 1); signal transducer | chr1:653765-654343 REVERSE	T
AT1G02910	-0.70576	4.07091	-4.52381	0.000328692	0.00241108	-0.0939292	A10vsC	35.1.5	not assigned.no ontology.pentatricopeptide (PPR) repeat-containing protein	Symbols: LPA1 | LPA1 (LOW PSII ACCUMULATION1); binding | chr1:655577-658148 REVERSE	T
AT1G02920	5.20844	10.1574	15.9844	2.08505e-11	2.89448e-08	16.4867	A10vsC	26.9	misc.glutathione S transferases	Symbols: ATGSTF7, GST11, ATGSTF8, GSTF7 | GSTF7; copper ion binding / glutathione binding / glutathione transferase | chr1:658657-659771 REVERSE	T
AT1G02930	4.61778	9.51845	12.6467	7.31068e-10	1.93309e-07	12.969	A10vsC	26.9	misc.glutathione S transferases	Symbols: ATGSTF6, GST1, ERD11, ATGSTF3, GSTF6 | ATGSTF6 (GLUTATHIONE S-TRANSFERASE); copper ion binding / glutathione binding / glutathione transferase | chr1:661177-662427 REVERSE	T
AT1G02940	-0.233209	0.953906	-0.494389	0.627607	0.683959	-6.2442	A10vsC	26.9	misc.glutathione S transferases	Symbols: ATGSTF5, GSTF5 | GSTF5 (GLUTATHIONE S-TRANSFERASE (CLASS PHI) 5); glutathione transferase | chr1:663079-664128 REVERSE	T
AT1G02950	-0.785785	4.12027	-2.5088	0.0229933	0.0403958	-4.22521	A10vsC	26.9	misc.glutathione S transferases	Symbols: ATGSTF4, GST31 | ATGSTF4 (GLUTATHIONE S-TRANSFERASE F4); glutathione transferase | chr1:665168-666452 REVERSE	T
AT1G02952	1.30385	-0.64432	0.824778	0.421366	0.490029	-5.90516	A10vsC	NA	NA	NA	NA
AT1G02960	-0.452489	4.78771	-3.26407	0.004762	0.0106868	-2.87935	A10vsC	NA	NA	NA	NA
AT1G02965	0.927268	-4.77182	1.0312	0.317457	0.384412	-5.50368	A10vsC	NA	NA	NA	NA
AT1G02970	-0.445479	1.65065	-1.14985	0.266745	0.331412	-5.75447	A10vsC	29.4	protein.postranslational modification	Symbols: WEE1, ATWEE1 | WEE1 (ARABIDOPSIS WEE1 KINASE HOMOLOG); kinase/ protein kinase | chr1:673306-676378 FORWARD	T
AT1G02980	4.66808	1.47088	5.35101	6.0325e-05	0.000648547	1.99276	A10vsC	29.5.11.4.3.3	protein.degradation.ubiquitin.E3.SCF.cullin	Symbols: CUL2, ATCUL2 | CUL2 (CULLIN 2); ubiquitin protein ligase binding | chr1:677869-681310 FORWARD	T
AT1G02990	-0.35029	4.455	-2.02647	0.0593469	0.091282	-5.20089	A10vsC	35.2	not assigned.unknown	FUNCTIONS IN: molecular_function unknown; INVOLVED IN: biological_process unknown; LOCATED IN: cellular_component unknown; BEST Arabidopsis thaliana protein match is: zinc ion binding (TAIR:AT3G62900.1); Has 5176 Blast hits to 3822 proteins in 317 species: Archae - 10; Bacteria - 289; Metazoa - 2234; Fungi - 277; Plants - 207; Viruses - 11; Other Eukaryotes - 2148 (source: NCBI BLink). | chr1:681…	T
AT1G03000	-0.992757	4.59005	-7.09538	2.24047e-06	5.22729e-05	4.93153	A10vsC	29.5.9	protein.degradation.AAA type	Symbols: PEX6 | PEX6 (PEROXIN 6); ATP binding / ATPase/ nucleoside-triphosphatase/ nucleotide binding | chr1:687890-692560 REVERSE	T
AT1G03010	-1.35297	2.1356	-3.081	0.00701685	0.0148056	-2.64969	A10vsC	NA	NA	NA	NA
AT1G03020	0.000850495	-3.93453	0.000945591	0.999257	0.999437	-6.05336	A10vsC	NA	NA	NA	NA
AT1G03022	1.97433	-5.43596	3.77953	0.00158755	0.0042828	-0.997689	A10vsC	NA	NA	NA	NA
AT1G03030	-0.0970792	4.57623	-0.759631	0.458287	0.526327	-6.86914	A10vsC	NA	NA	NA	NA
AT1G03040	0.475628	6.53832	4.13076	0.000752154	0.0042828	-1.17292	A10vsC	NA	NA	NA	NA
AT1G03050	5.1982	-0.74965	9.48717	4.69472e-08	3.12828e-06	8.09895	A10vsC	NA	NA	NA	NA
AT1G03055	0.621173	-0.434422	1.363	0.191358	0.249295	-5.30303	A10vsC	NA	NA	NA	NA
AT1G03060	-0.0413734	6.23876	-0.398388	0.695497	0.744957	-7.22535	A10vsC	NA	NA	NA	NA
AT1G03070	2.36079	3.10405	3.53309	0.00268557	0.00674878	-1.84461	A10vsC	NA	NA	NA	NA
AT1G03080	0.177359	7.53196	1.43087	0.171301	0.226595	-6.29527	A10vsC	29.4	protein.postranslational modification	FUNCTIONS IN: molecular_function unknown; INVOLVED IN: biological_process unknown; LOCATED IN: plasma membrane; EXPRESSED IN: 22 plant structures; EXPRESSED DURING: 13 growth stages; CONTAINS InterPro DOMAIN/s: Prefoldin (InterPro:IPR009053), KIP1-like (InterPro:IPR011684); BEST Arabidopsis thaliana protein match is: kinase interacting family protein (TAIR:AT3G22790.1); Has 169162 Blast hits to 6…	T
AT1G03090	0.469733	5.87162	1.12068	0.278611	0.344127	-6.69841	A10vsC	NA	NA	NA	NA
AT1G03100	-0.303343	2.06416	-1.11137	0.282483	0.348148	-5.95883	A10vsC	NA	NA	NA	NA
AT1G03103	2.53351	-5.25985	5.67991	3.14313e-05	0.000388715	2.4842	A10vsC	NA	NA	NA	NA
AT1G03106	-2.18962	-3.06465	-2.92481	0.00974494	0.0195198	-2.69298	A10vsC	NA	NA	NA	NA
AT1G03110	-0.598736	4.42147	-2.00695	0.0615794	0.0942547	-5.05108	A10vsC	NA	NA	NA	NA
AT1G03120	-1.0328	-1.70111	-1.52517	0.146323	0.198012	-5.00414	A10vsC	33.99	development.unspecified	Symbols: ATRAB28 | ATRAB28 | chr1:752271-753140 FORWARD	T
AT1G03130	-0.309279	5.90295	-0.815245	0.426647	0.495161	-6.96042	A10vsC	NA	NA	NA	NA
AT1G03140	-0.0543594	6.07787	-0.379432	0.709249	0.757034	-7.23632	A10vsC	NA	NA	NA	NA
AT1G03150	-0.082723	4.395	-0.400388	0.694053	0.743721	-7.01282	A10vsC	27.3.70	RNA.regulation of transcription.Silencing Group	GCN5-related N-acetyltransferase (GNAT) family protein | chr1:756414-758612 FORWARD	T
AT1G03160	-0.351583	4.11467	-2.2956	0.0352347	0.0581722	-4.66861	A10vsC	NA	NA	NA	NA
AT1G03170	2.94568	1.48416	3.7745	0.00160466	0.00432229	-1.16485	A10vsC	NA	NA	NA	NA
AT1G03180	-0.301733	2.66093	-1.11182	0.282295	0.348001	-6.01428	A10vsC	NA	NA	NA	NA
AT1G03190	0.376774	4.09814	2.40424	0.0283856	0.0484637	-4.45559	A10vsC	28.2	DNA.repair	Symbols: ATXPD, UVH6 | UVH6 (ULTRAVIOLET HYPERSENSITIVE 6); ATP binding / ATP-dependent DNA helicase/ ATP-dependent helicase/ DNA binding / hydrolase, acting on acid anhydrides, in phosphorus-containing anhydrides / nucleic acid binding | chr1:775527-780027 FORWARD	T
AT1G03200	-0.613013	3.03861	-1.97358	0.065573	0.0994445	-5.12223	A10vsC	NA	NA	NA	NA
AT1G03210	-0.608428	4.86392	-3.66678	0.00201916	0.00529452	-2.03438	A10vsC	NA	NA	NA	NA
AT1G03220	2.77111	10.2653	9.47619	4.7713e-08	3.17296e-06	8.7881	A10vsC	NA	NA	NA	NA
AT1G03230	0.0560786	6.2427	0.242131	0.811689	0.845174	-7.26326	A10vsC	NA	NA	NA	NA
AT1G03240	-0.349809	-3.62953	-0.329991	0.745596	0.788704	-5.9887	A10vsC	NA	NA	NA	NA
AT1G03250	-0.0669488	4.81934	-0.541596	0.595399	0.655268	-7.05173	A10vsC	NA	NA	NA	NA
AT1G03260	-0.195784	3.60731	-1.05274	0.307769	0.374316	-6.36866	A10vsC	35.2	not assigned.unknown	LOCATED IN: endomembrane system; EXPRESSED IN: 24 plant structures; EXPRESSED DURING: 15 growth stages; CONTAINS InterPro DOMAIN/s: SNARE associated Golgi protein (InterPro:IPR015414); BEST Arabidopsis thaliana protein match is: unknown protein (TAIR:AT5G19070.1); Has 3432 Blast hits to 3432 proteins in 730 species: Archae - 8; Bacteria - 1831; Metazoa - 239; Fungi - 87; Plants - 162; Viruses - 0…	T
AT1G03270	-0.708872	2.45912	-1.97133	0.0658506	0.099811	-4.7854	A10vsC	35.2	not assigned.unknown	FUNCTIONS IN: molecular_function unknown; INVOLVED IN: biological_process unknown; LOCATED IN: endomembrane system; EXPRESSED IN: 21 plant structures; EXPRESSED DURING: 14 growth stages; CONTAINS InterPro DOMAIN/s: Protein of unknown function DUF21 (InterPro:IPR002550), Cystathionine beta-synthase, core (InterPro:IPR000644); BEST Arabidopsis thaliana protein match is: unknown protein (TAIR:AT4G14…	T
AT1G03280	-0.0588712	5.79453	-0.541242	0.595638	0.655465	-7.14289	A10vsC	NA	NA	NA	NA
AT1G03290	0.093858	5.51636	0.59323	0.561143	0.623832	-7.11074	A10vsC	NA	NA	NA	NA
AT1G03300	-1.04976	2.04789	-2.98839	0.00852813	0.01744	-2.85389	A10vsC	NA	NA	NA	NA
AT1G03310	-0.705796	3.73524	-3.20335	0.0054168	0.0119423	-2.75376	A10vsC	2.1.2.4	major CHO metabolism.synthesis.starch.debranching	Symbols: ATISA2, ISA2, DBE1, BE2 | isoamylase, putative / starch debranching enzyme, putative | chr1:813486-816749 FORWARD	T
AT1G03320	1.446	-4.81959	1.86427	0.0803372	0.118328	-4.44443	A10vsC	NA	NA	NA	NA
AT1G03330	-0.287485	5.24971	-1.63956	0.12019	0.167274	-5.88895	A10vsC	NA	NA	NA	NA
AT1G03340	-2.14511	1.02528	-6.73791	4.25435e-06	8.60608e-05	4.50582	A10vsC	NA	NA	NA	NA
AT1G03350	0.127844	5.63258	0.923998	0.368921	0.437851	-6.84605	A10vsC	NA	NA	NA	NA
AT1G03360	-0.131215	4.01328	-0.407529	0.688905	0.738894	-6.83003	A10vsC	27.1.19	RNA.processing.ribonucleases	Symbols: ATRRP4 | ATRRP4 (ARABIDOPSIS THALIANA RIBOSOMAL RNA PROCESSING 4); RNA binding / exonuclease | chr1:824537-826358 FORWARD	T
AT1G03365	-0.484875	4.57019	-3.46333	0.00311625	0.00758783	-2.38186	A10vsC	29.5.11.4.2	protein.degradation.ubiquitin.E3.RING	RING/U-box superfamily protein; FUNCTIONS IN: zinc ion binding; CONTAINS InterPro DOMAIN/s: Zinc finger, RING-type (InterPro:IPR001841); BEST Arabidopsis thaliana protein match is: RING/U-box superfamily protein (TAIR:AT4G03000.2).	T
AT1G03370	0.726525	5.90467	3.87836	0.00128603	0.0042828	-1.70051	A10vsC	NA	NA	NA	NA
AT1G03380	-0.0733905	6.06023	-0.295079	0.771647	0.811315	-7.27415	A10vsC	29.5.2	protein.degradation.autophagy	Symbols: ATATG18G | AtATG18g | chr1:835785-840940 FORWARD	T
AT1G03390	0.831305	-2.40604	1.01139	0.32656	0.393761	-5.64272	A10vsC	NA	NA	NA	NA
AT1G03400	-0.360973	3.32677	-1.19312	0.249844	0.313111	-6.23482	A10vsC	NA	NA	NA	NA
AT1G03410	-0.284539	3.11838	-0.822585	0.422577	0.491191	-6.52407	A10vsC	NA	NA	NA	NA
AT1G03420	-2.01846	3.29097	-7.90707	5.56711e-07	1.83825e-05	6.46065	A10vsC	NA	NA	NA	NA
AT1G03430	-0.687625	4.79134	-4.48146	0.000359152	0.00258331	-0.305168	A10vsC	NA	NA	NA	NA
AT1G03440	-0.77669	2.84605	-3.05605	0.00739613	0.0154911	-2.92267	A10vsC	NA	NA	NA	NA
AT1G03445	1.92639	-1.24147	3.43278	0.00332593	0.00800131	-1.70832	A10vsC	NA	NA	NA	NA
AT1G03457	-1.15121	4.05946	-5.90846	2.01463e-05	0.000275426	2.72693	A10vsC	NA	NA	NA	NA
AT1G03470	0.266437	3.51288	1.76344	0.0964998	0.138564	-5.59891	A10vsC	NA	NA	NA	NA
AT1G03475	-0.0862883	5.73034	-0.729648	0.475928	0.543757	-7.00874	A10vsC	19.8	tetrapyrrole synthesis.coproporphyrinogen III oxidase	Symbols: LIN2, HEMF1, ATCPO-I | LIN2 (LESION INITIATION 2); coproporphyrinogen oxidase | chr1:869051-871211 REVERSE	T
AT1G03490	1.49282	-4.90764	2.4613	0.0253103	0.0438697	-3.47126	A10vsC	NA	NA	NA	NA
AT1G03495	0.356333	4.49938	1.11902	0.279302	0.344776	-6.46662	A10vsC	NA	NA	NA	NA
AT1G03502	-0.142081	-0.560458	-0.33011	0.745508	0.788661	-6.2989	A10vsC	NA	NA	NA	NA
AT1G03506	1.1277	-2.39973	1.80711	0.089178	0.129546	-4.63108	A10vsC	NA	NA	NA	NA
AT1G03510	-1.39749	0.924356	-2.38194	0.0296808	0.0504065	-3.84024	A10vsC	NA	NA	NA	NA
AT1G03515	1.97433	-5.43596	3.77953	0.00158755	0.0042828	-0.997689	A10vsC	NA	NA	NA	NA
AT1G03520	-0.532646	3.29858	-2.53897	0.0216279	0.038302	-4.05943	A10vsC	NA	NA	NA	NA
AT1G03530	-0.388752	4.53458	-1.42234	0.173721	0.229314	-6.0258	A10vsC	27.1	RNA.processing	Symbols: ATNAF1, NAF1 | NAF1 (NUCLEAR ASSEMBLY FACTOR 1) | chr1:880496-883391 REVERSE	T
AT1G03540	-0.642878	-0.321811	-1.0821	0.294908	0.361189	-5.63933	A10vsC	NA	NA	NA	NA
AT1G03545	1.97433	-5.43596	3.77953	0.00158755	0.0042828	-0.997689	A10vsC	32	micro RNA, natural antisense etc	Potential natural antisense gene, locus overlaps with AT1G03550;	T
AT1G03550	-0.656692	5.21165	-3.57939	0.00243303	0.00620162	-2.26211	A10vsC	NA	NA	NA	NA
AT1G03560	-0.305338	3.49022	-1.76989	0.095385	0.137247	-5.46283	A10vsC	NA	NA	NA	NA
AT1G03570	2.53351	-5.08375	4.32204	0.000502049	0.00333934	0.0339168	A10vsC	NA	NA	NA	NA
AT1G03580	-1.10598	1.27807	-1.67769	0.112415	0.157884	-5.50512	A10vsC	35.1	not assigned.no ontology	pseudogene, meprin and TRAF homology (MATH) domain protein -related, weak similarity to ubiquitin-specific protease 12 (Arabidopsis thaliana) GI:11993471; contains weak hit to Pfam PF00917: MATH domain | chr1:892847-894052 FORWARD	T
AT1G03590	0.843279	5.05057	5.7408	2.79006e-05	0.000356565	2.25261	A10vsC	NA	NA	NA	NA
AT1G03600	-0.883943	4.76103	-2.57368	0.020152	0.0361086	-4.27235	A10vsC	NA	NA	NA	NA
AT1G03610	-0.152251	5.34921	-0.613551	0.547953	0.611765	-7.10351	A10vsC	NA	NA	NA	NA
AT1G03620	-1.51431	4.49928	-5.1931	8.28915e-05	0.000833091	1.25638	A10vsC	NA	NA	NA	NA
AT1G03630	-2.43171	3.69945	-7.23178	1.76223e-06	4.37497e-05	5.34775	A10vsC	NA	NA	NA	NA
AT1G03640	1.97433	-5.43596	3.77953	0.00158755	0.0042828	-0.997689	A10vsC	NA	NA	NA	NA
AT1G03650	0.121409	1.66039	0.372191	0.71453	0.761365	-6.49263	A10vsC	27.3.54	RNA.regulation of transcription.Histone acetyltransferases	GCN5-related N-acetyltransferase (GNAT) family protein | chr1:910023-911193 REVERSE	T
AT1G03660	1.27653	0.483738	3.47278	0.00305415	0.00746539	-1.78354	A10vsC	35.2	not assigned.unknown	FUNCTIONS IN: molecular_function unknown; INVOLVED IN: biological_process unknown; LOCATED IN: cellular_component unknown; EXPRESSED IN: 15 plant structures; EXPRESSED DURING: 4 anthesis, F mature embryo stage, C globular stage, petal differentiation and expansion stage, E expanded cotyledon stage; BEST Arabidopsis thaliana protein match is: ankyrin repeat family protein (TAIR:AT1G03670.1); Has 5…	T
AT1G03670	3.98232	-3.91385	4.29802	0.000528132	0.00347331	-0.00927615	A10vsC	NA	NA	NA	NA
AT1G03680	-0.827779	4.39401	-3.23643	0.00504976	0.0112462	-2.82264	A10vsC	21.1	redox.thioredoxin	Symbols: ATHM1, TRX-M1, ATM1 | ATHM1; enzyme activator | chr1:916819-918064 REVERSE	T
AT1G03687	-0.296924	3.94703	-1.31913	0.205301	0.264685	-6.09241	A10vsC	NA	NA	NA	NA
AT1G03700	0.0621342	0.889444	0.140178	0.890232	0.910845	-6.32363	A10vsC	35.1	not assigned.no ontology	FUNCTIONS IN: molecular_function unknown; INVOLVED IN: biological_process unknown; LOCATED IN: endomembrane system; EXPRESSED IN: hypocotyl, flower; EXPRESSED DURING: petal differentiation and expansion stage; CONTAINS InterPro DOMAIN/s: Uncharacterised protein family UPF0497, trans-membrane plant (InterPro:IPR006702), Uncharacterised protein family UPF0497, trans-membrane plant subgroup (InterPr…	T
AT1G03710	-0.950943	-2.98314	-1.33353	0.200635	0.259524	-5.23359	A10vsC	35.2	not assigned.unknown	FUNCTIONS IN: molecular_function unknown; INVOLVED IN: biological_process unknown; LOCATED IN: cellular_component unknown; EXPRESSED IN: 10 plant structures; EXPRESSED DURING: 8 growth stages; CONTAINS InterPro DOMAIN/s: Cystatin-related, plant (InterPro:IPR006525); BEST Arabidopsis thaliana protein match is: unknown protein (TAIR:AT5G17110.1); Has 51 Blast hits to 49 proteins in 5 species: Archa…	T
AT1G03720	1.97433	-5.34791	3.45896	0.00314544	0.00762545	-1.6105	A10vsC	NA	NA	NA	NA
AT1G03730	0.539518	4.44614	2.5688	0.0203534	0.036405	-4.20099	A10vsC	NA	NA	NA	NA
AT1G03740	0.334409	6.84715	1.80317	0.0898176	0.130346	-5.7672	A10vsC	29.4	protein.postranslational modification	ATP binding / kinase/ protein kinase/ protein serine/threonine kinase | chr1:933512-937043 FORWARD	T
AT1G03743	0.0676029	-3.96422	0.0638215	0.949886	0.959945	-6.03326	A10vsC	NA	NA	NA	NA
AT1G03746	0.99329	-4.07973	1.12061	0.278642	0.34414	-5.43675	A10vsC	NA	NA	NA	NA
AT1G03750	-0.126583	3.70319	-0.987813	0.337636	0.405589	-6.53605	A10vsC	28.1	DNA.synthesis/chromatin structure	Symbols: CHR9 | SWI2 (SWITCH 2); ATP binding / DNA binding / helicase/ nucleic acid binding | chr1:937920-941162 FORWARD	T
AT1G03760	-0.451644	4.80077	-2.51006	0.0229348	0.0403101	-4.35105	A10vsC	NA	NA	NA	NA
AT1G03770	1.05821	4.6166	7.07857	2.30817e-06	5.3399e-05	4.82695	A10vsC	29.5.11.4.2	protein.degradation.ubiquitin.E3.RING	Symbols: ATRING1B, RING1B | RING1B (RING 1B); protein binding / zinc ion binding | chr1:944595-947482 FORWARD	T
AT1G03780	-0.727604	3.94814	-1.92433	0.0718945	0.107432	-5.07679	A10vsC	NA	NA	NA	NA
AT1G03790	0.395721	-2.15717	0.467724	0.646155	0.700665	-6.01899	A10vsC	NA	NA	NA	NA
AT1G03800	2.5132	-0.109178	5.64168	3.38821e-05	0.000413178	2.53328	A10vsC	27.3.3	RNA.regulation of transcription.AP2/EREBP, APETALA2/Ethylene-responsive element binding protein family	Symbols: ERF10, ATERF10 | ERF10 (ERF DOMAIN PROTEIN 10); DNA binding / transcription factor/ transcription repressor | chr1:957261-957998 REVERSE	T
AT1G03810	1.97433	-5.19194	2.80903	0.0124086	0.0239774	-2.83292	A10vsC	NA	NA	NA	NA
AT1G03820	-1.56901	6.47084	-2.03306	0.0586091	0.0903265	-5.05002	A10vsC	NA	NA	NA	NA
AT1G03830	-1.23576	4.01542	-3.05647	0.00738954	0.0154792	-2.96091	A10vsC	NA	NA	NA	NA
AT1G03840	-1.78465	2.94467	-3.32272	0.00420401	0.00963308	-2.17177	A10vsC	NA	NA	NA	NA
AT1G03850	-1.50796	5.34732	-6.39313	8.02821e-06	0.000135637	3.52196	A10vsC	NA	NA	NA	NA
AT1G03860	0.209425	6.40049	1.1546	0.264849	0.329351	-6.62577	A10vsC	31.3	cell.cycle	Symbols: ATPHB2 | ATPHB2 (PROHIBITIN 2) | chr1:979308-981885 REVERSE	T
AT1G03870	-1.43303	5.7429	-4.0102	0.000971462	0.0042828	-1.18871	A10vsC	NA	NA	NA	NA
AT1G03880	2.47271	-5.19194	4.87748	0.0001578	0.00137038	1.06996	A10vsC	NA	NA	NA	NA
AT1G03890	1.97433	-5.43596	3.77953	0.00158755	0.0042828	-0.997689	A10vsC	NA	NA	NA	NA
AT1G03900	0.0907004	7.35434	0.771668	0.451319	0.519273	-7.0104	A10vsC	35.2	not assigned.unknown	Symbols: ATNAP4 | ATNAP4 (Arabidopsis thaliana non-intrinsic ABC protein 4); ATPase, coupled to transmembrane movement of substances / transporter | chr1:991139-993118 FORWARD	T
AT1G03905	1.44461	4.26607	9.25651	6.61361e-08	3.96305e-06	8.48865	A10vsC	NA	NA	NA	NA
AT1G03910	-0.183951	6.65848	-1.91499	0.0731531	0.109103	-5.56854	A10vsC	35.1	not assigned.no ontology	EXPRESSED IN: 25 plant structures; EXPRESSED DURING: 13 growth stages; CONTAINS InterPro DOMAIN/s: Cactin, central region (InterPro:IPR018816); BEST Arabidopsis thaliana protein match is: unknown protein (TAIR:AT2G36815.2); Has 11516 Blast hits to 6722 proteins in 356 species: Archae - 23; Bacteria - 259; Metazoa - 6122; Fungi - 1009; Plants - 493; Viruses - 33; Other Eukaryotes - 3577 (source: N…	T
AT1G03920	-0.505457	2.99283	-2.04401	0.0574031	0.08871	-4.79941	A10vsC	NA	NA	NA	NA
AT1G03930	-0.0222197	5.0701	-0.207073	0.838509	0.868487	-7.21693	A10vsC	NA	NA	NA	NA
AT1G03935	0.0555784	-0.715654	0.141336	0.889331	0.9102	-6.29154	A10vsC	NA	NA	NA	NA
AT1G03940	-0.0701891	3.92888	-0.180568	0.858926	0.885285	-6.91147	A10vsC	NA	NA	NA	NA
AT1G03950	-0.343164	4.29127	-2.01785	0.0603229	0.0926122	-5.17088	A10vsC	27.3.71	RNA.regulation of transcription.SNF7	Symbols: VPS2.3 | VPS2.3 (VACUOLAR PROTEIN SORTING-ASSOCIATED PROTEIN 2.3) | chr1:1011172-1013365 REVERSE	T
AT1G03960	-0.984546	4.58729	-5.8216	2.38375e-05	0.00031416	2.52764	A10vsC	NA	NA	NA	NA
AT1G03970	-0.0244028	5.64044	-0.20276	0.841824	0.871162	-7.28024	A10vsC	NA	NA	NA	NA
AT1G03980	-0.19464	1.34704	-0.264468	0.794724	0.830937	-6.2864	A10vsC	15.2	metal handling.binding, chelation and storage	Symbols: ATPCS2 | ATPCS2 (phytochelatin synthase 2); glutathione gamma-glutamylcysteinyltransferase | chr1:1018570-1022108 REVERSE	T
AT1G03982	1.97433	-5.00186	2.3004	0.0349022	0.0576947	-3.73587	A10vsC	20.2.3	stress.abiotic.drought/salt	FUNCTIONS IN: molecular_function unknown; INVOLVED IN: biological_process unknown; LOCATED IN: cellular_component unknown; CONTAINS InterPro DOMAIN/s: PAK-box/P21-Rho-binding (InterPro:IPR000095); BEST Arabidopsis thaliana protein match is: RIC6 (ROP-INTERACTIVE CRIB MOTIF-CONTAINING PROTEIN 6) (TAIR:AT2G20430.1); Has 96 Blast hits to 96 proteins in 15 species: Archae - 0; Bacteria - 0; Metazoa -…	T
AT1G03990	0.448471	2.34837	1.83509	0.084748	0.123948	-5.1328	A10vsC	NA	NA	NA	NA
AT1G04000	0.0744586	3.55714	0.418324	0.681152	0.732016	-6.88538	A10vsC	NA	NA	NA	NA
AT1G04010	-0.526928	4.067	-2.60645	0.0188472	0.0341236	-3.99956	A10vsC	NA	NA	NA	NA
AT1G04020	-0.818434	2.67906	-1.48718	0.155995	0.209138	-5.44553	A10vsC	27.3.67	RNA.regulation of transcription.putative transcription regulator	Symbols: ATBARD1, BARD1 | BARD1 (BREAST CANCER ASSOCIATED RING 1); DNA binding / transcription coactivator | chr1:1036537-1040224 FORWARD	T
AT1G04030	-0.460872	3.82055	-1.83582	0.0846358	0.123823	-5.25251	A10vsC	NA	NA	NA	NA
AT1G04040	0.483217	7.30381	1.7204	0.104223	0.148034	-5.89977	A10vsC	NA	NA	NA	NA
AT1G04050	-0.688404	2.96084	-2.15486	0.0464043	0.0739031	-4.60327	A10vsC	NA	NA	NA	NA
AT1G04070	-0.327267	2.96818	-1.26117	0.224943	0.286321	-5.96794	A10vsC	29.3.2	protein.targeting.mitochondria	Symbols: TOM22-I, ATTOM22-I | TOM22-I (TRANSLOCASE OF OUTER MEMBRANE 22-I); P-P-bond-hydrolysis-driven protein transmembrane transporter | chr1:1050553-1051186 REVERSE	T
AT1G04080	-0.246961	6.86171	-2.42274	0.0273518	0.0469442	-4.66716	A10vsC	NA	NA	NA	NA
AT1G04090	0.229743	0.170662	0.628185	0.538558	0.602887	-6.12914	A10vsC	NA	NA	NA	NA
AT1G04100	1.36019	3.61726	5.51248	4.37278e-05	0.000503483	1.93986	A10vsC	NA	NA	NA	NA
AT1G04110	3.12836	-3.18412	3.37249	0.00378155	0.00885134	-1.78523	A10vsC	29.5.1	protein.degradation.subtilases	Symbols: SDD1 | SDD1 (STOMATAL DENSITY AND DISTRIBUTION); serine-type endopeptidase | chr1:1061457-1063784 REVERSE	T
AT1G04120	0.435622	6.87007	3.93779	0.00113318	0.0042828	-1.58321	A10vsC	34.16	transport.ABC transporters and multidrug resistance systems	Symbols: ATMRP5, MRP5 | ATMRP5; ATPase, coupled to transmembrane movement of substances / sulfonylurea receptor | chr1:1064454-1070927 REVERSE	T
AT1G04130	0.228295	4.24857	1.38005	0.186149	0.243299	-6.11191	A10vsC	NA	NA	NA	NA
AT1G04140	-0.202148	6.68898	-1.72707	0.102993	0.146529	-5.86886	A10vsC	NA	NA	NA	NA
AT1G04150	-1.70648	-1.26553	-2.69593	0.0156829	0.0292656	-3.14548	A10vsC	NA	NA	NA	NA
AT1G04160	-1.29634	2.94029	-3.00745	0.00819307	0.0168655	-2.84222	A10vsC	31.1	cell.organisation	Symbols: XIB, ATXIB, XI-8, XI-B | XIB (MYOSIN XI B); motor | chr1:1086495-1096146 FORWARD	T
AT1G04170	-0.215776	6.67397	-0.959597	0.351232	0.419668	-6.82499	A10vsC	NA	NA	NA	NA
AT1G04171	1.97433	-5.34791	3.47189	0.00305992	0.00746539	-1.58582	A10vsC	NA	NA	NA	NA
AT1G04180	0.178438	2.84718	0.318561	0.754092	0.796124	-6.57591	A10vsC	NA	NA	NA	NA
AT1G04190	-0.358082	5.42289	-1.59812	0.129156	0.177983	-5.93756	A10vsC	NA	NA	NA	NA
AT1G04200	-0.0993191	5.68996	-0.649517	0.525024	0.590454	-7.03771	A10vsC	NA	NA	NA	NA
AT1G04210	0.0756741	5.42929	0.49929	0.624226	0.680897	-7.11373	A10vsC	NA	NA	NA	NA
AT1G04220	0.236521	5.55508	0.661894	0.517258	0.583159	-6.91389	A10vsC	NA	NA	NA	NA
AT1G04230	0.0222281	3.96379	0.161807	0.87344	0.897385	-7.05222	A10vsC	NA	NA	NA	NA
AT1G04240	-3.38434	4.88518	-6.16189	1.24032e-05	0.000190178	3.35036	A10vsC	NA	NA	NA	NA
AT1G04250	-1.92367	5.44711	-4.03949	0.000912866	0.0042828	-1.06314	A10vsC	NA	NA	NA	NA
AT1G04260	-0.290237	4.47663	-1.76519	0.0961959	0.138246	-5.62069	A10vsC	NA	NA	NA	NA
AT1G04270	-0.944001	8.22374	-3.17121	0.00579857	0.0125827	-3.15111	A10vsC	NA	NA	NA	NA
AT1G04280	-0.143154	6.4105	-0.888944	0.386923	0.45621	-6.89518	A10vsC	NA	NA	NA	NA
AT1G04290	0.332306	3.61363	1.20132	0.246739	0.309955	-6.19838	A10vsC	NA	NA	NA	NA
AT1G04295	1.92754	0.0471865	1.5984	0.129095	0.177921	-5.12781	A10vsC	NA	NA	NA	NA
AT1G04300	0.0275572	7.24799	0.184406	0.855962	0.882995	-7.30258	A10vsC	35.1	not assigned.no ontology	FUNCTIONS IN: molecular_function unknown; INVOLVED IN: biological_process unknown; EXPRESSED IN: 24 plant structures; EXPRESSED DURING: 15 growth stages; CONTAINS InterPro DOMAIN/s: TRAF-like (InterPro:IPR008974), MATH (InterPro:IPR002083); BEST Arabidopsis thaliana protein match is: meprin and TRAF homology domain-containing protein / MATH domain-containing protein (TAIR:AT5G43560.2); Has 15485 …	T
AT1G04310	0.818597	4.02005	3.76439	0.00163962	0.00440507	-1.75087	A10vsC	NA	NA	NA	NA
AT1G04320	1.97433	-5.43596	3.77953	0.00158755	0.0042828	-0.997689	A10vsC	NA	NA	NA	NA
AT1G04330	1.08952	1.45543	2.00069	0.0623117	0.0951891	-4.56319	A10vsC	NA	NA	NA	NA
AT1G04340	0.0203042	4.56523	0.0996519	0.921832	0.936991	-7.10372	A10vsC	NA	NA	NA	NA
AT1G04350	-0.21327	3.07414	-0.584102	0.567123	0.629303	-6.85223	A10vsC	NA	NA	NA	NA
AT1G04360	0.45959	3.92862	2.09685	0.051893	0.0814324	-4.9111	A10vsC	NA	NA	NA	NA
AT1G04370	4.33315	0.628039	4.616	0.000271158	0.00207873	0.579911	A10vsC	17.5.3	hormone metabolism.ethylene.induced-regulated-responsive-activated	Symbols: ATERF14 | ATERF14 (Ethylene-responsive element binding factor 14); DNA binding / transcription factor | chr1:1175177-1175578 FORWARD	T
AT1G04380	0.816113	-0.309195	1.83902	0.0841419	0.123192	-4.69502	A10vsC	NA	NA	NA	NA
AT1G04390	-0.379102	3.38052	-1.83407	0.0849069	0.124143	-5.31861	A10vsC	NA	NA	NA	NA
AT1G04400	-0.629581	6.71755	-3.01413	0.00807872	0.0166765	-3.4938	A10vsC	30.11	signalling.light	Symbols: CRY2, FHA, AT-PHH1, PHH1, ATCRY2 | CRY2 (CRYPTOCHROME 2); blue light photoreceptor/ protein homodimerization | chr1:1185556-1188276 REVERSE	T
AT1G04410	-0.366133	9.04685	-2.04828	0.0569383	0.0880939	-5.28438	A10vsC	NA	NA	NA	NA
AT1G04420	-0.756623	3.34323	-3.37663	0.00374837	0.00880686	-2.3577	A10vsC	NA	NA	NA	NA
AT1G04425	-2.36879	2.71549	-2.82164	0.0120874	0.0234456	-3.16812	A10vsC	NA	NA	NA	NA
AT1G04430	-0.626293	6.34274	-3.00259	0.00827722	0.0170093	-3.47056	A10vsC	NA	NA	NA	NA
AT1G04440	0.0394057	7.11087	0.272889	0.788354	0.825521	-7.283	A10vsC	29.4	protein.postranslational modification	Symbols: CKL13 | CKL13 (CASEIN KINASE LIKE 13); ATP binding / kinase/ protein kinase/ protein serine/threonine kinase | chr1:1202255-1205803 FORWARD	T
AT1G04445	0.451519	-0.651612	1.11595	0.280572	0.346139	-5.60269	A10vsC	NA	NA	NA	NA
AT1G04450	1.18951	-5.17797	1.75846	0.0973668	0.139568	-4.60544	A10vsC	NA	NA	NA	NA
AT1G04457	2.53351	-5.34791	6.61767	5.2992e-06	9.84226e-05	4.01132	A10vsC	29.2.1.1.1.2.28	protein.synthesis.ribosomal protein.prokaryotic.chloroplast.50S subunit.L28	Pseudogene of AT2G33450; 50S ribosomal protein L28, chloroplast (CL28) | chr1:1210319-1210549 REVERSEweakly similar to ( 150)AT2G3345050S ribosomal protein L28, chloroplast (CL28) | chr2:14180696-14181456 FORWARD	T
AT1G04470	3.22837	-4.95881	4.80212	0.000184316	0.00154332	0.93047	A10vsC	35.2	not assigned.unknown	FUNCTIONS IN: molecular_function unknown; INVOLVED IN: biological_process unknown; LOCATED IN: cellular_component unknown; EXPRESSED IN: male gametophyte, pollen tube; EXPRESSED DURING: L mature pollen stage, M germinated pollen stage; CONTAINS InterPro DOMAIN/s: Munc13 homology 1 (InterPro:IPR014770), Protein of unknown function DUF810 (InterPro:IPR008528), Munc13 homology 2 (InterPro:IPR014772)…	T
AT1G04480	-0.290439	6.04534	-1.11463	0.281124	0.34673	-6.63021	A10vsC	NA	NA	NA	NA
AT1G04490	0.360595	1.88144	0.64429	0.528322	0.593483	-6.31043	A10vsC	NA	NA	NA	NA
AT1G04500	2.53351	-4.57712	3.41467	0.00345675	0.00827657	-1.69637	A10vsC	NA	NA	NA	NA
AT1G04501	1.97433	-5.43596	3.77953	0.00158755	0.0042828	-0.997689	A10vsC	NA	NA	NA	NA
AT1G04510	-0.292148	6.26803	-2.11222	0.0503835	0.0793489	-5.20805	A10vsC	NA	NA	NA	NA
AT1G04520	-0.998173	3.64662	-1.55205	0.139788	0.190351	-5.48158	A10vsC	35.2	not assigned.unknown	Symbols: PDLP2 | PDLP2 (PLASMODESMATA-LOCATED PROTEIN 2) | chr1:1231578-1234032 FORWARD	T
AT1G04530	-0.195483	5.02561	-1.52566	0.146202	0.197864	-6.08035	A10vsC	NA	NA	NA	NA
AT1G04540	-0.0928328	2.98911	-0.38934	0.702048	0.750598	-6.74819	A10vsC	NA	NA	NA	NA
AT1G04550	-0.526995	4.53914	-2.46371	0.0251876	0.043691	-4.35724	A10vsC	NA	NA	NA	NA
AT1G04555	2.32351	4.54718	5.09114	0.000101929	0.000977817	0.911725	A10vsC	NA	NA	NA	NA
AT1G04560	-2.01551	-3.98694	-1.50365	0.151739	0.204307	-5.03566	A10vsC	NA	NA	NA	NA
AT1G04570	-0.0362418	2.50887	-0.118916	0.906791	0.92424	-6.75623	A10vsC	NA	NA	NA	NA
AT1G04580	3.65849	-0.635972	4.17124	0.000690355	0.00428236	-0.310299	A10vsC	17.1.1	hormone metabolism.abscisic acid.synthesis-degradation	Symbols: AAO4, ATAO-4, ATAO2 | AAO4 (ARABIDOPSIS ALDEHYDE OXIDASE 4); aldehyde oxidase/ aryl-aldehyde oxidase | chr1:1252122-1257510 REVERSE	T
AT1G04590	-0.411461	5.00747	-1.77479	0.0945478	0.136207	-5.60912	A10vsC	35.1.5	not assigned.no ontology.pentatricopeptide (PPR) repeat-containing protein	FUNCTIONS IN: molecular_function unknown; EXPRESSED IN: 23 plant structures; EXPRESSED DURING: 13 growth stages; BEST Arabidopsis thaliana protein match is: pentatricopeptide (PPR) repeat-containing protein (TAIR:AT4G18975.3); Has 54 Blast hits to 54 proteins in 8 species: Archae - 0; Bacteria - 0; Metazoa - 0; Fungi - 0; Plants - 52; Viruses - 0; Other Eukaryotes - 2 (source: NCBI BLink). | chr1…	T
AT1G04600	-1.04756	0.899145	-2.5794	0.0199181	0.0357473	-3.52856	A10vsC	31.1	cell.organisation	Symbols: XIA, ATXIA | XIA (MYOSIN XI A); motor/ protein binding | chr1:1262123-1272376 FORWARD	T
AT1G04610	-5.69985	1.39343	-10.738	8.07856e-09	9.51072e-07	10.0296	A10vsC	NA	NA	NA	NA
AT1G04620	-3.90711	2.50825	-7.43391	1.24029e-06	3.38433e-05	5.69214	A10vsC	NA	NA	NA	NA
AT1G04625	0.114003	-0.796805	0.270501	0.790159	0.826839	-6.24673	A10vsC	NA	NA	NA	NA
AT1G04630	-0.710708	4.85906	-2.52337	0.0223242	0.0393671	-4.26334	A10vsC	NA	NA	NA	NA
AT1G04635	-0.00298736	2.18355	-0.00990709	0.992215	0.993788	-6.55876	A10vsC	NA	NA	NA	NA
AT1G04640	-0.733618	2.52602	-2.95768	0.00909616	0.0184397	-3.05186	A10vsC	NA	NA	NA	NA
AT1G04645	1.97433	-5.21891	2.89479	0.0103768	0.0206144	-2.67473	A10vsC	NA	NA	NA	NA
AT1G04650	-2.30983	1.94345	-5.7861	2.55415e-05	0.000332669	2.79565	A10vsC	NA	NA	NA	NA
AT1G04660	-5.52608	-1.01575	-4.47916	0.000360887	0.00259131	0.292241	A10vsC	NA	NA	NA	NA
AT1G04670	-0.932357	-3.6564	-1.06703	0.301458	0.367739	-5.51994	A10vsC	NA	NA	NA	NA
AT1G04680	-2.30918	6.80505	-3.05525	0.00740853	0.0155112	-3.17538	A10vsC	NA	NA	NA	NA
AT1G04684	1.97433	-5.43596	3.77953	0.00158755	0.0042828	-0.997689	A10vsC	NA	NA	NA	NA
AT1G04690	-0.438838	6.37906	-3.07312	0.0071345	0.0150253	-3.35206	A10vsC	NA	NA	NA	NA
AT1G04700	-1.27211	1.90326	-3.81722	0.00146499	0.0042828	-1.12466	A10vsC	NA	NA	NA	NA
AT1G04710	0.578386	4.24824	3.12387	0.00640937	0.0137096	-3.03994	A10vsC	13.2.4.1	amino acid metabolism.degradation.branched chain group.shared	Symbols: KAT1, PKT4 | PKT4 (PEROXISOMAL 3-KETOACYL-COA THIOLASE 4); acetyl-CoA C-acyltransferase/ catalytic | chr1:1321904-1324782 FORWARD	T
AT1G04720	1.97433	-5.43596	3.77953	0.00158755	0.0042828	-0.997689	A10vsC	NA	NA	NA	NA
AT1G04730	-0.927428	3.11402	-2.19917	0.0425763	0.0685604	-4.41708	A10vsC	29.5.9	protein.degradation.AAA type	AAA-type ATPase family protein | chr1:1325385-1331086 REVERSE	T
AT1G04750	-0.294483	6.70366	-2.34369	0.0320317	0.0536038	-4.80914	A10vsC	31.4	cell.vesicle transport	Symbols: VAMP7B, VAMP721, ATVAMP721, AT VAMP7B | VAMP721 (VESICLE-ASSOCIATED MEMBRANE PROTEIN 721) | chr1:1331466-1333567 REVERSE	T
AT1G04760	-1.60132	1.85219	-2.94999	0.00924402	0.0186883	-2.85181	A10vsC	31.4	cell.vesicle transport	Symbols: ATVAMP726, VAMP726 | ATVAMP726 | chr1:1334760-1336070 FORWARD	T
AT1G04770	0.105856	6.09756	0.603565	0.554414	0.617752	-7.11404	A10vsC	NA	NA	NA	NA
AT1G04778	-1.04752	1.10262	-2.55895	0.0207663	0.0370459	-3.52282	A10vsC	NA	NA	NA	NA
AT1G04780	0.370772	6.93307	2.8868	0.0105516	0.020903	-3.77928	A10vsC	NA	NA	NA	NA
AT1G04790	-0.398894	4.77358	-2.66884	0.016583	0.0306907	-4.06553	A10vsC	NA	NA	NA	NA
AT1G04800	2.02344	-3.40679	1.74616	0.0995385	0.142228	-4.66231	A10vsC	NA	NA	NA	NA
AT1G04810	0.387654	6.5545	2.98535	0.00858269	0.0175375	-3.57235	A10vsC	NA	NA	NA	NA
AT1G04820	-1.53577	8.43786	-3.87572	0.00129328	0.0042828	-1.65577	A10vsC	NA	NA	NA	NA
AT1G04830	-0.336636	5.15648	-2.47227	0.0247565	0.0430599	-4.4757	A10vsC	NA	NA	NA	NA
AT1G04840	0.366908	0.928297	1.01345	0.325606	0.39281	-5.89912	A10vsC	NA	NA	NA	NA
AT1G04850	-0.119759	7.60688	-0.797901	0.436362	0.504679	-6.9879	A10vsC	NA	NA	NA	NA
AT1G04860	0.319233	5.04572	2.76913	0.0134803	0.0257229	-3.91961	A10vsC	29.5.11.5	protein.degradation.ubiquitin.ubiquitin protease	Symbols: UBP2, ATUBP2 | UBP2 (UBIQUITIN-SPECIFIC PROTEASE 2); ubiquitin-specific protease | chr1:1369054-1373101 REVERSE	T
AT1G04870	-0.596246	5.88408	-2.28534	0.0359559	0.0592074	-4.8435	A10vsC	26.6	misc.O-methyl transferases	Symbols: PRMT10, ATPRMT10 | PRMT10; [myelin basic protein]-arginine N-methyltransferase/ histone-arginine N-methyltransferase/ methyltransferase/ protein-arginine omega-N asymmetric methyltransferase/ protein-arginine omega-N monomethyltransferase | chr1:1373234-1375762 REVERSE	T
AT1G04880	-0.133095	-0.754677	-0.227012	0.823228	0.855265	-6.18621	A10vsC	NA	NA	NA	NA
AT1G04890	1.97433	-5.43596	3.77953	0.00158755	0.0042828	-0.997689	A10vsC	35.2	not assigned.unknown	FUNCTIONS IN: molecular_function unknown; INVOLVED IN: biological_process unknown; LOCATED IN: cellular_component unknown; CONTAINS InterPro DOMAIN/s: Intermediate filament protein, conserved site (InterPro:IPR018039), Protein of unknown function DUF593 (InterPro:IPR007656); BEST Arabidopsis thaliana protein match is: unknown protein (TAIR:AT4G13630.1); Has 6609 Blast hits to 4661 proteins in 382…	T
AT1G04900	-0.998139	4.39013	-2.89256	0.0104252	0.0206945	-3.38863	A10vsC	NA	NA	NA	NA
AT1G04910	-0.607764	5.47731	-4.34493	0.000478426	0.00322234	-0.607412	A10vsC	NA	NA	NA	NA
AT1G04920	0.876724	-1.4592	2.11527	0.0500888	0.0789744	-4.16317	A10vsC	2.1.1.1	major CHO metabolism.synthesis.sucrose.SPS	Symbols: ATSPS3F | ATSPS3F (sucrose phosphate synthase 3F); sucrose-phosphate synthase/ transferase, transferring glycosyl groups | chr1:1391502-1395864 REVERSE	T
AT1G04930	-0.0907741	2.78993	-0.39067	0.701083	0.749759	-6.6683	A10vsC	NA	NA	NA	NA
AT1G04940	-1.47599	2.96737	-4.08073	0.000836349	0.0042828	-0.761143	A10vsC	29.3.3	protein.targeting.chloroplast	Symbols: TIC20 | TIC20 (TRANSLOCON AT THE INNER ENVELOPE MEMBRANE OF CHLOROPLASTS 20) | chr1:1399182-1400770 FORWARD	T
AT1G04945	0.181228	4.63524	0.911918	0.37506	0.443934	-6.69547	A10vsC	35.1	not assigned.no ontology	FUNCTIONS IN: molecular_function unknown; INVOLVED IN: biological_process unknown; LOCATED IN: cellular_component unknown; EXPRESSED IN: 14 plant structures; EXPRESSED DURING: 6 growth stages; CONTAINS InterPro DOMAIN/s: Zinc finger, HIT-type (InterPro:IPR007529); Has 296 Blast hits to 294 proteins in 138 species: Archae - 0; Bacteria - 0; Metazoa - 111; Fungi - 94; Plants - 29; Viruses - 0; Othe…	T
AT1G04950	-0.39972	4.88549	-3.03773	0.00768715	0.0159931	-3.33101	A10vsC	27.3.67	RNA.regulation of transcription.putative transcription regulator	Symbols: TAFII59, TAF6, ATTAF6 | TAF6 (TBP-ASSOCIATED FACTOR 6); DNA binding / RNA polymerase II transcription factor/ transcription initiation factor | chr1:1403085-1407468 REVERSE	T
AT1G04960	0.817372	5.64764	5.54085	4.13379e-05	0.000483247	1.79322	A10vsC	35.2	not assigned.unknown	FUNCTIONS IN: molecular_function unknown; INVOLVED IN: biological_process unknown; LOCATED IN: endomembrane system; EXPRESSED IN: 22 plant structures; EXPRESSED DURING: 13 growth stages; CONTAINS InterPro DOMAIN/s: Protein of unknown function DUF1664 (InterPro:IPR012458); BEST Arabidopsis thaliana protein match is: bZIP family transcription factor (TAIR:AT1G27000.1); Has 95 Blast hits to 94 prote…	T
AT1G04970	0.470908	5.778	2.86488	0.0110458	0.0217502	-3.79574	A10vsC	NA	NA	NA	NA
AT1G04980	0.819606	5.12396	2.52129	0.0224183	0.0395128	-4.29362	A10vsC	21.1.1	redox.thioredoxin.PDIL	Symbols: ATPDIL2-2, ATPDI10, PDI10 | ATPDIL2-2 (PDI-LIKE 2-2); protein disulfide isomerase | chr1:1413644-1416144 REVERSE	T
AT1G04985	0.368638	5.61818	2.7481	0.0140805	0.0267108	-4.02633	A10vsC	NA	NA	NA	NA
AT1G04990	0.637216	5.51758	3.01975	0.00798373	0.0165039	-3.40107	A10vsC	NA	NA	NA	NA
AT1G05000	0.760869	5.19791	3.17884	0.00570565	0.012405	-3.02999	A10vsC	NA	NA	NA	NA
AT1G05010	1.27868	6.44864	6.1014	1.39149e-05	0.000207707	2.86272	A10vsC	17.5.1.2	hormone metabolism.ethylene.synthesis-degradation.1-aminocyclopropane-1-carboxylate oxidase	Symbols: EFE, ACO4, EAT1 | EFE (ETHYLENE-FORMING ENZYME); 1-aminocyclopropane-1-carboxylate oxidase | chr1:1431190-1432858 REVERSE	T
AT1G05020	-1.1286	-1.30846	-1.98615	0.0640418	0.0974461	-4.34161	A10vsC	NA	NA	NA	NA
AT1G05030	-0.430673	3.37026	-2.43023	0.0269438	0.046325	-4.2775	A10vsC	NA	NA	NA	NA
AT1G05040	1.97433	-5.13086	2.67212	0.0164714	0.0305081	-3.08246	A10vsC	NA	NA	NA	NA
AT1G05055	-0.123784	3.33068	-0.618184	0.544969	0.609082	-6.67555	A10vsC	27.3.99	RNA.regulation of transcription.unclassified	Symbols: ATGTF2H2, GTF2H2 | GTF2H2 (GENERAL TRANSCRIPTION FACTOR IIH 2); general RNA polymerase II transcription factor | chr1:1448718-1450887 REVERSE	T
AT1G05060	1.59375	6.13872	6.49418	6.65358e-06	0.000116795	3.62004	A10vsC	NA	NA	NA	NA
AT1G05061	-1.46903	-1.23326	-1.70902	0.106355	0.150553	-4.83696	A10vsC	35.2	not assigned.unknown	Pseudogene of AT2G32630; pentatricopeptide (PPR) repeat-containing protein | chr1:1453216-1454260 REVERSEweakly similar to ( 149)AT2G32630pentatricopeptide (PPR) repeat-containing protein | chr2:13851911-13853785 FORWARD	T
AT1G05065	0.0189044	0.492536	0.0465517	0.963434	0.970924	-6.34557	A10vsC	33.99	development.unspecified	Symbols: CLE20 | CLE20 (CLAVATA3/ESR-RELATED 20); protein binding / receptor binding | chr1:1454969-1455220 REVERSE	T
AT1G05070	-0.562161	4.69815	-3.5181	0.00277279	0.0069402	-2.27391	A10vsC	NA	NA	NA	NA
AT1G05080	1.55089	-4.34454	2.31185	0.0341204	0.0566243	-3.74259	A10vsC	NA	NA	NA	NA
AT1G05085	2.73631	-4.8459	3.4464	0.00323076	0.00780487	-1.64099	A10vsC	NA	NA	NA	NA
AT1G05090	-0.746996	3.09096	-2.05807	0.0558867	0.0866903	-4.85803	A10vsC	NA	NA	NA	NA
AT1G05100	0.0233292	0.990258	0.0661787	0.948038	0.958423	-6.34597	A10vsC	30.6	signalling.MAP kinases	Symbols: MAPKKK18 | MAPKKK18; ATP binding / kinase/ protein kinase/ protein serine/threonine kinase | chr1:1469610-1470881 FORWARD	T
AT1G05120	-0.575985	5.362	-5.08475	0.000103262	0.000988049	0.93279	A10vsC	NA	NA	NA	NA
AT1G05135	-0.158844	2.82835	-0.146112	0.885619	0.906989	-6.62759	A10vsC	NA	NA	NA	NA
AT1G05136	1.97433	-5.43596	3.77953	0.00158755	0.0042828	-0.997689	A10vsC	NA	NA	NA	NA
AT1G05140	-0.960676	3.85006	-4.68859	0.000233166	0.00185125	0.265382	A10vsC	NA	NA	NA	NA
AT1G05150	-0.632171	4.83813	-4.31994	0.000504277	0.00334948	-0.61748	A10vsC	NA	NA	NA	NA
AT1G05160	-0.530606	3.81029	-3.30748	0.00434244	0.0099094	-2.67782	A10vsC	17.6.1.4	hormone metabolism.gibberelin.synthesis-degradation.ent-kaurenoic acid hydroxylase/oxygenase	Symbols: CYP88A3, ATKAO1, KAO1 | CYP88A3 (CYTOCHROME P450 88 A3); ent-kaurenoate oxidase/ oxygen binding | chr1:1487378-1490947 REVERSE	T
AT1G05170	-0.203149	4.14547	-1.06141	0.303926	0.370302	-6.4753	A10vsC	NA	NA	NA	NA
AT1G05180	-0.0731546	5.80811	-0.49723	0.625645	0.682334	-7.14812	A10vsC	NA	NA	NA	NA
AT1G05190	-1.81833	5.18831	-6.8797	3.29206e-06	7.01737e-05	4.53334	A10vsC	NA	NA	NA	NA
AT1G05200	-1.59741	4.05407	-8.66835	1.62906e-07	7.64443e-06	7.61435	A10vsC	30.1	signalling.in sugar and nutrient physiology	Symbols: ATGLR3.4, GLR3.4, GLUR3 | ATGLR3.4; intracellular ligand-gated ion channel | chr1:1505317-1509152 FORWARD	T
AT1G05205	-0.0291281	4.61838	-0.0882828	0.930724	0.944156	-7.03805	A10vsC	NA	NA	NA	NA
AT1G05210	-1.83681	2.59461	-3.69708	0.00189278	0.00499681	-1.38235	A10vsC	35.2	not assigned.unknown	FUNCTIONS IN: molecular_function unknown; INVOLVED IN: biological_process unknown; LOCATED IN: endomembrane system; EXPRESSED IN: 17 plant structures; EXPRESSED DURING: 11 growth stages; CONTAINS InterPro DOMAIN/s: Transmembrane protein 97, predicted (InterPro:IPR016964); BEST Arabidopsis thaliana protein match is: unknown protein (TAIR:AT2G32380.1); Has 101 Blast hits to 101 proteins in 32 speci…	T
AT1G05220	-1.3472	1.45225	-3.60842	0.00228688	0.00590224	-1.55559	A10vsC	35.2	not assigned.unknown	FUNCTIONS IN: molecular_function unknown; INVOLVED IN: biological_process unknown; LOCATED IN: endomembrane system; CONTAINS InterPro DOMAIN/s: Transmembrane protein 97, predicted (InterPro:IPR016964); BEST Arabidopsis thaliana protein match is: unknown protein (TAIR:AT1G05210.1); Has 103 Blast hits to 103 proteins in 33 species: Archae - 0; Bacteria - 0; Metazoa - 50; Fungi - 10; Plants - 41; Vi…	T
AT1G05230	-1.53589	1.26491	-4.25738	0.000575413	0.00371795	-0.232035	A10vsC	NA	NA	NA	NA
AT1G05240	-3.04659	5.33215	-4.06409	0.000866397	0.0042828	-0.82616	A10vsC	NA	NA	NA	NA
AT1G05250	-2.11063	-0.815123	-1.504	0.151648	0.20423	-5.01357	A10vsC	NA	NA	NA	NA
AT1G05260	-2.22194	6.92098	-4.22293	0.000618855	0.00394384	-0.780908	A10vsC	NA	NA	NA	NA
AT1G05270	-0.00661213	5.69578	-0.0594892	0.953283	0.962762	-7.28517	A10vsC	NA	NA	NA	NA
AT1G05280	-0.842975	2.01828	-1.3976	0.180907	0.237566	-5.4534	A10vsC	NA	NA	NA	NA
AT1G05290	1.97433	-5.34791	3.45896	0.00314544	0.00762545	-1.6105	A10vsC	NA	NA	NA	NA
AT1G05291	1.6691	-5.21891	2.40283	0.028466	0.0485723	-3.57006	A10vsC	NA	NA	NA	NA
AT1G05300	-1.73576	2.66563	-5.18241	8.47017e-05	0.000847195	1.59556	A10vsC	NA	NA	NA	NA
AT1G05310	-0.0702923	1.30307	-0.089254	0.929964	0.943622	-6.46269	A10vsC	NA	NA	NA	NA
AT1G05320	-0.93259	4.42082	-4.14283	0.000733164	0.0042828	-0.844072	A10vsC	31.1	cell.organisation	FUNCTIONS IN: molecular_function unknown; INVOLVED IN: biological_process unknown; LOCATED IN: cellular_component unknown; EXPRESSED IN: fruit; CONTAINS InterPro DOMAIN/s: Prefoldin (InterPro:IPR009053); BEST Arabidopsis thaliana protein match is: unknown protein (TAIR:AT2G32240.1); Has 205658 Blast hits to 89336 proteins in 2499 species: Archae - 2336; Bacteria - 33619; Metazoa - 92986; Fungi - …	T
AT1G05330	-0.458454	-3.48369	-0.640294	0.530852	0.595762	-5.84375	A10vsC	NA	NA	NA	NA
AT1G05340	0.54297	5.84634	1.37161	0.188712	0.246307	-6.37513	A10vsC	NA	NA	NA	NA
AT1G05350	-0.385564	5.08024	-1.76053	0.097005	0.139148	-5.65931	A10vsC	NA	NA	NA	NA
AT1G05360	-1.04972	3.68873	-3.53174	0.0026933	0.00676513	-1.99817	A10vsC	NA	NA	NA	NA
AT1G05370	-0.572307	2.84462	-1.04906	0.309407	0.376099	-6.09423	A10vsC	35.2	not assigned.unknown	FUNCTIONS IN: molecular_function unknown; INVOLVED IN: biological_process unknown; LOCATED IN: cellular_component unknown; EXPRESSED IN: shoot apex, hypocotyl, flower, seed; EXPRESSED DURING: petal differentiation and expansion stage, E expanded cotyledon stage; CONTAINS InterPro DOMAIN/s: Cellular retinaldehyde-binding/triple function, C-terminal (InterPro:IPR001251), Phosphatidylinositol transf…	T
AT1G05380	0.0100787	5.42985	0.0629741	0.95055	0.960438	-7.25835	A10vsC	NA	NA	NA	NA
AT1G05385	-0.0612185	2.83421	-0.273727	0.787722	0.824936	-6.8845	A10vsC	NA	NA	NA	NA
AT1G05390	1.97433	-5.43596	3.77953	0.00158755	0.0042828	-0.997689	A10vsC	NA	NA	NA	NA
AT1G05400	0.603178	2.26631	2.41066	0.0280229	0.0479403	-4.15892	A10vsC	NA	NA	NA	NA
AT1G05410	-0.173963	4.37527	-0.927614	0.367097	0.435998	-6.66952	A10vsC	NA	NA	NA	NA
AT1G05420	-1.5122	-0.5876	-2.4591	0.0254231	0.0440286	-3.59695	A10vsC	33.99	development.unspecified	Symbols: ATOFP12, OFP12 | OFP12 (OVATE FAMILY PROTEIN 12) | chr1:1590073-1590753 FORWARD	T
AT1G05430	-0.205257	4.58351	-1.49225	0.154674	0.207668	-6.03175	A10vsC	NA	NA	NA	NA
AT1G05440	-2.65423	0.666611	-3.92717	0.00115909	0.0042828	-0.789183	A10vsC	NA	NA	NA	NA
AT1G05450	1.93552	2.4474	4.48015	0.000360143	0.00258708	0.224143	A10vsC	NA	NA	NA	NA
AT1G05460	-0.84216	4.0234	-3.10038	0.00673557	0.0142972	-2.96514	A10vsC	NA	NA	NA	NA
AT1G05470	-0.705528	4.06156	-2.65659	0.0170058	0.0313669	-3.85783	A10vsC	28.1	DNA.synthesis/chromatin structure	Symbols: CVP2 | CVP2 (COTYLEDON VASCULAR PATTERN 2); hydrolase/ inositol trisphosphate phosphatase | chr1:1607357-1611703 REVERSE	T
AT1G05490	-0.803139	0.619855	-0.944711	0.358557	0.42727	-5.86612	A10vsC	27.3.44	RNA.regulation of transcription.Chromatin Remodeling Factors	Symbols: chr31 | chr31 (chromatin remodeling 31); ATP binding / DNA binding / helicase/ nucleic acid binding | chr1:1618602-1623452 REVERSE	T
AT1G05500	-0.392966	5.63079	-2.96527	0.00895235	0.0181914	-3.52775	A10vsC	35.1.19	not assigned.no ontology.C2 domain-containing protein	Symbols: SYTE, ATSYTE, NTMC2TYPE2.1, NTMC2T2.1 | NTMC2T2.1 | chr1:1624955-1629224 FORWARD	T
AT1G05510	0.205804	-1.91392	0.250357	0.80543	0.839767	-6.11544	A10vsC	NA	NA	NA	NA
AT1G05520	-0.0280121	6.12849	-0.211916	0.834791	0.865281	-7.26508	A10vsC	NA	NA	NA	NA
AT1G05530	-4.70019	0.54387	-8.18933	3.50011e-07	1.31173e-05	6.75715	A10vsC	NA	NA	NA	NA
AT1G05540	-0.900952	-1.77431	-1.56762	0.136115	0.186194	-4.94346	A10vsC	NA	NA	NA	NA
AT1G05550	6.65209	-1.93783	6.363	8.49295e-06	0.000141127	3.76796	A10vsC	NA	NA	NA	NA
AT1G05560	0.858094	5.73638	5.00328	0.000121923	0.00112481	0.716322	A10vsC	NA	NA	NA	NA
AT1G05562	-1.79487	0.572745	-2.82743	0.0119425	0.0232397	-3.09947	A10vsC	32	micro RNA, natural antisense etc	Potential natural antisense gene, locus overlaps with AT1G05560;	T
AT1G05570	-1.22461	6.35803	-4.76556	0.000198786	0.00163525	0.215583	A10vsC	3.6	minor CHO metabolism.callose	Symbols: CALS1, GSL06, ATGSL6, ATGSL06, GSL6 | CALS1 (CALLOSE SYNTHASE 1); 1,3-beta-glucan synthase/ transferase, transferring glycosyl groups | chr1:1647706-1658686 REVERSE	T
AT1G05575	3.04903	4.21378	6.119	1.34563e-05	0.000202742	3.11168	A10vsC	NA	NA	NA	NA
AT1G05577	-1.49905	-0.213559	-2.53877	0.0216364	0.038311	-3.46242	A10vsC	NA	NA	NA	NA
AT1G05580	1.97433	-5.34791	3.17898	0.00570388	0.0124028	-2.14258	A10vsC	34.12	transport.metal	Symbols: ATCHX23, CHX23 | ATCHX23 (CATION/H+ EXCHANGER 23); monovalent cation:proton antiporter/ sodium:hydrogen antiporter | chr1:1665464-1668902 REVERSE	T
AT1G05590	-0.787785	4.0288	-3.76672	0.0016315	0.00438574	-1.59041	A10vsC	29.7.5	protein.glycosylation.alpha-1,3-mannosyl-glycoprotein-beta-1,2-N-acetylglucosaminyltransferase(GnTI)	Symbols: HEXO2, ATHEX3 | HEXO2 (BETA-HEXOSAMINIDASE 2); beta-N-acetylhexosaminidase/ hexosaminidase/ hydrolase, hydrolyzing O-glycosyl compounds | chr1:1669350-1671876 FORWARD	T
AT1G05590	-0.787785	4.0288	-3.76672	0.0016315	0.00438574	-1.59041	A10vsC	29.7.8	protein.glycosylation.alpha-1,6-mannosyl-glycoprotein-beta-1,2-N-acetylglucosaminyltransferase(GnTII)	Symbols: HEXO2, ATHEX3 | HEXO2 (BETA-HEXOSAMINIDASE 2); beta-N-acetylhexosaminidase/ hexosaminidase/ hydrolase, hydrolyzing O-glycosyl compounds | chr1:1669350-1671876 FORWARD	T
AT1G05600	-0.537989	1.83379	-2.15053	0.0467949	0.0744362	-4.49882	A10vsC	NA	NA	NA	NA
AT1G05610	-0.806303	0.59462	-1.79392	0.0913365	0.132163	-4.8503	A10vsC	NA	NA	NA	NA
AT1G05615	2.53351	-5.25985	5.67991	3.14313e-05	0.000388715	2.4842	A10vsC	NA	NA	NA	NA
AT1G05620	0.163388	5.2067	0.787687	0.442148	0.51029	-6.85232	A10vsC	NA	NA	NA	NA
AT1G05630	-0.472493	3.68165	-1.8127	0.0882776	0.128417	-5.29269	A10vsC	3.4.5	minor CHO metabolism.myo-inositol.inositol phosphatase	Symbols: AT5PTASE13, 5PTASE13 | 5PTASE13; inositol or phosphatidylinositol phosphatase | chr1:1682318-1687363 FORWARD	T
AT1G05640	-0.735304	2.41935	-2.05576	0.056134	0.0870152	-4.63612	A10vsC	NA	NA	NA	NA
AT1G05650	0.947857	-0.938078	1.09619	0.288877	0.354651	-5.51092	A10vsC	NA	NA	NA	NA
AT1G05660	-3.39622	1.19192	-5.11369	9.73636e-05	0.000941615	1.54311	A10vsC	NA	NA	NA	NA
AT1G05670	-0.00258292	3.18511	-0.0161897	0.987279	0.990013	-6.88918	A10vsC	NA	NA	NA	NA
AT1G05675	8.59469	2.54243	8.21894	3.33574e-07	1.26869e-05	6.86065	A10vsC	26.2	misc.UDP glucosyl and glucoronyl transferases	UDP-Glycosyltransferase superfamily protein; FUNCTIONS IN: transferase activity, transferring hexosyl groups; INVOLVED IN: metabolic process; CONTAINS InterPro DOMAIN/s: UDP-glucuronosyl/UDP-glucosyltransferase (InterPro:IPR002213); BEST Arabidopsis thaliana protein match is: Uridine diphosphate glycosyltransferase 74E2 (TAIR:AT1G05680.1).	T
AT1G05680	6.22484	5.41241	8.35842	2.66339e-07	1.08215e-05	7.18599	A10vsC	NA	NA	NA	NA
AT1G05690	0.111316	1.08797	0.377542	0.710626	0.758139	-6.44956	A10vsC	NA	NA	NA	NA
AT1G05700	0.900012	4.09053	1.9975	0.0626872	0.0956865	-5.05631	A10vsC	NA	NA	NA	NA
AT1G05710	-0.597595	5.63673	-2.69667	0.0156591	0.0292277	-4.05746	A10vsC	NA	NA	NA	NA
AT1G05720	-0.389446	4.77191	-1.91663	0.0729306	0.108819	-5.37521	A10vsC	NA	NA	NA	NA
AT1G05730	0.464561	2.08774	1.15733	0.263763	0.328191	-5.82845	A10vsC	NA	NA	NA	NA
AT1G05740	1.38238	-2.08072	1.9867	0.0639762	0.0973596	-4.31851	A10vsC	NA	NA	NA	NA
AT1G05750	-0.744415	2.30557	-3.1127	0.00656257	0.0139834	-2.66989	A10vsC	NA	NA	NA	NA
AT1G05760	-0.321447	3.13266	-0.843502	0.411117	0.480338	-6.54557	A10vsC	NA	NA	NA	NA
AT1G05770	-0.978313	1.70622	-3.08405	0.00697186	0.0147256	-2.69669	A10vsC	NA	NA	NA	NA
AT1G05780	0.0947532	2.77413	0.351526	0.729683	0.7746	-6.79653	A10vsC	NA	NA	NA	NA
AT1G05785	-0.167309	3.3448	-0.737041	0.471541	0.539558	-6.66042	A10vsC	NA	NA	NA	NA
AT1G05790	-0.367377	4.55555	-2.46563	0.0250903	0.043561	-4.43714	A10vsC	NA	NA	NA	NA
AT1G05800	3.60711	-3.62954	4.15727	0.000711085	0.0042828	-0.280236	A10vsC	NA	NA	NA	NA
AT1G05805	-1.44926	5.02358	-5.97155	1.78404e-05	0.000250684	2.73311	A10vsC	NA	NA	NA	NA
AT1G05810	-0.504357	3.00154	-1.98896	0.0637039	0.0970147	-4.94901	A10vsC	30.5	signalling.G-proteins	Symbols: ARA, ARA-1, ATRAB11D, ATRABA5E, RABA5E | RABA5E (RAB GTPASE HOMOLOG A5E); GTP binding | chr1:1748314-1749460 FORWARD	T
AT1G05820	0.0187046	2.5418	0.080646	0.936702	0.949123	-6.79786	A10vsC	NA	NA	NA	NA
AT1G05830	-0.485189	5.60177	-4.04874	0.000895095	0.0042828	-1.27322	A10vsC	27.3.69	RNA.regulation of transcription.SET-domain transcriptional regulator family	Symbols: ATX2, SDG30 | ATX2 (ARABIDOPSIS TRITHORAX-LIKE PROTEIN 2); DNA binding / histone methyltransferase(H3-K4 specific) | chr1:1754244-1761817 FORWARD	T
AT1G05835	-2.48609	0.547547	-4.12724	0.000757798	0.0042828	-0.393959	A10vsC	NA	NA	NA	NA
AT1G05840	-0.55804	4.87516	-3.16711	0.00584904	0.012682	-3.10819	A10vsC	NA	NA	NA	NA
AT1G05850	-1.0006	8.62094	-4.26407	0.000567346	0.00368035	-0.832372	A10vsC	20.1	stress.biotic	Symbols: POM1, ERH2, ELP1, CTL1, ELP, HOT2, ATCTL1 | POM1 (POM-POM1); chitinase | chr1:1766503-1768695 REVERSE	T
AT1G05860	-0.255723	4.34926	-1.81735	0.0875331	0.127435	-5.52819	A10vsC	NA	NA	NA	NA
AT1G05870	-0.454256	5.02331	-2.17656	0.0444917	0.0712419	-4.9733	A10vsC	NA	NA	NA	NA
AT1G05880	2.9479	1.41826	5.48459	4.62158e-05	0.000525878	2.23577	A10vsC	NA	NA	NA	NA
AT1G05890	0.584305	6.84512	2.71814	0.0149806	0.0281696	-4.11869	A10vsC	NA	NA	NA	NA
AT1G05894	0.68814	0.968037	1.98056	0.0647193	0.0983378	-4.56169	A10vsC	NA	NA	NA	NA
AT1G05900	-0.987977	3.21128	-4.10819	0.00078903	0.0042828	-0.779705	A10vsC	28.1	DNA.synthesis/chromatin structure	Symbols: ATNTH2 | endonuclease-related | chr1:1786856-1789676 FORWARD	T
AT1G05910	-0.0419803	4.95867	-0.242177	0.811654	0.845164	-7.14686	A10vsC	NA	NA	NA	NA
AT1G05920	1.97433	-5.21891	3.0633	0.00728389	0.0153022	-2.36046	A10vsC	NA	NA	NA	NA
AT1G05925	1.97433	-5.43596	3.77953	0.00158755	0.0042828	-0.997689	A10vsC	NA	NA	NA	NA
AT1G05930	2.53351	-4.71073	3.84469	0.00138166	0.0042828	-0.873665	A10vsC	NA	NA	NA	NA
AT1G05940	-0.0969762	5.3877	-0.906466	0.377852	0.446827	-6.83558	A10vsC	34.3	transport.amino acids	Symbols: CAT9 | CAT9 (CATIONIC AMINO ACID TRANSPORTER 9); cationic amino acid transmembrane transporter | chr1:1801162-1803984 REVERSE	T
AT1G05950	-2.94156	2.32181	-4.52061	0.0003309	0.00242459	0.321872	A10vsC	NA	NA	NA	NA
AT1G05960	0.103676	6.8638	0.954816	0.353574	0.422056	-6.8574	A10vsC	NA	NA	NA	NA
AT1G05970	-0.466757	2.17659	-1.93166	0.07092	0.106186	-4.8997	A10vsC	NA	NA	NA	NA
AT1G05980	1.97433	-5.34791	3.39259	0.00362315	0.00855753	-1.73707	A10vsC	NA	NA	NA	NA
AT1G05990	-1.59107	-0.692856	-2.52807	0.0221118	0.0390512	-3.43133	A10vsC	NA	NA	NA	NA
AT1G06000	0.063496	6.29979	0.224342	0.82527	0.856825	-7.19529	A10vsC	NA	NA	NA	NA
AT1G06002	-1.00112	2.41545	-1.01792	0.323543	0.390688	-6.06548	A10vsC	32	micro RNA, natural antisense etc	Potential natural antisense gene, locus overlaps with AT1G06000;	T
AT1G06010	-0.584947	3.09412	-2.16049	0.045901	0.0731854	-4.63427	A10vsC	NA	NA	NA	NA
AT1G06020	-0.554161	-0.84148	-0.814595	0.427009	0.495478	-5.85138	A10vsC	NA	NA	NA	NA
AT1G06030	1.58132	-1.26292	2.54846	0.0212144	0.0377564	-3.3839	A10vsC	NA	NA	NA	NA
AT1G06040	0.738307	7.51335	4.34198	0.000481402	0.00323626	-0.702081	A10vsC	NA	NA	NA	NA
AT1G06050	1.10026	2.96986	5.17467	8.60393e-05	0.000857138	1.37517	A10vsC	NA	NA	NA	NA
AT1G06060	-0.31471	4.92543	-2.51387	0.0227585	0.0400447	-4.39484	A10vsC	NA	NA	NA	NA
AT1G06070	-0.104282	5.09641	-0.751135	0.463245	0.531215	-6.92106	A10vsC	NA	NA	NA	NA
AT1G06080	-0.235564	2.19686	-0.33076	0.745026	0.788276	-6.50227	A10vsC	11.2.1	lipid metabolism.FA desaturation.desaturase	Symbols: ADS1 | ADS1 (DELTA 9 DESATURASE 1); oxidoreductase | chr1:1843568-1846302 FORWARD	T
AT1G06090	-1.03141	3.57379	-1.79211	0.0916364	0.132551	-5.32857	A10vsC	NA	NA	NA	NA
AT1G06100	0.38869	-4.73153	0.544417	0.593501	0.653611	-5.89726	A10vsC	NA	NA	NA	NA
AT1G06110	-0.752722	5.16891	-5.55294	4.03608e-05	0.000474656	1.88284	A10vsC	NA	NA	NA	NA
AT1G06120	-4.52478	-0.679212	-6.4755	6.88791e-06	0.000119585	3.96984	A10vsC	NA	NA	NA	NA
AT1G06130	0.151251	5.20704	1.31626	0.206238	0.265637	-6.38861	A10vsC	NA	NA	NA	NA
AT1G06135	5.05733	-1.38767	6.27736	9.97252e-06	0.000159815	3.57436	A10vsC	NA	NA	NA	NA
AT1G06137	6.5058	-0.275081	9.00669	9.65132e-08	5.27136e-06	7.70893	A10vsC	NA	NA	NA	NA
AT1G06140	-0.220964	0.13275	-0.507853	0.618337	0.675758	-6.15322	A10vsC	NA	NA	NA	NA
AT1G06148	0.363332	0.721116	0.798736	0.435891	0.504309	-6.22411	A10vsC	NA	NA	NA	NA
AT1G06149	-0.748297	5.59722	-5.75141	2.73286e-05	0.000351153	2.25627	A10vsC	NA	NA	NA	NA
AT1G06150	-0.480983	3.29598	-1.4939	0.154246	0.207218	-5.69399	A10vsC	NA	NA	NA	NA
AT1G06160	0.7528	3.64469	1.664	0.115154	0.161195	-5.70849	A10vsC	NA	NA	NA	NA
AT1G06170	-0.996671	-0.634812	-1.5408	0.142492	0.193598	-5.0804	A10vsC	NA	NA	NA	NA
AT1G06180	1.36887	5.00185	5.94686	1.87085e-05	0.000259497	2.63259	A10vsC	27.3.25	RNA.regulation of transcription.MYB domain transcription factor family	Symbols: ATMYB13, ATMYBLFGN | ATMYB13 (MYB DOMAIN PROTEIN 13); DNA binding / transcription factor | chr1:1889408-1891158 FORWARD	T
AT1G06190	-0.417843	4.93172	-2.43459	0.0267084	0.0459774	-4.49313	A10vsC	35.2	not assigned.unknown	ATP binding / ATPase, coupled to transmembrane movement of ions, phosphorylative mechanism | chr1:1892273-1894148 REVERSE	T
AT1G06200	-0.155504	6.02744	-1.54663	0.141086	0.191868	-6.12118	A10vsC	NA	NA	NA	NA
AT1G06210	-0.0403616	5.85618	-0.288108	0.776884	0.815663	-7.2348	A10vsC	31.4	cell.vesicle transport	VHS domain-containing protein / GAT domain-containing protein | chr1:1897203-1899208 FORWARD	T
AT1G06220	-0.122678	5.85664	-0.606545	0.552481	0.615928	-7.06484	A10vsC	29.2.4	protein.synthesis.elongation	Symbols: MEE5 | MEE5 (MATERNAL EFFECT EMBRYO ARREST 5); GTP binding / GTPase/ translation elongation factor/ translation factor, nucleic acid binding | chr1:1899964-1904873 FORWARD	T
AT1G06225	-2.75259	-1.14352	-4.27684	0.000552259	0.0035986	-0.0722155	A10vsC	33.99	development.unspecified	Symbols: CLE3 | CLE3 (CLAVATA3/ESR-RELATED 3); protein binding / receptor binding | chr1:1905975-1906226 FORWARD	T
AT1G06230	-0.510121	6.51221	-4.07412	0.000848148	0.0042828	-1.26453	A10vsC	NA	NA	NA	NA
AT1G06240	-0.234068	3.23617	-1.34387	0.197339	0.255961	-5.93876	A10vsC	NA	NA	NA	NA
AT1G06250	0.861739	1.52351	3.77564	0.00160077	0.00431408	-1.29845	A10vsC	NA	NA	NA	NA
AT1G06260	2.67627	-2.99266	2.20492	0.0421018	0.0678883	-3.95552	A10vsC	NA	NA	NA	NA
AT1G06265	-1.00412	2.54047	-3.69038	0.00192002	0.00506167	-1.60561	A10vsC	NA	NA	NA	NA
AT1G06270	-0.380718	2.63851	-1.51677	0.148417	0.200462	-5.54223	A10vsC	NA	NA	NA	NA
AT1G06280	1.97433	-5.43596	3.77953	0.00158755	0.0042828	-0.997689	A10vsC	NA	NA	NA	NA
AT1G06290	0.258073	6.28224	1.81518	0.0878792	0.127888	-5.73273	A10vsC	11.9.4.2	lipid metabolism.lipid degradation.beta-oxidation.acyl CoA DH	Symbols: ACX3, ATACX3 | ACX3 (ACYL-COA OXIDASE 3); acyl-CoA oxidase | chr1:1922352-1926278 FORWARD	T
AT1G06310	-1.87873	0.662946	-3.46087	0.00313264	0.00761883	-1.75254	A10vsC	NA	NA	NA	NA
AT1G06320	-1.84507	0.0349279	-3.20546	0.0053927	0.0118938	-2.2155	A10vsC	NA	NA	NA	NA
AT1G06330	-2.13616	-0.14283	-3.57351	0.00246374	0.00627062	-1.46554	A10vsC	NA	NA	NA	NA
AT1G06340	1.97433	-5.43596	3.77953	0.00158755	0.0042828	-0.997689	A10vsC	NA	NA	NA	NA
AT1G06350	-0.597113	0.462108	-0.591227	0.562452	0.625037	-6.12545	A10vsC	NA	NA	NA	NA
AT1G06360	1.97433	-4.74387	1.65274	0.117451	0.164038	-4.74774	A10vsC	NA	NA	NA	NA
AT1G06370	-1.22704	2.99288	-5.75139	2.73296e-05	0.000351153	2.57345	A10vsC	NA	NA	NA	NA
AT1G06380	-0.223701	3.44075	-0.91846	0.371727	0.440647	-6.41683	A10vsC	NA	NA	NA	NA
AT1G06390	0.0889024	6.11312	0.907634	0.377253	0.446254	-6.88673	A10vsC	29.4	protein.postranslational modification	Symbols: GSK1, ATGSK1, ATSK22, SK22, BIL2, ATSK2-3 | GSK1 (GSK3/SHAGGY-LIKE PROTEIN KINASE 1); glycogen synthase kinase 3/ kinase | chr1:1946788-1950755 FORWARD	T
AT1G06400	0.283511	6.90074	1.51264	0.149457	0.201696	-6.19793	A10vsC	30.5	signalling.G-proteins	Symbols: ARA2, ATRABA1A, ATRAB11E, ARA-2 | ARA-2; GTP binding | chr1:1950844-1952785 REVERSE	T
AT1G06410	-0.277211	6.89855	-2.413	0.0278917	0.0477478	-4.68644	A10vsC	3.2.3	minor CHO metabolism.trehalose.potential TPS/TPP	Symbols: ATTPS7, TPS7, ATTPSA | ATTPS7; alpha,alpha-trehalose-phosphate synthase (UDP-forming)/ transferase, transferring glycosyl groups / trehalose-phosphatase | chr1:1955413-1958756 FORWARD	T
AT1G06420	-3.68572	1.89967	-5.09864	0.000100385	0.000965514	1.49509	A10vsC	NA	NA	NA	NA
AT1G06430	1.54567	5.55723	8.40846	2.45821e-07	1.01866e-05	7.02845	A10vsC	29.5.7	protein.degradation.metalloprotease	Symbols: FTSH8 | FTSH8; ATP-dependent peptidase/ ATPase/ metallopeptidase/ zinc ion binding | chr1:1960058-1963011 REVERSE	T
AT1G06440	0.344667	1.49994	0.917114	0.372411	0.44127	-6.05449	A10vsC	NA	NA	NA	NA
AT1G06450	-0.384208	2.3064	-1.59243	0.130432	0.179496	-5.4352	A10vsC	NA	NA	NA	NA
AT1G06460	-2.73092	4.91672	-6.58617	5.61483e-06	0.000102898	3.99828	A10vsC	NA	NA	NA	NA
AT1G06470	-0.574578	4.95654	-3.43921	0.00328066	0.0079038	-2.46584	A10vsC	NA	NA	NA	NA
AT1G06475	-0.871138	0.938047	-1.19201	0.25027	0.313598	-5.6031	A10vsC	NA	NA	NA	NA
AT1G06480	1.97433	-5.43596	3.77953	0.00158755	0.0042828	-0.997689	A10vsC	NA	NA	NA	NA
AT1G06490	-0.31546	4.12834	-1.06678	0.301569	0.367807	-6.44103	A10vsC	3.6	minor CHO metabolism.callose	Symbols: ATGSL07, gsl07, atgsl7 | ATGSL07 (glucan synthase-like 7); 1,3-beta-glucan synthase/ transferase, transferring glycosyl groups | chr1:1978762-1989046 FORWARD	T
AT1G06500	-0.680871	4.42648	-4.97799	0.000128394	0.00116966	0.814732	A10vsC	NA	NA	NA	NA
AT1G06510	-0.374481	3.47518	-2.57308	0.0201768	0.0361453	-4.06965	A10vsC	NA	NA	NA	NA
AT1G06515	-0.230498	4.78221	-1.43303	0.17069	0.225876	-6.16499	A10vsC	NA	NA	NA	NA
AT1G06520	0.40473	2.83242	1.4241	0.17322	0.228733	-5.84448	A10vsC	11.3	lipid metabolism.Phospholipid synthesis	Symbols: ATGPAT1, GPAT1 | GPAT1 (GLYCEROL-3-PHOSPHATE ACYLTRANSFERASE 1); 1-acylglycerol-3-phosphate O-acyltransferase/ acyltransferase | chr1:1993978-1996112 REVERSE	T
AT1G06530	-0.174074	6.37314	-1.40256	0.179447	0.235853	-6.33258	A10vsC	NA	NA	NA	NA
AT1G06540	1.58337	0.651142	3.23136	0.00510442	0.011355	-2.15116	A10vsC	NA	NA	NA	NA
AT1G06550	0.871106	7.11831	9.0415	9.15232e-08	5.06997e-06	8.02388	A10vsC	NA	NA	NA	NA
AT1G06560	-0.168292	4.50945	-0.660248	0.518288	0.584141	-6.8385	A10vsC	NA	NA	NA	NA
AT1G06570	0.758482	5.9819	2.09081	0.0524978	0.0821996	-5.29795	A10vsC	16.1.3.1	secondary metabolism.isoprenoids.tocopherol biosynthesis.hydroxyphenylpyruvate dioxygenase	Symbols: PDS1, HPD | PDS1 (PHYTOENE DESATURATION 1); 4-hydroxyphenylpyruvate dioxygenase | chr1:2011885-2013545 REVERSE	T
AT1G06580	-0.311588	1.98041	-1.4064	0.178324	0.234571	-5.6649	A10vsC	NA	NA	NA	NA
AT1G06590	-0.583	4.03772	-4.17636	0.000682924	0.00424892	-0.831891	A10vsC	NA	NA	NA	NA
AT1G06610	1.97433	-5.43596	3.77953	0.00158755	0.0042828	-0.997689	A10vsC	NA	NA	NA	NA
AT1G06620	0.232635	5.52446	0.923939	0.368951	0.437871	-6.82748	A10vsC	NA	NA	NA	NA
AT1G06630	-0.262856	4.81202	-2.12064	0.0495739	0.078296	-5.12381	A10vsC	29.5.11.4.3.2	protein.degradation.ubiquitin.E3.SCF.FBOX	FUNCTIONS IN: molecular_function unknown; INVOLVED IN: biological_process unknown; LOCATED IN: cellular_component unknown; EXPRESSED IN: 24 plant structures; EXPRESSED DURING: 13 growth stages; CONTAINS InterPro DOMAIN/s: Cyclin-like F-box (InterPro:IPR001810), Leucine-rich repeat 2 (InterPro:IPR013101); BEST Arabidopsis thaliana protein match is: F-box family protein (TAIR:AT3G60040.1); Has 1188…	T
AT1G06640	-0.776139	8.53614	-3.79466	0.00153713	0.0042828	-1.83864	A10vsC	NA	NA	NA	NA
AT1G06645	-1.14416	0.288178	-2.71103	0.0152022	0.0285106	-3.28942	A10vsC	NA	NA	NA	NA
AT1G06650	0.352336	5.27909	1.18669	0.252306	0.315769	-6.59614	A10vsC	NA	NA	NA	NA
AT1G06660	-1.0359	2.32199	-1.62455	0.123375	0.171092	-5.20342	A10vsC	NA	NA	NA	NA
AT1G06670	-0.104559	5.88917	-0.603303	0.554584	0.617911	-7.07976	A10vsC	NA	NA	NA	NA
AT1G06680	-0.643434	7.28969	-2.62011	0.0183274	0.033429	-4.27675	A10vsC	NA	NA	NA	NA
AT1G06690	-1.43723	2.44387	-4.63333	0.000261551	0.00202512	0.480302	A10vsC	NA	NA	NA	NA
AT1G06700	-0.598431	6.65378	-5.46746	4.78161e-05	0.00054058	1.64629	A10vsC	NA	NA	NA	NA
AT1G06710	-0.774748	2.39658	-2.14892	0.0469403	0.0746392	-4.46536	A10vsC	NA	NA	NA	NA
AT1G06720	-0.587476	6.08009	-1.79608	0.0909793	0.131749	-5.665	A10vsC	29.2.2.2.2	protein.synthesis.ribosome biogenesis.Assembly factors.GTPases	INVOLVED IN: ribosome biogenesis; LOCATED IN: nucleus; EXPRESSED IN: 21 plant structures; EXPRESSED DURING: 13 growth stages; CONTAINS InterPro DOMAIN/s: AARP2CN (InterPro:IPR012948), Protein of unknown function DUF663 (InterPro:IPR007034); BEST Arabidopsis thaliana protein match is: unknown protein (TAIR:AT1G42440.1); Has 7944 Blast hits to 5342 proteins in 373 species: Archae - 33; Bacteria - 6…	T
AT1G06720	-0.587476	6.08009	-1.79608	0.0909793	0.131749	-5.665	A10vsC	29.2.2.3.99	protein.synthesis.ribosome biogenesis.Pre-rRNA processing and modifications.misc	INVOLVED IN: ribosome biogenesis; LOCATED IN: nucleus; EXPRESSED IN: 21 plant structures; EXPRESSED DURING: 13 growth stages; CONTAINS InterPro DOMAIN/s: AARP2CN (InterPro:IPR012948), Protein of unknown function DUF663 (InterPro:IPR007034); BEST Arabidopsis thaliana protein match is: unknown protein (TAIR:AT1G42440.1); Has 7944 Blast hits to 5342 proteins in 373 species: Archae - 33; Bacteria - 6…	T
AT1G06730	-0.14554	3.87922	-0.795191	0.437892	0.506115	-6.65513	A10vsC	NA	NA	NA	NA
AT1G06740	-0.332342	2.00947	-1.57821	0.133664	0.183315	-5.43211	A10vsC	NA	NA	NA	NA
AT1G06750	0.36812	-0.367767	0.857565	0.403526	0.472801	-5.96557	A10vsC	NA	NA	NA	NA
AT1G06760	-0.216993	6.89824	-2.08013	0.0535825	0.0836398	-5.29055	A10vsC	NA	NA	NA	NA
AT1G06770	0.646027	3.85863	4.0916	0.000817278	0.0042828	-1.03089	A10vsC	NA	NA	NA	NA
AT1G06780	0.214924	5.84927	1.54396	0.141728	0.192685	-6.11402	A10vsC	NA	NA	NA	NA
AT1G06790	-0.454331	4.06449	-1.40737	0.178041	0.234245	-5.94238	A10vsC	NA	NA	NA	NA
AT1G06800	2.08188	5.16261	8.5088	2.09513e-07	9.18464e-06	7.22441	A10vsC	NA	NA	NA	NA
AT1G06810	2.74255	-4.01653	2.93709	0.00949754	0.0190977	-2.607	A10vsC	NA	NA	NA	NA
AT1G06820	-0.254334	4.61844	-1.79157	0.0917252	0.132662	-5.59361	A10vsC	NA	NA	NA	NA
AT1G06830	1.32731	0.486004	2.12806	0.0488697	0.0773488	-4.32427	A10vsC	NA	NA	NA	NA
AT1G06840	1.74445	7.08143	8.22306	3.31356e-07	1.26603e-05	6.69376	A10vsC	NA	NA	NA	NA
AT1G06850	0.166571	4.49497	0.773618	0.450196	0.518196	-6.75572	A10vsC	NA	NA	NA	NA
AT1G06860	1.97433	-5.43596	3.77953	0.00158755	0.0042828	-0.997689	A10vsC	NA	NA	NA	NA
AT1G06870	0.530226	4.96844	2.71338	0.0151284	0.028393	-3.93048	A10vsC	NA	NA	NA	NA
AT1G06880	1.97433	-5.43596	3.77953	0.00158755	0.0042828	-0.997689	A10vsC	NA	NA	NA	NA
AT1G06890	-0.365319	6.27135	-2.8645	0.0110545	0.0217622	-3.78122	A10vsC	NA	NA	NA	NA
AT1G06900	-0.346204	5.56407	-1.86118	0.0807944	0.118907	-5.58236	A10vsC	NA	NA	NA	NA
AT1G06910	-0.433205	2.94754	-2.35287	0.0314517	0.0527765	-4.31293	A10vsC	NA	NA	NA	NA
AT1G06920	1.9393	-4.83973	1.97176	0.0657975	0.0997395	-4.28231	A10vsC	33.99	development.unspecified	Symbols: ATOFP4, OFP4 | OFP4 (ARABIDOPSIS THALIANA OVATE FAMILY PROTEIN 4) | chr1:2124854-2125801 REVERSE	T
AT1G06923	-1.75299	0.849543	-3.2184	0.0052467	0.0116141	-2.23433	A10vsC	35.1	not assigned.no ontology	BEST Arabidopsis thaliana protein match is: OFP17 (ARABIDOPSIS THALIANA OVATE FAMILY PROTEIN 17) (TAIR:AT2G30395.1); Has 18 Blast hits to 18 proteins in 6 species: Archae - 0; Bacteria - 0; Metazoa - 0; Fungi - 0; Plants - 18; Viruses - 0; Other Eukaryotes - 0 (source: NCBI BLink). | chr1:2126749-2128060 FORWARD	T
AT1G06925	1.97433	-5.43596	3.77953	0.00158755	0.0042828	-0.997689	A10vsC	NA	NA	NA	NA
AT1G06930	-3.04143	0.738889	-4.64006	0.000257911	0.00200112	0.623755	A10vsC	NA	NA	NA	NA
AT1G06950	-0.719102	6.3706	-4.62485	0.000266205	0.00204954	-0.0706484	A10vsC	29.3.3	protein.targeting.chloroplast	Symbols: ATTIC110, TIC110 | TIC110 (TRANSLOCON AT THE INNER ENVELOPE MEMBRANE OF CHLOROPLASTS 110) | chr1:2130142-2135665 REVERSE	T
AT1G06960	-1.12245	3.84807	-5.49937	4.48794e-05	0.000513477	2.00355	A10vsC	NA	NA	NA	NA
AT1G06970	0.415666	-1.3712	1.06016	0.304478	0.370852	-5.59156	A10vsC	34.12	transport.metal	Symbols: CHX14, ATCHX14 | CHX14 (CATION/HYDROGEN EXCHANGER 14); monovalent cation:proton antiporter/ sodium:hydrogen antiporter | chr1:2138109-2140818 FORWARD	T
AT1G06980	-0.971315	-2.17306	-1.568	0.136026	0.186102	-4.95822	A10vsC	NA	NA	NA	NA
AT1G06990	2.00518	-4.81959	2.84608	0.0114874	0.0225119	-2.77041	A10vsC	NA	NA	NA	NA
AT1G07000	1.42124	4.91524	5.45925	4.86029e-05	0.000547617	1.65951	A10vsC	27.3.99	RNA.regulation of transcription.unclassified	Symbols: ATEXO70B2 | ATEXO70B2 (exocyst subunit EXO70 family protein B2); protein binding | chr1:2150194-2152325 REVERSE	T
AT1G07010	0.929085	3.65626	3.9579	0.00108573	0.0042828	-1.37562	A10vsC	NA	NA	NA	NA
AT1G07020	-0.0884242	4.87479	-0.805438	0.432123	0.500454	-6.8637	A10vsC	NA	NA	NA	NA
AT1G07025	2.53351	-5.25985	6.05136	1.53091e-05	0.00022312	3.1068	A10vsC	NA	NA	NA	NA
AT1G07030	0.194059	5.24528	1.29473	0.213397	0.273389	-6.37192	A10vsC	NA	NA	NA	NA
AT1G07040	0.46095	5.36615	1.66782	0.114385	0.16028	-5.95289	A10vsC	NA	NA	NA	NA
AT1G07050	-2.47431	-1.54023	-3.65466	0.00207205	0.00541552	-1.27727	A10vsC	NA	NA	NA	NA
AT1G07051	1.97433	-5.43596	3.77953	0.00158755	0.0042828	-0.997689	A10vsC	NA	NA	NA	NA
AT1G07060	0.494399	-3.73622	0.544623	0.593363	0.653502	-5.87868	A10vsC	NA	NA	NA	NA
AT1G07070	-0.665151	4.49587	-1.63662	0.120808	0.168015	-5.68487	A10vsC	NA	NA	NA	NA
AT1G07080	-0.150655	6.39845	-1.29827	0.212208	0.272201	-6.4628	A10vsC	NA	NA	NA	NA
AT1G07090	-0.363856	4.23515	-1.78107	0.093482	0.134869	-5.56495	A10vsC	NA	NA	NA	NA
AT1G07100	1.97433	-5.43596	3.77953	0.00158755	0.0042828	-0.997689	A10vsC	NA	NA	NA	NA
AT1G07110	-0.646469	5.69708	-4.20767	0.000639148	0.00403866	-0.95787	A10vsC	4.1.6	glycolysis.cytosolic branch.fructose-2,6-bisphosphatase (Fru2,6BisPase)	Symbols: F2KP, ATF2KP, FKFBP | F2KP (FRUCTOSE-2,6-BISPHOSPHATASE); fructose-2,6-bisphosphate 2-phosphatase | chr1:2178104-2184148 REVERSE	T
AT1G07119	0.257819	-0.154171	0.691342	0.499049	0.565691	-6.01551	A10vsC	NA	NA	NA	NA
AT1G07120	0.307638	1.58526	0.639432	0.531398	0.596315	-6.23026	A10vsC	35.2	not assigned.unknown	FUNCTIONS IN: molecular_function unknown; INVOLVED IN: biological_process unknown; LOCATED IN: chloroplast envelope; EXPRESSED IN: leaf whorl, petal, inflorescence meristem, flower; EXPRESSED DURING: 4 anthesis, petal differentiation and expansion stage; BEST Arabidopsis thaliana protein match is: proline-rich family protein (TAIR:AT4G18570.1); Has 197 Blast hits to 171 proteins in 40 species: Ar…	T
AT1G07128	1.07963	3.68945	3.72343	0.0017893	0.00476	-1.78134	A10vsC	32	micro RNA, natural antisense etc	Potential natural antisense gene, locus overlaps with AT1G07130;	T
AT1G07130	0.995867	4.3303	5.18026	8.5071e-05	0.000849868	1.18556	A10vsC	27.3.99	RNA.regulation of transcription.unclassified	Symbols: STN1, ATSTN1 | STN1; nucleic acid binding | chr1:2187776-2188733 FORWARD	T
AT1G07135	5.81767	4.73838	9.21474	7.0416e-08	4.14496e-06	8.489	A10vsC	NA	NA	NA	NA
AT1G07140	0.199294	7.90562	1.42257	0.173657	0.229238	-6.31326	A10vsC	NA	NA	NA	NA
AT1G07150	0.936086	3.9386	2.91458	0.00995599	0.0198804	-3.52351	A10vsC	30.6	signalling.MAP kinases	Symbols: MAPKKK13 | MAPKKK13; ATP binding / kinase/ protein kinase/ protein serine/threonine kinase | chr1:2194279-2195796 REVERSE	T
AT1G07160	6.11269	1.85696	9.10669	8.28919e-08	4.72895e-06	8.09509	A10vsC	NA	NA	NA	NA
AT1G07170	-0.106511	4.27807	-0.534118	0.600446	0.659732	-6.98097	A10vsC	35.2	not assigned.unknown	LOCATED IN: cellular_component unknown; EXPRESSED IN: 24 plant structures; EXPRESSED DURING: 15 growth stages; CONTAINS InterPro DOMAIN/s: PHF5-like (InterPro:IPR005345); BEST Arabidopsis thaliana protein match is: unknown protein (TAIR:AT2G30000.1); Has 292 Blast hits to 292 proteins in 142 species: Archae - 0; Bacteria - 0; Metazoa - 110; Fungi - 75; Plants - 47; Viruses - 0; Other Eukaryotes -…	T
AT1G07175	-3.88309	-0.572083	-6.42916	7.50708e-06	0.000128461	3.91175	A10vsC	NA	NA	NA	NA
AT1G07180	3.50996	0.0640971	4.93873	0.000139147	0.00124589	1.21339	A10vsC	9.2.1.4	mitochondrial electron transport / ATP synthesis.NADH-DH.type II.internal matrix	Symbols: ATNDI1, NDA1 | NDA1 (ALTERNATIVE NAD(P)H DEHYDROGENASE 1); NADH dehydrogenase | chr1:2204320-2206934 FORWARD	T
AT1G07190	1.97433	-5.21891	2.78463	0.0130538	0.0250281	-2.87767	A10vsC	35.2	not assigned.unknown	FUNCTIONS IN: molecular_function unknown; INVOLVED IN: biological_process unknown; LOCATED IN: cellular_component unknown; BEST Arabidopsis thaliana protein match is: LON1 (LON PROTEASE 1); ATP binding / ATP-dependent peptidase/ serine-type peptidase (TAIR:AT5G26860.1); Has 53 Blast hits to 53 proteins in 18 species: Archae - 0; Bacteria - 12; Metazoa - 0; Fungi - 8; Plants - 31; Viruses - 0; Oth…	T
AT1G07200	0.423006	5.3433	2.16639	0.0453788	0.0724639	-5.13548	A10vsC	29.5.5	protein.degradation.serine protease	ATP-dependent Clp protease ClpB protein-related | chr1:2208719-2212546 REVERSE	T
AT1G07210	-0.254899	6.07071	-1.03097	0.317562	0.384498	-6.72311	A10vsC	NA	NA	NA	NA
AT1G07220	0.11022	4.5908	0.707494	0.489221	0.556159	-6.89371	A10vsC	35.2	not assigned.unknown	FUNCTIONS IN: molecular_function unknown; INVOLVED IN: biological_process unknown; LOCATED IN: mitochondrion; EXPRESSED IN: 22 plant structures; EXPRESSED DURING: 13 growth stages; CONTAINS InterPro DOMAIN/s: Lipopolysaccharide-modifying protein (InterPro:IPR006598), Protein of unknown function DUF821, CAP10-like (InterPro:IPR008539); BEST Arabidopsis thaliana protein match is: unknown protein (T…	T
AT1G07230	-0.491405	5.45484	-3.83218	0.001419	0.0042828	-1.73968	A10vsC	NA	NA	NA	NA
AT1G07240	0.369664	5.7554	2.52372	0.0223083	0.039346	-4.48163	A10vsC	NA	NA	NA	NA
AT1G07250	-0.324037	5.16257	-2.05243	0.0564906	0.0875028	-5.26358	A10vsC	NA	NA	NA	NA
AT1G07260	0.569895	4.37798	1.4813	0.157537	0.210959	-6.04441	A10vsC	NA	NA	NA	NA
AT1G07270	-0.509148	0.275486	-0.85257	0.406212	0.475419	-5.86956	A10vsC	NA	NA	NA	NA
AT1G07280	-1.87173	3.57484	-4.60755	0.000275975	0.0021066	0.189726	A10vsC	NA	NA	NA	NA
AT1G07290	-1.20236	1.60079	-3.34231	0.00403243	0.00930005	-2.08829	A10vsC	NA	NA	NA	NA
AT1G07300	-0.635139	3.53896	-3.33942	0.0040573	0.00934963	-2.52664	A10vsC	NA	NA	NA	NA
AT1G07310	-0.0174575	5.89242	-0.0953894	0.925165	0.93969	-7.29849	A10vsC	NA	NA	NA	NA
AT1G07320	-1.3952	5.10171	-8.07536	4.2163e-07	1.51465e-05	6.59432	A10vsC	NA	NA	NA	NA
AT1G07330	4.46508	-2.21211	4.75171	0.000204565	0.00167416	0.856009	A10vsC	NA	NA	NA	NA
AT1G07340	1.97433	-5.43596	3.77953	0.00158755	0.0042828	-0.997689	A10vsC	34.2	transport.sugars	Symbols: ATSTP2, STP2 | ATSTP2 (SUGAR TRANSPORTER 2); carbohydrate transmembrane transporter/ monosaccharide transmembrane transporter/ sugar:hydrogen symporter | chr1:2254822-2256850 FORWARD	T
AT1G07350	0.61775	6.49556	4.05168	0.000889536	0.0042828	-1.34408	A10vsC	NA	NA	NA	NA
AT1G07360	-0.134915	5.97049	-0.971305	0.345545	0.413837	-6.79392	A10vsC	NA	NA	NA	NA
AT1G07370	-1.06519	3.74244	-2.35223	0.0314923	0.0528153	-4.20417	A10vsC	27.3.67	RNA.regulation of transcription.putative transcription regulator	Symbols: PCNA1 | PCNA1 (PROLIFERATING CELLULAR NUCLEAR ANTIGEN); DNA binding / DNA polymerase processivity factor/ protein binding | chr1:2263140-2264551 FORWARD	T
AT1G07380	0.381043	5.00019	1.96875	0.0661705	0.100214	-5.41685	A10vsC	NA	NA	NA	NA
AT1G07390	1.12778	1.58804	4.20972	0.000636384	0.00402552	-0.34968	A10vsC	NA	NA	NA	NA
AT1G07400	6.19878	6.26102	8.93502	1.0771e-07	5.72181e-06	8.07338	A10vsC	NA	NA	NA	NA
AT1G07410	-0.334837	3.2666	-1.0733	0.298722	0.364935	-6.19085	A10vsC	30.5	signalling.G-proteins	Symbols: ATRABA2B, RAB-A2B, ATRAB-A2B | ATRABA2B (ARABIDOPSIS RAB GTPASE HOMOLOG A2B); GTP binding / GTPase/ protein binding | chr1:2276270-2277154 FORWARD	T
AT1G07420	-1.07935	5.34325	-7.38121	1.35853e-06	3.61807e-05	5.38777	A10vsC	11.8.2	lipid metabolism.exotics (steroids, squalene etc).methylsterol monooxygenase	Symbols: ATSMO2, SMO2-1 | SMO2-1 (STEROL 4-ALPHA-METHYL-OXIDASE 2-1); 4-alpha-methyl-delta7-sterol-4alpha-methyl oxidase/ C-4 methylsterol oxidase | chr1:2277807-2280297 FORWARD	T
AT1G07430	-1.52957	1.13768	-3.3053	0.00436264	0.00995128	-2.19752	A10vsC	NA	NA	NA	NA
AT1G07440	0.431268	2.63606	1.13583	0.272403	0.337548	-6.15111	A10vsC	NA	NA	NA	NA
AT1G07450	1.06869	-4.14448	1.2571	0.226377	0.287859	-5.28544	A10vsC	NA	NA	NA	NA
AT1G07460	-0.732378	-4.07523	-0.658236	0.519547	0.585283	-5.83842	A10vsC	NA	NA	NA	NA
AT1G07470	-0.532694	5.63123	-4.52917	0.000325028	0.00238734	-0.251079	A10vsC	NA	NA	NA	NA
AT1G07473	3.15364	-2.47427	5.18033	8.50591e-05	0.000849868	1.63434	A10vsC	NA	NA	NA	NA
AT1G07476	2.80279	-4.66728	4.41296	0.000414652	0.00288232	0.205435	A10vsC	NA	NA	NA	NA
AT1G07480	-0.242589	5.5659	-2.03823	0.0580376	0.0895287	-5.32161	A10vsC	NA	NA	NA	NA
AT1G07485	-1.31073	-2.03051	-1.28518	0.216634	0.277003	-5.34825	A10vsC	NA	NA	NA	NA
AT1G07490	-0.450068	-1.75526	-0.524232	0.60715	0.665825	-5.99034	A10vsC	NA	NA	NA	NA
AT1G07500	2.89236	2.19098	10.2664	1.53929e-08	1.47794e-06	9.94791	A10vsC	NA	NA	NA	NA
AT1G07510	0.459687	5.95841	3.58429	0.00240771	0.00614553	-2.29856	A10vsC	29.5.7	protein.degradation.metalloprotease	Symbols: ftsh10 | ftsh10 (FtsH protease 10); ATP binding / ATPase/ metalloendopeptidase/ nucleoside-triphosphatase/ nucleotide binding / zinc ion binding | chr1:2305378-2309544 FORWARD	T
AT1G07520	0.550571	4.38745	2.10105	0.0514769	0.0808645	-5.08069	A10vsC	NA	NA	NA	NA
AT1G07530	-0.0872434	6.09779	-0.573042	0.574412	0.63593	-7.14555	A10vsC	27.3.21	RNA.regulation of transcription.GRAS transcription factor family	Symbols: SCL14, ATGRAS2, GRAS2 | SCL14 (SCARECROW-LIKE 14); transcription factor | chr1:2313582-2316469 REVERSE	T
AT1G07540	0.489179	-4.97489	0.670975	0.511603	0.577643	-5.80366	A10vsC	NA	NA	NA	NA
AT1G07550	-5.60557	1.43126	-8.07379	4.22724e-07	1.51465e-05	6.64003	A10vsC	NA	NA	NA	NA
AT1G07560	-3.00047	3.20413	-5.41616	5.29596e-05	0.000586198	2.04907	A10vsC	NA	NA	NA	NA
AT1G07570	0.269072	3.0121	1.38443	0.184828	0.241838	-5.94001	A10vsC	NA	NA	NA	NA
AT1G07580	1.97433	-5.43596	3.77953	0.00158755	0.0042828	-0.997689	A10vsC	NA	NA	NA	NA
AT1G07590	-1.78974	12.2095	-6.87011	3.34937e-06	7.11678e-05	4.54998	A10vsC	NA	NA	NA	NA
AT1G07600	1.97433	-5.43596	3.77953	0.00158755	0.0042828	-0.997689	A10vsC	15.2	metal handling.binding, chelation and storage	Symbols: MT1A, MT1, LSR4, MT-Q, ATMT-2, ATMT-Q, ATMT1 | MT1A (METALLOTHIONEIN 1A); copper ion binding / metal ion binding | chr1:2338904-2339321 REVERSE	T
AT1G07610	-2.90275	7.92349	-6.79733	3.81958e-06	7.8775e-05	4.29989	A10vsC	NA	NA	NA	NA
AT1G07615	-0.465066	3.73391	-1.45911	0.163477	0.217663	-5.86383	A10vsC	NA	NA	NA	NA
AT1G07620	1.23287	3.73033	4.18879	0.000665195	0.00416428	-0.745024	A10vsC	30.5	signalling.G-proteins	FUNCTIONS IN: molecular_function unknown; INVOLVED IN: biological_process unknown; LOCATED IN: cellular_component unknown; CONTAINS InterPro DOMAIN/s: GTP-binding protein Obg/CgtA (InterPro:IPR014100); BEST Arabidopsis thaliana protein match is: unknown protein (TAIR:AT5G02390.1); Has 447 Blast hits to 405 proteins in 72 species: Archae - 0; Bacteria - 6; Metazoa - 43; Fungi - 29; Plants - 122; V…	T
AT1G07630	0.189126	5.21251	0.978095	0.342276	0.410468	-6.76655	A10vsC	NA	NA	NA	NA
AT1G07640	0.106018	5.34888	0.439489	0.666059	0.718345	-7.14214	A10vsC	NA	NA	NA	NA
AT1G07645	1.97433	-5.25985	3.08214	0.007	0.0147775	-2.32507	A10vsC	24.2	Biodegradation of Xenobiotics.lactoylglutathione lyase	Symbols: ATDSI-1VOC | ATDSI-1VOC (DESSICATION-INDUCED 1VOC SUPERFAMILY PROTEIN); catalytic | chr1:2367437-2368385 REVERSE	T
AT1G07650	0.589808	5.04819	3.3748	0.003763	0.00881288	-2.70895	A10vsC	NA	NA	NA	NA
AT1G07660	-0.214743	4.33737	-1.12226	0.27796	0.343399	-6.4424	A10vsC	NA	NA	NA	NA
AT1G07670	0.74679	6.58879	5.05196	0.000110393	0.00104222	0.765374	A10vsC	34.21	transport.calcium	Symbols: ATECA4, ECA4 | calcium-transporting ATPase | chr1:2370052-2374545 REVERSE	T
AT1G07680	1.26591	-4.13632	1.43771	0.169378	0.22438	-5.06365	A10vsC	NA	NA	NA	NA
AT1G07690	2.44954	-4.56565	2.38776	0.0293376	0.0498949	-3.58909	A10vsC	NA	NA	NA	NA
AT1G07700	-0.173424	4.22963	-0.892411	0.385117	0.454417	-6.74312	A10vsC	NA	NA	NA	NA
AT1G07702	1.6691	-4.8667	2.17599	0.044541	0.071314	-3.95573	A10vsC	NA	NA	NA	NA
AT1G07705	-0.3088	4.59582	-1.67775	0.112403	0.157875	-5.74964	A10vsC	NA	NA	NA	NA
AT1G07710	-0.377384	1.10321	-0.896442	0.383024	0.452236	-5.98206	A10vsC	NA	NA	NA	NA
AT1G07720	0.59464	0.331395	0.953677	0.354132	0.422648	-5.84518	A10vsC	NA	NA	NA	NA
AT1G07725	-2.27102	-3.91806	-1.88272	0.0776546	0.114855	-4.47467	A10vsC	31.4	cell.vesicle transport	Symbols: ATEXO70H6 | ATEXO70H6 (exocyst subunit EXO70 family protein H6); protein binding | chr1:2394801-2397272 REVERSE	T
AT1G07728	-0.496409	3.91306	-3.44252	0.00325762	0.00785797	-2.39003	A10vsC	NA	NA	NA	NA
AT1G07730	-0.918796	1.02407	-1.9411	0.0696835	0.10463	-4.6976	A10vsC	NA	NA	NA	NA
AT1G07740	-0.725785	2.24604	-1.95691	0.0676548	0.10204	-4.7417	A10vsC	NA	NA	NA	NA
AT1G07745	-0.756091	3.08996	-4.06104	0.000872027	0.0042828	-0.923423	A10vsC	28.2	DNA.repair	Symbols: ATRAD51D, RAD51D, SSN1 | RAD51D (ARABIDOPSIS HOMOLOG OF RAD51 D); ATP binding / DNA binding / DNA-dependent ATPase | chr1:2400609-2402873 REVERSE	T
AT1G07747	1.97433	-5.34791	3.17898	0.00570388	0.0124028	-2.14258	A10vsC	NA	NA	NA	NA
AT1G07750	-0.320786	6.03838	-1.87835	0.0782822	0.115691	-5.62158	A10vsC	NA	NA	NA	NA
AT1G07760	1.97433	-5.43596	3.77953	0.00158755	0.0042828	-0.997689	A10vsC	NA	NA	NA	NA
AT1G07770	-1.36928	8.11698	-4.1231	0.000764476	0.0042828	-1.13363	A10vsC	NA	NA	NA	NA
AT1G07780	-0.944864	3.95864	-2.64073	0.0175687	0.0322589	-3.81279	A10vsC	13.1.6.5.3	amino acid metabolism.synthesis.aromatic aa.tryptophan.phosphoribosyanthranilate isomerase	Symbols: PAI1, TRP6 | PAI1 (PHOSPHORIBOSYLANTHRANILATE ISOMERASE 1); phosphoribosylanthranilate isomerase | chr1:2410120-2412675 REVERSE	T
AT1G07790	-0.131234	5.01286	-0.544061	0.593741	0.653831	-6.95924	A10vsC	NA	NA	NA	NA
AT1G07795	-1.67006	-0.324548	-3.07655	0.00708309	0.0149293	-2.42595	A10vsC	NA	NA	NA	NA
AT1G07800	1.97433	-5.43596	3.77953	0.00158755	0.0042828	-0.997689	A10vsC	NA	NA	NA	NA
AT1G07810	0.0870377	5.71326	0.639342	0.531455	0.596339	-7.08054	A10vsC	34.21	transport.calcium	Symbols: ECA1, ATECA1, ACA3 | ECA1 (ER-TYPE CA2+-ATPASE 1); calcium-transporting ATPase | chr1:2416265-2420757 FORWARD	T
AT1G07820	-0.937794	5.87132	-3.55234	0.00257752	0.00651853	-2.28139	A10vsC	NA	NA	NA	NA
AT1G07830	-0.738577	4.72668	-2.51352	0.0227743	0.0400661	-4.25998	A10vsC	NA	NA	NA	NA
AT1G07840	-0.25328	5.23773	-1.30993	0.208325	0.267828	-6.34821	A10vsC	NA	NA	NA	NA
AT1G07850	0.64535	-2.68789	0.93907	0.36136	0.430148	-5.64949	A10vsC	NA	NA	NA	NA
AT1G07860	1.97433	-5.43596	3.77953	0.00158755	0.0042828	-0.997689	A10vsC	NA	NA	NA	NA
AT1G07870	0.112995	5.19267	0.859779	0.40234	0.471646	-6.87069	A10vsC	NA	NA	NA	NA
AT1G07880	-1.33069	3.63895	-2.06464	0.0551919	0.0857423	-4.7148	A10vsC	30.6	signalling.MAP kinases	Symbols: ATMPK13 | ATMPK13; MAP kinase/ kinase | chr1:2434059-2435745 REVERSE	T
AT1G07885	-1.41466	-3.39885	-1.73415	0.101699	0.14493	-4.68549	A10vsC	NA	NA	NA	NA
AT1G07890	-0.160747	8.95896	-1.42562	0.172788	0.228254	-6.26936	A10vsC	NA	NA	NA	NA
AT1G07900	1.62511	1.46579	2.77718	0.0132572	0.0253597	-3.16823	A10vsC	NA	NA	NA	NA
AT1G07901	-0.524083	1.07974	-1.63559	0.121025	0.168254	-5.23078	A10vsC	NA	NA	NA	NA
AT1G07910	-0.0298503	4.5229	-0.236341	0.816103	0.849213	-7.11996	A10vsC	29.2.4	protein.synthesis.elongation	Symbols: ATRNL, RNL | RNL (RNA LIGASE); 2,3-cyclic-nucleotide 3-phosphodiesterase/ RNA ligase (ATP)/ polynucleotide kinase | chr1:2445470-2454645 FORWARD	T
AT1G07920	0.897505	9.56874	4.53202	0.000323098	0.00237578	-0.212723	A10vsC	NA	NA	NA	NA
AT1G07930	1.03117	8.91992	6.36315	8.49057e-06	0.000141127	3.44256	A10vsC	NA	NA	NA	NA
AT1G07940	0.765467	8.88983	4.83666	0.00017164	0.00146067	0.379559	A10vsC	NA	NA	NA	NA
AT1G07950	-0.0739966	4.63759	-0.69755	0.495258	0.561872	-6.92708	A10vsC	NA	NA	NA	NA
AT1G07960	-0.294815	5.45786	-1.61203	0.126085	0.174299	-5.95542	A10vsC	21.1.1	redox.thioredoxin.PDIL	Symbols: ATPDIL5-1 | ATPDIL5-1 (PDI-like 5-1) | chr1:2467189-2469139 FORWARD	T
AT1G07970	-0.625668	4.23606	-2.60296	0.0189822	0.0343115	-4.0092	A10vsC	NA	NA	NA	NA
AT1G07980	0.102152	4.59994	0.809816	0.429673	0.497962	-6.82355	A10vsC	NA	NA	NA	NA
AT1G07985	0.309372	2.54212	0.623716	0.541418	0.605641	-6.55689	A10vsC	NA	NA	NA	NA
AT1G07990	-0.128179	6.41522	-1.05438	0.307038	0.373547	-6.74962	A10vsC	NA	NA	NA	NA
AT1G08000	-0.532817	3.36869	-2.58066	0.0198669	0.035665	-3.90811	A10vsC	27.3.9	RNA.regulation of transcription.C2C2(Zn) GATA transcription factor family	zinc finger (GATA type) family protein | chr1:2483240-2485109 REVERSE	T
AT1G08005	0.658156	-5.00186	0.910218	0.375929	0.444851	-5.61885	A10vsC	35.1	not assigned.no ontology	BEST Arabidopsis thaliana protein match is: SIT4 phosphatase-associated family protein (TAIR:AT1G07990.1); Has 11 Blast hits to 11 proteins in 1 species: Archae - 0; Bacteria - 0; Metazoa - 0; Fungi - 0; Plants - 11; Viruses - 0; Other Eukaryotes - 0 (source: NCBI BLink). | chr1:2485344-2485511 FORWARD	T
AT1G08010	-0.738869	4.4516	-3.39734	0.00358673	0.00851133	-2.43651	A10vsC	27.3.9	RNA.regulation of transcription.C2C2(Zn) GATA transcription factor family	zinc finger (GATA type) family protein | chr1:2485906-2488027 REVERSE	T
AT1G08030	-0.429957	5.01664	-3.71132	0.00183615	0.00486289	-1.94034	A10vsC	NA	NA	NA	NA
AT1G08032	1.97433	-5.43596	3.77953	0.00158755	0.0042828	-0.997689	A10vsC	NA	NA	NA	NA
AT1G08035	2.9818	-1.91579	4.48939	0.000353243	0.00255099	0.352853	A10vsC	NA	NA	NA	NA
AT1G08040	-0.687313	5.11268	-3.44619	0.00323219	0.00780624	-2.43378	A10vsC	NA	NA	NA	NA
AT1G08050	3.54769	4.83372	11.2311	4.21221e-09	6.07525e-07	11.2527	A10vsC	NA	NA	NA	NA
AT1G08060	-0.0215924	4.64827	-0.148613	0.883677	0.90564	-7.16991	A10vsC	NA	NA	NA	NA
AT1G08065	1.97433	-5.43596	3.77953	0.00158755	0.0042828	-0.997689	A10vsC	8.3	TCA / org transformation.carbonic anhydrases	Symbols: ATACA5, ACA5 | ACA5 (ALPHA CARBONIC ANHYDRASE 5); carbonate dehydratase/ zinc ion binding | chr1:2511647-2513454 REVERSE	T
AT1G08070	-0.547659	1.13557	-1.32208	0.204336	0.263565	-5.5486	A10vsC	NA	NA	NA	NA
AT1G08080	2.16701	2.30391	4.28917	0.00053808	0.0035262	-0.305474	A10vsC	8.3	TCA / org transformation.carbonic anhydrases	Symbols: ATACA7, ACA7 | ACA7 (ALPHA CARBONIC ANHYDRASE 7); carbonate dehydratase/ zinc ion binding | chr1:2516991-2518546 REVERSE	T
AT1G08090	-1.72336	2.25183	-1.6031	0.128051	0.176657	-5.18228	A10vsC	34.4	transport.nitrate	Symbols: ATNRT2:1, NRT2, NRT2;1AT, ACH1, LIN1, ATNRT2.1, NRT2.1 | ATNRT2:1 (NITRATE TRANSPORTER 2:1); nitrate transmembrane transporter | chr1:2524076-2526164 FORWARD	T
AT1G08100	1.97433	-5.1718	2.5332	0.021883	0.0387003	-3.33124	A10vsC	34.4	transport.nitrate	Symbols: ATNRT2.2, ACH2, NRT2;2AT, NRT2.2 | NRT2.2 (NITRATE TRANSPORTER 2.2); nitrate transmembrane transporter | chr1:2527170-2529120 REVERSE	T
AT1G08105	1.97433	-4.56776	2.04069	0.0577666	0.0891808	-4.16469	A10vsC	NA	NA	NA	NA
AT1G08110	-0.387586	6.64312	-3.40919	0.00349731	0.00835806	-2.6787	A10vsC	NA	NA	NA	NA
AT1G08115	2.22918	5.46383	3.96768	0.00106338	0.0042828	-1.54326	A10vsC	NA	NA	NA	NA
AT1G08120	0.89893	-2.9465	1.31047	0.208145	0.267638	-5.26373	A10vsC	35.2	not assigned.unknown	LOCATED IN: cellular_component unknown; BEST Arabidopsis thaliana protein match is: ATP binding / catalytic/ protein kinase (TAIR:AT5G26110.1); Has 380 Blast hits to 380 proteins in 166 species: Archae - 115; Bacteria - 0; Metazoa - 110; Fungi - 39; Plants - 20; Viruses - 0; Other Eukaryotes - 96 (source: NCBI BLink). | chr1:2538615-2539661 FORWARD	T
AT1G08125	-0.248529	5.06503	-1.80167	0.0900631	0.130678	-5.65713	A10vsC	NA	NA	NA	NA
AT1G08130	-0.344111	4.70588	-1.32217	0.204308	0.263538	-6.16433	A10vsC	28.1	DNA.synthesis/chromatin structure	Symbols: ATLIG1 | ATLIG1 (ARABIDOPSIS THALIANA DNA LIGASE 1); ATP binding / DNA binding / DNA ligase (ATP) | chr1:2542702-2547946 REVERSE	T
AT1G08135	1.97433	-5.43596	3.77953	0.00158755	0.0042828	-0.997689	A10vsC	34.1.2	transport.p- and v-ATPases.H+-exporting ATPase	Symbols: ATCHX6B, CHX6B | CHX6B (CATION/H+ EXCHANGER 6B); monovalent cation:proton antiporter | chr1:2548819-2551473 REVERSE	T
AT1G08140	1.00868	-4.38955	0.948103	0.356878	0.425574	-5.59498	A10vsC	34.12	transport.metal	Symbols: ATCHX6A, CHX6A | ATCHX6A (CATION/H+ EXCHANGER 6A); monovalent cation:proton antiporter/ sodium:hydrogen antiporter | chr1:2552036-2555161 REVERSE	T
AT1G08150	1.97433	-5.43596	3.77953	0.00158755	0.0042828	-0.997689	A10vsC	34.12	transport.metal	Symbols: ATCHX5, CHX5 | ATCHX5; monovalent cation:proton antiporter/ sodium:hydrogen antiporter | chr1:2556343-2559074 REVERSE	T
AT1G08160	-0.739474	4.47573	-2.74864	0.0140649	0.0266841	-3.76544	A10vsC	NA	NA	NA	NA
AT1G08165	-1.57125	-0.996902	-2.41585	0.0277327	0.0475221	-3.64475	A10vsC	NA	NA	NA	NA
AT1G08170	1.44032	-5.25985	2.36673	0.0305955	0.0516938	-3.62654	A10vsC	NA	NA	NA	NA
AT1G08180	-0.500172	3.22406	-2.25509	0.0381632	0.0623655	-4.6824	A10vsC	NA	NA	NA	NA
AT1G08190	-0.323845	6.93997	-2.2998	0.0349434	0.0577514	-4.8938	A10vsC	NA	NA	NA	NA
AT1G08200	-0.891538	7.63973	-4.02766	0.000936089	0.0042828	-1.35438	A10vsC	NA	NA	NA	NA
AT1G08210	-0.347615	4.83308	-2.72072	0.0149009	0.0280324	-3.99259	A10vsC	NA	NA	NA	NA
AT1G08220	-0.117183	2.97127	-0.382795	0.706802	0.754808	-6.6521	A10vsC	35.2	not assigned.unknown	FUNCTIONS IN: molecular_function unknown; INVOLVED IN: mitochondrial proton-transporting ATP synthase complex assembly; LOCATED IN: mitochondrial inner membrane; EXPRESSED IN: 18 plant structures; EXPRESSED DURING: 7 growth stages; CONTAINS InterPro DOMAIN/s: ATPase assembly factor ATP10, mitochondria (InterPro:IPR007849); Has 100 Blast hits to 100 proteins in 48 species: Archae - 6; Bacteria - 0…	T
AT1G08230	1.24604	3.7872	3.44471	0.0032424	0.00782749	-2.48761	A10vsC	NA	NA	NA	NA
AT1G08240	1.97433	-5.43596	3.77953	0.00158755	0.0042828	-0.997689	A10vsC	NA	NA	NA	NA
AT1G08250	0.70784	3.77408	2.85633	0.0112444	0.0220956	-3.52072	A10vsC	NA	NA	NA	NA
AT1G08260	-0.598691	4.44214	-1.95558	0.0678232	0.102234	-5.1798	A10vsC	NA	NA	NA	NA
AT1G08270	-0.522226	3.40804	-1.65501	0.116985	0.163435	-5.50167	A10vsC	29.3.4.3	protein.targeting.secretory pathway.vacuole	FUNCTIONS IN: molecular_function unknown; INVOLVED IN: biological_process unknown; LOCATED IN: cellular_component unknown; EXPRESSED IN: embryo, male gametophyte, flower; EXPRESSED DURING: L mature pollen stage, M germinated pollen stage, petal differentiation and expansion stage, D bilateral stage; CONTAINS InterPro DOMAIN/s: MIT (InterPro:IPR007330); BEST Arabidopsis thaliana protein match is: …	T
AT1G08280	-0.764419	3.47378	-2.16277	0.0456982	0.0729005	-4.57192	A10vsC	NA	NA	NA	NA
AT1G08290	0.92381	4.7129	3.85362	0.00135564	0.0042828	-1.63434	A10vsC	NA	NA	NA	NA
AT1G08300	0.0782671	3.22685	0.365726	0.719258	0.765485	-6.78848	A10vsC	35.2	not assigned.unknown	FUNCTIONS IN: molecular_function unknown; INVOLVED IN: biological_process unknown; LOCATED IN: endomembrane system; BEST Arabidopsis thaliana protein match is: ATP binding (TAIR:AT4G13750.1); Has 55 Blast hits to 51 proteins in 25 species: Archae - 0; Bacteria - 0; Metazoa - 16; Fungi - 0; Plants - 21; Viruses - 0; Other Eukaryotes - 18 (source: NCBI BLink). | chr1:2614774-2618823 FORWARD	T
AT1G08310	1.32959	2.35951	4.17775	0.000680907	0.00424034	-0.6582	A10vsC	NA	NA	NA	NA
AT1G08315	1.46912	4.34805	5.37745	5.72164e-05	0.000622763	1.56139	A10vsC	NA	NA	NA	NA
AT1G08320	-1.21973	4.80918	-4.89503	0.000152208	0.00133464	0.590757	A10vsC	NA	NA	NA	NA
AT1G08340	0.472651	3.76465	2.30194	0.0347959	0.0575859	-4.58927	A10vsC	NA	NA	NA	NA
AT1G08350	-0.33972	4.17379	-2.02517	0.059493	0.0914941	-5.09375	A10vsC	NA	NA	NA	NA
AT1G08360	-0.780556	7.81799	-2.97212	0.00882463	0.0179702	-3.5722	A10vsC	NA	NA	NA	NA
AT1G08370	-0.00414337	6.26028	-0.0281901	0.977852	0.982393	-7.30447	A10vsC	27.1	RNA.processing	Symbols: DCP1, ATDCP1 | DCP1 (decapping 1); m7G(5)pppN diphosphatase/ protein homodimerization | chr1:2638181-2640554 FORWARD	T
AT1G08380	-1.47891	5.93592	-4.3802	0.000444203	0.00304223	-0.558841	A10vsC	NA	NA	NA	NA
AT1G08390	-0.492313	2.03245	-1.99631	0.0628287	0.0958745	-4.7555	A10vsC	NA	NA	NA	NA
AT1G08400	-0.377464	3.05924	-1.74879	0.0990711	0.141663	-5.33958	A10vsC	NA	NA	NA	NA
AT1G08410	-0.0803372	4.60819	-0.341137	0.737344	0.781414	-7.03284	A10vsC	NA	NA	NA	NA
AT1G08420	-0.0500267	6.2662	-0.483813	0.634934	0.690678	-7.18923	A10vsC	NA	NA	NA	NA
[truncated: 32,556 more rows]

## Sheet: A1vsC
ID	logFC	AveExpr	t	P.Value	adj.P.Val	B	Comparison	MapMan_BINCODE	MapMan_NAME	MapMan_DESCRIPTION	MapMan_TYPE
[truncated: 167,025 more rows]

## Sheet: A3vsC
ID	logFC	AveExpr	t	P.Value	adj.P.Val	B	Comparison	MapMan_BINCODE	MapMan_NAME	MapMan_DESCRIPTION	MapMan_TYPE
[truncated: 167,025 more rows]

[truncated: 2 more sheets: A5vsC, A7vsC]
