# Supplementary material for: Plasticity of Phymatotrichopsis omnivora infection strategies is dependent on host and nonhost plant responses
Source: Plant Cell Environ. 2020 Feb 14;43(4):1084–101. doi: 10.1111/pce.13721 (PMC7154777; doi:10.1111/pce.13721)
Supplement: Supplementary file 4 — Dataset S3 DEGs at each infection time point in A. thaliana in comparison to control and in comparison to adjacent infection time point. [file PCE-43-1084-s004.xlsx]

## Sheet: Mt 3xC upregulate GO enrichment
GO_acc	term_type	Term	queryitem	querytotal	bgitem	bgtotal	pvalue	FDR	entries
GO:0055114	P	oxidation reduction	42	212	1527	18883	7.1e-08	2.2e-05	// Medtr7g096340 // Medtr5g026430 // Medtr5g007460 // Medtr3g081130 // Medtr1g032140 // Medtr2g029560 // Medtr4g091200 // Medtr4g074980 // Medtr4g051622 // Medtr8g076940 // Medtr5g020020 // Medtr1g062110 // Medtr4g114220 // Medtr5g059140 // Medtr5g097900 // Medtr4g104540 // Medtr2g437880 // Medtr4g083710 // Medtr5g018980 // Medtr1g055325 // Medtr8g046210 // Medtr5g007550 // Medtr5g019010 // Medtr…
GO:0006979	P	response to oxidative stress	11	212	155	18883	2.6e-06	0.0004	// Medtr1g086490 // Medtr1g086320 // Medtr4g114220 // Medtr3g094630 // Medtr2g029560 // Medtr4g029170 // Medtr4g074980 // Medtr4g074995 // Medtr4g083710 // Medtr4g029180 // Medtr4g074990
GO:0042221	P	response to chemical stimulus	12	212	238	18883	2.4e-05	0.0025	// Medtr1g086490 // Medtr1g086320 // Medtr4g114220 // Medtr3g094630 // Medtr2g029560 // Medtr7g087410 // Medtr4g029170 // Medtr4g074980 // Medtr4g074995 // Medtr4g083710 // Medtr4g029180 // Medtr4g074990
GO:0008152	P	metabolic process	117	212	8462	18883	0.0016	0.086	// Medtr5g026430 // Medtr8g093930 // Medtr6g037610 // Medtr5g008790 // Medtr2g015050 // Medtr5g065130 // Medtr1g108770 // Medtr8g076940 // Medtr3g110320 // Medtr1g013700 // Medtr8g014790 // Medtr1g097935 // Medtr5g020020 // Medtr7g096340 // Medtr4g114220 // Medtr7g111750 // Medtr5g097900 // Medtr4g051622 // Medtr5g069000 // Medtr8g044940 // Medtr3g088750 // Medtr5g019010 // Medtr5g028360 // Medtr…
GO:0050896	P	response to stimulus	25	212	1164	18883	0.0016	0.086	// Medtr5g011780 // Medtr1g075340 // Medtr2g029560 // Medtr7g087410 // Medtr4g074980 // Medtr8g079360 // Medtr0391s0020 // Medtr8g079400 // Medtr0007s0140 // Medtr4g114220 // Medtr1g075380 // Medtr4g074990 // Medtr4g083710 // Medtr1g075410 // Medtr2g035150 // Medtr2g435310 // Medtr4g074995 // Medtr4g029180 // Medtr2g072110 // Medtr2g035190 // Medtr1g086490 // Medtr1g086320 // Medtr3g094630 // Med…
GO:0006950	P	response to stress	24	212	1087	18883	0.0014	0.086	// Medtr5g011780 // Medtr1g075340 // Medtr2g029560 // Medtr4g074980 // Medtr8g079360 // Medtr0391s0020 // Medtr8g079400 // Medtr0007s0140 // Medtr4g114220 // Medtr1g075380 // Medtr4g074990 // Medtr4g083710 // Medtr1g075410 // Medtr2g035150 // Medtr2g435310 // Medtr4g074995 // Medtr4g029180 // Medtr2g072110 // Medtr2g035190 // Medtr1g086490 // Medtr1g086320 // Medtr3g094630 // Medtr5g090250 // Med…
GO:0032774	P	RNA biosynthetic process	13	212	1260	18883	0.66	1	// Medtr4g088080 // Medtr7g096780 // Medtr3g053330 // Medtr8g094580 // Medtr2g015050 // Medtr6g037610 // Medtr5g008790 // Medtr8g010340 // Medtr1g069960 // Medtr8g059170 // Medtr1g069940 // Medtr4g088900 // Medtr1g013180
GO:0019222	P	regulation of metabolic process	13	212	1229	18883	0.63	1	// Medtr4g088080 // Medtr7g096780 // Medtr3g053330 // Medtr8g094580 // Medtr2g015050 // Medtr6g037610 // Medtr5g008790 // Medtr8g010340 // Medtr1g069960 // Medtr8g059170 // Medtr1g069940 // Medtr4g088900 // Medtr1g013180
GO:0016310	P	phosphorylation	24	212	1743	18883	0.18	1	// Medtr8g041660 // Medtr8g445960 // Medtr1g028290 // Medtr1g027580 // Medtr5g065130 // Medtr2g009670 // Medtr7g056667 // Medtr1g013700 // Medtr8g014790 // Medtr1g027670 // Medtr1g108770 // Medtr1g040073 // Medtr5g069000 // Medtr7g013680 // Medtr8g044940 // Medtr1g021642 // Medtr3g088750 // Medtr1g012610 // Medtr3g028650 // Medtr1g027660 // Medtr2g064940 // Medtr2g100550 // Medtr7g053200 // Medtr…
GO:0031323	P	regulation of cellular metabolic process	13	212	1207	18883	0.6	1	// Medtr4g088080 // Medtr7g096780 // Medtr3g053330 // Medtr8g094580 // Medtr2g015050 // Medtr6g037610 // Medtr5g008790 // Medtr8g010340 // Medtr1g069960 // Medtr8g059170 // Medtr1g069940 // Medtr4g088900 // Medtr1g013180
GO:0019752	P	carboxylic acid metabolic process	6	212	435	18883	0.37	1	// Medtr4g074670 // Medtr7g006450 // Medtr1g083370 // Medtr5g028360 // Medtr4g092590 // Medtr1g062620
GO:0044249	P	cellular biosynthetic process	22	212	2392	18883	0.87	1	// Medtr5g026430 // Medtr4g074670 // Medtr5g008790 // Medtr2g015050 // Medtr1g069960 // Medtr1g069940 // Medtr1g108770 // Medtr1g062620 // Medtr3g053330 // Medtr7g111750 // Medtr4g088900 // Medtr7g096780 // Medtr5g028360 // Medtr6g037610 // Medtr8g010340 // Medtr1g013180 // Medtr4g088080 // Medtr8g094580 // Medtr8g068265 // Medtr7g006450 // Medtr8g059170 // Medtr5g063080
GO:0034641	P	cellular nitrogen compound metabolic process	6	212	434	18883	0.36	1	// Medtr4g074670 // Medtr7g006450 // Medtr1g083370 // Medtr5g028360 // Medtr4g092590 // Medtr1g062620
GO:0006807	P	nitrogen compound metabolic process	25	212	2359	18883	0.65	1	// Medtr5g026430 // Medtr4g074670 // Medtr5g011780 // Medtr5g008790 // Medtr8g074335 // Medtr2g015050 // Medtr1g069960 // Medtr1g069940 // Medtr1g108770 // Medtr1g062620 // Medtr3g110320 // Medtr3g053330 // Medtr4g088900 // Medtr7g096780 // Medtr1g083370 // Medtr5g028360 // Medtr6g037610 // Medtr8g010340 // Medtr1g013180 // Medtr4g088080 // Medtr8g094580 // Medtr2g099470 // Medtr7g006450 // Medtr…
GO:0045449	P	regulation of transcription	13	212	1157	18883	0.54	1	// Medtr4g088080 // Medtr7g096780 // Medtr3g053330 // Medtr8g094580 // Medtr2g015050 // Medtr6g037610 // Medtr5g008790 // Medtr8g010340 // Medtr1g069960 // Medtr8g059170 // Medtr1g069940 // Medtr4g088900 // Medtr1g013180
GO:0044281	P	small molecule metabolic process	10	212	1027	18883	0.72	1	// Medtr5g026430 // Medtr4g074670 // Medtr7g006450 // Medtr7g102960 // Medtr1g083370 // Medtr5g028360 // Medtr4g092590 // Medtr4g019225 // Medtr1g108770 // Medtr1g062620
GO:0034645	P	cellular macromolecule biosynthetic process	17	212	1840	18883	0.83	1	// Medtr4g088080 // Medtr7g096780 // Medtr3g053330 // Medtr8g094580 // Medtr2g015050 // Medtr4g074670 // Medtr7g006450 // Medtr6g037610 // Medtr5g008790 // Medtr7g111750 // Medtr8g010340 // Medtr5g028360 // Medtr1g069960 // Medtr8g059170 // Medtr1g069940 // Medtr4g088900 // Medtr1g013180
GO:0009058	P	biosynthetic process	31	212	2448	18883	0.27	1	// Medtr5g026430 // Medtr4g074670 // Medtr5g008790 // Medtr8g068265 // Medtr7g016800 // Medtr1g069960 // Medtr1g069940 // Medtr1g108770 // Medtr1g062620 // Medtr7g016820 // Medtr1g097935 // Medtr3g053330 // Medtr5g007717 // Medtr7g111750 // Medtr5g007730 // Medtr4g088900 // Medtr7g096780 // Medtr5g028360 // Medtr6g037610 // Medtr8g010340 // Medtr1g013180 // Medtr4g088080 // Medtr7g016700 // Medtr…
GO:0050789	P	regulation of biological process	17	212	1971	18883	0.9	1	// Medtr0007s0140 // Medtr1g013700 // Medtr7g096780 // Medtr3g053330 // Medtr8g094580 // Medtr2g015050 // Medtr1g013180 // Medtr6g037610 // Medtr5g008790 // Medtr4g088080 // Medtr8g010340 // Medtr1g069960 // Medtr8g059170 // Medtr1g069940 // Medtr4g088900 // Medtr8g469090 // Medtr8g469140
GO:0080090	P	regulation of primary metabolic process	13	212	1173	18883	0.56	1	// Medtr4g088080 // Medtr7g096780 // Medtr3g053330 // Medtr8g094580 // Medtr2g015050 // Medtr6g037610 // Medtr5g008790 // Medtr8g010340 // Medtr1g069960 // Medtr8g059170 // Medtr1g069940 // Medtr4g088900 // Medtr1g013180
GO:0044267	P	cellular protein metabolic process	29	212	2672	18883	0.61	1	// Medtr8g041660 // Medtr8g445960 // Medtr1g028290 // Medtr2g100550 // Medtr1g027580 // Medtr5g065130 // Medtr4g051515 // Medtr2g009670 // Medtr7g056667 // Medtr1g013700 // Medtr8g014790 // Medtr1g027670 // Medtr7g111750 // Medtr1g040073 // Medtr5g069000 // Medtr7g013680 // Medtr8g044940 // Medtr1g021642 // Medtr3g088750 // Medtr5g028360 // Medtr1g012610 // Medtr3g028650 // Medtr1g027660 // Medtr…
GO:0044260	P	cellular macromolecule metabolic process	43	212	4371	18883	0.86	1	// Medtr8g041660 // Medtr8g445960 // Medtr5g011780 // Medtr1g012610 // Medtr5g008790 // Medtr1g028290 // Medtr2g100550 // Medtr8g010340 // Medtr7g096780 // Medtr5g065130 // Medtr1g069960 // Medtr1g069940 // Medtr4g051515 // Medtr2g009670 // Medtr7g056667 // Medtr1g013700 // Medtr8g014790 // Medtr1g027670 // Medtr7g111750 // Medtr4g088900 // Medtr1g040073 // Medtr5g069000 // Medtr7g013680 // Medtr…
GO:0006520	P	cellular amino acid metabolic process	6	212	306	18883	0.13	1	// Medtr4g074670 // Medtr7g006450 // Medtr1g083370 // Medtr5g028360 // Medtr4g092590 // Medtr1g062620
GO:0051179	P	localization	9	212	1276	18883	0.95	1	// Medtr6g045087 // Medtr2g017570 // Medtr1g043220 // Medtr5g006070 // Medtr7g087410 // Medtr4g063090 // Medtr3g081640 // Medtr1g108770 // Medtr2g022700
GO:0060255	P	regulation of macromolecule metabolic process	13	212	1192	18883	0.58	1	// Medtr4g088080 // Medtr7g096780 // Medtr3g053330 // Medtr8g094580 // Medtr2g015050 // Medtr6g037610 // Medtr5g008790 // Medtr8g010340 // Medtr1g069960 // Medtr8g059170 // Medtr1g069940 // Medtr4g088900 // Medtr1g013180
GO:0010467	P	gene expression	17	212	1922	18883	0.88	1	// Medtr4g088080 // Medtr7g096780 // Medtr3g053330 // Medtr8g094580 // Medtr2g015050 // Medtr4g074670 // Medtr7g006450 // Medtr6g037610 // Medtr5g008790 // Medtr7g111750 // Medtr8g010340 // Medtr5g028360 // Medtr1g069960 // Medtr8g059170 // Medtr1g069940 // Medtr4g088900 // Medtr1g013180
GO:0023046	P	signaling process	5	212	719	18883	0.91	1	// Medtr0007s0140 // Medtr1g013700 // Medtr1g013180 // Medtr8g469090 // Medtr8g469140
GO:0065007	P	biological regulation	17	212	1991	18883	0.91	1	// Medtr0007s0140 // Medtr1g013700 // Medtr7g096780 // Medtr3g053330 // Medtr8g094580 // Medtr2g015050 // Medtr1g013180 // Medtr6g037610 // Medtr5g008790 // Medtr4g088080 // Medtr8g010340 // Medtr1g069960 // Medtr8g059170 // Medtr1g069940 // Medtr4g088900 // Medtr8g469090 // Medtr8g469140
GO:0031326	P	regulation of cellular biosynthetic process	13	212	1166	18883	0.55	1	// Medtr4g088080 // Medtr7g096780 // Medtr3g053330 // Medtr8g094580 // Medtr2g015050 // Medtr6g037610 // Medtr5g008790 // Medtr8g010340 // Medtr1g069960 // Medtr8g059170 // Medtr1g069940 // Medtr4g088900 // Medtr1g013180
GO:0010468	P	regulation of gene expression	13	212	1184	18883	0.57	1	// Medtr4g088080 // Medtr7g096780 // Medtr3g053330 // Medtr8g094580 // Medtr2g015050 // Medtr6g037610 // Medtr5g008790 // Medtr8g010340 // Medtr1g069960 // Medtr8g059170 // Medtr1g069940 // Medtr4g088900 // Medtr1g013180
GO:0006468	P	protein amino acid phosphorylation	23	212	1610	18883	0.14	1	// Medtr8g041660 // Medtr8g445960 // Medtr1g028290 // Medtr1g027580 // Medtr5g065130 // Medtr2g009670 // Medtr7g056667 // Medtr1g013700 // Medtr8g014790 // Medtr1g027670 // Medtr1g040073 // Medtr5g069000 // Medtr7g013680 // Medtr8g044940 // Medtr1g021642 // Medtr3g088750 // Medtr1g012610 // Medtr3g028650 // Medtr1g027660 // Medtr2g064940 // Medtr2g100550 // Medtr7g053200 // Medtr8g014760
GO:0006810	P	transport	9	212	1265	18883	0.95	1	// Medtr6g045087 // Medtr2g017570 // Medtr1g043220 // Medtr5g006070 // Medtr7g087410 // Medtr4g063090 // Medtr3g081640 // Medtr1g108770 // Medtr2g022700
GO:0009308	P	amine metabolic process	9	212	371	18883	0.026	1	// Medtr3g110320 // Medtr4g074670 // Medtr2g099470 // Medtr7g006450 // Medtr8g074335 // Medtr1g083370 // Medtr5g028360 // Medtr4g092590 // Medtr1g062620
GO:0006139	P	nucleobase, nucleoside, nucleotide and nucleic acid metabolic process	19	212	1995	18883	0.81	1	// Medtr4g088080 // Medtr7g096780 // Medtr5g026430 // Medtr3g053330 // Medtr8g094580 // Medtr2g015050 // Medtr5g011780 // Medtr1g013180 // Medtr7g006450 // Medtr6g037610 // Medtr5g008790 // Medtr4g074670 // Medtr8g010340 // Medtr5g028360 // Medtr1g069960 // Medtr8g059170 // Medtr1g069940 // Medtr4g088900 // Medtr1g108770
GO:0019219	P	regulation of nucleobase, nucleoside, nucleotide and nucleic acid metabolic process	13	212	1161	18883	0.54	1	// Medtr4g088080 // Medtr7g096780 // Medtr3g053330 // Medtr8g094580 // Medtr2g015050 // Medtr6g037610 // Medtr5g008790 // Medtr8g010340 // Medtr1g069960 // Medtr8g059170 // Medtr1g069940 // Medtr4g088900 // Medtr1g013180
GO:0043687	P	post-translational protein modification	25	212	1826	18883	0.18	1	// Medtr8g041660 // Medtr8g445960 // Medtr1g028290 // Medtr2g100550 // Medtr1g027580 // Medtr5g065130 // Medtr4g051515 // Medtr2g009670 // Medtr7g056667 // Medtr1g013700 // Medtr8g014790 // Medtr1g027670 // Medtr1g040073 // Medtr5g069000 // Medtr7g013680 // Medtr8g044940 // Medtr1g021642 // Medtr3g088750 // Medtr1g012610 // Medtr3g028650 // Medtr1g027660 // Medtr2g064940 // Medtr3g105730 // Medtr…
GO:0009987	P	cellular process	60	212	7128	18883	1	1	// Medtr5g026430 // Medtr8g041660 // Medtr8g445960 // Medtr5g011780 // Medtr1g012610 // Medtr5g008790 // Medtr1g028290 // Medtr2g100550 // Medtr8g068265 // Medtr7g096780 // Medtr5g065130 // Medtr7g087410 // Medtr1g069960 // Medtr1g069940 // Medtr4g051515 // Medtr1g108770 // Medtr1g062620 // Medtr8g469140 // Medtr7g056667 // Medtr0007s0140 // Medtr1g013700 // Medtr8g014790 // Medtr1g027670 // Medt…
GO:0009889	P	regulation of biosynthetic process	13	212	1166	18883	0.55	1	// Medtr4g088080 // Medtr7g096780 // Medtr3g053330 // Medtr8g094580 // Medtr2g015050 // Medtr6g037610 // Medtr5g008790 // Medtr8g010340 // Medtr1g069960 // Medtr8g059170 // Medtr1g069940 // Medtr4g088900 // Medtr1g013180
GO:0006464	P	protein modification process	25	212	1866	18883	0.21	1	// Medtr8g041660 // Medtr8g445960 // Medtr1g028290 // Medtr2g100550 // Medtr1g027580 // Medtr5g065130 // Medtr4g051515 // Medtr2g009670 // Medtr7g056667 // Medtr1g013700 // Medtr8g014790 // Medtr1g027670 // Medtr1g040073 // Medtr5g069000 // Medtr7g013680 // Medtr8g044940 // Medtr1g021642 // Medtr3g088750 // Medtr1g012610 // Medtr3g028650 // Medtr1g027660 // Medtr2g064940 // Medtr3g105730 // Medtr…
GO:0050794	P	regulation of cellular process	17	212	1946	18883	0.89	1	// Medtr0007s0140 // Medtr1g013700 // Medtr7g096780 // Medtr3g053330 // Medtr8g094580 // Medtr2g015050 // Medtr1g013180 // Medtr6g037610 // Medtr5g008790 // Medtr4g088080 // Medtr8g010340 // Medtr1g069960 // Medtr8g059170 // Medtr1g069940 // Medtr4g088900 // Medtr8g469090 // Medtr8g469140
GO:0006952	P	defense response	8	212	799	18883	0.68	1	// Medtr0007s0140 // Medtr2g035190 // Medtr2g035150 // Medtr2g435310 // Medtr8g079360 // Medtr0391s0020 // Medtr8g079400 // Medtr2g072110
GO:0044106	P	cellular amine metabolic process	6	212	333	18883	0.18	1	// Medtr4g074670 // Medtr7g006450 // Medtr1g083370 // Medtr5g028360 // Medtr4g092590 // Medtr1g062620
GO:0043412	P	macromolecule modification	25	212	1921	18883	0.25	1	// Medtr8g041660 // Medtr8g445960 // Medtr1g028290 // Medtr2g100550 // Medtr1g027580 // Medtr5g065130 // Medtr4g051515 // Medtr2g009670 // Medtr7g056667 // Medtr1g013700 // Medtr8g014790 // Medtr1g027670 // Medtr1g040073 // Medtr5g069000 // Medtr7g013680 // Medtr8g044940 // Medtr1g021642 // Medtr3g088750 // Medtr1g012610 // Medtr3g028650 // Medtr1g027660 // Medtr2g064940 // Medtr3g105730 // Medtr…
GO:0009059	P	macromolecule biosynthetic process	17	212	1843	18883	0.83	1	// Medtr4g088080 // Medtr7g096780 // Medtr3g053330 // Medtr8g094580 // Medtr2g015050 // Medtr4g074670 // Medtr7g006450 // Medtr6g037610 // Medtr5g008790 // Medtr7g111750 // Medtr8g010340 // Medtr5g028360 // Medtr1g069960 // Medtr8g059170 // Medtr1g069940 // Medtr4g088900 // Medtr1g013180
GO:0051171	P	regulation of nitrogen compound metabolic process	13	212	1161	18883	0.54	1	// Medtr4g088080 // Medtr7g096780 // Medtr3g053330 // Medtr8g094580 // Medtr2g015050 // Medtr6g037610 // Medtr5g008790 // Medtr8g010340 // Medtr1g069960 // Medtr8g059170 // Medtr1g069940 // Medtr4g088900 // Medtr1g013180
GO:0043436	P	oxoacid metabolic process	6	212	435	18883	0.37	1	// Medtr4g074670 // Medtr7g006450 // Medtr1g083370 // Medtr5g028360 // Medtr4g092590 // Medtr1g062620
GO:0051234	P	establishment of localization	9	212	1265	18883	0.95	1	// Medtr6g045087 // Medtr2g017570 // Medtr1g043220 // Medtr5g006070 // Medtr7g087410 // Medtr4g063090 // Medtr3g081640 // Medtr1g108770 // Medtr2g022700
GO:0009056	P	catabolic process	5	212	486	18883	0.64	1	// Medtr3g110320 // Medtr4g019225 // Medtr8g074335 // Medtr4g099110 // Medtr2g099470
GO:0016070	P	RNA metabolic process	16	212	1508	18883	0.63	1	// Medtr4g088080 // Medtr7g096780 // Medtr3g053330 // Medtr8g094580 // Medtr2g015050 // Medtr7g006450 // Medtr6g037610 // Medtr5g008790 // Medtr4g074670 // Medtr8g010340 // Medtr5g028360 // Medtr1g069960 // Medtr8g059170 // Medtr1g069940 // Medtr4g088900 // Medtr1g013180
GO:0044238	P	primary metabolic process	61	212	6251	18883	0.92	1	// Medtr5g026430 // Medtr4g066630 // Medtr8g445960 // Medtr5g011780 // Medtr1g012610 // Medtr5g008790 // Medtr1g028290 // Medtr2g100550 // Medtr8g041660 // Medtr8g068265 // Medtr7g096780 // Medtr5g065130 // Medtr1g069960 // Medtr3g028720 // Medtr1g069940 // Medtr4g051515 // Medtr1g108770 // Medtr1g062620 // Medtr2g096030 // Medtr7g056667 // Medtr3g110320 // Medtr1g013700 // Medtr8g014790 // Medtr…
GO:0005975	P	carbohydrate metabolic process	10	212	742	18883	0.33	1	// Medtr3g110320 // Medtr4g066630 // Medtr4g099110 // Medtr2g099470 // Medtr6g078770 // Medtr5g063080 // Medtr8g074335 // Medtr4g066580 // Medtr3g028720 // Medtr2g096030
GO:0042180	P	cellular ketone metabolic process	6	212	441	18883	0.38	1	// Medtr4g074670 // Medtr7g006450 // Medtr1g083370 // Medtr5g028360 // Medtr4g092590 // Medtr1g062620
GO:0006082	P	organic acid metabolic process	6	212	436	18883	0.37	1	// Medtr4g074670 // Medtr7g006450 // Medtr1g083370 // Medtr5g028360 // Medtr4g092590 // Medtr1g062620
GO:0019538	P	protein metabolic process	30	212	3137	18883	0.85	1	// Medtr8g041660 // Medtr8g445960 // Medtr1g028290 // Medtr2g100550 // Medtr1g027580 // Medtr5g065130 // Medtr4g051515 // Medtr2g009670 // Medtr7g056667 // Medtr1g013700 // Medtr8g014790 // Medtr1g027670 // Medtr4g080700 // Medtr7g111750 // Medtr1g040073 // Medtr5g069000 // Medtr7g013680 // Medtr8g044940 // Medtr1g021642 // Medtr3g088750 // Medtr5g028360 // Medtr1g012610 // Medtr3g028650 // Medtr…
GO:0051252	P	regulation of RNA metabolic process	13	212	1160	18883	0.54	1	// Medtr4g088080 // Medtr7g096780 // Medtr3g053330 // Medtr8g094580 // Medtr2g015050 // Medtr6g037610 // Medtr5g008790 // Medtr8g010340 // Medtr1g069960 // Medtr8g059170 // Medtr1g069940 // Medtr4g088900 // Medtr1g013180
GO:0044237	P	cellular metabolic process	52	212	5560	18883	0.95	1	// Medtr5g026430 // Medtr8g041660 // Medtr8g445960 // Medtr5g011780 // Medtr1g012610 // Medtr5g008790 // Medtr1g028290 // Medtr2g100550 // Medtr8g068265 // Medtr7g096780 // Medtr5g065130 // Medtr1g069960 // Medtr1g069940 // Medtr4g051515 // Medtr1g108770 // Medtr1g062620 // Medtr7g056667 // Medtr1g013700 // Medtr8g014790 // Medtr1g027670 // Medtr2g009670 // Medtr7g111750 // Medtr4g088900 // Medtr…
GO:0043170	P	macromolecule metabolic process	48	212	4875	18883	0.87	1	// Medtr8g041660 // Medtr8g445960 // Medtr5g011780 // Medtr1g012610 // Medtr5g008790 // Medtr1g028290 // Medtr2g100550 // Medtr8g010340 // Medtr7g096780 // Medtr5g065130 // Medtr1g069960 // Medtr1g069940 // Medtr4g051515 // Medtr2g009670 // Medtr7g056667 // Medtr3g110320 // Medtr1g013700 // Medtr8g014790 // Medtr1g027670 // Medtr4g099110 // Medtr4g080700 // Medtr7g111750 // Medtr4g088900 // Medtr…
GO:0006355	P	regulation of transcription, DNA-dependent	13	212	1157	18883	0.54	1	// Medtr4g088080 // Medtr7g096780 // Medtr3g053330 // Medtr8g094580 // Medtr2g015050 // Medtr6g037610 // Medtr5g008790 // Medtr8g010340 // Medtr1g069960 // Medtr8g059170 // Medtr1g069940 // Medtr4g088900 // Medtr1g013180
GO:0006796	P	phosphate metabolic process	25	212	1854	18883	0.2	1	// Medtr8g041660 // Medtr8g445960 // Medtr1g028290 // Medtr2g100550 // Medtr1g027580 // Medtr5g065130 // Medtr2g009670 // Medtr7g056667 // Medtr1g013700 // Medtr8g014790 // Medtr1g027670 // Medtr1g108770 // Medtr1g040073 // Medtr5g069000 // Medtr7g013680 // Medtr8g044940 // Medtr1g021642 // Medtr3g088750 // Medtr1g012610 // Medtr3g028650 // Medtr1g027660 // Medtr2g064940 // Medtr3g105730 // Medtr…
GO:0010556	P	regulation of macromolecule biosynthetic process	13	212	1166	18883	0.55	1	// Medtr4g088080 // Medtr7g096780 // Medtr3g053330 // Medtr8g094580 // Medtr2g015050 // Medtr6g037610 // Medtr5g008790 // Medtr8g010340 // Medtr1g069960 // Medtr8g059170 // Medtr1g069940 // Medtr4g088900 // Medtr1g013180
GO:0006350	P	transcription	13	212	1259	18883	0.66	1	// Medtr4g088080 // Medtr7g096780 // Medtr3g053330 // Medtr8g094580 // Medtr2g015050 // Medtr6g037610 // Medtr5g008790 // Medtr8g010340 // Medtr1g069960 // Medtr8g059170 // Medtr1g069940 // Medtr4g088900 // Medtr1g013180
GO:0006351	P	transcription, DNA-dependent	13	212	1259	18883	0.66	1	// Medtr4g088080 // Medtr7g096780 // Medtr3g053330 // Medtr8g094580 // Medtr2g015050 // Medtr6g037610 // Medtr5g008790 // Medtr8g010340 // Medtr1g069960 // Medtr8g059170 // Medtr1g069940 // Medtr4g088900 // Medtr1g013180
GO:0023060	P	signal transmission	5	212	719	18883	0.91	1	// Medtr0007s0140 // Medtr1g013700 // Medtr1g013180 // Medtr8g469090 // Medtr8g469140
GO:0006793	P	phosphorus metabolic process	25	212	1854	18883	0.2	1	// Medtr8g041660 // Medtr8g445960 // Medtr1g028290 // Medtr2g100550 // Medtr1g027580 // Medtr5g065130 // Medtr2g009670 // Medtr7g056667 // Medtr1g013700 // Medtr8g014790 // Medtr1g027670 // Medtr1g108770 // Medtr1g040073 // Medtr5g069000 // Medtr7g013680 // Medtr8g044940 // Medtr1g021642 // Medtr3g088750 // Medtr1g012610 // Medtr3g028650 // Medtr1g027660 // Medtr2g064940 // Medtr3g105730 // Medtr…
GO:0023052	P	signaling	5	212	751	18883	0.93	1	// Medtr0007s0140 // Medtr1g013700 // Medtr1g013180 // Medtr8g469090 // Medtr8g469140
GO:0006519	P	cellular amino acid and derivative metabolic process	7	212	384	18883	0.15	1	// Medtr4g074670 // Medtr7g006450 // Medtr1g083370 // Medtr5g028360 // Medtr4g092590 // Medtr4g019225 // Medtr1g062620
GO:0005506	F	iron ion binding	33	212	796	18883	1.8e-10	4.9e-08	// Medtr7g096340 // Medtr5g007460 // Medtr3g081130 // Medtr2g029560 // Medtr4g074980 // Medtr8g076940 // Medtr5g020020 // Medtr1g062110 // Medtr4g114220 // Medtr5g059140 // Medtr4g104540 // Medtr3g025230 // Medtr2g437880 // Medtr4g083710 // Medtr5g018980 // Medtr1g055325 // Medtr8g046210 // Medtr5g007550 // Medtr5g019010 // Medtr1g101040 // Medtr4g074995 // Medtr1g103680 // Medtr4g029180 // Medtr…
GO:0020037	F	heme binding	29	212	662	18883	7.6e-10	7.8e-08	// Medtr5g007460 // Medtr2g029560 // Medtr4g074980 // Medtr8g076940 // Medtr5g020020 // Medtr7g096340 // Medtr4g114220 // Medtr4g104540 // Medtr3g025230 // Medtr2g437880 // Medtr4g083710 // Medtr5g018980 // Medtr1g055325 // Medtr8g046210 // Medtr5g007550 // Medtr5g019010 // Medtr1g101040 // Medtr4g074995 // Medtr1g103680 // Medtr4g029180 // Medtr4g074990 // Medtr4g054920 // Medtr1g086490 // Medtr…
GO:0046906	F	tetrapyrrole binding	29	212	665	18883	8.4e-10	7.8e-08	// Medtr5g007460 // Medtr2g029560 // Medtr4g074980 // Medtr8g076940 // Medtr5g020020 // Medtr7g096340 // Medtr4g114220 // Medtr4g104540 // Medtr3g025230 // Medtr2g437880 // Medtr4g083710 // Medtr5g018980 // Medtr1g055325 // Medtr8g046210 // Medtr5g007550 // Medtr5g019010 // Medtr1g101040 // Medtr4g074995 // Medtr1g103680 // Medtr4g029180 // Medtr4g074990 // Medtr4g054920 // Medtr1g086490 // Medtr…
GO:0030145	F	manganese ion binding	10	212	65	18883	1e-08	7.1e-07	// Medtr6g005360 // Medtr6g005310 // Medtr7g011340 // Medtr2g045100 // Medtr2g019250 // Medtr6g005330 // Medtr2g031270 // Medtr4g017030 // Medtr6g005340 // Medtr3g019680
GO:0046872	F	metal ion binding	64	212	2983	18883	1.4e-07	5.9e-06	// Medtr7g096340 // Medtr2g045100 // Medtr5g018980 // Medtr3g094630 // Medtr8g023830 // Medtr5g007460 // Medtr4g086740 // Medtr3g081130 // Medtr6g005340 // Medtr2g029560 // Medtr3g081380 // Medtr4g017030 // Medtr4g074980 // Medtr2g019250 // Medtr7g075040 // Medtr2g009670 // Medtr8g076940 // Medtr1g086320 // Medtr6g005360 // Medtr4g019225 // Medtr5g020020 // Medtr2g089210 // Medtr1g062110 // Medtr…
GO:0043169	F	cation binding	64	212	2989	18883	1.5e-07	5.9e-06	// Medtr7g096340 // Medtr2g045100 // Medtr5g018980 // Medtr3g094630 // Medtr8g023830 // Medtr5g007460 // Medtr4g086740 // Medtr3g081130 // Medtr6g005340 // Medtr2g029560 // Medtr3g081380 // Medtr4g017030 // Medtr4g074980 // Medtr2g019250 // Medtr7g075040 // Medtr2g009670 // Medtr8g076940 // Medtr1g086320 // Medtr6g005360 // Medtr4g019225 // Medtr5g020020 // Medtr2g089210 // Medtr1g062110 // Medtr…
GO:0045735	F	nutrient reservoir activity	10	212	90	18883	1.7e-07	5.9e-06	// Medtr6g005360 // Medtr6g005310 // Medtr7g011340 // Medtr2g045100 // Medtr2g019250 // Medtr6g005330 // Medtr2g031270 // Medtr4g017030 // Medtr6g005340 // Medtr3g019680
GO:0043167	F	ion binding	64	212	2992	18883	1.5e-07	5.9e-06	// Medtr7g096340 // Medtr2g045100 // Medtr5g018980 // Medtr3g094630 // Medtr8g023830 // Medtr5g007460 // Medtr4g086740 // Medtr3g081130 // Medtr6g005340 // Medtr2g029560 // Medtr3g081380 // Medtr4g017030 // Medtr4g074980 // Medtr2g019250 // Medtr7g075040 // Medtr2g009670 // Medtr8g076940 // Medtr1g086320 // Medtr6g005360 // Medtr4g019225 // Medtr5g020020 // Medtr2g089210 // Medtr1g062110 // Medtr…
GO:0046914	F	transition metal ion binding	54	212	2411	18883	5.1e-07	1.6e-05	// Medtr7g096340 // Medtr2g045100 // Medtr5g018980 // Medtr3g094630 // Medtr5g007460 // Medtr4g086740 // Medtr3g081130 // Medtr6g005340 // Medtr2g029560 // Medtr3g081380 // Medtr4g017030 // Medtr4g074980 // Medtr2g019250 // Medtr8g076940 // Medtr6g005360 // Medtr5g020020 // Medtr7g011340 // Medtr1g062110 // Medtr4g114220 // Medtr5g059140 // Medtr1g067660 // Medtr4g104540 // Medtr3g025230 // Medtr…
GO:0016491	F	oxidoreductase activity	42	212	1720	18883	1.6e-06	4.5e-05	// Medtr1g062110 // Medtr5g026430 // Medtr3g025230 // Medtr5g007460 // Medtr3g081130 // Medtr1g032140 // Medtr2g029560 // Medtr4g091200 // Medtr4g074980 // Medtr8g076940 // Medtr5g020020 // Medtr7g096340 // Medtr4g114220 // Medtr5g059140 // Medtr5g097900 // Medtr4g104540 // Medtr2g437880 // Medtr4g083710 // Medtr5g018980 // Medtr1g055325 // Medtr8g046210 // Medtr5g007550 // Medtr5g019010 // Medtr…
GO:0016684	F	oxidoreductase activity, acting on peroxide as acceptor	11	212	155	18883	2.6e-06	6e-05	// Medtr1g086490 // Medtr1g086320 // Medtr4g114220 // Medtr3g094630 // Medtr2g029560 // Medtr4g029170 // Medtr4g074980 // Medtr4g074995 // Medtr4g083710 // Medtr4g029180 // Medtr4g074990
GO:0004601	F	peroxidase activity	11	212	155	18883	2.6e-06	6e-05	// Medtr1g086490 // Medtr1g086320 // Medtr4g114220 // Medtr3g094630 // Medtr2g029560 // Medtr4g029170 // Medtr4g074980 // Medtr4g074995 // Medtr4g083710 // Medtr4g029180 // Medtr4g074990
GO:0016209	F	antioxidant activity	11	212	165	18883	4.5e-06	9.7e-05	// Medtr1g086490 // Medtr1g086320 // Medtr4g114220 // Medtr3g094630 // Medtr2g029560 // Medtr4g029170 // Medtr4g074980 // Medtr4g074995 // Medtr4g083710 // Medtr4g029180 // Medtr4g074990
GO:0016705	F	oxidoreductase activity, acting on paired donors, with incorporation or reduction of molecular oxygen	23	212	695	18883	5.3e-06	0.00011	// Medtr7g096340 // Medtr5g007460 // Medtr1g032140 // Medtr8g076940 // Medtr5g020020 // Medtr1g062110 // Medtr5g059140 // Medtr4g104540 // Medtr1g101040 // Medtr2g437880 // Medtr5g018980 // Medtr1g055325 // Medtr8g046210 // Medtr5g007550 // Medtr5g019010 // Medtr8g093930 // Medtr3g025230 // Medtr1g103680 // Medtr4g054920 // Medtr1g091023 // Medtr0056s0160 // Medtr4g104550 // Medtr4g104570
GO:0016747	F	transferase activity, transferring acyl groups other than amino-acyl groups	10	212	200	18883	0.00012	0.0023	// Medtr5g007717 // Medtr1g097935 // Medtr7g016720 // Medtr2g041620 // Medtr7g016700 // Medtr7g016800 // Medtr5g007730 // Medtr1g098140 // Medtr7g016780 // Medtr7g016820
GO:0009055	F	electron carrier activity	20	212	694	18883	0.00014	0.0025	// Medtr4g054920 // Medtr5g018980 // Medtr5g020020 // Medtr1g091023 // Medtr1g055325 // Medtr5g007550 // Medtr7g096340 // Medtr8g046210 // Medtr5g007460 // Medtr4g086740 // Medtr5g019010 // Medtr4g086710 // Medtr2g437880 // Medtr3g025230 // Medtr4g104570 // Medtr4g104540 // Medtr4g104550 // Medtr1g103680 // Medtr8g076940 // Medtr1g101040
GO:0016746	F	transferase activity, transferring acyl groups	10	212	245	18883	0.00058	0.0096	// Medtr5g007717 // Medtr1g097935 // Medtr7g016720 // Medtr2g041620 // Medtr7g016700 // Medtr7g016800 // Medtr5g007730 // Medtr1g098140 // Medtr7g016780 // Medtr7g016820
GO:0004867	F	serine-type endopeptidase inhibitor activity	5	212	70	18883	0.0015	0.023	// Medtr7g077180 // Medtr1g075340 // Medtr1g075410 // Medtr5g090250 // Medtr1g075380
GO:0005509	F	calcium ion binding	10	212	296	18883	0.0023	0.034	// Medtr3g088750 // Medtr1g027660 // Medtr2g089210 // Medtr4g103630 // Medtr8g023830 // Medtr2g086560 // Medtr1g027580 // Medtr7g075040 // Medtr2g009670 // Medtr1g071150
GO:0003824	F	catalytic activity	115	212	8457	18883	0.0037	0.052	// Medtr4g087970 // Medtr5g026430 // Medtr8g093930 // Medtr5g065130 // Medtr1g108770 // Medtr8g076940 // Medtr3g110320 // Medtr1g013700 // Medtr8g014790 // Medtr1g097935 // Medtr5g020020 // Medtr7g096340 // Medtr4g114220 // Medtr7g011900 // Medtr7g024520 // Medtr5g078020 // Medtr4g104540 // Medtr2g072110 // Medtr5g069000 // Medtr8g044940 // Medtr3g088750 // Medtr5g019010 // Medtr5g028360 // Medtr…
GO:0008168	F	methyltransferase activity	7	212	189	18883	0.0064	0.085	// Medtr7g024500 // Medtr1g036490 // Medtr7g012040 // Medtr7g011900 // Medtr7g024520 // Medtr1g036510 // Medtr4g088200
GO:0016741	F	transferase activity, transferring one-carbon groups	7	212	193	18883	0.0071	0.091	// Medtr7g024500 // Medtr1g036490 // Medtr7g012040 // Medtr7g011900 // Medtr7g024520 // Medtr1g036510 // Medtr4g088200
GO:0016740	F	transferase activity	43	212	2793	18883	0.019	0.23	// Medtr8g041660 // Medtr8g445960 // Medtr1g036490 // Medtr1g028290 // Medtr8g068265 // Medtr1g027580 // Medtr5g065130 // Medtr2g009670 // Medtr7g016820 // Medtr7g056667 // Medtr1g013700 // Medtr8g014790 // Medtr1g097935 // Medtr1g027670 // Medtr7g024500 // Medtr5g007717 // Medtr4g088200 // Medtr7g011900 // Medtr7g024520 // Medtr5g007730 // Medtr2g041620 // Medtr1g040073 // Medtr5g069000 // Medtr…
GO:0004866	F	endopeptidase inhibitor activity	5	212	136	18883	0.021	0.23	// Medtr7g077180 // Medtr1g075340 // Medtr1g075410 // Medtr5g090250 // Medtr1g075380
GO:0030414	F	peptidase inhibitor activity	5	212	136	18883	0.021	0.23	// Medtr7g077180 // Medtr1g075340 // Medtr1g075410 // Medtr5g090250 // Medtr1g075380
GO:0004857	F	enzyme inhibitor activity	7	212	308	18883	0.062	0.67	// Medtr7g077180 // Medtr1g075340 // Medtr4g087970 // Medtr1g075380 // Medtr5g090250 // Medtr2g033630 // Medtr1g075410
GO:0004713	F	protein tyrosine kinase activity	23	212	1472	18883	0.069	0.7	// Medtr8g041660 // Medtr8g445960 // Medtr1g028290 // Medtr1g027580 // Medtr5g065130 // Medtr2g009670 // Medtr7g056667 // Medtr1g013700 // Medtr8g014790 // Medtr1g027670 // Medtr1g040073 // Medtr5g069000 // Medtr7g013680 // Medtr8g044940 // Medtr1g021642 // Medtr3g088750 // Medtr1g012610 // Medtr3g028650 // Medtr1g027660 // Medtr2g064940 // Medtr2g100550 // Medtr7g053200 // Medtr8g014760
GO:0004553	F	hydrolase activity, hydrolyzing O-glycosyl compounds	8	212	382	18883	0.07	0.7	// Medtr3g110320 // Medtr4g066630 // Medtr4g099110 // Medtr2g099470 // Medtr8g074335 // Medtr4g066580 // Medtr3g028720 // Medtr2g096030
GO:0016798	F	hydrolase activity, acting on glycosyl bonds	8	212	391	18883	0.078	0.75	// Medtr3g110320 // Medtr4g066630 // Medtr4g099110 // Medtr2g099470 // Medtr8g074335 // Medtr4g066580 // Medtr3g028720 // Medtr2g096030
GO:0016706	F	oxidoreductase activity, acting on paired donors, with incorporation or reduction of molecular oxygen, 2-oxoglutarate as one donor, and incorporation of one atom each of oxygen into both donors	5	212	211	18883	0.093	0.87	// Medtr1g032140 // Medtr1g062110 // Medtr5g059140 // Medtr0056s0160 // Medtr8g093930
GO:0000166	F	nucleotide binding	36	212	4045	18883	0.95	1	// Medtr1g018610 // Medtr5g026430 // Medtr8g041660 // Medtr8g445960 // Medtr1g012610 // Medtr1g028290 // Medtr1g027580 // Medtr5g065130 // Medtr4g091200 // Medtr1g108770 // Medtr7g056667 // Medtr1g013700 // Medtr8g014790 // Medtr1g027670 // Medtr2g009670 // Medtr7g074865 // Medtr1g040073 // Medtr5g069000 // Medtr7g013680 // Medtr8g044940 // Medtr4g070370 // Medtr1g021642 // Medtr3g088750 // Medtr…
GO:0008270	F	zinc ion binding	8	212	1387	18883	0.99	1	// Medtr4g125720 // Medtr5g069480 // Medtr7g102960 // Medtr3g081380 // Medtr3g099300 // Medtr1g075780 // Medtr1g067660 // Medtr2g105850
GO:0005488	F	binding	141	212	13289	18883	0.9	1	// Medtr5g026430 // Medtr6g037610 // Medtr5g008790 // Medtr2g015050 // Medtr5g065130 // Medtr3g087480 // Medtr1g108770 // Medtr1g090697 // Medtr2g100460 // Medtr1g013700 // Medtr8g014790 // Medtr5g020020 // Medtr7g096340 // Medtr4g114220 // Medtr7g111750 // Medtr2g072110 // Medtr5g069000 // Medtr8g044940 // Medtr7g070440 // Medtr3g088750 // Medtr5g069480 // Medtr2g031270 // Medtr5g019010 // Medtr…
GO:0003676	F	nucleic acid binding	23	212	3032	18883	0.99	1	// Medtr1g077300 // Medtr8g027345 // Medtr4g074670 // Medtr5g008790 // Medtr2g015050 // Medtr3g081380 // Medtr1g069960 // Medtr1g069940 // Medtr1g090697 // Medtr3g053330 // Medtr8g086640 // Medtr7g111750 // Medtr4g088900 // Medtr4g125720 // Medtr7g096780 // Medtr6g037610 // Medtr8g010340 // Medtr1g013180 // Medtr4g088080 // Medtr8g094580 // Medtr8g059170 // Medtr1g043050 // Medtr3g450310
GO:0003677	F	DNA binding	20	212	1964	18883	0.71	1	// Medtr1g077300 // Medtr4g088080 // Medtr7g096780 // Medtr3g053330 // Medtr8g094580 // Medtr2g015050 // Medtr8g027345 // Medtr4g088900 // Medtr8g086640 // Medtr6g037610 // Medtr5g008790 // Medtr8g010340 // Medtr3g081380 // Medtr3g450310 // Medtr1g069960 // Medtr8g059170 // Medtr1g069940 // Medtr1g043050 // Medtr1g013180 // Medtr1g090697
GO:0017076	F	purine nucleotide binding	29	212	2994	18883	0.83	1	// Medtr8g041660 // Medtr8g445960 // Medtr1g028290 // Medtr1g027580 // Medtr5g065130 // Medtr4g091200 // Medtr1g108770 // Medtr7g056667 // Medtr1g013700 // Medtr8g014790 // Medtr1g027670 // Medtr2g009670 // Medtr1g040073 // Medtr5g069000 // Medtr7g013680 // Medtr8g044940 // Medtr1g021642 // Medtr3g088750 // Medtr4g108163 // Medtr5g028360 // Medtr1g012610 // Medtr3g028650 // Medtr1g027660 // Medtr…
GO:0005524	F	ATP binding	28	212	2625	18883	0.64	1	// Medtr8g041660 // Medtr8g445960 // Medtr1g028290 // Medtr1g027580 // Medtr5g065130 // Medtr1g108770 // Medtr7g056667 // Medtr1g013700 // Medtr8g014790 // Medtr1g027670 // Medtr2g009670 // Medtr1g040073 // Medtr5g069000 // Medtr7g013680 // Medtr8g044940 // Medtr1g021642 // Medtr3g088750 // Medtr4g108163 // Medtr5g028360 // Medtr1g012610 // Medtr3g028650 // Medtr1g027660 // Medtr2g064940 // Medtr…
GO:0016787	F	hydrolase activity	20	212	2748	18883	0.99	1	// Medtr3g110320 // Medtr4g066630 // Medtr4g099110 // Medtr2g099470 // Medtr7g006450 // Medtr4g087970 // Medtr3g105730 // Medtr8g074335 // Medtr2g097540 // Medtr8g013090 // Medtr4g080700 // Medtr5g078020 // Medtr8g015910 // Medtr4g108163 // Medtr3g028720 // Medtr2g033630 // Medtr4g066580 // Medtr1g108770 // Medtr2g096030 // Medtr2g072110
GO:0016301	F	kinase activity	23	212	1782	18883	0.27	1	// Medtr8g041660 // Medtr8g445960 // Medtr1g028290 // Medtr1g027580 // Medtr5g065130 // Medtr2g009670 // Medtr7g056667 // Medtr1g013700 // Medtr8g014790 // Medtr1g027670 // Medtr1g040073 // Medtr5g069000 // Medtr7g013680 // Medtr8g044940 // Medtr1g021642 // Medtr3g088750 // Medtr1g012610 // Medtr3g028650 // Medtr1g027660 // Medtr2g064940 // Medtr2g100550 // Medtr7g053200 // Medtr8g014760
GO:0016788	F	hydrolase activity, acting on ester bonds	6	212	602	18883	0.67	1	// Medtr7g006450 // Medtr4g087970 // Medtr3g105730 // Medtr8g013090 // Medtr2g033630 // Medtr8g015910
GO:0022892	F	substrate-specific transporter activity	6	212	440	18883	0.38	1	// Medtr6g045087 // Medtr1g043220 // Medtr5g006070 // Medtr2g015310 // Medtr3g081640 // Medtr1g108770
GO:0016773	F	phosphotransferase activity, alcohol group as acceptor	23	212	1767	18883	0.26	1	// Medtr8g041660 // Medtr8g445960 // Medtr1g028290 // Medtr1g027580 // Medtr5g065130 // Medtr2g009670 // Medtr7g056667 // Medtr1g013700 // Medtr8g014790 // Medtr1g027670 // Medtr1g040073 // Medtr5g069000 // Medtr7g013680 // Medtr8g044940 // Medtr1g021642 // Medtr3g088750 // Medtr1g012610 // Medtr3g028650 // Medtr1g027660 // Medtr2g064940 // Medtr2g100550 // Medtr7g053200 // Medtr8g014760
GO:0016772	F	transferase activity, transferring phosphorus-containing groups	23	212	2009	18883	0.49	1	// Medtr8g041660 // Medtr8g445960 // Medtr1g028290 // Medtr1g027580 // Medtr5g065130 // Medtr2g009670 // Medtr7g056667 // Medtr1g013700 // Medtr8g014790 // Medtr1g027670 // Medtr1g040073 // Medtr5g069000 // Medtr7g013680 // Medtr8g044940 // Medtr1g021642 // Medtr3g088750 // Medtr1g012610 // Medtr3g028650 // Medtr1g027660 // Medtr2g064940 // Medtr2g100550 // Medtr7g053200 // Medtr8g014760
GO:0015075	F	ion transmembrane transporter activity	5	212	268	18883	0.19	1	// Medtr1g043220 // Medtr6g045087 // Medtr3g081640 // Medtr1g108770 // Medtr2g015310
GO:0032559	F	adenyl ribonucleotide binding	28	212	2626	18883	0.65	1	// Medtr8g041660 // Medtr8g445960 // Medtr1g028290 // Medtr1g027580 // Medtr5g065130 // Medtr1g108770 // Medtr7g056667 // Medtr1g013700 // Medtr8g014790 // Medtr1g027670 // Medtr2g009670 // Medtr1g040073 // Medtr5g069000 // Medtr7g013680 // Medtr8g044940 // Medtr1g021642 // Medtr3g088750 // Medtr4g108163 // Medtr5g028360 // Medtr1g012610 // Medtr3g028650 // Medtr1g027660 // Medtr2g064940 // Medtr…
GO:0032555	F	purine ribonucleotide binding	28	212	2875	18883	0.82	1	// Medtr8g041660 // Medtr8g445960 // Medtr1g028290 // Medtr1g027580 // Medtr5g065130 // Medtr1g108770 // Medtr7g056667 // Medtr1g013700 // Medtr8g014790 // Medtr1g027670 // Medtr2g009670 // Medtr1g040073 // Medtr5g069000 // Medtr7g013680 // Medtr8g044940 // Medtr1g021642 // Medtr3g088750 // Medtr4g108163 // Medtr5g028360 // Medtr1g012610 // Medtr3g028650 // Medtr1g027660 // Medtr2g064940 // Medtr…
GO:0032553	F	ribonucleotide binding	28	212	2875	18883	0.82	1	// Medtr8g041660 // Medtr8g445960 // Medtr1g028290 // Medtr1g027580 // Medtr5g065130 // Medtr1g108770 // Medtr7g056667 // Medtr1g013700 // Medtr8g014790 // Medtr1g027670 // Medtr2g009670 // Medtr1g040073 // Medtr5g069000 // Medtr7g013680 // Medtr8g044940 // Medtr1g021642 // Medtr3g088750 // Medtr4g108163 // Medtr5g028360 // Medtr1g012610 // Medtr3g028650 // Medtr1g027660 // Medtr2g064940 // Medtr…
GO:0016874	F	ligase activity	6	212	328	18883	0.17	1	// Medtr4g074670 // Medtr7g006450 // Medtr8g028920 // Medtr5g028360 // Medtr4g051515 // Medtr1g062620
GO:0022891	F	substrate-specific transmembrane transporter activity	6	212	395	18883	0.29	1	// Medtr6g045087 // Medtr1g043220 // Medtr5g006070 // Medtr2g015310 // Medtr3g081640 // Medtr1g108770
GO:0005215	F	transporter activity	10	212	748	18883	0.33	1	// Medtr4g063090 // Medtr6g045087 // Medtr2g017570 // Medtr1g043220 // Medtr5g006070 // Medtr7g087410 // Medtr2g015310 // Medtr3g081640 // Medtr1g108770 // Medtr2g022700
GO:0030554	F	adenyl nucleotide binding	29	212	2740	18883	0.66	1	// Medtr8g041660 // Medtr8g445960 // Medtr1g028290 // Medtr1g027580 // Medtr5g065130 // Medtr4g091200 // Medtr1g108770 // Medtr7g056667 // Medtr1g013700 // Medtr8g014790 // Medtr1g027670 // Medtr2g009670 // Medtr1g040073 // Medtr5g069000 // Medtr7g013680 // Medtr8g044940 // Medtr1g021642 // Medtr3g088750 // Medtr4g108163 // Medtr5g028360 // Medtr1g012610 // Medtr3g028650 // Medtr1g027660 // Medtr…
GO:0005515	F	protein binding	33	212	5284	18883	1	1	// Medtr1g077300 // Medtr3g081130 // Medtr1g027580 // Medtr3g085160 // Medtr4g015930 // Medtr3g087480 // Medtr8g432490 // Medtr1g090697 // Medtr8g479250 // Medtr2g100460 // Medtr8g432450 // Medtr2g009670 // Medtr8g086640 // Medtr8g469140 // Medtr2g039620 // Medtr3g064780 // Medtr8g469090 // Medtr7g070440 // Medtr3g467420 // Medtr0007s0140 // Medtr3g088750 // Medtr5g069480 // Medtr7g114130 // Medt…
GO:0001883	F	purine nucleoside binding	29	212	2740	18883	0.66	1	// Medtr8g041660 // Medtr8g445960 // Medtr1g028290 // Medtr1g027580 // Medtr5g065130 // Medtr4g091200 // Medtr1g108770 // Medtr7g056667 // Medtr1g013700 // Medtr8g014790 // Medtr1g027670 // Medtr2g009670 // Medtr1g040073 // Medtr5g069000 // Medtr7g013680 // Medtr8g044940 // Medtr1g021642 // Medtr3g088750 // Medtr4g108163 // Medtr5g028360 // Medtr1g012610 // Medtr3g028650 // Medtr1g027660 // Medtr…
GO:0001882	F	nucleoside binding	29	212	2740	18883	0.66	1	// Medtr8g041660 // Medtr8g445960 // Medtr1g028290 // Medtr1g027580 // Medtr5g065130 // Medtr4g091200 // Medtr1g108770 // Medtr7g056667 // Medtr1g013700 // Medtr8g014790 // Medtr1g027670 // Medtr2g009670 // Medtr1g040073 // Medtr5g069000 // Medtr7g013680 // Medtr8g044940 // Medtr1g021642 // Medtr3g088750 // Medtr4g108163 // Medtr5g028360 // Medtr1g012610 // Medtr3g028650 // Medtr1g027660 // Medtr…
GO:0030528	F	transcription regulator activity	11	212	762	18883	0.24	1	// Medtr4g088080 // Medtr7g096780 // Medtr3g053330 // Medtr6g037610 // Medtr5g008790 // Medtr2g015050 // Medtr1g069960 // Medtr8g010340 // Medtr1g069940 // Medtr4g088900 // Medtr1g013180
GO:0004674	F	protein serine/threonine kinase activity	18	212	1190	18883	0.13	1	// Medtr5g069000 // Medtr1g013700 // Medtr8g014790 // Medtr1g027670 // Medtr1g027660 // Medtr2g064940 // Medtr1g021642 // Medtr3g088750 // Medtr2g100550 // Medtr1g028290 // Medtr8g041660 // Medtr7g053200 // Medtr8g014760 // Medtr1g027580 // Medtr5g065130 // Medtr1g040073 // Medtr2g009670 // Medtr7g056667
GO:0004672	F	protein kinase activity	23	212	1634	18883	0.16	1	// Medtr8g041660 // Medtr8g445960 // Medtr1g028290 // Medtr1g027580 // Medtr5g065130 // Medtr2g009670 // Medtr7g056667 // Medtr1g013700 // Medtr8g014790 // Medtr1g027670 // Medtr1g040073 // Medtr5g069000 // Medtr7g013680 // Medtr8g044940 // Medtr1g021642 // Medtr3g088750 // Medtr1g012610 // Medtr3g028650 // Medtr1g027660 // Medtr2g064940 // Medtr2g100550 // Medtr7g053200 // Medtr8g014760
GO:0030234	F	enzyme regulator activity	7	212	413	18883	0.19	1	// Medtr7g077180 // Medtr1g075340 // Medtr4g087970 // Medtr1g075380 // Medtr5g090250 // Medtr2g033630 // Medtr1g075410
GO:0003700	F	transcription factor activity	10	212	667	18883	0.22	1	// Medtr4g088080 // Medtr7g096780 // Medtr3g053330 // Medtr6g037610 // Medtr5g008790 // Medtr2g015050 // Medtr1g069960 // Medtr8g010340 // Medtr1g069940 // Medtr4g088900
GO:0022857	F	transmembrane transporter activity	7	212	567	18883	0.45	1	// Medtr6g045087 // Medtr1g043220 // Medtr5g006070 // Medtr7g087410 // Medtr2g015310 // Medtr3g081640 // Medtr1g108770
GO:0048046	C	apoplast	11	212	79	18883	4.7e-09	1.2e-07	// Medtr6g005360 // Medtr6g005310 // Medtr7g011340 // Medtr2g045100 // Medtr2g019250 // Medtr6g005330 // Medtr2g031270 // Medtr4g017030 // Medtr6g005340 // Medtr4g019225 // Medtr3g019680
GO:0005576	C	extracellular region	12	212	179	18883	1.6e-06	2e-05	// Medtr7g077180 // Medtr6g005360 // Medtr6g005310 // Medtr7g011340 // Medtr2g045100 // Medtr2g019250 // Medtr6g005330 // Medtr2g031270 // Medtr4g017030 // Medtr6g005340 // Medtr4g019225 // Medtr3g019680
GO:0016020	C	membrane	11	212	1174	18883	0.77	1	// Medtr5g026430 // Medtr4g063090 // Medtr6g045087 // Medtr2g017570 // Medtr1g043220 // Medtr5g006070 // Medtr7g087410 // Medtr2g015310 // Medtr3g081640 // Medtr1g108770 // Medtr2g022700
GO:0044424	C	intracellular part	9	212	1918	18883	1	1	// Medtr4g088900 // Medtr4g074670 // Medtr6g087770 // Medtr7g006450 // Medtr7g111750 // Medtr5g028360 // Medtr4g051515 // Medtr1g108770 // Medtr8g086640
GO:0044425	C	membrane part	5	212	589	18883	0.79	1	// Medtr1g043220 // Medtr1g108770 // Medtr3g081640 // Medtr5g026430 // Medtr2g022700
GO:0005622	C	intracellular	11	212	2316	18883	1	1	// Medtr4g088900 // Medtr4g074670 // Medtr6g087770 // Medtr7g006450 // Medtr5g069480 // Medtr7g111750 // Medtr5g028360 // Medtr1g067660 // Medtr4g051515 // Medtr1g108770 // Medtr8g086640
GO:0032991	C	macromolecular complex	5	212	1039	18883	0.99	1	// Medtr8g086640 // Medtr4g051515 // Medtr1g108770 // Medtr7g111750 // Medtr6g087770
GO:0044464	C	cell part	21	212	3265	18883	1	1	// Medtr4g088900 // Medtr4g063090 // Medtr5g026430 // Medtr5g028360 // Medtr4g074670 // Medtr6g087770 // Medtr2g017570 // Medtr7g006450 // Medtr5g069480 // Medtr7g111750 // Medtr3g081640 // Medtr1g043220 // Medtr5g006070 // Medtr7g087410 // Medtr2g015310 // Medtr6g045087 // Medtr1g067660 // Medtr4g051515 // Medtr1g108770 // Medtr8g086640 // Medtr2g022700
GO:0005623	C	cell	21	212	3265	18883	1	1	// Medtr4g088900 // Medtr4g063090 // Medtr5g026430 // Medtr5g028360 // Medtr4g074670 // Medtr6g087770 // Medtr2g017570 // Medtr7g006450 // Medtr5g069480 // Medtr7g111750 // Medtr3g081640 // Medtr1g043220 // Medtr5g006070 // Medtr7g087410 // Medtr2g015310 // Medtr6g045087 // Medtr1g067660 // Medtr4g051515 // Medtr1g108770 // Medtr8g086640 // Medtr2g022700

## Sheet: Mt 5xC upregualte GO enrichment
GO_acc	term_type	Term	queryitem	querytotal	bgitem	bgtotal	pvalue	FDR	entries
GO:0055114	P	oxidation reduction	56	253	1527	18883	6.9e-12	2e-09	// Medtr1g066640 // Medtr6g072650 // Medtr1g107300 // Medtr1g107295 // Medtr4g019225 // Medtr5g007460 // Medtr4g131180 // Medtr6g072710 // Medtr7g113410 // Medtr4g074980 // Medtr8g018690 // Medtr6g041980 // Medtr8g035810 // Medtr4g020110 // Medtr7g096340 // Medtr4g114220 // Medtr1g103680 // Medtr7g451860 // Medtr5g097900 // Medtr5g031305 // Medtr4g104540 // Medtr8g033380 // Medtr4g051622 // Medtr…
GO:0008152	P	metabolic process	147	253	8462	18883	1.7e-05	0.0017	// Medtr5g028360 // Medtr6g036840 // Medtr6g037610 // Medtr5g036290 // Medtr3g028650 // Medtr5g065130 // Medtr4g128990 // Medtr6g041980 // Medtr3g110320 // Medtr1g097935 // Medtr5g041400 // Medtr7g096340 // Medtr4g114220 // Medtr1g074230 // Medtr4g080700 // Medtr7g451860 // Medtr4g036090 // Medtr4g104540 // Medtr4g051622 // Medtr5g069000 // Medtr8g044940 // Medtr4g114000 // Medtr5g008790 // Medtr…
GO:0006979	P	response to oxidative stress	11	253	155	18883	1.3e-05	0.0017	// Medtr3g094670 // Medtr1g066640 // Medtr1g086490 // Medtr4g114220 // Medtr3g094630 // Medtr4g029170 // Medtr4g074980 // Medtr4g074995 // Medtr4g083710 // Medtr4g029180 // Medtr4g074990
GO:0042221	P	response to chemical stimulus	12	253	238	18883	0.00013	0.0095	// Medtr3g094670 // Medtr1g066640 // Medtr1g086490 // Medtr4g114220 // Medtr3g094630 // Medtr7g087410 // Medtr4g029170 // Medtr4g074980 // Medtr4g074995 // Medtr4g083710 // Medtr4g029180 // Medtr4g074990
GO:0006950	P	response to stress	25	253	1087	18883	0.0068	0.39	// Medtr1g066640 // Medtr5g011780 // Medtr1g075340 // Medtr4g074980 // Medtr8g079360 // Medtr8g079400 // Medtr3g435040 // Medtr4g120970 // Medtr4g114220 // Medtr1g075380 // Medtr4g083710 // Medtr1g075410 // Medtr6g033450 // Medtr2g435310 // Medtr4g074995 // Medtr4g029180 // Medtr4g074990 // Medtr3g094670 // Medtr2g035190 // Medtr1g086490 // Medtr8g079450 // Medtr3g094630 // Medtr8g032420 // Medtr…
GO:0050896	P	response to stimulus	26	253	1164	18883	0.0082	0.4	// Medtr1g066640 // Medtr5g011780 // Medtr1g075340 // Medtr7g087410 // Medtr4g074980 // Medtr8g079360 // Medtr8g079400 // Medtr3g435040 // Medtr4g120970 // Medtr4g114220 // Medtr1g075380 // Medtr4g083710 // Medtr1g075410 // Medtr6g033450 // Medtr2g435310 // Medtr4g074995 // Medtr4g029180 // Medtr4g074990 // Medtr3g094670 // Medtr2g035190 // Medtr1g086490 // Medtr8g079450 // Medtr3g094630 // Medtr…
GO:0032774	P	RNA biosynthetic process	15	253	1260	18883	0.72	1	// Medtr7g112330 // Medtr4g088080 // Medtr7g096780 // Medtr4g098630 // Medtr3g101520 // Medtr5g041400 // Medtr1g074230 // Medtr5g008790 // Medtr8g010340 // Medtr5g046830 // Medtr6g037610 // Medtr7g057160 // Medtr4g088900 // Medtr1g013180 // Medtr8g059170
GO:0019222	P	regulation of metabolic process	15	253	1229	18883	0.68	1	// Medtr7g112330 // Medtr4g088080 // Medtr7g096780 // Medtr4g098630 // Medtr3g101520 // Medtr5g041400 // Medtr1g074230 // Medtr5g008790 // Medtr8g010340 // Medtr5g046830 // Medtr6g037610 // Medtr7g057160 // Medtr4g088900 // Medtr1g013180 // Medtr8g059170
GO:0031326	P	regulation of cellular biosynthetic process	15	253	1166	18883	0.6	1	// Medtr7g112330 // Medtr4g088080 // Medtr7g096780 // Medtr4g098630 // Medtr3g101520 // Medtr5g041400 // Medtr1g074230 // Medtr5g008790 // Medtr8g010340 // Medtr5g046830 // Medtr6g037610 // Medtr7g057160 // Medtr4g088900 // Medtr1g013180 // Medtr8g059170
GO:0031323	P	regulation of cellular metabolic process	15	253	1207	18883	0.65	1	// Medtr7g112330 // Medtr4g088080 // Medtr7g096780 // Medtr4g098630 // Medtr3g101520 // Medtr5g041400 // Medtr1g074230 // Medtr5g008790 // Medtr8g010340 // Medtr5g046830 // Medtr6g037610 // Medtr7g057160 // Medtr4g088900 // Medtr1g013180 // Medtr8g059170
GO:0019752	P	carboxylic acid metabolic process	6	253	435	18883	0.53	1	// Medtr4g020110 // Medtr4g074670 // Medtr7g006450 // Medtr1g083370 // Medtr5g028360 // Medtr1g062620
GO:0044249	P	cellular biosynthetic process	29	253	2392	18883	0.74	1	// Medtr4g074670 // Medtr7g057160 // Medtr5g008790 // Medtr8g068265 // Medtr8g091320 // Medtr1g062620 // Medtr6g041980 // Medtr4g020110 // Medtr5g041400 // Medtr8g087930 // Medtr1g074230 // Medtr4g036090 // Medtr3g101520 // Medtr4g088900 // Medtr7g096780 // Medtr4g098630 // Medtr4g109580 // Medtr5g046830 // Medtr3g075260 // Medtr6g007070 // Medtr5g028360 // Medtr6g037610 // Medtr8g010340 // Medtr…
GO:0034641	P	cellular nitrogen compound metabolic process	7	253	434	18883	0.37	1	// Medtr4g020110 // Medtr4g074670 // Medtr7g006450 // Medtr1g083370 // Medtr6g007070 // Medtr5g028360 // Medtr1g062620
GO:0006807	P	nitrogen compound metabolic process	27	253	2359	18883	0.83	1	// Medtr4g074670 // Medtr5g011780 // Medtr5g008790 // Medtr7g057160 // Medtr1g062620 // Medtr3g110320 // Medtr4g020110 // Medtr5g041400 // Medtr1g074230 // Medtr3g101520 // Medtr4g088900 // Medtr7g096780 // Medtr4g098630 // Medtr1g083370 // Medtr4g109580 // Medtr5g046830 // Medtr3g075260 // Medtr6g007070 // Medtr5g028360 // Medtr6g037610 // Medtr8g010340 // Medtr1g013180 // Medtr7g112330 // Medtr…
GO:0045449	P	regulation of transcription	15	253	1157	18883	0.59	1	// Medtr7g112330 // Medtr4g088080 // Medtr7g096780 // Medtr4g098630 // Medtr3g101520 // Medtr5g041400 // Medtr1g074230 // Medtr5g008790 // Medtr8g010340 // Medtr5g046830 // Medtr6g037610 // Medtr7g057160 // Medtr4g088900 // Medtr1g013180 // Medtr8g059170
GO:0044281	P	small molecule metabolic process	12	253	1027	18883	0.73	1	// Medtr4g020110 // Medtr4g074670 // Medtr7g006450 // Medtr5g037890 // Medtr7g102960 // Medtr1g083370 // Medtr6g007070 // Medtr8g091320 // Medtr5g028360 // Medtr4g019225 // Medtr1g062620 // Medtr6g041980
GO:0034645	P	cellular macromolecule biosynthetic process	21	253	1840	18883	0.81	1	// Medtr5g041400 // Medtr7g112330 // Medtr4g088080 // Medtr7g096780 // Medtr4g098630 // Medtr4g074670 // Medtr7g006450 // Medtr1g074230 // Medtr4g109580 // Medtr5g008790 // Medtr8g010340 // Medtr5g046830 // Medtr3g075260 // Medtr5g028360 // Medtr6g037610 // Medtr7g057160 // Medtr3g062600 // Medtr4g088900 // Medtr1g013180 // Medtr8g059170 // Medtr3g101520
GO:0009058	P	biosynthetic process	38	253	2448	18883	0.19	1	// Medtr5g007717 // Medtr4g074670 // Medtr7g057160 // Medtr6g037610 // Medtr5g008790 // Medtr8g068265 // Medtr7g016800 // Medtr8g091320 // Medtr1g062620 // Medtr7g016820 // Medtr4g020110 // Medtr1g097935 // Medtr5g041400 // Medtr8g087930 // Medtr1g074230 // Medtr4g036090 // Medtr6g041980 // Medtr5g007730 // Medtr3g101520 // Medtr4g088900 // Medtr1g062500 // Medtr7g096780 // Medtr4g098630 // Medtr…
GO:0050789	P	regulation of biological process	19	253	1971	18883	0.95	1	// Medtr7g112330 // Medtr4g088080 // Medtr7g096780 // Medtr4g098630 // Medtr3g101520 // Medtr8g032420 // Medtr1g013180 // Medtr5g041400 // Medtr5g037890 // Medtr1g074230 // Medtr5g008790 // Medtr8g010340 // Medtr5g046830 // Medtr6g037610 // Medtr7g057160 // Medtr4g088900 // Medtr8g469090 // Medtr8g059170 // Medtr8g469140
GO:0080090	P	regulation of primary metabolic process	15	253	1173	18883	0.61	1	// Medtr7g112330 // Medtr4g088080 // Medtr7g096780 // Medtr4g098630 // Medtr3g101520 // Medtr5g041400 // Medtr1g074230 // Medtr5g008790 // Medtr8g010340 // Medtr5g046830 // Medtr6g037610 // Medtr7g057160 // Medtr4g088900 // Medtr1g013180 // Medtr8g059170
GO:0044267	P	cellular protein metabolic process	27	253	2672	18883	0.96	1	// Medtr5g028360 // Medtr8g445960 // Medtr6g036840 // Medtr1g028290 // Medtr1g027580 // Medtr5g065130 // Medtr6g007690 // Medtr4g051515 // Medtr2g009670 // Medtr4g074670 // Medtr5g069000 // Medtr7g013680 // Medtr1g079450 // Medtr8g044940 // Medtr4g049730 // Medtr3g464700 // Medtr3g028650 // Medtr4g128990 // Medtr4g123080 // Medtr2g088020 // Medtr1g027660 // Medtr2g064940 // Medtr7g006450 // Medtr…
GO:0044260	P	cellular macromolecule metabolic process	45	253	4371	18883	0.98	1	// Medtr5g028360 // Medtr8g445960 // Medtr5g011780 // Medtr6g036840 // Medtr5g008790 // Medtr1g028290 // Medtr7g057160 // Medtr7g096780 // Medtr5g065130 // Medtr3g028650 // Medtr4g051515 // Medtr2g009670 // Medtr4g074670 // Medtr5g041400 // Medtr1g074230 // Medtr3g101520 // Medtr4g088900 // Medtr5g069000 // Medtr7g013680 // Medtr1g079450 // Medtr8g044940 // Medtr4g098630 // Medtr4g088080 // Medtr…
GO:0006520	P	cellular amino acid metabolic process	6	253	306	18883	0.23	1	// Medtr4g020110 // Medtr4g074670 // Medtr7g006450 // Medtr1g083370 // Medtr5g028360 // Medtr1g062620
GO:0051179	P	localization	10	253	1276	18883	0.98	1	// Medtr4g428370 // Medtr2g017570 // Medtr7g007850 // Medtr1g043220 // Medtr4g075680 // Medtr7g087410 // Medtr4g063090 // Medtr6g007687 // Medtr2g026760 // Medtr2g022700
GO:0060255	P	regulation of macromolecule metabolic process	15	253	1192	18883	0.64	1	// Medtr7g112330 // Medtr4g088080 // Medtr7g096780 // Medtr4g098630 // Medtr3g101520 // Medtr5g041400 // Medtr1g074230 // Medtr5g008790 // Medtr8g010340 // Medtr5g046830 // Medtr6g037610 // Medtr7g057160 // Medtr4g088900 // Medtr1g013180 // Medtr8g059170
GO:0010467	P	gene expression	19	253	1922	18883	0.94	1	// Medtr7g112330 // Medtr4g088080 // Medtr7g096780 // Medtr4g098630 // Medtr4g074670 // Medtr7g006450 // Medtr1g074230 // Medtr5g008790 // Medtr8g010340 // Medtr5g046830 // Medtr5g041400 // Medtr5g028360 // Medtr6g037610 // Medtr7g057160 // Medtr3g062600 // Medtr4g088900 // Medtr1g013180 // Medtr8g059170 // Medtr3g101520
GO:0065007	P	biological regulation	19	253	1991	18883	0.96	1	// Medtr7g112330 // Medtr4g088080 // Medtr7g096780 // Medtr4g098630 // Medtr3g101520 // Medtr8g032420 // Medtr1g013180 // Medtr5g041400 // Medtr5g037890 // Medtr1g074230 // Medtr5g008790 // Medtr8g010340 // Medtr5g046830 // Medtr6g037610 // Medtr7g057160 // Medtr4g088900 // Medtr8g469090 // Medtr8g059170 // Medtr8g469140
GO:0016310	P	phosphorylation	18	253	1743	18883	0.9	1	// Medtr5g069000 // Medtr7g013680 // Medtr2g088020 // Medtr8g044940 // Medtr8g445960 // Medtr1g027660 // Medtr2g064940 // Medtr6g036840 // Medtr1g028290 // Medtr4g049730 // Medtr7g053200 // Medtr8g014760 // Medtr1g027580 // Medtr5g065130 // Medtr3g028650 // Medtr4g128990 // Medtr6g007690 // Medtr2g009670
GO:0010468	P	regulation of gene expression	15	253	1184	18883	0.63	1	// Medtr7g112330 // Medtr4g088080 // Medtr7g096780 // Medtr4g098630 // Medtr3g101520 // Medtr5g041400 // Medtr1g074230 // Medtr5g008790 // Medtr8g010340 // Medtr5g046830 // Medtr6g037610 // Medtr7g057160 // Medtr4g088900 // Medtr1g013180 // Medtr8g059170
GO:0006468	P	protein amino acid phosphorylation	18	253	1610	18883	0.82	1	// Medtr5g069000 // Medtr7g013680 // Medtr2g088020 // Medtr8g044940 // Medtr8g445960 // Medtr1g027660 // Medtr2g064940 // Medtr6g036840 // Medtr1g028290 // Medtr4g049730 // Medtr7g053200 // Medtr8g014760 // Medtr1g027580 // Medtr5g065130 // Medtr3g028650 // Medtr4g128990 // Medtr6g007690 // Medtr2g009670
GO:0009987	P	cellular process	66	253	7128	18883	1	1	// Medtr3g464700 // Medtr8g445960 // Medtr5g011780 // Medtr6g036840 // Medtr6g037610 // Medtr5g008790 // Medtr1g028290 // Medtr8g068265 // Medtr7g096780 // Medtr4g075680 // Medtr8g464690 // Medtr4g019225 // Medtr3g028650 // Medtr4g051515 // Medtr2g009670 // Medtr1g062620 // Medtr6g041980 // Medtr4g088080 // Medtr4g020110 // Medtr4g074670 // Medtr8g032420 // Medtr5g041400 // Medtr8g087930 // Medtr…
GO:0009308	P	amine metabolic process	8	253	371	18883	0.13	1	// Medtr3g110320 // Medtr4g020110 // Medtr4g074670 // Medtr2g099470 // Medtr7g006450 // Medtr1g083370 // Medtr5g028360 // Medtr1g062620
GO:0006139	P	nucleobase, nucleoside, nucleotide and nucleic acid metabolic process	22	253	1995	18883	0.86	1	// Medtr4g074670 // Medtr5g011780 // Medtr5g008790 // Medtr7g057160 // Medtr5g041400 // Medtr1g074230 // Medtr3g101520 // Medtr4g088900 // Medtr7g096780 // Medtr4g098630 // Medtr4g109580 // Medtr5g046830 // Medtr3g075260 // Medtr6g007070 // Medtr5g028360 // Medtr6g037610 // Medtr8g010340 // Medtr1g013180 // Medtr7g112330 // Medtr4g088080 // Medtr7g006450 // Medtr8g059170
GO:0019219	P	regulation of nucleobase, nucleoside, nucleotide and nucleic acid metabolic process	15	253	1161	18883	0.6	1	// Medtr7g112330 // Medtr4g088080 // Medtr7g096780 // Medtr4g098630 // Medtr3g101520 // Medtr5g041400 // Medtr1g074230 // Medtr5g008790 // Medtr8g010340 // Medtr5g046830 // Medtr6g037610 // Medtr7g057160 // Medtr4g088900 // Medtr1g013180 // Medtr8g059170
GO:0043687	P	post-translational protein modification	23	253	1826	18883	0.65	1	// Medtr8g445960 // Medtr6g036840 // Medtr1g028290 // Medtr1g027580 // Medtr5g065130 // Medtr6g007690 // Medtr4g051515 // Medtr2g009670 // Medtr5g069000 // Medtr7g013680 // Medtr1g079450 // Medtr8g044940 // Medtr4g049730 // Medtr3g464700 // Medtr3g028650 // Medtr4g128990 // Medtr4g123080 // Medtr2g088020 // Medtr1g027660 // Medtr2g064940 // Medtr3g105730 // Medtr7g053200 // Medtr8g014760
GO:0006810	P	transport	10	253	1265	18883	0.98	1	// Medtr4g428370 // Medtr2g017570 // Medtr7g007850 // Medtr1g043220 // Medtr4g075680 // Medtr7g087410 // Medtr4g063090 // Medtr6g007687 // Medtr2g026760 // Medtr2g022700
GO:0009889	P	regulation of biosynthetic process	15	253	1166	18883	0.6	1	// Medtr7g112330 // Medtr4g088080 // Medtr7g096780 // Medtr4g098630 // Medtr3g101520 // Medtr5g041400 // Medtr1g074230 // Medtr5g008790 // Medtr8g010340 // Medtr5g046830 // Medtr6g037610 // Medtr7g057160 // Medtr4g088900 // Medtr1g013180 // Medtr8g059170
GO:0006464	P	protein modification process	23	253	1866	18883	0.69	1	// Medtr8g445960 // Medtr6g036840 // Medtr1g028290 // Medtr1g027580 // Medtr5g065130 // Medtr6g007690 // Medtr4g051515 // Medtr2g009670 // Medtr5g069000 // Medtr7g013680 // Medtr1g079450 // Medtr8g044940 // Medtr4g049730 // Medtr3g464700 // Medtr3g028650 // Medtr4g128990 // Medtr4g123080 // Medtr2g088020 // Medtr1g027660 // Medtr2g064940 // Medtr3g105730 // Medtr7g053200 // Medtr8g014760
GO:0050794	P	regulation of cellular process	19	253	1946	18883	0.95	1	// Medtr7g112330 // Medtr4g088080 // Medtr7g096780 // Medtr4g098630 // Medtr3g101520 // Medtr8g032420 // Medtr1g013180 // Medtr5g041400 // Medtr5g037890 // Medtr1g074230 // Medtr5g008790 // Medtr8g010340 // Medtr5g046830 // Medtr6g037610 // Medtr7g057160 // Medtr4g088900 // Medtr8g469090 // Medtr8g059170 // Medtr8g469140
GO:0006952	P	defense response	10	253	799	18883	0.63	1	// Medtr2g035190 // Medtr4g120970 // Medtr8g032420 // Medtr3g012270 // Medtr8g079450 // Medtr6g033450 // Medtr2g435310 // Medtr8g079360 // Medtr8g079400 // Medtr3g435040
GO:0044106	P	cellular amine metabolic process	6	253	333	18883	0.29	1	// Medtr4g020110 // Medtr4g074670 // Medtr7g006450 // Medtr1g083370 // Medtr5g028360 // Medtr1g062620
GO:0043412	P	macromolecule modification	23	253	1921	18883	0.74	1	// Medtr8g445960 // Medtr6g036840 // Medtr1g028290 // Medtr1g027580 // Medtr5g065130 // Medtr6g007690 // Medtr4g051515 // Medtr2g009670 // Medtr5g069000 // Medtr7g013680 // Medtr1g079450 // Medtr8g044940 // Medtr4g049730 // Medtr3g464700 // Medtr3g028650 // Medtr4g128990 // Medtr4g123080 // Medtr2g088020 // Medtr1g027660 // Medtr2g064940 // Medtr3g105730 // Medtr7g053200 // Medtr8g014760
GO:0009059	P	macromolecule biosynthetic process	21	253	1843	18883	0.81	1	// Medtr5g041400 // Medtr7g112330 // Medtr4g088080 // Medtr7g096780 // Medtr4g098630 // Medtr4g074670 // Medtr7g006450 // Medtr1g074230 // Medtr4g109580 // Medtr5g008790 // Medtr8g010340 // Medtr5g046830 // Medtr3g075260 // Medtr5g028360 // Medtr6g037610 // Medtr7g057160 // Medtr3g062600 // Medtr4g088900 // Medtr1g013180 // Medtr8g059170 // Medtr3g101520
GO:0051171	P	regulation of nitrogen compound metabolic process	15	253	1161	18883	0.6	1	// Medtr7g112330 // Medtr4g088080 // Medtr7g096780 // Medtr4g098630 // Medtr3g101520 // Medtr5g041400 // Medtr1g074230 // Medtr5g008790 // Medtr8g010340 // Medtr5g046830 // Medtr6g037610 // Medtr7g057160 // Medtr4g088900 // Medtr1g013180 // Medtr8g059170
GO:0043436	P	oxoacid metabolic process	6	253	435	18883	0.53	1	// Medtr4g020110 // Medtr4g074670 // Medtr7g006450 // Medtr1g083370 // Medtr5g028360 // Medtr1g062620
GO:0051234	P	establishment of localization	10	253	1265	18883	0.98	1	// Medtr4g428370 // Medtr2g017570 // Medtr7g007850 // Medtr1g043220 // Medtr4g075680 // Medtr7g087410 // Medtr4g063090 // Medtr6g007687 // Medtr2g026760 // Medtr2g022700
GO:0016070	P	RNA metabolic process	18	253	1508	18883	0.73	1	// Medtr7g112330 // Medtr4g088080 // Medtr7g096780 // Medtr4g098630 // Medtr4g074670 // Medtr7g006450 // Medtr1g074230 // Medtr5g008790 // Medtr8g010340 // Medtr5g046830 // Medtr5g041400 // Medtr5g028360 // Medtr6g037610 // Medtr7g057160 // Medtr4g088900 // Medtr1g013180 // Medtr8g059170 // Medtr3g101520
GO:0044238	P	primary metabolic process	64	253	6251	18883	1	1	// Medtr3g080810 // Medtr4g066630 // Medtr8g445960 // Medtr5g011780 // Medtr6g036840 // Medtr5g036290 // Medtr1g028290 // Medtr4g080700 // Medtr3g464700 // Medtr8g068265 // Medtr7g096780 // Medtr5g065130 // Medtr8g091320 // Medtr4g019225 // Medtr3g028650 // Medtr4g051515 // Medtr2g009670 // Medtr1g062620 // Medtr2g096030 // Medtr3g110320 // Medtr4g020110 // Medtr4g074670 // Medtr4g099110 // Medtr…
GO:0005975	P	carbohydrate metabolic process	10	253	742	18883	0.54	1	// Medtr3g110320 // Medtr3g080810 // Medtr4g066630 // Medtr4g099110 // Medtr2g099470 // Medtr8g087930 // Medtr4g036090 // Medtr8g091320 // Medtr4g094715 // Medtr2g096030
GO:0042180	P	cellular ketone metabolic process	6	253	441	18883	0.54	1	// Medtr4g020110 // Medtr4g074670 // Medtr7g006450 // Medtr1g083370 // Medtr5g028360 // Medtr1g062620
GO:0006082	P	organic acid metabolic process	6	253	436	18883	0.53	1	// Medtr4g020110 // Medtr4g074670 // Medtr7g006450 // Medtr1g083370 // Medtr5g028360 // Medtr1g062620
GO:0019538	P	protein metabolic process	29	253	3137	18883	0.99	1	// Medtr5g028360 // Medtr8g445960 // Medtr6g036840 // Medtr5g036290 // Medtr1g028290 // Medtr4g080700 // Medtr1g027580 // Medtr5g065130 // Medtr6g007690 // Medtr4g051515 // Medtr2g009670 // Medtr4g074670 // Medtr5g069000 // Medtr7g013680 // Medtr1g079450 // Medtr8g044940 // Medtr4g049730 // Medtr3g464700 // Medtr3g028650 // Medtr4g128990 // Medtr4g123080 // Medtr2g088020 // Medtr1g027660 // Medtr…
GO:0051252	P	regulation of RNA metabolic process	15	253	1160	18883	0.59	1	// Medtr7g112330 // Medtr4g088080 // Medtr7g096780 // Medtr4g098630 // Medtr3g101520 // Medtr5g041400 // Medtr1g074230 // Medtr5g008790 // Medtr8g010340 // Medtr5g046830 // Medtr6g037610 // Medtr7g057160 // Medtr4g088900 // Medtr1g013180 // Medtr8g059170
GO:0044237	P	cellular metabolic process	57	253	5560	18883	0.99	1	// Medtr3g464700 // Medtr8g445960 // Medtr5g011780 // Medtr6g036840 // Medtr5g008790 // Medtr1g028290 // Medtr8g068265 // Medtr7g096780 // Medtr5g065130 // Medtr8g091320 // Medtr4g019225 // Medtr3g028650 // Medtr4g051515 // Medtr2g009670 // Medtr1g062620 // Medtr6g041980 // Medtr4g088080 // Medtr4g020110 // Medtr4g074670 // Medtr5g041400 // Medtr8g087930 // Medtr1g074230 // Medtr4g036090 // Medtr…
GO:0043170	P	macromolecule metabolic process	50	253	4875	18883	0.99	1	// Medtr5g028360 // Medtr8g445960 // Medtr5g011780 // Medtr6g036840 // Medtr5g036290 // Medtr1g028290 // Medtr4g080700 // Medtr3g028650 // Medtr7g096780 // Medtr5g065130 // Medtr6g007690 // Medtr4g051515 // Medtr2g009670 // Medtr3g110320 // Medtr4g074670 // Medtr4g099110 // Medtr5g041400 // Medtr1g074230 // Medtr3g101520 // Medtr4g088900 // Medtr5g008790 // Medtr5g069000 // Medtr7g013680 // Medtr…
GO:0006355	P	regulation of transcription, DNA-dependent	15	253	1157	18883	0.59	1	// Medtr7g112330 // Medtr4g088080 // Medtr7g096780 // Medtr4g098630 // Medtr3g101520 // Medtr5g041400 // Medtr1g074230 // Medtr5g008790 // Medtr8g010340 // Medtr5g046830 // Medtr6g037610 // Medtr7g057160 // Medtr4g088900 // Medtr1g013180 // Medtr8g059170
GO:0006796	P	phosphate metabolic process	22	253	1854	18883	0.75	1	// Medtr8g445960 // Medtr6g036840 // Medtr1g028290 // Medtr1g027580 // Medtr5g065130 // Medtr6g007690 // Medtr2g009670 // Medtr5g069000 // Medtr7g013680 // Medtr8g044940 // Medtr4g049730 // Medtr3g464700 // Medtr3g028650 // Medtr4g128990 // Medtr4g123080 // Medtr2g088020 // Medtr1g027660 // Medtr2g064940 // Medtr3g105730 // Medtr6g072010 // Medtr7g053200 // Medtr8g014760
GO:0010556	P	regulation of macromolecule biosynthetic process	15	253	1166	18883	0.6	1	// Medtr7g112330 // Medtr4g088080 // Medtr7g096780 // Medtr4g098630 // Medtr3g101520 // Medtr5g041400 // Medtr1g074230 // Medtr5g008790 // Medtr8g010340 // Medtr5g046830 // Medtr6g037610 // Medtr7g057160 // Medtr4g088900 // Medtr1g013180 // Medtr8g059170
GO:0006350	P	transcription	15	253	1259	18883	0.72	1	// Medtr7g112330 // Medtr4g088080 // Medtr7g096780 // Medtr4g098630 // Medtr3g101520 // Medtr5g041400 // Medtr1g074230 // Medtr5g008790 // Medtr8g010340 // Medtr5g046830 // Medtr6g037610 // Medtr7g057160 // Medtr4g088900 // Medtr1g013180 // Medtr8g059170
GO:0006351	P	transcription, DNA-dependent	15	253	1259	18883	0.72	1	// Medtr7g112330 // Medtr4g088080 // Medtr7g096780 // Medtr4g098630 // Medtr3g101520 // Medtr5g041400 // Medtr1g074230 // Medtr5g008790 // Medtr8g010340 // Medtr5g046830 // Medtr6g037610 // Medtr7g057160 // Medtr4g088900 // Medtr1g013180 // Medtr8g059170
GO:0006793	P	phosphorus metabolic process	22	253	1854	18883	0.75	1	// Medtr8g445960 // Medtr6g036840 // Medtr1g028290 // Medtr1g027580 // Medtr5g065130 // Medtr6g007690 // Medtr2g009670 // Medtr5g069000 // Medtr7g013680 // Medtr8g044940 // Medtr4g049730 // Medtr3g464700 // Medtr3g028650 // Medtr4g128990 // Medtr4g123080 // Medtr2g088020 // Medtr1g027660 // Medtr2g064940 // Medtr3g105730 // Medtr6g072010 // Medtr7g053200 // Medtr8g014760
GO:0006519	P	cellular amino acid and derivative metabolic process	7	253	384	18883	0.26	1	// Medtr4g020110 // Medtr4g074670 // Medtr7g006450 // Medtr1g083370 // Medtr5g028360 // Medtr4g019225 // Medtr1g062620
GO:0016491	F	oxidoreductase activity	60	253	1720	18883	7.5e-12	2.2e-09	// Medtr1g103680 // Medtr1g066640 // Medtr6g072650 // Medtr1g107300 // Medtr1g107295 // Medtr5g007460 // Medtr3g094630 // Medtr4g131180 // Medtr6g072710 // Medtr7g113410 // Medtr4g074980 // Medtr8g018690 // Medtr6g041980 // Medtr8g035810 // Medtr4g020110 // Medtr7g096340 // Medtr4g114220 // Medtr5g037890 // Medtr4g036310 // Medtr7g451860 // Medtr5g097900 // Medtr5g031305 // Medtr4g104540 // Medtr…
GO:0005506	F	iron ion binding	36	253	796	18883	3.6e-10	5.3e-08	// Medtr1g066640 // Medtr1g107300 // Medtr1g107295 // Medtr5g007460 // Medtr3g081130 // Medtr7g113410 // Medtr4g074980 // Medtr8g018690 // Medtr8g035810 // Medtr7g096340 // Medtr4g114220 // Medtr4g104540 // Medtr1g101040 // Medtr8g033380 // Medtr2g437880 // Medtr4g083710 // Medtr5g018980 // Medtr7g075390 // Medtr1g055325 // Medtr4g088160 // Medtr8g046210 // Medtr5g019010 // Medtr5g016410 // Medtr…
GO:0020037	F	heme binding	30	253	662	18883	1.2e-08	9.4e-07	// Medtr1g066640 // Medtr1g107300 // Medtr1g107295 // Medtr5g007460 // Medtr4g074980 // Medtr8g035810 // Medtr7g096340 // Medtr4g114220 // Medtr4g104540 // Medtr1g101040 // Medtr2g437880 // Medtr4g083710 // Medtr5g018980 // Medtr7g075390 // Medtr1g055325 // Medtr4g088160 // Medtr8g046210 // Medtr5g019010 // Medtr5g016410 // Medtr2g010300 // Medtr4g074995 // Medtr1g103680 // Medtr4g029180 // Medtr…
GO:0046906	F	tetrapyrrole binding	30	253	665	18883	1.3e-08	9.4e-07	// Medtr1g066640 // Medtr1g107300 // Medtr1g107295 // Medtr5g007460 // Medtr4g074980 // Medtr8g035810 // Medtr7g096340 // Medtr4g114220 // Medtr4g104540 // Medtr1g101040 // Medtr2g437880 // Medtr4g083710 // Medtr5g018980 // Medtr7g075390 // Medtr1g055325 // Medtr4g088160 // Medtr8g046210 // Medtr5g019010 // Medtr5g016410 // Medtr2g010300 // Medtr4g074995 // Medtr1g103680 // Medtr4g029180 // Medtr…
GO:0030145	F	manganese ion binding	9	253	65	18883	5.6e-07	3.3e-05	// Medtr6g005360 // Medtr6g005310 // Medtr7g011340 // Medtr2g019250 // Medtr6g005330 // Medtr2g031270 // Medtr4g017030 // Medtr6g005340 // Medtr3g019680
GO:0046914	F	transition metal ion binding	61	253	2411	18883	7.7e-07	3.7e-05	// Medtr7g096340 // Medtr6g005360 // Medtr1g107300 // Medtr1g107295 // Medtr2g035480 // Medtr5g036290 // Medtr5g007460 // Medtr3g094630 // Medtr3g081130 // Medtr6g005340 // Medtr3g081380 // Medtr7g113410 // Medtr4g074980 // Medtr8g018690 // Medtr5g018980 // Medtr8g035810 // Medtr1g066640 // Medtr4g019225 // Medtr4g017030 // Medtr7g011340 // Medtr5g041400 // Medtr2g019250 // Medtr4g114220 // Medtr…
GO:0046872	F	metal ion binding	70	253	2983	18883	1.4e-06	5.1e-05	// Medtr7g096340 // Medtr6g005360 // Medtr1g107300 // Medtr1g107295 // Medtr2g035480 // Medtr5g036290 // Medtr5g007460 // Medtr3g094630 // Medtr3g081130 // Medtr6g005340 // Medtr3g081380 // Medtr8g018690 // Medtr7g113410 // Medtr4g074980 // Medtr4g103630 // Medtr2g009670 // Medtr4g122260 // Medtr5g018980 // Medtr8g035810 // Medtr1g066640 // Medtr1g071150 // Medtr4g017030 // Medtr7g011340 // Medtr…
GO:0043169	F	cation binding	70	253	2989	18883	1.5e-06	5.1e-05	// Medtr7g096340 // Medtr6g005360 // Medtr1g107300 // Medtr1g107295 // Medtr2g035480 // Medtr5g036290 // Medtr5g007460 // Medtr3g094630 // Medtr3g081130 // Medtr6g005340 // Medtr3g081380 // Medtr8g018690 // Medtr7g113410 // Medtr4g074980 // Medtr4g103630 // Medtr2g009670 // Medtr4g122260 // Medtr5g018980 // Medtr8g035810 // Medtr1g066640 // Medtr1g071150 // Medtr4g017030 // Medtr7g011340 // Medtr…
GO:0043167	F	ion binding	70	253	2992	18883	1.6e-06	5.1e-05	// Medtr7g096340 // Medtr6g005360 // Medtr1g107300 // Medtr1g107295 // Medtr2g035480 // Medtr5g036290 // Medtr5g007460 // Medtr3g094630 // Medtr3g081130 // Medtr6g005340 // Medtr3g081380 // Medtr8g018690 // Medtr7g113410 // Medtr4g074980 // Medtr4g103630 // Medtr2g009670 // Medtr4g122260 // Medtr5g018980 // Medtr8g035810 // Medtr1g066640 // Medtr1g071150 // Medtr4g017030 // Medtr7g011340 // Medtr…
GO:0016705	F	oxidoreductase activity, acting on paired donors, with incorporation or reduction of molecular oxygen	26	253	695	18883	3.8e-06	0.00011	// Medtr1g107295 // Medtr5g007460 // Medtr1g032140 // Medtr8g035810 // Medtr7g096340 // Medtr1g107300 // Medtr7g451860 // Medtr4g104540 // Medtr1g101040 // Medtr2g437880 // Medtr5g018980 // Medtr7g075390 // Medtr1g055325 // Medtr4g088160 // Medtr8g046210 // Medtr5g019010 // Medtr5g016410 // Medtr2g010300 // Medtr7g047670 // Medtr8g093930 // Medtr2g102570 // Medtr1g103680 // Medtr8g033380 // Medtr…
GO:0045735	F	nutrient reservoir activity	9	253	90	18883	6.6e-06	0.00017	// Medtr6g005360 // Medtr6g005310 // Medtr7g011340 // Medtr2g019250 // Medtr6g005330 // Medtr2g031270 // Medtr4g017030 // Medtr6g005340 // Medtr3g019680
GO:0016684	F	oxidoreductase activity, acting on peroxide as acceptor	11	253	155	18883	1.3e-05	0.0003	// Medtr3g094670 // Medtr1g066640 // Medtr1g086490 // Medtr4g114220 // Medtr3g094630 // Medtr4g029170 // Medtr4g074980 // Medtr4g074995 // Medtr4g083710 // Medtr4g029180 // Medtr4g074990
GO:0004601	F	peroxidase activity	11	253	155	18883	1.3e-05	0.0003	// Medtr3g094670 // Medtr1g066640 // Medtr1g086490 // Medtr4g114220 // Medtr3g094630 // Medtr4g029170 // Medtr4g074980 // Medtr4g074995 // Medtr4g083710 // Medtr4g029180 // Medtr4g074990
GO:0016209	F	antioxidant activity	11	253	165	18883	2.3e-05	0.00049	// Medtr3g094670 // Medtr1g066640 // Medtr1g086490 // Medtr4g114220 // Medtr3g094630 // Medtr4g029170 // Medtr4g074980 // Medtr4g074995 // Medtr4g083710 // Medtr4g029180 // Medtr4g074990
GO:0003824	F	catalytic activity	144	253	8457	18883	7.9e-05	0.0015	// Medtr5g028360 // Medtr1g095510 // Medtr5g036290 // Medtr5g065130 // Medtr4g128990 // Medtr6g041980 // Medtr3g110320 // Medtr1g097935 // Medtr7g096340 // Medtr4g114220 // Medtr4g036310 // Medtr7g024520 // Medtr4g036090 // Medtr6g036840 // Medtr4g104540 // Medtr5g076620 // Medtr5g069000 // Medtr8g044940 // Medtr4g114000 // Medtr5g019010 // Medtr7g047670 // Medtr8g093930 // Medtr3g028650 // Medtr…
GO:0016747	F	transferase activity, transferring acyl groups other than amino-acyl groups	11	253	200	18883	0.00012	0.0022	// Medtr7g016700 // Medtr1g097935 // Medtr5g031305 // Medtr4g036310 // Medtr5g007717 // Medtr7g016800 // Medtr5g007730 // Medtr5g031390 // Medtr1g098140 // Medtr7g016780 // Medtr7g016820
GO:0009055	F	electron carrier activity	21	253	694	18883	0.00056	0.0097	// Medtr5g018980 // Medtr8g035810 // Medtr1g107295 // Medtr1g055325 // Medtr5g037890 // Medtr4g088160 // Medtr7g096340 // Medtr1g107300 // Medtr8g046210 // Medtr5g007460 // Medtr4g104570 // Medtr5g019010 // Medtr5g016410 // Medtr2g010300 // Medtr7g075390 // Medtr4g086710 // Medtr1g101040 // Medtr4g104540 // Medtr4g104550 // Medtr1g103680 // Medtr2g437880
GO:0016746	F	transferase activity, transferring acyl groups	11	253	245	18883	0.00063	0.01	// Medtr7g016700 // Medtr1g097935 // Medtr5g031305 // Medtr4g036310 // Medtr5g007717 // Medtr7g016800 // Medtr5g007730 // Medtr5g031390 // Medtr1g098140 // Medtr7g016780 // Medtr7g016820
GO:0004867	F	serine-type endopeptidase inhibitor activity	5	253	70	18883	0.0032	0.049	// Medtr7g077180 // Medtr1g075340 // Medtr1g075410 // Medtr1g075380 // Medtr7g077190
GO:0016791	F	phosphatase activity	7	253	165	18883	0.008	0.12	// Medtr6g013050 // Medtr3g105730 // Medtr2g100350 // Medtr8g013090 // Medtr4g123080 // Medtr3g464700 // Medtr8g015910
GO:0003682	F	chromatin binding	9	253	288	18883	0.018	0.25	// Medtr8g027345 // Medtr5g079220 // Medtr4g100720 // Medtr7g086960 // Medtr5g096610 // Medtr5g078930 // Medtr3g081380 // Medtr1g043050 // Medtr4g046737
GO:0042578	F	phosphoric ester hydrolase activity	7	253	212	18883	0.027	0.34	// Medtr6g013050 // Medtr3g105730 // Medtr2g100350 // Medtr8g013090 // Medtr4g123080 // Medtr3g464700 // Medtr8g015910
GO:0016706	F	oxidoreductase activity, acting on paired donors, with incorporation or reduction of molecular oxygen, 2-oxoglutarate as one donor, and incorporation of one atom each of oxygen into both donors	7	253	211	18883	0.026	0.34	// Medtr1g032140 // Medtr8g461330 // Medtr7g451860 // Medtr7g047670 // Medtr8g093930 // Medtr2g102570 // Medtr8g033380
GO:0004866	F	endopeptidase inhibitor activity	5	253	136	18883	0.04	0.46	// Medtr7g077180 // Medtr1g075340 // Medtr1g075410 // Medtr1g075380 // Medtr7g077190
GO:0030414	F	peptidase inhibitor activity	5	253	136	18883	0.04	0.46	// Medtr7g077180 // Medtr1g075340 // Medtr1g075410 // Medtr1g075380 // Medtr7g077190
GO:0005509	F	calcium ion binding	8	253	296	18883	0.05	0.56	// Medtr3g098320 // Medtr6g028030 // Medtr1g027660 // Medtr4g103630 // Medtr1g027580 // Medtr2g009670 // Medtr4g122260 // Medtr1g071150
GO:0016758	F	transferase activity, transferring hexosyl groups	6	253	209	18883	0.066	0.72	// Medtr1g107380 // Medtr6g014290 // Medtr7g102450 // Medtr1g107315 // Medtr6g014310 // Medtr0078s0060
GO:0016874	F	ligase activity	8	253	328	18883	0.079	0.82	// Medtr1g079450 // Medtr4g074670 // Medtr1g095510 // Medtr7g006450 // Medtr8g028920 // Medtr5g028360 // Medtr4g051515 // Medtr1g062620
GO:0000166	F	nucleotide binding	37	253	4045	18883	1	1	// Medtr1g018610 // Medtr8g445960 // Medtr7g013680 // Medtr6g036840 // Medtr1g028290 // Medtr1g027580 // Medtr5g065130 // Medtr8g091320 // Medtr4g128990 // Medtr6g007690 // Medtr2g009670 // Medtr6g041980 // Medtr4g074670 // Medtr4g036310 // Medtr5g031305 // Medtr7g074865 // Medtr5g069000 // Medtr4g109450 // Medtr8g044940 // Medtr6g009720 // Medtr4g070370 // Medtr4g049730 // Medtr3g075260 // Medtr…
GO:0016740	F	transferase activity	45	253	2793	18883	0.11	1	// Medtr5g007717 // Medtr8g445960 // Medtr6g036840 // Medtr6g014290 // Medtr1g036490 // Medtr1g028290 // Medtr8g068265 // Medtr1g027580 // Medtr0078s0060 // Medtr4g128990 // Medtr6g007690 // Medtr2g009670 // Medtr7g016820 // Medtr4g020110 // Medtr1g097935 // Medtr7g024500 // Medtr5g070210 // Medtr4g088200 // Medtr4g036310 // Medtr7g024520 // Medtr5g007730 // Medtr5g031305 // Medtr5g076620 // Medt…
GO:0004713	F	protein tyrosine kinase activity	18	253	1472	18883	0.69	1	// Medtr5g069000 // Medtr7g013680 // Medtr2g088020 // Medtr8g044940 // Medtr8g445960 // Medtr1g027660 // Medtr2g064940 // Medtr6g036840 // Medtr1g028290 // Medtr4g049730 // Medtr7g053200 // Medtr8g014760 // Medtr1g027580 // Medtr5g065130 // Medtr3g028650 // Medtr4g128990 // Medtr6g007690 // Medtr2g009670
GO:0016757	F	transferase activity, transferring glycosyl groups	6	253	238	18883	0.11	1	// Medtr1g107380 // Medtr6g014290 // Medtr7g102450 // Medtr1g107315 // Medtr6g014310 // Medtr0078s0060
GO:0004553	F	hydrolase activity, hydrolyzing O-glycosyl compounds	7	253	382	18883	0.26	1	// Medtr3g110320 // Medtr3g080810 // Medtr4g066630 // Medtr4g099110 // Medtr2g099470 // Medtr4g094715 // Medtr2g096030
GO:0008270	F	zinc ion binding	13	253	1387	18883	0.93	1	// Medtr4g125720 // Medtr4g046640 // Medtr5g041310 // Medtr7g112330 // Medtr5g041400 // Medtr5g036290 // Medtr4g008050 // Medtr3g081380 // Medtr7g102960 // Medtr5g031305 // Medtr5g031390 // Medtr1g067660 // Medtr7g068330
GO:0005488	F	binding	154	253	13289	18883	1	1	// Medtr1g018610 // Medtr6g036840 // Medtr6g037610 // Medtr5g036290 // Medtr3g028650 // Medtr5g078930 // Medtr1g066640 // Medtr5g065130 // Medtr3g087480 // Medtr0246s0020 // Medtr1g090697 // Medtr2g100460 // Medtr2g101310 // Medtr5g041400 // Medtr7g096340 // Medtr4g114220 // Medtr1g074230 // Medtr4g036310 // Medtr5g069000 // Medtr8g044940 // Medtr7g070440 // Medtr5g008790 // Medtr5g019010 // Medt…
GO:0003676	F	nucleic acid binding	32	253	3032	18883	0.94	1	// Medtr1g077300 // Medtr8g027345 // Medtr4g074670 // Medtr5g008790 // Medtr7g086960 // Medtr5g096610 // Medtr7g057160 // Medtr5g078930 // Medtr3g081380 // Medtr1g090697 // Medtr5g079220 // Medtr5g041400 // Medtr4g100720 // Medtr1g074230 // Medtr3g101520 // Medtr4g088900 // Medtr4g125720 // Medtr7g096780 // Medtr4g098630 // Medtr4g109580 // Medtr5g046830 // Medtr3g075260 // Medtr6g037610 // Medtr…
GO:0003677	F	DNA binding	30	253	1964	18883	0.25	1	// Medtr1g077300 // Medtr8g027345 // Medtr5g008790 // Medtr7g086960 // Medtr5g096610 // Medtr7g057160 // Medtr5g078930 // Medtr3g081380 // Medtr1g090697 // Medtr5g079220 // Medtr5g041400 // Medtr4g100720 // Medtr1g074230 // Medtr3g101520 // Medtr4g088900 // Medtr7g096780 // Medtr4g098630 // Medtr4g109580 // Medtr5g046830 // Medtr3g075260 // Medtr6g037610 // Medtr8g010340 // Medtr1g013180 // Medtr…
GO:0017076	F	purine nucleotide binding	24	253	2994	18883	1	1	// Medtr8g445960 // Medtr7g013680 // Medtr6g036840 // Medtr1g028290 // Medtr1g027580 // Medtr5g065130 // Medtr6g007690 // Medtr2g009670 // Medtr4g074670 // Medtr5g069000 // Medtr4g109450 // Medtr8g044940 // Medtr6g009720 // Medtr4g049730 // Medtr3g075260 // Medtr5g028360 // Medtr3g028650 // Medtr4g128990 // Medtr2g088020 // Medtr1g027660 // Medtr2g064940 // Medtr7g006450 // Medtr7g053200 // Medtr…
GO:0005524	F	ATP binding	24	253	2625	18883	0.99	1	// Medtr8g445960 // Medtr7g013680 // Medtr6g036840 // Medtr1g028290 // Medtr1g027580 // Medtr5g065130 // Medtr6g007690 // Medtr2g009670 // Medtr4g074670 // Medtr5g069000 // Medtr4g109450 // Medtr8g044940 // Medtr6g009720 // Medtr4g049730 // Medtr3g075260 // Medtr5g028360 // Medtr3g028650 // Medtr4g128990 // Medtr2g088020 // Medtr1g027660 // Medtr2g064940 // Medtr7g006450 // Medtr7g053200 // Medtr…
GO:0016787	F	hydrolase activity	24	253	2748	18883	0.99	1	// Medtr3g080810 // Medtr4g066630 // Medtr6g013050 // Medtr5g036290 // Medtr4g080700 // Medtr2g096030 // Medtr3g110320 // Medtr2g035405 // Medtr4g099110 // Medtr7g085200 // Medtr2g100350 // Medtr4g021800 // Medtr4g109450 // Medtr6g009720 // Medtr2g097540 // Medtr4g122740 // Medtr8g013090 // Medtr3g464700 // Medtr4g123080 // Medtr2g099470 // Medtr7g006450 // Medtr3g105730 // Medtr4g094715 // Medtr…
GO:0016301	F	kinase activity	19	253	1782	18883	0.88	1	// Medtr5g069000 // Medtr7g013680 // Medtr2g088020 // Medtr8g044940 // Medtr8g445960 // Medtr1g027660 // Medtr2g064940 // Medtr6g036840 // Medtr4g020110 // Medtr1g028290 // Medtr4g049730 // Medtr7g053200 // Medtr8g014760 // Medtr1g027580 // Medtr5g065130 // Medtr3g028650 // Medtr4g128990 // Medtr6g007690 // Medtr2g009670
GO:0016788	F	hydrolase activity, acting on ester bonds	9	253	602	18883	0.42	1	// Medtr6g013050 // Medtr7g006450 // Medtr3g105730 // Medtr4g122740 // Medtr2g100350 // Medtr8g013090 // Medtr8g015910 // Medtr3g464700 // Medtr4g123080
GO:0016773	F	phosphotransferase activity, alcohol group as acceptor	18	253	1767	18883	0.91	1	// Medtr5g069000 // Medtr7g013680 // Medtr2g088020 // Medtr8g044940 // Medtr8g445960 // Medtr1g027660 // Medtr2g064940 // Medtr6g036840 // Medtr1g028290 // Medtr4g049730 // Medtr7g053200 // Medtr8g014760 // Medtr1g027580 // Medtr5g065130 // Medtr3g028650 // Medtr4g128990 // Medtr6g007690 // Medtr2g009670
GO:0016772	F	transferase activity, transferring phosphorus-containing groups	20	253	2009	18883	0.94	1	// Medtr5g069000 // Medtr7g013680 // Medtr2g088020 // Medtr8g044940 // Medtr8g445960 // Medtr1g027660 // Medtr2g064940 // Medtr6g036840 // Medtr2g009670 // Medtr4g020110 // Medtr1g028290 // Medtr4g049730 // Medtr7g053200 // Medtr8g014760 // Medtr3g075260 // Medtr5g065130 // Medtr3g028650 // Medtr4g128990 // Medtr6g007690 // Medtr1g027580
GO:0032559	F	adenyl ribonucleotide binding	24	253	2626	18883	0.99	1	// Medtr8g445960 // Medtr7g013680 // Medtr6g036840 // Medtr1g028290 // Medtr1g027580 // Medtr5g065130 // Medtr6g007690 // Medtr2g009670 // Medtr4g074670 // Medtr5g069000 // Medtr4g109450 // Medtr8g044940 // Medtr6g009720 // Medtr4g049730 // Medtr3g075260 // Medtr5g028360 // Medtr3g028650 // Medtr4g128990 // Medtr2g088020 // Medtr1g027660 // Medtr2g064940 // Medtr7g006450 // Medtr7g053200 // Medtr…
GO:0032555	F	purine ribonucleotide binding	24	253	2875	18883	1	1	// Medtr8g445960 // Medtr7g013680 // Medtr6g036840 // Medtr1g028290 // Medtr1g027580 // Medtr5g065130 // Medtr6g007690 // Medtr2g009670 // Medtr4g074670 // Medtr5g069000 // Medtr4g109450 // Medtr8g044940 // Medtr6g009720 // Medtr4g049730 // Medtr3g075260 // Medtr5g028360 // Medtr3g028650 // Medtr4g128990 // Medtr2g088020 // Medtr1g027660 // Medtr2g064940 // Medtr7g006450 // Medtr7g053200 // Medtr…
GO:0046983	F	protein dimerization activity	7	253	537	18883	0.58	1	// Medtr1g077300 // Medtr2g081820 // Medtr7g110810 // Medtr3g466980 // Medtr0246s0020 // Medtr1g090697 // Medtr1g112680
GO:0032553	F	ribonucleotide binding	24	253	2875	18883	1	1	// Medtr8g445960 // Medtr7g013680 // Medtr6g036840 // Medtr1g028290 // Medtr1g027580 // Medtr5g065130 // Medtr6g007690 // Medtr2g009670 // Medtr4g074670 // Medtr5g069000 // Medtr4g109450 // Medtr8g044940 // Medtr6g009720 // Medtr4g049730 // Medtr3g075260 // Medtr5g028360 // Medtr3g028650 // Medtr4g128990 // Medtr2g088020 // Medtr1g027660 // Medtr2g064940 // Medtr7g006450 // Medtr7g053200 // Medtr…
GO:0016798	F	hydrolase activity, acting on glycosyl bonds	7	253	391	18883	0.28	1	// Medtr3g110320 // Medtr3g080810 // Medtr4g066630 // Medtr4g099110 // Medtr2g099470 // Medtr4g094715 // Medtr2g096030
GO:0004857	F	enzyme inhibitor activity	6	253	308	18883	0.24	1	// Medtr7g077180 // Medtr7g077190 // Medtr1g075340 // Medtr1g075380 // Medtr4g122740 // Medtr1g075410
GO:0005215	F	transporter activity	8	253	748	18883	0.79	1	// Medtr2g017570 // Medtr7g007850 // Medtr1g043220 // Medtr4g075680 // Medtr7g087410 // Medtr4g063090 // Medtr6g007687 // Medtr2g022700
GO:0030554	F	adenyl nucleotide binding	24	253	2740	18883	0.99	1	// Medtr8g445960 // Medtr7g013680 // Medtr6g036840 // Medtr1g028290 // Medtr1g027580 // Medtr5g065130 // Medtr6g007690 // Medtr2g009670 // Medtr4g074670 // Medtr5g069000 // Medtr4g109450 // Medtr8g044940 // Medtr6g009720 // Medtr4g049730 // Medtr3g075260 // Medtr5g028360 // Medtr3g028650 // Medtr4g128990 // Medtr2g088020 // Medtr1g027660 // Medtr2g064940 // Medtr7g006450 // Medtr7g053200 // Medtr…
GO:0005515	F	protein binding	34	253	5284	18883	1	1	// Medtr1g077300 // Medtr1g066390 // Medtr4g010250 // Medtr6g036840 // Medtr7g110810 // Medtr3g081130 // Medtr1g027580 // Medtr3g090640 // Medtr7g113410 // Medtr3g087480 // Medtr0246s0020 // Medtr2g009670 // Medtr8g469140 // Medtr1g112680 // Medtr2g100460 // Medtr2g101310 // Medtr3g467420 // Medtr4g127420 // Medtr1g090697 // Medtr8g479250 // Medtr7g015180 // Medtr7g070440 // Medtr5g041310 // Medt…
GO:0001883	F	purine nucleoside binding	24	253	2740	18883	0.99	1	// Medtr8g445960 // Medtr7g013680 // Medtr6g036840 // Medtr1g028290 // Medtr1g027580 // Medtr5g065130 // Medtr6g007690 // Medtr2g009670 // Medtr4g074670 // Medtr5g069000 // Medtr4g109450 // Medtr8g044940 // Medtr6g009720 // Medtr4g049730 // Medtr3g075260 // Medtr5g028360 // Medtr3g028650 // Medtr4g128990 // Medtr2g088020 // Medtr1g027660 // Medtr2g064940 // Medtr7g006450 // Medtr7g053200 // Medtr…
GO:0001882	F	nucleoside binding	24	253	2740	18883	0.99	1	// Medtr8g445960 // Medtr7g013680 // Medtr6g036840 // Medtr1g028290 // Medtr1g027580 // Medtr5g065130 // Medtr6g007690 // Medtr2g009670 // Medtr4g074670 // Medtr5g069000 // Medtr4g109450 // Medtr8g044940 // Medtr6g009720 // Medtr4g049730 // Medtr3g075260 // Medtr5g028360 // Medtr3g028650 // Medtr4g128990 // Medtr2g088020 // Medtr1g027660 // Medtr2g064940 // Medtr7g006450 // Medtr7g053200 // Medtr…
GO:0030528	F	transcription regulator activity	11	253	762	18883	0.45	1	// Medtr7g112330 // Medtr4g088080 // Medtr7g096780 // Medtr1g074230 // Medtr5g008790 // Medtr8g010340 // Medtr5g046830 // Medtr6g037610 // Medtr7g057160 // Medtr4g088900 // Medtr1g013180
GO:0004674	F	protein serine/threonine kinase activity	14	253	1190	18883	0.73	1	// Medtr5g069000 // Medtr2g088020 // Medtr1g027660 // Medtr2g064940 // Medtr6g036840 // Medtr1g028290 // Medtr4g049730 // Medtr7g053200 // Medtr8g014760 // Medtr1g027580 // Medtr5g065130 // Medtr6g007690 // Medtr4g128990 // Medtr2g009670
GO:0004672	F	protein kinase activity	18	253	1634	18883	0.84	1	// Medtr5g069000 // Medtr7g013680 // Medtr2g088020 // Medtr8g044940 // Medtr8g445960 // Medtr1g027660 // Medtr2g064940 // Medtr6g036840 // Medtr1g028290 // Medtr4g049730 // Medtr7g053200 // Medtr8g014760 // Medtr1g027580 // Medtr5g065130 // Medtr3g028650 // Medtr4g128990 // Medtr6g007690 // Medtr2g009670
GO:0030234	F	enzyme regulator activity	6	253	413	18883	0.48	1	// Medtr7g077180 // Medtr7g077190 // Medtr1g075340 // Medtr1g075380 // Medtr4g122740 // Medtr1g075410
GO:0016879	F	ligase activity, forming carbon-nitrogen bonds	5	253	241	18883	0.23	1	// Medtr4g051515 // Medtr1g095510 // Medtr1g079450 // Medtr8g028920 // Medtr1g062620
GO:0003700	F	transcription factor activity	10	253	667	18883	0.41	1	// Medtr7g112330 // Medtr4g088080 // Medtr7g096780 // Medtr1g074230 // Medtr5g008790 // Medtr8g010340 // Medtr5g046830 // Medtr6g037610 // Medtr7g057160 // Medtr4g088900
GO:0022857	F	transmembrane transporter activity	5	253	567	18883	0.88	1	// Medtr1g043220 // Medtr6g007687 // Medtr4g075680 // Medtr7g087410 // Medtr7g007850
GO:0005576	C	extracellular region	16	253	179	18883	7.3e-09	2.7e-07	// Medtr7g077180 // Medtr6g005360 // Medtr6g005310 // Medtr7g011340 // Medtr7g077190 // Medtr2g090270 // Medtr2g019250 // Medtr4g019225 // Medtr5g036290 // Medtr6g005330 // Medtr6g005340 // Medtr4g017030 // Medtr4g099400 // Medtr4g128770 // Medtr2g031270 // Medtr3g019680
GO:0048046	C	apoplast	10	253	79	18883	2.8e-07	5.2e-06	// Medtr6g005360 // Medtr6g005310 // Medtr7g011340 // Medtr2g019250 // Medtr6g005330 // Medtr2g031270 // Medtr4g017030 // Medtr6g005340 // Medtr4g019225 // Medtr3g019680
GO:0016020	C	membrane	9	253	1174	18883	0.98	1	// Medtr3g098320 // Medtr2g017570 // Medtr7g007850 // Medtr1g043220 // Medtr4g075680 // Medtr7g087410 // Medtr4g063090 // Medtr6g007687 // Medtr2g022700
GO:0043234	C	protein complex	5	253	540	18883	0.85	1	// Medtr4g051515 // Medtr1g079450 // Medtr3g075260 // Medtr4g075680 // Medtr8g464690
GO:0044424	C	intracellular part	14	253	1918	18883	1	1	// Medtr4g020110 // Medtr4g088900 // Medtr4g074670 // Medtr7g006450 // Medtr1g079450 // Medtr4g109580 // Medtr5g046830 // Medtr3g075260 // Medtr6g007070 // Medtr8g464690 // Medtr5g028360 // Medtr3g062600 // Medtr4g075680 // Medtr4g051515
GO:0043229	C	intracellular organelle	6	253	1353	18883	1	1	// Medtr4g109580 // Medtr5g046830 // Medtr4g075680 // Medtr8g464690 // Medtr3g062600 // Medtr4g088900
GO:0005622	C	intracellular	17	253	2316	18883	1	1	// Medtr4g046640 // Medtr4g088900 // Medtr4g074670 // Medtr7g006450 // Medtr4g008050 // Medtr4g109580 // Medtr4g020110 // Medtr1g079450 // Medtr5g046830 // Medtr3g075260 // Medtr6g007070 // Medtr8g464690 // Medtr5g028360 // Medtr3g062600 // Medtr4g075680 // Medtr1g067660 // Medtr4g051515
GO:0005737	C	cytoplasm	7	253	860	18883	0.94	1	// Medtr4g020110 // Medtr4g074670 // Medtr7g006450 // Medtr6g007070 // Medtr5g028360 // Medtr3g062600 // Medtr4g075680
GO:0032991	C	macromolecular complex	6	253	1039	18883	0.99	1	// Medtr1g079450 // Medtr3g075260 // Medtr4g075680 // Medtr8g464690 // Medtr3g062600 // Medtr4g051515
GO:0044464	C	cell part	25	253	3265	18883	1	1	// Medtr4g074670 // Medtr2g017570 // Medtr1g043220 // Medtr4g075680 // Medtr7g087410 // Medtr4g063090 // Medtr4g051515 // Medtr4g020110 // Medtr4g008050 // Medtr1g067660 // Medtr4g088900 // Medtr1g079450 // Medtr3g098320 // Medtr7g007850 // Medtr4g109580 // Medtr5g046830 // Medtr3g075260 // Medtr6g007070 // Medtr5g028360 // Medtr6g007687 // Medtr2g022700 // Medtr4g046640 // Medtr7g006450 // Medtr…
GO:0005623	C	cell	25	253	3265	18883	1	1	// Medtr4g074670 // Medtr2g017570 // Medtr1g043220 // Medtr4g075680 // Medtr7g087410 // Medtr4g063090 // Medtr4g051515 // Medtr4g020110 // Medtr4g008050 // Medtr1g067660 // Medtr4g088900 // Medtr1g079450 // Medtr3g098320 // Medtr7g007850 // Medtr4g109580 // Medtr5g046830 // Medtr3g075260 // Medtr6g007070 // Medtr5g028360 // Medtr6g007687 // Medtr2g022700 // Medtr4g046640 // Medtr7g006450 // Medtr…
GO:0043226	C	organelle	6	253	1353	18883	1	1	// Medtr4g109580 // Medtr5g046830 // Medtr4g075680 // Medtr8g464690 // Medtr3g062600 // Medtr4g088900

## Sheet: Mt 5xC downregualted GO enrichm
GO_acc	term_type	Term	queryitem	querytotal	bgitem	bgtotal	pvalue	FDR	entries
GO:0055114	P	oxidation reduction	69	361	1527	18883	4e-11	1.4e-08	// Medtr3g098350 // Medtr1g066640 // Medtr6g072650 // Medtr1g107300 // Medtr1g107295 // Medtr4g019225 // Medtr1g066710 // Medtr5g007460 // Medtr6g007767 // Medtr4g131180 // Medtr6g072710 // Medtr5g097900 // Medtr2g102570 // Medtr4g074980 // Medtr4g029190 // Medtr6g041980 // Medtr8g035810 // Medtr4g020110 // Medtr8g018690 // Medtr7g096340 // Medtr4g114220 // Medtr3g094630 // Medtr6g007170 // Medtr…
GO:0006979	P	response to oxidative stress	16	361	155	18883	1.5e-07	2.7e-05	// Medtr3g094670 // Medtr1g066640 // Medtr1g086490 // Medtr1g072570 // Medtr3g094630 // Medtr4g114220 // Medtr1g066710 // Medtr6g007767 // Medtr4g029170 // Medtr4g074980 // Medtr5g074740 // Medtr4g074995 // Medtr4g083710 // Medtr4g029190 // Medtr4g029180 // Medtr4g074990
GO:0042221	P	response to chemical stimulus	17	361	238	18883	7e-06	0.00085	// Medtr3g094670 // Medtr1g066640 // Medtr1g086490 // Medtr1g072570 // Medtr3g094630 // Medtr4g114220 // Medtr1g066710 // Medtr6g007767 // Medtr7g087410 // Medtr4g029170 // Medtr4g074980 // Medtr5g074740 // Medtr4g074995 // Medtr4g083710 // Medtr4g029190 // Medtr4g029180 // Medtr4g074990
GO:0008152	P	metabolic process	201	361	8462	18883	2.6e-05	0.0024	// Medtr5g028360 // Medtr1g072570 // Medtr6g036840 // Medtr4g064887 // Medtr5g036290 // Medtr7g057160 // Medtr5g065130 // Medtr4g128990 // Medtr1g054340 // Medtr6g041980 // Medtr3g110320 // Medtr1g097935 // Medtr5g041400 // Medtr7g096340 // Medtr4g114220 // Medtr1g074230 // Medtr7g451860 // Medtr4g036090 // Medtr5g097900 // Medtr3g072660 // Medtr4g085800 // Medtr4g051622 // Medtr5g069000 // Medtr…
GO:0016311	P	dephosphorylation	7	361	95	18883	0.0031	0.22	// Medtr3g105730 // Medtr6g072010 // Medtr7g100070 // Medtr5g085300 // Medtr3g464700 // Medtr4g113345 // Medtr4g123080
GO:0006950	P	response to stress	34	361	1087	18883	0.004	0.24	// Medtr1g066640 // Medtr1g072570 // Medtr1g075340 // Medtr1g066710 // Medtr6g007767 // Medtr4g074980 // Medtr8g079360 // Medtr4g029190 // Medtr8g079400 // Medtr3g435040 // Medtr4g120970 // Medtr4g114220 // Medtr1g075380 // Medtr5g011780 // Medtr3g072660 // Medtr4g083710 // Medtr3g020520 // Medtr1g075410 // Medtr8g079450 // Medtr2g435310 // Medtr1g086490 // Medtr4g074995 // Medtr4g029180 // Medtr…
GO:0050896	P	response to stimulus	35	361	1164	18883	0.0064	0.33	// Medtr1g066640 // Medtr1g072570 // Medtr1g075340 // Medtr1g066710 // Medtr6g007767 // Medtr7g087410 // Medtr4g074980 // Medtr8g079360 // Medtr4g029190 // Medtr8g079400 // Medtr3g435040 // Medtr4g120970 // Medtr4g114220 // Medtr1g075380 // Medtr5g011780 // Medtr3g072660 // Medtr4g083710 // Medtr3g020520 // Medtr1g075410 // Medtr8g079450 // Medtr2g435310 // Medtr1g086490 // Medtr4g074995 // Medtr…
GO:0032774	P	RNA biosynthetic process	29	361	1260	18883	0.18	1	// Medtr4g035430 // Medtr1g090290 // Medtr7g057160 // Medtr2g075690 // Medtr1g013760 // Medtr5g041400 // Medtr1g074230 // Medtr4g061610 // Medtr0392s0020 // Medtr3g101520 // Medtr8g005750 // Medtr4g088900 // Medtr7g073430 // Medtr2g041430 // Medtr7g096780 // Medtr4g098630 // Medtr2g075680 // Medtr5g008790 // Medtr5g046830 // Medtr2g075700 // Medtr6g037610 // Medtr8g010340 // Medtr1g013180 // Medt…
GO:0019222	P	regulation of metabolic process	28	361	1229	18883	0.2	1	// Medtr4g035430 // Medtr1g090290 // Medtr7g057160 // Medtr2g075690 // Medtr1g013760 // Medtr5g041400 // Medtr1g074230 // Medtr4g061610 // Medtr0392s0020 // Medtr3g101520 // Medtr8g005750 // Medtr4g088900 // Medtr7g073430 // Medtr2g041430 // Medtr7g096780 // Medtr4g098630 // Medtr2g075680 // Medtr5g008790 // Medtr5g046830 // Medtr2g075700 // Medtr6g037610 // Medtr8g010340 // Medtr1g013180 // Medt…
GO:0016310	P	phosphorylation	28	361	1743	18883	0.85	1	// Medtr2g017825 // Medtr8g445960 // Medtr6g036840 // Medtr1g028290 // Medtr1g027580 // Medtr5g065130 // Medtr6g007690 // Medtr1g054340 // Medtr2g009670 // Medtr4g061610 // Medtr5g086120 // Medtr5g069000 // Medtr7g013680 // Medtr8g044940 // Medtr5g094380 // Medtr4g049730 // Medtr3g028650 // Medtr4g128990 // Medtr8g014970 // Medtr2g088020 // Medtr3g019390 // Medtr1g027660 // Medtr2g064940 // Medtr…
GO:0031323	P	regulation of cellular metabolic process	28	361	1207	18883	0.17	1	// Medtr4g035430 // Medtr1g090290 // Medtr7g057160 // Medtr2g075690 // Medtr1g013760 // Medtr5g041400 // Medtr1g074230 // Medtr4g061610 // Medtr0392s0020 // Medtr3g101520 // Medtr8g005750 // Medtr4g088900 // Medtr7g073430 // Medtr2g041430 // Medtr7g096780 // Medtr4g098630 // Medtr2g075680 // Medtr5g008790 // Medtr5g046830 // Medtr2g075700 // Medtr6g037610 // Medtr8g010340 // Medtr1g013180 // Medt…
GO:0019752	P	carboxylic acid metabolic process	7	361	435	18883	0.73	1	// Medtr4g020110 // Medtr8g036050 // Medtr4g074670 // Medtr7g006450 // Medtr1g083370 // Medtr5g028360 // Medtr1g062620
GO:0042592	P	homeostatic process	5	361	128	18883	0.11	1	// Medtr4g079110 // Medtr7g108250 // Medtr8g107380 // Medtr5g037890 // Medtr7g108210
GO:0044249	P	cellular biosynthetic process	45	361	2392	18883	0.57	1	// Medtr4g074670 // Medtr7g057160 // Medtr6g037610 // Medtr1g090290 // Medtr8g068265 // Medtr8g091320 // Medtr1g062620 // Medtr6g041980 // Medtr2g075690 // Medtr4g020110 // Medtr1g013760 // Medtr5g041400 // Medtr8g087930 // Medtr1g074230 // Medtr4g061610 // Medtr4g036090 // Medtr0392s0020 // Medtr3g101520 // Medtr8g005750 // Medtr4g088900 // Medtr5g008790 // Medtr7g073430 // Medtr2g041430 // Medt…
GO:0034641	P	cellular nitrogen compound metabolic process	9	361	434	18883	0.45	1	// Medtr3g106780 // Medtr4g020110 // Medtr8g036050 // Medtr4g074670 // Medtr7g006450 // Medtr1g083370 // Medtr6g007070 // Medtr5g028360 // Medtr1g062620
GO:0006807	P	nitrogen compound metabolic process	45	361	2359	18883	0.53	1	// Medtr8g107380 // Medtr4g074670 // Medtr5g011780 // Medtr6g037610 // Medtr1g090290 // Medtr7g057160 // Medtr1g062620 // Medtr3g110320 // Medtr2g075690 // Medtr4g020110 // Medtr1g013760 // Medtr5g041400 // Medtr1g074230 // Medtr4g061610 // Medtr0392s0020 // Medtr3g101520 // Medtr8g005750 // Medtr3g072660 // Medtr4g088900 // Medtr5g008790 // Medtr7g073430 // Medtr2g041430 // Medtr7g096780 // Medt…
GO:0045449	P	regulation of transcription	28	361	1157	18883	0.12	1	// Medtr4g035430 // Medtr1g090290 // Medtr7g057160 // Medtr2g075690 // Medtr1g013760 // Medtr5g041400 // Medtr1g074230 // Medtr4g061610 // Medtr0392s0020 // Medtr3g101520 // Medtr8g005750 // Medtr4g088900 // Medtr7g073430 // Medtr2g041430 // Medtr7g096780 // Medtr4g098630 // Medtr2g075680 // Medtr5g008790 // Medtr5g046830 // Medtr2g075700 // Medtr6g037610 // Medtr8g010340 // Medtr1g013180 // Medt…
GO:0044281	P	small molecule metabolic process	14	361	1027	18883	0.93	1	// Medtr3g106780 // Medtr4g020110 // Medtr8g036050 // Medtr4g074670 // Medtr7g006450 // Medtr5g037890 // Medtr7g102960 // Medtr1g083370 // Medtr6g007070 // Medtr8g091320 // Medtr5g028360 // Medtr4g019225 // Medtr1g062620 // Medtr6g041980
GO:0034645	P	cellular macromolecule biosynthetic process	35	361	1840	18883	0.54	1	// Medtr4g074670 // Medtr6g037610 // Medtr1g090290 // Medtr7g057160 // Medtr2g075690 // Medtr1g013760 // Medtr5g041400 // Medtr1g074230 // Medtr4g061610 // Medtr0392s0020 // Medtr3g101520 // Medtr8g005750 // Medtr4g088900 // Medtr5g008790 // Medtr7g073430 // Medtr2g041430 // Medtr7g096780 // Medtr4g098630 // Medtr2g075680 // Medtr4g109580 // Medtr5g046830 // Medtr3g075260 // Medtr5g028360 // Medt…
GO:0044283	P	small molecule biosynthetic process	6	361	308	18883	0.54	1	// Medtr3g106780 // Medtr4g020110 // Medtr8g036050 // Medtr6g007070 // Medtr8g091320 // Medtr1g062620
GO:0009058	P	biosynthetic process	55	361	2448	18883	0.12	1	// Medtr1g062500 // Medtr8g087930 // Medtr4g074670 // Medtr7g057160 // Medtr6g037610 // Medtr1g090290 // Medtr8g068265 // Medtr7g016800 // Medtr8g091320 // Medtr6g041980 // Medtr1g062620 // Medtr7g016820 // Medtr2g075690 // Medtr4g020110 // Medtr1g013760 // Medtr5g041400 // Medtr5g007717 // Medtr1g074230 // Medtr4g061610 // Medtr4g036090 // Medtr0392s0020 // Medtr5g007730 // Medtr3g101520 // Medt…
GO:0050789	P	regulation of biological process	37	361	1971	18883	0.57	1	// Medtr2g017825 // Medtr6g037610 // Medtr1g090290 // Medtr7g057160 // Medtr8g469140 // Medtr4g079110 // Medtr2g075690 // Medtr1g013760 // Medtr8g032420 // Medtr5g041400 // Medtr1g074230 // Medtr4g061610 // Medtr0392s0020 // Medtr3g101520 // Medtr8g005750 // Medtr4g088900 // Medtr8g469090 // Medtr7g073430 // Medtr2g041430 // Medtr7g096780 // Medtr4g098630 // Medtr2g075680 // Medtr5g008790 // Medt…
GO:0080090	P	regulation of primary metabolic process	28	361	1173	18883	0.14	1	// Medtr4g035430 // Medtr1g090290 // Medtr7g057160 // Medtr2g075690 // Medtr1g013760 // Medtr5g041400 // Medtr1g074230 // Medtr4g061610 // Medtr0392s0020 // Medtr3g101520 // Medtr8g005750 // Medtr4g088900 // Medtr7g073430 // Medtr2g041430 // Medtr7g096780 // Medtr4g098630 // Medtr2g075680 // Medtr5g008790 // Medtr5g046830 // Medtr2g075700 // Medtr6g037610 // Medtr8g010340 // Medtr1g013180 // Medt…
GO:0044267	P	cellular protein metabolic process	39	361	2672	18883	0.97	1	// Medtr2g017825 // Medtr3g464700 // Medtr8g445960 // Medtr6g036840 // Medtr1g028290 // Medtr1g027580 // Medtr5g065130 // Medtr6g007690 // Medtr1g054340 // Medtr2g009670 // Medtr4g051515 // Medtr4g074670 // Medtr4g061610 // Medtr5g086120 // Medtr4g113345 // Medtr5g069000 // Medtr7g013680 // Medtr1g079450 // Medtr8g044940 // Medtr5g094380 // Medtr4g049730 // Medtr7g103210 // Medtr5g028360 // Medtr…
GO:0044260	P	cellular macromolecule metabolic process	72	361	4371	18883	0.93	1	// Medtr5g069000 // Medtr2g017825 // Medtr3g464700 // Medtr8g445960 // Medtr7g057160 // Medtr6g036840 // Medtr6g037610 // Medtr1g090290 // Medtr1g028290 // Medtr2g025620 // Medtr3g028650 // Medtr8g044940 // Medtr8g107380 // Medtr5g065130 // Medtr6g007690 // Medtr1g054340 // Medtr2g009670 // Medtr2g075690 // Medtr4g051515 // Medtr1g013760 // Medtr4g074670 // Medtr5g041400 // Medtr1g079450 // Medtr…
GO:0006520	P	cellular amino acid metabolic process	7	361	306	18883	0.37	1	// Medtr4g020110 // Medtr8g036050 // Medtr4g074670 // Medtr7g006450 // Medtr1g083370 // Medtr5g028360 // Medtr1g062620
GO:0016043	P	cellular component organization	6	361	350	18883	0.66	1	// Medtr3g463530 // Medtr2g082310 // Medtr8g107380 // Medtr4g127660 // Medtr2g082340 // Medtr2g025620
GO:0051179	P	localization	11	361	1276	18883	1	1	// Medtr1g116660 // Medtr4g428370 // Medtr2g017570 // Medtr7g007850 // Medtr1g043220 // Medtr4g075680 // Medtr7g087410 // Medtr4g063090 // Medtr6g007687 // Medtr2g026760 // Medtr2g022700
GO:0060255	P	regulation of macromolecule metabolic process	28	361	1192	18883	0.16	1	// Medtr4g035430 // Medtr1g090290 // Medtr7g057160 // Medtr2g075690 // Medtr1g013760 // Medtr5g041400 // Medtr1g074230 // Medtr4g061610 // Medtr0392s0020 // Medtr3g101520 // Medtr8g005750 // Medtr4g088900 // Medtr7g073430 // Medtr2g041430 // Medtr7g096780 // Medtr4g098630 // Medtr2g075680 // Medtr5g008790 // Medtr5g046830 // Medtr2g075700 // Medtr6g037610 // Medtr8g010340 // Medtr1g013180 // Medt…
GO:0010467	P	gene expression	33	361	1922	18883	0.77	1	// Medtr4g074670 // Medtr6g037610 // Medtr1g090290 // Medtr7g057160 // Medtr2g075690 // Medtr1g013760 // Medtr5g041400 // Medtr1g074230 // Medtr4g061610 // Medtr0392s0020 // Medtr3g101520 // Medtr8g005750 // Medtr4g088900 // Medtr7g073430 // Medtr2g041430 // Medtr7g096780 // Medtr4g098630 // Medtr2g075680 // Medtr5g008790 // Medtr5g046830 // Medtr2g075700 // Medtr5g028360 // Medtr4g035430 // Medt…
GO:0065007	P	biological regulation	38	361	1991	18883	0.53	1	// Medtr2g017825 // Medtr6g037610 // Medtr1g090290 // Medtr7g057160 // Medtr8g107380 // Medtr8g469140 // Medtr4g079110 // Medtr2g075690 // Medtr1g013760 // Medtr8g032420 // Medtr5g041400 // Medtr1g074230 // Medtr4g061610 // Medtr0392s0020 // Medtr3g101520 // Medtr8g005750 // Medtr4g088900 // Medtr8g469090 // Medtr7g073430 // Medtr2g041430 // Medtr7g096780 // Medtr4g098630 // Medtr2g075680 // Medt…
GO:0031326	P	regulation of cellular biosynthetic process	28	361	1166	18883	0.13	1	// Medtr4g035430 // Medtr1g090290 // Medtr7g057160 // Medtr2g075690 // Medtr1g013760 // Medtr5g041400 // Medtr1g074230 // Medtr4g061610 // Medtr0392s0020 // Medtr3g101520 // Medtr8g005750 // Medtr4g088900 // Medtr7g073430 // Medtr2g041430 // Medtr7g096780 // Medtr4g098630 // Medtr2g075680 // Medtr5g008790 // Medtr5g046830 // Medtr2g075700 // Medtr6g037610 // Medtr8g010340 // Medtr1g013180 // Medt…
GO:0065008	P	regulation of biological quality	5	361	146	18883	0.15	1	// Medtr4g079110 // Medtr7g108250 // Medtr8g107380 // Medtr5g037890 // Medtr7g108210
GO:0010468	P	regulation of gene expression	28	361	1184	18883	0.15	1	// Medtr4g035430 // Medtr1g090290 // Medtr7g057160 // Medtr2g075690 // Medtr1g013760 // Medtr5g041400 // Medtr1g074230 // Medtr4g061610 // Medtr0392s0020 // Medtr3g101520 // Medtr8g005750 // Medtr4g088900 // Medtr7g073430 // Medtr2g041430 // Medtr7g096780 // Medtr4g098630 // Medtr2g075680 // Medtr5g008790 // Medtr5g046830 // Medtr2g075700 // Medtr6g037610 // Medtr8g010340 // Medtr1g013180 // Medt…
GO:0006996	P	organelle organization	5	361	243	18883	0.5	1	// Medtr3g463530 // Medtr4g127660 // Medtr8g107380 // Medtr2g082310 // Medtr2g082340
GO:0006468	P	protein amino acid phosphorylation	28	361	1610	18883	0.73	1	// Medtr2g017825 // Medtr8g445960 // Medtr6g036840 // Medtr1g028290 // Medtr1g027580 // Medtr5g065130 // Medtr6g007690 // Medtr1g054340 // Medtr2g009670 // Medtr4g061610 // Medtr5g086120 // Medtr5g069000 // Medtr7g013680 // Medtr8g044940 // Medtr5g094380 // Medtr4g049730 // Medtr3g028650 // Medtr4g128990 // Medtr8g014970 // Medtr2g088020 // Medtr3g019390 // Medtr1g027660 // Medtr2g064940 // Medtr…
GO:0009987	P	cellular process	107	361	7128	18883	1	1	// Medtr6g036840 // Medtr4g035430 // Medtr2g082340 // Medtr3g028650 // Medtr5g065130 // Medtr7g087410 // Medtr1g054340 // Medtr6g041980 // Medtr1g116660 // Medtr5g041400 // Medtr1g074230 // Medtr4g036090 // Medtr3g072660 // Medtr5g069000 // Medtr8g044940 // Medtr1g090290 // Medtr5g028360 // Medtr7g057160 // Medtr4g123080 // Medtr2g064940 // Medtr2g030170 // Medtr3g105730 // Medtr1g088940 // Medtr…
GO:0006629	P	lipid metabolic process	5	361	231	18883	0.46	1	// Medtr8g091320 // Medtr8g068265 // Medtr4g085800 // Medtr6g072010 // Medtr7g100070
GO:0009308	P	amine metabolic process	9	361	371	18883	0.29	1	// Medtr3g110320 // Medtr4g020110 // Medtr8g036050 // Medtr4g074670 // Medtr2g099470 // Medtr7g006450 // Medtr1g083370 // Medtr5g028360 // Medtr1g062620
GO:0006139	P	nucleobase, nucleoside, nucleotide and nucleic acid metabolic process	39	361	1995	18883	0.47	1	// Medtr8g107380 // Medtr4g074670 // Medtr5g011780 // Medtr6g037610 // Medtr1g090290 // Medtr7g057160 // Medtr2g075690 // Medtr1g013760 // Medtr5g041400 // Medtr1g074230 // Medtr4g061610 // Medtr0392s0020 // Medtr3g101520 // Medtr8g005750 // Medtr3g072660 // Medtr4g088900 // Medtr5g008790 // Medtr7g073430 // Medtr2g041430 // Medtr7g096780 // Medtr4g098630 // Medtr7g112330 // Medtr4g088080 // Medt…
GO:0019219	P	regulation of nucleobase, nucleoside, nucleotide and nucleic acid metabolic process	28	361	1161	18883	0.13	1	// Medtr4g035430 // Medtr1g090290 // Medtr7g057160 // Medtr2g075690 // Medtr1g013760 // Medtr5g041400 // Medtr1g074230 // Medtr4g061610 // Medtr0392s0020 // Medtr3g101520 // Medtr8g005750 // Medtr4g088900 // Medtr7g073430 // Medtr2g041430 // Medtr7g096780 // Medtr4g098630 // Medtr2g075680 // Medtr5g008790 // Medtr5g046830 // Medtr2g075700 // Medtr6g037610 // Medtr8g010340 // Medtr1g013180 // Medt…
GO:0043687	P	post-translational protein modification	34	361	1826	18883	0.59	1	// Medtr2g017825 // Medtr8g445960 // Medtr6g036840 // Medtr1g028290 // Medtr1g027580 // Medtr5g065130 // Medtr6g007690 // Medtr1g054340 // Medtr2g009670 // Medtr4g051515 // Medtr4g061610 // Medtr5g086120 // Medtr4g113345 // Medtr5g069000 // Medtr7g013680 // Medtr1g079450 // Medtr8g044940 // Medtr5g094380 // Medtr4g049730 // Medtr3g464700 // Medtr3g028650 // Medtr4g128990 // Medtr8g014970 // Medtr…
GO:0006810	P	transport	11	361	1265	18883	1	1	// Medtr1g116660 // Medtr4g428370 // Medtr2g017570 // Medtr7g007850 // Medtr1g043220 // Medtr4g075680 // Medtr7g087410 // Medtr4g063090 // Medtr6g007687 // Medtr2g026760 // Medtr2g022700
GO:0009889	P	regulation of biosynthetic process	28	361	1166	18883	0.13	1	// Medtr4g035430 // Medtr1g090290 // Medtr7g057160 // Medtr2g075690 // Medtr1g013760 // Medtr5g041400 // Medtr1g074230 // Medtr4g061610 // Medtr0392s0020 // Medtr3g101520 // Medtr8g005750 // Medtr4g088900 // Medtr7g073430 // Medtr2g041430 // Medtr7g096780 // Medtr4g098630 // Medtr2g075680 // Medtr5g008790 // Medtr5g046830 // Medtr2g075700 // Medtr6g037610 // Medtr8g010340 // Medtr1g013180 // Medt…
GO:0006464	P	protein modification process	35	361	1866	18883	0.57	1	// Medtr2g017825 // Medtr8g445960 // Medtr6g036840 // Medtr1g028290 // Medtr1g027580 // Medtr5g065130 // Medtr6g007690 // Medtr1g054340 // Medtr2g009670 // Medtr4g051515 // Medtr4g061610 // Medtr5g086120 // Medtr4g113345 // Medtr5g069000 // Medtr7g013680 // Medtr1g079450 // Medtr8g044940 // Medtr5g094380 // Medtr4g049730 // Medtr7g103210 // Medtr3g464700 // Medtr3g028650 // Medtr4g128990 // Medtr…
GO:0050794	P	regulation of cellular process	37	361	1946	18883	0.54	1	// Medtr2g017825 // Medtr6g037610 // Medtr1g090290 // Medtr7g057160 // Medtr8g469140 // Medtr4g079110 // Medtr2g075690 // Medtr1g013760 // Medtr8g032420 // Medtr5g041400 // Medtr1g074230 // Medtr4g061610 // Medtr0392s0020 // Medtr3g101520 // Medtr8g005750 // Medtr4g088900 // Medtr8g469090 // Medtr7g073430 // Medtr2g041430 // Medtr7g096780 // Medtr4g098630 // Medtr2g075680 // Medtr5g008790 // Medt…
GO:0006952	P	defense response	13	361	799	18883	0.76	1	// Medtr2g035190 // Medtr4g120970 // Medtr3g013700 // Medtr3g012270 // Medtr6g033450 // Medtr8g032420 // Medtr8g079360 // Medtr3g020520 // Medtr8g079450 // Medtr2g435310 // Medtr8g018130 // Medtr8g079400 // Medtr3g435040
GO:0044106	P	cellular amine metabolic process	7	361	333	18883	0.46	1	// Medtr4g020110 // Medtr8g036050 // Medtr4g074670 // Medtr7g006450 // Medtr1g083370 // Medtr5g028360 // Medtr1g062620
GO:0043412	P	macromolecule modification	35	361	1921	18883	0.64	1	// Medtr2g017825 // Medtr8g445960 // Medtr6g036840 // Medtr1g028290 // Medtr1g027580 // Medtr5g065130 // Medtr6g007690 // Medtr1g054340 // Medtr2g009670 // Medtr4g051515 // Medtr4g061610 // Medtr5g086120 // Medtr4g113345 // Medtr5g069000 // Medtr7g013680 // Medtr1g079450 // Medtr8g044940 // Medtr5g094380 // Medtr4g049730 // Medtr7g103210 // Medtr3g464700 // Medtr3g028650 // Medtr4g128990 // Medtr…
GO:0023046	P	signaling process	7	361	719	18883	0.98	1	// Medtr2g017825 // Medtr1g013180 // Medtr4g061610 // Medtr8g032420 // Medtr8g018130 // Medtr8g469090 // Medtr8g469140
GO:0051171	P	regulation of nitrogen compound metabolic process	28	361	1161	18883	0.13	1	// Medtr4g035430 // Medtr1g090290 // Medtr7g057160 // Medtr2g075690 // Medtr1g013760 // Medtr5g041400 // Medtr1g074230 // Medtr4g061610 // Medtr0392s0020 // Medtr3g101520 // Medtr8g005750 // Medtr4g088900 // Medtr7g073430 // Medtr2g041430 // Medtr7g096780 // Medtr4g098630 // Medtr2g075680 // Medtr5g008790 // Medtr5g046830 // Medtr2g075700 // Medtr6g037610 // Medtr8g010340 // Medtr1g013180 // Medt…
GO:0043436	P	oxoacid metabolic process	7	361	435	18883	0.73	1	// Medtr4g020110 // Medtr8g036050 // Medtr4g074670 // Medtr7g006450 // Medtr1g083370 // Medtr5g028360 // Medtr1g062620
GO:0051234	P	establishment of localization	11	361	1265	18883	1	1	// Medtr1g116660 // Medtr4g428370 // Medtr2g017570 // Medtr7g007850 // Medtr1g043220 // Medtr4g075680 // Medtr7g087410 // Medtr4g063090 // Medtr6g007687 // Medtr2g026760 // Medtr2g022700
GO:0009059	P	macromolecule biosynthetic process	35	361	1843	18883	0.54	1	// Medtr4g074670 // Medtr6g037610 // Medtr1g090290 // Medtr7g057160 // Medtr2g075690 // Medtr1g013760 // Medtr5g041400 // Medtr1g074230 // Medtr4g061610 // Medtr0392s0020 // Medtr3g101520 // Medtr8g005750 // Medtr4g088900 // Medtr5g008790 // Medtr7g073430 // Medtr2g041430 // Medtr7g096780 // Medtr4g098630 // Medtr2g075680 // Medtr4g109580 // Medtr5g046830 // Medtr3g075260 // Medtr5g028360 // Medt…
GO:0016070	P	RNA metabolic process	32	361	1508	18883	0.3	1	// Medtr4g074670 // Medtr6g037610 // Medtr1g090290 // Medtr7g057160 // Medtr2g075690 // Medtr1g013760 // Medtr5g041400 // Medtr1g074230 // Medtr4g061610 // Medtr0392s0020 // Medtr3g101520 // Medtr8g005750 // Medtr4g088900 // Medtr7g073430 // Medtr2g041430 // Medtr7g096780 // Medtr4g098630 // Medtr2g075680 // Medtr5g008790 // Medtr5g046830 // Medtr2g075700 // Medtr5g028360 // Medtr4g035430 // Medt…
GO:0044238	P	primary metabolic process	101	361	6251	18883	0.98	1	// Medtr6g036840 // Medtr6g037610 // Medtr5g036290 // Medtr3g028650 // Medtr5g065130 // Medtr1g054340 // Medtr3g110320 // Medtr5g041400 // Medtr1g074230 // Medtr4g036090 // Medtr3g072660 // Medtr4g085800 // Medtr5g069000 // Medtr8g044940 // Medtr5g008790 // Medtr0002s1060 // Medtr5g028360 // Medtr7g057160 // Medtr4g123080 // Medtr2g064940 // Medtr4g043760 // Medtr2g030170 // Medtr3g105730 // Medt…
GO:0005975	P	carbohydrate metabolic process	15	361	742	18883	0.45	1	// Medtr3g080810 // Medtr3g110320 // Medtr1g015940 // Medtr4g066630 // Medtr4g099110 // Medtr2g099470 // Medtr4g043760 // Medtr8g087930 // Medtr1g077520 // Medtr0002s1060 // Medtr4g036090 // Medtr8g091320 // Medtr6g088320 // Medtr4g094715 // Medtr2g096030
GO:0042180	P	cellular ketone metabolic process	7	361	441	18883	0.74	1	// Medtr4g020110 // Medtr8g036050 // Medtr4g074670 // Medtr7g006450 // Medtr1g083370 // Medtr5g028360 // Medtr1g062620
GO:0006082	P	organic acid metabolic process	7	361	436	18883	0.73	1	// Medtr4g020110 // Medtr8g036050 // Medtr4g074670 // Medtr7g006450 // Medtr1g083370 // Medtr5g028360 // Medtr1g062620
GO:0019538	P	protein metabolic process	42	361	3137	18883	1	1	// Medtr2g017825 // Medtr3g464700 // Medtr8g445960 // Medtr6g036840 // Medtr5g036290 // Medtr1g028290 // Medtr4g080700 // Medtr2g016180 // Medtr1g027580 // Medtr5g065130 // Medtr6g007690 // Medtr1g054340 // Medtr2g009670 // Medtr4g051515 // Medtr4g074670 // Medtr4g061610 // Medtr5g086120 // Medtr4g113345 // Medtr5g069000 // Medtr7g013680 // Medtr1g079450 // Medtr8g044940 // Medtr5g094380 // Medtr…
GO:0051252	P	regulation of RNA metabolic process	28	361	1160	18883	0.13	1	// Medtr4g035430 // Medtr1g090290 // Medtr7g057160 // Medtr2g075690 // Medtr1g013760 // Medtr5g041400 // Medtr1g074230 // Medtr4g061610 // Medtr0392s0020 // Medtr3g101520 // Medtr8g005750 // Medtr4g088900 // Medtr7g073430 // Medtr2g041430 // Medtr7g096780 // Medtr4g098630 // Medtr2g075680 // Medtr5g008790 // Medtr5g046830 // Medtr2g075700 // Medtr6g037610 // Medtr8g010340 // Medtr1g013180 // Medt…
GO:0044237	P	cellular metabolic process	88	361	5560	18883	0.99	1	// Medtr6g036840 // Medtr4g035430 // Medtr1g090290 // Medtr3g028650 // Medtr5g065130 // Medtr1g054340 // Medtr6g041980 // Medtr5g041400 // Medtr1g074230 // Medtr4g036090 // Medtr3g072660 // Medtr5g069000 // Medtr8g044940 // Medtr5g008790 // Medtr5g028360 // Medtr7g057160 // Medtr4g123080 // Medtr2g064940 // Medtr2g030170 // Medtr3g105730 // Medtr1g088940 // Medtr1g105725 // Medtr8g445960 // Medtr…
GO:0043170	P	macromolecule metabolic process	78	361	4875	18883	0.97	1	// Medtr5g069000 // Medtr2g017825 // Medtr3g464700 // Medtr8g445960 // Medtr7g057160 // Medtr6g036840 // Medtr6g037610 // Medtr5g036290 // Medtr1g028290 // Medtr2g025620 // Medtr8g044940 // Medtr3g028650 // Medtr2g016180 // Medtr8g107380 // Medtr5g065130 // Medtr6g007690 // Medtr1g054340 // Medtr2g009670 // Medtr3g110320 // Medtr2g075690 // Medtr4g051515 // Medtr1g013760 // Medtr4g074670 // Medtr…
GO:0006355	P	regulation of transcription, DNA-dependent	28	361	1157	18883	0.12	1	// Medtr4g035430 // Medtr1g090290 // Medtr7g057160 // Medtr2g075690 // Medtr1g013760 // Medtr5g041400 // Medtr1g074230 // Medtr4g061610 // Medtr0392s0020 // Medtr3g101520 // Medtr8g005750 // Medtr4g088900 // Medtr7g073430 // Medtr2g041430 // Medtr7g096780 // Medtr4g098630 // Medtr2g075680 // Medtr5g008790 // Medtr5g046830 // Medtr2g075700 // Medtr6g037610 // Medtr8g010340 // Medtr1g013180 // Medt…
GO:0006796	P	phosphate metabolic process	35	361	1854	18883	0.56	1	// Medtr2g017825 // Medtr8g445960 // Medtr6g036840 // Medtr1g028290 // Medtr1g027580 // Medtr5g065130 // Medtr6g007690 // Medtr1g054340 // Medtr2g009670 // Medtr7g053200 // Medtr4g061610 // Medtr5g086120 // Medtr4g113345 // Medtr5g069000 // Medtr7g013680 // Medtr8g044940 // Medtr5g094380 // Medtr4g049730 // Medtr5g085300 // Medtr3g464700 // Medtr3g028650 // Medtr4g128990 // Medtr8g014970 // Medtr…
GO:0010556	P	regulation of macromolecule biosynthetic process	28	361	1166	18883	0.13	1	// Medtr4g035430 // Medtr1g090290 // Medtr7g057160 // Medtr2g075690 // Medtr1g013760 // Medtr5g041400 // Medtr1g074230 // Medtr4g061610 // Medtr0392s0020 // Medtr3g101520 // Medtr8g005750 // Medtr4g088900 // Medtr7g073430 // Medtr2g041430 // Medtr7g096780 // Medtr4g098630 // Medtr2g075680 // Medtr5g008790 // Medtr5g046830 // Medtr2g075700 // Medtr6g037610 // Medtr8g010340 // Medtr1g013180 // Medt…
GO:0006350	P	transcription	29	361	1259	18883	0.18	1	// Medtr4g035430 // Medtr1g090290 // Medtr7g057160 // Medtr2g075690 // Medtr1g013760 // Medtr5g041400 // Medtr1g074230 // Medtr4g061610 // Medtr0392s0020 // Medtr3g101520 // Medtr8g005750 // Medtr4g088900 // Medtr7g073430 // Medtr2g041430 // Medtr7g096780 // Medtr4g098630 // Medtr2g075680 // Medtr5g008790 // Medtr5g046830 // Medtr2g075700 // Medtr6g037610 // Medtr8g010340 // Medtr1g013180 // Medt…
GO:0006351	P	transcription, DNA-dependent	29	361	1259	18883	0.18	1	// Medtr4g035430 // Medtr1g090290 // Medtr7g057160 // Medtr2g075690 // Medtr1g013760 // Medtr5g041400 // Medtr1g074230 // Medtr4g061610 // Medtr0392s0020 // Medtr3g101520 // Medtr8g005750 // Medtr4g088900 // Medtr7g073430 // Medtr2g041430 // Medtr7g096780 // Medtr4g098630 // Medtr2g075680 // Medtr5g008790 // Medtr5g046830 // Medtr2g075700 // Medtr6g037610 // Medtr8g010340 // Medtr1g013180 // Medt…
GO:0023060	P	signal transmission	7	361	719	18883	0.98	1	// Medtr2g017825 // Medtr1g013180 // Medtr4g061610 // Medtr8g032420 // Medtr8g018130 // Medtr8g469090 // Medtr8g469140
GO:0006793	P	phosphorus metabolic process	35	361	1854	18883	0.56	1	// Medtr2g017825 // Medtr8g445960 // Medtr6g036840 // Medtr1g028290 // Medtr1g027580 // Medtr5g065130 // Medtr6g007690 // Medtr1g054340 // Medtr2g009670 // Medtr7g053200 // Medtr4g061610 // Medtr5g086120 // Medtr4g113345 // Medtr5g069000 // Medtr7g013680 // Medtr8g044940 // Medtr5g094380 // Medtr4g049730 // Medtr5g085300 // Medtr3g464700 // Medtr3g028650 // Medtr4g128990 // Medtr8g014970 // Medtr…
GO:0006259	P	DNA metabolic process	5	361	211	18883	0.38	1	// Medtr5g011780 // Medtr3g072660 // Medtr8g107380 // Medtr3g075260 // Medtr4g109580
GO:0023052	P	signaling	7	361	751	18883	0.99	1	// Medtr2g017825 // Medtr1g013180 // Medtr4g061610 // Medtr8g032420 // Medtr8g018130 // Medtr8g469090 // Medtr8g469140
GO:0006519	P	cellular amino acid and derivative metabolic process	8	361	384	18883	0.45	1	// Medtr4g020110 // Medtr8g036050 // Medtr4g074670 // Medtr7g006450 // Medtr1g083370 // Medtr5g028360 // Medtr4g019225 // Medtr1g062620
GO:0007165	P	signal transduction	6	361	644	18883	0.98	1	// Medtr2g017825 // Medtr4g061610 // Medtr8g032420 // Medtr8g018130 // Medtr8g469090 // Medtr8g469140
GO:0016491	F	oxidoreductase activity	78	361	1720	18883	1.3e-12	5e-10	// Medtr3g098350 // Medtr1g066640 // Medtr5g018980 // Medtr6g072650 // Medtr1g107300 // Medtr1g107295 // Medtr1g066710 // Medtr5g007460 // Medtr6g007767 // Medtr4g131180 // Medtr6g072710 // Medtr6g007170 // Medtr5g097900 // Medtr5g070870 // Medtr8g035630 // Medtr2g102570 // Medtr4g074980 // Medtr2g010300 // Medtr4g029190 // Medtr6g041980 // Medtr4g079110 // Medtr8g035810 // Medtr4g020110 // Medtr…
GO:0005506	F	iron ion binding	44	361	796	18883	7.6e-10	1.5e-07	// Medtr1g066640 // Medtr1g107300 // Medtr1g107295 // Medtr1g066710 // Medtr5g007460 // Medtr6g007767 // Medtr3g081130 // Medtr7g113410 // Medtr4g074980 // Medtr4g029190 // Medtr8g018690 // Medtr8g035810 // Medtr7g096340 // Medtr4g114220 // Medtr1g070100 // Medtr4g104540 // Medtr1g101040 // Medtr8g033380 // Medtr2g437880 // Medtr4g083710 // Medtr5g018980 // Medtr7g075390 // Medtr8g024120 // Medtr…
GO:0016684	F	oxidoreductase activity, acting on peroxide as acceptor	16	361	155	18883	1.5e-07	1.5e-05	// Medtr3g094670 // Medtr1g066640 // Medtr1g086490 // Medtr1g072570 // Medtr3g094630 // Medtr4g114220 // Medtr1g066710 // Medtr6g007767 // Medtr4g029170 // Medtr4g074980 // Medtr5g074740 // Medtr4g074995 // Medtr4g083710 // Medtr4g029190 // Medtr4g029180 // Medtr4g074990
GO:0004601	F	peroxidase activity	16	361	155	18883	1.5e-07	1.5e-05	// Medtr3g094670 // Medtr1g066640 // Medtr1g086490 // Medtr1g072570 // Medtr3g094630 // Medtr4g114220 // Medtr1g066710 // Medtr6g007767 // Medtr4g029170 // Medtr4g074980 // Medtr5g074740 // Medtr4g074995 // Medtr4g083710 // Medtr4g029190 // Medtr4g029180 // Medtr4g074990
GO:0016209	F	antioxidant activity	16	361	165	18883	3.3e-07	2.3e-05	// Medtr3g094670 // Medtr1g066640 // Medtr1g086490 // Medtr1g072570 // Medtr3g094630 // Medtr4g114220 // Medtr1g066710 // Medtr6g007767 // Medtr4g029170 // Medtr4g074980 // Medtr5g074740 // Medtr4g074995 // Medtr4g083710 // Medtr4g029190 // Medtr4g029180 // Medtr4g074990
GO:0020037	F	heme binding	34	361	662	18883	3.8e-07	2.3e-05	// Medtr1g066640 // Medtr1g107300 // Medtr1g107295 // Medtr1g066710 // Medtr5g007460 // Medtr6g007767 // Medtr4g074980 // Medtr4g029190 // Medtr8g035810 // Medtr7g096340 // Medtr4g114220 // Medtr4g104540 // Medtr1g101040 // Medtr2g437880 // Medtr4g083710 // Medtr5g018980 // Medtr7g075390 // Medtr1g055325 // Medtr4g088160 // Medtr8g046210 // Medtr5g019010 // Medtr5g016410 // Medtr2g010300 // Medtr…
GO:0046906	F	tetrapyrrole binding	34	361	665	18883	4.2e-07	2.3e-05	// Medtr1g066640 // Medtr1g107300 // Medtr1g107295 // Medtr1g066710 // Medtr5g007460 // Medtr6g007767 // Medtr4g074980 // Medtr4g029190 // Medtr8g035810 // Medtr7g096340 // Medtr4g114220 // Medtr4g104540 // Medtr1g101040 // Medtr2g437880 // Medtr4g083710 // Medtr5g018980 // Medtr7g075390 // Medtr1g055325 // Medtr4g088160 // Medtr8g046210 // Medtr5g019010 // Medtr5g016410 // Medtr2g010300 // Medtr…
GO:0046914	F	transition metal ion binding	79	361	2411	18883	1.4e-06	7.1e-05	// Medtr7g096340 // Medtr3g064810 // Medtr4g091520 // Medtr2g020520 // Medtr1g107295 // Medtr2g035480 // Medtr5g036290 // Medtr5g007460 // Medtr6g007767 // Medtr3g081130 // Medtr4g074980 // Medtr1g066640 // Medtr4g017030 // Medtr6g005340 // Medtr2g019250 // Medtr4g029190 // Medtr5g018980 // Medtr3g019680 // Medtr8g035810 // Medtr4g019225 // Medtr8g018690 // Medtr5g041310 // Medtr7g011340 // Medtr…
GO:0043169	F	cation binding	90	361	2989	18883	7e-06	0.00026	// Medtr3g064810 // Medtr5g036290 // Medtr2g019250 // Medtr5g041400 // Medtr7g096340 // Medtr4g114220 // Medtr4g007250 // Medtr8g024120 // Medtr2g031270 // Medtr5g019010 // Medtr4g086710 // Medtr5g031390 // Medtr4g074995 // Medtr4g074990 // Medtr1g086490 // Medtr6g005310 // Medtr8g018735 // Medtr4g104550 // Medtr8g092990 // Medtr2g020520 // Medtr2g035480 // Medtr5g007460 // Medtr3g081380 // Medtr…
GO:0046872	F	metal ion binding	90	361	2983	18883	6.4e-06	0.00026	// Medtr3g064810 // Medtr5g036290 // Medtr2g019250 // Medtr5g041400 // Medtr7g096340 // Medtr4g114220 // Medtr4g007250 // Medtr8g024120 // Medtr2g031270 // Medtr5g019010 // Medtr4g086710 // Medtr5g031390 // Medtr4g074995 // Medtr4g074990 // Medtr1g086490 // Medtr6g005310 // Medtr8g018735 // Medtr4g104550 // Medtr8g092990 // Medtr2g020520 // Medtr2g035480 // Medtr5g007460 // Medtr3g081380 // Medtr…
GO:0043167	F	ion binding	90	361	2992	18883	7.3e-06	0.00026	// Medtr3g064810 // Medtr5g036290 // Medtr2g019250 // Medtr5g041400 // Medtr7g096340 // Medtr4g114220 // Medtr4g007250 // Medtr8g024120 // Medtr2g031270 // Medtr5g019010 // Medtr4g086710 // Medtr5g031390 // Medtr4g074995 // Medtr4g074990 // Medtr1g086490 // Medtr6g005310 // Medtr8g018735 // Medtr4g104550 // Medtr8g092990 // Medtr2g020520 // Medtr2g035480 // Medtr5g007460 // Medtr3g081380 // Medtr…
GO:0030145	F	manganese ion binding	9	361	65	18883	9.8e-06	0.00032	// Medtr6g005360 // Medtr6g005310 // Medtr7g011340 // Medtr2g019250 // Medtr6g005330 // Medtr2g031270 // Medtr4g017030 // Medtr6g005340 // Medtr3g019680
GO:0003824	F	catalytic activity	200	361	8457	18883	3.9e-05	0.0012	// Medtr5g028360 // Medtr1g072570 // Medtr6g036840 // Medtr2g069020 // Medtr5g036290 // Medtr5g065130 // Medtr8g035630 // Medtr4g128990 // Medtr1g054340 // Medtr6g041980 // Medtr3g110320 // Medtr1g097935 // Medtr7g096340 // Medtr4g114220 // Medtr4g036310 // Medtr0088s0100 // Medtr7g024520 // Medtr4g036090 // Medtr1g095510 // Medtr5g097900 // Medtr3g072660 // Medtr5g076620 // Medtr4g085800 // Medt…
GO:0016165	F	lipoxygenase activity	6	361	31	18883	5.9e-05	0.0017	// Medtr3g081130 // Medtr8g018735 // Medtr7g113410 // Medtr8g018510 // Medtr8g018690 // Medtr8g018650
GO:0045735	F	nutrient reservoir activity	9	361	90	18883	0.0001	0.0027	// Medtr6g005360 // Medtr6g005310 // Medtr7g011340 // Medtr2g019250 // Medtr6g005330 // Medtr2g031270 // Medtr4g017030 // Medtr6g005340 // Medtr3g019680
GO:0016705	F	oxidoreductase activity, acting on paired donors, with incorporation or reduction of molecular oxygen	29	361	695	18883	0.00011	0.0027	// Medtr1g107295 // Medtr5g007460 // Medtr1g032140 // Medtr8g035810 // Medtr7g096340 // Medtr1g107300 // Medtr7g451860 // Medtr4g104540 // Medtr1g101040 // Medtr2g437880 // Medtr2g069020 // Medtr5g018980 // Medtr7g075390 // Medtr8g024120 // Medtr4g088160 // Medtr8g046210 // Medtr1g055325 // Medtr5g019010 // Medtr5g016410 // Medtr2g010300 // Medtr7g047670 // Medtr8g093930 // Medtr2g102570 // Medtr…
GO:0051213	F	dioxygenase activity	6	361	45	18883	0.00037	0.008	// Medtr3g081130 // Medtr8g018735 // Medtr7g113410 // Medtr8g018510 // Medtr8g018690 // Medtr8g018650
GO:0016702	F	oxidoreductase activity, acting on single donors with incorporation of molecular oxygen, incorporation of two atoms of oxygen	6	361	45	18883	0.00037	0.008	// Medtr3g081130 // Medtr8g018735 // Medtr7g113410 // Medtr8g018510 // Medtr8g018690 // Medtr8g018650
GO:0016701	F	oxidoreductase activity, acting on single donors with incorporation of molecular oxygen	6	361	47	18883	0.00046	0.0094	// Medtr3g081130 // Medtr8g018735 // Medtr7g113410 // Medtr8g018510 // Medtr8g018690 // Medtr8g018650
GO:0016747	F	transferase activity, transferring acyl groups other than amino-acyl groups	12	361	200	18883	0.00069	0.014	// Medtr7g016700 // Medtr1g097935 // Medtr5g007717 // Medtr5g031305 // Medtr4g036310 // Medtr7g016800 // Medtr8g035630 // Medtr5g007730 // Medtr5g031390 // Medtr1g098140 // Medtr7g016780 // Medtr7g016820
GO:0009055	F	electron carrier activity	26	361	694	18883	0.0012	0.022	// Medtr1g107295 // Medtr5g007460 // Medtr4g079110 // Medtr8g035810 // Medtr7g096340 // Medtr1g107300 // Medtr4g104540 // Medtr1g101040 // Medtr2g437880 // Medtr5g018980 // Medtr7g075390 // Medtr4g007250 // Medtr1g055325 // Medtr4g088160 // Medtr8g046210 // Medtr5g019010 // Medtr5g016410 // Medtr2g010300 // Medtr4g086710 // Medtr1g103680 // Medtr5g037890 // Medtr7g108210 // Medtr7g108250 // Medtr…
GO:0016746	F	transferase activity, transferring acyl groups	13	361	245	18883	0.0012	0.022	// Medtr7g016700 // Medtr1g097935 // Medtr5g007717 // Medtr5g031305 // Medtr1g086650 // Medtr4g036310 // Medtr7g016800 // Medtr8g035630 // Medtr5g007730 // Medtr5g031390 // Medtr1g098140 // Medtr7g016780 // Medtr7g016820
GO:0016791	F	phosphatase activity	10	361	165	18883	0.0018	0.03	// Medtr6g013050 // Medtr3g071580 // Medtr3g105730 // Medtr2g100350 // Medtr8g013090 // Medtr4g123080 // Medtr3g464700 // Medtr4g113345 // Medtr8g015910 // Medtr5g085300
GO:0004867	F	serine-type endopeptidase inhibitor activity	6	361	70	18883	0.003	0.049	// Medtr7g077180 // Medtr7g077190 // Medtr1g075410 // Medtr1g075380 // Medtr7g077340 // Medtr1g075340
GO:0042578	F	phosphoric ester hydrolase activity	11	361	212	18883	0.0034	0.053	// Medtr6g013050 // Medtr3g071580 // Medtr3g105730 // Medtr2g100350 // Medtr8g013090 // Medtr4g123080 // Medtr3g464700 // Medtr4g113345 // Medtr4g085800 // Medtr8g015910 // Medtr5g085300
GO:0003682	F	chromatin binding	13	361	288	18883	0.0047	0.071	// Medtr0063s0090 // Medtr8g027345 // Medtr5g079220 // Medtr4g100720 // Medtr5g078930 // Medtr7g086960 // Medtr5g096610 // Medtr5g020540 // Medtr1g043050 // Medtr3g081380 // Medtr7g066890 // Medtr8g073050 // Medtr4g046737
GO:0016706	F	oxidoreductase activity, acting on paired donors, with incorporation or reduction of molecular oxygen, 2-oxoglutarate as one donor, and incorporation of one atom each of oxygen into both donors	10	361	211	18883	0.0091	0.13	// Medtr8g461330 // Medtr8g024120 // Medtr2g069020 // Medtr1g070100 // Medtr1g032140 // Medtr7g451860 // Medtr7g047670 // Medtr8g093930 // Medtr2g102570 // Medtr8g033380
GO:0004866	F	endopeptidase inhibitor activity	7	361	136	18883	0.018	0.25	// Medtr7g077180 // Medtr7g077190 // Medtr1g075410 // Medtr0526s0020 // Medtr1g075380 // Medtr7g077340 // Medtr1g075340
GO:0030414	F	peptidase inhibitor activity	7	361	136	18883	0.018	0.25	// Medtr7g077180 // Medtr7g077190 // Medtr1g075410 // Medtr0526s0020 // Medtr1g075380 // Medtr7g077340 // Medtr1g075340
GO:0004721	F	phosphoprotein phosphatase activity	5	361	89	18883	0.032	0.42	// Medtr3g464700 // Medtr4g113345 // Medtr3g105730 // Medtr4g123080 // Medtr5g085300
GO:0003700	F	transcription factor activity	20	361	667	18883	0.035	0.45	// Medtr7g073430 // Medtr2g075690 // Medtr2g075680 // Medtr7g096780 // Medtr1g013760 // Medtr7g112330 // Medtr7g057160 // Medtr2g030170 // Medtr1g074230 // Medtr4g088080 // Medtr1g090290 // Medtr6g037610 // Medtr5g046830 // Medtr2g075700 // Medtr1g094930 // Medtr4g035430 // Medtr8g010340 // Medtr8g005750 // Medtr4g088900 // Medtr5g008790
GO:0003677	F	DNA binding	48	361	1964	18883	0.049	0.59	// Medtr1g077300 // Medtr0063s0090 // Medtr8g027345 // Medtr6g037610 // Medtr2g082340 // Medtr7g086960 // Medtr5g096610 // Medtr7g057160 // Medtr5g078930 // Medtr8g107380 // Medtr2g075700 // Medtr1g090697 // Medtr2g075690 // Medtr1g013760 // Medtr5g079220 // Medtr5g041400 // Medtr4g100720 // Medtr1g074230 // Medtr5g020540 // Medtr0392s0020 // Medtr3g101520 // Medtr8g005750 // Medtr4g088900 // Med…
GO:0030528	F	transcription regulator activity	21	361	762	18883	0.065	0.77	// Medtr7g073430 // Medtr2g075690 // Medtr2g075680 // Medtr7g096780 // Medtr1g013760 // Medtr5g008790 // Medtr7g112330 // Medtr7g057160 // Medtr2g030170 // Medtr1g074230 // Medtr4g088080 // Medtr1g090290 // Medtr6g037610 // Medtr5g046830 // Medtr2g075700 // Medtr1g094930 // Medtr4g035430 // Medtr8g010340 // Medtr8g005750 // Medtr4g088900 // Medtr1g013180
GO:0043565	F	sequence-specific DNA binding	12	361	392	18883	0.08	0.89	// Medtr7g073430 // Medtr2g075690 // Medtr2g075680 // Medtr1g013760 // Medtr7g112330 // Medtr4g088080 // Medtr2g075700 // Medtr0392s0020 // Medtr7g057160 // Medtr8g005750 // Medtr4g088900 // Medtr1g094930
GO:0004857	F	enzyme inhibitor activity	10	361	308	18883	0.078	0.89	// Medtr7g077180 // Medtr1g054880 // Medtr7g077190 // Medtr1g075410 // Medtr0526s0020 // Medtr1g075380 // Medtr4g122740 // Medtr7g077340 // Medtr4g124855 // Medtr1g075340
GO:0000166	F	nucleotide binding	59	361	4045	18883	0.99	1	// Medtr6g088500 // Medtr2g017825 // Medtr8g445960 // Medtr1g018610 // Medtr6g036840 // Medtr1g028290 // Medtr1g041735 // Medtr8g044940 // Medtr1g027580 // Medtr5g065130 // Medtr8g035630 // Medtr5g031390 // Medtr4g078460 // Medtr6g007690 // Medtr4g109450 // Medtr1g054340 // Medtr7g109810 // Medtr6g041980 // Medtr4g074670 // Medtr2g009670 // Medtr4g070370 // Medtr4g060480 // Medtr4g061610 // Medtr…
GO:0016740	F	transferase activity	60	361	2793	18883	0.18	1	// Medtr2g017825 // Medtr8g445960 // Medtr6g036840 // Medtr6g014290 // Medtr1g036490 // Medtr1g028290 // Medtr8g068265 // Medtr1g027580 // Medtr5g065130 // Medtr8g035630 // Medtr5g031390 // Medtr3g028650 // Medtr1g054340 // Medtr2g009670 // Medtr7g016820 // Medtr4g020110 // Medtr1g097935 // Medtr7g024500 // Medtr5g007717 // Medtr4g061610 // Medtr4g036310 // Medtr5g086120 // Medtr7g024520 // Medtr…
GO:0016741	F	transferase activity, transferring one-carbon groups	5	361	193	18883	0.31	1	// Medtr4g088200 // Medtr7g024500 // Medtr7g024520 // Medtr1g036490 // Medtr5g074600
GO:0004713	F	protein tyrosine kinase activity	28	361	1472	18883	0.54	1	// Medtr2g017825 // Medtr8g445960 // Medtr6g036840 // Medtr1g028290 // Medtr1g027580 // Medtr5g065130 // Medtr6g007690 // Medtr1g054340 // Medtr2g009670 // Medtr4g061610 // Medtr5g086120 // Medtr5g069000 // Medtr7g013680 // Medtr8g044940 // Medtr5g094380 // Medtr4g049730 // Medtr3g028650 // Medtr4g128990 // Medtr8g014970 // Medtr2g088020 // Medtr3g019390 // Medtr1g027660 // Medtr2g064940 // Medtr…
GO:0016818	F	hydrolase activity, acting on acid anhydrides, in phosphorus-containing anhydrides	8	361	1071	18883	1	1	// Medtr4g109450 // Medtr2g041430 // Medtr8g099065 // Medtr6g009720 // Medtr7g104130 // Medtr4g124650 // Medtr3g072660 // Medtr4g078460
GO:0016817	F	hydrolase activity, acting on acid anhydrides	8	361	1086	18883	1	1	// Medtr4g109450 // Medtr2g041430 // Medtr8g099065 // Medtr6g009720 // Medtr7g104130 // Medtr4g124650 // Medtr3g072660 // Medtr4g078460
GO:0016757	F	transferase activity, transferring glycosyl groups	7	361	238	18883	0.18	1	// Medtr3g106780 // Medtr1g107380 // Medtr6g014290 // Medtr0078s0060 // Medtr7g102450 // Medtr1g107315 // Medtr6g014310
GO:0004553	F	hydrolase activity, hydrolyzing O-glycosyl compounds	11	361	382	18883	0.12	1	// Medtr3g080810 // Medtr3g110320 // Medtr1g015940 // Medtr4g066630 // Medtr4g099110 // Medtr2g099470 // Medtr1g077520 // Medtr0002s1060 // Medtr6g088320 // Medtr4g094715 // Medtr2g096030
GO:0016758	F	transferase activity, transferring hexosyl groups	6	361	209	18883	0.22	1	// Medtr1g107380 // Medtr6g014290 // Medtr7g102450 // Medtr1g107315 // Medtr6g014310 // Medtr0078s0060
GO:0016881	F	acid-amino acid ligase activity	5	361	182	18883	0.27	1	// Medtr4g051515 // Medtr1g095510 // Medtr1g079450 // Medtr8g028920 // Medtr7g103210
GO:0005488	F	binding	228	361	13289	18883	1	1	// Medtr3g064810 // Medtr1g018610 // Medtr6g036840 // Medtr4g035430 // Medtr5g036290 // Medtr7g057160 // Medtr5g078930 // Medtr1g066640 // Medtr5g065130 // Medtr8g035630 // Medtr3g087480 // Medtr0246s0020 // Medtr6g041980 // Medtr2g100460 // Medtr2g101310 // Medtr5g041400 // Medtr7g096340 // Medtr4g114220 // Medtr1g074230 // Medtr4g036310 // Medtr7g073430 // Medtr8g044940 // Medtr7g070440 // Medt…
GO:0003676	F	nucleic acid binding	54	361	3032	18883	0.73	1	// Medtr1g077300 // Medtr0063s0090 // Medtr8g027345 // Medtr4g074670 // Medtr6g037610 // Medtr2g082340 // Medtr7g086960 // Medtr5g096610 // Medtr7g057160 // Medtr5g078930 // Medtr5g096500 // Medtr4g078460 // Medtr2g075700 // Medtr7g109810 // Medtr1g090697 // Medtr2g075690 // Medtr1g013760 // Medtr5g079220 // Medtr5g041400 // Medtr4g100720 // Medtr1g074230 // Medtr5g008790 // Medtr5g020540 // Medt…
GO:0008168	F	methyltransferase activity	5	361	189	18883	0.3	1	// Medtr4g088200 // Medtr7g024500 // Medtr7g024520 // Medtr1g036490 // Medtr5g074600
GO:0017076	F	purine nucleotide binding	41	361	2994	18883	0.99	1	// Medtr2g017825 // Medtr8g445960 // Medtr4g109450 // Medtr6g036840 // Medtr1g028290 // Medtr8g044940 // Medtr1g027580 // Medtr5g065130 // Medtr6g007690 // Medtr1g054340 // Medtr2g009670 // Medtr4g074670 // Medtr4g061610 // Medtr5g086120 // Medtr4g124650 // Medtr4g126150 // Medtr5g069000 // Medtr7g013680 // Medtr2g041430 // Medtr8g099065 // Medtr6g009720 // Medtr5g094380 // Medtr7g104130 // Medtr…
GO:0005524	F	ATP binding	39	361	2625	18883	0.96	1	// Medtr2g017825 // Medtr8g445960 // Medtr4g109450 // Medtr6g036840 // Medtr1g028290 // Medtr8g044940 // Medtr1g027580 // Medtr5g065130 // Medtr6g007690 // Medtr1g054340 // Medtr2g009670 // Medtr4g074670 // Medtr4g061610 // Medtr5g086120 // Medtr4g124650 // Medtr5g069000 // Medtr7g013680 // Medtr2g041430 // Medtr8g099065 // Medtr6g009720 // Medtr5g094380 // Medtr7g104130 // Medtr4g049730 // Medtr…
GO:0016787	F	hydrolase activity	43	361	2748	18883	0.93	1	// Medtr3g080810 // Medtr4g066630 // Medtr6g013050 // Medtr0088s0100 // Medtr1g077520 // Medtr5g036290 // Medtr4g080700 // Medtr2g016180 // Medtr2g096030 // Medtr3g110320 // Medtr2g035405 // Medtr4g099110 // Medtr7g085200 // Medtr1g015940 // Medtr2g100350 // Medtr4g124650 // Medtr6g088320 // Medtr3g072660 // Medtr4g113345 // Medtr4g085800 // Medtr4g021800 // Medtr4g109450 // Medtr2g041430 // Medt…
GO:0016301	F	kinase activity	29	361	1782	18883	0.84	1	// Medtr2g017825 // Medtr8g445960 // Medtr6g036840 // Medtr1g028290 // Medtr1g027580 // Medtr5g065130 // Medtr6g007690 // Medtr1g054340 // Medtr2g009670 // Medtr4g020110 // Medtr4g061610 // Medtr5g086120 // Medtr5g069000 // Medtr7g013680 // Medtr8g044940 // Medtr5g094380 // Medtr4g049730 // Medtr3g028650 // Medtr4g128990 // Medtr8g014970 // Medtr2g088020 // Medtr3g019390 // Medtr1g027660 // Medtr…
GO:0016788	F	hydrolase activity, acting on ester bonds	15	361	602	18883	0.19	1	// Medtr1g054880 // Medtr6g013050 // Medtr7g006450 // Medtr4g085800 // Medtr3g105730 // Medtr4g122740 // Medtr2g100350 // Medtr8g013090 // Medtr4g123080 // Medtr3g464700 // Medtr4g124855 // Medtr4g113345 // Medtr3g071580 // Medtr8g015910 // Medtr5g085300
GO:0022892	F	substrate-specific transporter activity	5	361	440	18883	0.92	1	// Medtr6g007687 // Medtr1g116660 // Medtr4g075680 // Medtr7g007850 // Medtr1g043220
GO:0016773	F	phosphotransferase activity, alcohol group as acceptor	28	361	1767	18883	0.87	1	// Medtr2g017825 // Medtr8g445960 // Medtr6g036840 // Medtr1g028290 // Medtr1g027580 // Medtr5g065130 // Medtr6g007690 // Medtr1g054340 // Medtr2g009670 // Medtr4g061610 // Medtr5g086120 // Medtr5g069000 // Medtr7g013680 // Medtr8g044940 // Medtr5g094380 // Medtr4g049730 // Medtr3g028650 // Medtr4g128990 // Medtr8g014970 // Medtr2g088020 // Medtr3g019390 // Medtr1g027660 // Medtr2g064940 // Medtr…
GO:0016772	F	transferase activity, transferring phosphorus-containing groups	31	361	2009	18883	0.91	1	// Medtr2g017825 // Medtr8g445960 // Medtr6g036840 // Medtr1g028290 // Medtr1g027580 // Medtr5g065130 // Medtr6g007690 // Medtr1g054340 // Medtr2g009670 // Medtr4g020110 // Medtr4g061610 // Medtr5g086120 // Medtr5g069000 // Medtr7g013680 // Medtr8g044940 // Medtr5g094380 // Medtr4g049730 // Medtr1g105630 // Medtr3g075260 // Medtr3g028650 // Medtr4g128990 // Medtr8g014970 // Medtr2g088020 // Medtr…
GO:0032559	F	adenyl ribonucleotide binding	39	361	2626	18883	0.96	1	// Medtr2g017825 // Medtr8g445960 // Medtr4g109450 // Medtr6g036840 // Medtr1g028290 // Medtr8g044940 // Medtr1g027580 // Medtr5g065130 // Medtr6g007690 // Medtr1g054340 // Medtr2g009670 // Medtr4g074670 // Medtr4g061610 // Medtr5g086120 // Medtr4g124650 // Medtr5g069000 // Medtr7g013680 // Medtr2g041430 // Medtr8g099065 // Medtr6g009720 // Medtr5g094380 // Medtr7g104130 // Medtr4g049730 // Medtr…
GO:0032555	F	purine ribonucleotide binding	39	361	2875	18883	0.99	1	// Medtr2g017825 // Medtr8g445960 // Medtr4g109450 // Medtr6g036840 // Medtr1g028290 // Medtr8g044940 // Medtr1g027580 // Medtr5g065130 // Medtr6g007690 // Medtr1g054340 // Medtr2g009670 // Medtr4g074670 // Medtr4g061610 // Medtr5g086120 // Medtr4g124650 // Medtr5g069000 // Medtr7g013680 // Medtr2g041430 // Medtr8g099065 // Medtr6g009720 // Medtr5g094380 // Medtr7g104130 // Medtr4g049730 // Medtr…
GO:0046983	F	protein dimerization activity	12	361	537	18883	0.34	1	// Medtr1g077300 // Medtr2g082310 // Medtr2g081820 // Medtr1g106460 // Medtr3g466980 // Medtr2g082340 // Medtr7g110810 // Medtr0392s0020 // Medtr4g097920 // Medtr0246s0020 // Medtr1g090697 // Medtr1g112680
GO:0032553	F	ribonucleotide binding	39	361	2875	18883	0.99	1	// Medtr2g017825 // Medtr8g445960 // Medtr4g109450 // Medtr6g036840 // Medtr1g028290 // Medtr8g044940 // Medtr1g027580 // Medtr5g065130 // Medtr6g007690 // Medtr1g054340 // Medtr2g009670 // Medtr4g074670 // Medtr4g061610 // Medtr5g086120 // Medtr4g124650 // Medtr5g069000 // Medtr7g013680 // Medtr2g041430 // Medtr8g099065 // Medtr6g009720 // Medtr5g094380 // Medtr7g104130 // Medtr4g049730 // Medtr…
GO:0008270	F	zinc ion binding	20	361	1387	18883	0.93	1	// Medtr1g094930 // Medtr4g125720 // Medtr4g046640 // Medtr5g096500 // Medtr8g092985 // Medtr5g041310 // Medtr4g091520 // Medtr2g020520 // Medtr5g041400 // Medtr8g092990 // Medtr5g036290 // Medtr4g008050 // Medtr8g093010 // Medtr3g081380 // Medtr7g102960 // Medtr5g031305 // Medtr7g112330 // Medtr5g031390 // Medtr1g067660 // Medtr7g068330
GO:0016798	F	hydrolase activity, acting on glycosyl bonds	11	361	391	18883	0.14	1	// Medtr3g080810 // Medtr3g110320 // Medtr1g015940 // Medtr4g066630 // Medtr4g099110 // Medtr2g099470 // Medtr1g077520 // Medtr0002s1060 // Medtr6g088320 // Medtr4g094715 // Medtr2g096030
GO:0005509	F	calcium ion binding	9	361	296	18883	0.12	1	// Medtr3g098350 // Medtr6g028030 // Medtr1g027660 // Medtr3g098320 // Medtr1g071150 // Medtr1g027580 // Medtr4g103630 // Medtr2g009670 // Medtr4g122260
GO:0005507	F	copper ion binding	5	361	135	18883	0.12	1	// Medtr4g019225 // Medtr8g088830 // Medtr4g086710 // Medtr3g064810 // Medtr4g007250
GO:0022891	F	substrate-specific transmembrane transporter activity	5	361	395	18883	0.87	1	// Medtr6g007687 // Medtr1g116660 // Medtr4g075680 // Medtr7g007850 // Medtr1g043220
GO:0005215	F	transporter activity	9	361	748	18883	0.95	1	// Medtr1g116660 // Medtr2g017570 // Medtr7g007850 // Medtr1g043220 // Medtr4g075680 // Medtr7g087410 // Medtr4g063090 // Medtr6g007687 // Medtr2g022700
GO:0048037	F	cofactor binding	6	361	389	18883	0.75	1	// Medtr4g060480 // Medtr1g073580 // Medtr2g035480 // Medtr6g007170 // Medtr4g126150 // Medtr3g096200
GO:0030554	F	adenyl nucleotide binding	41	361	2740	18883	0.96	1	// Medtr2g017825 // Medtr8g445960 // Medtr4g109450 // Medtr6g036840 // Medtr1g028290 // Medtr8g044940 // Medtr1g027580 // Medtr5g065130 // Medtr6g007690 // Medtr1g054340 // Medtr2g009670 // Medtr4g074670 // Medtr4g061610 // Medtr5g086120 // Medtr4g124650 // Medtr4g126150 // Medtr5g069000 // Medtr7g013680 // Medtr2g041430 // Medtr8g099065 // Medtr6g009720 // Medtr5g094380 // Medtr7g104130 // Medtr…
GO:0005515	F	protein binding	59	361	5284	18883	1	1	// Medtr1g077300 // Medtr1g066390 // Medtr2g017825 // Medtr4g010250 // Medtr8g092990 // Medtr6g036840 // Medtr2g082340 // Medtr3g099380 // Medtr3g081130 // Medtr1g027580 // Medtr4g075680 // Medtr7g113410 // Medtr3g087480 // Medtr0246s0020 // Medtr7g109810 // Medtr8g469140 // Medtr8g479250 // Medtr2g100460 // Medtr2g101310 // Medtr4g127120 // Medtr5g066730 // Medtr2g009670 // Medtr4g091520 // Medt…
GO:0001883	F	purine nucleoside binding	41	361	2740	18883	0.96	1	// Medtr2g017825 // Medtr8g445960 // Medtr4g109450 // Medtr6g036840 // Medtr1g028290 // Medtr8g044940 // Medtr1g027580 // Medtr5g065130 // Medtr6g007690 // Medtr1g054340 // Medtr2g009670 // Medtr4g074670 // Medtr4g061610 // Medtr5g086120 // Medtr4g124650 // Medtr4g126150 // Medtr5g069000 // Medtr7g013680 // Medtr2g041430 // Medtr8g099065 // Medtr6g009720 // Medtr5g094380 // Medtr7g104130 // Medtr…
GO:0001882	F	nucleoside binding	41	361	2740	18883	0.96	1	// Medtr2g017825 // Medtr8g445960 // Medtr4g109450 // Medtr6g036840 // Medtr1g028290 // Medtr8g044940 // Medtr1g027580 // Medtr5g065130 // Medtr6g007690 // Medtr1g054340 // Medtr2g009670 // Medtr4g074670 // Medtr4g061610 // Medtr5g086120 // Medtr4g124650 // Medtr4g126150 // Medtr5g069000 // Medtr7g013680 // Medtr2g041430 // Medtr8g099065 // Medtr6g009720 // Medtr5g094380 // Medtr7g104130 // Medtr…
GO:0016462	F	pyrophosphatase activity	7	361	1061	18883	1	1	// Medtr4g109450 // Medtr8g099065 // Medtr6g009720 // Medtr7g104130 // Medtr4g124650 // Medtr3g072660 // Medtr4g078460
GO:0022857	F	transmembrane transporter activity	6	361	567	18883	0.96	1	// Medtr1g116660 // Medtr7g007850 // Medtr1g043220 // Medtr4g075680 // Medtr7g087410 // Medtr6g007687
GO:0004674	F	protein serine/threonine kinase activity	21	361	1190	18883	0.68	1	// Medtr5g069000 // Medtr5g086120 // Medtr2g088020 // Medtr2g017825 // Medtr3g019390 // Medtr1g027660 // Medtr2g064940 // Medtr6g036840 // Medtr2g009670 // Medtr4g061610 // Medtr4g049730 // Medtr1g088940 // Medtr7g053200 // Medtr8g014760 // Medtr1g027580 // Medtr5g065130 // Medtr1g028290 // Medtr4g128990 // Medtr6g007690 // Medtr1g105725 // Medtr8g014970
GO:0004672	F	protein kinase activity	28	361	1634	18883	0.75	1	// Medtr2g017825 // Medtr8g445960 // Medtr6g036840 // Medtr1g028290 // Medtr1g027580 // Medtr5g065130 // Medtr6g007690 // Medtr1g054340 // Medtr2g009670 // Medtr4g061610 // Medtr5g086120 // Medtr5g069000 // Medtr7g013680 // Medtr8g044940 // Medtr5g094380 // Medtr4g049730 // Medtr3g028650 // Medtr4g128990 // Medtr8g014970 // Medtr2g088020 // Medtr3g019390 // Medtr1g027660 // Medtr2g064940 // Medtr…
GO:0030234	F	enzyme regulator activity	10	361	413	18883	0.27	1	// Medtr7g077180 // Medtr1g054880 // Medtr7g077190 // Medtr1g075410 // Medtr0526s0020 // Medtr1g075380 // Medtr4g122740 // Medtr7g077340 // Medtr4g124855 // Medtr1g075340
GO:0017111	F	nucleoside-triphosphatase activity	7	361	1048	18883	1	1	// Medtr4g109450 // Medtr8g099065 // Medtr6g009720 // Medtr7g104130 // Medtr4g124650 // Medtr3g072660 // Medtr4g078460
GO:0016879	F	ligase activity, forming carbon-nitrogen bonds	6	361	241	18883	0.32	1	// Medtr1g079450 // Medtr1g095510 // Medtr7g103210 // Medtr8g028920 // Medtr4g051515 // Medtr1g062620
GO:0016874	F	ligase activity	9	361	328	18883	0.18	1	// Medtr1g079450 // Medtr4g074670 // Medtr1g095510 // Medtr7g006450 // Medtr7g103210 // Medtr8g028920 // Medtr5g028360 // Medtr4g051515 // Medtr1g062620
GO:0005576	C	extracellular region	17	361	179	18883	1.8e-07	1.5e-05	// Medtr7g077180 // Medtr4g019225 // Medtr6g005310 // Medtr6g005330 // Medtr7g011340 // Medtr7g077190 // Medtr2g090270 // Medtr2g019250 // Medtr6g005360 // Medtr5g036290 // Medtr2g031270 // Medtr4g099400 // Medtr7g077340 // Medtr4g017030 // Medtr6g005340 // Medtr4g128770 // Medtr3g019680
GO:0048046	C	apoplast	10	361	79	18883	6.5e-06	0.00026	// Medtr6g005360 // Medtr6g005310 // Medtr7g011340 // Medtr2g019250 // Medtr6g005330 // Medtr2g031270 // Medtr4g017030 // Medtr6g005340 // Medtr4g019225 // Medtr3g019680
GO:0016021	C	integral to membrane	5	361	441	18883	0.92	1	// Medtr6g007687 // Medtr1g043220 // Medtr1g090250 // Medtr2g045780 // Medtr2g022700
GO:0016020	C	membrane	13	361	1174	18883	0.99	1	// Medtr1g116660 // Medtr3g098350 // Medtr2g045780 // Medtr1g090250 // Medtr3g098320 // Medtr2g017570 // Medtr7g007850 // Medtr1g043220 // Medtr4g075680 // Medtr7g087410 // Medtr4g063090 // Medtr6g007687 // Medtr2g022700
GO:0043234	C	protein complex	8	361	540	18883	0.81	1	// Medtr1g079450 // Medtr2g030170 // Medtr3g075260 // Medtr4g075680 // Medtr8g464690 // Medtr4g124650 // Medtr3g072660 // Medtr4g051515
GO:0043231	C	intracellular membrane-bounded organelle	10	361	777	18883	0.93	1	// Medtr2g041430 // Medtr8g107380 // Medtr1g090250 // Medtr2g030170 // Medtr4g109580 // Medtr5g046830 // Medtr4g075680 // Medtr0392s0020 // Medtr3g072660 // Medtr4g088900
GO:0044424	C	intracellular part	24	361	1918	18883	0.99	1	// Medtr8g107380 // Medtr4g074670 // Medtr2g082340 // Medtr4g075680 // Medtr8g464690 // Medtr4g051515 // Medtr4g020110 // Medtr1g079450 // Medtr0392s0020 // Medtr4g124650 // Medtr3g072660 // Medtr4g088900 // Medtr2g041430 // Medtr4g109580 // Medtr5g046830 // Medtr3g075260 // Medtr6g007070 // Medtr5g028360 // Medtr3g106780 // Medtr1g090250 // Medtr7g006450 // Medtr2g030170 // Medtr2g082310 // Medt…
GO:0044422	C	organelle part	8	361	498	18883	0.74	1	// Medtr2g082310 // Medtr8g107380 // Medtr2g030170 // Medtr2g082340 // Medtr4g075680 // Medtr8g464690 // Medtr4g124650 // Medtr3g072660
GO:0043232	C	intracellular non-membrane-bounded organelle	6	361	666	18883	0.99	1	// Medtr2g082310 // Medtr8g107380 // Medtr2g082340 // Medtr8g464690 // Medtr4g124650 // Medtr3g062600
GO:0043229	C	intracellular organelle	15	361	1353	18883	0.99	1	// Medtr2g041430 // Medtr8g107380 // Medtr1g090250 // Medtr2g030170 // Medtr2g082310 // Medtr2g082340 // Medtr4g109580 // Medtr5g046830 // Medtr4g075680 // Medtr0392s0020 // Medtr4g124650 // Medtr3g062600 // Medtr3g072660 // Medtr4g088900 // Medtr8g464690
GO:0005622	C	intracellular	28	361	2316	18883	1	1	// Medtr8g107380 // Medtr4g074670 // Medtr1g079450 // Medtr4g075680 // Medtr8g464690 // Medtr4g051515 // Medtr4g020110 // Medtr4g008050 // Medtr0392s0020 // Medtr4g124650 // Medtr3g072660 // Medtr4g088900 // Medtr2g041430 // Medtr4g109580 // Medtr7g103210 // Medtr5g046830 // Medtr3g075260 // Medtr6g007070 // Medtr5g028360 // Medtr2g082340 // Medtr1g067660 // Medtr3g106780 // Medtr4g046640 // Medt…
GO:0043227	C	membrane-bounded organelle	10	361	788	18883	0.94	1	// Medtr2g041430 // Medtr8g107380 // Medtr1g090250 // Medtr2g030170 // Medtr4g109580 // Medtr5g046830 // Medtr4g075680 // Medtr0392s0020 // Medtr3g072660 // Medtr4g088900
GO:0044425	C	membrane part	6	361	589	18883	0.97	1	// Medtr2g045780 // Medtr1g090250 // Medtr1g043220 // Medtr4g075680 // Medtr6g007687 // Medtr2g022700
GO:0044446	C	intracellular organelle part	8	361	498	18883	0.74	1	// Medtr2g082310 // Medtr8g107380 // Medtr2g030170 // Medtr2g082340 // Medtr4g075680 // Medtr8g464690 // Medtr4g124650 // Medtr3g072660
GO:0031224	C	intrinsic to membrane	5	361	447	18883	0.93	1	// Medtr6g007687 // Medtr1g043220 // Medtr1g090250 // Medtr2g045780 // Medtr2g022700
GO:0005737	C	cytoplasm	9	361	860	18883	0.98	1	// Medtr3g106780 // Medtr4g020110 // Medtr4g074670 // Medtr1g090250 // Medtr7g006450 // Medtr4g075680 // Medtr6g007070 // Medtr5g028360 // Medtr3g062600
GO:0005634	C	nucleus	8	361	628	18883	0.91	1	// Medtr2g041430 // Medtr8g107380 // Medtr2g030170 // Medtr4g109580 // Medtr5g046830 // Medtr0392s0020 // Medtr3g072660 // Medtr4g088900
GO:0032991	C	macromolecular complex	11	361	1039	18883	0.99	1	// Medtr1g079450 // Medtr2g030170 // Medtr2g082310 // Medtr2g082340 // Medtr3g075260 // Medtr4g075680 // Medtr8g464690 // Medtr4g124650 // Medtr3g062600 // Medtr3g072660 // Medtr4g051515
GO:0044464	C	cell part	39	361	3265	18883	1	1	// Medtr3g098350 // Medtr8g107380 // Medtr4g074670 // Medtr2g017570 // Medtr2g082340 // Medtr1g043220 // Medtr4g075680 // Medtr7g087410 // Medtr4g063090 // Medtr4g051515 // Medtr1g116660 // Medtr4g020110 // Medtr4g008050 // Medtr1g079450 // Medtr0392s0020 // Medtr4g124650 // Medtr3g072660 // Medtr4g088900 // Medtr2g041430 // Medtr3g098320 // Medtr7g007850 // Medtr4g109580 // Medtr7g103210 // Medt…
GO:0005623	C	cell	39	361	3265	18883	1	1	// Medtr3g098350 // Medtr8g107380 // Medtr4g074670 // Medtr2g017570 // Medtr2g082340 // Medtr1g043220 // Medtr4g075680 // Medtr7g087410 // Medtr4g063090 // Medtr4g051515 // Medtr1g116660 // Medtr4g020110 // Medtr4g008050 // Medtr1g079450 // Medtr0392s0020 // Medtr4g124650 // Medtr3g072660 // Medtr4g088900 // Medtr2g041430 // Medtr3g098320 // Medtr7g007850 // Medtr4g109580 // Medtr7g103210 // Medt…
GO:0043228	C	non-membrane-bounded organelle	6	361	666	18883	0.99	1	// Medtr2g082310 // Medtr8g107380 // Medtr2g082340 // Medtr8g464690 // Medtr4g124650 // Medtr3g062600
GO:0043226	C	organelle	15	361	1353	18883	0.99	1	// Medtr2g041430 // Medtr8g107380 // Medtr1g090250 // Medtr2g030170 // Medtr2g082310 // Medtr2g082340 // Medtr4g109580 // Medtr5g046830 // Medtr4g075680 // Medtr0392s0020 // Medtr4g124650 // Medtr3g062600 // Medtr3g072660 // Medtr4g088900 // Medtr8g464690

## Sheet: Mt 7xC upregulated GO enrichmen
GO_acc	term_type	Term	queryitem	querytotal	bgitem	bgtotal	pvalue	FDR	entries
GO:0009607	P	response to biotic stimulus	6	551	26	18883	0.00024	0.11	// Medtr2g035190 // Medtr4g120970 // Medtr4g120940 // Medtr2g035220 // Medtr6g033450 // Medtr1g080780
GO:0042221	P	response to chemical stimulus	18	551	238	18883	0.00039	0.11	// Medtr1g066380 // Medtr1g066640 // Medtr1g086490 // Medtr3g117290 // Medtr4g071420 // Medtr4g114220 // Medtr3g094630 // Medtr1g009750 // Medtr8g028480 // Medtr3g099700 // Medtr7g086870 // Medtr7g087410 // Medtr4g029170 // Medtr8g098410 // Medtr4g074995 // Medtr4g083710 // Medtr4g029180 // Medtr4g074990
GO:0016051	P	carbohydrate biosynthetic process	7	551	54	18883	0.0016	0.19	// Medtr4g070430 // Medtr5g063080 // Medtr8g087930 // Medtr4g036090 // Medtr8g091320 // Medtr3g091010 // Medtr3g087590
GO:0034637	P	cellular carbohydrate biosynthetic process	7	551	52	18883	0.0013	0.19	// Medtr4g070430 // Medtr5g063080 // Medtr8g087930 // Medtr4g036090 // Medtr8g091320 // Medtr3g091010 // Medtr3g087590
GO:0006979	P	response to oxidative stress	13	551	155	18883	0.001	0.19	// Medtr1g066380 // Medtr1g066640 // Medtr8g098410 // Medtr4g114220 // Medtr3g094630 // Medtr1g009750 // Medtr7g086870 // Medtr4g029170 // Medtr1g086490 // Medtr4g074995 // Medtr4g083710 // Medtr4g029180 // Medtr4g074990
GO:0055114	P	oxidation reduction	64	551	1527	18883	0.0028	0.27	// Medtr5g018980 // Medtr1g066640 // Medtr8g098410 // Medtr3g085850 // Medtr4g074130 // Medtr6g072650 // Medtr1g107300 // Medtr1g107295 // Medtr1g066380 // Medtr1g009750 // Medtr1g102070 // Medtr4g019225 // Medtr1g048940 // Medtr6g041980 // Medtr2g023680 // Medtr4g020110 // Medtr6g015910 // Medtr3g449620 // Medtr4g114220 // Medtr5g059140 // Medtr7g068320 // Medtr4g029180 // Medtr5g031305 // Medtr…
GO:0042398	P	cellular amino acid derivative biosynthetic process	7	551	70	18883	0.0062	0.41	// Medtr8g028600 // Medtr7g113890 // Medtr4g097540 // Medtr7g018290 // Medtr7g018320 // Medtr7g018310 // Medtr4g123810
GO:0008152	P	metabolic process	277	551	8462	18883	0.0064	0.41	// Medtr1g027500 // Medtr6g007070 // Medtr5g028360 // Medtr8g011780 // Medtr1g067180 // Medtr5g008790 // Medtr6g027450 // Medtr7g057160 // Medtr1g066640 // Medtr8g099750 // Medtr6g027460 // Medtr1g102010 // Medtr1g048940 // Medtr6g041980 // Medtr6g039440 // Medtr1g013700 // Medtr6g015910 // Medtr4g050140 // Medtr5g041400 // Medtr6g069140 // Medtr1g074230 // Medtr7g086780 // Medtr7g018290 // Medtr…
GO:0006790	P	sulfur metabolic process	8	551	89	18883	0.0063	0.41	// Medtr8g028600 // Medtr7g113890 // Medtr4g097540 // Medtr8g464260 // Medtr1g081625 // Medtr5g023760 // Medtr4g123810 // Medtr2g023540
GO:0044283	P	small molecule biosynthetic process	17	551	308	18883	0.012	0.57	// Medtr4g020110 // Medtr7g113890 // Medtr1g081625 // Medtr1g062650 // Medtr4g097540 // Medtr8g028600 // Medtr7g018290 // Medtr3g072980 // Medtr6g007070 // Medtr8g091320 // Medtr7g018320 // Medtr7g018310 // Medtr3g072940 // Medtr3g087590 // Medtr1g064060 // Medtr4g123810 // Medtr5g023760
GO:0006575	P	cellular amino acid derivative metabolic process	9	551	120	18883	0.011	0.57	// Medtr8g028600 // Medtr7g113890 // Medtr4g097540 // Medtr7g018290 // Medtr7g018320 // Medtr4g019225 // Medtr7g018310 // Medtr5g011060 // Medtr4g123810
GO:0009889	P	regulation of biosynthetic process	47	551	1166	18883	0.018	0.57	// Medtr2g043040 // Medtr7g117690 // Medtr3g101780 // Medtr4g112490 // Medtr4g109830 // Medtr6g027450 // Medtr7g057160 // Medtr8g099750 // Medtr8g096730 // Medtr0020s0020 // Medtr5g041380 // Medtr5g041420 // Medtr3g084980 // Medtr5g041400 // Medtr1g022495 // Medtr1g074230 // Medtr7g086780 // Medtr3g090900 // Medtr2g461760 // Medtr1g050502 // Medtr3g101520 // Medtr1g016170 // Medtr8g079940 // Medt…
GO:0006355	P	regulation of transcription, DNA-dependent	47	551	1157	18883	0.016	0.57	// Medtr2g043040 // Medtr7g117690 // Medtr3g101780 // Medtr4g112490 // Medtr4g109830 // Medtr6g027450 // Medtr7g057160 // Medtr8g099750 // Medtr8g096730 // Medtr0020s0020 // Medtr5g041380 // Medtr5g041420 // Medtr3g084980 // Medtr5g041400 // Medtr1g022495 // Medtr1g074230 // Medtr7g086780 // Medtr3g090900 // Medtr2g461760 // Medtr1g050502 // Medtr3g101520 // Medtr1g016170 // Medtr8g079940 // Medt…
GO:0010556	P	regulation of macromolecule biosynthetic process	47	551	1166	18883	0.018	0.57	// Medtr2g043040 // Medtr7g117690 // Medtr3g101780 // Medtr4g112490 // Medtr4g109830 // Medtr6g027450 // Medtr7g057160 // Medtr8g099750 // Medtr8g096730 // Medtr0020s0020 // Medtr5g041380 // Medtr5g041420 // Medtr3g084980 // Medtr5g041400 // Medtr1g022495 // Medtr1g074230 // Medtr7g086780 // Medtr3g090900 // Medtr2g461760 // Medtr1g050502 // Medtr3g101520 // Medtr1g016170 // Medtr8g079940 // Medt…
GO:0051252	P	regulation of RNA metabolic process	47	551	1160	18883	0.017	0.57	// Medtr2g043040 // Medtr7g117690 // Medtr3g101780 // Medtr4g112490 // Medtr4g109830 // Medtr6g027450 // Medtr7g057160 // Medtr8g099750 // Medtr8g096730 // Medtr0020s0020 // Medtr5g041380 // Medtr5g041420 // Medtr3g084980 // Medtr5g041400 // Medtr1g022495 // Medtr1g074230 // Medtr7g086780 // Medtr3g090900 // Medtr2g461760 // Medtr1g050502 // Medtr3g101520 // Medtr1g016170 // Medtr8g079940 // Medt…
GO:0031326	P	regulation of cellular biosynthetic process	47	551	1166	18883	0.018	0.57	// Medtr2g043040 // Medtr7g117690 // Medtr3g101780 // Medtr4g112490 // Medtr4g109830 // Medtr6g027450 // Medtr7g057160 // Medtr8g099750 // Medtr8g096730 // Medtr0020s0020 // Medtr5g041380 // Medtr5g041420 // Medtr3g084980 // Medtr5g041400 // Medtr1g022495 // Medtr1g074230 // Medtr7g086780 // Medtr3g090900 // Medtr2g461760 // Medtr1g050502 // Medtr3g101520 // Medtr1g016170 // Medtr8g079940 // Medt…
GO:0045449	P	regulation of transcription	47	551	1157	18883	0.016	0.57	// Medtr2g043040 // Medtr7g117690 // Medtr3g101780 // Medtr4g112490 // Medtr4g109830 // Medtr6g027450 // Medtr7g057160 // Medtr8g099750 // Medtr8g096730 // Medtr0020s0020 // Medtr5g041380 // Medtr5g041420 // Medtr3g084980 // Medtr5g041400 // Medtr1g022495 // Medtr1g074230 // Medtr7g086780 // Medtr3g090900 // Medtr2g461760 // Medtr1g050502 // Medtr3g101520 // Medtr1g016170 // Medtr8g079940 // Medt…
GO:0019219	P	regulation of nucleobase, nucleoside, nucleotide and nucleic acid metabolic process	47	551	1161	18883	0.017	0.57	// Medtr2g043040 // Medtr7g117690 // Medtr3g101780 // Medtr4g112490 // Medtr4g109830 // Medtr6g027450 // Medtr7g057160 // Medtr8g099750 // Medtr8g096730 // Medtr0020s0020 // Medtr5g041380 // Medtr5g041420 // Medtr3g084980 // Medtr5g041400 // Medtr1g022495 // Medtr1g074230 // Medtr7g086780 // Medtr3g090900 // Medtr2g461760 // Medtr1g050502 // Medtr3g101520 // Medtr1g016170 // Medtr8g079940 // Medt…
GO:0051171	P	regulation of nitrogen compound metabolic process	47	551	1161	18883	0.017	0.57	// Medtr2g043040 // Medtr7g117690 // Medtr3g101780 // Medtr4g112490 // Medtr4g109830 // Medtr6g027450 // Medtr7g057160 // Medtr8g099750 // Medtr8g096730 // Medtr0020s0020 // Medtr5g041380 // Medtr5g041420 // Medtr3g084980 // Medtr5g041400 // Medtr1g022495 // Medtr1g074230 // Medtr7g086780 // Medtr3g090900 // Medtr2g461760 // Medtr1g050502 // Medtr3g101520 // Medtr1g016170 // Medtr8g079940 // Medt…
GO:0080090	P	regulation of primary metabolic process	47	551	1173	18883	0.02	0.59	// Medtr2g043040 // Medtr7g117690 // Medtr3g101780 // Medtr4g112490 // Medtr4g109830 // Medtr6g027450 // Medtr7g057160 // Medtr8g099750 // Medtr8g096730 // Medtr0020s0020 // Medtr5g041380 // Medtr5g041420 // Medtr3g084980 // Medtr5g041400 // Medtr1g022495 // Medtr1g074230 // Medtr7g086780 // Medtr3g090900 // Medtr2g461760 // Medtr1g050502 // Medtr3g101520 // Medtr1g016170 // Medtr8g079940 // Medt…
GO:0005975	P	carbohydrate metabolic process	32	551	742	18883	0.022	0.6	// Medtr3g080810 // Medtr4g070430 // Medtr6g004520 // Medtr4g066630 // Medtr5g043550 // Medtr4g076430 // Medtr8g091320 // Medtr6g477780 // Medtr1g102010 // Medtr3g110320 // Medtr8g087930 // Medtr6g069140 // Medtr4g036090 // Medtr7g078720 // Medtr1g086390 // Medtr4g066210 // Medtr2g099950 // Medtr3g030540 // Medtr6g089480 // Medtr4g128410 // Medtr3g091010 // Medtr0110s0020 // Medtr3g087590 // Medt…
GO:0010468	P	regulation of gene expression	47	551	1184	18883	0.023	0.62	// Medtr2g043040 // Medtr7g117690 // Medtr3g101780 // Medtr4g112490 // Medtr4g109830 // Medtr6g027450 // Medtr7g057160 // Medtr8g099750 // Medtr8g096730 // Medtr0020s0020 // Medtr5g041380 // Medtr5g041420 // Medtr3g084980 // Medtr5g041400 // Medtr1g022495 // Medtr1g074230 // Medtr7g086780 // Medtr3g090900 // Medtr2g461760 // Medtr1g050502 // Medtr3g101520 // Medtr1g016170 // Medtr8g079940 // Medt…
GO:0060255	P	regulation of macromolecule metabolic process	47	551	1192	18883	0.026	0.62	// Medtr2g043040 // Medtr7g117690 // Medtr3g101780 // Medtr4g112490 // Medtr4g109830 // Medtr6g027450 // Medtr7g057160 // Medtr8g099750 // Medtr8g096730 // Medtr0020s0020 // Medtr5g041380 // Medtr5g041420 // Medtr3g084980 // Medtr5g041400 // Medtr1g022495 // Medtr1g074230 // Medtr7g086780 // Medtr3g090900 // Medtr2g461760 // Medtr1g050502 // Medtr3g101520 // Medtr1g016170 // Medtr8g079940 // Medt…
GO:0006457	P	protein folding	9	551	139	18883	0.025	0.62	// Medtr3g088140 // Medtr2g010020 // Medtr6g452990 // Medtr2g087660 // Medtr4g078850 // Medtr2g014470 // Medtr3g110030 // Medtr5g096460 // Medtr8g080980
GO:0000096	P	sulfur amino acid metabolic process	5	551	55	18883	0.027	0.64	// Medtr8g028600 // Medtr4g097540 // Medtr4g123810 // Medtr1g081625 // Medtr5g023760
GO:0031323	P	regulation of cellular metabolic process	47	551	1207	18883	0.031	0.69	// Medtr2g043040 // Medtr7g117690 // Medtr3g101780 // Medtr4g112490 // Medtr4g109830 // Medtr6g027450 // Medtr7g057160 // Medtr8g099750 // Medtr8g096730 // Medtr0020s0020 // Medtr5g041380 // Medtr5g041420 // Medtr3g084980 // Medtr5g041400 // Medtr1g022495 // Medtr1g074230 // Medtr7g086780 // Medtr3g090900 // Medtr2g461760 // Medtr1g050502 // Medtr3g101520 // Medtr1g016170 // Medtr8g079940 // Medt…
GO:0010876	P	lipid localization	9	551	149	18883	0.036	0.76	// Medtr2g008580 // Medtr7g095230 // Medtr2g008560 // Medtr3g106740 // Medtr3g083760 // Medtr2g026760 // Medtr4g101310 // Medtr7g052640 // Medtr5g094210
GO:0006869	P	lipid transport	9	551	149	18883	0.036	0.76	// Medtr2g008580 // Medtr7g095230 // Medtr2g008560 // Medtr3g106740 // Medtr3g083760 // Medtr2g026760 // Medtr4g101310 // Medtr7g052640 // Medtr5g094210
GO:0019222	P	regulation of metabolic process	47	551	1229	18883	0.04	0.79	// Medtr2g043040 // Medtr7g117690 // Medtr3g101780 // Medtr4g112490 // Medtr4g109830 // Medtr6g027450 // Medtr7g057160 // Medtr8g099750 // Medtr8g096730 // Medtr0020s0020 // Medtr5g041380 // Medtr5g041420 // Medtr3g084980 // Medtr5g041400 // Medtr1g022495 // Medtr1g074230 // Medtr7g086780 // Medtr3g090900 // Medtr2g461760 // Medtr1g050502 // Medtr3g101520 // Medtr1g016170 // Medtr8g079940 // Medt…
GO:0044262	P	cellular carbohydrate metabolic process	11	551	204	18883	0.043	0.84	// Medtr4g070430 // Medtr6g089480 // Medtr5g012390 // Medtr8g087930 // Medtr4g036090 // Medtr8g091320 // Medtr3g091010 // Medtr1g061050 // Medtr3g087590 // Medtr5g063080 // Medtr3g085850
GO:0006350	P	transcription	47	551	1259	18883	0.055	0.97	// Medtr2g043040 // Medtr7g117690 // Medtr3g101780 // Medtr4g112490 // Medtr4g109830 // Medtr6g027450 // Medtr7g057160 // Medtr8g099750 // Medtr8g096730 // Medtr0020s0020 // Medtr5g041380 // Medtr5g041420 // Medtr3g084980 // Medtr5g041400 // Medtr1g022495 // Medtr1g074230 // Medtr7g086780 // Medtr3g090900 // Medtr2g461760 // Medtr1g050502 // Medtr3g101520 // Medtr1g016170 // Medtr8g079940 // Medt…
GO:0006351	P	transcription, DNA-dependent	47	551	1259	18883	0.055	0.97	// Medtr2g043040 // Medtr7g117690 // Medtr3g101780 // Medtr4g112490 // Medtr4g109830 // Medtr6g027450 // Medtr7g057160 // Medtr8g099750 // Medtr8g096730 // Medtr0020s0020 // Medtr5g041380 // Medtr5g041420 // Medtr3g084980 // Medtr5g041400 // Medtr1g022495 // Medtr1g074230 // Medtr7g086780 // Medtr3g090900 // Medtr2g461760 // Medtr1g050502 // Medtr3g101520 // Medtr1g016170 // Medtr8g079940 // Medt…
GO:0032774	P	RNA biosynthetic process	47	551	1260	18883	0.055	0.97	// Medtr2g043040 // Medtr7g117690 // Medtr3g101780 // Medtr4g112490 // Medtr4g109830 // Medtr6g027450 // Medtr7g057160 // Medtr8g099750 // Medtr8g096730 // Medtr0020s0020 // Medtr5g041380 // Medtr5g041420 // Medtr3g084980 // Medtr5g041400 // Medtr1g022495 // Medtr1g074230 // Medtr7g086780 // Medtr3g090900 // Medtr2g461760 // Medtr1g050502 // Medtr3g101520 // Medtr1g016170 // Medtr8g079940 // Medt…
GO:0044281	P	small molecule metabolic process	36	551	1027	18883	0.15	1	// Medtr4g100980 // Medtr8g028600 // Medtr5g037950 // Medtr1g015750 // Medtr7g117500 // Medtr7g018310 // Medtr1g108770 // Medtr5g011060 // Medtr6g041980 // Medtr4g020110 // Medtr4g097540 // Medtr7g018290 // Medtr3g073470 // Medtr3g006740 // Medtr3g085850 // Medtr4g070430 // Medtr3g072980 // Medtr6g089480 // Medtr1g062650 // Medtr1g081625 // Medtr1g083370 // Medtr3g072940 // Medtr6g007070 // Medtr…
GO:0045454	P	cell redox homeostasis	6	551	111	18883	0.12	1	// Medtr1g015890 // Medtr5g037890 // Medtr5g037950 // Medtr1g035690 // Medtr8g099665 // Medtr5g037930
GO:0055085	P	transmembrane transport	17	551	469	18883	0.22	1	// Medtr3g073730 // Medtr0204s0040 // Medtr4g071420 // Medtr6g009110 // Medtr8g077890 // Medtr7g007850 // Medtr2g008470 // Medtr3g099700 // Medtr3g087740 // Medtr5g020270 // Medtr7g087410 // Medtr6g008820 // Medtr6g034310 // Medtr6g007687 // Medtr6g027680 // Medtr1g108770 // Medtr4g099270
GO:0033036	P	macromolecule localization	9	551	404	18883	0.83	1	// Medtr2g008580 // Medtr7g095230 // Medtr2g008560 // Medtr3g106740 // Medtr3g083760 // Medtr2g026760 // Medtr4g101310 // Medtr7g052640 // Medtr5g094210
GO:0019725	P	cellular homeostasis	6	551	119	18883	0.14	1	// Medtr1g015890 // Medtr5g037890 // Medtr5g037950 // Medtr1g035690 // Medtr8g099665 // Medtr5g037930
GO:0043436	P	oxoacid metabolic process	13	551	435	18883	0.51	1	// Medtr4g020110 // Medtr3g072980 // Medtr5g028360 // Medtr1g062650 // Medtr4g097540 // Medtr8g028600 // Medtr1g083370 // Medtr3g072940 // Medtr3g073470 // Medtr3g006740 // Medtr1g081625 // Medtr5g023760 // Medtr4g123810
GO:0046483	P	heterocycle metabolic process	7	551	326	18883	0.84	1	// Medtr4g020110 // Medtr6g089480 // Medtr5g067410 // Medtr1g015750 // Medtr7g117500 // Medtr1g108770 // Medtr1g064060
GO:0019538	P	protein metabolic process	61	551	3137	18883	1	1	// Medtr4g100980 // Medtr3g088140 // Medtr2g010020 // Medtr8g011780 // Medtr2g087350 // Medtr7g031470 // Medtr1g079450 // Medtr1g079520 // Medtr2g100550 // Medtr2g087660 // Medtr7g091590 // Medtr8g044230 // Medtr7g022160 // Medtr4g092550 // Medtr2g081180 // Medtr2g104790 // Medtr2g024290 // Medtr5g092815 // Medtr1g013040 // Medtr1g084740 // Medtr1g027500 // Medtr6g055960 // Medtr4g080700 // Medtr…
GO:0016052	P	carbohydrate catabolic process	5	551	95	18883	0.15	1	// Medtr3g110320 // Medtr6g477780 // Medtr5g012390 // Medtr6g477770 // Medtr1g061050
GO:0016053	P	organic acid biosynthetic process	7	551	192	18883	0.34	1	// Medtr4g020110 // Medtr3g072980 // Medtr1g062650 // Medtr3g072940 // Medtr1g081625 // Medtr5g023760 // Medtr4g123810
GO:0019637	P	organophosphate metabolic process	5	551	84	18883	0.11	1	// Medtr3g087590 // Medtr8g088930 // Medtr8g464260 // Medtr5g011060 // Medtr8g091320
GO:0007165	P	signal transduction	10	551	644	18883	0.99	1	// Medtr1g013700 // Medtr5g092630 // Medtr8g032420 // Medtr1g015750 // Medtr1g072400 // Medtr8g011710 // Medtr6g080710 // Medtr6g087200 // Medtr8g469090 // Medtr8g469140
GO:0006807	P	nitrogen compound metabolic process	75	551	2359	18883	0.23	1	// Medtr2g043040 // Medtr8g028600 // Medtr4g097540 // Medtr7g117690 // Medtr3g101780 // Medtr6g037610 // Medtr4g112490 // Medtr4g048230 // Medtr6g027450 // Medtr7g057160 // Medtr1g015750 // Medtr8g099750 // Medtr7g117500 // Medtr8g096730 // Medtr0020s0020 // Medtr7g018310 // Medtr3g090900 // Medtr1g108770 // Medtr5g011060 // Medtr5g041420 // Medtr2g461760 // Medtr4g020110 // Medtr5g041380 // Medt…
GO:0050789	P	regulation of biological process	63	551	1971	18883	0.24	1	// Medtr2g043040 // Medtr7g117690 // Medtr3g101780 // Medtr1g071360 // Medtr4g112490 // Medtr4g109830 // Medtr6g027450 // Medtr8g011710 // Medtr1g015750 // Medtr8g099750 // Medtr7g086780 // Medtr8g096730 // Medtr0020s0020 // Medtr3g084980 // Medtr5g041380 // Medtr8g469140 // Medtr5g041420 // Medtr1g013700 // Medtr5g041400 // Medtr1g022495 // Medtr1g074230 // Medtr5g008790 // Medtr3g090900 // Medt…
GO:0044267	P	cellular protein metabolic process	52	551	2672	18883	1	1	// Medtr4g100980 // Medtr3g088140 // Medtr2g010020 // Medtr2g087350 // Medtr7g031470 // Medtr1g079450 // Medtr1g079520 // Medtr2g100550 // Medtr2g087660 // Medtr1g027580 // Medtr8g044230 // Medtr7g022160 // Medtr4g092550 // Medtr3g109975 // Medtr2g024290 // Medtr5g092815 // Medtr1g013040 // Medtr1g027500 // Medtr6g055960 // Medtr2g096970 // Medtr2g081180 // Medtr2g064930 // Medtr5g096460 // Medtr…
GO:0051186	P	cofactor metabolic process	5	551	161	18883	0.51	1	// Medtr1g094000 // Medtr7g113890 // Medtr6g007070 // Medtr6g041980 // Medtr1g094010
GO:0044260	P	cellular macromolecule metabolic process	107	551	4371	18883	0.98	1	// Medtr1g027500 // Medtr5g008790 // Medtr6g027450 // Medtr7g057160 // Medtr8g099750 // Medtr1g013700 // Medtr5g041400 // Medtr1g074230 // Medtr7g086780 // Medtr3g006740 // Medtr1g011710 // Medtr1g105595 // Medtr1g017570 // Medtr3g088110 // Medtr2g014470 // Medtr5g028360 // Medtr3g028650 // Medtr8g102550 // Medtr4g123080 // Medtr8g079940 // Medtr4g105370 // Medtr1g101970 // Medtr2g064940 // Medtr…
GO:0065007	P	biological regulation	63	551	1991	18883	0.27	1	// Medtr2g043040 // Medtr7g117690 // Medtr3g101780 // Medtr1g071360 // Medtr4g112490 // Medtr4g109830 // Medtr6g027450 // Medtr8g011710 // Medtr1g015750 // Medtr8g099750 // Medtr7g086780 // Medtr8g096730 // Medtr0020s0020 // Medtr3g084980 // Medtr5g041380 // Medtr8g469140 // Medtr5g041420 // Medtr1g013700 // Medtr5g041400 // Medtr1g022495 // Medtr1g074230 // Medtr5g008790 // Medtr3g090900 // Medt…
GO:0065008	P	regulation of biological quality	6	551	146	18883	0.26	1	// Medtr1g015890 // Medtr5g037890 // Medtr5g037950 // Medtr1g035690 // Medtr8g099665 // Medtr5g037930
GO:0006629	P	lipid metabolic process	9	551	231	18883	0.24	1	// Medtr8g088930 // Medtr3g072980 // Medtr8g464260 // Medtr3g072940 // Medtr2g072470 // Medtr8g091320 // Medtr7g083410 // Medtr3g087590 // Medtr5g011060
GO:0009308	P	amine metabolic process	16	551	371	18883	0.086	1	// Medtr3g110320 // Medtr4g020110 // Medtr5g028360 // Medtr1g081625 // Medtr1g062650 // Medtr4g097540 // Medtr8g028600 // Medtr1g083370 // Medtr7g018290 // Medtr3g073470 // Medtr3g006740 // Medtr7g018320 // Medtr7g018310 // Medtr5g023760 // Medtr5g011060 // Medtr4g123810
GO:0009309	P	amine biosynthetic process	8	551	151	18883	0.083	1	// Medtr4g020110 // Medtr1g062650 // Medtr1g081625 // Medtr7g018290 // Medtr7g018320 // Medtr7g018310 // Medtr5g023760 // Medtr4g123810
GO:0006812	P	cation transport	8	551	254	18883	0.47	1	// Medtr3g093020 // Medtr7g083060 // Medtr5g083710 // Medtr7g117500 // Medtr6g007687 // Medtr8g096700 // Medtr1g108770 // Medtr7g113110
GO:0006811	P	ion transport	12	551	296	18883	0.17	1	// Medtr3g093020 // Medtr7g083060 // Medtr3g073730 // Medtr5g083710 // Medtr2g008470 // Medtr7g096880 // Medtr7g117500 // Medtr6g007687 // Medtr8g096700 // Medtr1g108770 // Medtr7g113110 // Medtr3g087740
GO:0006810	P	transport	40	551	1265	18883	0.33	1	// Medtr6g034310 // Medtr4g071420 // Medtr3g073730 // Medtr7g066690 // Medtr7g087410 // Medtr4g063090 // Medtr3g083760 // Medtr1g108770 // Medtr5g094210 // Medtr2g008580 // Medtr8g087710 // Medtr6g009110 // Medtr4g101310 // Medtr2g008560 // Medtr4g095075 // Medtr3g099700 // Medtr2g026760 // Medtr2g022700 // Medtr7g113110 // Medtr8g077890 // Medtr3g093020 // Medtr0204s0040 // Medtr7g083060 // Medt…
GO:0050794	P	regulation of cellular process	63	551	1946	18883	0.21	1	// Medtr2g043040 // Medtr7g117690 // Medtr3g101780 // Medtr1g071360 // Medtr4g112490 // Medtr4g109830 // Medtr6g027450 // Medtr8g011710 // Medtr1g015750 // Medtr8g099750 // Medtr7g086780 // Medtr8g096730 // Medtr0020s0020 // Medtr3g084980 // Medtr5g041380 // Medtr8g469140 // Medtr5g041420 // Medtr1g013700 // Medtr5g041400 // Medtr1g022495 // Medtr1g074230 // Medtr5g008790 // Medtr3g090900 // Medt…
GO:0006952	P	defense response	15	551	799	18883	0.97	1	// Medtr2g035190 // Medtr4g120970 // Medtr8g032420 // Medtr4g120940 // Medtr8g079450 // Medtr2g035220 // Medtr8g079360 // Medtr6g047450 // Medtr6g033450 // Medtr1g080780 // Medtr3g053180 // Medtr8g011710 // Medtr6g087200 // Medtr8g079400 // Medtr3g435040
GO:0043412	P	macromolecule modification	35	551	1921	18883	1	1	// Medtr4g100980 // Medtr8g011780 // Medtr2g087350 // Medtr7g031470 // Medtr1g079520 // Medtr2g100550 // Medtr3g028650 // Medtr1g027580 // Medtr8g044230 // Medtr7g022160 // Medtr4g092550 // Medtr3g109975 // Medtr2g024290 // Medtr5g092815 // Medtr1g013040 // Medtr1g027500 // Medtr6g055960 // Medtr2g104790 // Medtr2g064930 // Medtr1g079450 // Medtr1g105595 // Medtr1g013700 // Medtr1g028290 // Medtr…
GO:0051234	P	establishment of localization	40	551	1265	18883	0.33	1	// Medtr6g034310 // Medtr4g071420 // Medtr3g073730 // Medtr7g066690 // Medtr7g087410 // Medtr4g063090 // Medtr3g083760 // Medtr1g108770 // Medtr5g094210 // Medtr2g008580 // Medtr8g087710 // Medtr6g009110 // Medtr4g101310 // Medtr2g008560 // Medtr4g095075 // Medtr3g099700 // Medtr2g026760 // Medtr2g022700 // Medtr7g113110 // Medtr8g077890 // Medtr3g093020 // Medtr0204s0040 // Medtr7g083060 // Medt…
GO:0016070	P	RNA metabolic process	50	551	1508	18883	0.2	1	// Medtr2g043040 // Medtr7g117690 // Medtr3g101780 // Medtr4g112490 // Medtr4g109830 // Medtr6g027450 // Medtr7g057160 // Medtr8g099750 // Medtr8g096730 // Medtr0020s0020 // Medtr5g041380 // Medtr5g041420 // Medtr3g084980 // Medtr5g041400 // Medtr1g022495 // Medtr1g074230 // Medtr7g086780 // Medtr3g090900 // Medtr2g461760 // Medtr3g006740 // Medtr1g050502 // Medtr3g101520 // Medtr1g016170 // Medt…
GO:0008652	P	cellular amino acid biosynthetic process	5	551	133	18883	0.35	1	// Medtr1g062650 // Medtr4g020110 // Medtr5g023760 // Medtr4g123810 // Medtr1g081625
GO:0044271	P	cellular nitrogen compound biosynthetic process	10	551	231	18883	0.15	1	// Medtr4g020110 // Medtr1g081625 // Medtr1g062650 // Medtr5g067410 // Medtr4g123810 // Medtr7g018290 // Medtr7g018320 // Medtr7g018310 // Medtr5g023760 // Medtr1g064060
GO:0046394	P	carboxylic acid biosynthetic process	7	551	192	18883	0.34	1	// Medtr4g020110 // Medtr3g072980 // Medtr1g062650 // Medtr3g072940 // Medtr1g081625 // Medtr5g023760 // Medtr4g123810
GO:0050896	P	response to stimulus	40	551	1164	18883	0.17	1	// Medtr1g066640 // Medtr8g098410 // Medtr4g071420 // Medtr1g075340 // Medtr1g009750 // Medtr7g087410 // Medtr3g053180 // Medtr8g079360 // Medtr8g079400 // Medtr3g435040 // Medtr4g120970 // Medtr8g028480 // Medtr4g114220 // Medtr1g080780 // Medtr1g075380 // Medtr5g011780 // Medtr3g099700 // Medtr3g117290 // Medtr5g096460 // Medtr4g083710 // Medtr1g066380 // Medtr7g086870 // Medtr2g035220 // Medtr…
GO:0006950	P	response to stress	37	551	1087	18883	0.19	1	// Medtr1g066640 // Medtr8g098410 // Medtr5g011780 // Medtr1g075340 // Medtr1g009750 // Medtr3g053180 // Medtr8g079360 // Medtr8g079400 // Medtr3g435040 // Medtr4g120970 // Medtr4g114220 // Medtr1g075380 // Medtr8g028480 // Medtr1g080780 // Medtr3g117290 // Medtr5g096460 // Medtr4g083710 // Medtr1g066380 // Medtr7g086870 // Medtr2g035220 // Medtr1g075410 // Medtr6g047450 // Medtr8g079450 // Medtr…
GO:0006519	P	cellular amino acid and derivative metabolic process	17	551	384	18883	0.066	1	// Medtr4g020110 // Medtr7g113890 // Medtr5g028360 // Medtr1g081625 // Medtr1g062650 // Medtr4g097540 // Medtr8g028600 // Medtr1g083370 // Medtr7g018290 // Medtr3g073470 // Medtr3g006740 // Medtr7g018320 // Medtr4g019225 // Medtr7g018310 // Medtr5g023760 // Medtr5g011060 // Medtr4g123810
GO:0016310	P	phosphorylation	31	551	1743	18883	1	1	// Medtr8g011780 // Medtr5g092815 // Medtr7g031470 // Medtr1g079520 // Medtr8g044230 // Medtr3g028650 // Medtr1g027580 // Medtr7g022160 // Medtr4g092550 // Medtr1g108770 // Medtr3g109975 // Medtr2g024290 // Medtr1g013040 // Medtr1g027500 // Medtr6g055960 // Medtr2g104790 // Medtr2g064930 // Medtr1g105595 // Medtr8g464260 // Medtr1g013700 // Medtr1g028290 // Medtr2g010470 // Medtr2g096970 // Medtr…
GO:0044248	P	cellular catabolic process	9	551	405	18883	0.83	1	// Medtr8g468480 // Medtr5g012390 // Medtr1g015750 // Medtr7g117500 // Medtr1g061050 // Medtr1g094000 // Medtr4g019225 // Medtr2g081180 // Medtr1g094010
GO:0044249	P	cellular biosynthetic process	82	551	2392	18883	0.073	1	// Medtr2g043040 // Medtr8g028600 // Medtr4g097540 // Medtr7g117690 // Medtr6g027450 // Medtr3g101780 // Medtr6g037610 // Medtr4g112490 // Medtr4g109830 // Medtr2g072470 // Medtr7g057160 // Medtr3g072980 // Medtr8g099750 // Medtr7g117500 // Medtr8g096730 // Medtr0020s0020 // Medtr7g018310 // Medtr3g090900 // Medtr1g108770 // Medtr5g041380 // Medtr6g041980 // Medtr5g041420 // Medtr4g020110 // Medt…
GO:0034641	P	cellular nitrogen compound metabolic process	18	551	434	18883	0.094	1	// Medtr4g020110 // Medtr5g028360 // Medtr1g081625 // Medtr5g011060 // Medtr5g067410 // Medtr4g097540 // Medtr8g028600 // Medtr1g083370 // Medtr7g018290 // Medtr3g073470 // Medtr1g062650 // Medtr6g007070 // Medtr3g006740 // Medtr7g018320 // Medtr7g018310 // Medtr5g023760 // Medtr1g064060 // Medtr4g123810
GO:0023052	P	signaling	14	551	751	18883	0.97	1	// Medtr1g013700 // Medtr2g100880 // Medtr1g013180 // Medtr5g092630 // Medtr8g032420 // Medtr1g015750 // Medtr1g072400 // Medtr2g100900 // Medtr8g011710 // Medtr6g080710 // Medtr6g087200 // Medtr8g469090 // Medtr8g469140 // Medtr8g079940
GO:0034645	P	cellular macromolecule biosynthetic process	56	551	1840	18883	0.39	1	// Medtr2g043040 // Medtr7g117690 // Medtr3g101780 // Medtr6g037610 // Medtr4g112490 // Medtr4g109830 // Medtr6g027450 // Medtr7g057160 // Medtr8g099750 // Medtr8g096730 // Medtr0020s0020 // Medtr5g041380 // Medtr5g041420 // Medtr3g084980 // Medtr5g041400 // Medtr1g022495 // Medtr1g074230 // Medtr7g086780 // Medtr3g090900 // Medtr2g461760 // Medtr3g006740 // Medtr1g050502 // Medtr3g101520 // Medt…
GO:0006139	P	nucleobase, nucleoside, nucleotide and nucleic acid metabolic process	61	551	1995	18883	0.37	1	// Medtr2g043040 // Medtr7g117690 // Medtr3g101780 // Medtr4g112490 // Medtr4g048230 // Medtr6g027450 // Medtr7g057160 // Medtr1g015750 // Medtr8g099750 // Medtr7g117500 // Medtr8g096730 // Medtr0020s0020 // Medtr1g108770 // Medtr5g041380 // Medtr5g041420 // Medtr3g084980 // Medtr5g041400 // Medtr1g022495 // Medtr1g074230 // Medtr7g086780 // Medtr3g090900 // Medtr2g461760 // Medtr5g011780 // Medt…
GO:0009057	P	macromolecule catabolic process	7	551	282	18883	0.72	1	// Medtr8g468480 // Medtr3g110320 // Medtr5g012390 // Medtr6g477770 // Medtr1g061050 // Medtr6g477780 // Medtr2g081180
GO:0006508	P	proteolysis	11	551	588	18883	0.96	1	// Medtr8g468480 // Medtr2g044630 // Medtr4g101730 // Medtr5g061690 // Medtr1g084740 // Medtr5g008070 // Medtr4g080700 // Medtr7g091590 // Medtr1g006990 // Medtr8g083220 // Medtr2g081180
GO:0006644	P	phospholipid metabolic process	5	551	76	18883	0.08	1	// Medtr3g087590 // Medtr8g088930 // Medtr8g464260 // Medtr5g011060 // Medtr8g091320
GO:0043687	P	post-translational protein modification	35	551	1826	18883	1	1	// Medtr4g100980 // Medtr8g011780 // Medtr2g087350 // Medtr7g031470 // Medtr1g079520 // Medtr2g100550 // Medtr3g028650 // Medtr1g027580 // Medtr8g044230 // Medtr7g022160 // Medtr4g092550 // Medtr3g109975 // Medtr2g024290 // Medtr5g092815 // Medtr1g013040 // Medtr1g027500 // Medtr6g055960 // Medtr2g104790 // Medtr2g064930 // Medtr1g079450 // Medtr1g105595 // Medtr1g013700 // Medtr1g028290 // Medtr…
GO:0009987	P	cellular process	182	551	7128	18883	0.99	1	// Medtr1g027500 // Medtr4g075190 // Medtr3g073730 // Medtr5g008790 // Medtr5g092630 // Medtr6g027450 // Medtr6g007687 // Medtr7g066690 // Medtr8g099750 // Medtr7g087410 // Medtr1g108770 // Medtr6g041980 // Medtr1g013700 // Medtr6g009110 // Medtr5g041400 // Medtr1g074230 // Medtr7g086780 // Medtr7g018290 // Medtr4g036090 // Medtr8g099665 // Medtr3g006740 // Medtr1g011710 // Medtr8g011780 // Medtr…
GO:0006725	P	cellular aromatic compound metabolic process	5	551	171	18883	0.56	1	// Medtr4g019225 // Medtr8g028600 // Medtr4g097540 // Medtr4g123810 // Medtr6g041980
GO:0023046	P	signaling process	14	551	719	18883	0.96	1	// Medtr1g013700 // Medtr2g100880 // Medtr1g013180 // Medtr5g092630 // Medtr8g032420 // Medtr1g015750 // Medtr1g072400 // Medtr2g100900 // Medtr8g011710 // Medtr6g080710 // Medtr6g087200 // Medtr8g469090 // Medtr8g469140 // Medtr8g079940
GO:0030001	P	metal ion transport	6	551	153	18883	0.3	1	// Medtr3g093020 // Medtr7g083060 // Medtr5g083710 // Medtr6g007687 // Medtr8g096700 // Medtr7g113110
GO:0044255	P	cellular lipid metabolic process	8	551	182	18883	0.17	1	// Medtr8g088930 // Medtr3g072980 // Medtr8g464260 // Medtr3g072940 // Medtr2g072470 // Medtr8g091320 // Medtr3g087590 // Medtr5g011060
GO:0055086	P	nucleobase, nucleoside and nucleotide metabolic process	6	551	269	18883	0.8	1	// Medtr4g123810 // Medtr1g015750 // Medtr6g007070 // Medtr7g117500 // Medtr1g108770 // Medtr1g064060
GO:0006082	P	organic acid metabolic process	13	551	436	18883	0.51	1	// Medtr4g020110 // Medtr3g072980 // Medtr5g028360 // Medtr1g062650 // Medtr4g097540 // Medtr8g028600 // Medtr1g083370 // Medtr3g072940 // Medtr3g073470 // Medtr3g006740 // Medtr1g081625 // Medtr5g023760 // Medtr4g123810
GO:0005996	P	monosaccharide metabolic process	5	551	133	18883	0.35	1	// Medtr4g070430 // Medtr5g012390 // Medtr1g061050 // Medtr3g085850 // Medtr6g089480
GO:0043170	P	macromolecule metabolic process	119	551	4875	18883	0.99	1	// Medtr1g027500 // Medtr5g008790 // Medtr6g027450 // Medtr7g057160 // Medtr8g099750 // Medtr3g110320 // Medtr1g013700 // Medtr5g041400 // Medtr1g074230 // Medtr7g086780 // Medtr3g006740 // Medtr1g011710 // Medtr1g105595 // Medtr1g017570 // Medtr3g088110 // Medtr4g098630 // Medtr2g014470 // Medtr5g028360 // Medtr3g028650 // Medtr8g102550 // Medtr4g123080 // Medtr8g079940 // Medtr4g105370 // Medtr…
GO:0019752	P	carboxylic acid metabolic process	13	551	435	18883	0.51	1	// Medtr4g020110 // Medtr3g072980 // Medtr5g028360 // Medtr1g062650 // Medtr4g097540 // Medtr8g028600 // Medtr1g083370 // Medtr3g072940 // Medtr3g073470 // Medtr3g006740 // Medtr1g081625 // Medtr5g023760 // Medtr4g123810
GO:0042592	P	homeostatic process	6	551	128	18883	0.18	1	// Medtr1g015890 // Medtr5g037890 // Medtr5g037950 // Medtr1g035690 // Medtr8g099665 // Medtr5g037930
GO:0006091	P	generation of precursor metabolites and energy	7	551	186	18883	0.31	1	// Medtr4g070430 // Medtr8g041720 // Medtr5g012390 // Medtr1g061050 // Medtr1g094000 // Medtr1g108770 // Medtr1g094010
GO:0006520	P	cellular amino acid metabolic process	11	551	306	18883	0.29	1	// Medtr4g020110 // Medtr5g028360 // Medtr1g062650 // Medtr4g097540 // Medtr8g028600 // Medtr1g083370 // Medtr3g073470 // Medtr3g006740 // Medtr1g081625 // Medtr5g023760 // Medtr4g123810
GO:0010467	P	gene expression	54	551	1922	18883	0.64	1	// Medtr2g043040 // Medtr7g117690 // Medtr3g101780 // Medtr6g037610 // Medtr4g112490 // Medtr4g109830 // Medtr6g027450 // Medtr7g057160 // Medtr8g099750 // Medtr8g096730 // Medtr0020s0020 // Medtr5g041380 // Medtr5g041420 // Medtr3g084980 // Medtr5g041400 // Medtr1g022495 // Medtr1g074230 // Medtr7g086780 // Medtr3g090900 // Medtr2g461760 // Medtr3g006740 // Medtr1g050502 // Medtr3g101520 // Medt…
GO:0006468	P	protein amino acid phosphorylation	29	551	1610	18883	1	1	// Medtr8g011780 // Medtr5g092815 // Medtr7g031470 // Medtr1g079520 // Medtr8g044230 // Medtr3g028650 // Medtr1g027580 // Medtr7g022160 // Medtr4g092550 // Medtr1g013700 // Medtr2g024290 // Medtr1g013040 // Medtr1g027500 // Medtr6g055960 // Medtr2g104790 // Medtr2g064930 // Medtr1g105595 // Medtr3g109975 // Medtr1g028290 // Medtr2g010470 // Medtr2g096970 // Medtr4g105370 // Medtr2g088020 // Medtr…
GO:0006464	P	protein modification process	35	551	1866	18883	1	1	// Medtr4g100980 // Medtr8g011780 // Medtr2g087350 // Medtr7g031470 // Medtr1g079520 // Medtr2g100550 // Medtr3g028650 // Medtr1g027580 // Medtr8g044230 // Medtr7g022160 // Medtr4g092550 // Medtr3g109975 // Medtr2g024290 // Medtr5g092815 // Medtr1g013040 // Medtr1g027500 // Medtr6g055960 // Medtr2g104790 // Medtr2g064930 // Medtr1g079450 // Medtr1g105595 // Medtr1g013700 // Medtr1g028290 // Medtr…
GO:0023060	P	signal transmission	14	551	719	18883	0.96	1	// Medtr1g013700 // Medtr2g100880 // Medtr1g013180 // Medtr5g092630 // Medtr8g032420 // Medtr1g015750 // Medtr1g072400 // Medtr2g100900 // Medtr8g011710 // Medtr6g080710 // Medtr6g087200 // Medtr8g469090 // Medtr8g469140 // Medtr8g079940
GO:0009058	P	biosynthetic process	83	551	2448	18883	0.086	1	// Medtr2g043040 // Medtr8g028600 // Medtr4g097540 // Medtr4g075560 // Medtr6g027450 // Medtr3g101780 // Medtr6g037610 // Medtr4g112490 // Medtr4g109830 // Medtr2g072470 // Medtr7g057160 // Medtr3g072980 // Medtr8g099750 // Medtr7g117500 // Medtr8g096730 // Medtr0020s0020 // Medtr7g018310 // Medtr3g090900 // Medtr1g108770 // Medtr5g041380 // Medtr6g041980 // Medtr7g117690 // Medtr5g041420 // Medt…
GO:0009059	P	macromolecule biosynthetic process	56	551	1843	18883	0.4	1	// Medtr2g043040 // Medtr7g117690 // Medtr3g101780 // Medtr6g037610 // Medtr4g112490 // Medtr4g109830 // Medtr6g027450 // Medtr7g057160 // Medtr8g099750 // Medtr8g096730 // Medtr0020s0020 // Medtr5g041380 // Medtr5g041420 // Medtr3g084980 // Medtr5g041400 // Medtr1g022495 // Medtr1g074230 // Medtr7g086780 // Medtr3g090900 // Medtr2g461760 // Medtr3g006740 // Medtr1g050502 // Medtr3g101520 // Medt…
GO:0009056	P	catabolic process	13	551	486	18883	0.66	1	// Medtr8g468480 // Medtr3g110320 // Medtr2g024290 // Medtr6g477780 // Medtr5g012390 // Medtr1g015750 // Medtr6g477770 // Medtr7g117500 // Medtr1g061050 // Medtr1g094000 // Medtr4g019225 // Medtr2g081180 // Medtr1g094010
GO:0051179	P	localization	40	551	1276	18883	0.35	1	// Medtr6g034310 // Medtr4g071420 // Medtr3g073730 // Medtr7g066690 // Medtr7g087410 // Medtr4g063090 // Medtr3g083760 // Medtr1g108770 // Medtr5g094210 // Medtr2g008580 // Medtr8g087710 // Medtr6g009110 // Medtr4g101310 // Medtr2g008560 // Medtr4g095075 // Medtr3g099700 // Medtr2g026760 // Medtr2g022700 // Medtr7g113110 // Medtr8g077890 // Medtr3g093020 // Medtr0204s0040 // Medtr7g083060 // Medt…
GO:0008610	P	lipid biosynthetic process	5	551	113	18883	0.24	1	// Medtr2g072470 // Medtr3g072980 // Medtr3g087590 // Medtr8g091320 // Medtr3g072940
GO:0044238	P	primary metabolic process	172	551	6251	18883	0.84	1	// Medtr1g027500 // Medtr6g037610 // Medtr5g008790 // Medtr6g027450 // Medtr7g057160 // Medtr8g099750 // Medtr0110s0020 // Medtr1g102010 // Medtr1g108770 // Medtr3g110320 // Medtr1g013700 // Medtr5g041400 // Medtr6g069140 // Medtr1g074230 // Medtr7g086780 // Medtr7g018290 // Medtr4g080700 // Medtr4g036090 // Medtr3g006740 // Medtr1g011710 // Medtr6g004520 // Medtr8g011780 // Medtr1g105595 // Medt…
GO:0042180	P	cellular ketone metabolic process	13	551	441	18883	0.53	1	// Medtr4g020110 // Medtr3g072980 // Medtr5g028360 // Medtr1g062650 // Medtr4g097540 // Medtr8g028600 // Medtr1g083370 // Medtr3g072940 // Medtr3g073470 // Medtr3g006740 // Medtr1g081625 // Medtr5g023760 // Medtr4g123810
GO:0044106	P	cellular amine metabolic process	15	551	333	18883	0.072	1	// Medtr4g020110 // Medtr5g028360 // Medtr1g081625 // Medtr1g062650 // Medtr4g097540 // Medtr8g028600 // Medtr1g083370 // Medtr7g018290 // Medtr3g073470 // Medtr3g006740 // Medtr7g018320 // Medtr7g018310 // Medtr5g023760 // Medtr5g011060 // Medtr4g123810
GO:0044237	P	cellular metabolic process	147	551	5560	18883	0.93	1	// Medtr1g027500 // Medtr6g037610 // Medtr5g008790 // Medtr6g027450 // Medtr7g057160 // Medtr8g099750 // Medtr1g108770 // Medtr6g041980 // Medtr1g013700 // Medtr5g041400 // Medtr1g074230 // Medtr7g086780 // Medtr7g018290 // Medtr4g036090 // Medtr3g006740 // Medtr1g011710 // Medtr8g011780 // Medtr1g105595 // Medtr1g062650 // Medtr1g017570 // Medtr8g464260 // Medtr3g088110 // Medtr2g014470 // Medtr…
GO:0006066	P	alcohol metabolic process	9	551	169	18883	0.067	1	// Medtr4g070430 // Medtr6g089480 // Medtr5g012390 // Medtr8g091320 // Medtr1g061050 // Medtr3g087590 // Medtr5g011060 // Medtr6g041980 // Medtr3g085850
GO:0006796	P	phosphate metabolic process	34	551	1854	18883	1	1	// Medtr8g011780 // Medtr5g092815 // Medtr7g031470 // Medtr1g079520 // Medtr2g100550 // Medtr3g028650 // Medtr1g027580 // Medtr8g044230 // Medtr7g022160 // Medtr4g092550 // Medtr1g108770 // Medtr3g109975 // Medtr2g024290 // Medtr1g013040 // Medtr1g027500 // Medtr6g055960 // Medtr2g104790 // Medtr2g064930 // Medtr1g105595 // Medtr8g464260 // Medtr1g013700 // Medtr1g028290 // Medtr2g010470 // Medtr…
GO:0006793	P	phosphorus metabolic process	34	551	1854	18883	1	1	// Medtr8g011780 // Medtr5g092815 // Medtr7g031470 // Medtr1g079520 // Medtr2g100550 // Medtr3g028650 // Medtr1g027580 // Medtr8g044230 // Medtr7g022160 // Medtr4g092550 // Medtr1g108770 // Medtr3g109975 // Medtr2g024290 // Medtr1g013040 // Medtr1g027500 // Medtr6g055960 // Medtr2g104790 // Medtr2g064930 // Medtr1g105595 // Medtr8g464260 // Medtr1g013700 // Medtr1g028290 // Medtr2g010470 // Medtr…
GO:0006412	P	translation	6	551	500	18883	1	1	// Medtr4g101750 // Medtr4g038400 // Medtr3g006740 // Medtr5g028360 // Medtr3g062600 // Medtr6g087200
GO:0016765	F	transferase activity, transferring alkyl or aryl (other than methyl) groups	9	551	43	18883	1.4e-05	0.0043	// Medtr1g090060 // Medtr5g070210 // Medtr3g450510 // Medtr8g073540 // Medtr1g067180 // Medtr5g090780 // Medtr2g072470 // Medtr5g076620 // Medtr4g123810
GO:0004866	F	endopeptidase inhibitor activity	15	551	136	18883	2.6e-05	0.0043	// Medtr7g077180 // Medtr1g075340 // Medtr6g078140 // Medtr7g077190 // Medtr1g075410 // Medtr3g084780 // Medtr1g075380 // Medtr6g078120 // Medtr7g077230 // Medtr3g100010 // Medtr6g078280 // Medtr6g078290 // Medtr6g078260 // Medtr8g079410 // Medtr6g078250
GO:0030414	F	peptidase inhibitor activity	15	551	136	18883	2.6e-05	0.0043	// Medtr7g077180 // Medtr1g075340 // Medtr6g078140 // Medtr7g077190 // Medtr1g075410 // Medtr3g084780 // Medtr1g075380 // Medtr6g078120 // Medtr7g077230 // Medtr3g100010 // Medtr6g078280 // Medtr6g078290 // Medtr6g078260 // Medtr8g079410 // Medtr6g078250
GO:0016758	F	transferase activity, transferring hexosyl groups	17	551	209	18883	0.00026	0.032	// Medtr1g107380 // Medtr0184s0030 // Medtr1g107285 // Medtr3g084520 // Medtr6g033660 // Medtr7g102460 // Medtr8g012635 // Medtr5g035580 // Medtr8g083290 // Medtr0078s0060 // Medtr7g102450 // Medtr1g107315 // Medtr3g008010 // Medtr6g014310 // Medtr5g016480 // Medtr6g014290 // Medtr5g090580
GO:0016491	F	oxidoreductase activity	75	551	1720	18883	0.00042	0.041	// Medtr5g018980 // Medtr1g066640 // Medtr8g098410 // Medtr3g085850 // Medtr4g074130 // Medtr6g072650 // Medtr1g107300 // Medtr1g107295 // Medtr4g082970 // Medtr8g092630 // Medtr1g009750 // Medtr3g094630 // Medtr4g029180 // Medtr1g102070 // Medtr5g031390 // Medtr1g048940 // Medtr4g087120 // Medtr6g041980 // Medtr2g023680 // Medtr4g020110 // Medtr6g015910 // Medtr4g089030 // Medtr3g449620 // Medtr…
GO:0016684	F	oxidoreductase activity, acting on peroxide as acceptor	13	551	155	18883	0.001	0.063	// Medtr1g066380 // Medtr1g066640 // Medtr8g098410 // Medtr4g114220 // Medtr3g094630 // Medtr1g009750 // Medtr7g086870 // Medtr4g029170 // Medtr1g086490 // Medtr4g074995 // Medtr4g083710 // Medtr4g029180 // Medtr4g074990
GO:0016757	F	transferase activity, transferring glycosyl groups	17	551	238	18883	0.001	0.063	// Medtr1g107380 // Medtr0184s0030 // Medtr1g107285 // Medtr3g084520 // Medtr6g033660 // Medtr7g102460 // Medtr8g012635 // Medtr5g035580 // Medtr8g083290 // Medtr0078s0060 // Medtr7g102450 // Medtr1g107315 // Medtr3g008010 // Medtr6g014310 // Medtr5g016480 // Medtr6g014290 // Medtr5g090580
GO:0004601	F	peroxidase activity	13	551	155	18883	0.001	0.063	// Medtr1g066380 // Medtr1g066640 // Medtr8g098410 // Medtr4g114220 // Medtr3g094630 // Medtr1g009750 // Medtr7g086870 // Medtr4g029170 // Medtr1g086490 // Medtr4g074995 // Medtr4g083710 // Medtr4g029180 // Medtr4g074990
GO:0004857	F	enzyme inhibitor activity	20	551	308	18883	0.0012	0.063	// Medtr4g025670 // Medtr7g077180 // Medtr1g075340 // Medtr6g078140 // Medtr4g120830 // Medtr7g077190 // Medtr1g075410 // Medtr3g084780 // Medtr4g122740 // Medtr6g078120 // Medtr6g078280 // Medtr1g075380 // Medtr7g077230 // Medtr3g100010 // Medtr2g033630 // Medtr6g078290 // Medtr6g078260 // Medtr8g079410 // Medtr6g078250 // Medtr4g101760
GO:0016209	F	antioxidant activity	13	551	165	18883	0.0017	0.085	// Medtr1g066380 // Medtr1g066640 // Medtr8g098410 // Medtr4g114220 // Medtr3g094630 // Medtr1g009750 // Medtr7g086870 // Medtr4g029170 // Medtr1g086490 // Medtr4g074995 // Medtr4g083710 // Medtr4g029180 // Medtr4g074990
GO:0003677	F	DNA binding	79	551	1964	18883	0.0027	0.12	// Medtr1g077300 // Medtr2g043040 // Medtr7g118330 // Medtr7g117690 // Medtr1g100773 // Medtr3g101780 // Medtr4g128040 // Medtr4g112490 // Medtr7g086960 // Medtr4g109830 // Medtr6g027450 // Medtr7g057160 // Medtr3g081380 // Medtr8g099750 // Medtr5g076960 // Medtr2g020620 // Medtr8g096730 // Medtr0020s0020 // Medtr3g090900 // Medtr2g089620 // Medtr1g041615 // Medtr2g034790 // Medtr5g041420 // Medt…
GO:0003682	F	chromatin binding	18	551	288	18883	0.003	0.12	// Medtr5g076960 // Medtr3g083540 // Medtr1g086530 // Medtr5g079220 // Medtr4g100720 // Medtr7g086960 // Medtr4g046737 // Medtr6g477860 // Medtr3g081380 // Medtr7g118330 // Medtr6g090405 // Medtr2g089620 // Medtr6g009430 // Medtr1g043050 // Medtr7g096930 // Medtr4g123040 // Medtr4g121460 // Medtr2g034790
GO:0043169	F	cation binding	111	551	2989	18883	0.0047	0.14	// Medtr7g078150 // Medtr1g100773 // Medtr6g027450 // Medtr1g066640 // Medtr1g102010 // Medtr8g096700 // Medtr6g015910 // Medtr5g041400 // Medtr4g114220 // Medtr7g086780 // Medtr4g087110 // Medtr1g066430 // Medtr3g057910 // Medtr4g094725 // Medtr5g017510 // Medtr5g069480 // Medtr7g033410 // Medtr7g068650 // Medtr4g086710 // Medtr5g031390 // Medtr4g074995 // Medtr4g074990 // Medtr1g086490 // Medtr…
GO:0043167	F	ion binding	111	551	2992	18883	0.0048	0.14	// Medtr7g078150 // Medtr1g100773 // Medtr6g027450 // Medtr1g066640 // Medtr1g102010 // Medtr8g096700 // Medtr6g015910 // Medtr5g041400 // Medtr4g114220 // Medtr7g086780 // Medtr4g087110 // Medtr1g066430 // Medtr3g057910 // Medtr4g094725 // Medtr5g017510 // Medtr5g069480 // Medtr7g033410 // Medtr7g068650 // Medtr4g086710 // Medtr5g031390 // Medtr4g074995 // Medtr4g074990 // Medtr1g086490 // Medtr…
GO:0016830	F	carbon-carbon lyase activity	8	551	85	18883	0.0049	0.14	// Medtr5g011780 // Medtr7g018320 // Medtr7g018290 // Medtr4g011370 // Medtr1g061050 // Medtr1g094000 // Medtr7g018310 // Medtr1g094010
GO:0016706	F	oxidoreductase activity, acting on paired donors, with incorporation or reduction of molecular oxygen, 2-oxoglutarate as one donor, and incorporation of one atom each of oxygen into both donors	14	551	211	18883	0.0051	0.14	// Medtr4g074130 // Medtr3g045230 // Medtr1g089865 // Medtr5g059140 // Medtr8g461330 // Medtr7g068650 // Medtr1g102070 // Medtr4g087090 // Medtr8g093930 // Medtr2g102570 // Medtr4g087110 // Medtr1g048940 // Medtr4g087120 // Medtr1g034140
GO:0051082	F	unfolded protein binding	7	551	65	18883	0.0043	0.14	// Medtr3g088140 // Medtr2g010020 // Medtr6g452990 // Medtr2g087660 // Medtr4g078850 // Medtr2g014470 // Medtr5g096460
GO:0046872	F	metal ion binding	111	551	2983	18883	0.0044	0.14	// Medtr7g078150 // Medtr1g100773 // Medtr6g027450 // Medtr1g066640 // Medtr1g102010 // Medtr8g096700 // Medtr6g015910 // Medtr5g041400 // Medtr4g114220 // Medtr7g086780 // Medtr4g087110 // Medtr1g066430 // Medtr3g057910 // Medtr4g094725 // Medtr5g017510 // Medtr5g069480 // Medtr7g033410 // Medtr7g068650 // Medtr4g086710 // Medtr5g031390 // Medtr4g074995 // Medtr4g074990 // Medtr1g086490 // Medtr…
GO:0004867	F	serine-type endopeptidase inhibitor activity	7	551	70	18883	0.0062	0.16	// Medtr7g077180 // Medtr7g077190 // Medtr1g075410 // Medtr1g075380 // Medtr7g077230 // Medtr3g100010 // Medtr1g075340
GO:0030234	F	enzyme regulator activity	22	551	413	18883	0.0067	0.16	// Medtr1g075340 // Medtr2g033630 // Medtr6g078290 // Medtr4g025670 // Medtr4g120830 // Medtr7g077190 // Medtr3g084780 // Medtr1g075380 // Medtr7g077230 // Medtr6g078250 // Medtr1g075410 // Medtr4g122740 // Medtr6g078120 // Medtr1g072400 // Medtr6g078280 // Medtr8g079410 // Medtr7g077180 // Medtr6g078140 // Medtr6g080710 // Medtr3g100010 // Medtr6g078260 // Medtr4g101760
GO:0046914	F	transition metal ion binding	91	551	2411	18883	0.0071	0.16	// Medtr7g078150 // Medtr1g100773 // Medtr6g027450 // Medtr6g015910 // Medtr5g041400 // Medtr4g114220 // Medtr7g086780 // Medtr4g087110 // Medtr1g066430 // Medtr3g057910 // Medtr5g069480 // Medtr7g033410 // Medtr7g068650 // Medtr4g086710 // Medtr5g031390 // Medtr4g074995 // Medtr4g074990 // Medtr1g086490 // Medtr5g020230 // Medtr4g027040 // Medtr5g031250 // Medtr3g069410 // Medtr5g041530 // Medtr…
GO:0005506	F	iron ion binding	36	551	796	18883	0.0081	0.18	// Medtr1g066640 // Medtr5g018980 // Medtr1g107300 // Medtr1g107295 // Medtr1g066380 // Medtr1g009750 // Medtr1g102070 // Medtr2g023680 // Medtr6g015910 // Medtr4g114220 // Medtr5g059140 // Medtr4g087110 // Medtr2g437880 // Medtr4g083710 // Medtr3g057910 // Medtr3g057870 // Medtr7g075390 // Medtr7g086870 // Medtr3g045230 // Medtr1g070345 // Medtr4g088160 // Medtr7g068650 // Medtr5g016410 // Medtr…
GO:0003700	F	transcription factor activity	31	551	667	18883	0.0095	0.2	// Medtr2g043040 // Medtr7g117690 // Medtr3g101780 // Medtr4g112490 // Medtr4g109830 // Medtr7g057160 // Medtr8g096730 // Medtr0020s0020 // Medtr3g084980 // Medtr1g022495 // Medtr1g074230 // Medtr3g090900 // Medtr2g461760 // Medtr1g050502 // Medtr1g016170 // Medtr8g032610 // Medtr2g043050 // Medtr7g096780 // Medtr1g017570 // Medtr5g017470 // Medtr5g008790 // Medtr1g008990 // Medtr6g037610 // Medt…
GO:0042578	F	phosphoric ester hydrolase activity	13	551	212	18883	0.012	0.24	// Medtr8g013090 // Medtr7g090370 // Medtr8g464260 // Medtr3g105730 // Medtr2g100350 // Medtr8g015940 // Medtr8g015950 // Medtr4g123080 // Medtr7g083410 // Medtr8g102550 // Medtr8g015960 // Medtr5g011060 // Medtr8g015910
GO:0016791	F	phosphatase activity	11	551	165	18883	0.012	0.24	// Medtr8g013090 // Medtr7g090370 // Medtr8g464260 // Medtr3g105730 // Medtr2g100350 // Medtr8g015940 // Medtr8g015950 // Medtr4g123080 // Medtr8g102550 // Medtr8g015960 // Medtr8g015910
GO:0030528	F	transcription regulator activity	33	551	762	18883	0.019	0.36	// Medtr2g043040 // Medtr7g117690 // Medtr3g101780 // Medtr4g112490 // Medtr4g109830 // Medtr7g057160 // Medtr8g096730 // Medtr0020s0020 // Medtr3g084980 // Medtr1g022495 // Medtr1g074230 // Medtr3g090900 // Medtr2g461760 // Medtr1g050502 // Medtr1g016170 // Medtr8g079940 // Medtr8g032610 // Medtr2g043050 // Medtr7g096780 // Medtr1g017570 // Medtr5g017470 // Medtr5g008790 // Medtr1g008990 // Medt…
GO:0016831	F	carboxy-lyase activity	5	551	55	18883	0.027	0.49	// Medtr1g094000 // Medtr7g018310 // Medtr7g018290 // Medtr1g094010 // Medtr7g018320
GO:0016667	F	oxidoreductase activity, acting on sulfur group of donors	8	551	123	18883	0.033	0.58	// Medtr1g015890 // Medtr5g037890 // Medtr5g037950 // Medtr1g035690 // Medtr8g099665 // Medtr3g075380 // Medtr2g023540 // Medtr5g037930
GO:0016829	F	lyase activity	13	551	250	18883	0.038	0.62	// Medtr6g039440 // Medtr8g028600 // Medtr1g061050 // Medtr1g081625 // Medtr5g011780 // Medtr4g097540 // Medtr7g018290 // Medtr4g048460 // Medtr4g011370 // Medtr7g018320 // Medtr1g094000 // Medtr7g018310 // Medtr1g094010
GO:0016705	F	oxidoreductase activity, acting on paired donors, with incorporation or reduction of molecular oxygen	29	551	695	18883	0.04	0.62	// Medtr3g057910 // Medtr1g107295 // Medtr1g102070 // Medtr1g048940 // Medtr5g018980 // Medtr2g023680 // Medtr6g015910 // Medtr1g107300 // Medtr5g059140 // Medtr4g087110 // Medtr2g437880 // Medtr1g034140 // Medtr4g074130 // Medtr3g057870 // Medtr7g075390 // Medtr3g045230 // Medtr1g070345 // Medtr4g088160 // Medtr7g068650 // Medtr5g016410 // Medtr2g010300 // Medtr4g087090 // Medtr8g093930 // Medtr…
GO:0016747	F	transferase activity, transferring acyl groups other than amino-acyl groups	11	551	200	18883	0.039	0.62	// Medtr8g092630 // Medtr3g072980 // Medtr4g075560 // Medtr5g031250 // Medtr4g095700 // Medtr4g082970 // Medtr3g072940 // Medtr5g031210 // Medtr5g031305 // Medtr5g031390 // Medtr5g023760
GO:0015291	F	secondary active transmembrane transporter activity	7	551	106	18883	0.042	0.64	// Medtr4g071420 // Medtr3g073730 // Medtr2g008470 // Medtr3g099700 // Medtr7g096880 // Medtr7g087410 // Medtr3g087740
GO:0030170	F	pyridoxal phosphate binding	8	551	140	18883	0.06	0.82	// Medtr8g028600 // Medtr1g077890 // Medtr5g094410 // Medtr3g080850 // Medtr4g097540 // Medtr2g035480 // Medtr5g090070 // Medtr3g073470
GO:0020037	F	heme binding	27	551	662	18883	0.057	0.82	// Medtr1g066640 // Medtr5g018980 // Medtr4g114220 // Medtr1g107295 // Medtr1g066380 // Medtr1g009750 // Medtr2g023680 // Medtr6g015910 // Medtr1g107300 // Medtr2g437880 // Medtr4g083710 // Medtr3g057910 // Medtr3g057870 // Medtr7g075390 // Medtr7g086870 // Medtr1g070345 // Medtr4g088160 // Medtr5g016410 // Medtr2g010300 // Medtr4g089030 // Medtr4g074995 // Medtr1g103680 // Medtr4g029180 // Medtr…
GO:0046906	F	tetrapyrrole binding	27	551	665	18883	0.059	0.82	// Medtr1g066640 // Medtr5g018980 // Medtr4g114220 // Medtr1g107295 // Medtr1g066380 // Medtr1g009750 // Medtr2g023680 // Medtr6g015910 // Medtr1g107300 // Medtr2g437880 // Medtr4g083710 // Medtr3g057910 // Medtr3g057870 // Medtr7g075390 // Medtr7g086870 // Medtr1g070345 // Medtr4g088160 // Medtr5g016410 // Medtr2g010300 // Medtr4g089030 // Medtr4g074995 // Medtr1g103680 // Medtr4g029180 // Medtr…
GO:0070279	F	vitamin B6 binding	8	551	140	18883	0.06	0.82	// Medtr8g028600 // Medtr1g077890 // Medtr5g094410 // Medtr3g080850 // Medtr4g097540 // Medtr2g035480 // Medtr5g090070 // Medtr3g073470
GO:0015035	F	protein disulfide oxidoreductase activity	6	551	96	18883	0.07	0.92	// Medtr1g015890 // Medtr5g037890 // Medtr5g037950 // Medtr1g035690 // Medtr8g099665 // Medtr5g037930
GO:0015036	F	disulfide oxidoreductase activity	6	551	98	18883	0.075	0.97	// Medtr1g015890 // Medtr5g037890 // Medtr5g037950 // Medtr1g035690 // Medtr8g099665 // Medtr5g037930
GO:0060089	F	molecular transducer activity	5	551	154	18883	0.47	1	// Medtr1g013180 // Medtr1g015750 // Medtr2g100880 // Medtr2g100900 // Medtr8g079940
GO:0016740	F	transferase activity	80	551	2793	18883	0.59	1	// Medtr4g100980 // Medtr8g088930 // Medtr5g070210 // Medtr4g075560 // Medtr8g011780 // Medtr5g092815 // Medtr7g031470 // Medtr1g067180 // Medtr7g102460 // Medtr1g090060 // Medtr1g079520 // Medtr5g090780 // Medtr2g072470 // Medtr3g028650 // Medtr1g027580 // Medtr0078s0060 // Medtr8g044230 // Medtr7g022160 // Medtr4g092550 // Medtr5g090580 // Medtr4g020110 // Medtr2g024290 // Medtr3g450510 // Medt…
GO:0016741	F	transferase activity, transferring one-carbon groups	6	551	193	18883	0.5	1	// Medtr4g100980 // Medtr4g033170 // Medtr1g096310 // Medtr3g073470 // Medtr7g081715 // Medtr0071s0100
GO:0016746	F	transferase activity, transferring acyl groups	11	551	245	18883	0.11	1	// Medtr8g092630 // Medtr3g072980 // Medtr4g075560 // Medtr5g031250 // Medtr4g095700 // Medtr4g082970 // Medtr3g072940 // Medtr5g031210 // Medtr5g031305 // Medtr5g031390 // Medtr5g023760
GO:0004713	F	protein tyrosine kinase activity	27	551	1472	18883	1	1	// Medtr8g011780 // Medtr5g092815 // Medtr7g031470 // Medtr1g079520 // Medtr8g044230 // Medtr3g028650 // Medtr1g027580 // Medtr7g022160 // Medtr4g092550 // Medtr1g013700 // Medtr2g024290 // Medtr1g013040 // Medtr1g027500 // Medtr6g055960 // Medtr2g104790 // Medtr2g064930 // Medtr1g105595 // Medtr1g028290 // Medtr2g010470 // Medtr2g096970 // Medtr4g105370 // Medtr2g088020 // Medtr2g064940 // Medtr…
GO:0030599	F	pectinesterase activity	5	551	169	18883	0.55	1	// Medtr4g025670 // Medtr2g033630 // Medtr4g122740 // Medtr4g120830 // Medtr4g101760
GO:0016818	F	hydrolase activity, acting on acid anhydrides, in phosphorus-containing anhydrides	18	551	1071	18883	1	1	// Medtr4g109450 // Medtr4g101750 // Medtr1g099570 // Medtr1g069750 // Medtr6g009110 // Medtr5g020980 // Medtr1g099480 // Medtr4g108163 // Medtr4g076970 // Medtr1g015750 // Medtr8g087770 // Medtr6g008820 // Medtr6g034310 // Medtr7g098750 // Medtr7g109130 // Medtr1g108770 // Medtr2g095440 // Medtr7g117500
GO:0004091	F	carboxylesterase activity	5	551	200	18883	0.69	1	// Medtr4g025670 // Medtr2g033630 // Medtr4g122740 // Medtr4g120830 // Medtr4g101760
GO:0022804	F	active transmembrane transporter activity	14	551	311	18883	0.08	1	// Medtr4g071420 // Medtr6g009110 // Medtr3g073730 // Medtr7g007850 // Medtr2g008470 // Medtr3g099700 // Medtr3g087740 // Medtr7g096880 // Medtr7g087410 // Medtr6g008820 // Medtr6g034310 // Medtr6g027680 // Medtr4g099270 // Medtr7g117500
GO:0004553	F	hydrolase activity, hydrolyzing O-glycosyl compounds	16	551	382	18883	0.1	1	// Medtr3g080810 // Medtr2g099950 // Medtr4g066630 // Medtr5g034090 // Medtr5g043550 // Medtr6g069140 // Medtr4g076430 // Medtr5g024080 // Medtr4g128410 // Medtr6g477770 // Medtr3g030540 // Medtr3g110320 // Medtr6g477780 // Medtr4g094715 // Medtr1g086390 // Medtr4g066210
GO:0016817	F	hydrolase activity, acting on acid anhydrides	18	551	1086	18883	1	1	// Medtr4g109450 // Medtr4g101750 // Medtr1g099570 // Medtr1g069750 // Medtr6g009110 // Medtr5g020980 // Medtr1g099480 // Medtr4g108163 // Medtr4g076970 // Medtr1g015750 // Medtr8g087770 // Medtr6g008820 // Medtr6g034310 // Medtr7g098750 // Medtr7g109130 // Medtr1g108770 // Medtr2g095440 // Medtr7g117500
GO:0003676	F	nucleic acid binding	89	551	3032	18883	0.49	1	// Medtr1g100773 // Medtr5g008790 // Medtr6g027450 // Medtr8g099750 // Medtr2g089620 // Medtr5g041400 // Medtr1g074230 // Medtr7g086780 // Medtr6g032990 // Medtr7g093010 // Medtr5g076960 // Medtr4g121460 // Medtr4g128040 // Medtr1g017570 // Medtr3g088110 // Medtr7g057160 // Medtr8g079940 // Medtr1g101970 // Medtr5g020230 // Medtr4g027040 // Medtr5g041530 // Medtr1g043050 // Medtr5g045370 // Medtr…
GO:0008168	F	methyltransferase activity	6	551	189	18883	0.48	1	// Medtr4g100980 // Medtr4g033170 // Medtr1g096310 // Medtr3g073470 // Medtr7g081715 // Medtr0071s0100
GO:0017076	F	purine nucleotide binding	55	551	2994	18883	1	1	// Medtr1g099480 // Medtr5g092815 // Medtr7g031470 // Medtr1g079520 // Medtr8g044230 // Medtr3g028650 // Medtr1g015750 // Medtr6g034310 // Medtr7g022160 // Medtr7g098750 // Medtr4g092550 // Medtr1g108770 // Medtr2g095440 // Medtr3g109975 // Medtr2g024290 // Medtr1g013040 // Medtr6g009110 // Medtr1g027500 // Medtr6g055960 // Medtr4g076970 // Medtr2g096970 // Medtr8g087770 // Medtr2g064930 // Medtr…
GO:0005524	F	ATP binding	51	551	2625	18883	1	1	// Medtr1g099480 // Medtr5g092815 // Medtr7g031470 // Medtr1g079520 // Medtr8g044230 // Medtr3g028650 // Medtr1g027580 // Medtr6g034310 // Medtr7g022160 // Medtr7g098750 // Medtr4g092550 // Medtr1g108770 // Medtr2g095440 // Medtr3g109975 // Medtr2g024290 // Medtr1g013040 // Medtr6g009110 // Medtr1g027500 // Medtr6g055960 // Medtr4g076970 // Medtr2g096970 // Medtr2g064930 // Medtr8g461270 // Medtr…
GO:0016787	F	hydrolase activity	71	551	2748	18883	0.88	1	// Medtr3g080810 // Medtr4g066630 // Medtr5g043550 // Medtr1g099480 // Medtr2g081180 // Medtr6g069140 // Medtr4g076430 // Medtr4g048230 // Medtr7g091590 // Medtr7g117500 // Medtr6g034310 // Medtr6g477780 // Medtr7g098750 // Medtr8g015960 // Medtr1g108770 // Medtr5g011060 // Medtr2g095440 // Medtr3g030540 // Medtr4g025670 // Medtr2g035405 // Medtr3g065330 // Medtr4g050140 // Medtr4g120830 // Medtr…
GO:0016301	F	kinase activity	33	551	1782	18883	1	1	// Medtr8g088930 // Medtr8g011780 // Medtr5g092815 // Medtr7g031470 // Medtr1g079520 // Medtr8g044230 // Medtr3g028650 // Medtr1g027580 // Medtr7g022160 // Medtr4g092550 // Medtr4g020110 // Medtr2g024290 // Medtr1g013040 // Medtr1g027500 // Medtr6g055960 // Medtr2g096970 // Medtr2g064930 // Medtr1g105595 // Medtr6g089480 // Medtr3g109975 // Medtr1g028290 // Medtr2g010470 // Medtr1g064060 // Medtr…
GO:0016788	F	hydrolase activity, acting on ester bonds	20	551	602	18883	0.31	1	// Medtr8g015960 // Medtr4g025670 // Medtr4g120830 // Medtr8g013090 // Medtr2g081180 // Medtr7g090370 // Medtr8g464260 // Medtr3g105730 // Medtr4g122740 // Medtr4g048230 // Medtr8g015940 // Medtr8g015950 // Medtr7g083410 // Medtr4g123080 // Medtr8g102550 // Medtr2g033630 // Medtr2g100350 // Medtr5g011060 // Medtr8g015910 // Medtr4g101760
GO:0003824	F	catalytic activity	261	551	8457	18883	0.12	1	// Medtr4g100980 // Medtr6g007070 // Medtr5g028360 // Medtr1g099480 // Medtr1g095510 // Medtr1g067180 // Medtr4g082970 // Medtr5g020980 // Medtr5g090780 // Medtr1g066640 // Medtr0110s0020 // Medtr7g098750 // Medtr1g102010 // Medtr1g048940 // Medtr6g041980 // Medtr6g039440 // Medtr1g013700 // Medtr6g015910 // Medtr6g009110 // Medtr6g069140 // Medtr7g018290 // Medtr1g079450 // Medtr8g015940 // Medt…
GO:0009055	F	electron carrier activity	26	551	694	18883	0.12	1	// Medtr5g018980 // Medtr1g107295 // Medtr5g037950 // Medtr3g101260 // Medtr2g023680 // Medtr6g015910 // Medtr1g107300 // Medtr1g015890 // Medtr8g099665 // Medtr2g437880 // Medtr3g057910 // Medtr3g057870 // Medtr7g075390 // Medtr1g070345 // Medtr4g088160 // Medtr7g033410 // Medtr5g016410 // Medtr2g010300 // Medtr4g086710 // Medtr4g089030 // Medtr4g086740 // Medtr1g103680 // Medtr4g086730 // Medtr…
GO:0022892	F	substrate-specific transporter activity	14	551	440	18883	0.41	1	// Medtr3g073730 // Medtr0204s0040 // Medtr8g077890 // Medtr7g007850 // Medtr2g008470 // Medtr3g087740 // Medtr5g020270 // Medtr7g117500 // Medtr6g027680 // Medtr6g007687 // Medtr7g096880 // Medtr1g108770 // Medtr5g071630 // Medtr4g099270
GO:0016772	F	transferase activity, transferring phosphorus-containing groups	36	551	2009	18883	1	1	// Medtr8g088930 // Medtr8g011780 // Medtr5g092815 // Medtr7g031470 // Medtr1g079520 // Medtr8g044230 // Medtr3g028650 // Medtr1g027580 // Medtr7g022160 // Medtr4g092550 // Medtr4g020110 // Medtr2g024290 // Medtr1g013040 // Medtr1g069745 // Medtr1g027500 // Medtr6g055960 // Medtr2g096970 // Medtr2g064930 // Medtr4g070430 // Medtr1g105595 // Medtr6g089480 // Medtr3g109975 // Medtr3g075260 // Medtr…
GO:0015075	F	ion transmembrane transporter activity	8	551	268	18883	0.52	1	// Medtr3g073730 // Medtr2g008470 // Medtr7g096880 // Medtr7g117500 // Medtr6g007687 // Medtr1g108770 // Medtr5g071630 // Medtr3g087740
GO:0045735	F	nutrient reservoir activity	5	551	90	18883	0.13	1	// Medtr6g005360 // Medtr2g019250 // Medtr2g093390 // Medtr6g005330 // Medtr4g017030
GO:0032555	F	purine ribonucleotide binding	55	551	2875	18883	1	1	// Medtr1g099480 // Medtr5g092815 // Medtr7g031470 // Medtr1g079520 // Medtr8g044230 // Medtr3g028650 // Medtr1g015750 // Medtr6g034310 // Medtr7g022160 // Medtr7g098750 // Medtr4g092550 // Medtr1g108770 // Medtr2g095440 // Medtr3g109975 // Medtr2g024290 // Medtr1g013040 // Medtr6g009110 // Medtr1g027500 // Medtr6g055960 // Medtr4g076970 // Medtr2g096970 // Medtr8g087770 // Medtr2g064930 // Medtr…
GO:0046983	F	protein dimerization activity	19	551	537	18883	0.23	1	// Medtr1g077300 // Medtr1g101970 // Medtr3g084980 // Medtr2g011070 // Medtr4g124300 // Medtr1g094085 // Medtr4g032290 // Medtr4g128040 // Medtr6g488100 // Medtr3g466980 // Medtr7g059260 // Medtr7g110810 // Medtr4g109830 // Medtr4g078350 // Medtr7g113830 // Medtr2g081820 // Medtr0246s0020 // Medtr1g041615 // Medtr1g112680
GO:0032553	F	ribonucleotide binding	55	551	2875	18883	1	1	// Medtr1g099480 // Medtr5g092815 // Medtr7g031470 // Medtr1g079520 // Medtr8g044230 // Medtr3g028650 // Medtr1g015750 // Medtr6g034310 // Medtr7g022160 // Medtr7g098750 // Medtr4g092550 // Medtr1g108770 // Medtr2g095440 // Medtr3g109975 // Medtr2g024290 // Medtr1g013040 // Medtr6g009110 // Medtr1g027500 // Medtr6g055960 // Medtr4g076970 // Medtr2g096970 // Medtr8g087770 // Medtr2g064930 // Medtr…
GO:0016798	F	hydrolase activity, acting on glycosyl bonds	16	551	391	18883	0.12	1	// Medtr3g080810 // Medtr2g099950 // Medtr4g066630 // Medtr5g034090 // Medtr5g043550 // Medtr6g069140 // Medtr4g076430 // Medtr5g024080 // Medtr4g128410 // Medtr6g477770 // Medtr3g030540 // Medtr3g110320 // Medtr6g477780 // Medtr4g094715 // Medtr1g086390 // Medtr4g066210
GO:0000166	F	nucleotide binding	88	551	4045	18883	1	1	// Medtr1g099480 // Medtr4g082970 // Medtr7g098750 // Medtr1g108770 // Medtr6g041980 // Medtr1g013700 // Medtr6g009110 // Medtr3g006740 // Medtr3g111980 // Medtr1g105595 // Medtr2g086070 // Medtr5g028360 // Medtr3g028650 // Medtr5g031390 // Medtr4g105370 // Medtr2g064940 // Medtr5g031250 // Medtr5g020980 // Medtr8g461270 // Medtr5g012390 // Medtr7g109130 // Medtr1g028290 // Medtr8g044230 // Medtr…
GO:0016820	F	hydrolase activity, acting on acid anhydrides, catalyzing transmembrane movement of substances	5	551	188	18883	0.64	1	// Medtr6g009110 // Medtr1g108770 // Medtr7g117500 // Medtr6g008820 // Medtr6g034310
GO:0016874	F	ligase activity	7	551	328	18883	0.84	1	// Medtr1g079450 // Medtr3g006740 // Medtr1g062650 // Medtr2g087350 // Medtr7g113890 // Medtr5g028360 // Medtr1g095510
GO:0008270	F	zinc ion binding	44	551	1387	18883	0.31	1	// Medtr7g078150 // Medtr6g080710 // Medtr4g123573 // Medtr7g105630 // Medtr2g011450 // Medtr6g027450 // Medtr3g081380 // Medtr5g031390 // Medtr4g063070 // Medtr5g041380 // Medtr5g041420 // Medtr5g041400 // Medtr1g100773 // Medtr5g043930 // Medtr4g008050 // Medtr7g086780 // Medtr2g099010 // Medtr0071s0100 // Medtr2g079320 // Medtr5g031305 // Medtr7g068320 // Medtr1g016170 // Medtr5g041330 // Medt…
GO:0043565	F	sequence-specific DNA binding	12	551	392	18883	0.48	1	// Medtr3g101780 // Medtr1g017570 // Medtr1g022495 // Medtr1g071360 // Medtr5g020230 // Medtr1g008990 // Medtr5g017470 // Medtr1g050502 // Medtr7g057160 // Medtr0020s0020 // Medtr1g016170 // Medtr8g096730
GO:0005509	F	calcium ion binding	13	551	296	18883	0.1	1	// Medtr4g103630 // Medtr6g028030 // Medtr7g024880 // Medtr5g017510 // Medtr7g024873 // Medtr5g017550 // Medtr8g036075 // Medtr2g086560 // Medtr1g027580 // Medtr5g017560 // Medtr1g030440 // Medtr5g011060 // Medtr8g446810
GO:0005507	F	copper ion binding	5	551	135	18883	0.37	1	// Medtr4g019225 // Medtr3g101260 // Medtr4g086710 // Medtr4g086730 // Medtr4g086740
GO:0022891	F	substrate-specific transmembrane transporter activity	14	551	395	18883	0.27	1	// Medtr3g073730 // Medtr0204s0040 // Medtr8g077890 // Medtr7g007850 // Medtr2g008470 // Medtr3g087740 // Medtr5g020270 // Medtr7g117500 // Medtr6g027680 // Medtr6g007687 // Medtr7g096880 // Medtr1g108770 // Medtr5g071630 // Medtr4g099270
GO:0005215	F	transporter activity	27	551	748	18883	0.16	1	// Medtr4g071420 // Medtr8g077890 // Medtr7g087410 // Medtr4g063090 // Medtr6g034310 // Medtr1g108770 // Medtr5g071630 // Medtr8g087710 // Medtr6g009110 // Medtr3g099700 // Medtr2g022700 // Medtr3g073730 // Medtr0204s0040 // Medtr4g095075 // Medtr7g007850 // Medtr7g096880 // Medtr6g007687 // Medtr6g027680 // Medtr4g099270 // Medtr4g006730 // Medtr1g095070 // Medtr2g008470 // Medtr5g020270 // Medt…
GO:0030554	F	adenyl nucleotide binding	51	551	2740	18883	1	1	// Medtr1g099480 // Medtr5g092815 // Medtr7g031470 // Medtr1g079520 // Medtr8g044230 // Medtr3g028650 // Medtr1g027580 // Medtr6g034310 // Medtr7g022160 // Medtr7g098750 // Medtr4g092550 // Medtr1g108770 // Medtr2g095440 // Medtr3g109975 // Medtr2g024290 // Medtr1g013040 // Medtr6g009110 // Medtr1g027500 // Medtr6g055960 // Medtr4g076970 // Medtr2g096970 // Medtr2g064930 // Medtr8g461270 // Medtr…
GO:0016773	F	phosphotransferase activity, alcohol group as acceptor	33	551	1767	18883	1	1	// Medtr8g088930 // Medtr8g011780 // Medtr5g092815 // Medtr7g031470 // Medtr1g079520 // Medtr8g044230 // Medtr3g028650 // Medtr1g027580 // Medtr7g022160 // Medtr4g092550 // Medtr3g109975 // Medtr2g024290 // Medtr1g013040 // Medtr1g069745 // Medtr1g027500 // Medtr6g055960 // Medtr1g064060 // Medtr2g104790 // Medtr2g064930 // Medtr1g105595 // Medtr6g089480 // Medtr1g013700 // Medtr1g028290 // Medtr…
GO:0005515	F	protein binding	97	551	5284	18883	1	1	// Medtr7g078150 // Medtr7g065710 // Medtr1g067180 // Medtr5g009930 // Medtr6g028050 // Medtr0246s0020 // Medtr7g059010 // Medtr2g025995 // Medtr1g011710 // Medtr1g066430 // Medtr8g076470 // Medtr7g022790 // Medtr5g069480 // Medtr1g086980 // Medtr2g014470 // Medtr0531s0010 // Medtr1g101970 // Medtr7g022490 // Medtr5g041330 // Medtr4g027040 // Medtr7g109130 // Medtr5g073340 // Medtr4g109830 // Med…
GO:0008233	F	peptidase activity	9	551	505	18883	0.96	1	// Medtr2g044630 // Medtr4g101730 // Medtr5g061690 // Medtr5g008070 // Medtr4g080700 // Medtr7g091590 // Medtr1g006990 // Medtr8g083220 // Medtr2g081180
GO:0005488	F	binding	341	551	13289	18883	1	1	// Medtr7g078150 // Medtr1g022495 // Medtr7g065710 // Medtr1g099480 // Medtr7g113110 // Medtr1g067180 // Medtr4g082970 // Medtr5g008790 // Medtr3g110417 // Medtr4g008050 // Medtr6g027450 // Medtr7g057160 // Medtr2g019250 // Medtr7g118330 // Medtr8g099750 // Medtr6g080710 // Medtr5g009930 // Medtr6g028050 // Medtr7g098750 // Medtr0246s0020 // Medtr1g108770 // Medtr4g074995 // Medtr6g041980 // Medt…
GO:0004175	F	endopeptidase activity	7	551	305	18883	0.78	1	// Medtr2g044630 // Medtr4g101730 // Medtr5g061690 // Medtr5g008070 // Medtr7g091590 // Medtr1g006990 // Medtr8g083220
GO:0016887	F	ATPase activity	10	551	365	18883	0.62	1	// Medtr1g099570 // Medtr1g069750 // Medtr6g009110 // Medtr4g108163 // Medtr4g076970 // Medtr7g117500 // Medtr6g008820 // Medtr6g034310 // Medtr7g098750 // Medtr2g095440
GO:0019842	F	vitamin binding	8	551	174	18883	0.15	1	// Medtr8g028600 // Medtr1g077890 // Medtr5g094410 // Medtr3g080850 // Medtr4g097540 // Medtr2g035480 // Medtr5g090070 // Medtr3g073470
GO:0004871	F	signal transducer activity	5	551	154	18883	0.47	1	// Medtr1g013180 // Medtr1g015750 // Medtr2g100880 // Medtr2g100900 // Medtr8g079940
GO:0001883	F	purine nucleoside binding	51	551	2740	18883	1	1	// Medtr1g099480 // Medtr5g092815 // Medtr7g031470 // Medtr1g079520 // Medtr8g044230 // Medtr3g028650 // Medtr1g027580 // Medtr6g034310 // Medtr7g022160 // Medtr7g098750 // Medtr4g092550 // Medtr1g108770 // Medtr2g095440 // Medtr3g109975 // Medtr2g024290 // Medtr1g013040 // Medtr6g009110 // Medtr1g027500 // Medtr6g055960 // Medtr4g076970 // Medtr2g096970 // Medtr2g064930 // Medtr8g461270 // Medtr…
GO:0001882	F	nucleoside binding	51	551	2740	18883	1	1	// Medtr1g099480 // Medtr5g092815 // Medtr7g031470 // Medtr1g079520 // Medtr8g044230 // Medtr3g028650 // Medtr1g027580 // Medtr6g034310 // Medtr7g022160 // Medtr7g098750 // Medtr4g092550 // Medtr1g108770 // Medtr2g095440 // Medtr3g109975 // Medtr2g024290 // Medtr1g013040 // Medtr6g009110 // Medtr1g027500 // Medtr6g055960 // Medtr4g076970 // Medtr2g096970 // Medtr2g064930 // Medtr8g461270 // Medtr…
GO:0016462	F	pyrophosphatase activity	18	551	1061	18883	1	1	// Medtr4g109450 // Medtr4g101750 // Medtr1g099570 // Medtr1g069750 // Medtr6g009110 // Medtr5g020980 // Medtr1g099480 // Medtr4g108163 // Medtr4g076970 // Medtr1g015750 // Medtr8g087770 // Medtr6g008820 // Medtr6g034310 // Medtr7g098750 // Medtr7g109130 // Medtr1g108770 // Medtr2g095440 // Medtr7g117500
GO:0022857	F	transmembrane transporter activity	20	551	567	18883	0.23	1	// Medtr3g073730 // Medtr0204s0040 // Medtr4g071420 // Medtr6g009110 // Medtr8g077890 // Medtr7g007850 // Medtr2g008470 // Medtr6g027680 // Medtr3g099700 // Medtr3g087740 // Medtr5g020270 // Medtr7g087410 // Medtr6g008820 // Medtr6g034310 // Medtr6g007687 // Medtr7g096880 // Medtr4g099270 // Medtr1g108770 // Medtr5g071630 // Medtr7g117500
GO:0004674	F	protein serine/threonine kinase activity	22	551	1190	18883	0.99	1	// Medtr8g011780 // Medtr1g033010 // Medtr1g079520 // Medtr1g027580 // Medtr1g013700 // Medtr2g024290 // Medtr1g013040 // Medtr6g055960 // Medtr2g104790 // Medtr2g064930 // Medtr1g105595 // Medtr1g028290 // Medtr2g010470 // Medtr2g096970 // Medtr4g105370 // Medtr2g088020 // Medtr2g064940 // Medtr5g092815 // Medtr2g100550 // Medtr7g053200 // Medtr8g461270 // Medtr8g005720
GO:0004672	F	protein kinase activity	29	551	1634	18883	1	1	// Medtr8g011780 // Medtr5g092815 // Medtr7g031470 // Medtr1g079520 // Medtr8g044230 // Medtr3g028650 // Medtr1g027580 // Medtr7g022160 // Medtr4g092550 // Medtr1g013700 // Medtr2g024290 // Medtr1g013040 // Medtr1g027500 // Medtr6g055960 // Medtr2g104790 // Medtr2g064930 // Medtr1g105595 // Medtr3g109975 // Medtr1g028290 // Medtr2g010470 // Medtr2g096970 // Medtr4g105370 // Medtr2g088020 // Medtr…
GO:0032559	F	adenyl ribonucleotide binding	51	551	2626	18883	1	1	// Medtr1g099480 // Medtr5g092815 // Medtr7g031470 // Medtr1g079520 // Medtr8g044230 // Medtr3g028650 // Medtr1g027580 // Medtr6g034310 // Medtr7g022160 // Medtr7g098750 // Medtr4g092550 // Medtr1g108770 // Medtr2g095440 // Medtr3g109975 // Medtr2g024290 // Medtr1g013040 // Medtr6g009110 // Medtr1g027500 // Medtr6g055960 // Medtr4g076970 // Medtr2g096970 // Medtr2g064930 // Medtr8g461270 // Medtr…
GO:0017111	F	nucleoside-triphosphatase activity	18	551	1048	18883	1	1	// Medtr4g109450 // Medtr4g101750 // Medtr1g099570 // Medtr1g069750 // Medtr6g009110 // Medtr5g020980 // Medtr1g099480 // Medtr4g108163 // Medtr4g076970 // Medtr1g015750 // Medtr8g087770 // Medtr6g008820 // Medtr6g034310 // Medtr7g098750 // Medtr7g109130 // Medtr1g108770 // Medtr2g095440 // Medtr7g117500
GO:0016879	F	ligase activity, forming carbon-nitrogen bonds	5	551	241	18883	0.83	1	// Medtr1g062650 // Medtr2g087350 // Medtr1g079450 // Medtr7g113890 // Medtr1g095510
GO:0070011	F	peptidase activity, acting on L-amino acid peptides	9	551	499	18883	0.95	1	// Medtr2g044630 // Medtr4g101730 // Medtr5g061690 // Medtr5g008070 // Medtr4g080700 // Medtr7g091590 // Medtr1g006990 // Medtr8g083220 // Medtr2g081180
GO:0048037	F	cofactor binding	11	551	389	18883	0.58	1	// Medtr3g096710 // Medtr8g028600 // Medtr1g077890 // Medtr5g094410 // Medtr5g067410 // Medtr3g080850 // Medtr4g097540 // Medtr2g035480 // Medtr5g090070 // Medtr3g073470 // Medtr3g085850
GO:0016021	C	integral to membrane	8	551	441	18883	0.94	1	// Medtr8g041720 // Medtr6g009110 // Medtr7g096880 // Medtr7g117500 // Medtr6g008820 // Medtr6g034310 // Medtr6g007687 // Medtr2g022700
GO:0016020	C	membrane	32	551	1174	18883	0.68	1	// Medtr4g071420 // Medtr8g077890 // Medtr7g066690 // Medtr7g087410 // Medtr4g063090 // Medtr6g034310 // Medtr1g108770 // Medtr5g011060 // Medtr5g071630 // Medtr8g087710 // Medtr6g009110 // Medtr3g099700 // Medtr2g022700 // Medtr3g072980 // Medtr8g041720 // Medtr0204s0040 // Medtr4g095075 // Medtr7g007850 // Medtr3g072940 // Medtr7g096880 // Medtr6g007687 // Medtr6g027680 // Medtr4g099270 // Medt…
GO:0043234	C	protein complex	7	551	540	18883	1	1	// Medtr1g079450 // Medtr8g041720 // Medtr2g087350 // Medtr3g075260 // Medtr8g464690 // Medtr1g108770 // Medtr7g109130
GO:0043232	C	intracellular non-membrane-bounded organelle	6	551	666	18883	1	1	// Medtr4g038400 // Medtr4g128040 // Medtr7g106530 // Medtr8g464690 // Medtr3g062600 // Medtr7g109130
GO:0044422	C	organelle part	6	551	498	18883	1	1	// Medtr4g075190 // Medtr4g128040 // Medtr7g106530 // Medtr7g066690 // Medtr8g464690 // Medtr7g109130
GO:0043229	C	intracellular organelle	19	551	1353	18883	1	1	// Medtr5g017470 // Medtr1g101970 // Medtr3g084980 // Medtr4g075190 // Medtr4g038400 // Medtr4g128040 // Medtr4g027040 // Medtr1g071360 // Medtr7g106530 // Medtr4g109580 // Medtr2g461760 // Medtr7g066690 // Medtr0071s0100 // Medtr8g464690 // Medtr2g020620 // Medtr3g062600 // Medtr0020s0020 // Medtr4g109830 // Medtr7g109130
GO:0005622	C	intracellular	47	551	2316	18883	1	1	// Medtr4g075190 // Medtr2g087350 // Medtr1g067180 // Medtr1g079450 // Medtr4g101750 // Medtr4g109830 // Medtr7g066690 // Medtr8g464690 // Medtr2g020620 // Medtr0020s0020 // Medtr1g108770 // Medtr4g020110 // Medtr5g043930 // Medtr4g008050 // Medtr2g461760 // Medtr2g099010 // Medtr0071s0100 // Medtr3g006740 // Medtr2g011450 // Medtr1g067660 // Medtr1g011710 // Medtr4g123573 // Medtr1g090060 // Med…
GO:0043227	C	membrane-bounded organelle	14	551	788	18883	0.98	1	// Medtr5g017470 // Medtr1g101970 // Medtr3g084980 // Medtr4g075190 // Medtr4g027040 // Medtr1g071360 // Medtr7g106530 // Medtr4g109580 // Medtr2g461760 // Medtr7g066690 // Medtr0071s0100 // Medtr2g020620 // Medtr0020s0020 // Medtr4g109830
GO:0044425	C	membrane part	9	551	589	18883	0.99	1	// Medtr8g041720 // Medtr6g009110 // Medtr7g096880 // Medtr7g117500 // Medtr6g008820 // Medtr6g034310 // Medtr6g007687 // Medtr1g108770 // Medtr2g022700
GO:0043231	C	intracellular membrane-bounded organelle	14	551	777	18883	0.98	1	// Medtr5g017470 // Medtr1g101970 // Medtr3g084980 // Medtr4g075190 // Medtr4g027040 // Medtr1g071360 // Medtr7g106530 // Medtr4g109580 // Medtr2g461760 // Medtr7g066690 // Medtr0071s0100 // Medtr2g020620 // Medtr0020s0020 // Medtr4g109830
GO:0031224	C	intrinsic to membrane	8	551	447	18883	0.95	1	// Medtr8g041720 // Medtr6g009110 // Medtr7g096880 // Medtr7g117500 // Medtr6g008820 // Medtr6g034310 // Medtr6g007687 // Medtr2g022700
GO:0005737	C	cytoplasm	12	551	860	18883	1	1	// Medtr4g020110 // Medtr4g038400 // Medtr5g012390 // Medtr1g067180 // Medtr1g090060 // Medtr7g066690 // Medtr6g007070 // Medtr3g006740 // Medtr3g110030 // Medtr3g062600 // Medtr5g023760 // Medtr5g028360
GO:0032991	C	macromolecular complex	12	551	1039	18883	1	1	// Medtr1g079450 // Medtr4g075190 // Medtr4g038400 // Medtr4g128040 // Medtr2g087350 // Medtr8g041720 // Medtr7g106530 // Medtr3g075260 // Medtr8g464690 // Medtr3g062600 // Medtr1g108770 // Medtr7g109130
GO:0048046	C	apoplast	5	551	79	18883	0.09	1	// Medtr4g019225 // Medtr6g005360 // Medtr2g019250 // Medtr6g005330 // Medtr4g017030
GO:0044464	C	cell part	76	551	3265	18883	0.99	1	// Medtr7g096880 // Medtr4g075190 // Medtr4g063090 // Medtr4g071420 // Medtr2g087350 // Medtr1g067180 // Medtr1g079450 // Medtr4g101750 // Medtr4g109830 // Medtr7g066690 // Medtr3g072980 // Medtr7g087410 // Medtr2g020620 // Medtr6g034310 // Medtr0020s0020 // Medtr7g109130 // Medtr1g108770 // Medtr5g011060 // Medtr5g071630 // Medtr4g020110 // Medtr3g084980 // Medtr8g087710 // Medtr6g009110 // Medt…
GO:0005623	C	cell	76	551	3265	18883	0.99	1	// Medtr7g096880 // Medtr4g075190 // Medtr4g063090 // Medtr4g071420 // Medtr2g087350 // Medtr1g067180 // Medtr1g079450 // Medtr4g101750 // Medtr4g109830 // Medtr7g066690 // Medtr3g072980 // Medtr7g087410 // Medtr2g020620 // Medtr6g034310 // Medtr0020s0020 // Medtr7g109130 // Medtr1g108770 // Medtr5g011060 // Medtr5g071630 // Medtr4g020110 // Medtr3g084980 // Medtr8g087710 // Medtr6g009110 // Medt…
GO:0043228	C	non-membrane-bounded organelle	6	551	666	18883	1	1	// Medtr4g038400 // Medtr4g128040 // Medtr7g106530 // Medtr8g464690 // Medtr3g062600 // Medtr7g109130
GO:0044424	C	intracellular part	33	551	1918	18883	1	1	// Medtr4g075190 // Medtr2g087350 // Medtr1g067180 // Medtr1g079450 // Medtr4g109830 // Medtr7g066690 // Medtr8g464690 // Medtr2g020620 // Medtr0020s0020 // Medtr1g108770 // Medtr4g020110 // Medtr2g461760 // Medtr0071s0100 // Medtr3g006740 // Medtr1g090060 // Medtr8g041720 // Medtr4g038400 // Medtr4g128040 // Medtr5g017470 // Medtr3g084980 // Medtr4g109580 // Medtr3g075260 // Medtr6g007070 // Med…
GO:0005634	C	nucleus	13	551	628	18883	0.92	1	// Medtr5g017470 // Medtr1g101970 // Medtr3g084980 // Medtr4g075190 // Medtr4g027040 // Medtr1g071360 // Medtr4g109580 // Medtr2g461760 // Medtr7g106530 // Medtr0071s0100 // Medtr2g020620 // Medtr0020s0020 // Medtr4g109830
GO:0044446	C	intracellular organelle part	6	551	498	18883	1	1	// Medtr4g075190 // Medtr4g128040 // Medtr7g106530 // Medtr7g066690 // Medtr8g464690 // Medtr7g109130
GO:0043226	C	organelle	19	551	1353	18883	1	1	// Medtr5g017470 // Medtr1g101970 // Medtr3g084980 // Medtr4g075190 // Medtr4g038400 // Medtr4g128040 // Medtr4g027040 // Medtr1g071360 // Medtr7g106530 // Medtr4g109580 // Medtr2g461760 // Medtr7g066690 // Medtr0071s0100 // Medtr8g464690 // Medtr2g020620 // Medtr3g062600 // Medtr0020s0020 // Medtr4g109830 // Medtr7g109130
GO:0005576	C	extracellular region	11	551	179	18883	0.02	1	// Medtr7g077180 // Medtr4g019225 // Medtr7g077190 // Medtr2g019250 // Medtr6g005360 // Medtr6g005330 // Medtr3g435430 // Medtr7g077230 // Medtr4g017030 // Medtr4g099400 // Medtr4g128770

## Sheet: Mt 7xC downregualte GO enrichme
GO_acc	term_type	Term	queryitem	querytotal	bgitem	bgtotal	pvalue	FDR	entries
GO:0008152	P	metabolic process	378	681	8462	18883	2.5e-08	1.3e-05	// Medtr8g027220 // Medtr8g011370 // Medtr1g013820 // Medtr5g068260 // Medtr2g040500 // Medtr2g008330 // Medtr2g021255 // Medtr7g073430 // Medtr8g069840 // Medtr4g134460 // Medtr3g084500 // Medtr2g096210 // Medtr3g092330 // Medtr0002s1060 // Medtr8g105590 // Medtr2g087890 // Medtr5g014040 // Medtr0062s0090 // Medtr4g029710 // Medtr8g079060 // Medtr4g126160 // Medtr0021s0240 // Medtr3g031610 // Me…
GO:0055114	P	oxidation reduction	92	681	1527	18883	1.8e-06	0.00049	// Medtr1g072570 // Medtr2g069020 // Medtr3g463060 // Medtr2g044140 // Medtr7g090970 // Medtr2g061200 // Medtr2g008330 // Medtr7g063730 // Medtr5g005540 // Medtr4g117660 // Medtr2g087890 // Medtr3g088565 // Medtr7g111760 // Medtr2g030400 // Medtr1g035750 // Medtr4g126160 // Medtr5g070980 // Medtr1g014210 // Medtr5g074860 // Medtr4g020720 // Medtr4g117670 // Medtr8g027040 // Medtr2g031460 // Medtr…
GO:0006468	P	protein amino acid phosphorylation	95	681	1610	18883	2.8e-06	0.0005	// Medtr7g081780 // Medtr1g010260 // Medtr4g014070 // Medtr8g011370 // Medtr5g068260 // Medtr7g056647 // Medtr1g088935 // Medtr1g105615 // Medtr4g081730 // Medtr8g015100 // Medtr2g073650 // Medtr0189s0010 // Medtr7g116650 // Medtr8g468620 // Medtr8g465590 // Medtr4g114250 // Medtr7g050990 // Medtr1g077800 // Medtr4g029710 // Medtr2g081520 // Medtr3g113140 // Medtr3g031610 // Medtr2g095980 // Medt…
GO:0016310	P	phosphorylation	96	681	1743	18883	3.5e-05	0.0031	// Medtr7g081780 // Medtr1g010260 // Medtr4g014070 // Medtr8g011370 // Medtr5g068260 // Medtr7g056647 // Medtr1g088935 // Medtr1g105615 // Medtr4g081730 // Medtr8g015100 // Medtr2g073650 // Medtr0189s0010 // Medtr7g116650 // Medtr8g468620 // Medtr8g465590 // Medtr4g114250 // Medtr7g050990 // Medtr1g077800 // Medtr4g029710 // Medtr2g081520 // Medtr3g113140 // Medtr3g031610 // Medtr2g095980 // Medt…
GO:0006796	P	phosphate metabolic process	101	681	1854	18883	3.2e-05	0.0031	// Medtr7g081780 // Medtr1g010260 // Medtr4g014070 // Medtr8g011370 // Medtr5g068260 // Medtr2g040500 // Medtr7g056647 // Medtr7g090970 // Medtr1g088935 // Medtr1g105615 // Medtr4g081730 // Medtr8g015100 // Medtr2g073650 // Medtr0189s0010 // Medtr7g116650 // Medtr8g468620 // Medtr8g465590 // Medtr4g114250 // Medtr7g050990 // Medtr1g077800 // Medtr4g029710 // Medtr2g081520 // Medtr3g113140 // Medt…
GO:0006793	P	phosphorus metabolic process	101	681	1854	18883	3.2e-05	0.0031	// Medtr7g081780 // Medtr1g010260 // Medtr4g014070 // Medtr8g011370 // Medtr5g068260 // Medtr2g040500 // Medtr7g056647 // Medtr7g090970 // Medtr1g088935 // Medtr1g105615 // Medtr4g081730 // Medtr8g015100 // Medtr2g073650 // Medtr0189s0010 // Medtr7g116650 // Medtr8g468620 // Medtr8g465590 // Medtr4g114250 // Medtr7g050990 // Medtr1g077800 // Medtr4g029710 // Medtr2g081520 // Medtr3g113140 // Medt…
GO:0043687	P	post-translational protein modification	99	681	1826	18883	4.7e-05	0.0036	// Medtr7g081780 // Medtr1g010260 // Medtr4g014070 // Medtr8g011370 // Medtr5g068260 // Medtr2g040500 // Medtr7g056647 // Medtr1g088935 // Medtr1g105615 // Medtr4g081730 // Medtr8g015100 // Medtr2g073650 // Medtr0189s0010 // Medtr7g116650 // Medtr8g468620 // Medtr8g465590 // Medtr4g114250 // Medtr8g078490 // Medtr7g050990 // Medtr1g077800 // Medtr4g029710 // Medtr2g081520 // Medtr3g113140 // Medt…
GO:0006464	P	protein modification process	99	681	1866	18883	0.0001	0.0069	// Medtr7g081780 // Medtr1g010260 // Medtr4g014070 // Medtr8g011370 // Medtr5g068260 // Medtr2g040500 // Medtr7g056647 // Medtr1g088935 // Medtr1g105615 // Medtr4g081730 // Medtr8g015100 // Medtr2g073650 // Medtr0189s0010 // Medtr7g116650 // Medtr8g468620 // Medtr8g465590 // Medtr4g114250 // Medtr8g078490 // Medtr7g050990 // Medtr1g077800 // Medtr4g029710 // Medtr2g081520 // Medtr3g113140 // Medt…
GO:0005975	P	carbohydrate metabolic process	48	681	742	18883	0.00013	0.008	// Medtr7g099280 // Medtr8g096880 // Medtr7g022440 // Medtr5g062370 // Medtr1g077520 // Medtr4g066340 // Medtr7g084760 // Medtr1g088190 // Medtr2g022710 // Medtr1g106200 // Medtr4g129270 // Medtr0062s0060 // Medtr8g017410 // Medtr0062s0040 // Medtr1g031900 // Medtr7g090970 // Medtr7g051510 // Medtr5g009160 // Medtr8g016230 // Medtr4g124660 // Medtr1g015980 // Medtr7g088740 // Medtr6g088320 // Med…
GO:0000160	P	two-component signal transduction system (phosphorelay)	12	681	93	18883	0.00029	0.014	// Medtr3g092780 // Medtr5g055260 // Medtr1g067110 // Medtr4g061610 // Medtr2g095980 // Medtr5g014040 // Medtr5g036480 // Medtr4g051330 // Medtr4g061360 // Medtr3g088630 // Medtr7g118260 // Medtr3g015490
GO:0043412	P	macromolecule modification	99	681	1921	18883	0.00028	0.014	// Medtr7g081780 // Medtr1g010260 // Medtr4g014070 // Medtr8g011370 // Medtr5g068260 // Medtr2g040500 // Medtr7g056647 // Medtr1g088935 // Medtr1g105615 // Medtr4g081730 // Medtr8g015100 // Medtr2g073650 // Medtr0189s0010 // Medtr7g116650 // Medtr8g468620 // Medtr8g465590 // Medtr4g114250 // Medtr8g078490 // Medtr7g050990 // Medtr1g077800 // Medtr4g029710 // Medtr2g081520 // Medtr3g113140 // Medt…
GO:0044238	P	primary metabolic process	265	681	6251	18883	0.001	0.045	// Medtr1g076430 // Medtr7g081780 // Medtr8g027220 // Medtr2g038625 // Medtr8g107010 // Medtr1g010260 // Medtr1g067110 // Medtr8g033150 // Medtr2g073650 // Medtr1g090290 // Medtr4g014070 // Medtr8g011370 // Medtr1g013820 // Medtr1g106200 // Medtr2g075680 // Medtr5g068260 // Medtr7g111050 // Medtr7g056647 // Medtr5g025890 // Medtr7g090970 // Medtr0036s0050 // Medtr7g073380 // Medtr6g465420 // Medt…
GO:0009889	P	regulation of biosynthetic process	62	681	1166	18883	0.0021	0.055	// Medtr7g110720 // Medtr3g106060 // Medtr0021s0240 // Medtr5g036480 // Medtr2g038625 // Medtr1g063850 // Medtr2g075610 // Medtr1g090290 // Medtr7g029400 // Medtr2g095980 // Medtr1g111310 // Medtr7g073380 // Medtr6g465530 // Medtr7g109600 // Medtr5g067680 // Medtr2g075690 // Medtr1g013760 // Medtr4g058930 // Medtr5g021270 // Medtr5g014040 // Medtr8g092010 // Medtr1g067110 // Medtr4g061610 // Medt…
GO:0006355	P	regulation of transcription, DNA-dependent	62	681	1157	18883	0.0017	0.055	// Medtr7g110720 // Medtr3g106060 // Medtr0021s0240 // Medtr5g036480 // Medtr2g038625 // Medtr1g063850 // Medtr2g075610 // Medtr1g090290 // Medtr7g029400 // Medtr2g095980 // Medtr1g111310 // Medtr7g073380 // Medtr6g465530 // Medtr7g109600 // Medtr5g067680 // Medtr2g075690 // Medtr1g013760 // Medtr4g058930 // Medtr5g021270 // Medtr5g014040 // Medtr8g092010 // Medtr1g067110 // Medtr4g061610 // Medt…
GO:0010556	P	regulation of macromolecule biosynthetic process	62	681	1166	18883	0.0021	0.055	// Medtr7g110720 // Medtr3g106060 // Medtr0021s0240 // Medtr5g036480 // Medtr2g038625 // Medtr1g063850 // Medtr2g075610 // Medtr1g090290 // Medtr7g029400 // Medtr2g095980 // Medtr1g111310 // Medtr7g073380 // Medtr6g465530 // Medtr7g109600 // Medtr5g067680 // Medtr2g075690 // Medtr1g013760 // Medtr4g058930 // Medtr5g021270 // Medtr5g014040 // Medtr8g092010 // Medtr1g067110 // Medtr4g061610 // Medt…
GO:0051252	P	regulation of RNA metabolic process	62	681	1160	18883	0.0018	0.055	// Medtr7g110720 // Medtr3g106060 // Medtr0021s0240 // Medtr5g036480 // Medtr2g038625 // Medtr1g063850 // Medtr2g075610 // Medtr1g090290 // Medtr7g029400 // Medtr2g095980 // Medtr1g111310 // Medtr7g073380 // Medtr6g465530 // Medtr7g109600 // Medtr5g067680 // Medtr2g075690 // Medtr1g013760 // Medtr4g058930 // Medtr5g021270 // Medtr5g014040 // Medtr8g092010 // Medtr1g067110 // Medtr4g061610 // Medt…
GO:0031326	P	regulation of cellular biosynthetic process	62	681	1166	18883	0.0021	0.055	// Medtr7g110720 // Medtr3g106060 // Medtr0021s0240 // Medtr5g036480 // Medtr2g038625 // Medtr1g063850 // Medtr2g075610 // Medtr1g090290 // Medtr7g029400 // Medtr2g095980 // Medtr1g111310 // Medtr7g073380 // Medtr6g465530 // Medtr7g109600 // Medtr5g067680 // Medtr2g075690 // Medtr1g013760 // Medtr4g058930 // Medtr5g021270 // Medtr5g014040 // Medtr8g092010 // Medtr1g067110 // Medtr4g061610 // Medt…
GO:0045449	P	regulation of transcription	62	681	1157	18883	0.0017	0.055	// Medtr7g110720 // Medtr3g106060 // Medtr0021s0240 // Medtr5g036480 // Medtr2g038625 // Medtr1g063850 // Medtr2g075610 // Medtr1g090290 // Medtr7g029400 // Medtr2g095980 // Medtr1g111310 // Medtr7g073380 // Medtr6g465530 // Medtr7g109600 // Medtr5g067680 // Medtr2g075690 // Medtr1g013760 // Medtr4g058930 // Medtr5g021270 // Medtr5g014040 // Medtr8g092010 // Medtr1g067110 // Medtr4g061610 // Medt…
GO:0019219	P	regulation of nucleobase, nucleoside, nucleotide and nucleic acid metabolic process	62	681	1161	18883	0.0019	0.055	// Medtr7g110720 // Medtr3g106060 // Medtr0021s0240 // Medtr5g036480 // Medtr2g038625 // Medtr1g063850 // Medtr2g075610 // Medtr1g090290 // Medtr7g029400 // Medtr2g095980 // Medtr1g111310 // Medtr7g073380 // Medtr6g465530 // Medtr7g109600 // Medtr5g067680 // Medtr2g075690 // Medtr1g013760 // Medtr4g058930 // Medtr5g021270 // Medtr5g014040 // Medtr8g092010 // Medtr1g067110 // Medtr4g061610 // Medt…
GO:0051171	P	regulation of nitrogen compound metabolic process	62	681	1161	18883	0.0019	0.055	// Medtr7g110720 // Medtr3g106060 // Medtr0021s0240 // Medtr5g036480 // Medtr2g038625 // Medtr1g063850 // Medtr2g075610 // Medtr1g090290 // Medtr7g029400 // Medtr2g095980 // Medtr1g111310 // Medtr7g073380 // Medtr6g465530 // Medtr7g109600 // Medtr5g067680 // Medtr2g075690 // Medtr1g013760 // Medtr4g058930 // Medtr5g021270 // Medtr5g014040 // Medtr8g092010 // Medtr1g067110 // Medtr4g061610 // Medt…
GO:0080090	P	regulation of primary metabolic process	62	681	1173	18883	0.0024	0.06	// Medtr7g110720 // Medtr3g106060 // Medtr0021s0240 // Medtr5g036480 // Medtr2g038625 // Medtr1g063850 // Medtr2g075610 // Medtr1g090290 // Medtr7g029400 // Medtr2g095980 // Medtr1g111310 // Medtr7g073380 // Medtr6g465530 // Medtr7g109600 // Medtr5g067680 // Medtr2g075690 // Medtr1g013760 // Medtr4g058930 // Medtr5g021270 // Medtr5g014040 // Medtr8g092010 // Medtr1g067110 // Medtr4g061610 // Medt…
GO:0050794	P	regulation of cellular process	94	681	1946	18883	0.0028	0.067	// Medtr8g027220 // Medtr2g038625 // Medtr5g092210 // Medtr4g051715 // Medtr7g088940 // Medtr4g081230 // Medtr7g073380 // Medtr6g465420 // Medtr2g038580 // Medtr7g073430 // Medtr4g134460 // Medtr3g058820 // Medtr3g092330 // Medtr1g090290 // Medtr0002s1250 // Medtr8g105590 // Medtr2g088470 // Medtr3g015490 // Medtr5g014040 // Medtr3g005420 // Medtr3g061320 // Medtr8g079060 // Medtr0021s0240 // Med…
GO:0010468	P	regulation of gene expression	62	681	1184	18883	0.0029	0.067	// Medtr7g110720 // Medtr3g106060 // Medtr0021s0240 // Medtr5g036480 // Medtr2g038625 // Medtr1g063850 // Medtr2g075610 // Medtr1g090290 // Medtr7g029400 // Medtr2g095980 // Medtr1g111310 // Medtr7g073380 // Medtr6g465530 // Medtr7g109600 // Medtr5g067680 // Medtr2g075690 // Medtr1g013760 // Medtr4g058930 // Medtr5g021270 // Medtr5g014040 // Medtr8g092010 // Medtr1g067110 // Medtr4g061610 // Medt…
GO:0060255	P	regulation of macromolecule metabolic process	62	681	1192	18883	0.0033	0.074	// Medtr7g110720 // Medtr3g106060 // Medtr0021s0240 // Medtr5g036480 // Medtr2g038625 // Medtr1g063850 // Medtr2g075610 // Medtr1g090290 // Medtr7g029400 // Medtr2g095980 // Medtr1g111310 // Medtr7g073380 // Medtr6g465530 // Medtr7g109600 // Medtr5g067680 // Medtr2g075690 // Medtr1g013760 // Medtr4g058930 // Medtr5g021270 // Medtr5g014040 // Medtr8g092010 // Medtr1g067110 // Medtr4g061610 // Medt…
GO:0065007	P	biological regulation	95	681	1991	18883	0.0037	0.08	// Medtr8g027220 // Medtr2g038625 // Medtr5g092210 // Medtr4g051715 // Medtr7g088940 // Medtr4g081230 // Medtr7g073380 // Medtr6g465420 // Medtr2g038580 // Medtr7g073430 // Medtr4g134460 // Medtr3g058820 // Medtr3g092330 // Medtr1g090290 // Medtr0002s1250 // Medtr8g105590 // Medtr2g088470 // Medtr3g015490 // Medtr5g014040 // Medtr3g005420 // Medtr3g061320 // Medtr8g079060 // Medtr0021s0240 // Med…
GO:0050789	P	regulation of biological process	94	681	1971	18883	0.004	0.082	// Medtr8g027220 // Medtr2g038625 // Medtr5g092210 // Medtr4g051715 // Medtr7g088940 // Medtr4g081230 // Medtr7g073380 // Medtr6g465420 // Medtr2g038580 // Medtr7g073430 // Medtr4g134460 // Medtr3g058820 // Medtr3g092330 // Medtr1g090290 // Medtr0002s1250 // Medtr8g105590 // Medtr2g088470 // Medtr3g015490 // Medtr5g014040 // Medtr3g005420 // Medtr3g061320 // Medtr8g079060 // Medtr0021s0240 // Med…
GO:0031323	P	regulation of cellular metabolic process	62	681	1207	18883	0.0043	0.086	// Medtr7g110720 // Medtr3g106060 // Medtr0021s0240 // Medtr5g036480 // Medtr2g038625 // Medtr1g063850 // Medtr2g075610 // Medtr1g090290 // Medtr7g029400 // Medtr2g095980 // Medtr1g111310 // Medtr7g073380 // Medtr6g465530 // Medtr7g109600 // Medtr5g067680 // Medtr2g075690 // Medtr1g013760 // Medtr4g058930 // Medtr5g021270 // Medtr5g014040 // Medtr8g092010 // Medtr1g067110 // Medtr4g061610 // Medt…
GO:0019222	P	regulation of metabolic process	62	681	1229	18883	0.0063	0.12	// Medtr7g110720 // Medtr3g106060 // Medtr0021s0240 // Medtr5g036480 // Medtr2g038625 // Medtr1g063850 // Medtr2g075610 // Medtr1g090290 // Medtr7g029400 // Medtr2g095980 // Medtr1g111310 // Medtr7g073380 // Medtr6g465530 // Medtr7g109600 // Medtr5g067680 // Medtr2g075690 // Medtr1g013760 // Medtr4g058930 // Medtr5g021270 // Medtr5g014040 // Medtr8g092010 // Medtr1g067110 // Medtr4g061610 // Medt…
GO:0006350	P	transcription	62	681	1259	18883	0.01	0.18	// Medtr7g110720 // Medtr3g106060 // Medtr0021s0240 // Medtr5g036480 // Medtr2g038625 // Medtr1g063850 // Medtr2g075610 // Medtr1g090290 // Medtr7g029400 // Medtr2g095980 // Medtr1g111310 // Medtr7g073380 // Medtr6g465530 // Medtr7g109600 // Medtr5g067680 // Medtr2g075690 // Medtr1g013760 // Medtr4g058930 // Medtr5g021270 // Medtr5g014040 // Medtr8g092010 // Medtr1g067110 // Medtr4g061610 // Medt…
GO:0006351	P	transcription, DNA-dependent	62	681	1259	18883	0.01	0.18	// Medtr7g110720 // Medtr3g106060 // Medtr0021s0240 // Medtr5g036480 // Medtr2g038625 // Medtr1g063850 // Medtr2g075610 // Medtr1g090290 // Medtr7g029400 // Medtr2g095980 // Medtr1g111310 // Medtr7g073380 // Medtr6g465530 // Medtr7g109600 // Medtr5g067680 // Medtr2g075690 // Medtr1g013760 // Medtr4g058930 // Medtr5g021270 // Medtr5g014040 // Medtr8g092010 // Medtr1g067110 // Medtr4g061610 // Medt…
GO:0032774	P	RNA biosynthetic process	62	681	1260	18883	0.01	0.18	// Medtr7g110720 // Medtr3g106060 // Medtr0021s0240 // Medtr5g036480 // Medtr2g038625 // Medtr1g063850 // Medtr2g075610 // Medtr1g090290 // Medtr7g029400 // Medtr2g095980 // Medtr1g111310 // Medtr7g073380 // Medtr6g465530 // Medtr7g109600 // Medtr5g067680 // Medtr2g075690 // Medtr1g013760 // Medtr4g058930 // Medtr5g021270 // Medtr5g014040 // Medtr8g092010 // Medtr1g067110 // Medtr4g061610 // Medt…
GO:0006979	P	response to oxidative stress	12	681	155	18883	0.014	0.24	// Medtr4g029200 // Medtr5g014100 // Medtr1g072570 // Medtr1g066710 // Medtr2g029910 // Medtr1g014210 // Medtr5g074860 // Medtr5g074740 // Medtr1g022970 // Medtr4g029190 // Medtr7g107520 // Medtr3g094650
GO:0045454	P	cell redox homeostasis	9	681	111	18883	0.024	0.4	// Medtr4g079110 // Medtr1g088910 // Medtr4g119040 // Medtr7g108250 // Medtr4g119030 // Medtr4g119050 // Medtr2g034580 // Medtr2g019900 // Medtr7g108210
GO:0016053	P	organic acid biosynthetic process	13	681	192	18883	0.028	0.42	// Medtr1g076430 // Medtr2g096210 // Medtr7g084480 // Medtr3g464580 // Medtr4g062170 // Medtr2g008430 // Medtr1g013820 // Medtr2g021255 // Medtr3g084500 // Medtr3g035970 // Medtr8g056100 // Medtr1g115560 // Medtr4g087510
GO:0046394	P	carboxylic acid biosynthetic process	13	681	192	18883	0.028	0.42	// Medtr1g076430 // Medtr2g096210 // Medtr7g084480 // Medtr3g464580 // Medtr4g062170 // Medtr2g008430 // Medtr1g013820 // Medtr2g021255 // Medtr3g084500 // Medtr3g035970 // Medtr8g056100 // Medtr1g115560 // Medtr4g087510
GO:0019725	P	cellular homeostasis	9	681	119	18883	0.035	0.5	// Medtr4g079110 // Medtr1g088910 // Medtr4g119040 // Medtr7g108250 // Medtr4g119030 // Medtr4g119050 // Medtr2g034580 // Medtr2g019900 // Medtr7g108210
GO:0023046	P	signaling process	36	681	719	18883	0.035	0.5	// Medtr8g038815 // Medtr8g027220 // Medtr5g092210 // Medtr4g051715 // Medtr2g095980 // Medtr3g070720 // Medtr4g122160 // Medtr4g051698 // Medtr7g088940 // Medtr4g081230 // Medtr8g433010 // Medtr8g020300 // Medtr1g067110 // Medtr4g061610 // Medtr6g075780 // Medtr3g088630 // Medtr3g058740 // Medtr3g092780 // Medtr3g058820 // Medtr5g092220 // Medtr4g051330 // Medtr6g036500 // Medtr5g036480 // Medtr…
GO:0023060	P	signal transmission	36	681	719	18883	0.035	0.5	// Medtr8g038815 // Medtr8g027220 // Medtr5g092210 // Medtr4g051715 // Medtr2g095980 // Medtr3g070720 // Medtr4g122160 // Medtr4g051698 // Medtr7g088940 // Medtr4g081230 // Medtr8g433010 // Medtr8g020300 // Medtr1g067110 // Medtr4g061610 // Medtr6g075780 // Medtr3g088630 // Medtr3g058740 // Medtr3g092780 // Medtr3g058820 // Medtr5g092220 // Medtr4g051330 // Medtr6g036500 // Medtr5g036480 // Medtr…
GO:0065008	P	regulation of biological quality	10	681	146	18883	0.046	0.64	// Medtr4g079110 // Medtr1g088910 // Medtr4g119040 // Medtr8g012595 // Medtr7g108250 // Medtr4g119030 // Medtr4g119050 // Medtr2g034580 // Medtr2g019900 // Medtr7g108210
GO:0006633	P	fatty acid biosynthetic process	5	681	53	18883	0.051	0.67	// Medtr8g056100 // Medtr1g076430 // Medtr2g096210 // Medtr1g115560 // Medtr4g062170
GO:0042592	P	homeostatic process	9	681	128	18883	0.05	0.67	// Medtr4g079110 // Medtr1g088910 // Medtr4g119040 // Medtr7g108250 // Medtr4g119030 // Medtr4g119050 // Medtr2g034580 // Medtr2g019900 // Medtr7g108210
GO:0023052	P	signaling	36	681	751	18883	0.058	0.74	// Medtr8g038815 // Medtr8g027220 // Medtr5g092210 // Medtr4g051715 // Medtr2g095980 // Medtr3g070720 // Medtr4g122160 // Medtr4g051698 // Medtr7g088940 // Medtr4g081230 // Medtr8g433010 // Medtr8g020300 // Medtr1g067110 // Medtr4g061610 // Medtr6g075780 // Medtr3g088630 // Medtr3g058740 // Medtr3g092780 // Medtr3g058820 // Medtr5g092220 // Medtr4g051330 // Medtr6g036500 // Medtr5g036480 // Medtr…
GO:0044281	P	small molecule metabolic process	37	681	1027	18883	0.53	1	// Medtr1g076430 // Medtr7g099280 // Medtr8g027220 // Medtr7g022440 // Medtr7g084480 // Medtr1g013820 // Medtr7g117500 // Medtr1g115560 // Medtr8g096880 // Medtr5g009160 // Medtr7g090970 // Medtr2g008330 // Medtr4g132360 // Medtr2g021255 // Medtr3g084500 // Medtr3g035970 // Medtr8g069840 // Medtr3g464580 // Medtr2g096210 // Medtr1g009760 // Medtr2g020990 // Medtr4g127790 // Medtr1g022420 // Medtr…
GO:0044282	P	small molecule catabolic process	5	681	114	18883	0.4	1	// Medtr4g132360 // Medtr8g069840 // Medtr4g064530 // Medtr3g085640 // Medtr2g008330
GO:0044283	P	small molecule biosynthetic process	16	681	308	18883	0.1	1	// Medtr3g106780 // Medtr8g069840 // Medtr1g076430 // Medtr3g464580 // Medtr2g096210 // Medtr7g084480 // Medtr2g020990 // Medtr4g062170 // Medtr2g008430 // Medtr1g013820 // Medtr2g021255 // Medtr3g084500 // Medtr3g035970 // Medtr8g056100 // Medtr1g115560 // Medtr4g087510
GO:0055085	P	transmembrane transport	18	681	469	18883	0.43	1	// Medtr4g124050 // Medtr3g080870 // Medtr8g446010 // Medtr8g015970 // Medtr5g096200 // Medtr3g093430 // Medtr2g098070 // Medtr2g105830 // Medtr5g075960 // Medtr4g064820 // Medtr4g083570 // Medtr3g116240 // Medtr6g008820 // Medtr0039s0080 // Medtr6g027660 // Medtr1g022315 // Medtr2g436930 // Medtr2g105190
GO:0033036	P	macromolecule localization	12	681	404	18883	0.79	1	// Medtr4g028360 // Medtr2g030530 // Medtr1g071720 // Medtr8g027220 // Medtr5g011980 // Medtr1g103490 // Medtr4g108150 // Medtr7g095250 // Medtr8g012595 // Medtr1g028960 // Medtr4g068280 // Medtr1g028970
GO:0032787	P	monocarboxylic acid metabolic process	5	681	128	18883	0.49	1	// Medtr8g056100 // Medtr1g076430 // Medtr2g096210 // Medtr1g115560 // Medtr4g062170
GO:0043436	P	oxoacid metabolic process	20	681	435	18883	0.17	1	// Medtr4g127790 // Medtr1g076430 // Medtr8g069840 // Medtr3g006730 // Medtr2g008430 // Medtr2g096210 // Medtr7g084480 // Medtr3g464580 // Medtr1g022420 // Medtr4g062170 // Medtr2g030400 // Medtr4g132360 // Medtr7g102980 // Medtr1g013820 // Medtr2g021255 // Medtr3g084500 // Medtr3g035970 // Medtr8g056100 // Medtr1g115560 // Medtr4g087510
GO:0010876	P	lipid localization	9	681	149	18883	0.1	1	// Medtr4g028360 // Medtr2g030530 // Medtr1g071720 // Medtr5g011980 // Medtr1g103490 // Medtr4g108150 // Medtr7g095250 // Medtr1g028960 // Medtr1g028970
GO:0046483	P	heterocycle metabolic process	10	681	326	18883	0.74	1	// Medtr3g106780 // Medtr1g009760 // Medtr8g027220 // Medtr7g099280 // Medtr7g084480 // Medtr7g034345 // Medtr7g102980 // Medtr7g117500 // Medtr6g011310 // Medtr5g087490
GO:0019538	P	protein metabolic process	123	681	3137	18883	0.17	1	// Medtr7g081780 // Medtr8g107010 // Medtr1g010260 // Medtr8g033150 // Medtr4g014070 // Medtr8g011370 // Medtr5g068260 // Medtr2g040500 // Medtr7g056647 // Medtr0036s0050 // Medtr1g088935 // Medtr1g105615 // Medtr4g081730 // Medtr8g015100 // Medtr2g073650 // Medtr0189s0010 // Medtr7g116650 // Medtr8g468620 // Medtr8g465590 // Medtr4g114250 // Medtr5g075360 // Medtr8g078490 // Medtr7g050990 // Med…
GO:0007165	P	signal transduction	26	681	644	18883	0.31	1	// Medtr8g027220 // Medtr5g092210 // Medtr4g051715 // Medtr2g095980 // Medtr3g070720 // Medtr4g122160 // Medtr4g051698 // Medtr7g088940 // Medtr4g081230 // Medtr8g433010 // Medtr8g038815 // Medtr4g061610 // Medtr6g075780 // Medtr3g058740 // Medtr3g058820 // Medtr5g092220 // Medtr4g014320 // Medtr6g036500 // Medtr6g015720 // Medtr7g088950 // Medtr8g105590 // Medtr4g051682 // Medtr3g020490 // Medtr…
GO:0006807	P	nitrogen compound metabolic process	91	681	2359	18883	0.27	1	// Medtr8g027220 // Medtr2g038625 // Medtr1g090290 // Medtr1g013820 // Medtr4g117660 // Medtr7g073380 // Medtr6g465420 // Medtr2g021255 // Medtr2g038580 // Medtr7g073430 // Medtr8g069840 // Medtr4g134460 // Medtr3g092330 // Medtr0002s1250 // Medtr8g105590 // Medtr2g088470 // Medtr3g015490 // Medtr2g030400 // Medtr5g014040 // Medtr3g005420 // Medtr4g047800 // Medtr8g079060 // Medtr0021s0240 // Med…
GO:0044267	P	cellular protein metabolic process	109	681	2672	18883	0.097	1	// Medtr7g081780 // Medtr8g107010 // Medtr1g010260 // Medtr4g014070 // Medtr8g011370 // Medtr5g068260 // Medtr2g040500 // Medtr7g056647 // Medtr1g088935 // Medtr1g105615 // Medtr4g081730 // Medtr8g015100 // Medtr2g073650 // Medtr0189s0010 // Medtr7g116650 // Medtr8g468620 // Medtr8g465590 // Medtr4g114250 // Medtr8g078490 // Medtr7g050990 // Medtr1g077800 // Medtr4g029710 // Medtr2g081520 // Medt…
GO:0044262	P	cellular carbohydrate metabolic process	9	681	204	18883	0.32	1	// Medtr7g099280 // Medtr7g111020 // Medtr8g096880 // Medtr7g022440 // Medtr7g090970 // Medtr7g111760 // Medtr5g009160 // Medtr4g124660 // Medtr4g129270
GO:0044260	P	cellular macromolecule metabolic process	171	681	4371	18883	0.13	1	// Medtr7g081780 // Medtr3g104750 // Medtr2g038625 // Medtr8g107010 // Medtr1g010260 // Medtr1g067110 // Medtr3g092330 // Medtr4g014070 // Medtr8g011370 // Medtr5g068260 // Medtr2g040500 // Medtr7g056647 // Medtr5g025890 // Medtr7g073380 // Medtr4g058930 // Medtr7g116650 // Medtr2g038580 // Medtr7g073430 // Medtr4g134460 // Medtr1g105615 // Medtr1g090290 // Medtr4g081730 // Medtr0002s1250 // Medt…
GO:0016043	P	cellular component organization	5	681	350	18883	0.99	1	// Medtr8g008860 // Medtr1g063850 // Medtr4g127660 // Medtr1g070440 // Medtr8g078490
GO:0006629	P	lipid metabolic process	12	681	231	18883	0.14	1	// Medtr1g076430 // Medtr7g089950 // Medtr4g090525 // Medtr3g070720 // Medtr2g096210 // Medtr4g062170 // Medtr7g100070 // Medtr8g056100 // Medtr2g020590 // Medtr1g115560 // Medtr4g085800 // Medtr4g064025
GO:0009308	P	amine metabolic process	18	681	371	18883	0.14	1	// Medtr4g127790 // Medtr8g069840 // Medtr3g006730 // Medtr3g464580 // Medtr7g084480 // Medtr2g020990 // Medtr1g022420 // Medtr2g030400 // Medtr4g132360 // Medtr7g102980 // Medtr1g013820 // Medtr2g021255 // Medtr3g084500 // Medtr3g035970 // Medtr4g117660 // Medtr4g117670 // Medtr4g087510 // Medtr2g008430
GO:0009309	P	amine biosynthetic process	9	681	151	18883	0.11	1	// Medtr3g464580 // Medtr7g084480 // Medtr2g020990 // Medtr2g008430 // Medtr1g013820 // Medtr2g021255 // Medtr3g084500 // Medtr3g035970 // Medtr4g087510
GO:0006812	P	cation transport	9	681	254	18883	0.57	1	// Medtr3g099040 // Medtr8g446010 // Medtr5g055020 // Medtr1g009760 // Medtr2g105830 // Medtr8g103820 // Medtr4g083570 // Medtr7g117500 // Medtr6g011310
GO:0006811	P	ion transport	9	681	296	18883	0.74	1	// Medtr3g099040 // Medtr8g446010 // Medtr5g055020 // Medtr1g009760 // Medtr2g105830 // Medtr8g103820 // Medtr4g083570 // Medtr7g117500 // Medtr6g011310
GO:0006810	P	transport	43	681	1265	18883	0.68	1	// Medtr3g099040 // Medtr1g071720 // Medtr8g027220 // Medtr1g103490 // Medtr0039s0080 // Medtr4g108150 // Medtr5g096200 // Medtr2g105830 // Medtr4g068280 // Medtr5g081030 // Medtr7g117500 // Medtr3g080870 // Medtr4g115390 // Medtr3g117090 // Medtr0026s0210 // Medtr2g101370 // Medtr2g030530 // Medtr2g098070 // Medtr4g083570 // Medtr1g028970 // Medtr4g131920 // Medtr1g022315 // Medtr2g436930 // Med…
GO:0006952	P	defense response	27	681	799	18883	0.66	1	// Medtr5g092210 // Medtr4g051715 // Medtr8g010440 // Medtr3g013790 // Medtr4g051698 // Medtr7g088940 // Medtr4g081230 // Medtr5g028750 // Medtr8g433010 // Medtr8g038815 // Medtr3g011390 // Medtr5g028610 // Medtr1g090673 // Medtr3g058740 // Medtr3g033860 // Medtr7g078300 // Medtr2g039090 // Medtr3g058820 // Medtr4g014320 // Medtr6g015720 // Medtr7g088950 // Medtr8g028500 // Medtr4g051682 // Medtr…
GO:0006950	P	response to stress	39	681	1087	18883	0.54	1	// Medtr8g038815 // Medtr5g014100 // Medtr5g092210 // Medtr1g072570 // Medtr1g066710 // Medtr8g010440 // Medtr1g014210 // Medtr3g013790 // Medtr5g074860 // Medtr4g051698 // Medtr7g088940 // Medtr4g029190 // Medtr4g081230 // Medtr5g028750 // Medtr8g433010 // Medtr8g020300 // Medtr3g011390 // Medtr5g028610 // Medtr2g029910 // Medtr1g090673 // Medtr3g058740 // Medtr3g033860 // Medtr7g078300 // Medtr…
GO:0051234	P	establishment of localization	43	681	1265	18883	0.68	1	// Medtr3g099040 // Medtr1g071720 // Medtr8g027220 // Medtr1g103490 // Medtr0039s0080 // Medtr4g108150 // Medtr5g096200 // Medtr2g105830 // Medtr4g068280 // Medtr5g081030 // Medtr7g117500 // Medtr3g080870 // Medtr4g115390 // Medtr3g117090 // Medtr0026s0210 // Medtr2g101370 // Medtr2g030530 // Medtr2g098070 // Medtr4g083570 // Medtr1g028970 // Medtr4g131920 // Medtr1g022315 // Medtr2g436930 // Med…
GO:0016070	P	RNA metabolic process	64	681	1508	18883	0.11	1	// Medtr7g110720 // Medtr3g106060 // Medtr0021s0240 // Medtr5g036480 // Medtr2g038625 // Medtr1g063850 // Medtr2g075610 // Medtr1g090290 // Medtr7g029400 // Medtr2g095980 // Medtr1g111310 // Medtr7g073380 // Medtr6g465530 // Medtr7g109600 // Medtr5g067680 // Medtr2g075690 // Medtr1g013760 // Medtr4g058930 // Medtr5g021270 // Medtr5g014040 // Medtr8g092010 // Medtr1g067110 // Medtr4g061610 // Medt…
GO:0008652	P	cellular amino acid biosynthetic process	8	681	133	18883	0.12	1	// Medtr7g084480 // Medtr3g464580 // Medtr2g008430 // Medtr1g013820 // Medtr2g021255 // Medtr3g084500 // Medtr3g035970 // Medtr4g087510
GO:0044271	P	cellular nitrogen compound biosynthetic process	12	681	231	18883	0.14	1	// Medtr3g106780 // Medtr3g464580 // Medtr7g084480 // Medtr2g020990 // Medtr7g034345 // Medtr2g008430 // Medtr1g013820 // Medtr2g021255 // Medtr3g084500 // Medtr3g035970 // Medtr4g087510 // Medtr5g087490
GO:0050896	P	response to stimulus	40	681	1164	18883	0.65	1	// Medtr8g038815 // Medtr5g014100 // Medtr5g092210 // Medtr1g072570 // Medtr0039s0080 // Medtr1g066710 // Medtr8g010440 // Medtr1g014210 // Medtr3g013790 // Medtr5g074860 // Medtr4g051698 // Medtr7g088940 // Medtr4g029190 // Medtr4g081230 // Medtr5g028750 // Medtr8g433010 // Medtr8g020300 // Medtr3g011390 // Medtr5g028610 // Medtr2g029910 // Medtr1g090673 // Medtr3g058740 // Medtr3g033860 // Medt…
GO:0006519	P	cellular amino acid and derivative metabolic process	18	681	384	18883	0.17	1	// Medtr4g127790 // Medtr8g069840 // Medtr3g006730 // Medtr3g464580 // Medtr1g022420 // Medtr7g084480 // Medtr2g020990 // Medtr2g008330 // Medtr2g030400 // Medtr4g132360 // Medtr7g102980 // Medtr1g013820 // Medtr4g064530 // Medtr2g021255 // Medtr3g084500 // Medtr3g035970 // Medtr4g087510 // Medtr2g008430
GO:0006631	P	fatty acid metabolic process	5	681	64	18883	0.092	1	// Medtr8g056100 // Medtr1g076430 // Medtr2g096210 // Medtr1g115560 // Medtr4g062170
GO:0006869	P	lipid transport	9	681	149	18883	0.1	1	// Medtr4g028360 // Medtr2g030530 // Medtr1g071720 // Medtr5g011980 // Medtr1g103490 // Medtr4g108150 // Medtr7g095250 // Medtr1g028960 // Medtr1g028970
GO:0044248	P	cellular catabolic process	12	681	405	18883	0.79	1	// Medtr8g069840 // Medtr8g027220 // Medtr1g009760 // Medtr2g008330 // Medtr4g119422 // Medtr2g016050 // Medtr4g132360 // Medtr4g064530 // Medtr7g117500 // Medtr3g085640 // Medtr2g092930 // Medtr6g011310
GO:0044249	P	cellular biosynthetic process	89	681	2392	18883	0.4	1	// Medtr1g076430 // Medtr3g104750 // Medtr2g038625 // Medtr1g090290 // Medtr1g013820 // Medtr7g073380 // Medtr6g465420 // Medtr2g021255 // Medtr2g038580 // Medtr7g073430 // Medtr8g069840 // Medtr4g134460 // Medtr2g096210 // Medtr3g092330 // Medtr0002s1250 // Medtr4g129270 // Medtr8g105590 // Medtr2g088470 // Medtr3g015490 // Medtr5g014040 // Medtr3g005420 // Medtr4g047800 // Medtr8g079060 // Medt…
GO:0034641	P	cellular nitrogen compound metabolic process	20	681	434	18883	0.17	1	// Medtr4g127790 // Medtr3g106780 // Medtr8g069840 // Medtr3g085640 // Medtr3g006730 // Medtr3g464580 // Medtr1g022420 // Medtr7g084480 // Medtr2g020990 // Medtr7g034345 // Medtr2g030400 // Medtr4g132360 // Medtr7g102980 // Medtr1g013820 // Medtr2g021255 // Medtr3g084500 // Medtr3g035970 // Medtr4g087510 // Medtr2g008430 // Medtr5g087490
GO:0034645	P	cellular macromolecule biosynthetic process	66	681	1840	18883	0.54	1	// Medtr7g110720 // Medtr3g106060 // Medtr0021s0240 // Medtr5g036480 // Medtr2g038625 // Medtr1g063850 // Medtr2g075610 // Medtr1g090290 // Medtr7g029400 // Medtr2g095980 // Medtr1g111310 // Medtr7g073380 // Medtr6g465530 // Medtr7g109600 // Medtr5g067680 // Medtr2g075690 // Medtr1g013760 // Medtr4g058930 // Medtr5g021270 // Medtr5g014040 // Medtr8g092010 // Medtr1g067110 // Medtr4g061610 // Medt…
GO:0006139	P	nucleobase, nucleoside, nucleotide and nucleic acid metabolic process	70	681	1995	18883	0.61	1	// Medtr7g110720 // Medtr3g106060 // Medtr0021s0240 // Medtr8g027220 // Medtr2g038625 // Medtr1g063850 // Medtr2g075610 // Medtr5g036480 // Medtr1g090290 // Medtr7g029400 // Medtr2g095980 // Medtr3g005420 // Medtr1g111310 // Medtr7g073380 // Medtr6g465530 // Medtr7g109600 // Medtr5g067680 // Medtr2g075690 // Medtr1g013760 // Medtr4g058930 // Medtr5g021270 // Medtr5g014040 // Medtr8g092010 // Medt…
GO:0009057	P	macromolecule catabolic process	5	681	282	18883	0.97	1	// Medtr3g104480 // Medtr2g016050 // Medtr4g119422 // Medtr5g075360 // Medtr5g013620
GO:0006508	P	proteolysis	14	681	588	18883	0.96	1	// Medtr1g018840 // Medtr7g111050 // Medtr0036s0050 // Medtr4g021510 // Medtr8g033150 // Medtr2g042640 // Medtr0036s0070 // Medtr4g119422 // Medtr2g016050 // Medtr2g016180 // Medtr1g095540 // Medtr2g009200 // Medtr7g097250 // Medtr7g013790
GO:0009987	P	cellular process	268	681	7128	18883	0.21	1	// Medtr1g076430 // Medtr7g081780 // Medtr8g027220 // Medtr2g038625 // Medtr5g092210 // Medtr1g010260 // Medtr1g067110 // Medtr4g129270 // Medtr5g096200 // Medtr4g051715 // Medtr4g014070 // Medtr8g011370 // Medtr1g013820 // Medtr4g014320 // Medtr7g088940 // Medtr6g465530 // Medtr2g075680 // Medtr4g081230 // Medtr5g068260 // Medtr2g040500 // Medtr7g015240 // Medtr7g056647 // Medtr5g025890 // Medtr…
GO:0006725	P	cellular aromatic compound metabolic process	6	681	171	18883	0.58	1	// Medtr3g106780 // Medtr7g102980 // Medtr2g008330 // Medtr1g013820 // Medtr4g064530 // Medtr5g087490
GO:0044106	P	cellular amine metabolic process	16	681	333	18883	0.16	1	// Medtr4g127790 // Medtr8g069840 // Medtr3g006730 // Medtr3g464580 // Medtr7g084480 // Medtr2g020990 // Medtr1g022420 // Medtr2g030400 // Medtr4g132360 // Medtr7g102980 // Medtr1g013820 // Medtr2g021255 // Medtr3g084500 // Medtr3g035970 // Medtr4g087510 // Medtr2g008430
GO:0030001	P	metal ion transport	6	681	153	18883	0.48	1	// Medtr3g099040 // Medtr8g446010 // Medtr5g055020 // Medtr2g105830 // Medtr4g083570 // Medtr8g103820
GO:0044255	P	cellular lipid metabolic process	9	681	182	18883	0.22	1	// Medtr1g076430 // Medtr7g089950 // Medtr4g090525 // Medtr2g096210 // Medtr4g062170 // Medtr7g100070 // Medtr8g056100 // Medtr2g020590 // Medtr1g115560
GO:0055086	P	nucleobase, nucleoside and nucleotide metabolic process	5	681	269	18883	0.96	1	// Medtr3g106780 // Medtr1g009760 // Medtr8g027220 // Medtr6g011310 // Medtr7g117500
GO:0006082	P	organic acid metabolic process	20	681	436	18883	0.17	1	// Medtr4g127790 // Medtr1g076430 // Medtr8g069840 // Medtr3g006730 // Medtr2g008430 // Medtr2g096210 // Medtr7g084480 // Medtr3g464580 // Medtr1g022420 // Medtr4g062170 // Medtr2g030400 // Medtr4g132360 // Medtr7g102980 // Medtr1g013820 // Medtr2g021255 // Medtr3g084500 // Medtr3g035970 // Medtr8g056100 // Medtr1g115560 // Medtr4g087510
GO:0005996	P	monosaccharide metabolic process	6	681	133	18883	0.36	1	// Medtr7g111760 // Medtr7g111020 // Medtr8g096880 // Medtr7g022440 // Medtr7g099280 // Medtr5g009160
GO:0043170	P	macromolecule metabolic process	186	681	4875	18883	0.2	1	// Medtr7g081780 // Medtr1g095540 // Medtr2g038625 // Medtr8g107010 // Medtr1g010260 // Medtr1g067110 // Medtr8g033150 // Medtr3g092330 // Medtr4g014070 // Medtr8g011370 // Medtr5g068260 // Medtr7g111050 // Medtr7g056647 // Medtr5g025890 // Medtr0036s0050 // Medtr7g073380 // Medtr4g058930 // Medtr7g116650 // Medtr2g038580 // Medtr7g073430 // Medtr4g134460 // Medtr1g105615 // Medtr1g090290 // Medt…
GO:0019752	P	carboxylic acid metabolic process	20	681	435	18883	0.17	1	// Medtr4g127790 // Medtr1g076430 // Medtr8g069840 // Medtr3g006730 // Medtr2g008430 // Medtr2g096210 // Medtr7g084480 // Medtr3g464580 // Medtr1g022420 // Medtr4g062170 // Medtr2g030400 // Medtr4g132360 // Medtr7g102980 // Medtr1g013820 // Medtr2g021255 // Medtr3g084500 // Medtr3g035970 // Medtr8g056100 // Medtr1g115560 // Medtr4g087510
GO:0006520	P	cellular amino acid metabolic process	15	681	306	18883	0.15	1	// Medtr4g127790 // Medtr8g069840 // Medtr3g006730 // Medtr2g008430 // Medtr7g084480 // Medtr3g464580 // Medtr1g022420 // Medtr2g030400 // Medtr4g132360 // Medtr7g102980 // Medtr1g013820 // Medtr2g021255 // Medtr3g084500 // Medtr3g035970 // Medtr4g087510
GO:0010467	P	gene expression	65	681	1922	18883	0.72	1	// Medtr7g110720 // Medtr3g106060 // Medtr0021s0240 // Medtr5g036480 // Medtr2g038625 // Medtr1g063850 // Medtr2g075610 // Medtr1g090290 // Medtr7g029400 // Medtr2g095980 // Medtr1g111310 // Medtr7g073380 // Medtr6g465530 // Medtr7g109600 // Medtr5g067680 // Medtr2g075690 // Medtr1g013760 // Medtr4g058930 // Medtr5g021270 // Medtr5g014040 // Medtr8g092010 // Medtr1g067110 // Medtr4g061610 // Medt…
GO:0019318	P	hexose metabolic process	5	681	107	18883	0.35	1	// Medtr5g009160 // Medtr7g111760 // Medtr7g111020 // Medtr8g096880 // Medtr7g022440
GO:0009058	P	biosynthetic process	90	681	2448	18883	0.44	1	// Medtr1g076430 // Medtr3g104750 // Medtr2g038625 // Medtr1g090290 // Medtr1g013820 // Medtr7g073380 // Medtr6g465420 // Medtr2g021255 // Medtr2g038580 // Medtr7g073430 // Medtr8g069840 // Medtr4g134460 // Medtr2g096210 // Medtr3g092330 // Medtr0002s1250 // Medtr4g129270 // Medtr8g105590 // Medtr2g088470 // Medtr3g015490 // Medtr5g014040 // Medtr3g005420 // Medtr4g047800 // Medtr8g079060 // Medt…
GO:0009059	P	macromolecule biosynthetic process	66	681	1843	18883	0.54	1	// Medtr7g110720 // Medtr3g106060 // Medtr0021s0240 // Medtr5g036480 // Medtr2g038625 // Medtr1g063850 // Medtr2g075610 // Medtr1g090290 // Medtr7g029400 // Medtr2g095980 // Medtr1g111310 // Medtr7g073380 // Medtr6g465530 // Medtr7g109600 // Medtr5g067680 // Medtr2g075690 // Medtr1g013760 // Medtr4g058930 // Medtr5g021270 // Medtr5g014040 // Medtr8g092010 // Medtr1g067110 // Medtr4g061610 // Medt…
GO:0042221	P	response to chemical stimulus	13	681	238	18883	0.1	1	// Medtr4g029200 // Medtr5g014100 // Medtr1g072570 // Medtr0039s0080 // Medtr1g066710 // Medtr2g029910 // Medtr1g014210 // Medtr5g074860 // Medtr5g074740 // Medtr1g022970 // Medtr4g029190 // Medtr7g107520 // Medtr3g094650
GO:0009056	P	catabolic process	15	681	486	18883	0.76	1	// Medtr3g104480 // Medtr8g069840 // Medtr8g027220 // Medtr1g009760 // Medtr5g075360 // Medtr2g008330 // Medtr4g119422 // Medtr2g016050 // Medtr4g132360 // Medtr4g064530 // Medtr7g117500 // Medtr3g085640 // Medtr5g013620 // Medtr2g092930 // Medtr6g011310
GO:0051179	P	localization	44	681	1276	18883	0.64	1	// Medtr3g099040 // Medtr1g071720 // Medtr8g027220 // Medtr1g103490 // Medtr0039s0080 // Medtr4g108150 // Medtr5g096200 // Medtr2g105830 // Medtr4g068280 // Medtr5g081030 // Medtr7g117500 // Medtr3g080870 // Medtr4g115390 // Medtr3g117090 // Medtr0026s0210 // Medtr2g101370 // Medtr2g030530 // Medtr2g098070 // Medtr4g083570 // Medtr1g028970 // Medtr4g131920 // Medtr1g022315 // Medtr2g436930 // Med…
GO:0008610	P	lipid biosynthetic process	6	681	113	18883	0.23	1	// Medtr1g076430 // Medtr2g096210 // Medtr4g062170 // Medtr8g056100 // Medtr2g020590 // Medtr1g115560
GO:0042180	P	cellular ketone metabolic process	20	681	441	18883	0.18	1	// Medtr4g127790 // Medtr1g076430 // Medtr8g069840 // Medtr3g006730 // Medtr2g008430 // Medtr2g096210 // Medtr7g084480 // Medtr3g464580 // Medtr1g022420 // Medtr4g062170 // Medtr2g030400 // Medtr4g132360 // Medtr7g102980 // Medtr1g013820 // Medtr2g021255 // Medtr3g084500 // Medtr3g035970 // Medtr8g056100 // Medtr1g115560 // Medtr4g087510
GO:0044237	P	cellular metabolic process	213	681	5560	18883	0.16	1	// Medtr1g076430 // Medtr7g081780 // Medtr8g027220 // Medtr2g038625 // Medtr8g107010 // Medtr1g010260 // Medtr1g067110 // Medtr4g129270 // Medtr1g090290 // Medtr4g014070 // Medtr8g011370 // Medtr1g013820 // Medtr2g075680 // Medtr5g068260 // Medtr2g040500 // Medtr7g056647 // Medtr5g025890 // Medtr7g090970 // Medtr2g008330 // Medtr4g058930 // Medtr2g021255 // Medtr2g038580 // Medtr7g073430 // Medtr…
GO:0006066	P	alcohol metabolic process	7	681	169	18883	0.41	1	// Medtr7g099280 // Medtr7g111020 // Medtr8g096880 // Medtr7g022440 // Medtr7g090970 // Medtr7g111760 // Medtr5g009160
GO:0003824	F	catalytic activity	392	681	8457	18883	3.4e-11	2e-08	// Medtr8g027220 // Medtr8g011370 // Medtr1g013820 // Medtr5g068260 // Medtr2g040500 // Medtr7g085180 // Medtr2g021255 // Medtr8g069840 // Medtr1g015980 // Medtr2g096210 // Medtr3g092330 // Medtr0002s1060 // Medtr8g089740 // Medtr2g087890 // Medtr1g088225 // Medtr0062s0090 // Medtr4g029710 // Medtr4g126160 // Medtr3g031610 // Medtr2g095980 // Medtr1g014210 // Medtr8g027040 // Medtr2g031460 // Med…
GO:0004713	F	protein tyrosine kinase activity	92	681	1472	18883	4.1e-07	0.00012	// Medtr7g081780 // Medtr1g010260 // Medtr4g014070 // Medtr8g011370 // Medtr5g068260 // Medtr7g056647 // Medtr1g088935 // Medtr1g105615 // Medtr4g081730 // Medtr8g015100 // Medtr2g073650 // Medtr0189s0010 // Medtr7g116650 // Medtr8g468620 // Medtr4g114250 // Medtr7g050990 // Medtr1g077800 // Medtr4g029710 // Medtr2g081520 // Medtr3g113140 // Medtr3g031610 // Medtr2g095980 // Medtr5g086330 // Medt…
GO:0004674	F	protein serine/threonine kinase activity	78	681	1190	18883	6.3e-07	0.00012	// Medtr1g088935 // Medtr8g014970 // Medtr3g079850 // Medtr3g113140 // Medtr3g031610 // Medtr3g102450 // Medtr1g010260 // Medtr8g015150 // Medtr7g056647 // Medtr2g040910 // Medtr2g095980 // Medtr5g086330 // Medtr8g011370 // Medtr5g044680 // Medtr5g086090 // Medtr8g015190 // Medtr5g025950 // Medtr8g093090 // Medtr1g105640 // Medtr4g122160 // Medtr5g068260 // Medtr5g025930 // Medtr8g014860 // Medtr…
GO:0016491	F	oxidoreductase activity	102	681	1720	18883	9.2e-07	0.00013	// Medtr1g072570 // Medtr2g069020 // Medtr8g035630 // Medtr3g463060 // Medtr2g044140 // Medtr7g090970 // Medtr2g061200 // Medtr3g068155 // Medtr3g094650 // Medtr5g005540 // Medtr4g117660 // Medtr2g087890 // Medtr2g019900 // Medtr3g088565 // Medtr7g111760 // Medtr2g030400 // Medtr1g035750 // Medtr4g126160 // Medtr4g086410 // Medtr5g070980 // Medtr1g014210 // Medtr5g074860 // Medtr4g020720 // Medtr…
GO:0004672	F	protein kinase activity	95	681	1634	18883	5e-06	0.00059	// Medtr7g081780 // Medtr1g010260 // Medtr4g014070 // Medtr8g011370 // Medtr5g068260 // Medtr7g056647 // Medtr1g088935 // Medtr1g105615 // Medtr4g081730 // Medtr8g015100 // Medtr2g073650 // Medtr0189s0010 // Medtr7g116650 // Medtr8g468620 // Medtr8g465590 // Medtr4g114250 // Medtr7g050990 // Medtr1g077800 // Medtr4g029710 // Medtr2g081520 // Medtr3g113140 // Medtr3g031610 // Medtr2g095980 // Medt…
GO:0016740	F	transferase activity	141	681	2793	18883	2.9e-05	0.002	// Medtr1g076430 // Medtr4g485590 // Medtr1g010260 // Medtr4g014070 // Medtr8g011370 // Medtr7g081780 // Medtr8g035630 // Medtr5g068260 // Medtr7g056647 // Medtr7g116650 // Medtr1g088935 // Medtr8g069840 // Medtr2g096210 // Medtr1g105615 // Medtr1g090280 // Medtr4g081730 // Medtr8g015100 // Medtr2g073650 // Medtr0189s0010 // Medtr6g014160 // Medtr8g468620 // Medtr8g465590 // Medtr4g114250 // Medt…
GO:0016301	F	kinase activity	98	681	1782	18883	3e-05	0.002	// Medtr7g081780 // Medtr1g010260 // Medtr4g014070 // Medtr8g011370 // Medtr5g068260 // Medtr7g056647 // Medtr1g088935 // Medtr1g105615 // Medtr4g081730 // Medtr8g015100 // Medtr2g073650 // Medtr0189s0010 // Medtr7g116650 // Medtr8g468620 // Medtr8g465590 // Medtr4g114250 // Medtr7g050990 // Medtr1g077800 // Medtr4g029710 // Medtr2g081520 // Medtr3g113140 // Medtr3g031610 // Medtr2g095980 // Medt…
GO:0016705	F	oxidoreductase activity, acting on paired donors, with incorporation or reduction of molecular oxygen	48	681	695	18883	3e-05	0.002	// Medtr3g058240 // Medtr2g061200 // Medtr2g069020 // Medtr3g467140 // Medtr7g092600 // Medtr5g070980 // Medtr6g017325 // Medtr0554s0020 // Medtr3g093530 // Medtr8g027040 // Medtr7g090520 // Medtr3g463060 // Medtr3g092890 // Medtr3g083370 // Medtr2g044140 // Medtr6g462640 // Medtr4g011690 // Medtr8g020950 // Medtr4g133750 // Medtr7g063730 // Medtr3g014880 // Medtr3g058210 // Medtr3g058230 // Medt…
GO:0016773	F	phosphotransferase activity, alcohol group as acceptor	98	681	1767	18883	2.2e-05	0.002	// Medtr7g081780 // Medtr1g010260 // Medtr4g014070 // Medtr8g011370 // Medtr5g068260 // Medtr7g056647 // Medtr1g088935 // Medtr1g105615 // Medtr4g081730 // Medtr8g015100 // Medtr2g073650 // Medtr0189s0010 // Medtr7g116650 // Medtr8g468620 // Medtr8g465590 // Medtr4g114250 // Medtr7g050990 // Medtr1g077800 // Medtr3g077860 // Medtr2g081520 // Medtr3g113140 // Medtr3g031610 // Medtr2g095980 // Medt…
GO:0005506	F	iron ion binding	52	681	796	18883	5.6e-05	0.0033	// Medtr3g058240 // Medtr5g014100 // Medtr2g061200 // Medtr3g467140 // Medtr7g092600 // Medtr5g070980 // Medtr6g017325 // Medtr5g074860 // Medtr0554s0020 // Medtr3g079240 // Medtr8g027040 // Medtr3g093530 // Medtr0026s0210 // Medtr4g029190 // Medtr3g073180 // Medtr3g463060 // Medtr4g062500 // Medtr6g462640 // Medtr2g029910 // Medtr8g020950 // Medtr4g100590 // Medtr7g063730 // Medtr3g014880 // Med…
GO:0030528	F	transcription regulator activity	49	681	762	18883	0.00013	0.007	// Medtr7g110720 // Medtr3g106060 // Medtr3g104750 // Medtr2g038625 // Medtr1g063850 // Medtr2g075610 // Medtr1g090290 // Medtr7g029400 // Medtr1g111310 // Medtr6g465530 // Medtr7g109600 // Medtr5g067680 // Medtr2g075690 // Medtr1g013760 // Medtr5g021270 // Medtr5g014040 // Medtr8g092010 // Medtr1g067110 // Medtr7g073380 // Medtr6g465420 // Medtr2g038580 // Medtr1g049140 // Medtr3g088630 // Medtr…
GO:0020037	F	heme binding	43	681	662	18883	0.00027	0.011	// Medtr3g058240 // Medtr5g014100 // Medtr2g061200 // Medtr3g467140 // Medtr7g092600 // Medtr5g070980 // Medtr6g017325 // Medtr5g074860 // Medtr0554s0020 // Medtr8g027040 // Medtr3g093530 // Medtr0026s0210 // Medtr4g029190 // Medtr3g073180 // Medtr3g463060 // Medtr6g462640 // Medtr2g029910 // Medtr8g020950 // Medtr3g014880 // Medtr3g058210 // Medtr3g058230 // Medtr3g020780 // Medtr5g059820 // Med…
GO:0030554	F	adenyl nucleotide binding	133	681	2740	18883	0.00027	0.011	// Medtr7g081780 // Medtr1g010260 // Medtr2g105830 // Medtr4g014070 // Medtr8g011370 // Medtr5g068260 // Medtr7g098300 // Medtr2g044140 // Medtr1g088935 // Medtr4g124050 // Medtr1g105615 // Medtr5g005540 // Medtr7g104110 // Medtr4g081730 // Medtr8g015100 // Medtr2g073650 // Medtr0189s0010 // Medtr7g116650 // Medtr8g468620 // Medtr8g465590 // Medtr4g114250 // Medtr7g106880 // Medtr7g050990 // Medt…
GO:0001883	F	purine nucleoside binding	133	681	2740	18883	0.00027	0.011	// Medtr7g081780 // Medtr1g010260 // Medtr2g105830 // Medtr4g014070 // Medtr8g011370 // Medtr5g068260 // Medtr7g098300 // Medtr2g044140 // Medtr1g088935 // Medtr4g124050 // Medtr1g105615 // Medtr5g005540 // Medtr7g104110 // Medtr4g081730 // Medtr8g015100 // Medtr2g073650 // Medtr0189s0010 // Medtr7g116650 // Medtr8g468620 // Medtr8g465590 // Medtr4g114250 // Medtr7g106880 // Medtr7g050990 // Medt…
GO:0001882	F	nucleoside binding	133	681	2740	18883	0.00027	0.011	// Medtr7g081780 // Medtr1g010260 // Medtr2g105830 // Medtr4g014070 // Medtr8g011370 // Medtr5g068260 // Medtr7g098300 // Medtr2g044140 // Medtr1g088935 // Medtr4g124050 // Medtr1g105615 // Medtr5g005540 // Medtr7g104110 // Medtr4g081730 // Medtr8g015100 // Medtr2g073650 // Medtr0189s0010 // Medtr7g116650 // Medtr8g468620 // Medtr8g465590 // Medtr4g114250 // Medtr7g106880 // Medtr7g050990 // Medt…
GO:0046906	F	tetrapyrrole binding	43	681	665	18883	0.0003	0.011	// Medtr3g058240 // Medtr5g014100 // Medtr2g061200 // Medtr3g467140 // Medtr7g092600 // Medtr5g070980 // Medtr6g017325 // Medtr5g074860 // Medtr0554s0020 // Medtr8g027040 // Medtr3g093530 // Medtr0026s0210 // Medtr4g029190 // Medtr3g073180 // Medtr3g463060 // Medtr6g462640 // Medtr2g029910 // Medtr8g020950 // Medtr3g014880 // Medtr3g058210 // Medtr3g058230 // Medtr3g020780 // Medtr5g059820 // Med…
GO:0043565	F	sequence-specific DNA binding	29	681	392	18883	0.0004	0.014	// Medtr7g110720 // Medtr3g106060 // Medtr2g038625 // Medtr2g075610 // Medtr7g029400 // Medtr1g111310 // Medtr7g109600 // Medtr5g067680 // Medtr2g075690 // Medtr1g013760 // Medtr8g092010 // Medtr7g073380 // Medtr0392s0020 // Medtr2g038580 // Medtr8g005750 // Medtr4g047800 // Medtr7g073430 // Medtr3g104750 // Medtr1g015140 // Medtr2g075700 // Medtr0002s1250 // Medtr2g088470 // Medtr1g094930 // Med…
GO:0016772	F	transferase activity, transferring phosphorus-containing groups	101	681	2009	18883	0.00055	0.018	// Medtr7g081780 // Medtr1g010260 // Medtr4g014070 // Medtr8g011370 // Medtr5g068260 // Medtr7g056647 // Medtr1g088935 // Medtr1g105615 // Medtr4g081730 // Medtr8g015100 // Medtr2g073650 // Medtr0189s0010 // Medtr7g116650 // Medtr8g468620 // Medtr8g465590 // Medtr4g114250 // Medtr7g050990 // Medtr1g077800 // Medtr3g077860 // Medtr2g081520 // Medtr3g113140 // Medtr3g031610 // Medtr2g095980 // Medt…
GO:0060089	F	molecular transducer activity	15	681	154	18883	0.00085	0.025	// Medtr3g092780 // Medtr5g055260 // Medtr5g091680 // Medtr1g067110 // Medtr4g061610 // Medtr2g095980 // Medtr5g014040 // Medtr5g036480 // Medtr4g122160 // Medtr4g051330 // Medtr4g061360 // Medtr3g088630 // Medtr0018s0230 // Medtr7g118260 // Medtr3g015490
GO:0004871	F	signal transducer activity	15	681	154	18883	0.00085	0.025	// Medtr3g092780 // Medtr5g055260 // Medtr5g091680 // Medtr1g067110 // Medtr4g061610 // Medtr2g095980 // Medtr5g014040 // Medtr5g036480 // Medtr4g122160 // Medtr4g051330 // Medtr4g061360 // Medtr3g088630 // Medtr0018s0230 // Medtr7g118260 // Medtr3g015490
GO:0000156	F	two-component response regulator activity	10	681	79	18883	0.001	0.029	// Medtr3g092780 // Medtr5g055260 // Medtr1g067110 // Medtr4g051330 // Medtr5g014040 // Medtr5g036480 // Medtr4g061360 // Medtr3g088630 // Medtr7g118260 // Medtr3g015490
GO:0009055	F	electron carrier activity	41	681	694	18883	0.0021	0.056	// Medtr3g058240 // Medtr2g061200 // Medtr3g467140 // Medtr7g092600 // Medtr5g070980 // Medtr6g017325 // Medtr0554s0020 // Medtr3g093530 // Medtr8g027040 // Medtr1g112050 // Medtr4g079110 // Medtr3g463060 // Medtr4g119040 // Medtr6g462640 // Medtr8g020950 // Medtr8g088830 // Medtr3g014880 // Medtr2g019900 // Medtr3g058210 // Medtr3g058230 // Medtr3g020780 // Medtr1g088910 // Medtr5g059820 // Medt…
GO:0004553	F	hydrolase activity, hydrolyzing O-glycosyl compounds	26	681	382	18883	0.0024	0.057	// Medtr6g088320 // Medtr5g062370 // Medtr1g077520 // Medtr4g066340 // Medtr7g084760 // Medtr1g088190 // Medtr2g022710 // Medtr1g106200 // Medtr2g094060 // Medtr8g017410 // Medtr7g051510 // Medtr8g016230 // Medtr1g015980 // Medtr5g013620 // Medtr7g086010 // Medtr1g015940 // Medtr1g106860 // Medtr2g034720 // Medtr2g098790 // Medtr6g078380 // Medtr0002s1060 // Medtr4g076255 // Medtr1g105535 // Medt…
GO:0005524	F	ATP binding	122	681	2625	18883	0.0024	0.057	// Medtr7g081780 // Medtr1g010260 // Medtr2g105830 // Medtr4g014070 // Medtr8g011370 // Medtr5g068260 // Medtr7g098300 // Medtr7g056647 // Medtr1g088935 // Medtr4g124050 // Medtr1g105615 // Medtr7g104110 // Medtr4g081730 // Medtr8g015100 // Medtr2g073650 // Medtr0189s0010 // Medtr7g116650 // Medtr8g468620 // Medtr8g465590 // Medtr4g114250 // Medtr7g106880 // Medtr7g050990 // Medtr1g077800 // Medt…
GO:0032559	F	adenyl ribonucleotide binding	122	681	2626	18883	0.0024	0.057	// Medtr7g081780 // Medtr1g010260 // Medtr2g105830 // Medtr4g014070 // Medtr8g011370 // Medtr5g068260 // Medtr7g098300 // Medtr7g056647 // Medtr1g088935 // Medtr4g124050 // Medtr1g105615 // Medtr7g104110 // Medtr4g081730 // Medtr8g015100 // Medtr2g073650 // Medtr0189s0010 // Medtr7g116650 // Medtr8g468620 // Medtr8g465590 // Medtr4g114250 // Medtr7g106880 // Medtr7g050990 // Medtr1g077800 // Medt…
GO:0016706	F	oxidoreductase activity, acting on paired donors, with incorporation or reduction of molecular oxygen, 2-oxoglutarate as one donor, and incorporation of one atom each of oxygen into both donors	17	681	211	18883	0.0027	0.061	// Medtr7g090520 // Medtr7g016090 // Medtr3g083370 // Medtr4g011720 // Medtr3g088565 // Medtr8g008930 // Medtr2g069020 // Medtr1g070100 // Medtr1g034120 // Medtr4g011690 // Medtr4g100590 // Medtr7g063730 // Medtr4g100600 // Medtr1g034060 // Medtr3g092890 // Medtr0009s0400 // Medtr5g048570
GO:0017076	F	purine nucleotide binding	136	681	2994	18883	0.0029	0.064	// Medtr7g081780 // Medtr8g027220 // Medtr1g010260 // Medtr2g105830 // Medtr4g014070 // Medtr8g011370 // Medtr5g068260 // Medtr7g098300 // Medtr2g044140 // Medtr5g089970 // Medtr1g088935 // Medtr4g124050 // Medtr1g105615 // Medtr5g005540 // Medtr7g104110 // Medtr4g081730 // Medtr8g015100 // Medtr2g073650 // Medtr0189s0010 // Medtr7g116650 // Medtr8g468620 // Medtr8g465590 // Medtr4g114250 // Medt…
GO:0016798	F	hydrolase activity, acting on glycosyl bonds	26	681	391	18883	0.0032	0.066	// Medtr6g088320 // Medtr5g062370 // Medtr1g077520 // Medtr4g066340 // Medtr7g084760 // Medtr1g088190 // Medtr2g022710 // Medtr1g106200 // Medtr2g094060 // Medtr8g017410 // Medtr7g051510 // Medtr8g016230 // Medtr1g015980 // Medtr5g013620 // Medtr7g086010 // Medtr1g015940 // Medtr1g106860 // Medtr2g034720 // Medtr2g098790 // Medtr6g078380 // Medtr0002s1060 // Medtr4g076255 // Medtr1g105535 // Medt…
GO:0050660	F	FAD binding	11	681	110	18883	0.0033	0.068	// Medtr3g073180 // Medtr2g044140 // Medtr3g437580 // Medtr5g005540 // Medtr4g126160 // Medtr2g030200 // Medtr2g034580 // Medtr4g126150 // Medtr2g043850 // Medtr2g031460 // Medtr5g059820
GO:0003700	F	transcription factor activity	38	681	667	18883	0.0053	0.1	// Medtr7g110720 // Medtr3g106060 // Medtr3g104750 // Medtr2g038625 // Medtr2g075610 // Medtr1g090290 // Medtr7g029400 // Medtr1g111310 // Medtr6g465530 // Medtr7g109600 // Medtr5g067680 // Medtr2g075690 // Medtr1g013760 // Medtr5g021270 // Medtr8g092010 // Medtr7g073380 // Medtr6g465420 // Medtr2g038580 // Medtr1g049140 // Medtr8g005750 // Medtr4g047800 // Medtr7g073430 // Medtr1g063850 // Medtr…
GO:0010333	F	terpene synthase activity	6	681	47	18883	0.01	0.19	// Medtr5g094530 // Medtr5g094620 // Medtr2g064425 // Medtr5g073260 // Medtr7g011663 // Medtr3g058160
GO:0004497	F	monooxygenase activity	5	681	35	18883	0.012	0.2	// Medtr3g437580 // Medtr2g043850 // Medtr2g044140 // Medtr2g087890 // Medtr3g467140
GO:0003993	F	acid phosphatase activity	5	681	35	18883	0.012	0.2	// Medtr3g083820 // Medtr1g052505 // Medtr8g005420 // Medtr3g074930 // Medtr1g060360
GO:0004857	F	enzyme inhibitor activity	20	681	308	18883	0.011	0.2	// Medtr6g065460 // Medtr4g099010 // Medtr1g088225 // Medtr3g106585 // Medtr1g083520 // Medtr8g104655 // Medtr4g035905 // Medtr1g088020 // Medtr7g077210 // Medtr6g066210 // Medtr6g059680 // Medtr8g042910 // Medtr6g044780 // Medtr7g077340 // Medtr7g050980 // Medtr4g122760 // Medtr1g054880 // Medtr6g078100 // Medtr7g108900 // Medtr4g035880
GO:0016835	F	carbon-oxygen lyase activity	10	681	114	18883	0.011	0.2	// Medtr5g094530 // Medtr8g069840 // Medtr7g102980 // Medtr5g094620 // Medtr2g064425 // Medtr5g073260 // Medtr7g011663 // Medtr3g058160 // Medtr4g087510 // Medtr8g064630
GO:0050662	F	coenzyme binding	15	681	211	18883	0.013	0.21	// Medtr3g073180 // Medtr4g082990 // Medtr8g069840 // Medtr2g044140 // Medtr3g437580 // Medtr7g090970 // Medtr2g030400 // Medtr5g005540 // Medtr4g126160 // Medtr2g030200 // Medtr2g034580 // Medtr4g126150 // Medtr2g043850 // Medtr2g031460 // Medtr5g059820
GO:0016684	F	oxidoreductase activity, acting on peroxide as acceptor	12	681	155	18883	0.014	0.22	// Medtr4g029200 // Medtr5g014100 // Medtr1g072570 // Medtr1g066710 // Medtr2g029910 // Medtr1g014210 // Medtr5g074860 // Medtr5g074740 // Medtr1g022970 // Medtr4g029190 // Medtr7g107520 // Medtr3g094650
GO:0004601	F	peroxidase activity	12	681	155	18883	0.014	0.22	// Medtr4g029200 // Medtr5g014100 // Medtr1g072570 // Medtr1g066710 // Medtr2g029910 // Medtr1g014210 // Medtr5g074860 // Medtr5g074740 // Medtr1g022970 // Medtr4g029190 // Medtr7g107520 // Medtr3g094650
GO:0032555	F	purine ribonucleotide binding	125	681	2875	18883	0.016	0.24	// Medtr7g081780 // Medtr8g027220 // Medtr1g010260 // Medtr2g105830 // Medtr4g014070 // Medtr8g011370 // Medtr5g068260 // Medtr7g098300 // Medtr7g056647 // Medtr5g089970 // Medtr1g088935 // Medtr4g124050 // Medtr1g105615 // Medtr7g104110 // Medtr4g081730 // Medtr8g015100 // Medtr2g073650 // Medtr0189s0010 // Medtr7g116650 // Medtr8g468620 // Medtr8g465590 // Medtr4g114250 // Medtr7g106880 // Medt…
GO:0032553	F	ribonucleotide binding	125	681	2875	18883	0.016	0.24	// Medtr7g081780 // Medtr8g027220 // Medtr1g010260 // Medtr2g105830 // Medtr4g014070 // Medtr8g011370 // Medtr5g068260 // Medtr7g098300 // Medtr7g056647 // Medtr5g089970 // Medtr1g088935 // Medtr4g124050 // Medtr1g105615 // Medtr7g104110 // Medtr4g081730 // Medtr8g015100 // Medtr2g073650 // Medtr0189s0010 // Medtr7g116650 // Medtr8g468620 // Medtr8g465590 // Medtr4g114250 // Medtr7g106880 // Medt…
GO:0016838	F	carbon-oxygen lyase activity, acting on phosphates	6	681	53	18883	0.016	0.24	// Medtr5g094530 // Medtr5g094620 // Medtr2g064425 // Medtr5g073260 // Medtr7g011663 // Medtr3g058160
GO:0016209	F	antioxidant activity	12	681	165	18883	0.021	0.3	// Medtr4g029200 // Medtr5g014100 // Medtr1g072570 // Medtr1g066710 // Medtr2g029910 // Medtr1g014210 // Medtr5g074860 // Medtr5g074740 // Medtr1g022970 // Medtr4g029190 // Medtr7g107520 // Medtr3g094650
GO:0030599	F	pectinesterase activity	12	681	169	18883	0.025	0.34	// Medtr4g099010 // Medtr1g054880 // Medtr1g083520 // Medtr8g104655 // Medtr4g035905 // Medtr1g088020 // Medtr8g042910 // Medtr7g050980 // Medtr4g122760 // Medtr1g088225 // Medtr7g108900 // Medtr4g035880
GO:0015035	F	protein disulfide oxidoreductase activity	8	681	96	18883	0.029	0.38	// Medtr4g079110 // Medtr1g088910 // Medtr4g119040 // Medtr7g108250 // Medtr4g119030 // Medtr4g119050 // Medtr2g019900 // Medtr7g108210
GO:0016887	F	ATPase activity	21	681	365	18883	0.03	0.39	// Medtr7g098300 // Medtr4g124050 // Medtr5g075960 // Medtr8g014360 // Medtr8g446010 // Medtr8g015970 // Medtr1g054935 // Medtr3g093430 // Medtr1g009760 // Medtr1g025075 // Medtr7g106880 // Medtr2g105190 // Medtr2g105830 // Medtr7g104130 // Medtr7g104110 // Medtr7g117500 // Medtr6g008820 // Medtr4g062540 // Medtr7g098320 // Medtr6g011310 // Medtr4g108153
GO:0048037	F	cofactor binding	22	681	389	18883	0.031	0.4	// Medtr1g099050 // Medtr4g117660 // Medtr3g465800 // Medtr4g117670 // Medtr2g031460 // Medtr3g073180 // Medtr4g082990 // Medtr2g044140 // Medtr7g090970 // Medtr4g126150 // Medtr6g012730 // Medtr8g069840 // Medtr5g059820 // Medtr5g005540 // Medtr2g030200 // Medtr2g043850 // Medtr3g437580 // Medtr3g096200 // Medtr2g030400 // Medtr2g034580 // Medtr2g008430 // Medtr4g126160
GO:0015036	F	disulfide oxidoreductase activity	8	681	98	18883	0.032	0.4	// Medtr4g079110 // Medtr1g088910 // Medtr4g119040 // Medtr7g108250 // Medtr4g119030 // Medtr4g119050 // Medtr2g019900 // Medtr7g108210
GO:0016667	F	oxidoreductase activity, acting on sulfur group of donors	9	681	123	18883	0.041	0.51	// Medtr4g079110 // Medtr1g088910 // Medtr4g119040 // Medtr7g108250 // Medtr4g119030 // Medtr4g119050 // Medtr2g034580 // Medtr2g019900 // Medtr7g108210
GO:0016614	F	oxidoreductase activity, acting on CH-OH group of donors	11	681	165	18883	0.044	0.53	// Medtr4g082990 // Medtr4g080823 // Medtr7g022440 // Medtr2g030400 // Medtr7g090970 // Medtr7g111760 // Medtr5g005540 // Medtr4g126160 // Medtr3g084500 // Medtr4g126150 // Medtr2g031460
GO:0016616	F	oxidoreductase activity, acting on the CH-OH group of donors, NAD or NADP as acceptor	8	681	112	18883	0.058	0.64	// Medtr4g082990 // Medtr7g022440 // Medtr7g090970 // Medtr7g111760 // Medtr2g030400 // Medtr3g084500 // Medtr4g126150 // Medtr4g126160
GO:0016757	F	transferase activity, transferring glycosyl groups	14	681	238	18883	0.058	0.64	// Medtr3g106780 // Medtr4g485590 // Medtr8g064880 // Medtr0288s0020 // Medtr8g088560 // Medtr5g032190 // Medtr6g014190 // Medtr1g090280 // Medtr6g011340 // Medtr4g124660 // Medtr2g014900 // Medtr8g009055 // Medtr8g008990 // Medtr6g014160
GO:0042626	F	ATPase activity, coupled to transmembrane movement of substances	11	681	173	18883	0.057	0.64	// Medtr2g105190 // Medtr4g124050 // Medtr5g075960 // Medtr8g446010 // Medtr8g015970 // Medtr3g093430 // Medtr1g009760 // Medtr2g105830 // Medtr7g117500 // Medtr6g008820 // Medtr6g011310
GO:0000166	F	nucleotide binding	164	681	4045	18883	0.055	0.64	// Medtr7g081780 // Medtr8g027220 // Medtr1g010260 // Medtr2g105830 // Medtr4g014070 // Medtr8g011370 // Medtr4g070080 // Medtr4g091760 // Medtr5g068260 // Medtr7g098300 // Medtr2g044140 // Medtr7g090970 // Medtr5g089970 // Medtr3g068155 // Medtr1g088935 // Medtr4g124050 // Medtr3g072130 // Medtr5g067250 // Medtr1g105615 // Medtr5g005540 // Medtr7g104110 // Medtr4g081730 // Medtr8g015100 // Medtr…
GO:0043492	F	ATPase activity, coupled to movement of substances	11	681	173	18883	0.057	0.64	// Medtr2g105190 // Medtr4g124050 // Medtr5g075960 // Medtr8g446010 // Medtr8g015970 // Medtr3g093430 // Medtr1g009760 // Medtr2g105830 // Medtr7g117500 // Medtr6g008820 // Medtr6g011310
GO:0004091	F	carboxylesterase activity	12	681	200	18883	0.068	0.72	// Medtr4g099010 // Medtr1g054880 // Medtr1g083520 // Medtr8g104655 // Medtr4g035905 // Medtr1g088020 // Medtr8g042910 // Medtr7g050980 // Medtr4g122760 // Medtr1g088225 // Medtr7g108900 // Medtr4g035880
GO:0016746	F	transferase activity, transferring acyl groups	14	681	245	18883	0.07	0.73	// Medtr4g104140 // Medtr1g076430 // Medtr4g086410 // Medtr8g095220 // Medtr2g096210 // Medtr8g035630 // Medtr4g415290 // Medtr4g062170 // Medtr3g448430 // Medtr1g086650 // Medtr7g024765 // Medtr1g115560 // Medtr5g071340 // Medtr4g007130
GO:0016758	F	transferase activity, transferring hexosyl groups	12	681	209	18883	0.086	0.86	// Medtr4g485590 // Medtr8g064880 // Medtr0288s0020 // Medtr8g088560 // Medtr6g014190 // Medtr1g090280 // Medtr6g011340 // Medtr4g124660 // Medtr2g014900 // Medtr8g009055 // Medtr8g008990 // Medtr6g014160
GO:0015405	F	P-P-bond-hydrolysis-driven transmembrane transporter activity	11	681	187	18883	0.086	0.86	// Medtr2g105190 // Medtr4g124050 // Medtr5g075960 // Medtr8g446010 // Medtr8g015970 // Medtr3g093430 // Medtr1g009760 // Medtr2g105830 // Medtr7g117500 // Medtr6g008820 // Medtr6g011310
GO:0015399	F	primary active transmembrane transporter activity	11	681	187	18883	0.086	0.86	// Medtr2g105190 // Medtr4g124050 // Medtr5g075960 // Medtr8g446010 // Medtr8g015970 // Medtr3g093430 // Medtr1g009760 // Medtr2g105830 // Medtr7g117500 // Medtr6g008820 // Medtr6g011310
GO:0016820	F	hydrolase activity, acting on acid anhydrides, catalyzing transmembrane movement of substances	11	681	188	18883	0.089	0.87	// Medtr2g105190 // Medtr4g124050 // Medtr5g075960 // Medtr8g446010 // Medtr8g015970 // Medtr3g093430 // Medtr1g009760 // Medtr2g105830 // Medtr7g117500 // Medtr6g008820 // Medtr6g011310
GO:0043169	F	cation binding	111	681	2989	18883	0.39	1	// Medtr1g010260 // Medtr3g103960 // Medtr2g096760 // Medtr3g106230 // Medtr2g008330 // Medtr7g063730 // Medtr8g064630 // Medtr8g069840 // Medtr4g007250 // Medtr4g117660 // Medtr3g463720 // Medtr2g087890 // Medtr3g074930 // Medtr3g005790 // Medtr2g084815 // Medtr7g011010 // Medtr8g020630 // Medtr1g035750 // Medtr8g079060 // Medtr8g103820 // Medtr8g092990 // Medtr2g020520 // Medtr5g081030 // Medtr…
GO:0008236	F	serine-type peptidase activity	7	681	231	18883	0.73	1	// Medtr4g021510 // Medtr8g033150 // Medtr2g042640 // Medtr1g095540 // Medtr2g009200 // Medtr7g097250 // Medtr7g013790
GO:0016741	F	transferase activity, transferring one-carbon groups	8	681	193	18883	0.4	1	// Medtr8g078490 // Medtr7g011990 // Medtr1g050220 // Medtr4g132360 // Medtr1g022420 // Medtr7g034345 // Medtr3g021440 // Medtr0591s0010
GO:0017171	F	serine hydrolase activity	7	681	231	18883	0.73	1	// Medtr4g021510 // Medtr8g033150 // Medtr2g042640 // Medtr1g095540 // Medtr2g009200 // Medtr7g097250 // Medtr7g013790
GO:0042578	F	phosphoric ester hydrolase activity	11	681	212	18883	0.16	1	// Medtr2g040500 // Medtr7g090530 // Medtr3g074930 // Medtr4g090525 // Medtr3g083820 // Medtr1g052505 // Medtr3g070720 // Medtr1g060360 // Medtr8g005420 // Medtr4g085800 // Medtr0015s0140
GO:0016818	F	hydrolase activity, acting on acid anhydrides, in phosphorus-containing anhydrides	36	681	1071	18883	0.69	1	// Medtr8g027220 // Medtr4g108153 // Medtr7g084480 // Medtr2g105830 // Medtr7g106880 // Medtr3g013790 // Medtr7g117500 // Medtr5g075960 // Medtr7g098320 // Medtr3g104480 // Medtr7g098300 // Medtr8g038815 // Medtr3g072130 // Medtr8g028500 // Medtr7g091290 // Medtr2g105190 // Medtr8g099065 // Medtr4g124050 // Medtr7g104130 // Medtr3g093430 // Medtr1g009760 // Medtr1g025075 // Medtr4g062540 // Medtr…
GO:0019829	F	cation-transporting ATPase activity	5	681	79	18883	0.17	1	// Medtr1g009760 // Medtr2g105830 // Medtr7g117500 // Medtr6g011310 // Medtr8g446010
GO:0022804	F	active transmembrane transporter activity	13	681	311	18883	0.34	1	// Medtr2g105190 // Medtr4g124050 // Medtr5g075960 // Medtr8g446010 // Medtr8g015970 // Medtr0039s0080 // Medtr3g093430 // Medtr1g009760 // Medtr2g105830 // Medtr7g117500 // Medtr6g008820 // Medtr6g027660 // Medtr6g011310
GO:0016817	F	hydrolase activity, acting on acid anhydrides	36	681	1086	18883	0.72	1	// Medtr8g027220 // Medtr4g108153 // Medtr7g084480 // Medtr2g105830 // Medtr7g106880 // Medtr3g013790 // Medtr7g117500 // Medtr5g075960 // Medtr7g098320 // Medtr3g104480 // Medtr7g098300 // Medtr8g038815 // Medtr3g072130 // Medtr8g028500 // Medtr7g091290 // Medtr2g105190 // Medtr8g099065 // Medtr4g124050 // Medtr7g104130 // Medtr3g093430 // Medtr1g009760 // Medtr1g025075 // Medtr4g062540 // Medtr…
GO:0005488	F	binding	468	681	13289	18883	0.83	1	// Medtr8g027220 // Medtr1g063970 // Medtr5g092210 // Medtr1g103490 // Medtr8g011370 // Medtr7g088940 // Medtr5g068260 // Medtr2g038625 // Medtr5g092960 // Medtr3g085630 // Medtr2g008330 // Medtr5g089970 // Medtr4g074440 // Medtr7g073430 // Medtr4g028360 // Medtr8g069840 // Medtr3g087330 // Medtr3g099090 // Medtr4g007250 // Medtr7g104110 // Medtr8g105590 // Medtr2g087890 // Medtr3g074930 // Medtr…
GO:0003677	F	DNA binding	69	681	1964	18883	0.61	1	// Medtr7g110720 // Medtr0063s0090 // Medtr0021s0240 // Medtr1g033620 // Medtr3g104750 // Medtr3g114920 // Medtr4g082290 // Medtr2g075610 // Medtr1g090290 // Medtr7g029400 // Medtr1g111310 // Medtr6g073013 // Medtr4g058930 // Medtr4g051538 // Medtr7g109600 // Medtr1g063850 // Medtr5g067680 // Medtr5g014040 // Medtr8g101650 // Medtr1g013760 // Medtr2g038625 // Medtr5g021270 // Medtr8g092010 // Med…
GO:0008168	F	methyltransferase activity	7	681	189	18883	0.53	1	// Medtr8g078490 // Medtr7g011990 // Medtr1g050220 // Medtr4g132360 // Medtr7g034345 // Medtr3g021440 // Medtr0591s0010
GO:0042623	F	ATPase activity, coupled	12	681	266	18883	0.26	1	// Medtr2g105190 // Medtr4g124050 // Medtr5g075960 // Medtr8g446010 // Medtr8g015970 // Medtr3g093430 // Medtr1g009760 // Medtr2g105830 // Medtr4g062540 // Medtr7g117500 // Medtr6g008820 // Medtr6g011310
GO:0016787	F	hydrolase activity	109	681	2748	18883	0.16	1	// Medtr8g027220 // Medtr0036s0050 // Medtr8g033150 // Medtr2g105830 // Medtr7g106880 // Medtr1g106200 // Medtr2g040500 // Medtr4g099010 // Medtr7g085180 // Medtr7g111050 // Medtr7g050980 // Medtr4g085800 // Medtr5g056160 // Medtr4g124050 // Medtr1g015980 // Medtr7g090530 // Medtr6g078380 // Medtr0002s1060 // Medtr4g076255 // Medtr3g074930 // Medtr1g088225 // Medtr1g088020 // Medtr5g075360 // Med…
GO:0016788	F	hydrolase activity, acting on ester bonds	24	681	602	18883	0.34	1	// Medtr8g104655 // Medtr1g052505 // Medtr3g070720 // Medtr4g122760 // Medtr8g005420 // Medtr2g040500 // Medtr4g099010 // Medtr3g083820 // Medtr8g042910 // Medtr7g050980 // Medtr4g085800 // Medtr5g056160 // Medtr1g054880 // Medtr4g035905 // Medtr4g090525 // Medtr1g060360 // Medtr3g074930 // Medtr7g108900 // Medtr4g035880 // Medtr7g090530 // Medtr1g088225 // Medtr1g083520 // Medtr1g088020 // Medtr…
GO:0022892	F	substrate-specific transporter activity	17	681	440	18883	0.42	1	// Medtr0018s0230 // Medtr2g030530 // Medtr8g446010 // Medtr1g022315 // Medtr1g009760 // Medtr2g105830 // Medtr1g028960 // Medtr6g011310 // Medtr4g064820 // Medtr4g083570 // Medtr7g117500 // Medtr1g028970 // Medtr4g131920 // Medtr6g027660 // Medtr8g088200 // Medtr3g463730 // Medtr3g116240
GO:0015075	F	ion transmembrane transporter activity	9	681	268	18883	0.63	1	// Medtr8g446010 // Medtr1g009760 // Medtr2g105830 // Medtr6g011310 // Medtr4g083570 // Medtr7g117500 // Medtr0018s0230 // Medtr8g088200 // Medtr3g463730
GO:0046983	F	protein dimerization activity	22	681	537	18883	0.31	1	// Medtr8g066770 // Medtr8g064700 // Medtr3g498695 // Medtr4g051538 // Medtr5g064950 // Medtr5g021270 // Medtr2g104550 // Medtr3g027650 // Medtr4g058930 // Medtr0392s0020 // Medtr5g014640 // Medtr5g037250 // Medtr8g093500 // Medtr4g094762 // Medtr5g017210 // Medtr3g028520 // Medtr2g093740 // Medtr5g039180 // Medtr4g097940 // Medtr1g106460 // Medtr4g097920 // Medtr5g014520
GO:0016791	F	phosphatase activity	9	681	165	18883	0.15	1	// Medtr2g040500 // Medtr7g090530 // Medtr3g074930 // Medtr3g083820 // Medtr1g052505 // Medtr4g090525 // Medtr1g060360 // Medtr8g005420 // Medtr0015s0140
GO:0070279	F	vitamin B6 binding	5	681	140	18883	0.57	1	// Medtr1g099050 // Medtr3g096200 // Medtr2g008430 // Medtr3g465800 // Medtr6g012730
GO:0016874	F	ligase activity	6	681	328	18883	0.98	1	// Medtr8g080880 // Medtr3g006730 // Medtr3g464580 // Medtr4g127790 // Medtr2g021255 // Medtr3g035970
GO:0016829	F	lyase activity	13	681	250	18883	0.13	1	// Medtr5g094530 // Medtr8g069840 // Medtr7g102980 // Medtr5g094620 // Medtr2g064425 // Medtr2g020990 // Medtr1g099050 // Medtr5g073260 // Medtr7g011663 // Medtr3g058160 // Medtr2g092930 // Medtr4g087510 // Medtr8g064630
GO:0008270	F	zinc ion binding	25	681	1387	18883	1	1	// Medtr3g103960 // Medtr8g092990 // Medtr2g020520 // Medtr5g071340 // Medtr3g106230 // Medtr5g087710 // Medtr2g084815 // Medtr5g092790 // Medtr2g096760 // Medtr8g093010 // Medtr4g086410 // Medtr8g092970 // Medtr1g106100 // Medtr4g124390 // Medtr8g447290 // Medtr1g090480 // Medtr8g064630 // Medtr4g104140 // Medtr8g447230 // Medtr8g018790 // Medtr3g463720 // Medtr1g094930 // Medtr3g005790 // Medtr…
GO:0005509	F	calcium ion binding	12	681	296	18883	0.39	1	// Medtr3g098350 // Medtr8g038150 // Medtr1g019600 // Medtr7g052820 // Medtr1g010260 // Medtr3g098320 // Medtr1g019670 // Medtr3g070720 // Medtr7g011010 // Medtr1g019590 // Medtr1g019660 // Medtr8g038170
GO:0005507	F	copper ion binding	7	681	135	18883	0.23	1	// Medtr4g007250 // Medtr3g099540 // Medtr2g008330 // Medtr8g088830 // Medtr4g064530 // Medtr4g117660 // Medtr4g117670
GO:0016747	F	transferase activity, transferring acyl groups other than amino-acyl groups	11	681	200	18883	0.12	1	// Medtr4g104140 // Medtr1g076430 // Medtr4g086410 // Medtr2g096210 // Medtr8g095220 // Medtr4g062170 // Medtr8g035630 // Medtr7g024765 // Medtr1g115560 // Medtr5g071340 // Medtr4g007130
GO:0022891	F	substrate-specific transmembrane transporter activity	14	681	395	18883	0.56	1	// Medtr0018s0230 // Medtr8g446010 // Medtr1g022315 // Medtr1g009760 // Medtr2g105830 // Medtr6g011310 // Medtr4g064820 // Medtr4g083570 // Medtr7g117500 // Medtr4g131920 // Medtr6g027660 // Medtr8g088200 // Medtr3g463730 // Medtr3g116240
GO:0022890	F	inorganic cation transmembrane transporter activity	5	681	124	18883	0.47	1	// Medtr4g083570 // Medtr8g088200 // Medtr2g105830 // Medtr3g463730 // Medtr8g446010
GO:0005215	F	transporter activity	27	681	748	18883	0.53	1	// Medtr0039s0080 // Medtr2g105830 // Medtr7g117500 // Medtr5g075960 // Medtr3g117090 // Medtr3g463730 // Medtr2g101370 // Medtr2g030530 // Medtr2g098070 // Medtr4g083570 // Medtr1g028970 // Medtr4g131920 // Medtr0018s0230 // Medtr1g022315 // Medtr2g105190 // Medtr4g124050 // Medtr3g093430 // Medtr1g009760 // Medtr3g116240 // Medtr8g088200 // Medtr8g446010 // Medtr8g015970 // Medtr1g028960 // Med…
GO:0008289	F	lipid binding	8	681	146	18883	0.17	1	// Medtr4g028360 // Medtr2g030530 // Medtr1g103490 // Medtr1g028970 // Medtr1g028960 // Medtr8g008860 // Medtr8g038150 // Medtr8g038170
GO:0004866	F	endopeptidase inhibitor activity	8	681	136	18883	0.13	1	// Medtr6g065460 // Medtr6g059680 // Medtr3g106585 // Medtr7g077210 // Medtr6g066210 // Medtr6g044780 // Medtr7g077340 // Medtr6g078100
GO:0046872	F	metal ion binding	110	681	2983	18883	0.42	1	// Medtr1g010260 // Medtr3g103960 // Medtr2g096760 // Medtr3g106230 // Medtr2g008330 // Medtr7g063730 // Medtr8g064630 // Medtr8g069840 // Medtr4g007250 // Medtr4g117660 // Medtr3g463720 // Medtr2g087890 // Medtr3g074930 // Medtr3g005790 // Medtr2g084815 // Medtr7g011010 // Medtr8g020630 // Medtr1g035750 // Medtr8g079060 // Medtr8g103820 // Medtr8g092990 // Medtr2g020520 // Medtr5g081030 // Medtr…
GO:0016853	F	isomerase activity	5	681	190	18883	0.81	1	// Medtr5g009160 // Medtr6g093100 // Medtr1g013820 // Medtr1g085560 // Medtr8g096880
GO:0005515	F	protein binding	155	681	5284	18883	1	1	// Medtr7g081780 // Medtr1g063970 // Medtr3g085630 // Medtr1g010260 // Medtr8g064700 // Medtr4g051715 // Medtr3g087325 // Medtr5g017210 // Medtr5g086600 // Medtr7g088940 // Medtr4g081230 // Medtr2g096760 // Medtr4g016850 // Medtr7g114700 // Medtr5g092960 // Medtr5g092210 // Medtr5g032960 // Medtr4g074440 // Medtr6g082180 // Medtr3g087330 // Medtr3g099090 // Medtr3g058820 // Medtr6g075780 // Medtr…
GO:0008233	F	peptidase activity	16	681	505	18883	0.73	1	// Medtr3g104480 // Medtr7g111050 // Medtr1g018840 // Medtr0036s0050 // Medtr2g042640 // Medtr8g033150 // Medtr5g075360 // Medtr0036s0070 // Medtr2g016050 // Medtr4g021510 // Medtr2g016180 // Medtr1g095540 // Medtr8g018790 // Medtr2g009200 // Medtr7g097250 // Medtr7g013790
GO:0003682	F	chromatin binding	14	681	288	18883	0.17	1	// Medtr5g009460 // Medtr4g082290 // Medtr8g101650 // Medtr0063s0090 // Medtr1g100667 // Medtr4g082230 // Medtr8g077390 // Medtr1g017000 // Medtr5g020540 // Medtr2g099740 // Medtr8g077380 // Medtr8g077420 // Medtr8g073050 // Medtr3g111920
GO:0030170	F	pyridoxal phosphate binding	5	681	140	18883	0.57	1	// Medtr1g099050 // Medtr3g096200 // Medtr2g008430 // Medtr3g465800 // Medtr6g012730
GO:0004175	F	endopeptidase activity	8	681	305	18883	0.86	1	// Medtr3g104480 // Medtr0036s0050 // Medtr2g042640 // Medtr8g033150 // Medtr5g075360 // Medtr0036s0070 // Medtr2g016050 // Medtr7g097250
GO:0003676	F	nucleic acid binding	75	681	3032	18883	1	1	// Medtr7g110720 // Medtr0063s0090 // Medtr0021s0240 // Medtr1g033620 // Medtr6g073013 // Medtr3g114920 // Medtr4g082290 // Medtr2g075610 // Medtr1g090290 // Medtr7g029400 // Medtr1g111310 // Medtr4g070080 // Medtr3g103960 // Medtr4g058930 // Medtr4g051538 // Medtr7g109600 // Medtr1g063850 // Medtr5g067680 // Medtr5g014040 // Medtr8g101650 // Medtr1g013760 // Medtr2g038625 // Medtr5g021270 // Med…
GO:0030246	F	carbohydrate binding	5	681	78	18883	0.16	1	// Medtr7g088740 // Medtr6g011560 // Medtr8g016230 // Medtr2g094060 // Medtr6g032880
GO:0019842	F	vitamin binding	6	681	174	18883	0.6	1	// Medtr8g069840 // Medtr1g099050 // Medtr3g096200 // Medtr6g012730 // Medtr3g465800 // Medtr2g008430
GO:0016462	F	pyrophosphatase activity	35	681	1061	18883	0.73	1	// Medtr8g027220 // Medtr4g108153 // Medtr7g084480 // Medtr2g105830 // Medtr7g106880 // Medtr3g013790 // Medtr7g117500 // Medtr5g075960 // Medtr7g098320 // Medtr3g104480 // Medtr7g098300 // Medtr8g038815 // Medtr3g072130 // Medtr8g028500 // Medtr7g091290 // Medtr2g105190 // Medtr8g099065 // Medtr4g124050 // Medtr7g104130 // Medtr3g093430 // Medtr1g009760 // Medtr1g025075 // Medtr4g062540 // Medtr…
GO:0022857	F	transmembrane transporter activity	21	681	567	18883	0.48	1	// Medtr2g105190 // Medtr0018s0230 // Medtr4g124050 // Medtr5g075960 // Medtr8g446010 // Medtr8g015970 // Medtr0039s0080 // Medtr3g093430 // Medtr1g009760 // Medtr2g105830 // Medtr6g011310 // Medtr4g064820 // Medtr4g083570 // Medtr7g117500 // Medtr6g008820 // Medtr1g022315 // Medtr4g131920 // Medtr6g027660 // Medtr8g088200 // Medtr3g463730 // Medtr3g116240
GO:0008324	F	cation transmembrane transporter activity	8	681	209	18883	0.49	1	// Medtr8g446010 // Medtr1g009760 // Medtr2g105830 // Medtr3g463730 // Medtr4g083570 // Medtr7g117500 // Medtr8g088200 // Medtr6g011310
GO:0042625	F	ATPase activity, coupled to transmembrane movement of ions	5	681	79	18883	0.17	1	// Medtr1g009760 // Medtr2g105830 // Medtr7g117500 // Medtr6g011310 // Medtr8g446010
GO:0030234	F	enzyme regulator activity	20	681	413	18883	0.12	1	// Medtr6g065460 // Medtr4g099010 // Medtr1g088225 // Medtr3g106585 // Medtr1g083520 // Medtr8g104655 // Medtr4g035905 // Medtr1g088020 // Medtr7g077210 // Medtr6g066210 // Medtr6g059680 // Medtr8g042910 // Medtr6g044780 // Medtr7g077340 // Medtr7g050980 // Medtr4g122760 // Medtr1g054880 // Medtr6g078100 // Medtr7g108900 // Medtr4g035880
GO:0017111	F	nucleoside-triphosphatase activity	34	681	1048	18883	0.76	1	// Medtr8g027220 // Medtr4g108153 // Medtr2g105830 // Medtr7g106880 // Medtr3g013790 // Medtr7g117500 // Medtr5g075960 // Medtr7g098320 // Medtr3g104480 // Medtr7g098300 // Medtr8g038815 // Medtr3g072130 // Medtr8g028500 // Medtr7g091290 // Medtr2g105190 // Medtr8g099065 // Medtr4g124050 // Medtr7g104130 // Medtr3g093430 // Medtr1g009760 // Medtr1g025075 // Medtr4g062540 // Medtr7g104110 // Medtr…
GO:0030414	F	peptidase inhibitor activity	8	681	136	18883	0.13	1	// Medtr6g065460 // Medtr6g059680 // Medtr3g106585 // Medtr7g077210 // Medtr6g066210 // Medtr6g044780 // Medtr7g077340 // Medtr6g078100
GO:0043167	F	ion binding	111	681	2992	18883	0.39	1	// Medtr1g010260 // Medtr3g103960 // Medtr2g096760 // Medtr3g106230 // Medtr2g008330 // Medtr7g063730 // Medtr8g064630 // Medtr8g069840 // Medtr4g007250 // Medtr4g117660 // Medtr3g463720 // Medtr2g087890 // Medtr3g074930 // Medtr3g005790 // Medtr2g084815 // Medtr7g011010 // Medtr8g020630 // Medtr1g035750 // Medtr8g079060 // Medtr8g103820 // Medtr8g092990 // Medtr2g020520 // Medtr5g081030 // Medtr…
GO:0070011	F	peptidase activity, acting on L-amino acid peptides	16	681	499	18883	0.71	1	// Medtr3g104480 // Medtr7g111050 // Medtr1g018840 // Medtr0036s0050 // Medtr2g042640 // Medtr8g033150 // Medtr5g075360 // Medtr0036s0070 // Medtr2g016050 // Medtr4g021510 // Medtr2g016180 // Medtr1g095540 // Medtr8g018790 // Medtr2g009200 // Medtr7g097250 // Medtr7g013790
GO:0046914	F	transition metal ion binding	88	681	2411	18883	0.47	1	// Medtr3g103960 // Medtr2g096760 // Medtr3g106230 // Medtr2g008330 // Medtr7g063730 // Medtr8g064630 // Medtr4g007250 // Medtr4g117660 // Medtr3g463720 // Medtr2g087890 // Medtr3g005790 // Medtr2g084815 // Medtr8g020630 // Medtr1g035750 // Medtr8g079060 // Medtr8g092990 // Medtr2g020520 // Medtr5g081030 // Medtr5g074860 // Medtr8g078490 // Medtr1g034060 // Medtr4g117670 // Medtr0026s0210 // Medt…
GO:0016021	C	integral to membrane	18	681	441	18883	0.34	1	// Medtr6g034015 // Medtr4g124050 // Medtr5g075960 // Medtr8g446010 // Medtr8g015970 // Medtr3g093430 // Medtr1g009760 // Medtr2g105190 // Medtr2g105830 // Medtr8g012595 // Medtr2g045780 // Medtr4g083570 // Medtr7g117500 // Medtr6g008820 // Medtr4g115390 // Medtr4g131920 // Medtr6g011310 // Medtr4g064025
GO:0016020	C	membrane	41	681	1174	18883	0.61	1	// Medtr1g076430 // Medtr3g098350 // Medtr0039s0080 // Medtr2g105830 // Medtr4g062170 // Medtr5g075960 // Medtr4g115390 // Medtr1g115560 // Medtr3g463730 // Medtr3g104480 // Medtr2g101370 // Medtr2g044140 // Medtr4g078200 // Medtr2g098070 // Medtr4g083570 // Medtr4g131920 // Medtr0018s0230 // Medtr1g022315 // Medtr3g093430 // Medtr2g105190 // Medtr1g009760 // Medtr4g124050 // Medtr8g008860 // Med…
GO:0032991	C	macromolecular complex	6	681	1039	18883	1	1	// Medtr1g070440 // Medtr8g008860 // Medtr7g090970 // Medtr2g016050 // Medtr0082s0040 // Medtr7g091290
GO:0044422	C	organelle part	7	681	498	18883	1	1	// Medtr1g070440 // Medtr2g044140 // Medtr2g098070 // Medtr2g030200 // Medtr2g043850 // Medtr0082s0040 // Medtr7g091290
GO:0043231	C	intracellular membrane-bounded organelle	14	681	777	18883	1	1	// Medtr4g104140 // Medtr3g092330 // Medtr2g044140 // Medtr2g038625 // Medtr5g021270 // Medtr2g098070 // Medtr1g070440 // Medtr8g078490 // Medtr1g061170 // Medtr0392s0020 // Medtr2g038580 // Medtr2g088470 // Medtr2g043850 // Medtr4g047800
GO:0044424	C	intracellular part	29	681	1918	18883	1	1	// Medtr2g038625 // Medtr2g030200 // Medtr1g028960 // Medtr2g030530 // Medtr2g044140 // Medtr5g021270 // Medtr7g090970 // Medtr2g098070 // Medtr2g016050 // Medtr0392s0020 // Medtr2g038580 // Medtr1g028970 // Medtr8g077570 // Medtr4g047800 // Medtr1g070440 // Medtr8g008860 // Medtr4g127790 // Medtr2g088470 // Medtr2g043850 // Medtr4g104140 // Medtr3g106780 // Medtr3g092330 // Medtr3g006730 // Medt…
GO:0043229	C	intracellular organelle	17	681	1353	18883	1	1	// Medtr4g104140 // Medtr3g092330 // Medtr2g044140 // Medtr2g038625 // Medtr5g021270 // Medtr2g098070 // Medtr1g070440 // Medtr8g078490 // Medtr1g061170 // Medtr0392s0020 // Medtr2g038580 // Medtr2g030200 // Medtr2g088470 // Medtr2g043850 // Medtr0082s0040 // Medtr7g091290 // Medtr4g047800
GO:0005622	C	intracellular	32	681	2316	18883	1	1	// Medtr8g027220 // Medtr3g114920 // Medtr2g030200 // Medtr2g038625 // Medtr3g117090 // Medtr1g028960 // Medtr2g030530 // Medtr2g044140 // Medtr5g021270 // Medtr7g090970 // Medtr2g098070 // Medtr2g016050 // Medtr0392s0020 // Medtr2g038580 // Medtr1g028970 // Medtr8g077570 // Medtr4g047800 // Medtr1g070440 // Medtr8g008860 // Medtr4g127790 // Medtr2g088470 // Medtr2g043850 // Medtr4g104140 // Medt…
GO:0043227	C	membrane-bounded organelle	15	681	788	18883	1	1	// Medtr4g104140 // Medtr3g092330 // Medtr2g044140 // Medtr2g038625 // Medtr5g021270 // Medtr2g098070 // Medtr1g070440 // Medtr8g078490 // Medtr1g061170 // Medtr0392s0020 // Medtr2g038580 // Medtr2g030200 // Medtr2g088470 // Medtr2g043850 // Medtr4g047800
GO:0044425	C	membrane part	21	681	589	18883	0.55	1	// Medtr6g034015 // Medtr4g124050 // Medtr2g044140 // Medtr8g446010 // Medtr8g015970 // Medtr3g093430 // Medtr1g009760 // Medtr2g105190 // Medtr2g105830 // Medtr8g012595 // Medtr2g045780 // Medtr8g008860 // Medtr4g083570 // Medtr5g075960 // Medtr7g117500 // Medtr6g008820 // Medtr4g115390 // Medtr4g131920 // Medtr2g043850 // Medtr6g011310 // Medtr4g064025
GO:0044444	C	cytoplasmic part	6	681	589	18883	1	1	// Medtr2g044140 // Medtr8g008860 // Medtr7g090970 // Medtr2g098070 // Medtr2g043850 // Medtr0082s0040
GO:0031224	C	intrinsic to membrane	20	681	447	18883	0.2	1	// Medtr6g034015 // Medtr4g124050 // Medtr2g044140 // Medtr8g446010 // Medtr8g015970 // Medtr3g093430 // Medtr1g009760 // Medtr2g105190 // Medtr2g105830 // Medtr8g012595 // Medtr2g045780 // Medtr4g083570 // Medtr5g075960 // Medtr7g117500 // Medtr6g008820 // Medtr4g115390 // Medtr4g131920 // Medtr2g043850 // Medtr6g011310 // Medtr4g064025
GO:0005737	C	cytoplasm	15	681	860	18883	1	1	// Medtr3g106780 // Medtr2g030530 // Medtr2g044140 // Medtr3g006730 // Medtr8g008860 // Medtr7g090970 // Medtr2g098070 // Medtr4g127790 // Medtr1g028960 // Medtr1g028970 // Medtr2g034580 // Medtr0082s0040 // Medtr8g077570 // Medtr2g043850 // Medtr4g064025
GO:0044464	C	cell part	67	681	3265	18883	1	1	// Medtr4g062170 // Medtr3g098350 // Medtr8g027220 // Medtr3g114920 // Medtr1g076430 // Medtr0039s0080 // Medtr2g105830 // Medtr8g078490 // Medtr5g075960 // Medtr4g115390 // Medtr2g038625 // Medtr3g117090 // Medtr3g463730 // Medtr3g104480 // Medtr1g028960 // Medtr2g101370 // Medtr2g030530 // Medtr2g044140 // Medtr5g021270 // Medtr7g090970 // Medtr2g098070 // Medtr2g030200 // Medtr2g016050 // Medt…
GO:0005623	C	cell	67	681	3265	18883	1	1	// Medtr4g062170 // Medtr3g098350 // Medtr8g027220 // Medtr3g114920 // Medtr1g076430 // Medtr0039s0080 // Medtr2g105830 // Medtr8g078490 // Medtr5g075960 // Medtr4g115390 // Medtr2g038625 // Medtr3g117090 // Medtr3g463730 // Medtr3g104480 // Medtr1g028960 // Medtr2g101370 // Medtr2g030530 // Medtr2g044140 // Medtr5g021270 // Medtr7g090970 // Medtr2g098070 // Medtr2g030200 // Medtr2g016050 // Medt…
GO:0005634	C	nucleus	11	681	628	18883	1	1	// Medtr4g104140 // Medtr3g092330 // Medtr2g038625 // Medtr5g021270 // Medtr1g070440 // Medtr8g078490 // Medtr1g061170 // Medtr0392s0020 // Medtr2g038580 // Medtr2g088470 // Medtr4g047800
GO:0043226	C	organelle	17	681	1353	18883	1	1	// Medtr4g104140 // Medtr3g092330 // Medtr2g044140 // Medtr2g038625 // Medtr5g021270 // Medtr2g098070 // Medtr1g070440 // Medtr8g078490 // Medtr1g061170 // Medtr0392s0020 // Medtr2g038580 // Medtr2g030200 // Medtr2g088470 // Medtr2g043850 // Medtr0082s0040 // Medtr7g091290 // Medtr4g047800
GO:0005576	C	extracellular region	7	681	179	18883	0.47	1	// Medtr4g052780 // Medtr7g077210 // Medtr2g008330 // Medtr4g064530 // Medtr7g077340 // Medtr8g020630 // Medtr0118s0070
GO:0044446	C	intracellular organelle part	7	681	498	18883	1	1	// Medtr1g070440 // Medtr2g044140 // Medtr2g098070 // Medtr2g030200 // Medtr2g043850 // Medtr0082s0040 // Medtr7g091290

## Sheet: Mt 10xC upregulated GO enrichme
GO_acc	term_type	Term	queryitem	querytotal	bgitem	bgtotal	pvalue	FDR	entries
GO:0055114	P	oxidation reduction	106	770	1527	18883	1.4e-07	5.8e-05	// Medtr5g045770 // Medtr8g098435 // Medtr4g117610 // Medtr4g074995 // Medtr6g041980 // Medtr5g014850 // Medtr4g015790 // Medtr6g015910 // Medtr4g114220 // Medtr5g031300 // Medtr8g104100 // Medtr1g101770 // Medtr4g087110 // Medtr4g051622 // Medtr7g068650 // Medtr8g091690 // Medtr8g093930 // Medtr5g031390 // Medtr3g078550 // Medtr4g074990 // Medtr1g086490 // Medtr5g031250 // Medtr1g031710 // Medtr…
GO:0008152	P	metabolic process	418	770	8462	18883	1.5e-07	5.8e-05	// Medtr1g067180 // Medtr5g036290 // Medtr2g015050 // Medtr5g088230 // Medtr4g117610 // Medtr4g128570 // Medtr4g015790 // Medtr4g046113 // Medtr6g015910 // Medtr5g007717 // Medtr1g074230 // Medtr5g007713 // Medtr4g028130 // Medtr8g015940 // Medtr4g036090 // Medtr3g006740 // Medtr4g087110 // Medtr2g059460 // Medtr1g043350 // Medtr2g014470 // Medtr8g093930 // Medtr3g028650 // Medtr4g069070 // Medtr…
GO:0009607	P	response to biotic stimulus	9	770	26	18883	5.9e-06	0.0012	// Medtr2g035190 // Medtr4g120970 // Medtr4g120940 // Medtr2g035220 // Medtr2g035170 // Medtr6g033450 // Medtr1g080780 // Medtr2g035150 // Medtr2g435310
GO:0006979	P	response to oxidative stress	21	770	155	18883	5.7e-06	0.0012	// Medtr1g066380 // Medtr1g054205 // Medtr1g086490 // Medtr3g466180 // Medtr1g086320 // Medtr2g008710 // Medtr4g114220 // Medtr3g094630 // Medtr1g009750 // Medtr2g008730 // Medtr4g122640 // Medtr5g083860 // Medtr4g029170 // Medtr4g074980 // Medtr8g098410 // Medtr5g017850 // Medtr4g083710 // Medtr1g066640 // Medtr4g074995 // Medtr4g029180 // Medtr4g074990
GO:0042221	P	response to chemical stimulus	26	770	238	18883	1.6e-05	0.0025	// Medtr1g054205 // Medtr8g098410 // Medtr6g004220 // Medtr1g009750 // Medtr1g066640 // Medtr7g087410 // Medtr5g083860 // Medtr4g074980 // Medtr4g114220 // Medtr3g099700 // Medtr3g466180 // Medtr4g083710 // Medtr1g066380 // Medtr5g032720 // Medtr4g074995 // Medtr4g029180 // Medtr4g074990 // Medtr1g086490 // Medtr1g086320 // Medtr2g008710 // Medtr3g094630 // Medtr1g044210 // Medtr2g008730 // Medtr…
GO:0009308	P	amine metabolic process	28	770	371	18883	0.0022	0.18	// Medtr8g028600 // Medtr6g072080 // Medtr4g117610 // Medtr1g062620 // Medtr3g110320 // Medtr3g073470 // Medtr4g020110 // Medtr4g120810 // Medtr5g011060 // Medtr4g055310 // Medtr3g006740 // Medtr7g106830 // Medtr5g068710 // Medtr1g062650 // Medtr7g110780 // Medtr1g083370 // Medtr3g103580 // Medtr3g110065 // Medtr5g028360 // Medtr7g098700 // Medtr2g099470 // Medtr7g006450 // Medtr4g132250 // Medtr…
GO:0009312	P	oligosaccharide biosynthetic process	5	770	20	18883	0.0025	0.18	// Medtr5g063080 // Medtr8g087930 // Medtr4g036090 // Medtr8g090330 // Medtr3g091010
GO:0005992	P	trehalose biosynthetic process	5	770	18	18883	0.0017	0.18	// Medtr5g063080 // Medtr8g087930 // Medtr4g036090 // Medtr8g090330 // Medtr3g091010
GO:0005991	P	trehalose metabolic process	5	770	19	18883	0.0021	0.18	// Medtr5g063080 // Medtr8g087930 // Medtr4g036090 // Medtr8g090330 // Medtr3g091010
GO:0016138	P	glycoside biosynthetic process	5	770	20	18883	0.0025	0.18	// Medtr5g063080 // Medtr8g087930 // Medtr4g036090 // Medtr8g090330 // Medtr3g091010
GO:0046351	P	disaccharide biosynthetic process	5	770	20	18883	0.0025	0.18	// Medtr5g063080 // Medtr8g087930 // Medtr4g036090 // Medtr8g090330 // Medtr3g091010
GO:0006519	P	cellular amino acid and derivative metabolic process	28	770	384	18883	0.0035	0.23	// Medtr8g028600 // Medtr3g093980 // Medtr6g072080 // Medtr4g120810 // Medtr1g062620 // Medtr3g073470 // Medtr4g020110 // Medtr5g011060 // Medtr4g055310 // Medtr3g006740 // Medtr7g106830 // Medtr1g115820 // Medtr5g068710 // Medtr1g062650 // Medtr1g083370 // Medtr3g103580 // Medtr3g110065 // Medtr5g028360 // Medtr4g019225 // Medtr7g098700 // Medtr7g006450 // Medtr7g113890 // Medtr4g132250 // Medtr…
GO:0005975	P	carbohydrate metabolic process	46	770	742	18883	0.0047	0.28	// Medtr3g080810 // Medtr7g087890 // Medtr4g066240 // Medtr8g096880 // Medtr5g043550 // Medtr7g074570 // Medtr4g076430 // Medtr5g032570 // Medtr1457s0010 // Medtr2g034090 // Medtr4g128400 // Medtr4g128570 // Medtr3g110320 // Medtr7g110780 // Medtr4g066630 // Medtr4g099110 // Medtr8g087930 // Medtr2g081160 // Medtr4g036090 // Medtr4g088155 // Medtr8g028225 // Medtr1g086390 // Medtr3g086750 // Medt…
GO:0006520	P	cellular amino acid metabolic process	23	770	306	18883	0.0055	0.31	// Medtr8g028600 // Medtr6g072080 // Medtr4g120810 // Medtr1g062620 // Medtr3g073470 // Medtr4g020110 // Medtr4g055310 // Medtr3g006740 // Medtr7g106830 // Medtr5g068710 // Medtr1g062650 // Medtr1g083370 // Medtr3g103580 // Medtr3g110065 // Medtr5g028360 // Medtr7g098700 // Medtr7g006450 // Medtr4g123810 // Medtr1g064090 // Medtr5g098720 // Medtr1g081640 // Medtr4g092590 // Medtr4g132250
GO:0044262	P	cellular carbohydrate metabolic process	17	770	204	18883	0.0064	0.33	// Medtr2g034090 // Medtr7g087890 // Medtr1g061050 // Medtr8g096880 // Medtr6g089480 // Medtr7g074570 // Medtr5g012390 // Medtr8g087930 // Medtr5g032570 // Medtr4g036090 // Medtr3g091010 // Medtr1g091040 // Medtr8g028225 // Medtr4g069070 // Medtr3g085850 // Medtr5g063080 // Medtr8g090330
GO:0044106	P	cellular amine metabolic process	24	770	333	18883	0.0074	0.37	// Medtr8g028600 // Medtr6g072080 // Medtr4g120810 // Medtr1g062620 // Medtr3g073470 // Medtr4g020110 // Medtr5g011060 // Medtr4g055310 // Medtr3g006740 // Medtr7g106830 // Medtr5g068710 // Medtr1g062650 // Medtr1g083370 // Medtr3g103580 // Medtr3g110065 // Medtr5g028360 // Medtr7g098700 // Medtr7g006450 // Medtr4g132250 // Medtr1g064090 // Medtr5g098720 // Medtr1g081640 // Medtr4g092590 // Medtr…
GO:0016052	P	carbohydrate catabolic process	10	770	95	18883	0.0082	0.38	// Medtr3g110320 // Medtr7g110780 // Medtr4g099110 // Medtr2g099470 // Medtr7g074570 // Medtr5g012390 // Medtr1g061050 // Medtr5g032570 // Medtr2g020240 // Medtr1g091040
GO:0009311	P	oligosaccharide metabolic process	5	770	30	18883	0.011	0.42	// Medtr5g063080 // Medtr8g087930 // Medtr4g036090 // Medtr8g090330 // Medtr3g091010
GO:0005984	P	disaccharide metabolic process	5	770	30	18883	0.011	0.42	// Medtr5g063080 // Medtr8g087930 // Medtr4g036090 // Medtr8g090330 // Medtr3g091010
GO:0016137	P	glycoside metabolic process	5	770	30	18883	0.011	0.42	// Medtr5g063080 // Medtr8g087930 // Medtr4g036090 // Medtr8g090330 // Medtr3g091010
GO:0000272	P	polysaccharide catabolic process	5	770	29	18883	0.0099	0.42	// Medtr3g110320 // Medtr7g110780 // Medtr2g020240 // Medtr4g099110 // Medtr2g099470
GO:0006066	P	alcohol metabolic process	13	770	169	18883	0.027	0.97	// Medtr7g087890 // Medtr8g096880 // Medtr6g089480 // Medtr7g074570 // Medtr5g012390 // Medtr1g061050 // Medtr5g032570 // Medtr1g101770 // Medtr1g091040 // Medtr4g069070 // Medtr5g011060 // Medtr6g041980 // Medtr3g085850
GO:0080090	P	regulation of primary metabolic process	59	770	1173	18883	0.063	1	// Medtr6g037610 // Medtr7g096810 // Medtr7g096830 // Medtr3g096920 // Medtr7g096750 // Medtr8g096730 // Medtr5g008790 // Medtr3g088485 // Medtr4g109830 // Medtr2g015050 // Medtr8g020510 // Medtr5g015680 // Medtr5g088230 // Medtr1g069960 // Medtr1g069940 // Medtr4g007060 // Medtr1g069945 // Medtr3g095190 // Medtr1g070020 // Medtr2g461760 // Medtr3g084980 // Medtr3g080100 // Medtr6g012670 // Medtr…
GO:0019222	P	regulation of metabolic process	60	770	1229	18883	0.093	1	// Medtr6g037610 // Medtr7g096810 // Medtr7g096830 // Medtr3g096920 // Medtr7g096750 // Medtr8g096730 // Medtr5g008790 // Medtr3g088485 // Medtr4g109830 // Medtr2g015050 // Medtr8g020510 // Medtr5g015680 // Medtr5g088230 // Medtr1g069960 // Medtr1g069940 // Medtr4g007060 // Medtr1g069945 // Medtr3g095190 // Medtr1g070020 // Medtr2g461760 // Medtr3g084980 // Medtr3g080100 // Medtr6g012670 // Medtr…
GO:0044281	P	small molecule metabolic process	50	770	1027	18883	0.12	1	// Medtr4g100980 // Medtr7g087890 // Medtr8g028600 // Medtr4g094805 // Medtr8g096880 // Medtr7g074570 // Medtr3g093980 // Medtr5g037950 // Medtr5g032570 // Medtr1g015750 // Medtr6g072080 // Medtr7g092860 // Medtr1g108770 // Medtr5g011060 // Medtr6g041980 // Medtr3g073470 // Medtr4g020110 // Medtr4g120810 // Medtr4g079350 // Medtr5g068710 // Medtr1g062620 // Medtr4g055310 // Medtr1g101770 // Medtr…
GO:0044282	P	small molecule catabolic process	8	770	114	18883	0.11	1	// Medtr1g064090 // Medtr7g074570 // Medtr5g012390 // Medtr1g061050 // Medtr5g032570 // Medtr5g098720 // Medtr1g091040 // Medtr4g019225
GO:0044283	P	small molecule biosynthetic process	13	770	308	18883	0.49	1	// Medtr4g020110 // Medtr1g062650 // Medtr3g093980 // Medtr7g113890 // Medtr8g028600 // Medtr1g062620 // Medtr4g055310 // Medtr1g081640 // Medtr7g106830 // Medtr4g094805 // Medtr4g123810 // Medtr1g115820 // Medtr4g132250
GO:0000160	P	two-component signal transduction system (phosphorelay)	5	770	93	18883	0.34	1	// Medtr1g044210 // Medtr1g013180 // Medtr2g100900 // Medtr8g093040 // Medtr2g100880
GO:0070647	P	protein modification by small protein conjugation or removal	7	770	93	18883	0.098	1	// Medtr1g079450 // Medtr3g466220 // Medtr7g106340 // Medtr1g056870 // Medtr1g056840 // Medtr1g056880 // Medtr4g051515
GO:0055085	P	transmembrane transport	18	770	469	18883	0.63	1	// Medtr2g081930 // Medtr5g006070 // Medtr1g104780 // Medtr6g091800 // Medtr6g004220 // Medtr1g108770 // Medtr8g077890 // Medtr7g007850 // Medtr5g094760 // Medtr3g099700 // Medtr7g087410 // Medtr2g020710 // Medtr6g034310 // Medtr5g032720 // Medtr3g062610 // Medtr6g009110 // Medtr3g093010 // Medtr1g007580
GO:0032446	P	protein modification by small protein conjugation	7	770	93	18883	0.098	1	// Medtr1g079450 // Medtr3g466220 // Medtr7g106340 // Medtr1g056870 // Medtr1g056840 // Medtr1g056880 // Medtr4g051515
GO:0033036	P	macromolecule localization	7	770	404	18883	1	1	// Medtr2g008580 // Medtr5g012380 // Medtr4g079350 // Medtr2g008560 // Medtr4g121860 // Medtr3g083760 // Medtr2g026920
GO:0060255	P	regulation of macromolecule metabolic process	59	770	1192	18883	0.079	1	// Medtr6g037610 // Medtr7g096810 // Medtr7g096830 // Medtr3g096920 // Medtr7g096750 // Medtr8g096730 // Medtr5g008790 // Medtr3g088485 // Medtr4g109830 // Medtr2g015050 // Medtr8g020510 // Medtr5g015680 // Medtr5g088230 // Medtr1g069960 // Medtr1g069940 // Medtr4g007060 // Medtr1g069945 // Medtr3g095190 // Medtr1g070020 // Medtr2g461760 // Medtr3g084980 // Medtr3g080100 // Medtr6g012670 // Medtr…
GO:0043436	P	oxoacid metabolic process	25	770	435	18883	0.063	1	// Medtr8g028600 // Medtr6g072080 // Medtr4g120810 // Medtr1g062620 // Medtr3g073470 // Medtr4g020110 // Medtr4g055310 // Medtr3g006740 // Medtr7g106830 // Medtr8g028225 // Medtr5g068710 // Medtr1g062650 // Medtr1g083370 // Medtr3g103580 // Medtr3g110065 // Medtr5g028360 // Medtr4g069070 // Medtr7g098700 // Medtr7g006450 // Medtr4g132250 // Medtr1g064090 // Medtr5g098720 // Medtr1g081640 // Medtr…
GO:0010876	P	lipid localization	5	770	149	18883	0.73	1	// Medtr5g012380 // Medtr2g026920 // Medtr2g008560 // Medtr2g008580 // Medtr3g083760
GO:0046483	P	heterocycle metabolic process	8	770	326	18883	0.95	1	// Medtr4g020110 // Medtr6g089480 // Medtr4g079350 // Medtr4g094535 // Medtr1g015750 // Medtr7g092860 // Medtr5g009070 // Medtr1g108770
GO:0006418	P	tRNA aminoacylation for protein translation	6	770	66	18883	0.063	1	// Medtr3g006740 // Medtr5g068710 // Medtr7g006450 // Medtr6g072080 // Medtr5g028360 // Medtr4g120810
GO:0006575	P	cellular amino acid derivative metabolic process	8	770	120	18883	0.13	1	// Medtr8g028600 // Medtr3g093980 // Medtr7g113890 // Medtr4g123810 // Medtr7g106830 // Medtr4g019225 // Medtr5g011060 // Medtr1g115820
GO:0019538	P	protein metabolic process	113	770	3137	18883	0.93	1	// Medtr3g031470 // Medtr5g036290 // Medtr6g012990 // Medtr5g065130 // Medtr5g089320 // Medtr4g046113 // Medtr1g013700 // Medtr7g111750 // Medtr3g006740 // Medtr2g059460 // Medtr5g069000 // Medtr8g044940 // Medtr7g081580 // Medtr4g028090 // Medtr2g014470 // Medtr5g028360 // Medtr3g028650 // Medtr4g123080 // Medtr2g100470 // Medtr1g027740 // Medtr2g064940 // Medtr3g105730 // Medtr8g023740 // Medtr…
GO:0016053	P	organic acid biosynthetic process	7	770	192	18883	0.67	1	// Medtr4g020110 // Medtr1g062650 // Medtr1g062620 // Medtr4g055310 // Medtr1g081640 // Medtr4g123810 // Medtr4g132250
GO:0016051	P	carbohydrate biosynthetic process	5	770	54	18883	0.081	1	// Medtr5g063080 // Medtr8g087930 // Medtr4g036090 // Medtr8g090330 // Medtr3g091010
GO:0006163	P	purine nucleotide metabolic process	5	770	168	18883	0.81	1	// Medtr4g079350 // Medtr1g015750 // Medtr1g108770 // Medtr4g094535 // Medtr7g092860
GO:0016567	P	protein ubiquitination	7	770	92	18883	0.094	1	// Medtr1g079450 // Medtr3g466220 // Medtr7g106340 // Medtr1g056870 // Medtr1g056840 // Medtr1g056880 // Medtr4g051515
GO:0043038	P	amino acid activation	6	770	66	18883	0.063	1	// Medtr3g006740 // Medtr5g068710 // Medtr7g006450 // Medtr6g072080 // Medtr5g028360 // Medtr4g120810
GO:0043039	P	tRNA aminoacylation	6	770	66	18883	0.063	1	// Medtr3g006740 // Medtr5g068710 // Medtr7g006450 // Medtr6g072080 // Medtr5g028360 // Medtr4g120810
GO:0023060	P	signal transmission	16	770	719	18883	1	1	// Medtr2g037150 // Medtr1g013700 // Medtr4g081110 // Medtr1g013180 // Medtr4g079350 // Medtr2g100900 // Medtr1g044210 // Medtr1749s0010 // Medtr5g092310 // Medtr1g015750 // Medtr8g469140 // Medtr4g114670 // Medtr8g469090 // Medtr5g027970 // Medtr8g093040 // Medtr2g100880
GO:0019438	P	aromatic compound biosynthetic process	6	770	78	18883	0.11	1	// Medtr8g028600 // Medtr3g093980 // Medtr4g055310 // Medtr7g106830 // Medtr4g132250 // Medtr1g115820
GO:0007165	P	signal transduction	12	770	644	18883	1	1	// Medtr2g037150 // Medtr1g013700 // Medtr4g081110 // Medtr4g079350 // Medtr1g044210 // Medtr1749s0010 // Medtr5g092310 // Medtr1g015750 // Medtr4g114670 // Medtr8g469090 // Medtr5g027970 // Medtr8g469140
GO:0019320	P	hexose catabolic process	5	770	66	18883	0.15	1	// Medtr5g032570 // Medtr7g074570 // Medtr5g012390 // Medtr1g061050 // Medtr1g091040
GO:0022607	P	cellular component assembly	5	770	238	18883	0.96	1	// Medtr4g094535 // Medtr8g086640 // Medtr7g106530 // Medtr1g053065 // Medtr4g128040
GO:0006457	P	protein folding	7	770	139	18883	0.35	1	// Medtr3g088140 // Medtr1g099840 // Medtr6g452990 // Medtr2g010020 // Medtr8g023740 // Medtr5g065160 // Medtr2g014470
GO:0042398	P	cellular amino acid derivative biosynthetic process	6	770	70	18883	0.077	1	// Medtr8g028600 // Medtr3g093980 // Medtr7g113890 // Medtr7g106830 // Medtr4g123810 // Medtr1g115820
GO:0006807	P	nitrogen compound metabolic process	100	770	2359	18883	0.36	1	// Medtr8g077770 // Medtr3g096920 // Medtr7g096750 // Medtr5g008790 // Medtr2g015050 // Medtr5g088230 // Medtr4g117610 // Medtr3g095190 // Medtr3g110320 // Medtr4g055310 // Medtr5g063920 // Medtr1g074230 // Medtr4g028130 // Medtr3g006740 // Medtr1g011710 // Medtr4g007060 // Medtr1g062650 // Medtr1g017570 // Medtr3g088110 // Medtr3g110065 // Medtr1g043350 // Medtr5g028360 // Medtr4g094805 // Medtr…
GO:0034660	P	ncRNA metabolic process	6	770	107	18883	0.28	1	// Medtr3g006740 // Medtr5g068710 // Medtr7g006450 // Medtr6g072080 // Medtr5g028360 // Medtr4g120810
GO:0050789	P	regulation of biological process	74	770	1971	18883	0.79	1	// Medtr6g037610 // Medtr7g096810 // Medtr7g096830 // Medtr3g096920 // Medtr7g096750 // Medtr5g027970 // Medtr8g096730 // Medtr5g037950 // Medtr3g088485 // Medtr4g109830 // Medtr2g015050 // Medtr8g020510 // Medtr1g015750 // Medtr5g015680 // Medtr5g088230 // Medtr1g069960 // Medtr1g069940 // Medtr4g007060 // Medtr1g069945 // Medtr8g469140 // Medtr3g095190 // Medtr1g070020 // Medtr2g461760 // Medtr…
GO:0044267	P	cellular protein metabolic process	98	770	2672	18883	0.88	1	// Medtr3g031470 // Medtr1g040545 // Medtr6g012990 // Medtr5g065130 // Medtr5g089320 // Medtr4g046113 // Medtr1g013700 // Medtr7g111750 // Medtr3g006740 // Medtr5g069000 // Medtr8g044940 // Medtr4g028090 // Medtr2g014470 // Medtr5g028360 // Medtr3g028650 // Medtr4g123080 // Medtr2g100470 // Medtr1g027740 // Medtr2g064940 // Medtr3g105730 // Medtr8g023740 // Medtr1g039220 // Medtr8g461270 // Medtr…
GO:0044265	P	cellular macromolecule catabolic process	7	770	221	18883	0.79	1	// Medtr7g074570 // Medtr5g012390 // Medtr1g091040 // Medtr2g019260 // Medtr5g032570 // Medtr1g061050 // Medtr4g032500
GO:0044260	P	cellular macromolecule metabolic process	168	770	4371	18883	0.82	1	// Medtr8g077770 // Medtr4g102660 // Medtr3g031470 // Medtr3g096920 // Medtr7g096750 // Medtr1g040545 // Medtr2g015050 // Medtr7g096810 // Medtr5g065130 // Medtr5g088230 // Medtr5g089320 // Medtr4g046113 // Medtr1g013700 // Medtr5g065160 // Medtr5g063920 // Medtr1g074230 // Medtr7g111750 // Medtr4g028130 // Medtr3g006740 // Medtr1g011710 // Medtr5g069000 // Medtr4g007060 // Medtr8g044940 // Medtr…
GO:0016043	P	cellular component organization	6	770	350	18883	1	1	// Medtr4g094535 // Medtr4g075190 // Medtr1g053065 // Medtr4g128040 // Medtr8g086640 // Medtr7g106530
GO:0065003	P	macromolecular complex assembly	5	770	234	18883	0.96	1	// Medtr4g094535 // Medtr8g086640 // Medtr7g106530 // Medtr1g053065 // Medtr4g128040
GO:0065007	P	biological regulation	74	770	1991	18883	0.81	1	// Medtr6g037610 // Medtr7g096810 // Medtr7g096830 // Medtr3g096920 // Medtr7g096750 // Medtr5g027970 // Medtr8g096730 // Medtr5g037950 // Medtr3g088485 // Medtr4g109830 // Medtr2g015050 // Medtr8g020510 // Medtr1g015750 // Medtr5g015680 // Medtr5g088230 // Medtr1g069960 // Medtr1g069940 // Medtr4g007060 // Medtr1g069945 // Medtr8g469140 // Medtr3g095190 // Medtr1g070020 // Medtr2g461760 // Medtr…
GO:0009150	P	purine ribonucleotide metabolic process	5	770	161	18883	0.78	1	// Medtr4g079350 // Medtr1g015750 // Medtr1g108770 // Medtr4g094535 // Medtr7g092860
GO:0006629	P	lipid metabolic process	5	770	231	18883	0.96	1	// Medtr8g068265 // Medtr4g069070 // Medtr5g011060 // Medtr4g095055 // Medtr7g083410
GO:0009309	P	amine biosynthetic process	7	770	151	18883	0.42	1	// Medtr4g020110 // Medtr1g062650 // Medtr1g062620 // Medtr4g055310 // Medtr1g081640 // Medtr4g123810 // Medtr4g132250
GO:0006812	P	cation transport	8	770	254	18883	0.81	1	// Medtr4g006650 // Medtr6g045257 // Medtr1g063210 // Medtr3g105190 // Medtr8g096700 // Medtr1g108770 // Medtr3g062610 // Medtr7g113110
GO:0006811	P	ion transport	9	770	296	18883	0.85	1	// Medtr4g006650 // Medtr6g045257 // Medtr1g063210 // Medtr7g096880 // Medtr3g105190 // Medtr8g096700 // Medtr1g108770 // Medtr3g062610 // Medtr7g113110
GO:0006810	P	transport	35	770	1265	18883	0.99	1	// Medtr6g004220 // Medtr6g034310 // Medtr5g094760 // Medtr7g066690 // Medtr7g087410 // Medtr3g083760 // Medtr1g108770 // Medtr2g008580 // Medtr5g012380 // Medtr4g079350 // Medtr2g008560 // Medtr3g099700 // Medtr7g067010 // Medtr3g062610 // Medtr7g113110 // Medtr8g077890 // Medtr1g104780 // Medtr6g091800 // Medtr6g045257 // Medtr7g058640 // Medtr7g007850 // Medtr4g121860 // Medtr7g096880 // Medtr…
GO:0019318	P	hexose metabolic process	7	770	107	18883	0.16	1	// Medtr8g096880 // Medtr7g074570 // Medtr5g012390 // Medtr1g091040 // Medtr5g032570 // Medtr1g061050 // Medtr3g085850
GO:0050794	P	regulation of cellular process	74	770	1946	18883	0.75	1	// Medtr6g037610 // Medtr7g096810 // Medtr7g096830 // Medtr3g096920 // Medtr7g096750 // Medtr5g027970 // Medtr8g096730 // Medtr5g037950 // Medtr3g088485 // Medtr4g109830 // Medtr2g015050 // Medtr8g020510 // Medtr1g015750 // Medtr5g015680 // Medtr5g088230 // Medtr1g069960 // Medtr1g069940 // Medtr4g007060 // Medtr1g069945 // Medtr8g469140 // Medtr3g095190 // Medtr1g070020 // Medtr2g461760 // Medtr…
GO:0006952	P	defense response	19	770	799	18883	1	1	// Medtr3g062090 // Medtr2g035190 // Medtr4g120970 // Medtr2g035220 // Medtr4g120940 // Medtr8g079450 // Medtr7g088120 // Medtr5g092310 // Medtr3g018980 // Medtr2g035170 // Medtr2g079440 // Medtr6g033450 // Medtr1g080780 // Medtr2g035150 // Medtr3g022400 // Medtr2g435310 // Medtr8g079360 // Medtr8g079400 // Medtr3g012270
GO:0043412	P	macromolecule modification	79	770	1921	18883	0.49	1	// Medtr4g100980 // Medtr3g466220 // Medtr8g445960 // Medtr1g021845 // Medtr2g023890 // Medtr0400s0040 // Medtr1g056840 // Medtr1g040545 // Medtr6g088785 // Medtr2g100550 // Medtr2g010470 // Medtr8g044940 // Medtr5g065130 // Medtr7g060570 // Medtr8g089200 // Medtr7g106340 // Medtr4g130390 // Medtr1g040525 // Medtr4g088745 // Medtr5g089320 // Medtr4g046113 // Medtr2g074980 // Medtr5g086080 // Medt…
GO:0051234	P	establishment of localization	35	770	1265	18883	0.99	1	// Medtr6g004220 // Medtr6g034310 // Medtr5g094760 // Medtr7g066690 // Medtr7g087410 // Medtr3g083760 // Medtr1g108770 // Medtr2g008580 // Medtr5g012380 // Medtr4g079350 // Medtr2g008560 // Medtr3g099700 // Medtr7g067010 // Medtr3g062610 // Medtr7g113110 // Medtr8g077890 // Medtr1g104780 // Medtr6g091800 // Medtr6g045257 // Medtr7g058640 // Medtr7g007850 // Medtr4g121860 // Medtr7g096880 // Medtr…
GO:0044275	P	cellular carbohydrate catabolic process	5	770	66	18883	0.15	1	// Medtr5g032570 // Medtr7g074570 // Medtr5g012390 // Medtr1g061050 // Medtr1g091040
GO:0008652	P	cellular amino acid biosynthetic process	7	770	133	18883	0.31	1	// Medtr4g020110 // Medtr1g062650 // Medtr1g062620 // Medtr4g055310 // Medtr1g081640 // Medtr4g123810 // Medtr4g132250
GO:0044271	P	cellular nitrogen compound biosynthetic process	9	770	231	18883	0.6	1	// Medtr4g020110 // Medtr1g062650 // Medtr1g062620 // Medtr4g055310 // Medtr1g081640 // Medtr4g094805 // Medtr5g009070 // Medtr4g123810 // Medtr4g132250
GO:0046394	P	carboxylic acid biosynthetic process	7	770	192	18883	0.67	1	// Medtr4g020110 // Medtr1g062650 // Medtr1g062620 // Medtr4g055310 // Medtr1g081640 // Medtr4g123810 // Medtr4g132250
GO:0050896	P	response to stimulus	51	770	1164	18883	0.32	1	// Medtr1g054205 // Medtr8g098410 // Medtr6g004220 // Medtr1g075340 // Medtr1g009750 // Medtr4g029170 // Medtr1g066640 // Medtr7g087410 // Medtr5g083860 // Medtr4g074980 // Medtr8g079360 // Medtr3g012270 // Medtr8g079400 // Medtr1g044210 // Medtr4g120970 // Medtr5g063920 // Medtr4g114220 // Medtr1g080780 // Medtr1g075380 // Medtr3g062090 // Medtr3g099700 // Medtr3g466180 // Medtr5g092310 // Medtr…
GO:0006950	P	response to stress	46	770	1087	18883	0.42	1	// Medtr1g054205 // Medtr8g098410 // Medtr1g075340 // Medtr1g009750 // Medtr4g029170 // Medtr1g066640 // Medtr5g083860 // Medtr4g074980 // Medtr8g079360 // Medtr3g012270 // Medtr8g079400 // Medtr4g120970 // Medtr5g063920 // Medtr4g114220 // Medtr1g075380 // Medtr3g062090 // Medtr1g080780 // Medtr3g466180 // Medtr5g092310 // Medtr4g083710 // Medtr1g066380 // Medtr2g035220 // Medtr1g075410 // Medtr…
GO:0006355	P	regulation of transcription, DNA-dependent	59	770	1157	18883	0.052	1	// Medtr6g037610 // Medtr7g096810 // Medtr7g096830 // Medtr3g096920 // Medtr7g096750 // Medtr8g096730 // Medtr5g008790 // Medtr3g088485 // Medtr4g109830 // Medtr2g015050 // Medtr8g020510 // Medtr5g015680 // Medtr5g088230 // Medtr1g069960 // Medtr1g069940 // Medtr4g007060 // Medtr1g069945 // Medtr3g095190 // Medtr1g070020 // Medtr2g461760 // Medtr3g084980 // Medtr3g080100 // Medtr6g012670 // Medtr…
GO:0010556	P	regulation of macromolecule biosynthetic process	59	770	1166	18883	0.058	1	// Medtr6g037610 // Medtr7g096810 // Medtr7g096830 // Medtr3g096920 // Medtr7g096750 // Medtr8g096730 // Medtr5g008790 // Medtr3g088485 // Medtr4g109830 // Medtr2g015050 // Medtr8g020510 // Medtr5g015680 // Medtr5g088230 // Medtr1g069960 // Medtr1g069940 // Medtr4g007060 // Medtr1g069945 // Medtr3g095190 // Medtr1g070020 // Medtr2g461760 // Medtr3g084980 // Medtr3g080100 // Medtr6g012670 // Medtr…
GO:0006350	P	transcription	60	770	1259	18883	0.13	1	// Medtr6g037610 // Medtr7g096810 // Medtr7g096830 // Medtr3g096920 // Medtr7g096750 // Medtr8g096730 // Medtr5g008790 // Medtr3g088485 // Medtr4g109830 // Medtr2g015050 // Medtr8g020510 // Medtr5g015680 // Medtr5g088230 // Medtr1g069960 // Medtr1g069940 // Medtr4g007060 // Medtr1g069945 // Medtr3g095190 // Medtr1g070020 // Medtr2g461760 // Medtr3g084980 // Medtr3g080100 // Medtr6g012670 // Medtr…
GO:0006351	P	transcription, DNA-dependent	60	770	1259	18883	0.13	1	// Medtr6g037610 // Medtr7g096810 // Medtr7g096830 // Medtr3g096920 // Medtr7g096750 // Medtr8g096730 // Medtr5g008790 // Medtr3g088485 // Medtr4g109830 // Medtr2g015050 // Medtr8g020510 // Medtr5g015680 // Medtr5g088230 // Medtr1g069960 // Medtr1g069940 // Medtr4g007060 // Medtr1g069945 // Medtr3g095190 // Medtr1g070020 // Medtr2g461760 // Medtr3g084980 // Medtr3g080100 // Medtr6g012670 // Medtr…
GO:0032774	P	RNA biosynthetic process	60	770	1260	18883	0.13	1	// Medtr6g037610 // Medtr7g096810 // Medtr7g096830 // Medtr3g096920 // Medtr7g096750 // Medtr8g096730 // Medtr5g008790 // Medtr3g088485 // Medtr4g109830 // Medtr2g015050 // Medtr8g020510 // Medtr5g015680 // Medtr5g088230 // Medtr1g069960 // Medtr1g069940 // Medtr4g007060 // Medtr1g069945 // Medtr3g095190 // Medtr1g070020 // Medtr2g461760 // Medtr3g084980 // Medtr3g080100 // Medtr6g012670 // Medtr…
GO:0006869	P	lipid transport	5	770	149	18883	0.73	1	// Medtr5g012380 // Medtr2g026920 // Medtr2g008560 // Medtr2g008580 // Medtr3g083760
GO:0016311	P	dephosphorylation	5	770	95	18883	0.35	1	// Medtr7g079970 // Medtr3g464650 // Medtr3g464700 // Medtr4g123080 // Medtr3g105730
GO:0016310	P	phosphorylation	69	770	1743	18883	0.62	1	// Medtr8g445960 // Medtr1g021845 // Medtr2g023890 // Medtr2g100450 // Medtr1g040545 // Medtr6g088785 // Medtr2g010470 // Medtr8g044940 // Medtr5g065130 // Medtr7g060570 // Medtr8g089200 // Medtr4g130390 // Medtr1g040525 // Medtr1g108770 // Medtr5g089320 // Medtr4g046113 // Medtr2g074980 // Medtr5g086080 // Medtr4g092550 // Medtr1g027670 // Medtr1g039220 // Medtr4g088745 // Medtr3g031470 // Medtr…
GO:0044248	P	cellular catabolic process	13	770	405	18883	0.84	1	// Medtr1g064090 // Medtr4g094535 // Medtr7g074570 // Medtr5g012390 // Medtr1g061050 // Medtr2g019260 // Medtr5g032570 // Medtr5g098720 // Medtr1g015750 // Medtr1g091040 // Medtr4g019225 // Medtr4g032500 // Medtr4g079350
GO:0044249	P	cellular biosynthetic process	96	770	2392	18883	0.58	1	// Medtr3g096920 // Medtr7g096750 // Medtr5g008790 // Medtr2g015050 // Medtr5g088230 // Medtr1g108770 // Medtr4g069070 // Medtr6g041980 // Medtr3g095190 // Medtr1g074230 // Medtr7g111750 // Medtr4g028130 // Medtr4g036090 // Medtr3g006740 // Medtr4g007060 // Medtr1g062650 // Medtr1g017570 // Medtr3g088110 // Medtr1g043350 // Medtr5g028360 // Medtr4g094805 // Medtr8g097090 // Medtr5g063080 // Medtr…
GO:0034641	P	cellular nitrogen compound metabolic process	26	770	434	18883	0.04	1	// Medtr8g028600 // Medtr6g072080 // Medtr4g120810 // Medtr1g062620 // Medtr3g073470 // Medtr4g020110 // Medtr5g011060 // Medtr4g055310 // Medtr3g006740 // Medtr7g106830 // Medtr5g068710 // Medtr1g062650 // Medtr1g083370 // Medtr3g103580 // Medtr3g110065 // Medtr5g028360 // Medtr4g094805 // Medtr7g098700 // Medtr7g006450 // Medtr4g132250 // Medtr1g064090 // Medtr5g098720 // Medtr1g081640 // Medtr…
GO:0023052	P	signaling	17	770	751	18883	1	1	// Medtr2g037150 // Medtr1g013700 // Medtr4g081110 // Medtr1g013180 // Medtr4g079350 // Medtr2g100900 // Medtr8g464780 // Medtr1g044210 // Medtr1749s0010 // Medtr5g092310 // Medtr1g015750 // Medtr8g469140 // Medtr4g114670 // Medtr8g469090 // Medtr5g027970 // Medtr8g093040 // Medtr2g100880
GO:0034645	P	cellular macromolecule biosynthetic process	71	770	1840	18883	0.7	1	// Medtr6g037610 // Medtr7g096810 // Medtr7g096830 // Medtr3g096920 // Medtr7g096750 // Medtr8g096730 // Medtr5g008790 // Medtr3g088485 // Medtr4g109830 // Medtr2g015050 // Medtr8g020510 // Medtr5g015680 // Medtr5g088230 // Medtr1g069960 // Medtr1g069940 // Medtr4g007060 // Medtr1g069945 // Medtr3g095190 // Medtr1g070020 // Medtr2g461760 // Medtr3g084980 // Medtr3g080100 // Medtr6g012670 // Medtr…
GO:0009259	P	ribonucleotide metabolic process	5	770	167	18883	0.81	1	// Medtr4g079350 // Medtr1g015750 // Medtr1g108770 // Medtr4g094535 // Medtr7g092860
GO:0006139	P	nucleobase, nucleoside, nucleotide and nucleic acid metabolic process	78	770	1995	18883	0.67	1	// Medtr6g037610 // Medtr4g094535 // Medtr8g077770 // Medtr7g096810 // Medtr7g096830 // Medtr3g096920 // Medtr7g096750 // Medtr4g088900 // Medtr8g096730 // Medtr5g008790 // Medtr3g088485 // Medtr4g109830 // Medtr2g015050 // Medtr8g020510 // Medtr1g015750 // Medtr5g015680 // Medtr5g088230 // Medtr1g069960 // Medtr1g069940 // Medtr4g007060 // Medtr1g108770 // Medtr4g094805 // Medtr3g095190 // Medtr…
GO:0051179	P	localization	35	770	1276	18883	1	1	// Medtr6g004220 // Medtr6g034310 // Medtr5g094760 // Medtr7g066690 // Medtr7g087410 // Medtr3g083760 // Medtr1g108770 // Medtr2g008580 // Medtr5g012380 // Medtr4g079350 // Medtr2g008560 // Medtr3g099700 // Medtr7g067010 // Medtr3g062610 // Medtr7g113110 // Medtr8g077890 // Medtr1g104780 // Medtr6g091800 // Medtr6g045257 // Medtr7g058640 // Medtr7g007850 // Medtr4g121860 // Medtr7g096880 // Medtr…
GO:0043933	P	macromolecular complex subunit organization	5	770	248	18883	0.97	1	// Medtr4g094535 // Medtr8g086640 // Medtr7g106530 // Medtr1g053065 // Medtr4g128040
GO:0006508	P	proteolysis	17	770	588	18883	0.94	1	// Medtr4g053635 // Medtr7g081580 // Medtr5g038360 // Medtr4g101730 // Medtr5g036410 // Medtr4g032500 // Medtr4g100990 // Medtr5g008070 // Medtr5g036290 // Medtr2g019260 // Medtr4g080700 // Medtr2g010480 // Medtr8g083220 // Medtr4g065077 // Medtr3g079620 // Medtr2g059460 // Medtr1g006990
GO:0016070	P	RNA metabolic process	69	770	1508	18883	0.18	1	// Medtr6g037610 // Medtr8g077770 // Medtr7g096810 // Medtr7g096830 // Medtr3g096920 // Medtr7g096750 // Medtr4g088900 // Medtr8g096730 // Medtr5g008790 // Medtr3g088485 // Medtr4g109830 // Medtr2g015050 // Medtr8g020510 // Medtr5g015680 // Medtr5g088230 // Medtr1g069960 // Medtr1g069940 // Medtr4g007060 // Medtr1g069945 // Medtr3g095190 // Medtr1g070020 // Medtr4g028130 // Medtr3g084980 // Medtr…
GO:0043687	P	post-translational protein modification	79	770	1826	18883	0.31	1	// Medtr4g100980 // Medtr3g466220 // Medtr8g445960 // Medtr1g021845 // Medtr2g023890 // Medtr0400s0040 // Medtr1g056840 // Medtr1g040545 // Medtr6g088785 // Medtr2g100550 // Medtr2g010470 // Medtr8g044940 // Medtr5g065130 // Medtr7g060570 // Medtr8g089200 // Medtr7g106340 // Medtr4g130390 // Medtr1g040525 // Medtr4g088745 // Medtr5g089320 // Medtr4g046113 // Medtr2g074980 // Medtr5g086080 // Medt…
GO:0009987	P	cellular process	253	770	7128	18883	1	1	// Medtr2g034090 // Medtr8g077770 // Medtr4g102660 // Medtr4g075190 // Medtr8g096880 // Medtr3g031470 // Medtr3g096920 // Medtr7g096750 // Medtr1g040545 // Medtr2g081930 // Medtr2g015050 // Medtr7g066690 // Medtr7g096810 // Medtr5g065130 // Medtr7g087410 // Medtr5g088230 // Medtr1g108770 // Medtr4g094805 // Medtr6g041980 // Medtr5g089320 // Medtr4g046113 // Medtr1g013700 // Medtr5g065160 // Medtr…
GO:0006725	P	cellular aromatic compound metabolic process	12	770	171	18883	0.057	1	// Medtr1g064090 // Medtr8g028600 // Medtr6g064960 // Medtr3g093980 // Medtr4g132250 // Medtr4g055310 // Medtr5g098720 // Medtr1g115820 // Medtr7g106830 // Medtr4g019225 // Medtr4g123810 // Medtr6g041980
GO:0034637	P	cellular carbohydrate biosynthetic process	5	770	52	18883	0.072	1	// Medtr5g063080 // Medtr8g087930 // Medtr4g036090 // Medtr8g090330 // Medtr3g091010
GO:0023046	P	signaling process	16	770	719	18883	1	1	// Medtr2g037150 // Medtr1g013700 // Medtr4g081110 // Medtr1g013180 // Medtr4g079350 // Medtr2g100900 // Medtr1g044210 // Medtr1749s0010 // Medtr5g092310 // Medtr1g015750 // Medtr8g469140 // Medtr4g114670 // Medtr8g469090 // Medtr5g027970 // Medtr8g093040 // Medtr2g100880
GO:0030001	P	metal ion transport	6	770	153	18883	0.6	1	// Medtr4g006650 // Medtr6g045257 // Medtr1g063210 // Medtr3g105190 // Medtr8g096700 // Medtr7g113110
GO:0055086	P	nucleobase, nucleoside and nucleotide metabolic process	7	770	269	18883	0.92	1	// Medtr4g094535 // Medtr4g079350 // Medtr1g015750 // Medtr7g092860 // Medtr4g094805 // Medtr1g108770 // Medtr4g123810
GO:0006082	P	organic acid metabolic process	25	770	436	18883	0.064	1	// Medtr8g028600 // Medtr6g072080 // Medtr4g120810 // Medtr1g062620 // Medtr3g073470 // Medtr4g020110 // Medtr4g055310 // Medtr3g006740 // Medtr7g106830 // Medtr8g028225 // Medtr5g068710 // Medtr1g062650 // Medtr1g083370 // Medtr3g103580 // Medtr3g110065 // Medtr5g028360 // Medtr4g069070 // Medtr7g098700 // Medtr7g006450 // Medtr4g132250 // Medtr1g064090 // Medtr5g098720 // Medtr1g081640 // Medtr…
GO:0005996	P	monosaccharide metabolic process	10	770	133	18883	0.055	1	// Medtr7g087890 // Medtr8g096880 // Medtr6g089480 // Medtr7g074570 // Medtr5g012390 // Medtr1g061050 // Medtr5g032570 // Medtr1g091040 // Medtr4g069070 // Medtr3g085850
GO:0051252	P	regulation of RNA metabolic process	59	770	1160	18883	0.054	1	// Medtr6g037610 // Medtr7g096810 // Medtr7g096830 // Medtr3g096920 // Medtr7g096750 // Medtr8g096730 // Medtr5g008790 // Medtr3g088485 // Medtr4g109830 // Medtr2g015050 // Medtr8g020510 // Medtr5g015680 // Medtr5g088230 // Medtr1g069960 // Medtr1g069940 // Medtr4g007060 // Medtr1g069945 // Medtr3g095190 // Medtr1g070020 // Medtr2g461760 // Medtr3g084980 // Medtr3g080100 // Medtr6g012670 // Medtr…
GO:0043170	P	macromolecule metabolic process	188	770	4875	18883	0.82	1	// Medtr8g077770 // Medtr4g102660 // Medtr3g031470 // Medtr3g096920 // Medtr7g096750 // Medtr5g036290 // Medtr2g015050 // Medtr7g096810 // Medtr5g065130 // Medtr5g088230 // Medtr5g089320 // Medtr3g110320 // Medtr4g046113 // Medtr1g013700 // Medtr5g065160 // Medtr5g063920 // Medtr1g074230 // Medtr7g111750 // Medtr4g028130 // Medtr3g006740 // Medtr1g011710 // Medtr2g059460 // Medtr5g069000 // Medtr…
GO:0006006	P	glucose metabolic process	6	770	90	18883	0.17	1	// Medtr7g074570 // Medtr5g012390 // Medtr1g091040 // Medtr5g032570 // Medtr1g061050 // Medtr3g085850
GO:0006007	P	glucose catabolic process	5	770	66	18883	0.15	1	// Medtr5g032570 // Medtr7g074570 // Medtr5g012390 // Medtr1g061050 // Medtr1g091040
GO:0009889	P	regulation of biosynthetic process	59	770	1166	18883	0.058	1	// Medtr6g037610 // Medtr7g096810 // Medtr7g096830 // Medtr3g096920 // Medtr7g096750 // Medtr8g096730 // Medtr5g008790 // Medtr3g088485 // Medtr4g109830 // Medtr2g015050 // Medtr8g020510 // Medtr5g015680 // Medtr5g088230 // Medtr1g069960 // Medtr1g069940 // Medtr4g007060 // Medtr1g069945 // Medtr3g095190 // Medtr1g070020 // Medtr2g461760 // Medtr3g084980 // Medtr3g080100 // Medtr6g012670 // Medtr…
GO:0046365	P	monosaccharide catabolic process	5	770	66	18883	0.15	1	// Medtr5g032570 // Medtr7g074570 // Medtr5g012390 // Medtr1g061050 // Medtr1g091040
GO:0031326	P	regulation of cellular biosynthetic process	59	770	1166	18883	0.058	1	// Medtr6g037610 // Medtr7g096810 // Medtr7g096830 // Medtr3g096920 // Medtr7g096750 // Medtr8g096730 // Medtr5g008790 // Medtr3g088485 // Medtr4g109830 // Medtr2g015050 // Medtr8g020510 // Medtr5g015680 // Medtr5g088230 // Medtr1g069960 // Medtr1g069940 // Medtr4g007060 // Medtr1g069945 // Medtr3g095190 // Medtr1g070020 // Medtr2g461760 // Medtr3g084980 // Medtr3g080100 // Medtr6g012670 // Medtr…
GO:0031323	P	regulation of cellular metabolic process	60	770	1207	18883	0.073	1	// Medtr6g037610 // Medtr7g096810 // Medtr7g096830 // Medtr3g096920 // Medtr7g096750 // Medtr8g096730 // Medtr5g008790 // Medtr3g088485 // Medtr4g109830 // Medtr2g015050 // Medtr8g020510 // Medtr5g015680 // Medtr5g088230 // Medtr1g069960 // Medtr1g069940 // Medtr4g007060 // Medtr1g069945 // Medtr3g095190 // Medtr1g070020 // Medtr2g461760 // Medtr3g084980 // Medtr3g080100 // Medtr6g012670 // Medtr…
GO:0019752	P	carboxylic acid metabolic process	25	770	435	18883	0.063	1	// Medtr8g028600 // Medtr6g072080 // Medtr4g120810 // Medtr1g062620 // Medtr3g073470 // Medtr4g020110 // Medtr4g055310 // Medtr3g006740 // Medtr7g106830 // Medtr8g028225 // Medtr5g068710 // Medtr1g062650 // Medtr1g083370 // Medtr3g103580 // Medtr3g110065 // Medtr5g028360 // Medtr4g069070 // Medtr7g098700 // Medtr7g006450 // Medtr4g132250 // Medtr1g064090 // Medtr5g098720 // Medtr1g081640 // Medtr…
GO:0045449	P	regulation of transcription	59	770	1157	18883	0.052	1	// Medtr6g037610 // Medtr7g096810 // Medtr7g096830 // Medtr3g096920 // Medtr7g096750 // Medtr8g096730 // Medtr5g008790 // Medtr3g088485 // Medtr4g109830 // Medtr2g015050 // Medtr8g020510 // Medtr5g015680 // Medtr5g088230 // Medtr1g069960 // Medtr1g069940 // Medtr4g007060 // Medtr1g069945 // Medtr3g095190 // Medtr1g070020 // Medtr2g461760 // Medtr3g084980 // Medtr3g080100 // Medtr6g012670 // Medtr…
GO:0006091	P	generation of precursor metabolites and energy	5	770	186	18883	0.87	1	// Medtr5g032570 // Medtr5g012390 // Medtr1g061050 // Medtr1g108770 // Medtr1g091040
GO:0071554	P	cell wall organization or biogenesis	5	770	54	18883	0.081	1	// Medtr1g085460 // Medtr1g021845 // Medtr7g110780 // Medtr5g079950 // Medtr2g099470
GO:0010467	P	gene expression	73	770	1922	18883	0.75	1	// Medtr6g037610 // Medtr8g077770 // Medtr7g096810 // Medtr7g096830 // Medtr3g096920 // Medtr7g096750 // Medtr4g088900 // Medtr8g096730 // Medtr5g008790 // Medtr3g088485 // Medtr4g109830 // Medtr2g015050 // Medtr8g020510 // Medtr5g015680 // Medtr5g088230 // Medtr1g069960 // Medtr1g069940 // Medtr4g007060 // Medtr1g069945 // Medtr3g095190 // Medtr1g070020 // Medtr2g461760 // Medtr3g084980 // Medtr…
GO:0010468	P	regulation of gene expression	59	770	1184	18883	0.072	1	// Medtr6g037610 // Medtr7g096810 // Medtr7g096830 // Medtr3g096920 // Medtr7g096750 // Medtr8g096730 // Medtr5g008790 // Medtr3g088485 // Medtr4g109830 // Medtr2g015050 // Medtr8g020510 // Medtr5g015680 // Medtr5g088230 // Medtr1g069960 // Medtr1g069940 // Medtr4g007060 // Medtr1g069945 // Medtr3g095190 // Medtr1g070020 // Medtr2g461760 // Medtr3g084980 // Medtr3g080100 // Medtr6g012670 // Medtr…
GO:0006468	P	protein amino acid phosphorylation	67	770	1610	18883	0.45	1	// Medtr8g445960 // Medtr1g021845 // Medtr2g023890 // Medtr2g100450 // Medtr1g040545 // Medtr6g088785 // Medtr2g010470 // Medtr8g044940 // Medtr5g065130 // Medtr7g060570 // Medtr8g089200 // Medtr4g130390 // Medtr1g040525 // Medtr4g088745 // Medtr5g089320 // Medtr4g046113 // Medtr2g074980 // Medtr5g086080 // Medtr4g092550 // Medtr1g027670 // Medtr1g039220 // Medtr3g031470 // Medtr1g027500 // Medtr…
GO:0046164	P	alcohol catabolic process	5	770	66	18883	0.15	1	// Medtr5g032570 // Medtr7g074570 // Medtr5g012390 // Medtr1g061050 // Medtr1g091040
GO:0019219	P	regulation of nucleobase, nucleoside, nucleotide and nucleic acid metabolic process	59	770	1161	18883	0.055	1	// Medtr6g037610 // Medtr7g096810 // Medtr7g096830 // Medtr3g096920 // Medtr7g096750 // Medtr8g096730 // Medtr5g008790 // Medtr3g088485 // Medtr4g109830 // Medtr2g015050 // Medtr8g020510 // Medtr5g015680 // Medtr5g088230 // Medtr1g069960 // Medtr1g069940 // Medtr4g007060 // Medtr1g069945 // Medtr3g095190 // Medtr1g070020 // Medtr2g461760 // Medtr3g084980 // Medtr3g080100 // Medtr6g012670 // Medtr…
GO:0019748	P	secondary metabolic process	5	770	67	18883	0.15	1	// Medtr8g068265 // Medtr4g094805 // Medtr3g093980 // Medtr1g115820 // Medtr4g019225
GO:0006464	P	protein modification process	79	770	1866	18883	0.38	1	// Medtr4g100980 // Medtr3g466220 // Medtr8g445960 // Medtr1g021845 // Medtr2g023890 // Medtr0400s0040 // Medtr1g056840 // Medtr1g040545 // Medtr6g088785 // Medtr2g100550 // Medtr2g010470 // Medtr8g044940 // Medtr5g065130 // Medtr7g060570 // Medtr8g089200 // Medtr7g106340 // Medtr4g130390 // Medtr1g040525 // Medtr4g088745 // Medtr5g089320 // Medtr4g046113 // Medtr2g074980 // Medtr5g086080 // Medt…
GO:0009058	P	biosynthetic process	112	770	2448	18883	0.11	1	// Medtr3g096920 // Medtr7g096750 // Medtr5g008790 // Medtr2g015050 // Medtr5g088230 // Medtr4g078730 // Medtr1g108770 // Medtr4g069070 // Medtr6g041980 // Medtr3g095190 // Medtr1g097935 // Medtr5g007717 // Medtr1g074230 // Medtr7g111750 // Medtr5g007713 // Medtr4g028130 // Medtr4g036090 // Medtr3g006740 // Medtr4g007060 // Medtr1g062650 // Medtr1g017570 // Medtr3g088110 // Medtr3g110065 // Medtr…
GO:0009059	P	macromolecule biosynthetic process	71	770	1843	18883	0.71	1	// Medtr6g037610 // Medtr7g096810 // Medtr7g096830 // Medtr3g096920 // Medtr7g096750 // Medtr8g096730 // Medtr5g008790 // Medtr3g088485 // Medtr4g109830 // Medtr2g015050 // Medtr8g020510 // Medtr5g015680 // Medtr5g088230 // Medtr1g069960 // Medtr1g069940 // Medtr4g007060 // Medtr1g069945 // Medtr3g095190 // Medtr1g070020 // Medtr2g461760 // Medtr3g084980 // Medtr3g080100 // Medtr6g012670 // Medtr…
GO:0009117	P	nucleotide metabolic process	6	770	240	18883	0.92	1	// Medtr4g094535 // Medtr4g079350 // Medtr1g015750 // Medtr7g092860 // Medtr4g094805 // Medtr1g108770
GO:0051171	P	regulation of nitrogen compound metabolic process	59	770	1161	18883	0.055	1	// Medtr6g037610 // Medtr7g096810 // Medtr7g096830 // Medtr3g096920 // Medtr7g096750 // Medtr8g096730 // Medtr5g008790 // Medtr3g088485 // Medtr4g109830 // Medtr2g015050 // Medtr8g020510 // Medtr5g015680 // Medtr5g088230 // Medtr1g069960 // Medtr1g069940 // Medtr4g007060 // Medtr1g069945 // Medtr3g095190 // Medtr1g070020 // Medtr2g461760 // Medtr3g084980 // Medtr3g080100 // Medtr6g012670 // Medtr…
GO:0009056	P	catabolic process	19	770	486	18883	0.61	1	// Medtr3g110320 // Medtr1g021845 // Medtr7g110780 // Medtr4g099110 // Medtr2g099470 // Medtr7g074570 // Medtr5g012390 // Medtr1g061050 // Medtr1g064090 // Medtr2g019260 // Medtr5g032570 // Medtr5g098720 // Medtr4g094535 // Medtr1g015750 // Medtr2g020240 // Medtr1g091040 // Medtr4g019225 // Medtr4g032500 // Medtr4g079350
GO:0009057	P	macromolecule catabolic process	12	770	282	18883	0.48	1	// Medtr3g110320 // Medtr7g110780 // Medtr4g099110 // Medtr2g099470 // Medtr7g074570 // Medtr5g012390 // Medtr1g061050 // Medtr2g019260 // Medtr5g032570 // Medtr2g020240 // Medtr1g091040 // Medtr4g032500
GO:0044238	P	primary metabolic process	255	770	6251	18883	0.51	1	// Medtr2g034090 // Medtr8g077770 // Medtr4g102660 // Medtr4g066240 // Medtr8g096880 // Medtr3g031470 // Medtr3g096920 // Medtr7g096750 // Medtr5g036290 // Medtr2g015050 // Medtr7g096810 // Medtr5g065130 // Medtr5g088230 // Medtr4g128400 // Medtr1g086390 // Medtr1g108770 // Medtr4g094805 // Medtr4g128570 // Medtr3g110320 // Medtr4g046113 // Medtr1g013700 // Medtr5g065160 // Medtr5g063920 // Medtr…
GO:0006753	P	nucleoside phosphate metabolic process	6	770	240	18883	0.92	1	// Medtr4g094535 // Medtr4g079350 // Medtr1g015750 // Medtr7g092860 // Medtr4g094805 // Medtr1g108770
GO:0042180	P	cellular ketone metabolic process	25	770	441	18883	0.071	1	// Medtr8g028600 // Medtr6g072080 // Medtr4g120810 // Medtr1g062620 // Medtr3g073470 // Medtr4g020110 // Medtr4g055310 // Medtr3g006740 // Medtr7g106830 // Medtr8g028225 // Medtr5g068710 // Medtr1g062650 // Medtr1g083370 // Medtr3g103580 // Medtr3g110065 // Medtr5g028360 // Medtr4g069070 // Medtr7g098700 // Medtr7g006450 // Medtr4g132250 // Medtr1g064090 // Medtr5g098720 // Medtr1g081640 // Medtr…
GO:0005976	P	polysaccharide metabolic process	5	770	53	18883	0.076	1	// Medtr3g110320 // Medtr7g110780 // Medtr2g020240 // Medtr4g099110 // Medtr2g099470
GO:0044237	P	cellular metabolic process	217	770	5560	18883	0.79	1	// Medtr2g034090 // Medtr8g077770 // Medtr4g102660 // Medtr8g096880 // Medtr3g031470 // Medtr3g096920 // Medtr7g096750 // Medtr1g040545 // Medtr2g015050 // Medtr7g096810 // Medtr5g065130 // Medtr5g088230 // Medtr1g108770 // Medtr4g094805 // Medtr6g041980 // Medtr5g089320 // Medtr4g046113 // Medtr1g013700 // Medtr5g065160 // Medtr5g063920 // Medtr4g094535 // Medtr1g074230 // Medtr7g111750 // Medtr…
GO:0006399	P	tRNA metabolic process	6	770	92	18883	0.19	1	// Medtr3g006740 // Medtr5g068710 // Medtr7g006450 // Medtr6g072080 // Medtr5g028360 // Medtr4g120810
GO:0006796	P	phosphate metabolic process	74	770	1854	18883	0.59	1	// Medtr8g445960 // Medtr1g021845 // Medtr2g023890 // Medtr2g100450 // Medtr7g079970 // Medtr1g040545 // Medtr6g088785 // Medtr2g100550 // Medtr2g010470 // Medtr8g044940 // Medtr5g065130 // Medtr7g060570 // Medtr8g089200 // Medtr4g130390 // Medtr1g040525 // Medtr1g108770 // Medtr5g089320 // Medtr4g046113 // Medtr2g074980 // Medtr5g086080 // Medtr3g464650 // Medtr1g027670 // Medtr1g039220 // Medtr…
GO:0044085	P	cellular component biogenesis	5	770	266	18883	0.98	1	// Medtr4g094535 // Medtr8g086640 // Medtr7g106530 // Medtr1g053065 // Medtr4g128040
GO:0006790	P	sulfur metabolic process	5	770	89	18883	0.31	1	// Medtr8g028600 // Medtr7g113890 // Medtr1g081640 // Medtr4g123810 // Medtr7g106830
GO:0006793	P	phosphorus metabolic process	74	770	1854	18883	0.59	1	// Medtr8g445960 // Medtr1g021845 // Medtr2g023890 // Medtr2g100450 // Medtr7g079970 // Medtr1g040545 // Medtr6g088785 // Medtr2g100550 // Medtr2g010470 // Medtr8g044940 // Medtr5g065130 // Medtr7g060570 // Medtr8g089200 // Medtr4g130390 // Medtr1g040525 // Medtr1g108770 // Medtr5g089320 // Medtr4g046113 // Medtr2g074980 // Medtr5g086080 // Medtr3g464650 // Medtr1g027670 // Medtr1g039220 // Medtr…
GO:0006412	P	translation	10	770	500	18883	1	1	// Medtr4g038400 // Medtr5g068710 // Medtr7g006450 // Medtr7g111750 // Medtr6g013410 // Medtr6g072080 // Medtr5g028360 // Medtr3g062600 // Medtr3g006740 // Medtr4g120810
GO:0016746	F	transferase activity, transferring acyl groups	33	770	245	18883	1.5e-08	8.7e-06	// Medtr2g034090 // Medtr4g075560 // Medtr2g041620 // Medtr4g082970 // Medtr4g033205 // Medtr1g040500 // Medtr5g015680 // Medtr4g078730 // Medtr4g036310 // Medtr7g024760 // Medtr7g016820 // Medtr1g097910 // Medtr4g036170 // Medtr1g097935 // Medtr5g007717 // Medtr5g007713 // Medtr5g031300 // Medtr5g007730 // Medtr5g031305 // Medtr8g028225 // Medtr4g032995 // Medtr7g113405 // Medtr1g098140 // Medtr…
GO:0016491	F	oxidoreductase activity	118	770	1720	18883	4.5e-08	1.3e-05	// Medtr5g045770 // Medtr8g098435 // Medtr4g082970 // Medtr4g117610 // Medtr3g078550 // Medtr6g041980 // Medtr5g014850 // Medtr4g015790 // Medtr6g015910 // Medtr4g114220 // Medtr5g031300 // Medtr4g036310 // Medtr8g104100 // Medtr1g101770 // Medtr4g087110 // Medtr7g068650 // Medtr8g091690 // Medtr8g093930 // Medtr5g031390 // Medtr4g074995 // Medtr4g074990 // Medtr1g086490 // Medtr5g031250 // Medtr…
GO:0016747	F	transferase activity, transferring acyl groups other than amino-acyl groups	28	770	200	18883	9.1e-08	1.7e-05	// Medtr4g075560 // Medtr2g041620 // Medtr4g082970 // Medtr4g033205 // Medtr7g016800 // Medtr5g015680 // Medtr4g078730 // Medtr5g007713 // Medtr7g024760 // Medtr7g016820 // Medtr1g097910 // Medtr4g036170 // Medtr1g097935 // Medtr5g007717 // Medtr4g036310 // Medtr5g031300 // Medtr5g007730 // Medtr5g031305 // Medtr4g032995 // Medtr5g031390 // Medtr7g016700 // Medtr7g016720 // Medtr5g031250 // Medtr…
GO:0005506	F	iron ion binding	65	770	796	18883	3.2e-07	4.5e-05	// Medtr1g054205 // Medtr5g018980 // Medtr5g045770 // Medtr7g102820 // Medtr8g098435 // Medtr1g009750 // Medtr3g081130 // Medtr4g077190 // Medtr1g066640 // Medtr5g083860 // Medtr7g113410 // Medtr4g074980 // Medtr4g087120 // Medtr5g016440 // Medtr5g014850 // Medtr4g015790 // Medtr4g088195 // Medtr6g015910 // Medtr8g461330 // Medtr1g031700 // Medtr1g062110 // Medtr4g114220 // Medtr5g025610 // Medtr…
GO:0030414	F	peptidase inhibitor activity	20	770	136	18883	3.2e-06	0.0003	// Medtr7g077180 // Medtr2g026040 // Medtr1g075340 // Medtr6g078140 // Medtr7g077190 // Medtr7g077313 // Medtr3g084780 // Medtr1g075380 // Medtr8g079410 // Medtr6g078120 // Medtr6g065460 // Medtr6g078280 // Medtr6g059530 // Medtr3g100010 // Medtr6g009650 // Medtr6g078290 // Medtr6g078260 // Medtr1g075410 // Medtr6g059410 // Medtr6g078250
GO:0004866	F	endopeptidase inhibitor activity	20	770	136	18883	3.2e-06	0.0003	// Medtr7g077180 // Medtr2g026040 // Medtr1g075340 // Medtr6g078140 // Medtr7g077190 // Medtr7g077313 // Medtr3g084780 // Medtr1g075380 // Medtr8g079410 // Medtr6g078120 // Medtr6g065460 // Medtr6g078280 // Medtr6g059530 // Medtr3g100010 // Medtr6g009650 // Medtr6g078290 // Medtr6g078260 // Medtr1g075410 // Medtr6g059410 // Medtr6g078250
GO:0043169	F	cation binding	169	770	2989	18883	8.1e-06	0.00038	// Medtr1g007830 // Medtr7g078150 // Medtr6g008210 // Medtr1g100773 // Medtr5g045770 // Medtr3g007760 // Medtr5g036290 // Medtr7g074240 // Medtr1g066640 // Medtr4g117610 // Medtr8g096700 // Medtr5g089320 // Medtr4g015790 // Medtr5g092750 // Medtr6g015910 // Medtr4g017050 // Medtr4g114220 // Medtr4g028130 // Medtr8g104100 // Medtr4g087110 // Medtr8g098435 // Medtr5g017510 // Medtr5g069480 // Medtr…
GO:0016684	F	oxidoreductase activity, acting on peroxide as acceptor	21	770	155	18883	5.7e-06	0.00038	// Medtr1g066380 // Medtr1g054205 // Medtr1g086490 // Medtr3g466180 // Medtr1g086320 // Medtr2g008710 // Medtr4g114220 // Medtr3g094630 // Medtr1g009750 // Medtr2g008730 // Medtr4g122640 // Medtr5g083860 // Medtr4g029170 // Medtr4g074980 // Medtr8g098410 // Medtr5g017850 // Medtr4g083710 // Medtr1g066640 // Medtr4g074995 // Medtr4g029180 // Medtr4g074990
GO:0020037	F	heme binding	53	770	662	18883	6.8e-06	0.00038	// Medtr1g054205 // Medtr5g045770 // Medtr8g098435 // Medtr1g009750 // Medtr4g077190 // Medtr1g066640 // Medtr5g083860 // Medtr4g074980 // Medtr5g016440 // Medtr5g014850 // Medtr7g016040 // Medtr4g088195 // Medtr6g015910 // Medtr1g031700 // Medtr4g114220 // Medtr5g025610 // Medtr4g026070 // Medtr8g104100 // Medtr4g029180 // Medtr3g466180 // Medtr1g101040 // Medtr2g437880 // Medtr4g083710 // Medtr…
GO:0043167	F	ion binding	169	770	2992	18883	8.6e-06	0.00038	// Medtr1g007830 // Medtr7g078150 // Medtr6g008210 // Medtr1g100773 // Medtr5g045770 // Medtr3g007760 // Medtr5g036290 // Medtr7g074240 // Medtr1g066640 // Medtr4g117610 // Medtr8g096700 // Medtr5g089320 // Medtr4g015790 // Medtr5g092750 // Medtr6g015910 // Medtr4g017050 // Medtr4g114220 // Medtr4g028130 // Medtr8g104100 // Medtr4g087110 // Medtr8g098435 // Medtr5g017510 // Medtr5g069480 // Medtr…
GO:0046906	F	tetrapyrrole binding	53	770	665	18883	7.7e-06	0.00038	// Medtr1g054205 // Medtr5g045770 // Medtr8g098435 // Medtr1g009750 // Medtr4g077190 // Medtr1g066640 // Medtr5g083860 // Medtr4g074980 // Medtr5g016440 // Medtr5g014850 // Medtr7g016040 // Medtr4g088195 // Medtr6g015910 // Medtr1g031700 // Medtr4g114220 // Medtr5g025610 // Medtr4g026070 // Medtr8g104100 // Medtr4g029180 // Medtr3g466180 // Medtr1g101040 // Medtr2g437880 // Medtr4g083710 // Medtr…
GO:0046872	F	metal ion binding	169	770	2983	18883	7.3e-06	0.00038	// Medtr1g007830 // Medtr7g078150 // Medtr6g008210 // Medtr1g100773 // Medtr5g045770 // Medtr3g007760 // Medtr5g036290 // Medtr7g074240 // Medtr1g066640 // Medtr4g117610 // Medtr8g096700 // Medtr5g089320 // Medtr4g015790 // Medtr5g092750 // Medtr6g015910 // Medtr4g017050 // Medtr4g114220 // Medtr4g028130 // Medtr8g104100 // Medtr4g087110 // Medtr8g098435 // Medtr5g017510 // Medtr5g069480 // Medtr…
GO:0004601	F	peroxidase activity	21	770	155	18883	5.7e-06	0.00038	// Medtr1g066380 // Medtr1g054205 // Medtr1g086490 // Medtr3g466180 // Medtr1g086320 // Medtr2g008710 // Medtr4g114220 // Medtr3g094630 // Medtr1g009750 // Medtr2g008730 // Medtr4g122640 // Medtr5g083860 // Medtr4g029170 // Medtr4g074980 // Medtr8g098410 // Medtr5g017850 // Medtr4g083710 // Medtr1g066640 // Medtr4g074995 // Medtr4g029180 // Medtr4g074990
GO:0016209	F	antioxidant activity	21	770	165	18883	1.4e-05	0.00056	// Medtr1g066380 // Medtr1g054205 // Medtr1g086490 // Medtr3g466180 // Medtr1g086320 // Medtr2g008710 // Medtr4g114220 // Medtr3g094630 // Medtr1g009750 // Medtr2g008730 // Medtr4g122640 // Medtr5g083860 // Medtr4g029170 // Medtr4g074980 // Medtr8g098410 // Medtr5g017850 // Medtr4g083710 // Medtr1g066640 // Medtr4g074995 // Medtr4g029180 // Medtr4g074990
GO:0046914	F	transition metal ion binding	139	770	2411	18883	2.6e-05	0.001	// Medtr7g078150 // Medtr6g008210 // Medtr1g100773 // Medtr5g045770 // Medtr3g007760 // Medtr5g036290 // Medtr1g066640 // Medtr4g117610 // Medtr5g014850 // Medtr4g015790 // Medtr5g092750 // Medtr6g015910 // Medtr4g017050 // Medtr4g114220 // Medtr4g028130 // Medtr8g104100 // Medtr4g087110 // Medtr8g098435 // Medtr5g069480 // Medtr7g068650 // Medtr4g086710 // Medtr8g091690 // Medtr5g031390 // Medtr…
GO:0030145	F	manganese ion binding	12	770	65	18883	4.3e-05	0.0015	// Medtr6g005360 // Medtr2g019250 // Medtr4g017050 // Medtr4g017040 // Medtr2g041570 // Medtr7g074570 // Medtr6g005310 // Medtr6g005330 // Medtr4g017030 // Medtr6g005340 // Medtr5g046410 // Medtr6g005350
GO:0003824	F	catalytic activity	397	770	8457	18883	0.00013	0.0043	// Medtr1g067180 // Medtr4g082970 // Medtr5g036290 // Medtr4g117610 // Medtr4g128570 // Medtr4g015790 // Medtr4g046113 // Medtr6g015910 // Medtr5g007717 // Medtr4g036310 // Medtr8g015940 // Medtr4g036090 // Medtr3g006740 // Medtr4g087110 // Medtr2g059460 // Medtr4g128410 // Medtr8g093930 // Medtr3g028650 // Medtr4g123080 // Medtr2g079980 // Medtr2g100470 // Medtr5g034090 // Medtr5g036410 // Medtr…
GO:0016705	F	oxidoreductase activity, acting on paired donors, with incorporation or reduction of molecular oxygen	50	770	695	18883	0.00015	0.0049	// Medtr8g093980 // Medtr5g018980 // Medtr5g045770 // Medtr8g098435 // Medtr1g032140 // Medtr5g055680 // Medtr4g087120 // Medtr5g016440 // Medtr5g014850 // Medtr4g015790 // Medtr4g088195 // Medtr1g027290 // Medtr6g015910 // Medtr1g031700 // Medtr1g062110 // Medtr7g102820 // Medtr5g025610 // Medtr5g059140 // Medtr4g026070 // Medtr8g104100 // Medtr6g092620 // Medtr4g087110 // Medtr2g437880 // Medtr…
GO:0045735	F	nutrient reservoir activity	13	770	90	18883	0.00019	0.0058	// Medtr6g005360 // Medtr2g019250 // Medtr4g017050 // Medtr4g017040 // Medtr2g041570 // Medtr6g005310 // Medtr2g093390 // Medtr7g079820 // Medtr6g005330 // Medtr4g017030 // Medtr6g005340 // Medtr5g046410 // Medtr6g005350
GO:0010333	F	terpene synthase activity	8	770	47	18883	0.0013	0.037	// Medtr6g039440 // Medtr2g081980 // Medtr5g073200 // Medtr2g082060 // Medtr4g048460 // Medtr3g058160 // Medtr4g094020 // Medtr8g007515
GO:0004857	F	enzyme inhibitor activity	25	770	308	18883	0.0015	0.042	// Medtr2g026040 // Medtr6g059530 // Medtr6g078280 // Medtr6g078290 // Medtr4g025670 // Medtr4g120830 // Medtr7g077190 // Medtr7g077313 // Medtr3g084780 // Medtr1g075380 // Medtr8g079410 // Medtr1g075340 // Medtr6g078250 // Medtr1g075410 // Medtr4g025690 // Medtr6g078120 // Medtr6g065460 // Medtr2g033630 // Medtr6g059410 // Medtr7g077180 // Medtr6g078140 // Medtr3g100010 // Medtr6g009650 // Medtr…
GO:0016706	F	oxidoreductase activity, acting on paired donors, with incorporation or reduction of molecular oxygen, 2-oxoglutarate as one donor, and incorporation of one atom each of oxygen into both donors	19	770	211	18883	0.0018	0.048	// Medtr4g015790 // Medtr4g087120 // Medtr1g062110 // Medtr1g027290 // Medtr8g461330 // Medtr6g092620 // Medtr8g093980 // Medtr7g102820 // Medtr5g059140 // Medtr3g108520 // Medtr7g068650 // Medtr1g032140 // Medtr4g100590 // Medtr4g132770 // Medtr8g093930 // Medtr5g055680 // Medtr4g087110 // Medtr2g025120 // Medtr2g068960
GO:0016838	F	carbon-oxygen lyase activity, acting on phosphates	8	770	53	18883	0.0025	0.063	// Medtr6g039440 // Medtr2g081980 // Medtr5g073200 // Medtr2g082060 // Medtr4g048460 // Medtr3g058160 // Medtr4g094020 // Medtr8g007515
GO:0003700	F	transcription factor activity	43	770	667	18883	0.0032	0.077	// Medtr6g037610 // Medtr7g096810 // Medtr7g096830 // Medtr7g096750 // Medtr1g069960 // Medtr5g008790 // Medtr3g088485 // Medtr4g109830 // Medtr2g015050 // Medtr8g020510 // Medtr5g088230 // Medtr8g096730 // Medtr1g069940 // Medtr1g069945 // Medtr3g095190 // Medtr1g070020 // Medtr3g084980 // Medtr3g080100 // Medtr8g086020 // Medtr4g102660 // Medtr1g074230 // Medtr2g461760 // Medtr8g085750 // Medtr…
GO:0016835	F	carbon-oxygen lyase activity	12	770	114	18883	0.004	0.091	// Medtr6g039440 // Medtr2g081980 // Medtr3g058160 // Medtr2g082060 // Medtr1g081640 // Medtr7g102960 // Medtr4g055310 // Medtr4g048460 // Medtr5g073200 // Medtr4g094020 // Medtr8g007515 // Medtr4g132250
GO:0016798	F	hydrolase activity, acting on glycosyl bonds	28	770	391	18883	0.0044	0.097	// Medtr3g080810 // Medtr7g087890 // Medtr4g066240 // Medtr4g088155 // Medtr5g043550 // Medtr1g076250 // Medtr4g076430 // Medtr4g066630 // Medtr4g128400 // Medtr4g128570 // Medtr3g110320 // Medtr7g110780 // Medtr4g099110 // Medtr4g031220 // Medtr1g086390 // Medtr3g086750 // Medtr4g066210 // Medtr2g099950 // Medtr3g030540 // Medtr4g128410 // Medtr2g020240 // Medtr4g071680 // Medtr7g108925 // Medtr…
GO:0030528	F	transcription regulator activity	47	770	762	18883	0.0047	0.1	// Medtr6g037610 // Medtr7g096810 // Medtr7g096830 // Medtr7g096750 // Medtr1g069960 // Medtr5g008790 // Medtr3g088485 // Medtr4g109830 // Medtr2g015050 // Medtr8g020510 // Medtr5g015680 // Medtr5g088230 // Medtr8g096730 // Medtr1g069940 // Medtr1g069945 // Medtr3g095190 // Medtr1g070020 // Medtr3g084980 // Medtr3g080100 // Medtr8g086020 // Medtr4g102660 // Medtr1g074230 // Medtr2g461760 // Medtr…
GO:0016829	F	lyase activity	20	770	250	18883	0.005	0.1	// Medtr6g039440 // Medtr1g064090 // Medtr8g028600 // Medtr5g073200 // Medtr7g098700 // Medtr2g081980 // Medtr4g048460 // Medtr3g058160 // Medtr1g061050 // Medtr2g082060 // Medtr7g102960 // Medtr4g055310 // Medtr5g098720 // Medtr1g081640 // Medtr7g092860 // Medtr7g106830 // Medtr4g094020 // Medtr8g007515 // Medtr4g132250 // Medtr5g063920
GO:0004553	F	hydrolase activity, hydrolyzing O-glycosyl compounds	27	770	382	18883	0.006	0.12	// Medtr3g080810 // Medtr7g087890 // Medtr4g066240 // Medtr4g088155 // Medtr5g043550 // Medtr1g076250 // Medtr4g076430 // Medtr4g066630 // Medtr4g128400 // Medtr4g128570 // Medtr3g110320 // Medtr7g110780 // Medtr4g099110 // Medtr1g086390 // Medtr3g086750 // Medtr4g066210 // Medtr2g099950 // Medtr3g030540 // Medtr4g128410 // Medtr2g020240 // Medtr4g071680 // Medtr7g108925 // Medtr5g034090 // Medtr…
GO:0009055	F	electron carrier activity	43	770	694	18883	0.0062	0.12	// Medtr5g045770 // Medtr8g098435 // Medtr5g037950 // Medtr4g086740 // Medtr5g016440 // Medtr5g014850 // Medtr7g016040 // Medtr4g088195 // Medtr6g015910 // Medtr1g031700 // Medtr5g025610 // Medtr4g026070 // Medtr8g104100 // Medtr3g099980 // Medtr1g111240 // Medtr1g101040 // Medtr2g437880 // Medtr0334s0010 // Medtr5g018980 // Medtr3g057970 // Medtr2g090755 // Medtr1g055325 // Medtr4g086750 // Medt…
GO:0016740	F	transferase activity	138	770	2793	18883	0.011	0.2	// Medtr2g034090 // Medtr3g031470 // Medtr1g067180 // Medtr4g082970 // Medtr1g040545 // Medtr6g012990 // Medtr5g065130 // Medtr4g078730 // Medtr5g089320 // Medtr4g046113 // Medtr1g013700 // Medtr1g097935 // Medtr5g007717 // Medtr4g036310 // Medtr5g076620 // Medtr5g069000 // Medtr8g044940 // Medtr3g110065 // Medtr4g028090 // Medtr7g081715 // Medtr1g091040 // Medtr3g028650 // Medtr5g031390 // Medtr…
GO:0005509	F	calcium ion binding	21	770	296	18883	0.014	0.25	// Medtr1g007830 // Medtr8g036075 // Medtr1g027660 // Medtr5g008695 // Medtr7g024890 // Medtr5g017510 // Medtr1g076250 // Medtr7g024873 // Medtr3g088655 // Medtr1g071150 // Medtr7g074240 // Medtr4g103630 // Medtr4g103650 // Medtr2g086560 // Medtr1g027580 // Medtr7g024900 // Medtr5g017560 // Medtr5g068820 // Medtr5g089320 // Medtr5g011060 // Medtr7g024880
GO:0070279	F	vitamin B6 binding	12	770	140	18883	0.017	0.28	// Medtr8g028600 // Medtr1g077890 // Medtr7g098700 // Medtr3g080850 // Medtr1g073580 // Medtr1g080250 // Medtr2g035480 // Medtr8g093560 // Medtr3g110065 // Medtr5g090070 // Medtr3g073470 // Medtr7g106830
GO:0030170	F	pyridoxal phosphate binding	12	770	140	18883	0.017	0.28	// Medtr8g028600 // Medtr1g077890 // Medtr7g098700 // Medtr3g080850 // Medtr1g073580 // Medtr1g080250 // Medtr2g035480 // Medtr8g093560 // Medtr3g110065 // Medtr5g090070 // Medtr3g073470 // Medtr7g106830
GO:0003682	F	chromatin binding	20	770	288	18883	0.019	0.32	// Medtr8g027345 // Medtr4g046737 // Medtr3g104370 // Medtr1g086530 // Medtr1g086510 // Medtr4g057635 // Medtr8g024690 // Medtr7g086960 // Medtr7g115650 // Medtr1g043080 // Medtr3g081380 // Medtr6g090405 // Medtr2g023100 // Medtr5g079220 // Medtr6g009430 // Medtr1g043050 // Medtr7g096930 // Medtr4g123040 // Medtr2g033170 // Medtr2g089620
GO:0030234	F	enzyme regulator activity	26	770	413	18883	0.025	0.39	// Medtr2g026040 // Medtr6g059530 // Medtr6g078280 // Medtr6g078290 // Medtr4g025670 // Medtr4g120830 // Medtr7g077190 // Medtr7g077313 // Medtr3g084780 // Medtr1g075380 // Medtr8g079410 // Medtr1g075340 // Medtr6g078250 // Medtr4g081110 // Medtr1g075410 // Medtr4g025690 // Medtr6g078120 // Medtr6g065460 // Medtr2g033630 // Medtr6g059410 // Medtr7g077180 // Medtr6g078140 // Medtr3g100010 // Medtr…
GO:0004867	F	serine-type endopeptidase inhibitor activity	7	770	70	18883	0.031	0.48	// Medtr7g077180 // Medtr1g075340 // Medtr7g077190 // Medtr7g077313 // Medtr1g075380 // Medtr3g100010 // Medtr1g075410
GO:0004812	F	aminoacyl-tRNA ligase activity	6	770	66	18883	0.063	0.82	// Medtr3g006740 // Medtr5g068710 // Medtr7g006450 // Medtr6g072080 // Medtr5g028360 // Medtr4g120810
GO:0016875	F	ligase activity, forming carbon-oxygen bonds	6	770	66	18883	0.063	0.82	// Medtr3g006740 // Medtr5g068710 // Medtr7g006450 // Medtr6g072080 // Medtr5g028360 // Medtr4g120810
GO:0016874	F	ligase activity	20	770	328	18883	0.057	0.82	// Medtr2g034090 // Medtr4g051515 // Medtr1g079450 // Medtr3g466220 // Medtr5g028360 // Medtr1g056870 // Medtr1g062650 // Medtr1g095510 // Medtr1g056840 // Medtr7g113890 // Medtr1g056880 // Medtr5g068710 // Medtr8g028920 // Medtr6g072080 // Medtr3g006740 // Medtr7g006450 // Medtr5g009070 // Medtr4g120810 // Medtr1g062620 // Medtr7g106340
GO:0051082	F	unfolded protein binding	6	770	65	18883	0.059	0.82	// Medtr3g088140 // Medtr1g099840 // Medtr6g452990 // Medtr2g010020 // Medtr5g065160 // Medtr2g014470
GO:0005507	F	copper ion binding	10	770	135	18883	0.059	0.82	// Medtr0334s0010 // Medtr8g007035 // Medtr4g086750 // Medtr3g101260 // Medtr4g086710 // Medtr3g099980 // Medtr4g019225 // Medtr4g086740 // Medtr4g117610 // Medtr4g086730
GO:0019842	F	vitamin binding	12	770	174	18883	0.063	0.82	// Medtr8g028600 // Medtr1g077890 // Medtr7g098700 // Medtr3g080850 // Medtr1g073580 // Medtr1g080250 // Medtr2g035480 // Medtr8g093560 // Medtr3g110065 // Medtr5g090070 // Medtr3g073470 // Medtr7g106830
GO:0016876	F	ligase activity, forming aminoacyl-tRNA and related compounds	6	770	66	18883	0.063	0.82	// Medtr3g006740 // Medtr5g068710 // Medtr7g006450 // Medtr6g072080 // Medtr5g028360 // Medtr4g120810
GO:0016620	F	oxidoreductase activity, acting on the aldehyde or oxo group of donors, NAD or NADP as acceptor	5	770	51	18883	0.068	0.86	// Medtr4g020710 // Medtr4g020110 // Medtr3g078550 // Medtr1g014320 // Medtr3g085850
GO:0016757	F	transferase activity, transferring glycosyl groups	15	770	238	18883	0.074	0.92	// Medtr5g035580 // Medtr8g009073 // Medtr3g084520 // Medtr7g117405 // Medtr3g077870 // Medtr7g102460 // Medtr7g047270 // Medtr1g062380 // Medtr8g012635 // Medtr6g014250 // Medtr7g047030 // Medtr7g102450 // Medtr8g088250 // Medtr4g094805 // Medtr5g016480
GO:0060089	F	molecular transducer activity	7	770	154	18883	0.44	1	// Medtr5g027970 // Medtr1g044210 // Medtr1g015750 // Medtr8g093040 // Medtr1g013180 // Medtr2g100900 // Medtr2g100880
GO:0016741	F	transferase activity, transferring one-carbon groups	7	770	193	18883	0.67	1	// Medtr4g100980 // Medtr7g024500 // Medtr1g096310 // Medtr3g073470 // Medtr7g081715 // Medtr4g088200 // Medtr4g038440
GO:0004713	F	protein tyrosine kinase activity	65	770	1472	18883	0.28	1	// Medtr8g445960 // Medtr1g021845 // Medtr2g023890 // Medtr2g100450 // Medtr1g040545 // Medtr6g088785 // Medtr2g010470 // Medtr8g044940 // Medtr5g065130 // Medtr7g060570 // Medtr8g089200 // Medtr4g130390 // Medtr1g040525 // Medtr4g088745 // Medtr5g089320 // Medtr4g046113 // Medtr2g074980 // Medtr5g086080 // Medtr4g092550 // Medtr1g027670 // Medtr1g039220 // Medtr3g031470 // Medtr1g027500 // Medtr…
GO:0017171	F	serine hydrolase activity	5	770	231	18883	0.96	1	// Medtr4g053635 // Medtr7g081580 // Medtr8g083220 // Medtr1g006990 // Medtr3g079620
GO:0016818	F	hydrolase activity, acting on acid anhydrides, in phosphorus-containing anhydrides	20	770	1071	18883	1	1	// Medtr2g079980 // Medtr4g094535 // Medtr5g009070 // Medtr6g009110 // Medtr8g018370 // Medtr4g079350 // Medtr3g098310 // Medtr6g042290 // Medtr4g094010 // Medtr4g076970 // Medtr1g083770 // Medtr1g015750 // Medtr6g061840 // Medtr6g034310 // Medtr3g105190 // Medtr7g098750 // Medtr4g011450 // Medtr1g108770 // Medtr5g027970 // Medtr2g099075
GO:0030599	F	pectinesterase activity	5	770	169	18883	0.82	1	// Medtr4g025670 // Medtr2g033630 // Medtr4g025690 // Medtr4g120830 // Medtr4g101760
GO:0016614	F	oxidoreductase activity, acting on CH-OH group of donors	5	770	165	18883	0.8	1	// Medtr6g007175 // Medtr5g012390 // Medtr1g101770 // Medtr6g007170 // Medtr4g094480
GO:0008324	F	cation transmembrane transporter activity	6	770	209	18883	0.85	1	// Medtr7g108480 // Medtr5g071860 // Medtr3g105190 // Medtr3g062610 // Medtr1g108770 // Medtr5g071630
GO:0022891	F	substrate-specific transmembrane transporter activity	14	770	395	18883	0.73	1	// Medtr1g104780 // Medtr1g108770 // Medtr8g077890 // Medtr7g007850 // Medtr7g108480 // Medtr5g094760 // Medtr5g006070 // Medtr7g096880 // Medtr2g020710 // Medtr5g071860 // Medtr3g105190 // Medtr3g062610 // Medtr3g093010 // Medtr5g071630
GO:0042578	F	phosphoric ester hydrolase activity	11	770	212	18883	0.26	1	// Medtr3g464650 // Medtr6g013050 // Medtr7g079970 // Medtr3g105730 // Medtr8g015960 // Medtr8g015940 // Medtr4g123080 // Medtr3g464700 // Medtr7g083410 // Medtr5g011060 // Medtr8g015910
GO:0004091	F	carboxylesterase activity	6	770	200	18883	0.82	1	// Medtr4g025670 // Medtr4g120830 // Medtr7g006450 // Medtr4g025690 // Medtr2g033630 // Medtr4g101760
GO:0005524	F	ATP binding	97	770	2625	18883	0.86	1	// Medtr3g031470 // Medtr1g040545 // Medtr6g012990 // Medtr5g065130 // Medtr7g098750 // Medtr1g108770 // Medtr5g089320 // Medtr4g046113 // Medtr1g013700 // Medtr6g009110 // Medtr3g006740 // Medtr1g016110 // Medtr5g069000 // Medtr8g044940 // Medtr4g028090 // Medtr5g028360 // Medtr3g028650 // Medtr2g079980 // Medtr2g100470 // Medtr4g011450 // Medtr1g027740 // Medtr2g064940 // Medtr1g044210 // Medtr…
GO:0016817	F	hydrolase activity, acting on acid anhydrides	20	770	1086	18883	1	1	// Medtr2g079980 // Medtr4g094535 // Medtr5g009070 // Medtr6g009110 // Medtr8g018370 // Medtr4g079350 // Medtr3g098310 // Medtr6g042290 // Medtr4g094010 // Medtr4g076970 // Medtr1g083770 // Medtr1g015750 // Medtr6g061840 // Medtr6g034310 // Medtr3g105190 // Medtr7g098750 // Medtr4g011450 // Medtr1g108770 // Medtr5g027970 // Medtr2g099075
GO:0016881	F	acid-amino acid ligase activity	10	770	182	18883	0.22	1	// Medtr1g079450 // Medtr3g466220 // Medtr7g106340 // Medtr1g056870 // Medtr1g095510 // Medtr1g056840 // Medtr7g113890 // Medtr1g056880 // Medtr8g028920 // Medtr4g051515
GO:0005488	F	binding	507	770	13289	18883	1	1	// Medtr1g007830 // Medtr7g078150 // Medtr1g067180 // Medtr4g082970 // Medtr5g036290 // Medtr2g015050 // Medtr2g023100 // Medtr4g117610 // Medtr5g089320 // Medtr4g015790 // Medtr4g046113 // Medtr6g015910 // Medtr4g017050 // Medtr1g100773 // Medtr1g074230 // Medtr4g036310 // Medtr4g028130 // Medtr8g104100 // Medtr3g006740 // Medtr4g087110 // Medtr2g103795 // Medtr4g072990 // Medtr3g007760 // Medtr…
GO:0016887	F	ATPase activity	8	770	365	18883	0.98	1	// Medtr2g079980 // Medtr6g009110 // Medtr4g076970 // Medtr4g094010 // Medtr6g061840 // Medtr6g034310 // Medtr3g105190 // Medtr7g098750
GO:0003677	F	DNA binding	92	770	1964	18883	0.096	1	// Medtr3g096920 // Medtr7g096750 // Medtr5g008790 // Medtr2g015050 // Medtr7g096810 // Medtr2g023100 // Medtr1g090697 // Medtr2g089620 // Medtr1g100773 // Medtr1g074230 // Medtr7g115650 // Medtr4g028130 // Medtr4g007060 // Medtr4g128040 // Medtr1g017570 // Medtr3g088110 // Medtr1g043350 // Medtr3g088485 // Medtr8g097090 // Medtr1g015990 // Medtr1g043050 // Medtr7g096830 // Medtr4g057635 // Medtr…
GO:0017076	F	purine nucleotide binding	104	770	2994	18883	0.97	1	// Medtr3g031470 // Medtr1g040545 // Medtr6g012990 // Medtr5g065130 // Medtr7g098750 // Medtr1g108770 // Medtr5g089320 // Medtr4g046113 // Medtr1g013700 // Medtr6g009110 // Medtr1g101770 // Medtr3g006740 // Medtr1g016110 // Medtr5g069000 // Medtr8g044940 // Medtr4g028090 // Medtr4g121860 // Medtr5g028360 // Medtr3g028650 // Medtr2g079980 // Medtr2g100470 // Medtr4g011450 // Medtr1g027740 // Medtr…
GO:0008236	F	serine-type peptidase activity	5	770	231	18883	0.96	1	// Medtr4g053635 // Medtr7g081580 // Medtr8g083220 // Medtr1g006990 // Medtr3g079620
GO:0016787	F	hydrolase activity	89	770	2748	18883	0.99	1	// Medtr8g077770 // Medtr4g066240 // Medtr5g036290 // Medtr4g128400 // Medtr7g098750 // Medtr4g076970 // Medtr1g108770 // Medtr4g128570 // Medtr3g110320 // Medtr7g112320 // Medtr6g009110 // Medtr4g031220 // Medtr8g015940 // Medtr4g123080 // Medtr2g059460 // Medtr4g128410 // Medtr2g020240 // Medtr7g108925 // Medtr6g070920 // Medtr2g079980 // Medtr5g034090 // Medtr2g099470 // Medtr3g105730 // Medtr…
GO:0016301	F	kinase activity	73	770	1782	18883	0.5	1	// Medtr8g445960 // Medtr1g021845 // Medtr2g023890 // Medtr0400s0040 // Medtr2g100450 // Medtr1g040545 // Medtr6g088785 // Medtr5g032570 // Medtr2g010470 // Medtr8g044940 // Medtr5g065130 // Medtr7g060570 // Medtr6g082860 // Medtr8g089200 // Medtr4g130390 // Medtr1g040525 // Medtr4g088745 // Medtr5g089320 // Medtr4g046113 // Medtr4g020110 // Medtr5g086080 // Medtr4g092550 // Medtr1g027670 // Medt…
GO:0016788	F	hydrolase activity, acting on ester bonds	20	770	602	18883	0.85	1	// Medtr4g025670 // Medtr8g077770 // Medtr3g464650 // Medtr4g120830 // Medtr6g013050 // Medtr7g006450 // Medtr7g079970 // Medtr3g105730 // Medtr4g025690 // Medtr8g015960 // Medtr8g015940 // Medtr7g112320 // Medtr4g123080 // Medtr3g464700 // Medtr7g083410 // Medtr2g033630 // Medtr5g058810 // Medtr5g011060 // Medtr8g015910 // Medtr4g101760
GO:0016758	F	transferase activity, transferring hexosyl groups	12	770	209	18883	0.16	1	// Medtr5g035580 // Medtr3g084520 // Medtr7g117405 // Medtr8g009073 // Medtr7g102460 // Medtr1g062380 // Medtr8g012635 // Medtr6g014250 // Medtr7g047030 // Medtr7g102450 // Medtr7g047270 // Medtr5g016480
GO:0004842	F	ubiquitin-protein ligase activity	7	770	110	18883	0.18	1	// Medtr1g079450 // Medtr3g466220 // Medtr7g106340 // Medtr1g056870 // Medtr1g056840 // Medtr1g056880 // Medtr4g051515
GO:0022892	F	substrate-specific transporter activity	14	770	440	18883	0.85	1	// Medtr1g104780 // Medtr1g108770 // Medtr8g077890 // Medtr7g007850 // Medtr7g108480 // Medtr5g094760 // Medtr5g006070 // Medtr7g096880 // Medtr2g020710 // Medtr5g071860 // Medtr3g105190 // Medtr3g062610 // Medtr3g093010 // Medtr5g071630
GO:0016772	F	transferase activity, transferring phosphorus-containing groups	74	770	2009	18883	0.83	1	// Medtr8g445960 // Medtr1g021845 // Medtr2g023890 // Medtr0400s0040 // Medtr2g100450 // Medtr1g040545 // Medtr6g088785 // Medtr5g032570 // Medtr2g010470 // Medtr8g044940 // Medtr5g065130 // Medtr7g060570 // Medtr6g082860 // Medtr8g089200 // Medtr4g130390 // Medtr1g040525 // Medtr4g088745 // Medtr5g089320 // Medtr4g046113 // Medtr4g020110 // Medtr5g086080 // Medtr4g092550 // Medtr1g027670 // Medt…
GO:0004721	F	phosphoprotein phosphatase activity	5	770	89	18883	0.31	1	// Medtr7g079970 // Medtr3g464650 // Medtr3g464700 // Medtr4g123080 // Medtr3g105730
GO:0015075	F	ion transmembrane transporter activity	7	770	268	18883	0.92	1	// Medtr7g108480 // Medtr7g096880 // Medtr5g071860 // Medtr3g105190 // Medtr3g062610 // Medtr1g108770 // Medtr5g071630
GO:0032555	F	purine ribonucleotide binding	101	770	2875	18883	0.95	1	// Medtr3g031470 // Medtr1g040545 // Medtr6g012990 // Medtr5g065130 // Medtr7g098750 // Medtr1g108770 // Medtr5g089320 // Medtr4g046113 // Medtr1g013700 // Medtr6g009110 // Medtr3g006740 // Medtr1g016110 // Medtr5g069000 // Medtr8g044940 // Medtr4g028090 // Medtr4g121860 // Medtr5g028360 // Medtr3g028650 // Medtr2g079980 // Medtr2g100470 // Medtr4g011450 // Medtr1g027740 // Medtr2g064940 // Medtr…
GO:0046983	F	protein dimerization activity	21	770	537	18883	0.61	1	// Medtr1g077300 // Medtr1g090783 // Medtr3g084980 // Medtr2g011070 // Medtr4g033295 // Medtr1g094085 // Medtr4g128040 // Medtr2g081820 // Medtr8g086640 // Medtr3g466980 // Medtr2g100490 // Medtr3g031240 // Medtr7g110810 // Medtr7g059260 // Medtr6g015150 // Medtr4g078350 // Medtr7g113830 // Medtr1g090697 // Medtr4g109830 // Medtr1g041615 // Medtr8g097090
GO:0032553	F	ribonucleotide binding	101	770	2875	18883	0.95	1	// Medtr3g031470 // Medtr1g040545 // Medtr6g012990 // Medtr5g065130 // Medtr7g098750 // Medtr1g108770 // Medtr5g089320 // Medtr4g046113 // Medtr1g013700 // Medtr6g009110 // Medtr3g006740 // Medtr1g016110 // Medtr5g069000 // Medtr8g044940 // Medtr4g028090 // Medtr4g121860 // Medtr5g028360 // Medtr3g028650 // Medtr2g079980 // Medtr2g100470 // Medtr4g011450 // Medtr1g027740 // Medtr2g064940 // Medtr…
GO:0008270	F	zinc ion binding	51	770	1387	18883	0.79	1	// Medtr7g078150 // Medtr3g102980 // Medtr6g008210 // Medtr4g123573 // Medtr2g011450 // Medtr3g007760 // Medtr5g036290 // Medtr4g071680 // Medtr3g081380 // Medtr5g015680 // Medtr3g087900 // Medtr4g063070 // Medtr7g109460 // Medtr2g097620 // Medtr4g073310 // Medtr5g092750 // Medtr5g041310 // Medtr6g021730 // Medtr3g408380 // Medtr7g023560 // Medtr1g100773 // Medtr5g043930 // Medtr4g028130 // Medtr…
GO:0016791	F	phosphatase activity	9	770	165	18883	0.24	1	// Medtr3g464650 // Medtr6g013050 // Medtr7g079970 // Medtr3g105730 // Medtr8g015960 // Medtr8g015940 // Medtr4g123080 // Medtr3g464700 // Medtr8g015910
GO:0000166	F	nucleotide binding	138	770	4045	18883	0.99	1	// Medtr2g034090 // Medtr8g096880 // Medtr3g031470 // Medtr4g082970 // Medtr1g040545 // Medtr6g012990 // Medtr5g065130 // Medtr7g098750 // Medtr1g108770 // Medtr6g041980 // Medtr5g089320 // Medtr4g046113 // Medtr1g013700 // Medtr6g009110 // Medtr4g036310 // Medtr1g101770 // Medtr3g006740 // Medtr1g016110 // Medtr5g069000 // Medtr8g044940 // Medtr4g028090 // Medtr4g121860 // Medtr5g028360 // Medtr…
GO:0019787	F	small conjugating protein ligase activity	7	770	110	18883	0.18	1	// Medtr1g079450 // Medtr3g466220 // Medtr7g106340 // Medtr1g056870 // Medtr1g056840 // Medtr1g056880 // Medtr4g051515
GO:0043565	F	sequence-specific DNA binding	16	770	392	18883	0.53	1	// Medtr4g007060 // Medtr4g088080 // Medtr3g080100 // Medtr1g017570 // Medtr8g086020 // Medtr5g017470 // Medtr3g088485 // Medtr5g019680 // Medtr1g008990 // Medtr3g112300 // Medtr5g088230 // Medtr8g096730 // Medtr6g086280 // Medtr2g105060 // Medtr4g088900 // Medtr8g092010
GO:0015291	F	secondary active transmembrane transporter activity	5	770	106	18883	0.44	1	// Medtr6g004220 // Medtr5g032720 // Medtr3g099700 // Medtr7g096880 // Medtr7g087410
GO:0008233	F	peptidase activity	15	770	505	18883	0.92	1	// Medtr4g053635 // Medtr7g081580 // Medtr5g038360 // Medtr4g101730 // Medtr5g036410 // Medtr4g100990 // Medtr5g008070 // Medtr5g036290 // Medtr4g080700 // Medtr2g010480 // Medtr8g083220 // Medtr4g065077 // Medtr3g079620 // Medtr2g059460 // Medtr1g006990
GO:0005215	F	transporter activity	25	770	748	18883	0.86	1	// Medtr6g004220 // Medtr8g077890 // Medtr7g108480 // Medtr5g094760 // Medtr7g087410 // Medtr6g034310 // Medtr1g108770 // Medtr5g071630 // Medtr6g009110 // Medtr3g099700 // Medtr7g067010 // Medtr3g062610 // Medtr1g104780 // Medtr5g071860 // Medtr7g007850 // Medtr5g006070 // Medtr7g096880 // Medtr2g020710 // Medtr5g032720 // Medtr4g006650 // Medtr8g062990 // Medtr8g042780 // Medtr3g105190 // Medtr…
GO:0030246	F	carbohydrate binding	6	770	78	18883	0.11	1	// Medtr2g099470 // Medtr7g089780 // Medtr2g083210 // Medtr5g024080 // Medtr4g073290 // Medtr4g071680
GO:0030554	F	adenyl nucleotide binding	99	770	2740	18883	0.91	1	// Medtr3g031470 // Medtr1g040545 // Medtr6g012990 // Medtr5g065130 // Medtr7g098750 // Medtr1g108770 // Medtr5g089320 // Medtr4g046113 // Medtr1g013700 // Medtr6g009110 // Medtr1g101770 // Medtr3g006740 // Medtr1g016110 // Medtr5g069000 // Medtr8g044940 // Medtr4g028090 // Medtr5g028360 // Medtr3g028650 // Medtr2g079980 // Medtr2g100470 // Medtr4g011450 // Medtr1g027740 // Medtr2g064940 // Medtr…
GO:0016773	F	phosphotransferase activity, alcohol group as acceptor	72	770	1767	18883	0.52	1	// Medtr8g445960 // Medtr1g021845 // Medtr2g023890 // Medtr0400s0040 // Medtr2g100450 // Medtr1g040545 // Medtr6g088785 // Medtr5g032570 // Medtr2g010470 // Medtr8g044940 // Medtr5g065130 // Medtr7g060570 // Medtr6g082860 // Medtr8g089200 // Medtr4g130390 // Medtr1g040525 // Medtr4g088745 // Medtr5g089320 // Medtr4g046113 // Medtr2g074980 // Medtr5g086080 // Medtr4g092550 // Medtr1g027670 // Medt…
GO:0005515	F	protein binding	140	770	5284	18883	1	1	// Medtr7g078150 // Medtr2g079650 // Medtr3g007760 // Medtr7g055660 // Medtr3g029620 // Medtr1g090697 // Medtr5g092750 // Medtr1g041515 // Medtr2g103795 // Medtr5g092310 // Medtr2g070180 // Medtr2g079320 // Medtr4g072990 // Medtr1g067180 // Medtr8g076470 // Medtr7g022790 // Medtr5g069480 // Medtr1g040545 // Medtr2g014470 // Medtr7g114130 // Medtr2g036060 // Medtr1g021250 // Medtr1g073210 // Medtr…
GO:0004175	F	endopeptidase activity	11	770	305	18883	0.7	1	// Medtr4g053635 // Medtr7g081580 // Medtr5g038360 // Medtr4g101730 // Medtr4g100990 // Medtr5g036410 // Medtr5g008070 // Medtr5g036290 // Medtr1g006990 // Medtr8g083220 // Medtr2g059460
GO:0003676	F	nucleic acid binding	103	770	3032	18883	0.98	1	// Medtr8g077770 // Medtr3g096920 // Medtr7g096750 // Medtr5g008790 // Medtr2g015050 // Medtr7g096810 // Medtr8g092010 // Medtr2g023100 // Medtr1g090697 // Medtr2g089620 // Medtr7g112320 // Medtr1g100773 // Medtr1g074230 // Medtr7g111750 // Medtr7g115650 // Medtr4g028130 // Medtr4g007060 // Medtr4g128040 // Medtr1g017570 // Medtr3g088110 // Medtr1g043350 // Medtr1g115255 // Medtr3g088485 // Medtr…
GO:0004871	F	signal transducer activity	7	770	154	18883	0.44	1	// Medtr5g027970 // Medtr1g044210 // Medtr1g015750 // Medtr8g093040 // Medtr1g013180 // Medtr2g100900 // Medtr2g100880
GO:0008168	F	methyltransferase activity	7	770	189	18883	0.65	1	// Medtr4g100980 // Medtr7g024500 // Medtr1g096310 // Medtr3g073470 // Medtr7g081715 // Medtr4g088200 // Medtr4g038440
GO:0001883	F	purine nucleoside binding	99	770	2740	18883	0.91	1	// Medtr3g031470 // Medtr1g040545 // Medtr6g012990 // Medtr5g065130 // Medtr7g098750 // Medtr1g108770 // Medtr5g089320 // Medtr4g046113 // Medtr1g013700 // Medtr6g009110 // Medtr1g101770 // Medtr3g006740 // Medtr1g016110 // Medtr5g069000 // Medtr8g044940 // Medtr4g028090 // Medtr5g028360 // Medtr3g028650 // Medtr2g079980 // Medtr2g100470 // Medtr4g011450 // Medtr1g027740 // Medtr2g064940 // Medtr…
GO:0001882	F	nucleoside binding	99	770	2740	18883	0.91	1	// Medtr3g031470 // Medtr1g040545 // Medtr6g012990 // Medtr5g065130 // Medtr7g098750 // Medtr1g108770 // Medtr5g089320 // Medtr4g046113 // Medtr1g013700 // Medtr6g009110 // Medtr1g101770 // Medtr3g006740 // Medtr1g016110 // Medtr5g069000 // Medtr8g044940 // Medtr4g028090 // Medtr5g028360 // Medtr3g028650 // Medtr2g079980 // Medtr2g100470 // Medtr4g011450 // Medtr1g027740 // Medtr2g064940 // Medtr…
GO:0050662	F	coenzyme binding	5	770	211	18883	0.93	1	// Medtr3g096710 // Medtr1g101770 // Medtr3g085850 // Medtr4g094480 // Medtr8g466030
GO:0019001	F	guanyl nucleotide binding	5	770	257	18883	0.98	1	// Medtr4g094535 // Medtr4g121860 // Medtr1g015750 // Medtr4g079350 // Medtr5g027970
GO:0022857	F	transmembrane transporter activity	20	770	567	18883	0.77	1	// Medtr5g071860 // Medtr8g077890 // Medtr5g006070 // Medtr1g104780 // Medtr6g004220 // Medtr1g108770 // Medtr6g034310 // Medtr7g007850 // Medtr7g108480 // Medtr5g094760 // Medtr3g099700 // Medtr7g096880 // Medtr7g087410 // Medtr2g020710 // Medtr5g032720 // Medtr3g105190 // Medtr3g062610 // Medtr3g093010 // Medtr5g071630 // Medtr6g009110
GO:0005198	F	structural molecule activity	5	770	401	18883	1	1	// Medtr3g062600 // Medtr4g094535 // Medtr4g038400 // Medtr7g111750 // Medtr6g013410
GO:0004674	F	protein serine/threonine kinase activity	51	770	1190	18883	0.38	1	// Medtr1g105700 // Medtr2g023890 // Medtr6g088785 // Medtr2g100450 // Medtr1g027580 // Medtr5g065130 // Medtr3g109100 // Medtr8g089200 // Medtr4g130390 // Medtr4g088745 // Medtr5g089320 // Medtr2g074980 // Medtr1g027670 // Medtr1g013040 // Medtr3g031470 // Medtr5g086940 // Medtr8g052490 // Medtr4g086855 // Medtr6g012990 // Medtr2g064930 // Medtr5g082700 // Medtr5g005480 // Medtr4g114670 // Medtr…
GO:0070011	F	peptidase activity, acting on L-amino acid peptides	15	770	499	18883	0.91	1	// Medtr4g053635 // Medtr7g081580 // Medtr5g038360 // Medtr4g101730 // Medtr5g036410 // Medtr4g100990 // Medtr5g008070 // Medtr5g036290 // Medtr4g080700 // Medtr2g010480 // Medtr8g083220 // Medtr4g065077 // Medtr3g079620 // Medtr2g059460 // Medtr1g006990
GO:0004672	F	protein kinase activity	68	770	1634	18883	0.45	1	// Medtr8g445960 // Medtr1g021845 // Medtr2g023890 // Medtr2g100450 // Medtr1g040545 // Medtr6g088785 // Medtr2g010470 // Medtr8g044940 // Medtr5g065130 // Medtr7g060570 // Medtr6g082860 // Medtr8g089200 // Medtr4g130390 // Medtr1g040525 // Medtr4g088745 // Medtr5g089320 // Medtr4g046113 // Medtr2g074980 // Medtr5g086080 // Medtr4g092550 // Medtr1g027670 // Medtr1g039220 // Medtr3g031470 // Medtr…
GO:0032559	F	adenyl ribonucleotide binding	97	770	2626	18883	0.86	1	// Medtr3g031470 // Medtr1g040545 // Medtr6g012990 // Medtr5g065130 // Medtr7g098750 // Medtr1g108770 // Medtr5g089320 // Medtr4g046113 // Medtr1g013700 // Medtr6g009110 // Medtr3g006740 // Medtr1g016110 // Medtr5g069000 // Medtr8g044940 // Medtr4g028090 // Medtr5g028360 // Medtr3g028650 // Medtr2g079980 // Medtr2g100470 // Medtr4g011450 // Medtr1g027740 // Medtr2g064940 // Medtr1g044210 // Medtr…
GO:0022804	F	active transmembrane transporter activity	9	770	311	18883	0.88	1	// Medtr6g004220 // Medtr6g009110 // Medtr6g034310 // Medtr7g007850 // Medtr3g099700 // Medtr7g096880 // Medtr7g087410 // Medtr3g105190 // Medtr5g032720
GO:0017111	F	nucleoside-triphosphatase activity	20	770	1048	18883	1	1	// Medtr2g079980 // Medtr4g094535 // Medtr5g009070 // Medtr6g009110 // Medtr8g018370 // Medtr4g079350 // Medtr3g098310 // Medtr6g042290 // Medtr4g094010 // Medtr4g076970 // Medtr1g083770 // Medtr1g015750 // Medtr6g061840 // Medtr6g034310 // Medtr3g105190 // Medtr7g098750 // Medtr4g011450 // Medtr1g108770 // Medtr5g027970 // Medtr2g099075
GO:0016879	F	ligase activity, forming carbon-nitrogen bonds	12	770	241	18883	0.29	1	// Medtr1g079450 // Medtr3g466220 // Medtr7g106340 // Medtr1g056870 // Medtr1g062650 // Medtr1g095510 // Medtr1g056840 // Medtr7g113890 // Medtr1g056880 // Medtr8g028920 // Medtr4g051515 // Medtr1g062620
GO:0016903	F	oxidoreductase activity, acting on the aldehyde or oxo group of donors	5	770	56	18883	0.09	1	// Medtr4g020710 // Medtr4g020110 // Medtr3g078550 // Medtr1g014320 // Medtr3g085850
GO:0048037	F	cofactor binding	20	770	389	18883	0.18	1	// Medtr5g090070 // Medtr3g096710 // Medtr8g028600 // Medtr1g077890 // Medtr7g098700 // Medtr3g080850 // Medtr1g073580 // Medtr4g094480 // Medtr2g035480 // Medtr8g093560 // Medtr3g110065 // Medtr8g466030 // Medtr3g073470 // Medtr1g101770 // Medtr7g106830 // Medtr6g007175 // Medtr1g080250 // Medtr4g117610 // Medtr6g007170 // Medtr3g085850
GO:0016462	F	pyrophosphatase activity	20	770	1061	18883	1	1	// Medtr2g079980 // Medtr4g094535 // Medtr5g009070 // Medtr6g009110 // Medtr8g018370 // Medtr4g079350 // Medtr3g098310 // Medtr6g042290 // Medtr4g094010 // Medtr4g076970 // Medtr1g083770 // Medtr1g015750 // Medtr6g061840 // Medtr6g034310 // Medtr3g105190 // Medtr7g098750 // Medtr4g011450 // Medtr1g108770 // Medtr5g027970 // Medtr2g099075
GO:0005576	C	extracellular region	22	770	179	18883	1.4e-05	0.0013	// Medtr4g098930 // Medtr5g036290 // Medtr6g005340 // Medtr4g017030 // Medtr4g099400 // Medtr5g046410 // Medtr6g005360 // Medtr4g017050 // Medtr7g077190 // Medtr7g077313 // Medtr2g019250 // Medtr5g013440 // Medtr7g077180 // Medtr5g079950 // Medtr4g019225 // Medtr6g005350 // Medtr1g085460 // Medtr4g017040 // Medtr5g036410 // Medtr6g005310 // Medtr6g005330 // Medtr2g041570
GO:0048046	C	apoplast	12	770	79	18883	0.00022	0.011	// Medtr6g005360 // Medtr2g019250 // Medtr4g017050 // Medtr4g017040 // Medtr2g041570 // Medtr6g005310 // Medtr6g005330 // Medtr4g017030 // Medtr6g005340 // Medtr4g019225 // Medtr5g046410 // Medtr6g005350
GO:0044446	C	intracellular organelle part	11	770	498	18883	0.99	1	// Medtr4g094535 // Medtr4g075190 // Medtr6g091800 // Medtr6g087770 // Medtr8g086640 // Medtr4g128040 // Medtr1g083770 // Medtr1g044210 // Medtr5g058870 // Medtr7g066690 // Medtr7g106530
GO:0030529	C	ribonucleoprotein complex	6	770	378	18883	1	1	// Medtr4g075190 // Medtr4g038400 // Medtr7g111750 // Medtr6g013410 // Medtr3g114450 // Medtr3g062600
GO:0000151	C	ubiquitin ligase complex	8	770	89	18883	0.037	1	// Medtr1g079450 // Medtr3g466220 // Medtr7g106340 // Medtr1g056870 // Medtr1g056840 // Medtr1g056880 // Medtr2g019260 // Medtr4g051515
GO:0016021	C	integral to membrane	9	770	441	18883	0.99	1	// Medtr1g022950 // Medtr6g009110 // Medtr7g058640 // Medtr5g058870 // Medtr7g096880 // Medtr4g022920 // Medtr6g034310 // Medtr3g105190 // Medtr3g062610
GO:0016020	C	membrane	34	770	1174	18883	0.99	1	// Medtr1g076250 // Medtr6g004220 // Medtr8g077890 // Medtr7g108480 // Medtr5g094760 // Medtr7g066690 // Medtr7g087410 // Medtr6g034310 // Medtr1g108770 // Medtr5g011060 // Medtr5g071630 // Medtr6g009110 // Medtr3g099700 // Medtr7g067010 // Medtr3g062610 // Medtr1g104780 // Medtr6g091800 // Medtr5g071860 // Medtr7g058640 // Medtr7g007850 // Medtr5g006070 // Medtr7g096880 // Medtr4g022920 // Medtr…
GO:0032991	C	macromolecular complex	22	770	1039	18883	1	1	// Medtr3g466220 // Medtr4g075190 // Medtr1g056840 // Medtr5g032570 // Medtr1g056880 // Medtr3g114450 // Medtr4g051515 // Medtr1g108770 // Medtr7g106340 // Medtr8g086640 // Medtr4g128040 // Medtr1g083770 // Medtr7g111750 // Medtr1g079450 // Medtr4g038400 // Medtr1g056870 // Medtr6g013410 // Medtr4g094535 // Medtr6g087770 // Medtr2g019260 // Medtr7g106530 // Medtr3g062600
GO:0043234	C	protein complex	13	770	540	18883	0.98	1	// Medtr1g079450 // Medtr3g466220 // Medtr7g106340 // Medtr1g056870 // Medtr1g056840 // Medtr6g087770 // Medtr4g094535 // Medtr2g019260 // Medtr5g032570 // Medtr1g083770 // Medtr1g056880 // Medtr4g051515 // Medtr1g108770
GO:0043232	C	intracellular non-membrane-bounded organelle	10	770	666	18883	1	1	// Medtr4g094535 // Medtr4g038400 // Medtr6g087770 // Medtr8g086640 // Medtr4g128040 // Medtr7g106530 // Medtr7g111750 // Medtr6g013410 // Medtr1g083770 // Medtr3g062600
GO:0044424	C	intracellular part	52	770	1918	18883	1	1	// Medtr3g466220 // Medtr4g075190 // Medtr7g074570 // Medtr1g056840 // Medtr1g067180 // Medtr1g079450 // Medtr4g109830 // Medtr5g032570 // Medtr7g066690 // Medtr2g010480 // Medtr3g114450 // Medtr7g089140 // Medtr4g051515 // Medtr1g108770 // Medtr1g056880 // Medtr1g064090 // Medtr4g020110 // Medtr7g106340 // Medtr3g080100 // Medtr5g058870 // Medtr4g120810 // Medtr8g086640 // Medtr4g128040 // Medtr…
GO:0044422	C	organelle part	11	770	498	18883	0.99	1	// Medtr4g094535 // Medtr4g075190 // Medtr6g091800 // Medtr6g087770 // Medtr8g086640 // Medtr4g128040 // Medtr1g083770 // Medtr1g044210 // Medtr5g058870 // Medtr7g066690 // Medtr7g106530
GO:0043229	C	intracellular organelle	28	770	1353	18883	1	1	// Medtr4g075190 // Medtr4g109830 // Medtr7g066690 // Medtr5g015680 // Medtr3g114450 // Medtr7g089140 // Medtr3g084980 // Medtr3g080100 // Medtr8g086640 // Medtr7g106530 // Medtr7g111750 // Medtr2g461760 // Medtr4g088900 // Medtr4g038400 // Medtr6g091800 // Medtr4g128040 // Medtr5g019680 // Medtr5g017470 // Medtr6g013410 // Medtr4g109580 // Medtr4g094535 // Medtr8g097090 // Medtr6g087770 // Medtr…
[truncated: 12 more rows]

## Sheet: Mt 10xC downregulated GO enrich
GO_acc	term_type	Term	queryitem	querytotal	bgitem	bgtotal	pvalue	FDR	entries
[truncated: 441 more rows]
