# Supplementary material for: Plasticity of Phymatotrichopsis omnivora infection strategies is dependent on host and nonhost plant responses
Source: Plant Cell Environ. 2020 Feb 14;43(4):1084–101. doi: 10.1111/pce.13721 (PMC7154777; doi:10.1111/pce.13721)
Supplement: Supplementary file 5 — Dataset S4 GO terms significantly over represented in M. truncatula DEGs at each infection time point compared to control generated in AgriGO website. [file PCE-43-1084-s005.xlsx]

## Sheet: Mt 3xC up GO enrichments
hydrogen peroxide catabolic process	0.00160094	Medtr1g086320,Medtr1g086490,Medtr2g029560,Medtr3g094630,Medtr4g029170,Medtr4g029180,Medtr4g074980,Medtr4g074990,Medtr4g074995,Medtr4g083710	GO:0042744
hydrogen peroxide metabolic process	0.0022205	Medtr1g086320,Medtr1g086490,Medtr2g029560,Medtr3g094630,Medtr4g029170,Medtr4g029180,Medtr4g074980,Medtr4g074990,Medtr4g074995,Medtr4g083710	GO:0042743
oxidation-reduction process	0.00247891	Medtr0056s0160,Medtr1g032140,Medtr1g034450,Medtr1g044520,Medtr1g055325,Medtr1g062110,Medtr1g086320,Medtr1g086490,Medtr1g090667,Medtr1g091023,Medtr1g101040,Medtr1g103680,Medtr2g029560,Medtr2g079360,Medtr2g437880,Medtr3g019090,Medtr3g025230,Medtr3g081130,Medtr3g094630,Medtr4g019225,Medtr4g029170,Medtr4g029180,Medtr4g051622,Medtr4g064887,Medtr4g074980,Medtr4g074990,Medtr4g074995,Medtr4g083710,Medtr4…	GO:0055114
reactive oxygen species metabolic process	0.00780607	Medtr1g086320,Medtr1g086490,Medtr2g029560,Medtr3g094630,Medtr4g029170,Medtr4g029180,Medtr4g074980,Medtr4g074990,Medtr4g074995,Medtr4g083710	GO:0072593
cellular oxidant detoxification	0.0291865	Medtr1g086320,Medtr1g086490,Medtr2g029560,Medtr3g094630,Medtr4g029170,Medtr4g029180,Medtr4g074980,Medtr4g074990,Medtr4g074995,Medtr4g083710,Medtr4g114220	GO:0098869
cellular detoxification	0.0291865	Medtr1g086320,Medtr1g086490,Medtr2g029560,Medtr3g094630,Medtr4g029170,Medtr4g029180,Medtr4g074980,Medtr4g074990,Medtr4g074995,Medtr4g083710,Medtr4g114220	GO:1990748
detoxification	0.0306679	Medtr1g086320,Medtr1g086490,Medtr2g029560,Medtr3g094630,Medtr4g029170,Medtr4g029180,Medtr4g074980,Medtr4g074990,Medtr4g074995,Medtr4g083710,Medtr4g114220	GO:0098754
response to toxic substance	0.0338562	Medtr1g086320,Medtr1g086490,Medtr2g029560,Medtr3g094630,Medtr4g029170,Medtr4g029180,Medtr4g074980,Medtr4g074990,Medtr4g074995,Medtr4g083710,Medtr4g114220	GO:0009636
extracellular region	6.93031e-08	Medtr1g061120,Medtr1g086320,Medtr1g086490,Medtr2g019250,Medtr2g029560,Medtr2g031270,Medtr2g045100,Medtr3g019680,Medtr3g094630,Medtr4g017030,Medtr4g019225,Medtr4g029170,Medtr4g029180,Medtr4g074980,Medtr4g074990,Medtr4g074995,Medtr4g083710,Medtr4g087970,Medtr6g005310,Medtr6g005330,Medtr6g005340,Medtr6g005360,Medtr7g011340,Medtr7g077180,Medtr8g073850	GO:0005576
tetrapyrrole binding	3.92361e-07	Medtr1g055325,Medtr1g086320,Medtr1g086490,Medtr1g091023,Medtr1g101040,Medtr1g103680,Medtr2g029560,Medtr2g437880,Medtr3g025230,Medtr3g094630,Medtr4g029170,Medtr4g029180,Medtr4g074980,Medtr4g074990,Medtr4g074995,Medtr4g083710,Medtr4g104540,Medtr4g104550,Medtr4g104570,Medtr4g114220,Medtr5g007460,Medtr5g007550,Medtr5g018980,Medtr5g019010,Medtr5g020020,Medtr6g060175,Medtr7g096340,Medtr8g046210,Medtr8g…	GO:0046906
heme binding	4.53604e-07	Medtr1g055325,Medtr1g086320,Medtr1g086490,Medtr1g091023,Medtr1g101040,Medtr1g103680,Medtr2g029560,Medtr2g437880,Medtr3g025230,Medtr3g094630,Medtr4g029170,Medtr4g029180,Medtr4g074980,Medtr4g074990,Medtr4g074995,Medtr4g083710,Medtr4g104540,Medtr4g104550,Medtr4g104570,Medtr4g114220,Medtr5g007460,Medtr5g007550,Medtr5g018980,Medtr5g019010,Medtr5g020020,Medtr7g096340,Medtr8g046210,Medtr8g076940	GO:0020037
manganese ion binding	5.92415e-06	Medtr2g019250,Medtr2g031270,Medtr2g045100,Medtr3g019680,Medtr4g017030,Medtr6g005310,Medtr6g005330,Medtr6g005340,Medtr6g005360,Medtr7g011340	GO:0030145
O-methyltransferase activity	2.58438e-05	Medtr1g036490,Medtr1g036510,Medtr1g076930,Medtr4g088200,Medtr4g094812,Medtr6g091680,Medtr7g011900,Medtr7g012040,Medtr7g024500,Medtr7g024520	GO:0008171
oxidoreductase activity	0.000164331	Medtr0056s0160,Medtr1g032140,Medtr1g034450,Medtr1g044520,Medtr1g055325,Medtr1g062110,Medtr1g086320,Medtr1g086490,Medtr1g090667,Medtr1g091023,Medtr1g101040,Medtr1g103680,Medtr2g029560,Medtr2g079360,Medtr2g437880,Medtr3g019090,Medtr3g025230,Medtr3g081130,Medtr3g094630,Medtr4g019225,Medtr4g029170,Medtr4g029180,Medtr4g051622,Medtr4g064887,Medtr4g074980,Medtr4g074990,Medtr4g074995,Medtr4g083710,Medtr4…	GO:0016491
nutrient reservoir activity	0.000247128	Medtr2g019250,Medtr2g031270,Medtr2g045100,Medtr3g019680,Medtr4g017030,Medtr6g005310,Medtr6g005330,Medtr6g005340,Medtr6g005360,Medtr7g011340	GO:0045735
serine-type endopeptidase inhibitor activity	0.00077992	Medtr1g075340,Medtr1g075380,Medtr1g075410,Medtr4g032865,Medtr5g090250,Medtr7g077180	GO:0004867
peroxidase activity	0.0045498	Medtr1g086320,Medtr1g086490,Medtr2g029560,Medtr3g094630,Medtr4g029170,Medtr4g029180,Medtr4g074980,Medtr4g074990,Medtr4g074995,Medtr4g083710,Medtr4g114220	GO:0004601
oxidoreductase activity, acting on peroxide as acceptor	0.00538304	Medtr1g086320,Medtr1g086490,Medtr2g029560,Medtr3g094630,Medtr4g029170,Medtr4g029180,Medtr4g074980,Medtr4g074990,Medtr4g074995,Medtr4g083710,Medtr4g114220	GO:0016684
antioxidant activity	0.0107553	Medtr1g086320,Medtr1g086490,Medtr2g029560,Medtr3g094630,Medtr4g029170,Medtr4g029180,Medtr4g074980,Medtr4g074990,Medtr4g074995,Medtr4g083710,Medtr4g114220	GO:0016209
monooxygenase activity	0.011565	Medtr1g055325,Medtr1g091023,Medtr1g101040,Medtr1g103680,Medtr2g437880,Medtr3g025230,Medtr4g104540,Medtr4g104550,Medtr4g104570,Medtr5g007460,Medtr5g007550,Medtr5g018980,Medtr5g019010,Medtr5g020020,Medtr8g046210,Medtr8g076940	GO:0004497
oxidoreductase activity, acting on paired donors, with incorporation or reduction of molecular oxygen	0.0263159	Medtr1g055325,Medtr1g091023,Medtr1g101040,Medtr1g103680,Medtr2g437880,Medtr3g025230,Medtr4g104540,Medtr4g104550,Medtr4g104570,Medtr5g007460,Medtr5g007550,Medtr5g018980,Medtr5g019010,Medtr5g020020,Medtr7g068780,Medtr7g096340,Medtr8g046210,Medtr8g076940	GO:0016705

## Sheet: Mt 3xC up pathway enrichments
Flavonoid biosynthesis	4.15511e-10	Medtr1g097935,Medtr1g098140,Medtr3g025230,Medtr5g007717,Medtr5g007730,Medtr5g059140,Medtr5g097900,Medtr6g091680,Medtr7g016700,Medtr7g016720,Medtr7g016780,Medtr7g016800,Medtr7g016820	941
Phenylpropanoid biosynthesis	4.48082e-08	Medtr1g036490,Medtr1g036510,Medtr1g086320,Medtr1g086490,Medtr2g029560,Medtr3g028720,Medtr3g094630,Medtr4g029170,Medtr4g029180,Medtr4g066580,Medtr4g066630,Medtr4g074980,Medtr4g074990,Medtr4g074995,Medtr4g083710,Medtr4g114220,Medtr6g091680,Medtr7g011900,Medtr7g012040	940
Circadian rhythm - plant	1.32774e-06	Medtr1g097935,Medtr1g098140,Medtr5g007717,Medtr5g007730,Medtr7g016700,Medtr7g016720,Medtr7g016780,Medtr7g016800,Medtr7g016820	4712
Biosynthesis of secondary metabolites	3.45653e-05	Medtr1g036490,Medtr1g036510,Medtr1g086320,Medtr1g086490,Medtr1g097935,Medtr1g098140,Medtr2g029560,Medtr3g025230,Medtr3g028720,Medtr3g094630,Medtr4g029170,Medtr4g029180,Medtr4g064887,Medtr4g066580,Medtr4g066630,Medtr4g074980,Medtr4g074990,Medtr4g074995,Medtr4g083710,Medtr4g092590,Medtr4g114220,Medtr5g007717,Medtr5g007730,Medtr5g020020,Medtr5g026430,Medtr5g059140,Medtr5g097900,Medtr6g091680,Medtr7g…	1110

## Sheet: Mt 3xC up proteindomain enrichm
Protein of unknown function wound-induced	3.80864e-13	Medtr2g011690,Medtr2g081155,Medtr2g089835,Medtr2g089905,Medtr2g089925,Medtr2g089940,Medtr2g089960,Medtr2g089965,Medtr2g089970,Medtr2g089985,Medtr2g089990	IPR022251
Chalcone/stilbene synthase, active site	5.33255e-10	Medtr1g097935,Medtr1g098140,Medtr5g007717,Medtr5g007730,Medtr7g016700,Medtr7g016720,Medtr7g016780,Medtr7g016800,Medtr7g016820	IPR018088
Polyketide synthase, type III	2.79622e-09	Medtr1g097935,Medtr1g098140,Medtr5g007717,Medtr5g007730,Medtr7g016700,Medtr7g016720,Medtr7g016780,Medtr7g016800,Medtr7g016820	IPR011141
Petal formation-expressed	7.74663e-09	Medtr2g023710,Medtr2g023760,Medtr2g023770,Medtr2g023780,Medtr2g023810,Medtr2g023820,Medtr4g132380,Medtr4g132390	IPR027949
Chalcone/stilbene synthase, N-terminal	1.11823e-08	Medtr1g097935,Medtr1g098140,Medtr5g007717,Medtr5g007730,Medtr7g016700,Medtr7g016720,Medtr7g016780,Medtr7g016800,Medtr7g016820	IPR001099
Chalcone/stilbene synthase, C-terminal	2.5203e-08	Medtr1g097935,Medtr1g098140,Medtr5g007717,Medtr5g007730,Medtr7g016700,Medtr7g016720,Medtr7g016780,Medtr7g016800,Medtr7g016820	IPR012328
Germin	1.74661e-06	Medtr2g019250,Medtr2g031270,Medtr2g045100,Medtr3g019680,Medtr4g017030,Medtr6g005310,Medtr6g005330,Medtr6g005340,Medtr6g005360,Medtr7g011340	IPR001929
Germin, manganese binding site	9.10389e-06	Medtr2g019250,Medtr2g031270,Medtr2g045100,Medtr3g019680,Medtr4g017030,Medtr6g005310,Medtr6g005330,Medtr6g005340,Medtr6g005360	IPR019780
Thaumatin, conserved site	3.67849e-05	Medtr1g025420,Medtr1g062350,Medtr1g062660,Medtr1g062690,Medtr5g010640,Medtr7g102380,Medtr8g096910	IPR017949
Peroxidase, active site	5.43255e-05	Medtr1g086320,Medtr1g086490,Medtr2g029560,Medtr3g094630,Medtr4g029170,Medtr4g029180,Medtr4g074980,Medtr4g074990,Medtr4g074995,Medtr4g083710	IPR019794
Cytochrome P450, E-class, group I	0.00028398	Medtr1g055325,Medtr1g091023,Medtr1g101040,Medtr1g103680,Medtr2g437880,Medtr3g025230,Medtr4g054920,Medtr4g104540,Medtr4g104550,Medtr4g104570,Medtr5g007460,Medtr5g007550,Medtr5g018980,Medtr5g019010,Medtr5g020020,Medtr7g096340,Medtr8g046210,Medtr8g076940	IPR002401
Cupin 1	0.00032307	Medtr2g019250,Medtr2g031270,Medtr2g045100,Medtr3g019680,Medtr4g017030,Medtr6g005310,Medtr6g005330,Medtr6g005340,Medtr6g005360,Medtr7g011340	IPR006045
Thiolase-like	0.00044277	Medtr1g097935,Medtr1g098140,Medtr5g007717,Medtr5g007730,Medtr7g016700,Medtr7g016720,Medtr7g016780,Medtr7g016800,Medtr7g016820	IPR016039
Plant peroxidase	0.000471529	Medtr1g086320,Medtr1g086490,Medtr2g029560,Medtr3g094630,Medtr4g029170,Medtr4g029180,Medtr4g074980,Medtr4g074990,Medtr4g074995,Medtr4g083710,Medtr4g114220	IPR000823
Plant methyltransferase dimerisation	0.000602855	Medtr1g036490,Medtr1g036510,Medtr1g076930,Medtr4g088200,Medtr7g011900,Medtr7g012040,Medtr7g024500,Medtr7g024520	IPR012967
Peroxidases heam-ligand binding site	0.000634861	Medtr1g086320,Medtr1g086490,Medtr2g029560,Medtr3g094630,Medtr4g029170,Medtr4g029180,Medtr4g074980,Medtr4g074990,Medtr4g074995,Medtr4g083710	IPR019793
Secretory peroxidase	0.000912676	Medtr1g086320,Medtr1g086490,Medtr2g029560,Medtr3g094630,Medtr4g029170,Medtr4g029180,Medtr4g074980,Medtr4g074990,Medtr4g074995,Medtr4g083710	IPR033905
Haem peroxidase, plant/fungal/bacterial	0.00110555	Medtr1g086320,Medtr1g086490,Medtr2g029560,Medtr3g094630,Medtr4g029170,Medtr4g029180,Medtr4g074980,Medtr4g074990,Medtr4g074995,Medtr4g083710,Medtr4g114220	IPR002016
O-methyltransferase, family 2	0.00136134	Medtr1g036490,Medtr1g036510,Medtr1g076930,Medtr4g088200,Medtr7g011900,Medtr7g012040,Medtr7g024500,Medtr7g024520	IPR001077
O-methyltransferase COMT-type	0.00136134	Medtr1g036490,Medtr1g036510,Medtr1g076930,Medtr4g088200,Medtr7g011900,Medtr7g012040,Medtr7g024500,Medtr7g024520	IPR016461
Haem peroxidase	0.0015869	Medtr1g086320,Medtr1g086490,Medtr2g029560,Medtr3g094630,Medtr4g029170,Medtr4g029180,Medtr4g074980,Medtr4g074990,Medtr4g074995,Medtr4g083710,Medtr4g114220	IPR010255
Cytochrome P450, conserved site	0.00250297	Medtr1g055325,Medtr1g091023,Medtr1g101040,Medtr1g103680,Medtr2g437880,Medtr3g025230,Medtr4g104540,Medtr4g104550,Medtr4g104570,Medtr5g007460,Medtr5g007550,Medtr5g018980,Medtr5g019010,Medtr5g020020,Medtr8g046210,Medtr8g076940	IPR017972
Thaumatin	0.0039357	Medtr1g025420,Medtr1g062350,Medtr1g062660,Medtr1g062690,Medtr5g010640,Medtr7g102380,Medtr8g096910	IPR001938
Cytochrome P450	0.00455737	Medtr1g055325,Medtr1g091023,Medtr1g101040,Medtr1g103680,Medtr2g437880,Medtr3g025230,Medtr4g054920,Medtr4g104540,Medtr4g104550,Medtr4g104570,Medtr5g007460,Medtr5g007550,Medtr5g018980,Medtr5g019010,Medtr5g020020,Medtr7g096340,Medtr8g046210,Medtr8g076940	IPR001128
RmlC-like cupin domain	0.00564387	Medtr2g019250,Medtr2g031270,Medtr2g045100,Medtr3g019680,Medtr4g017030,Medtr6g005310,Medtr6g005330,Medtr6g005340,Medtr6g005360,Medtr7g011340	IPR011051
Proteinase inhibitor I13, potato inhibitor I	0.0214256	Medtr1g075340,Medtr1g075380,Medtr1g075410,Medtr5g090250	IPR000864

## Sheet: Mt 5xC up GO enrichments
oxidation-reduction process	5.58829e-08	Medtr1g032140,Medtr1g034450,Medtr1g044520,Medtr1g055325,Medtr1g066640,Medtr1g086490,Medtr1g090667,Medtr1g101040,Medtr1g103680,Medtr1g107295,Medtr1g107300,Medtr1g112740,Medtr2g010300,Medtr2g079360,Medtr2g102570,Medtr2g437880,Medtr3g019090,Medtr3g081130,Medtr3g094630,Medtr3g094670,Medtr3g098320,Medtr4g019225,Medtr4g020110,Medtr4g029170,Medtr4g029180,Medtr4g036310,Medtr4g051622,Medtr4g064887,Medtr4g…	GO:0055114
single-organism metabolic process	0.000238045	Medtr1g019940,Medtr1g032140,Medtr1g034450,Medtr1g044520,Medtr1g055325,Medtr1g062620,Medtr1g066640,Medtr1g086490,Medtr1g090667,Medtr1g101040,Medtr1g103680,Medtr1g107295,Medtr1g107300,Medtr1g112740,Medtr2g010300,Medtr2g079360,Medtr2g087980,Medtr2g102570,Medtr2g437880,Medtr3g019090,Medtr3g081130,Medtr3g094630,Medtr3g094670,Medtr3g098320,Medtr3g101400,Medtr3g101410,Medtr4g019225,Medtr4g020110,Medtr4g…	GO:0044710
hydrogen peroxide catabolic process	0.0100841	Medtr1g066640,Medtr1g086490,Medtr3g094630,Medtr3g094670,Medtr4g029170,Medtr4g029180,Medtr4g074980,Medtr4g074990,Medtr4g074995,Medtr4g083710	GO:0042744
hydrogen peroxide metabolic process	0.0138616	Medtr1g066640,Medtr1g086490,Medtr3g094630,Medtr3g094670,Medtr4g029170,Medtr4g029180,Medtr4g074980,Medtr4g074990,Medtr4g074995,Medtr4g083710	GO:0042743
cellular oxidant detoxification	0.0367416	Medtr1g066640,Medtr1g086490,Medtr3g094630,Medtr3g094670,Medtr3g098320,Medtr4g029170,Medtr4g029180,Medtr4g074980,Medtr4g074990,Medtr4g074995,Medtr4g083710,Medtr4g114220	GO:0098869
cellular detoxification	0.0367416	Medtr1g066640,Medtr1g086490,Medtr3g094630,Medtr3g094670,Medtr3g098320,Medtr4g029170,Medtr4g029180,Medtr4g074980,Medtr4g074990,Medtr4g074995,Medtr4g083710,Medtr4g114220	GO:1990748
detoxification	0.0387337	Medtr1g066640,Medtr1g086490,Medtr3g094630,Medtr3g094670,Medtr3g098320,Medtr4g029170,Medtr4g029180,Medtr4g074980,Medtr4g074990,Medtr4g074995,Medtr4g083710,Medtr4g114220	GO:0098754
response to toxic substance	0.0430391	Medtr1g066640,Medtr1g086490,Medtr3g094630,Medtr3g094670,Medtr3g098320,Medtr4g029170,Medtr4g029180,Medtr4g074980,Medtr4g074990,Medtr4g074995,Medtr4g083710,Medtr4g114220	GO:0009636
reactive oxygen species metabolic process	0.0468686	Medtr1g066640,Medtr1g086490,Medtr3g094630,Medtr3g094670,Medtr4g029170,Medtr4g029180,Medtr4g074980,Medtr4g074990,Medtr4g074995,Medtr4g083710	GO:0072593
extracellular region	2.07721e-11	Medtr1g066640,Medtr1g086490,Medtr2g019250,Medtr2g031270,Medtr2g032710,Medtr2g090270,Medtr3g019680,Medtr3g094630,Medtr3g094670,Medtr4g017030,Medtr4g019225,Medtr4g029170,Medtr4g029180,Medtr4g074980,Medtr4g074990,Medtr4g074995,Medtr4g078885,Medtr4g083710,Medtr4g094715,Medtr4g099400,Medtr4g128770,Medtr5g036290,Medtr6g005310,Medtr6g005330,Medtr6g005340,Medtr6g005360,Medtr7g011340,Medtr7g077180,Medtr7g…	GO:0005576
oxidoreductase activity	1.42359e-09	Medtr1g032140,Medtr1g034450,Medtr1g044520,Medtr1g055325,Medtr1g066640,Medtr1g086490,Medtr1g090667,Medtr1g101040,Medtr1g103680,Medtr1g107295,Medtr1g107300,Medtr1g112740,Medtr2g010300,Medtr2g079360,Medtr2g102570,Medtr2g437880,Medtr3g019090,Medtr3g081130,Medtr3g094630,Medtr3g094670,Medtr3g098320,Medtr4g019225,Medtr4g020110,Medtr4g029170,Medtr4g029180,Medtr4g036310,Medtr4g051622,Medtr4g064887,Medtr4g…	GO:0016491
heme binding	2.68279e-06	Medtr1g055325,Medtr1g066640,Medtr1g086490,Medtr1g101040,Medtr1g103680,Medtr1g107295,Medtr1g107300,Medtr2g010300,Medtr2g437880,Medtr3g094630,Medtr3g094670,Medtr4g029170,Medtr4g029180,Medtr4g074980,Medtr4g074990,Medtr4g074995,Medtr4g083710,Medtr4g088160,Medtr4g104540,Medtr4g104550,Medtr4g104570,Medtr4g114220,Medtr5g007460,Medtr5g016410,Medtr5g018980,Medtr5g019010,Medtr7g075390,Medtr7g096340,Medtr8g…	GO:0020037
tetrapyrrole binding	1.1056e-05	Medtr1g055325,Medtr1g066640,Medtr1g086490,Medtr1g101040,Medtr1g103680,Medtr1g107295,Medtr1g107300,Medtr2g010300,Medtr2g437880,Medtr3g094630,Medtr3g094670,Medtr4g029170,Medtr4g029180,Medtr4g074980,Medtr4g074990,Medtr4g074995,Medtr4g083710,Medtr4g088160,Medtr4g104540,Medtr4g104550,Medtr4g104570,Medtr4g114220,Medtr5g007460,Medtr5g016410,Medtr5g018980,Medtr5g019010,Medtr7g075390,Medtr7g096340,Medtr8g…	GO:0046906
manganese ion binding	0.000524127	Medtr2g019250,Medtr2g031270,Medtr3g019680,Medtr4g017030,Medtr6g005310,Medtr6g005330,Medtr6g005340,Medtr6g005360,Medtr7g011340	GO:0030145
nutrient reservoir activity	0.00157983	Medtr2g019250,Medtr2g031270,Medtr3g019680,Medtr3g436100,Medtr4g017030,Medtr6g005310,Medtr6g005330,Medtr6g005340,Medtr6g005360,Medtr7g011340	GO:0045735
serine-type endopeptidase inhibitor activity	0.00253325	Medtr1g075340,Medtr1g075380,Medtr1g075410,Medtr4g032865,Medtr7g077180,Medtr7g077190	GO:0004867
peroxidase activity	0.00523718	Medtr1g066640,Medtr1g086490,Medtr3g094630,Medtr3g094670,Medtr3g098320,Medtr4g029170,Medtr4g029180,Medtr4g074980,Medtr4g074990,Medtr4g074995,Medtr4g083710,Medtr4g114220	GO:0004601
oxidoreductase activity, acting on peroxide as acceptor	0.00626982	Medtr1g066640,Medtr1g086490,Medtr3g094630,Medtr3g094670,Medtr3g098320,Medtr4g029170,Medtr4g029180,Medtr4g074980,Medtr4g074990,Medtr4g074995,Medtr4g083710,Medtr4g114220	GO:0016684
monooxygenase activity	0.0101039	Medtr1g055325,Medtr1g101040,Medtr1g103680,Medtr1g107295,Medtr1g107300,Medtr2g010300,Medtr2g437880,Medtr4g088160,Medtr4g104540,Medtr4g104550,Medtr4g104570,Medtr5g007460,Medtr5g016410,Medtr5g018980,Medtr5g019010,Medtr7g075390,Medtr8g035810,Medtr8g046210	GO:0004497
antioxidant activity	0.0131269	Medtr1g066640,Medtr1g086490,Medtr3g094630,Medtr3g094670,Medtr3g098320,Medtr4g029170,Medtr4g029180,Medtr4g074980,Medtr4g074990,Medtr4g074995,Medtr4g083710,Medtr4g114220	GO:0016209
oxidoreductase activity, acting on paired donors, with incorporation or reduction of molecular oxygen	0.0371385	Medtr1g055325,Medtr1g101040,Medtr1g103680,Medtr1g107295,Medtr1g107300,Medtr2g010300,Medtr2g437880,Medtr4g088160,Medtr4g104540,Medtr4g104550,Medtr4g104570,Medtr5g007460,Medtr5g016410,Medtr5g018980,Medtr5g019010,Medtr7g068780,Medtr7g075390,Medtr7g096340,Medtr8g035810,Medtr8g046210	GO:0016705

## Sheet: Mt 5xC up proteindomain enrichm
Protein of unknown function wound-induced	3.40593e-10	Medtr2g011690,Medtr2g081155,Medtr2g089905,Medtr2g089925,Medtr2g089940,Medtr2g089960,Medtr2g089965,Medtr2g089970,Medtr2g089985,Medtr2g089990	IPR022251
Chalcone/stilbene synthase, active site	2.67433e-07	Medtr1g097935,Medtr1g098140,Medtr5g007717,Medtr5g007730,Medtr7g016700,Medtr7g016780,Medtr7g016800,Medtr7g016820	IPR018088
Polyketide synthase, type III	1.09464e-06	Medtr1g097935,Medtr1g098140,Medtr5g007717,Medtr5g007730,Medtr7g016700,Medtr7g016780,Medtr7g016800,Medtr7g016820	IPR011141
Petal formation-expressed	3.36015e-06	Medtr2g023760,Medtr2g023770,Medtr2g023780,Medtr2g023810,Medtr2g023820,Medtr4g132380,Medtr4g132390	IPR027949
Chalcone/stilbene synthase, N-terminal	3.58155e-06	Medtr1g097935,Medtr1g098140,Medtr5g007717,Medtr5g007730,Medtr7g016700,Medtr7g016780,Medtr7g016800,Medtr7g016820	IPR001099
Chalcone/stilbene synthase, C-terminal	7.19106e-06	Medtr1g097935,Medtr1g098140,Medtr5g007717,Medtr5g007730,Medtr7g016700,Medtr7g016780,Medtr7g016800,Medtr7g016820	IPR012328
Thaumatin, conserved site	0.000173316	Medtr1g025420,Medtr1g062340,Medtr1g062350,Medtr1g062370,Medtr1g062660,Medtr1g062690,Medtr8g096910	IPR017949
Germin	0.000259312	Medtr2g019250,Medtr2g031270,Medtr3g019680,Medtr4g017030,Medtr6g005310,Medtr6g005330,Medtr6g005340,Medtr6g005360,Medtr7g011340	IPR001929
Germin, manganese binding site	0.00114747	Medtr2g019250,Medtr2g031270,Medtr3g019680,Medtr4g017030,Medtr6g005310,Medtr6g005330,Medtr6g005340,Medtr6g005360	IPR019780
Cytochrome P450, E-class, group I	0.00173996	Medtr1g055325,Medtr1g101040,Medtr1g103680,Medtr1g107295,Medtr1g107300,Medtr2g010300,Medtr2g437880,Medtr4g088160,Medtr4g104540,Medtr4g104550,Medtr4g104570,Medtr5g007460,Medtr5g016410,Medtr5g018980,Medtr5g019010,Medtr7g075390,Medtr7g096340,Medtr8g035810,Medtr8g046210	IPR002401
Cytochrome P450, conserved site	0.00228628	Medtr1g055325,Medtr1g101040,Medtr1g103680,Medtr1g107295,Medtr1g107300,Medtr2g010300,Medtr2g437880,Medtr4g088160,Medtr4g104540,Medtr4g104550,Medtr4g104570,Medtr5g007460,Medtr5g016410,Medtr5g018980,Medtr5g019010,Medtr7g075390,Medtr8g035810,Medtr8g046210	IPR017972
Plant peroxidase	0.00445645	Medtr1g066640,Medtr1g086490,Medtr3g094630,Medtr3g094670,Medtr4g029170,Medtr4g029180,Medtr4g074980,Medtr4g074990,Medtr4g074995,Medtr4g083710,Medtr4g114220	IPR000823
Peroxidase, active site	0.00518147	Medtr1g086490,Medtr3g094630,Medtr3g094670,Medtr4g029170,Medtr4g029180,Medtr4g074980,Medtr4g074990,Medtr4g074995,Medtr4g083710	IPR019794
Secretory peroxidase	0.00716442	Medtr1g066640,Medtr1g086490,Medtr3g094630,Medtr3g094670,Medtr4g029170,Medtr4g029180,Medtr4g074980,Medtr4g074990,Medtr4g074995,Medtr4g083710	IPR033905
Haem peroxidase, plant/fungal/bacterial	0.0101883	Medtr1g066640,Medtr1g086490,Medtr3g094630,Medtr3g094670,Medtr4g029170,Medtr4g029180,Medtr4g074980,Medtr4g074990,Medtr4g074995,Medtr4g083710,Medtr4g114220	IPR002016
Haem peroxidase	0.0144608	Medtr1g066640,Medtr1g086490,Medtr3g094630,Medtr3g094670,Medtr4g029170,Medtr4g029180,Medtr4g074980,Medtr4g074990,Medtr4g074995,Medtr4g083710,Medtr4g114220	IPR010255
Thaumatin	0.0176315	Medtr1g025420,Medtr1g062340,Medtr1g062350,Medtr1g062370,Medtr1g062660,Medtr1g062690,Medtr8g096910	IPR001938
Cupin 1	0.0242692	Medtr2g019250,Medtr2g031270,Medtr3g019680,Medtr4g017030,Medtr6g005310,Medtr6g005330,Medtr6g005340,Medtr6g005360,Medtr7g011340	IPR006045
Cytochrome P450	0.02835	Medtr1g055325,Medtr1g101040,Medtr1g103680,Medtr1g107295,Medtr1g107300,Medtr2g010300,Medtr2g437880,Medtr4g088160,Medtr4g104540,Medtr4g104550,Medtr4g104570,Medtr5g007460,Medtr5g016410,Medtr5g018980,Medtr5g019010,Medtr7g075390,Medtr7g096340,Medtr8g035810,Medtr8g046210	IPR001128
Thiolase-like	0.0322649	Medtr1g097935,Medtr1g098140,Medtr5g007717,Medtr5g007730,Medtr7g016700,Medtr7g016780,Medtr7g016800,Medtr7g016820	IPR016039
Peroxidases heam-ligand binding site	0.0434757	Medtr1g086490,Medtr3g094630,Medtr3g094670,Medtr4g029170,Medtr4g029180,Medtr4g074980,Medtr4g074990,Medtr4g074995,Medtr4g083710	IPR019793

## Sheet: Mt 5xC up pathway enrichment
Circadian rhythm - plant	2.01811e-05	Medtr1g097935,Medtr1g098140,Medtr5g007717,Medtr5g007730,Medtr7g016700,Medtr7g016780,Medtr7g016800,Medtr7g016820,Medtr7g057160	4712
Flavonoid biosynthesis	4.3504e-05	Medtr1g097935,Medtr1g098140,Medtr5g007717,Medtr5g007730,Medtr5g097900,Medtr6g091680,Medtr7g016700,Medtr7g016780,Medtr7g016800,Medtr7g016820	941
Phenylpropanoid biosynthesis	0.00116476	Medtr1g036490,Medtr1g066640,Medtr1g086490,Medtr3g094630,Medtr3g094670,Medtr4g029170,Medtr4g029180,Medtr4g066630,Medtr4g074980,Medtr4g074990,Medtr4g074995,Medtr4g083710,Medtr4g114220,Medtr5g031305,Medtr5g031390,Medtr6g091680	940
Biosynthesis of secondary metabolites	0.00392108	Medtr1g036490,Medtr1g066640,Medtr1g073580,Medtr1g086490,Medtr1g097935,Medtr1g098140,Medtr2g102570,Medtr3g094630,Medtr3g094670,Medtr4g020110,Medtr4g029170,Medtr4g029180,Medtr4g064887,Medtr4g066630,Medtr4g074980,Medtr4g074990,Medtr4g074995,Medtr4g083710,Medtr4g114220,Medtr5g006740,Medtr5g007717,Medtr5g007730,Medtr5g016410,Medtr5g031305,Medtr5g031390,Medtr5g070210,Medtr5g076620,Medtr5g097900,Medtr6g…	1110

## Sheet: Mt 5xC down GO enrichments
oxidation-reduction process	7.96882e-09	Medtr1g032140,Medtr1g034450,Medtr1g044520,Medtr1g055325,Medtr1g066640,Medtr1g066710,Medtr1g070100,Medtr1g072570,Medtr1g086490,Medtr1g090667,Medtr1g101040,Medtr1g103680,Medtr1g107295,Medtr1g107300,Medtr1g112740,Medtr2g010300,Medtr2g069020,Medtr2g079360,Medtr2g102570,Medtr2g437880,Medtr3g019090,Medtr3g081130,Medtr3g094630,Medtr3g094670,Medtr3g098320,Medtr3g098350,Medtr4g019225,Medtr4g020110,Medtr4g…	GO:0055114
cellular oxidant detoxification	1.62184e-05	Medtr1g066640,Medtr1g066710,Medtr1g072570,Medtr1g086490,Medtr3g094630,Medtr3g094670,Medtr3g098320,Medtr3g098350,Medtr4g029170,Medtr4g029180,Medtr4g029190,Medtr4g074980,Medtr4g074990,Medtr4g074995,Medtr4g083710,Medtr4g094720,Medtr4g114220,Medtr5g074740,Medtr6g007767	GO:0098869
cellular detoxification	1.62184e-05	Medtr1g066640,Medtr1g066710,Medtr1g072570,Medtr1g086490,Medtr3g094630,Medtr3g094670,Medtr3g098320,Medtr3g098350,Medtr4g029170,Medtr4g029180,Medtr4g029190,Medtr4g074980,Medtr4g074990,Medtr4g074995,Medtr4g083710,Medtr4g094720,Medtr4g114220,Medtr5g074740,Medtr6g007767	GO:1990748
detoxification	1.76984e-05	Medtr1g066640,Medtr1g066710,Medtr1g072570,Medtr1g086490,Medtr3g094630,Medtr3g094670,Medtr3g098320,Medtr3g098350,Medtr4g029170,Medtr4g029180,Medtr4g029190,Medtr4g074980,Medtr4g074990,Medtr4g074995,Medtr4g083710,Medtr4g094720,Medtr4g114220,Medtr5g074740,Medtr6g007767	GO:0098754
single-organism metabolic process	1.82378e-05	Medtr1g019940,Medtr1g032140,Medtr1g034450,Medtr1g044520,Medtr1g055325,Medtr1g062620,Medtr1g066640,Medtr1g066710,Medtr1g070100,Medtr1g072570,Medtr1g086490,Medtr1g090667,Medtr1g101040,Medtr1g103680,Medtr1g107295,Medtr1g107300,Medtr1g112740,Medtr2g010300,Medtr2g069020,Medtr2g079360,Medtr2g087900,Medtr2g087980,Medtr2g102570,Medtr2g437880,Medtr3g019090,Medtr3g081130,Medtr3g094630,Medtr3g094670,Medtr3g…	GO:0044710
response to toxic substance	2.10513e-05	Medtr1g066640,Medtr1g066710,Medtr1g072570,Medtr1g086490,Medtr3g094630,Medtr3g094670,Medtr3g098320,Medtr3g098350,Medtr4g029170,Medtr4g029180,Medtr4g029190,Medtr4g074980,Medtr4g074990,Medtr4g074995,Medtr4g083710,Medtr4g094720,Medtr4g114220,Medtr5g074740,Medtr6g007767	GO:0009636
hydrogen peroxide catabolic process	0.000857873	Medtr1g066640,Medtr1g066710,Medtr1g086490,Medtr3g094630,Medtr3g094670,Medtr4g029170,Medtr4g029180,Medtr4g029190,Medtr4g074980,Medtr4g074990,Medtr4g074995,Medtr4g083710,Medtr5g074740	GO:0042744
hydrogen peroxide metabolic process	0.00129615	Medtr1g066640,Medtr1g066710,Medtr1g086490,Medtr3g094630,Medtr3g094670,Medtr4g029170,Medtr4g029180,Medtr4g029190,Medtr4g074980,Medtr4g074990,Medtr4g074995,Medtr4g083710,Medtr5g074740	GO:0042743
reactive oxygen species metabolic process	0.00626869	Medtr1g066640,Medtr1g066710,Medtr1g086490,Medtr3g094630,Medtr3g094670,Medtr4g029170,Medtr4g029180,Medtr4g029190,Medtr4g074980,Medtr4g074990,Medtr4g074995,Medtr4g083710,Medtr5g074740	GO:0072593
response to oxidative stress	0.0069268	Medtr1g066640,Medtr1g066710,Medtr1g072570,Medtr1g086490,Medtr3g094630,Medtr3g094670,Medtr4g029170,Medtr4g029180,Medtr4g029190,Medtr4g074980,Medtr4g074990,Medtr4g074995,Medtr4g083710,Medtr4g114220,Medtr5g074740,Medtr6g007767	GO:0006979
metabolic process	0.0112749	Medtr0002s1060,Medtr0078s0060,Medtr0184s0010,Medtr0392s0020,Medtr0526s0020,Medtr1g012760,Medtr1g013180,Medtr1g013760,Medtr1g015940,Medtr1g019940,Medtr1g027580,Medtr1g027660,Medtr1g028290,Medtr1g032140,Medtr1g034450,Medtr1g036490,Medtr1g044520,Medtr1g054340,Medtr1g054880,Medtr1g055325,Medtr1g062500,Medtr1g062620,Medtr1g066640,Medtr1g066710,Medtr1g070100,Medtr1g072570,Medtr1g073580,Medtr1g074230,Me…	GO:0008152
extracellular region	3.15151e-10	Medtr1g066640,Medtr1g066710,Medtr1g086490,Medtr2g019250,Medtr2g031270,Medtr2g032710,Medtr2g090270,Medtr3g019680,Medtr3g094630,Medtr3g094670,Medtr4g017030,Medtr4g019225,Medtr4g029170,Medtr4g029180,Medtr4g029190,Medtr4g074980,Medtr4g074990,Medtr4g074995,Medtr4g078885,Medtr4g083710,Medtr4g094715,Medtr4g099400,Medtr4g128770,Medtr5g036290,Medtr5g074740,Medtr6g005310,Medtr6g005330,Medtr6g005340,Medtr6g…	GO:0005576
oxidoreductase activity	4.53466e-10	Medtr1g032140,Medtr1g034450,Medtr1g044520,Medtr1g055325,Medtr1g066640,Medtr1g066710,Medtr1g070100,Medtr1g072570,Medtr1g086490,Medtr1g090667,Medtr1g101040,Medtr1g103680,Medtr1g107295,Medtr1g107300,Medtr1g112740,Medtr2g010300,Medtr2g069020,Medtr2g079360,Medtr2g102570,Medtr2g437880,Medtr3g019090,Medtr3g081130,Medtr3g094630,Medtr3g094670,Medtr3g098320,Medtr3g098350,Medtr4g019225,Medtr4g020110,Medtr4g…	GO:0016491
oxidoreductase activity, acting on peroxide as acceptor	2.23263e-06	Medtr1g066640,Medtr1g066710,Medtr1g072570,Medtr1g086490,Medtr3g094630,Medtr3g094670,Medtr3g098320,Medtr3g098350,Medtr4g029170,Medtr4g029180,Medtr4g029190,Medtr4g074980,Medtr4g074990,Medtr4g074995,Medtr4g083710,Medtr4g094720,Medtr4g114220,Medtr5g074740,Medtr6g007767	GO:0016684
antioxidant activity	7.50072e-06	Medtr1g066640,Medtr1g066710,Medtr1g072570,Medtr1g086490,Medtr3g094630,Medtr3g094670,Medtr3g098320,Medtr3g098350,Medtr4g029170,Medtr4g029180,Medtr4g029190,Medtr4g074980,Medtr4g074990,Medtr4g074995,Medtr4g083710,Medtr4g094720,Medtr4g114220,Medtr5g074740,Medtr6g007767	GO:0016209
peroxidase activity	1.09448e-05	Medtr1g066640,Medtr1g066710,Medtr1g072570,Medtr1g086490,Medtr3g094630,Medtr3g094670,Medtr3g098320,Medtr3g098350,Medtr4g029170,Medtr4g029180,Medtr4g029190,Medtr4g074980,Medtr4g074990,Medtr4g074995,Medtr4g083710,Medtr4g114220,Medtr5g074740,Medtr6g007767	GO:0004601
heme binding	0.000145533	Medtr1g055325,Medtr1g066640,Medtr1g066710,Medtr1g086490,Medtr1g101040,Medtr1g103680,Medtr1g107295,Medtr1g107300,Medtr2g010300,Medtr2g437880,Medtr3g094630,Medtr3g094670,Medtr4g029170,Medtr4g029180,Medtr4g029190,Medtr4g074980,Medtr4g074990,Medtr4g074995,Medtr4g083710,Medtr4g088160,Medtr4g104540,Medtr4g104550,Medtr4g104570,Medtr4g114220,Medtr5g007460,Medtr5g016410,Medtr5g018980,Medtr5g019010,Medtr5g…	GO:0020037
tetrapyrrole binding	0.000611835	Medtr1g055325,Medtr1g066640,Medtr1g066710,Medtr1g086490,Medtr1g101040,Medtr1g103680,Medtr1g107295,Medtr1g107300,Medtr2g010300,Medtr2g437880,Medtr3g094630,Medtr3g094670,Medtr4g029170,Medtr4g029180,Medtr4g029190,Medtr4g074980,Medtr4g074990,Medtr4g074995,Medtr4g083710,Medtr4g088160,Medtr4g104540,Medtr4g104550,Medtr4g104570,Medtr4g114220,Medtr5g007460,Medtr5g016410,Medtr5g018980,Medtr5g019010,Medtr5g…	GO:0046906
serine-type endopeptidase inhibitor activity	0.00135793	Medtr1g075340,Medtr1g075380,Medtr1g075410,Medtr4g032865,Medtr7g077180,Medtr7g077190,Medtr7g077340	GO:0004867
manganese ion binding	0.0119507	Medtr2g019250,Medtr2g031270,Medtr3g019680,Medtr4g017030,Medtr6g005310,Medtr6g005330,Medtr6g005340,Medtr6g005360,Medtr7g011340	GO:0030145
nutrient reservoir activity	0.0446421	Medtr2g019250,Medtr2g031270,Medtr3g019680,Medtr3g436100,Medtr4g017030,Medtr6g005310,Medtr6g005330,Medtr6g005340,Medtr6g005360,Medtr7g011340	GO:0045735

## Sheet: Mt 5xC down proteindomain enric
Protein of unknown function wound-induced	1.05875e-08	Medtr2g011690,Medtr2g081155,Medtr2g089905,Medtr2g089925,Medtr2g089940,Medtr2g089960,Medtr2g089965,Medtr2g089970,Medtr2g089985,Medtr2g089990	IPR022251
Chalcone/stilbene synthase, active site	4.1338e-06	Medtr1g097935,Medtr1g098140,Medtr5g007717,Medtr5g007730,Medtr7g016700,Medtr7g016780,Medtr7g016800,Medtr7g016820	IPR018088
Polyketide synthase, type III	1.66856e-05	Medtr1g097935,Medtr1g098140,Medtr5g007717,Medtr5g007730,Medtr7g016700,Medtr7g016780,Medtr7g016800,Medtr7g016820	IPR011141
Petal formation-expressed	3.69237e-05	Medtr2g023760,Medtr2g023770,Medtr2g023780,Medtr2g023810,Medtr2g023820,Medtr4g132380,Medtr4g132390	IPR027949
Chalcone/stilbene synthase, N-terminal	5.38373e-05	Medtr1g097935,Medtr1g098140,Medtr5g007717,Medtr5g007730,Medtr7g016700,Medtr7g016780,Medtr7g016800,Medtr7g016820	IPR001099
Chalcone/stilbene synthase, C-terminal	0.000107095	Medtr1g097935,Medtr1g098140,Medtr5g007717,Medtr5g007730,Medtr7g016700,Medtr7g016780,Medtr7g016800,Medtr7g016820	IPR012328
Haem peroxidase	0.000297327	Medtr1g066640,Medtr1g066710,Medtr1g086490,Medtr3g094630,Medtr3g094670,Medtr4g029170,Medtr4g029180,Medtr4g029190,Medtr4g074980,Medtr4g074990,Medtr4g074995,Medtr4g083710,Medtr4g114220,Medtr5g074740,Medtr6g007767	IPR010255
Secretory peroxidase	0.000412593	Medtr1g066640,Medtr1g066710,Medtr1g086490,Medtr3g094630,Medtr3g094670,Medtr4g029170,Medtr4g029180,Medtr4g029190,Medtr4g074980,Medtr4g074990,Medtr4g074995,Medtr4g083710,Medtr5g074740	IPR033905
Plant peroxidase	0.000446789	Medtr1g066640,Medtr1g066710,Medtr1g086490,Medtr3g094630,Medtr3g094670,Medtr4g029170,Medtr4g029180,Medtr4g029190,Medtr4g074980,Medtr4g074990,Medtr4g074995,Medtr4g083710,Medtr4g114220,Medtr5g074740	IPR000823
Haem peroxidase, plant/fungal/bacterial	0.00127187	Medtr1g066640,Medtr1g066710,Medtr1g086490,Medtr3g094630,Medtr3g094670,Medtr4g029170,Medtr4g029180,Medtr4g029190,Medtr4g074980,Medtr4g074990,Medtr4g074995,Medtr4g083710,Medtr4g114220,Medtr5g074740	IPR002016
Thaumatin, conserved site	0.00181833	Medtr1g025420,Medtr1g062340,Medtr1g062350,Medtr1g062370,Medtr1g062660,Medtr1g062690,Medtr8g096910	IPR017949
Germin	0.00478427	Medtr2g019250,Medtr2g031270,Medtr3g019680,Medtr4g017030,Medtr6g005310,Medtr6g005330,Medtr6g005340,Medtr6g005360,Medtr7g011340	IPR001929
Peroxidase, active site	0.0107059	Medtr1g086490,Medtr3g094630,Medtr3g094670,Medtr4g029170,Medtr4g029180,Medtr4g074980,Medtr4g074990,Medtr4g074995,Medtr4g083710,Medtr5g074740	IPR019794
Germin, manganese binding site	0.015424	Medtr2g019250,Medtr2g031270,Medtr3g019680,Medtr4g017030,Medtr6g005310,Medtr6g005330,Medtr6g005340,Medtr6g005360	IPR019780
Peroxidases heam-ligand binding site	0.0157746	Medtr1g086490,Medtr3g094630,Medtr3g094670,Medtr4g029170,Medtr4g029180,Medtr4g029190,Medtr4g074980,Medtr4g074990,Medtr4g074995,Medtr4g083710,Medtr5g074740	IPR019793
Lipoxygenase, iron binding site	0.0454831	Medtr3g081130,Medtr7g113410,Medtr8g018510,Medtr8g018650,Medtr8g018690,Medtr8g018735	IPR020833

## Sheet: Mt 5xC down pathway enrichment
Circadian rhythm - plant	0.000236794	Medtr1g097935,Medtr1g098140,Medtr5g007717,Medtr5g007730,Medtr7g016700,Medtr7g016780,Medtr7g016800,Medtr7g016820,Medtr7g057160	4712
Phenylpropanoid biosynthesis	0.000250242	Medtr1g036490,Medtr1g066640,Medtr1g066710,Medtr1g086490,Medtr3g094630,Medtr3g094670,Medtr4g029170,Medtr4g029180,Medtr4g029190,Medtr4g066630,Medtr4g074980,Medtr4g074990,Medtr4g074995,Medtr4g083710,Medtr4g094720,Medtr4g114220,Medtr5g031305,Medtr5g031390,Medtr5g074740,Medtr6g091680	940
Flavonoid biosynthesis	0.000620276	Medtr1g097935,Medtr1g098140,Medtr5g007717,Medtr5g007730,Medtr5g097900,Medtr6g091680,Medtr7g016700,Medtr7g016780,Medtr7g016800,Medtr7g016820	941
Linoleic acid metabolism	0.0113246	Medtr3g081130,Medtr7g113410,Medtr8g018510,Medtr8g018650,Medtr8g018690,Medtr8g018735	591
Biosynthesis of secondary metabolites	0.0160406	Medtr0088s0100,Medtr1g036490,Medtr1g066640,Medtr1g066710,Medtr1g073580,Medtr1g086490,Medtr1g086650,Medtr1g097935,Medtr1g098140,Medtr2g102570,Medtr3g094630,Medtr3g094670,Medtr4g020110,Medtr4g029170,Medtr4g029180,Medtr4g029190,Medtr4g064887,Medtr4g066630,Medtr4g074980,Medtr4g074990,Medtr4g074995,Medtr4g083710,Medtr4g094720,Medtr4g114220,Medtr5g006740,Medtr5g007717,Medtr5g007730,Medtr5g016410,Medtr5…	1110

## Sheet: Mt 7xC up GO enrichment
alcohol biosynthetic process	0.00260502	Medtr3g087590,Medtr3g450510,Medtr4g105690,Medtr5g076620,Medtr5g090780,Medtr8g091320	GO:0046165
negative regulation of peptidase activity	0.00358622	Medtr1g075340,Medtr1g075380,Medtr1g075410,Medtr3g084780,Medtr4g032865,Medtr6g078120,Medtr6g078140,Medtr6g078250,Medtr6g078260,Medtr6g078280,Medtr6g078290,Medtr7g077180,Medtr7g077190,Medtr7g077230,Medtr8g079410	GO:0010466
negative regulation of endopeptidase activity	0.00358622	Medtr1g075340,Medtr1g075380,Medtr1g075410,Medtr3g084780,Medtr4g032865,Medtr6g078120,Medtr6g078140,Medtr6g078250,Medtr6g078260,Medtr6g078280,Medtr6g078290,Medtr7g077180,Medtr7g077190,Medtr7g077230,Medtr8g079410	GO:0010951
regulation of peptidase activity	0.00358622	Medtr1g075340,Medtr1g075380,Medtr1g075410,Medtr3g084780,Medtr4g032865,Medtr6g078120,Medtr6g078140,Medtr6g078250,Medtr6g078260,Medtr6g078280,Medtr6g078290,Medtr7g077180,Medtr7g077190,Medtr7g077230,Medtr8g079410	GO:0052547
regulation of endopeptidase activity	0.00358622	Medtr1g075340,Medtr1g075380,Medtr1g075410,Medtr3g084780,Medtr4g032865,Medtr6g078120,Medtr6g078140,Medtr6g078250,Medtr6g078260,Medtr6g078280,Medtr6g078290,Medtr7g077180,Medtr7g077190,Medtr7g077230,Medtr8g079410	GO:0052548
negative regulation of proteolysis	0.00400337	Medtr1g075340,Medtr1g075380,Medtr1g075410,Medtr3g084780,Medtr4g032865,Medtr6g078120,Medtr6g078140,Medtr6g078250,Medtr6g078260,Medtr6g078280,Medtr6g078290,Medtr7g077180,Medtr7g077190,Medtr7g077230,Medtr8g079410	GO:0045861
negative regulation of hydrolase activity	0.00400337	Medtr1g075340,Medtr1g075380,Medtr1g075410,Medtr3g084780,Medtr4g032865,Medtr6g078120,Medtr6g078140,Medtr6g078250,Medtr6g078260,Medtr6g078280,Medtr6g078290,Medtr7g077180,Medtr7g077190,Medtr7g077230,Medtr8g079410	GO:0051346
regulation of proteolysis	0.0049789	Medtr1g075340,Medtr1g075380,Medtr1g075410,Medtr3g084780,Medtr4g032865,Medtr6g078120,Medtr6g078140,Medtr6g078250,Medtr6g078260,Medtr6g078280,Medtr6g078290,Medtr7g077180,Medtr7g077190,Medtr7g077230,Medtr8g079410	GO:0030162
inositol metabolic process	0.0110656	Medtr3g087590,Medtr4g105690,Medtr8g091320,Medtr8g102150	GO:0006020
negative regulation of cellular protein metabolic process	0.0152678	Medtr1g075340,Medtr1g075380,Medtr1g075410,Medtr3g084780,Medtr4g032865,Medtr6g078120,Medtr6g078140,Medtr6g078250,Medtr6g078260,Medtr6g078280,Medtr6g078290,Medtr7g077180,Medtr7g077190,Medtr7g077230,Medtr8g079410	GO:0032269
negative regulation of protein metabolic process	0.0152678	Medtr1g075340,Medtr1g075380,Medtr1g075410,Medtr3g084780,Medtr4g032865,Medtr6g078120,Medtr6g078140,Medtr6g078250,Medtr6g078260,Medtr6g078280,Medtr6g078290,Medtr7g077180,Medtr7g077190,Medtr7g077230,Medtr8g079410	GO:0051248
alcohol metabolic process	0.0354873	Medtr3g087590,Medtr3g450510,Medtr4g105690,Medtr5g076620,Medtr5g090780,Medtr8g091320,Medtr8g102150	GO:0006066
extracellular region	5.6905e-07	Medtr1g009750,Medtr1g012390,Medtr1g061120,Medtr1g066380,Medtr1g066640,Medtr1g086390,Medtr1g086490,Medtr1g100050,Medtr2g019250,Medtr2g032710,Medtr3g030540,Medtr3g094630,Medtr3g100010,Medtr3g435430,Medtr4g017030,Medtr4g019225,Medtr4g029170,Medtr4g029180,Medtr4g074990,Medtr4g074995,Medtr4g083710,Medtr4g094715,Medtr4g099400,Medtr4g128410,Medtr4g128770,Medtr5g015140,Medtr5g034090,Medtr6g005330,Medtr6g…	GO:0005576
endopeptidase inhibitor activity	0.00195811	Medtr1g075340,Medtr1g075380,Medtr1g075410,Medtr3g084780,Medtr4g032865,Medtr6g078120,Medtr6g078140,Medtr6g078250,Medtr6g078260,Medtr6g078280,Medtr6g078290,Medtr7g077180,Medtr7g077190,Medtr7g077230,Medtr8g079410	GO:0004866
peptidase inhibitor activity	0.00195811	Medtr1g075340,Medtr1g075380,Medtr1g075410,Medtr3g084780,Medtr4g032865,Medtr6g078120,Medtr6g078140,Medtr6g078250,Medtr6g078260,Medtr6g078280,Medtr6g078290,Medtr7g077180,Medtr7g077190,Medtr7g077230,Medtr8g079410	GO:0030414
peptidase regulator activity	0.00195811	Medtr1g075340,Medtr1g075380,Medtr1g075410,Medtr3g084780,Medtr4g032865,Medtr6g078120,Medtr6g078140,Medtr6g078250,Medtr6g078260,Medtr6g078280,Medtr6g078290,Medtr7g077180,Medtr7g077190,Medtr7g077230,Medtr8g079410	GO:0061134
endopeptidase regulator activity	0.00195811	Medtr1g075340,Medtr1g075380,Medtr1g075410,Medtr3g084780,Medtr4g032865,Medtr6g078120,Medtr6g078140,Medtr6g078250,Medtr6g078260,Medtr6g078280,Medtr6g078290,Medtr7g077180,Medtr7g077190,Medtr7g077230,Medtr8g079410	GO:0061135
transferase activity, transferring alkyl or aryl (other than methyl) groups	0.0106712	Medtr1g067180,Medtr1g090060,Medtr2g072470,Medtr3g450510,Medtr4g123810,Medtr5g070210,Medtr5g076620,Medtr5g090780,Medtr8g073540	GO:0016765
serine-type endopeptidase inhibitor activity	0.0181039	Medtr1g075340,Medtr1g075380,Medtr1g075410,Medtr4g032865,Medtr7g077180,Medtr7g077190,Medtr7g077230	GO:0004867

[truncated: 11 more sheets: Mt 7xC up proteindomain enrichm, Mt 7xC up pathway enrichments, Mt 7xC down GO enrichments, Mt 7xC down proteindomain enric, Mt 7xC down pathway enrichments, Mt 10xC up Go enrichments, Mt 10xC up proteindomain enrich, Mt 10xC up pathway enrichments, Mt 10xC down GO enrichments, Mt 10xC down protein domain enr, Mt 10xC down pathway enrichment]
