# Supplementary material for: Plasticity of Phymatotrichopsis omnivora infection strategies is dependent on host and nonhost plant responses
Source: Plant Cell Environ. 2020 Feb 14;43(4):1084–101. doi: 10.1111/pce.13721 (PMC7154777; doi:10.1111/pce.13721)
Supplement: Supplementary file 6 — Dataset S5 GO terms, protein domains and pathways significantly over represented in M. truncatula DEGs at each infection time point compared to control generated in Medicmine website. [file PCE-43-1084-s006.xlsx]

## Sheet: BD 1xc downregualted GO
GO_acc	term_type	Term	queryitem	querytotal	bgitem	bgtotal	pvalue	FDR	entries
GO:0005975	P	carbohydrate metabolic process	20	180	554	14791	1.9e-05	0.0083	// Bradi1g33040.2 // Bradi3g35820.1 // Bradi3g02700.1 // Bradi3g50540.1 // Bradi2g19280.1 // Bradi1g62400.1 // Bradi2g55380.3 // Bradi1g37450.1 // Bradi2g18060.1 // Bradi2g27140.1 // Bradi1g33040.1 // Bradi3g29810.1 // Bradi1g48050.1 // Bradi4g29730.1 // Bradi2g14880.1 // Bradi2g13520.1 // Bradi2g13520.2 // Bradi2g27150.1 // Bradi1g22050.1 // Bradi3g53790.1
GO:0055086	P	nucleobase-containing small molecule metabolic process	9	180	169	14791	0.0003	0.065	// Bradi3g50540.1 // Bradi1g32590.1 // Bradi1g32590.7 // Bradi2g39610.2 // Bradi3g10140.4 // Bradi2g45390.2 // Bradi3g10140.2 // Bradi2g27150.1 // Bradi5g14910.1
GO:0006629	P	lipid metabolic process	12	180	354	14791	0.0016	0.23	// Bradi1g23080.1 // Bradi2g17230.3 // Bradi4g31390.1 // Bradi1g49010.1 // Bradi1g44010.1 // Bradi2g12340.1 // Bradi2g15750.1 // Bradi1g44000.1 // Bradi4g39160.1 // Bradi2g32540.3 // Bradi2g32540.1 // Bradi2g12330.1
GO:0019637	P	organophosphate metabolic process	9	180	231	14791	0.0025	0.27	// Bradi3g50540.1 // Bradi2g17230.3 // Bradi1g32590.1 // Bradi1g32590.7 // Bradi1g10140.1 // Bradi2g39610.2 // Bradi2g45390.2 // Bradi2g27150.1 // Bradi5g23510.2
GO:0044281	P	small molecule metabolic process	15	180	572	14791	0.0049	0.27	// Bradi3g50540.1 // Bradi3g16880.2 // Bradi1g32590.1 // Bradi1g32590.7 // Bradi1g10140.1 // Bradi1g44010.1 // Bradi3g10140.2 // Bradi2g02550.1 // Bradi2g39610.2 // Bradi3g10140.4 // Bradi2g45390.2 // Bradi4g45010.1 // Bradi1g44000.1 // Bradi2g27150.1 // Bradi5g14910.1
GO:1901657	P	glycosyl compound metabolic process	6	180	127	14791	0.0054	0.27	// Bradi3g50540.1 // Bradi2g39610.2 // Bradi5g14910.1 // Bradi3g10140.2 // Bradi2g27150.1 // Bradi3g10140.4
GO:0071704	P	organic substance metabolic process	85	180	5571	14791	0.0058	0.27	// Bradi2g02710.1 // Bradi3g10140.2 // Bradi4g31390.1 // Bradi3g04690.1 // Bradi3g21560.2 // Bradi1g10140.1 // Bradi1g44010.1 // Bradi1g33040.1 // Bradi2g15560.1 // Bradi4g36880.1 // Bradi4g36290.2 // Bradi4g45010.1 // Bradi1g44000.1 // Bradi2g38090.1 // Bradi2g27150.1 // Bradi2g32540.3 // Bradi5g24430.1 // Bradi5g23510.2 // Bradi1g22540.1 // Bradi3g35820.1 // Bradi2g17830.1 // Bradi1g64240.1 // …
GO:0044238	P	primary metabolic process	83	180	5315	14791	0.0033	0.27	// Bradi2g02710.1 // Bradi3g10140.2 // Bradi4g31390.1 // Bradi3g04690.1 // Bradi3g21560.2 // Bradi1g44010.1 // Bradi1g33040.1 // Bradi2g15560.1 // Bradi4g36880.1 // Bradi4g36290.2 // Bradi4g45010.1 // Bradi1g44000.1 // Bradi2g38090.1 // Bradi2g27150.1 // Bradi2g32540.3 // Bradi5g24430.1 // Bradi5g23510.2 // Bradi1g22540.1 // Bradi3g35820.1 // Bradi2g17830.1 // Bradi1g64240.1 // Bradi4g39160.1 // …
GO:0009116	P	nucleoside metabolic process	6	180	127	14791	0.0054	0.27	// Bradi3g50540.1 // Bradi2g39610.2 // Bradi5g14910.1 // Bradi3g10140.2 // Bradi2g27150.1 // Bradi3g10140.4
GO:0006732	P	coenzyme metabolic process	5	180	98	14791	0.0081	0.34	// Bradi2g27150.1 // Bradi1g32590.1 // Bradi3g50540.1 // Bradi1g32590.7 // Bradi5g23510.2
GO:0009117	P	nucleotide metabolic process	6	180	146	14791	0.01	0.38	// Bradi3g50540.1 // Bradi1g32590.1 // Bradi1g32590.7 // Bradi2g39610.2 // Bradi2g45390.2 // Bradi2g27150.1
GO:0006753	P	nucleoside phosphate metabolic process	6	180	148	14791	0.011	0.38	// Bradi3g50540.1 // Bradi1g32590.1 // Bradi1g32590.7 // Bradi2g39610.2 // Bradi2g45390.2 // Bradi2g27150.1
GO:1901135	P	carbohydrate derivative metabolic process	8	180	249	14791	0.013	0.41	// Bradi3g50540.1 // Bradi1g32590.1 // Bradi1g32590.7 // Bradi2g39610.2 // Bradi3g10140.4 // Bradi3g10140.2 // Bradi2g27150.1 // Bradi5g14910.1
GO:0019693	P	ribose phosphate metabolic process	5	180	119	14791	0.017	0.52	// Bradi2g27150.1 // Bradi1g32590.7 // Bradi1g32590.1 // Bradi3g50540.1 // Bradi2g39610.2
GO:0051186	P	cofactor metabolic process	5	180	123	14791	0.019	0.55	// Bradi2g27150.1 // Bradi1g32590.1 // Bradi3g50540.1 // Bradi1g32590.7 // Bradi5g23510.2
GO:1901564	P	organonitrogen compound metabolic process	17	180	846	14791	0.031	0.83	// Bradi3g50540.1 // Bradi3g37690.1 // Bradi2g17230.3 // Bradi3g16880.2 // Bradi1g32590.1 // Bradi4g36290.2 // Bradi1g32590.7 // Bradi3g10140.2 // Bradi2g02550.1 // Bradi2g39610.2 // Bradi3g10140.4 // Bradi2g45390.2 // Bradi4g05970.1 // Bradi4g45010.1 // Bradi2g27150.1 // Bradi5g14910.1 // Bradi5g23510.2
GO:0044763	P	single-organism cellular process	27	180	1544	14791	0.036	0.91	// Bradi1g10140.1 // Bradi1g44010.1 // Bradi4g45010.1 // Bradi1g44000.1 // Bradi2g27150.1 // Bradi3g35820.1 // Bradi2g17230.3 // Bradi5g25860.1 // Bradi3g49440.1 // Bradi2g45390.2 // Bradi4g29730.1 // Bradi4g44870.1 // Bradi3g53790.1 // Bradi1g32590.1 // Bradi1g32590.7 // Bradi3g55440.6 // Bradi4g11920.1 // Bradi3g50540.1 // Bradi5g14910.1 // Bradi4g13510.1 // Bradi3g16880.2 // Bradi4g40010.1 // …
GO:0032774	P	RNA biosynthetic process	12	180	1198	14791	0.8	1	// Bradi2g02710.1 // Bradi1g43660.1 // Bradi1g64240.1 // Bradi3g21480.1 // Bradi3g60870.1 // Bradi3g38140.1 // Bradi5g25860.1 // Bradi3g49440.1 // Bradi3g55440.6 // Bradi2g02720.1 // Bradi4g02570.1 // Bradi1g71280.2
GO:0019222	P	regulation of metabolic process	12	180	1136	14791	0.73	1	// Bradi2g02710.1 // Bradi1g43660.1 // Bradi1g64240.1 // Bradi3g21480.1 // Bradi3g60870.1 // Bradi3g38140.1 // Bradi5g25860.1 // Bradi3g49440.1 // Bradi3g55440.6 // Bradi2g02720.1 // Bradi4g02570.1 // Bradi1g71280.2
GO:0044237	P	cellular metabolic process	56	180	4737	14791	0.63	1	// Bradi1g58280.1 // Bradi3g60870.1 // Bradi1g10140.1 // Bradi1g44010.1 // Bradi2g15560.1 // Bradi2g02720.1 // Bradi4g36290.2 // Bradi4g45010.1 // Bradi1g44000.1 // Bradi2g38090.1 // Bradi2g27150.1 // Bradi5g24430.1 // Bradi5g23510.2 // Bradi1g22540.1 // Bradi3g35820.1 // Bradi2g17830.1 // Bradi1g64240.1 // Bradi2g17230.3 // Bradi3g47370.1 // Bradi1g71280.2 // Bradi2g62810.2 // Bradi5g25860.1 // …
GO:0031323	P	regulation of cellular metabolic process	12	180	1110	14791	0.71	1	// Bradi2g02710.1 // Bradi1g43660.1 // Bradi1g64240.1 // Bradi3g21480.1 // Bradi3g60870.1 // Bradi3g38140.1 // Bradi5g25860.1 // Bradi3g49440.1 // Bradi3g55440.6 // Bradi2g02720.1 // Bradi4g02570.1 // Bradi1g71280.2
GO:0006139	P	nucleobase-containing compound metabolic process	24	180	1912	14791	0.47	1	// Bradi3g60870.1 // Bradi2g02720.1 // Bradi2g27150.1 // Bradi5g24430.1 // Bradi1g64240.1 // Bradi4g32760.1 // Bradi5g25860.1 // Bradi3g49440.1 // Bradi2g45390.2 // Bradi2g02710.1 // Bradi3g21480.1 // Bradi1g32590.1 // Bradi1g32590.7 // Bradi1g43660.1 // Bradi3g55440.6 // Bradi4g02570.1 // Bradi4g11920.1 // Bradi3g50540.1 // Bradi1g71280.2 // Bradi5g14910.1 // Bradi3g38140.1 // Bradi2g39610.2 // …
GO:0019752	P	carboxylic acid metabolic process	6	180	317	14791	0.19	1	// Bradi3g50540.1 // Bradi1g44010.1 // Bradi2g02550.1 // Bradi4g45010.1 // Bradi1g44000.1 // Bradi2g27150.1
GO:0090304	P	nucleic acid metabolic process	15	180	1708	14791	0.93	1	// Bradi2g02710.1 // Bradi1g43660.1 // Bradi1g64240.1 // Bradi3g21480.1 // Bradi3g60870.1 // Bradi3g38140.1 // Bradi1g71280.2 // Bradi5g25860.1 // Bradi3g49440.1 // Bradi3g55440.6 // Bradi2g02720.1 // Bradi4g02570.1 // Bradi4g11920.1 // Bradi4g32760.1 // Bradi5g24430.1
GO:0043436	P	oxoacid metabolic process	6	180	322	14791	0.2	1	// Bradi3g50540.1 // Bradi1g44010.1 // Bradi2g02550.1 // Bradi4g45010.1 // Bradi1g44000.1 // Bradi2g27150.1
GO:0034641	P	cellular nitrogen compound metabolic process	27	180	2408	14791	0.71	1	// Bradi3g60870.1 // Bradi2g02720.1 // Bradi4g36290.2 // Bradi2g27150.1 // Bradi5g24430.1 // Bradi1g64240.1 // Bradi1g71280.2 // Bradi5g25860.1 // Bradi3g49440.1 // Bradi2g45390.2 // Bradi2g02710.1 // Bradi3g21480.1 // Bradi1g32590.1 // Bradi1g32590.7 // Bradi1g43660.1 // Bradi3g55440.6 // Bradi4g02570.1 // Bradi4g05970.1 // Bradi4g11920.1 // Bradi3g50540.1 // Bradi4g32760.1 // Bradi5g14910.1 // …
GO:0006807	P	nitrogen compound metabolic process	32	180	2560	14791	0.47	1	// Bradi3g60870.1 // Bradi2g02720.1 // Bradi4g36290.2 // Bradi4g45010.1 // Bradi2g27150.1 // Bradi5g24430.1 // Bradi5g23510.2 // Bradi1g64240.1 // Bradi2g17230.3 // Bradi1g71280.2 // Bradi5g25860.1 // Bradi3g49440.1 // Bradi2g45390.2 // Bradi2g02710.1 // Bradi3g37690.1 // Bradi3g21480.1 // Bradi1g32590.1 // Bradi1g32590.7 // Bradi1g43660.1 // Bradi3g55440.6 // Bradi4g02570.1 // Bradi4g05970.1 // …
GO:0034645	P	cellular macromolecule biosynthetic process	15	180	1809	14791	0.96	1	// Bradi2g02710.1 // Bradi1g43660.1 // Bradi1g64240.1 // Bradi3g21480.1 // Bradi3g60870.1 // Bradi3g38140.1 // Bradi4g36290.2 // Bradi1g71280.2 // Bradi5g25860.1 // Bradi3g49440.1 // Bradi3g55440.6 // Bradi2g02720.1 // Bradi4g02570.1 // Bradi4g05970.1 // Bradi4g32760.1
GO:1901362	P	organic cyclic compound biosynthetic process	15	180	1387	14791	0.72	1	// Bradi2g02710.1 // Bradi1g43660.1 // Bradi4g02570.1 // Bradi1g64240.1 // Bradi3g21480.1 // Bradi3g60870.1 // Bradi3g38140.1 // Bradi5g25860.1 // Bradi3g49440.1 // Bradi3g55440.6 // Bradi2g39610.2 // Bradi2g02720.1 // Bradi2g45390.2 // Bradi1g71280.2 // Bradi5g23510.2
GO:0050789	P	regulation of biological process	13	180	1470	14791	0.91	1	// Bradi2g02710.1 // Bradi1g43660.1 // Bradi1g64240.1 // Bradi3g21480.1 // Bradi3g60870.1 // Bradi3g38140.1 // Bradi2g12960.1 // Bradi5g25860.1 // Bradi3g49440.1 // Bradi3g55440.6 // Bradi2g02720.1 // Bradi4g02570.1 // Bradi1g71280.2
GO:0044699	P	single-organism process	36	180	2940	14791	0.51	1	// Bradi4g31390.1 // Bradi1g10140.1 // Bradi1g44010.1 // Bradi2g12960.1 // Bradi4g45010.1 // Bradi1g44000.1 // Bradi4g39160.1 // Bradi2g32540.3 // Bradi2g32540.1 // Bradi3g35820.1 // Bradi2g27150.1 // Bradi2g17230.3 // Bradi5g25860.1 // Bradi3g49440.1 // Bradi2g12340.1 // Bradi2g45390.2 // Bradi4g29730.1 // Bradi4g44870.1 // Bradi3g53790.1 // Bradi1g32590.1 // Bradi1g32590.7 // Bradi3g55440.6 // …
GO:0080090	P	regulation of primary metabolic process	12	180	1110	14791	0.71	1	// Bradi2g02710.1 // Bradi1g43660.1 // Bradi1g64240.1 // Bradi3g21480.1 // Bradi3g60870.1 // Bradi3g38140.1 // Bradi5g25860.1 // Bradi3g49440.1 // Bradi3g55440.6 // Bradi2g02720.1 // Bradi4g02570.1 // Bradi1g71280.2
GO:0044267	P	cellular protein metabolic process	19	180	2165	14791	0.96	1	// Bradi1g22540.1 // Bradi2g24050.1 // Bradi4g16090.1 // Bradi3g47370.1 // Bradi2g62810.2 // Bradi4g36290.2 // Bradi3g42180.1 // Bradi3g09150.1 // Bradi4g36880.1 // Bradi3g16730.1 // Bradi4g05970.1 // Bradi5g23510.2 // Bradi1g10790.1 // Bradi2g38090.1 // Bradi2g17830.1 // Bradi1g13980.1 // Bradi5g27660.1 // Bradi2g15560.1 // Bradi5g24750.1
GO:0044710	P	single-organism metabolic process	28	180	1966	14791	0.22	1	// Bradi4g31390.1 // Bradi1g10140.1 // Bradi1g44010.1 // Bradi4g45010.1 // Bradi1g44000.1 // Bradi4g39160.1 // Bradi2g32540.3 // Bradi2g32540.1 // Bradi3g35820.1 // Bradi2g27150.1 // Bradi2g17230.3 // Bradi2g12340.1 // Bradi2g45390.2 // Bradi4g29730.1 // Bradi3g53790.1 // Bradi1g32590.1 // Bradi1g32590.7 // Bradi2g15750.1 // Bradi3g50540.1 // Bradi5g14910.1 // Bradi2g12330.1 // Bradi1g23080.1 // …
GO:0044711	P	single-organism biosynthetic process	9	180	412	14791	0.068	1	// Bradi3g35820.1 // Bradi2g17230.3 // Bradi1g44010.1 // Bradi2g39610.2 // Bradi2g45390.2 // Bradi4g29730.1 // Bradi4g45010.1 // Bradi1g44000.1 // Bradi3g53790.1
GO:0044271	P	cellular nitrogen compound biosynthetic process	16	180	1799	14791	0.93	1	// Bradi2g02710.1 // Bradi1g43660.1 // Bradi4g02570.1 // Bradi1g64240.1 // Bradi3g21480.1 // Bradi3g60870.1 // Bradi3g38140.1 // Bradi4g36290.2 // Bradi5g25860.1 // Bradi3g49440.1 // Bradi3g55440.6 // Bradi2g39610.2 // Bradi2g02720.1 // Bradi2g45390.2 // Bradi4g05970.1 // Bradi1g71280.2
GO:0044260	P	cellular macromolecule metabolic process	35	180	3862	14791	0.98	1	// Bradi3g60870.1 // Bradi4g36880.1 // Bradi4g36290.2 // Bradi2g38090.1 // Bradi2g17830.1 // Bradi5g24430.1 // Bradi5g23510.2 // Bradi1g22540.1 // Bradi3g49440.1 // Bradi1g64240.1 // Bradi3g47370.1 // Bradi1g71280.2 // Bradi2g62810.2 // Bradi5g25860.1 // Bradi3g42180.1 // Bradi1g13980.1 // Bradi5g24750.1 // Bradi2g02710.1 // Bradi2g24050.1 // Bradi3g21480.1 // Bradi5g27660.1 // Bradi1g43660.1 // …
GO:2000112	P	regulation of cellular macromolecule biosynthetic process	12	180	1085	14791	0.68	1	// Bradi2g02710.1 // Bradi1g43660.1 // Bradi1g64240.1 // Bradi3g21480.1 // Bradi3g60870.1 // Bradi3g38140.1 // Bradi5g25860.1 // Bradi3g49440.1 // Bradi3g55440.6 // Bradi2g02720.1 // Bradi4g02570.1 // Bradi1g71280.2
GO:0097659	P	nucleic acid-templated transcription	12	180	1195	14791	0.79	1	// Bradi2g02710.1 // Bradi1g43660.1 // Bradi1g64240.1 // Bradi3g21480.1 // Bradi3g60870.1 // Bradi3g38140.1 // Bradi5g25860.1 // Bradi3g49440.1 // Bradi3g55440.6 // Bradi2g02720.1 // Bradi4g02570.1 // Bradi1g71280.2
GO:0010467	P	gene expression	14	180	1881	14791	0.99	1	// Bradi2g02710.1 // Bradi1g43660.1 // Bradi1g64240.1 // Bradi3g21480.1 // Bradi3g60870.1 // Bradi3g38140.1 // Bradi4g36290.2 // Bradi5g25860.1 // Bradi3g49440.1 // Bradi3g55440.6 // Bradi2g02720.1 // Bradi4g02570.1 // Bradi4g05970.1 // Bradi1g71280.2
GO:0065007	P	biological regulation	16	180	1527	14791	0.77	1	// Bradi2g02710.1 // Bradi1g43660.1 // Bradi3g37690.1 // Bradi1g64240.1 // Bradi3g21480.1 // Bradi3g51070.1 // Bradi3g38140.1 // Bradi2g12960.1 // Bradi5g25860.1 // Bradi3g49440.1 // Bradi3g60870.1 // Bradi3g55440.6 // Bradi2g02720.1 // Bradi4g02570.1 // Bradi4g44870.1 // Bradi1g71280.2
GO:1901360	P	organic cyclic compound metabolic process	26	180	2038	14791	0.43	1	// Bradi3g60870.1 // Bradi2g02720.1 // Bradi2g27150.1 // Bradi5g24430.1 // Bradi5g23510.2 // Bradi1g64240.1 // Bradi1g71280.2 // Bradi5g25860.1 // Bradi3g49440.1 // Bradi2g45390.2 // Bradi2g02710.1 // Bradi3g21480.1 // Bradi1g32590.1 // Bradi1g32590.7 // Bradi1g43660.1 // Bradi3g55440.6 // Bradi4g02570.1 // Bradi4g11920.1 // Bradi3g50540.1 // Bradi4g32760.1 // Bradi5g14910.1 // Bradi3g16880.2 // …
GO:1903506	P	regulation of nucleic acid-templated transcription	12	180	1058	14791	0.64	1	// Bradi2g02710.1 // Bradi1g43660.1 // Bradi1g64240.1 // Bradi3g21480.1 // Bradi3g60870.1 // Bradi3g38140.1 // Bradi5g25860.1 // Bradi3g49440.1 // Bradi3g55440.6 // Bradi2g02720.1 // Bradi4g02570.1 // Bradi1g71280.2
GO:0016310	P	phosphorylation	16	180	1301	14791	0.52	1	// Bradi1g22540.1 // Bradi3g50540.1 // Bradi4g16090.1 // Bradi3g47370.1 // Bradi2g62810.2 // Bradi3g42180.1 // Bradi3g09150.1 // Bradi2g17830.1 // Bradi4g36880.1 // Bradi3g16730.1 // Bradi1g10790.1 // Bradi2g38090.1 // Bradi2g27150.1 // Bradi1g13980.1 // Bradi2g15560.1 // Bradi5g24750.1
GO:0060255	P	regulation of macromolecule metabolic process	12	180	1130	14791	0.73	1	// Bradi2g02710.1 // Bradi1g43660.1 // Bradi1g64240.1 // Bradi3g21480.1 // Bradi3g60870.1 // Bradi3g38140.1 // Bradi5g25860.1 // Bradi3g49440.1 // Bradi3g55440.6 // Bradi2g02720.1 // Bradi4g02570.1 // Bradi1g71280.2
GO:0006508	P	proteolysis	6	180	578	14791	0.71	1	// Bradi3g51070.1 // Bradi3g21560.1 // Bradi3g04690.1 // Bradi1g60800.1 // Bradi3g21560.2 // Bradi1g33530.1
GO:0044249	P	cellular biosynthetic process	25	180	2200	14791	0.68	1	// Bradi3g60870.1 // Bradi1g44010.1 // Bradi2g02720.1 // Bradi4g36290.2 // Bradi4g45010.1 // Bradi1g44000.1 // Bradi5g23510.2 // Bradi3g35820.1 // Bradi1g64240.1 // Bradi2g17230.3 // Bradi1g71280.2 // Bradi5g25860.1 // Bradi3g49440.1 // Bradi2g45390.2 // Bradi4g29730.1 // Bradi3g53790.1 // Bradi2g02710.1 // Bradi3g21480.1 // Bradi1g43660.1 // Bradi3g55440.6 // Bradi4g02570.1 // Bradi4g05970.1 // …
GO:0010468	P	regulation of gene expression	12	180	1101	14791	0.69	1	// Bradi2g02710.1 // Bradi1g43660.1 // Bradi1g64240.1 // Bradi3g21480.1 // Bradi3g60870.1 // Bradi3g38140.1 // Bradi5g25860.1 // Bradi3g49440.1 // Bradi3g55440.6 // Bradi2g02720.1 // Bradi4g02570.1 // Bradi1g71280.2
GO:0018130	P	heterocycle biosynthetic process	15	180	1336	14791	0.67	1	// Bradi2g02710.1 // Bradi1g43660.1 // Bradi4g02570.1 // Bradi1g64240.1 // Bradi3g21480.1 // Bradi3g60870.1 // Bradi3g38140.1 // Bradi5g25860.1 // Bradi3g49440.1 // Bradi3g55440.6 // Bradi2g39610.2 // Bradi2g02720.1 // Bradi2g45390.2 // Bradi1g71280.2 // Bradi5g23510.2
GO:0006468	P	protein phosphorylation	14	180	1221	14791	0.63	1	// Bradi1g22540.1 // Bradi2g15560.1 // Bradi4g16090.1 // Bradi3g47370.1 // Bradi2g62810.2 // Bradi3g42180.1 // Bradi3g09150.1 // Bradi4g36880.1 // Bradi3g16730.1 // Bradi1g10790.1 // Bradi2g38090.1 // Bradi2g17830.1 // Bradi1g13980.1 // Bradi5g24750.1
GO:0009987	P	cellular process	63	180	5545	14791	0.78	1	// Bradi1g58280.1 // Bradi5g19000.1 // Bradi3g60870.1 // Bradi1g10140.1 // Bradi1g44010.1 // Bradi1g05330.1 // Bradi2g15560.1 // Bradi2g02720.1 // Bradi4g36290.2 // Bradi4g45010.1 // Bradi1g44000.1 // Bradi2g38090.1 // Bradi2g27150.1 // Bradi5g24430.1 // Bradi5g23510.2 // Bradi1g22540.1 // Bradi3g35820.1 // Bradi2g17830.1 // Bradi1g64240.1 // Bradi2g17230.3 // Bradi3g47370.1 // Bradi1g71280.2 // …
GO:1901576	P	organic substance biosynthetic process	25	180	2228	14791	0.7	1	// Bradi3g60870.1 // Bradi1g44010.1 // Bradi2g02720.1 // Bradi4g36290.2 // Bradi4g45010.1 // Bradi1g44000.1 // Bradi5g23510.2 // Bradi3g35820.1 // Bradi1g64240.1 // Bradi2g17230.3 // Bradi1g71280.2 // Bradi5g25860.1 // Bradi3g49440.1 // Bradi2g45390.2 // Bradi4g29730.1 // Bradi3g53790.1 // Bradi2g02710.1 // Bradi3g21480.1 // Bradi1g43660.1 // Bradi3g55440.6 // Bradi4g02570.1 // Bradi4g05970.1 // …
GO:0019219	P	regulation of nucleobase-containing compound metabolic process	12	180	1072	14791	0.66	1	// Bradi2g02710.1 // Bradi1g43660.1 // Bradi1g64240.1 // Bradi3g21480.1 // Bradi3g60870.1 // Bradi3g38140.1 // Bradi5g25860.1 // Bradi3g49440.1 // Bradi3g55440.6 // Bradi2g02720.1 // Bradi4g02570.1 // Bradi1g71280.2
GO:0006725	P	cellular aromatic compound metabolic process	26	180	2003	14791	0.39	1	// Bradi3g60870.1 // Bradi2g02720.1 // Bradi2g27150.1 // Bradi5g24430.1 // Bradi1g64240.1 // Bradi1g71280.2 // Bradi5g25860.1 // Bradi3g49440.1 // Bradi2g45390.2 // Bradi2g02710.1 // Bradi3g37690.1 // Bradi3g21480.1 // Bradi1g32590.1 // Bradi1g32590.7 // Bradi1g43660.1 // Bradi3g55440.6 // Bradi4g02570.1 // Bradi4g11920.1 // Bradi3g50540.1 // Bradi4g32760.1 // Bradi5g14910.1 // Bradi3g16880.2 // …
GO:0006811	P	ion transport	6	180	333	14791	0.22	1	// Bradi3g20070.1 // Bradi2g20660.1 // Bradi3g04270.1 // Bradi2g39610.2 // Bradi4g33550.1 // Bradi3g45940.1
GO:0006810	P	transport	18	180	1216	14791	0.23	1	// Bradi1g58430.1 // Bradi1g11650.1 // Bradi3g20070.1 // Bradi3g46790.1 // Bradi1g32640.1 // Bradi1g61750.1 // Bradi2g41060.1 // Bradi4g29440.1 // Bradi3g04270.1 // Bradi2g20660.1 // Bradi2g39610.2 // Bradi5g12040.1 // Bradi4g39780.1 // Bradi4g33550.1 // Bradi3g28400.1 // Bradi2g08140.1 // Bradi3g45940.1 // Bradi2g07700.3
GO:0009889	P	regulation of biosynthetic process	12	180	1085	14791	0.68	1	// Bradi2g02710.1 // Bradi1g43660.1 // Bradi1g64240.1 // Bradi3g21480.1 // Bradi3g60870.1 // Bradi3g38140.1 // Bradi5g25860.1 // Bradi3g49440.1 // Bradi3g55440.6 // Bradi2g02720.1 // Bradi4g02570.1 // Bradi1g71280.2
GO:0006464	P	cellular protein modification process	16	180	1593	14791	0.82	1	// Bradi1g22540.1 // Bradi2g24050.1 // Bradi4g16090.1 // Bradi3g47370.1 // Bradi2g62810.2 // Bradi3g42180.1 // Bradi3g09150.1 // Bradi4g36880.1 // Bradi3g16730.1 // Bradi1g10790.1 // Bradi2g38090.1 // Bradi2g17830.1 // Bradi1g13980.1 // Bradi5g27660.1 // Bradi2g15560.1 // Bradi5g24750.1
GO:0050794	P	regulation of cellular process	13	180	1437	14791	0.9	1	// Bradi2g02710.1 // Bradi1g43660.1 // Bradi1g64240.1 // Bradi3g21480.1 // Bradi3g60870.1 // Bradi3g38140.1 // Bradi2g12960.1 // Bradi5g25860.1 // Bradi3g49440.1 // Bradi3g55440.6 // Bradi2g02720.1 // Bradi4g02570.1 // Bradi1g71280.2
GO:0031326	P	regulation of cellular biosynthetic process	12	180	1085	14791	0.68	1	// Bradi2g02710.1 // Bradi1g43660.1 // Bradi1g64240.1 // Bradi3g21480.1 // Bradi3g60870.1 // Bradi3g38140.1 // Bradi5g25860.1 // Bradi3g49440.1 // Bradi3g55440.6 // Bradi2g02720.1 // Bradi4g02570.1 // Bradi1g71280.2
GO:0043412	P	macromolecule modification	16	180	1636	14791	0.85	1	// Bradi1g22540.1 // Bradi2g24050.1 // Bradi4g16090.1 // Bradi3g47370.1 // Bradi2g62810.2 // Bradi3g42180.1 // Bradi3g09150.1 // Bradi4g36880.1 // Bradi3g16730.1 // Bradi1g10790.1 // Bradi2g38090.1 // Bradi2g17830.1 // Bradi1g13980.1 // Bradi5g27660.1 // Bradi2g15560.1 // Bradi5g24750.1
GO:0009059	P	macromolecule biosynthetic process	15	180	1810	14791	0.96	1	// Bradi2g02710.1 // Bradi1g43660.1 // Bradi1g64240.1 // Bradi3g21480.1 // Bradi3g60870.1 // Bradi3g38140.1 // Bradi4g36290.2 // Bradi1g71280.2 // Bradi5g25860.1 // Bradi3g49440.1 // Bradi3g55440.6 // Bradi2g02720.1 // Bradi4g02570.1 // Bradi4g05970.1 // Bradi4g32760.1
GO:0051171	P	regulation of nitrogen compound metabolic process	12	180	1092	14791	0.68	1	// Bradi2g02710.1 // Bradi1g43660.1 // Bradi1g64240.1 // Bradi3g21480.1 // Bradi3g60870.1 // Bradi3g38140.1 // Bradi5g25860.1 // Bradi3g49440.1 // Bradi3g55440.6 // Bradi2g02720.1 // Bradi4g02570.1 // Bradi1g71280.2
GO:0008152	P	metabolic process	100	180	7223	14791	0.043	1	// Bradi2g49000.1 // Bradi4g45010.1 // Bradi2g27150.1 // Bradi5g24430.1 // Bradi3g35820.1 // Bradi1g64240.1 // Bradi3g58700.1 // Bradi3g32350.1 // Bradi2g24050.1 // Bradi1g69160.2 // Bradi3g50540.1 // Bradi3g16880.2 // Bradi1g09860.1 // Bradi1g48050.1 // Bradi1g00980.1 // Bradi1g33040.2 // Bradi4g31390.1 // Bradi1g44010.1 // Bradi4g36880.1 // Bradi2g38090.1 // Bradi2g17830.1 // Bradi3g49560.1 // …
GO:2001141	P	regulation of RNA biosynthetic process	12	180	1058	14791	0.64	1	// Bradi2g02710.1 // Bradi1g43660.1 // Bradi1g64240.1 // Bradi3g21480.1 // Bradi3g60870.1 // Bradi3g38140.1 // Bradi5g25860.1 // Bradi3g49440.1 // Bradi3g55440.6 // Bradi2g02720.1 // Bradi4g02570.1 // Bradi1g71280.2
GO:0044723	P	single-organism carbohydrate metabolic process	5	180	193	14791	0.091	1	// Bradi2g27150.1 // Bradi3g35820.1 // Bradi3g50540.1 // Bradi4g29730.1 // Bradi3g53790.1
GO:0051234	P	establishment of localization	18	180	1222	14791	0.23	1	// Bradi1g58430.1 // Bradi1g11650.1 // Bradi3g20070.1 // Bradi3g46790.1 // Bradi1g32640.1 // Bradi1g61750.1 // Bradi2g41060.1 // Bradi4g29440.1 // Bradi3g04270.1 // Bradi2g20660.1 // Bradi2g39610.2 // Bradi5g12040.1 // Bradi4g39780.1 // Bradi4g33550.1 // Bradi3g28400.1 // Bradi2g08140.1 // Bradi3g45940.1 // Bradi2g07700.3
GO:0051179	P	localization	18	180	1227	14791	0.24	1	// Bradi1g58430.1 // Bradi1g11650.1 // Bradi3g20070.1 // Bradi3g46790.1 // Bradi1g32640.1 // Bradi1g61750.1 // Bradi2g41060.1 // Bradi4g29440.1 // Bradi3g04270.1 // Bradi2g20660.1 // Bradi2g39610.2 // Bradi5g12040.1 // Bradi4g39780.1 // Bradi4g33550.1 // Bradi3g28400.1 // Bradi2g08140.1 // Bradi3g45940.1 // Bradi2g07700.3
GO:0046483	P	heterocycle metabolic process	27	180	1993	14791	0.31	1	// Bradi3g60870.1 // Bradi2g02720.1 // Bradi2g27150.1 // Bradi5g24430.1 // Bradi5g23510.2 // Bradi1g64240.1 // Bradi1g71280.2 // Bradi5g25860.1 // Bradi3g49440.1 // Bradi2g45390.2 // Bradi2g02710.1 // Bradi3g37690.1 // Bradi3g21480.1 // Bradi1g32590.1 // Bradi1g32590.7 // Bradi1g43660.1 // Bradi3g55440.6 // Bradi4g02570.1 // Bradi4g11920.1 // Bradi3g50540.1 // Bradi4g32760.1 // Bradi5g14910.1 // …
GO:0016070	P	RNA metabolic process	12	180	1495	14791	0.96	1	// Bradi2g02710.1 // Bradi1g43660.1 // Bradi1g64240.1 // Bradi3g21480.1 // Bradi3g60870.1 // Bradi3g38140.1 // Bradi5g25860.1 // Bradi3g49440.1 // Bradi3g55440.6 // Bradi2g02720.1 // Bradi4g02570.1 // Bradi1g71280.2
GO:0036211	P	protein modification process	16	180	1593	14791	0.82	1	// Bradi1g22540.1 // Bradi2g24050.1 // Bradi4g16090.1 // Bradi3g47370.1 // Bradi2g62810.2 // Bradi3g42180.1 // Bradi3g09150.1 // Bradi4g36880.1 // Bradi3g16730.1 // Bradi1g10790.1 // Bradi2g38090.1 // Bradi2g17830.1 // Bradi1g13980.1 // Bradi5g27660.1 // Bradi2g15560.1 // Bradi5g24750.1
GO:0006082	P	organic acid metabolic process	7	180	358	14791	0.15	1	// Bradi3g50540.1 // Bradi3g16880.2 // Bradi1g44010.1 // Bradi2g02550.1 // Bradi4g45010.1 // Bradi1g44000.1 // Bradi2g27150.1
GO:1901566	P	organonitrogen compound biosynthetic process	7	180	668	14791	0.71	1	// Bradi2g17230.3 // Bradi4g05970.1 // Bradi2g39610.2 // Bradi2g45390.2 // Bradi4g36290.2 // Bradi4g45010.1 // Bradi5g23510.2
GO:0019438	P	aromatic compound biosynthetic process	14	180	1335	14791	0.76	1	// Bradi2g02710.1 // Bradi1g43660.1 // Bradi4g02570.1 // Bradi1g64240.1 // Bradi3g21480.1 // Bradi3g60870.1 // Bradi3g38140.1 // Bradi5g25860.1 // Bradi3g49440.1 // Bradi3g55440.6 // Bradi2g39610.2 // Bradi2g02720.1 // Bradi2g45390.2 // Bradi1g71280.2
GO:0019538	P	protein metabolic process	26	180	2631	14791	0.9	1	// Bradi3g04690.1 // Bradi4g36880.1 // Bradi4g36290.2 // Bradi2g38090.1 // Bradi2g17830.1 // Bradi5g23510.2 // Bradi1g22540.1 // Bradi3g47370.1 // Bradi2g62810.2 // Bradi3g42180.1 // Bradi1g60800.1 // Bradi3g45150.1 // Bradi1g13980.1 // Bradi3g21560.2 // Bradi5g24750.1 // Bradi2g24050.1 // Bradi3g21560.1 // Bradi5g27660.1 // Bradi3g09150.1 // Bradi4g05970.1 // Bradi1g10790.1 // Bradi2g15560.1 // …
GO:0050896	P	response to stimulus	6	180	822	14791	0.94	1	// Bradi2g39280.1 // Bradi2g09150.1 // Bradi3g01470.1 // Bradi5g25860.1 // Bradi3g49440.1 // Bradi3g55440.6
GO:0051252	P	regulation of RNA metabolic process	12	180	1059	14791	0.64	1	// Bradi2g02710.1 // Bradi1g43660.1 // Bradi1g64240.1 // Bradi3g21480.1 // Bradi3g60870.1 // Bradi3g38140.1 // Bradi5g25860.1 // Bradi3g49440.1 // Bradi3g55440.6 // Bradi2g02720.1 // Bradi4g02570.1 // Bradi1g71280.2
GO:0009058	P	biosynthetic process	26	180	2334	14791	0.72	1	// Bradi3g60870.1 // Bradi1g44010.1 // Bradi2g02720.1 // Bradi4g36290.2 // Bradi4g45010.1 // Bradi1g44000.1 // Bradi5g23510.2 // Bradi3g35820.1 // Bradi1g64240.1 // Bradi2g17230.3 // Bradi1g71280.2 // Bradi3g32350.1 // Bradi3g49440.1 // Bradi2g45390.2 // Bradi4g29730.1 // Bradi5g25860.1 // Bradi3g53790.1 // Bradi2g02710.1 // Bradi3g21480.1 // Bradi1g43660.1 // Bradi3g55440.6 // Bradi4g02570.1 // …
GO:0043170	P	macromolecule metabolic process	43	180	4365	14791	0.96	1	// Bradi3g60870.1 // Bradi3g04690.1 // Bradi4g36880.1 // Bradi4g36290.2 // Bradi2g38090.1 // Bradi2g17830.1 // Bradi5g24430.1 // Bradi5g23510.2 // Bradi1g22540.1 // Bradi3g49440.1 // Bradi1g64240.1 // Bradi3g47370.1 // Bradi1g71280.2 // Bradi2g62810.2 // Bradi5g25860.1 // Bradi3g42180.1 // Bradi1g60800.1 // Bradi1g62400.1 // Bradi3g45150.1 // Bradi1g13980.1 // Bradi3g21560.2 // Bradi5g24750.1 // …
GO:0006355	P	regulation of transcription, DNA-templated	12	180	1058	14791	0.64	1	// Bradi2g02710.1 // Bradi1g43660.1 // Bradi1g64240.1 // Bradi3g21480.1 // Bradi3g60870.1 // Bradi3g38140.1 // Bradi5g25860.1 // Bradi3g49440.1 // Bradi3g55440.6 // Bradi2g02720.1 // Bradi4g02570.1 // Bradi1g71280.2
GO:0006796	P	phosphate-containing compound metabolic process	23	180	1577	14791	0.21	1	// Bradi1g10140.1 // Bradi4g36880.1 // Bradi2g38090.1 // Bradi2g17830.1 // Bradi5g23510.2 // Bradi1g22540.1 // Bradi2g27150.1 // Bradi2g17230.3 // Bradi3g47370.1 // Bradi2g62810.2 // Bradi3g42180.1 // Bradi2g45390.2 // Bradi1g13980.1 // Bradi5g24750.1 // Bradi1g32590.1 // Bradi1g32590.7 // Bradi3g09150.1 // Bradi1g10790.1 // Bradi3g50540.1 // Bradi2g15560.1 // Bradi4g16090.1 // Bradi2g39610.2 // …
GO:0010556	P	regulation of macromolecule biosynthetic process	12	180	1085	14791	0.68	1	// Bradi2g02710.1 // Bradi1g43660.1 // Bradi1g64240.1 // Bradi3g21480.1 // Bradi3g60870.1 // Bradi3g38140.1 // Bradi5g25860.1 // Bradi3g49440.1 // Bradi3g55440.6 // Bradi2g02720.1 // Bradi4g02570.1 // Bradi1g71280.2
GO:0006351	P	transcription, DNA-templated	12	180	1195	14791	0.79	1	// Bradi2g02710.1 // Bradi1g43660.1 // Bradi1g64240.1 // Bradi3g21480.1 // Bradi3g60870.1 // Bradi3g38140.1 // Bradi5g25860.1 // Bradi3g49440.1 // Bradi3g55440.6 // Bradi2g02720.1 // Bradi4g02570.1 // Bradi1g71280.2
GO:0006793	P	phosphorus metabolic process	23	180	1580	14791	0.21	1	// Bradi1g10140.1 // Bradi4g36880.1 // Bradi2g38090.1 // Bradi2g17830.1 // Bradi5g23510.2 // Bradi1g22540.1 // Bradi2g27150.1 // Bradi2g17230.3 // Bradi3g47370.1 // Bradi2g62810.2 // Bradi3g42180.1 // Bradi2g45390.2 // Bradi1g13980.1 // Bradi5g24750.1 // Bradi1g32590.1 // Bradi1g32590.7 // Bradi3g09150.1 // Bradi1g10790.1 // Bradi3g50540.1 // Bradi2g15560.1 // Bradi4g16090.1 // Bradi2g39610.2 // …
GO:0034654	P	nucleobase-containing compound biosynthetic process	14	180	1272	14791	0.69	1	// Bradi2g02710.1 // Bradi1g43660.1 // Bradi4g02570.1 // Bradi1g64240.1 // Bradi3g21480.1 // Bradi3g60870.1 // Bradi3g38140.1 // Bradi5g25860.1 // Bradi3g49440.1 // Bradi3g55440.6 // Bradi2g39610.2 // Bradi2g02720.1 // Bradi2g45390.2 // Bradi1g71280.2
GO:0004497	F	monooxygenase activity	7	180	21	14791	3.1e-08	7.1e-06	// Bradi1g63460.1 // Bradi1g32640.1 // Bradi3g10960.1 // Bradi3g42180.1 // Bradi4g35890.1 // Bradi3g36680.1 // Bradi3g36330.1
GO:0004553	F	hydrolase activity, hydrolyzing O-glycosyl compounds	13	180	338	14791	0.00033	0.038	// Bradi1g33040.2 // Bradi3g02700.1 // Bradi1g33040.1 // Bradi2g19280.1 // Bradi1g37450.1 // Bradi2g18060.1 // Bradi2g27140.1 // Bradi3g29810.1 // Bradi1g48050.1 // Bradi2g13520.1 // Bradi2g13520.2 // Bradi2g14880.1 // Bradi1g62400.1
GO:0016798	F	hydrolase activity, acting on glycosyl bonds	13	180	371	14791	0.00077	0.059	// Bradi1g33040.2 // Bradi3g02700.1 // Bradi1g33040.1 // Bradi2g19280.1 // Bradi1g37450.1 // Bradi2g18060.1 // Bradi2g27140.1 // Bradi3g29810.1 // Bradi1g48050.1 // Bradi2g13520.1 // Bradi2g13520.2 // Bradi2g14880.1 // Bradi1g62400.1
GO:0009055	F	electron carrier activity	8	180	170	14791	0.0014	0.081	// Bradi1g63460.1 // Bradi3g10960.1 // Bradi1g11170.1 // Bradi3g42180.1 // Bradi2g12960.1 // Bradi4g35890.1 // Bradi3g36680.1 // Bradi3g36330.1
GO:0016788	F	hydrolase activity, acting on ester bonds	12	180	429	14791	0.0071	0.25	// Bradi1g23080.1 // Bradi4g39160.1 // Bradi4g31390.1 // Bradi1g49010.1 // Bradi5g19700.1 // Bradi2g12340.1 // Bradi2g15750.1 // Bradi5g24430.1 // Bradi1g12140.1 // Bradi2g32540.3 // Bradi2g32540.1 // Bradi2g12330.1
GO:0003824	F	catalytic activity	96	180	6501	14791	0.0074	0.25	// Bradi4g45010.1 // Bradi2g27150.1 // Bradi5g24430.1 // Bradi3g35820.1 // Bradi3g58700.1 // Bradi3g32350.1 // Bradi2g24050.1 // Bradi3g01470.1 // Bradi1g69160.2 // Bradi4g35890.1 // Bradi3g36680.1 // Bradi3g50540.1 // Bradi3g16880.2 // Bradi1g48050.1 // Bradi3g36330.1 // Bradi4g31390.1 // Bradi4g36880.1 // Bradi2g38090.1 // Bradi2g17830.1 // Bradi3g49560.1 // Bradi3g47370.1 // Bradi5g25900.1 // …
GO:0005215	F	transporter activity	17	180	720	14791	0.0076	0.25	// Bradi1g58430.1 // Bradi1g11650.1 // Bradi3g20070.1 // Bradi3g46790.1 // Bradi1g32640.1 // Bradi4g29440.1 // Bradi1g61750.1 // Bradi2g41060.1 // Bradi1g11170.1 // Bradi2g20660.1 // Bradi2g39610.2 // Bradi5g12040.1 // Bradi4g39780.1 // Bradi4g33550.1 // Bradi3g28400.1 // Bradi2g08140.1 // Bradi3g45940.1
GO:0016787	F	hydrolase activity	36	180	1989	14791	0.0097	0.28	// Bradi4g31390.1 // Bradi3g04690.1 // Bradi1g62400.1 // Bradi4g39160.1 // Bradi2g32540.3 // Bradi2g32540.1 // Bradi2g14880.1 // Bradi2g19280.1 // Bradi2g25850.1 // Bradi5g19700.1 // Bradi1g37450.1 // Bradi2g12340.1 // Bradi5g24430.1 // Bradi1g60800.1 // Bradi1g33530.1 // Bradi1g33040.2 // Bradi1g33040.1 // Bradi3g21560.1 // Bradi3g21560.2 // Bradi1g23080.1 // Bradi2g19430.3 // Bradi2g15750.1 // …
GO:0043169	F	cation binding	15	180	1601	14791	0.89	1	// Bradi1g32640.1 // Bradi2g60020.1 // Bradi1g36050.1 // Bradi2g33270.1 // Bradi3g02780.1 // Bradi4g36290.2 // Bradi1g14390.1 // Bradi2g48340.1 // Bradi2g48340.2 // Bradi1g10140.1 // Bradi3g04270.1 // Bradi4g44870.1 // Bradi2g24040.1 // Bradi2g03280.1 // Bradi2g03280.2
GO:1901363	F	heterocyclic compound binding	55	180	4215	14791	0.3	1	// Bradi3g36330.1 // Bradi4g02570.1 // Bradi1g36050.1 // Bradi3g60870.1 // Bradi1g24390.1 // Bradi1g10140.1 // Bradi2g24040.1 // Bradi4g36880.1 // Bradi4g36290.2 // Bradi5g20340.1 // Bradi2g38090.1 // Bradi2g17830.1 // Bradi1g54760.1 // Bradi5g24430.1 // Bradi1g22540.1 // Bradi3g36670.1 // Bradi2g27150.1 // Bradi1g63460.1 // Bradi3g47370.1 // Bradi1g71280.2 // Bradi2g62810.2 // Bradi3g10960.1 // …
GO:0000166	F	nucleotide binding	26	180	2132	14791	0.53	1	// Bradi1g10140.1 // Bradi4g36880.1 // Bradi2g38090.1 // Bradi2g17830.1 // Bradi1g54760.1 // Bradi1g22540.1 // Bradi2g27150.1 // Bradi3g47370.1 // Bradi2g62810.2 // Bradi3g42180.1 // Bradi1g13980.1 // Bradi5g24750.1 // Bradi3g37690.1 // Bradi3g13700.1 // Bradi3g09150.1 // Bradi4g11920.1 // Bradi2g15560.1 // Bradi4g32760.1 // Bradi1g10790.1 // Bradi4g16090.1 // Bradi4g13510.1 // Bradi4g40010.1 // …
GO:0035639	F	purine ribonucleoside triphosphate binding	24	180	1608	14791	0.17	1	// Bradi1g10140.1 // Bradi4g36880.1 // Bradi4g11920.1 // Bradi2g38090.1 // Bradi2g17830.1 // Bradi1g54760.1 // Bradi1g22540.1 // Bradi2g27150.1 // Bradi3g47370.1 // Bradi2g62810.2 // Bradi3g42180.1 // Bradi1g13980.1 // Bradi5g24750.1 // Bradi3g09150.1 // Bradi1g10790.1 // Bradi2g15560.1 // Bradi4g32760.1 // Bradi4g16090.1 // Bradi4g13510.1 // Bradi4g40010.1 // Bradi3g16730.1 // Bradi3g10140.2 // …
GO:0016740	F	transferase activity	30	180	2654	14791	0.7	1	// Bradi1g10140.1 // Bradi5g25900.1 // Bradi1g70820.1 // Bradi4g36880.1 // Bradi2g38090.1 // Bradi3g49560.1 // Bradi1g22540.1 // Bradi2g17830.1 // Bradi3g47370.1 // Bradi2g62810.2 // Bradi3g58700.1 // Bradi3g42180.1 // Bradi1g13980.1 // Bradi4g39370.1 // Bradi5g24750.1 // Bradi2g24050.1 // Bradi4g30530.1 // Bradi5g27660.1 // Bradi3g39410.1 // Bradi3g09150.1 // Bradi1g10790.1 // Bradi3g50540.1 // …
GO:0046872	F	metal ion binding	15	180	1594	14791	0.88	1	// Bradi1g32640.1 // Bradi2g60020.1 // Bradi1g36050.1 // Bradi2g33270.1 // Bradi3g02780.1 // Bradi4g36290.2 // Bradi1g14390.1 // Bradi2g48340.1 // Bradi2g48340.2 // Bradi1g10140.1 // Bradi3g04270.1 // Bradi4g44870.1 // Bradi2g24040.1 // Bradi2g03280.1 // Bradi2g03280.2
GO:0097367	F	carbohydrate derivative binding	24	180	1966	14791	0.53	1	// Bradi1g10140.1 // Bradi4g36880.1 // Bradi4g11920.1 // Bradi2g38090.1 // Bradi2g17830.1 // Bradi1g54760.1 // Bradi1g22540.1 // Bradi2g27150.1 // Bradi3g47370.1 // Bradi2g62810.2 // Bradi3g42180.1 // Bradi1g13980.1 // Bradi5g24750.1 // Bradi3g09150.1 // Bradi1g10790.1 // Bradi2g15560.1 // Bradi4g32760.1 // Bradi4g16090.1 // Bradi4g13510.1 // Bradi4g40010.1 // Bradi3g16730.1 // Bradi3g10140.2 // …
GO:0001071	F	nucleic acid binding transcription factor activity	9	180	478	14791	0.13	1	// Bradi2g02710.1 // Bradi1g64240.1 // Bradi3g21480.1 // Bradi3g60870.1 // Bradi3g38140.1 // Bradi1g43660.1 // Bradi2g02720.1 // Bradi4g02570.1 // Bradi1g71280.2
GO:0005488	F	binding	71	180	7695	14791	1	1	// Bradi3g36330.1 // Bradi4g02570.1 // Bradi1g36050.1 // Bradi3g60870.1 // Bradi3g02780.1 // Bradi1g24390.1 // Bradi1g14390.1 // Bradi1g10140.1 // Bradi3g10960.1 // Bradi2g24040.1 // Bradi4g36880.1 // Bradi4g36290.2 // Bradi2g03280.1 // Bradi2g38090.1 // Bradi2g17830.1 // Bradi2g03280.2 // Bradi5g24430.1 // Bradi1g22540.1 // Bradi3g36670.1 // Bradi2g27150.1 // Bradi1g63460.1 // Bradi1g32640.1 // …
GO:0003676	F	nucleic acid binding	26	180	1815	14791	0.22	1	// Bradi5g20340.1 // Bradi1g29180.2 // Bradi1g36050.1 // Bradi3g60870.1 // Bradi1g24390.1 // Bradi4g36290.2 // Bradi5g24430.1 // Bradi3g36670.1 // Bradi1g71280.2 // Bradi1g05330.1 // Bradi4g37340.1 // Bradi4g34800.1 // Bradi5g08580.1 // Bradi1g55260.1 // Bradi3g21480.1 // Bradi1g43660.1 // Bradi4g02570.1 // Bradi2g24040.1 // Bradi4g11920.1 // Bradi4g32760.1 // Bradi2g33270.1 // Bradi5g19000.1 // …
GO:0003677	F	DNA binding	20	180	1105	14791	0.051	1	// Bradi3g36670.1 // Bradi5g19000.1 // Bradi5g20340.1 // Bradi3g21480.1 // Bradi1g36050.1 // Bradi3g60870.1 // Bradi1g49990.1 // Bradi1g24390.1 // Bradi4g30960.1 // Bradi1g43660.1 // Bradi1g05330.1 // Bradi4g37340.1 // Bradi4g34800.1 // Bradi4g02570.1 // Bradi2g24040.1 // Bradi4g11920.1 // Bradi1g71280.2 // Bradi4g32760.1 // Bradi3g41470.1 // Bradi1g55260.1
GO:0032549	F	ribonucleoside binding	24	180	1925	14791	0.48	1	// Bradi1g10140.1 // Bradi4g36880.1 // Bradi4g11920.1 // Bradi2g38090.1 // Bradi2g17830.1 // Bradi1g54760.1 // Bradi1g22540.1 // Bradi2g27150.1 // Bradi3g47370.1 // Bradi2g62810.2 // Bradi3g42180.1 // Bradi1g13980.1 // Bradi5g24750.1 // Bradi3g09150.1 // Bradi1g10790.1 // Bradi2g15560.1 // Bradi4g32760.1 // Bradi4g16090.1 // Bradi4g13510.1 // Bradi4g40010.1 // Bradi3g16730.1 // Bradi3g10140.2 // …
GO:0017076	F	purine nucleotide binding	24	180	1924	14791	0.48	1	// Bradi1g10140.1 // Bradi4g36880.1 // Bradi4g11920.1 // Bradi2g38090.1 // Bradi2g17830.1 // Bradi1g54760.1 // Bradi1g22540.1 // Bradi2g27150.1 // Bradi3g47370.1 // Bradi2g62810.2 // Bradi3g42180.1 // Bradi1g13980.1 // Bradi5g24750.1 // Bradi3g09150.1 // Bradi1g10790.1 // Bradi2g15560.1 // Bradi4g32760.1 // Bradi4g16090.1 // Bradi4g13510.1 // Bradi4g40010.1 // Bradi3g16730.1 // Bradi3g10140.2 // …
GO:0005524	F	ATP binding	24	180	1438	14791	0.072	1	// Bradi1g10140.1 // Bradi4g36880.1 // Bradi4g11920.1 // Bradi2g38090.1 // Bradi2g17830.1 // Bradi1g54760.1 // Bradi1g22540.1 // Bradi2g27150.1 // Bradi3g47370.1 // Bradi2g62810.2 // Bradi3g42180.1 // Bradi1g13980.1 // Bradi5g24750.1 // Bradi3g09150.1 // Bradi1g10790.1 // Bradi2g15560.1 // Bradi4g32760.1 // Bradi4g16090.1 // Bradi4g13510.1 // Bradi4g40010.1 // Bradi3g16730.1 // Bradi3g10140.2 // …
GO:0016301	F	kinase activity	19	180	1332	14791	0.27	1	// Bradi1g22540.1 // Bradi3g50540.1 // Bradi4g16090.1 // Bradi3g10140.4 // Bradi3g47370.1 // Bradi2g62810.2 // Bradi1g10140.1 // Bradi3g42180.1 // Bradi3g09150.1 // Bradi2g17830.1 // Bradi4g36880.1 // Bradi3g16730.1 // Bradi3g10140.2 // Bradi1g10790.1 // Bradi2g38090.1 // Bradi2g27150.1 // Bradi1g13980.1 // Bradi2g15560.1 // Bradi5g24750.1
GO:0020037	F	heme binding	7	180	438	14791	0.29	1	// Bradi1g63460.1 // Bradi3g01470.1 // Bradi3g10960.1 // Bradi3g42180.1 // Bradi4g35890.1 // Bradi3g36680.1 // Bradi3g36330.1
GO:0043565	F	sequence-specific DNA binding	5	180	263	14791	0.22	1	// Bradi3g60870.1 // Bradi1g43660.1 // Bradi1g71280.2 // Bradi4g02570.1 // Bradi3g21480.1
GO:0022892	F	substrate-specific transporter activity	5	180	336	14791	0.39	1	// Bradi2g20660.1 // Bradi2g39610.2 // Bradi3g20070.1 // Bradi3g45940.1 // Bradi1g11170.1
GO:0046906	F	tetrapyrrole binding	7	180	452	14791	0.32	1	// Bradi1g63460.1 // Bradi3g01470.1 // Bradi3g10960.1 // Bradi3g42180.1 // Bradi4g35890.1 // Bradi3g36680.1 // Bradi3g36330.1
GO:0016773	F	phosphotransferase activity, alcohol group as acceptor	16	180	1329	14791	0.56	1	// Bradi1g22540.1 // Bradi2g17830.1 // Bradi4g16090.1 // Bradi3g47370.1 // Bradi2g62810.2 // Bradi1g10140.1 // Bradi3g42180.1 // Bradi3g09150.1 // Bradi4g36880.1 // Bradi3g16730.1 // Bradi1g10790.1 // Bradi2g38090.1 // Bradi2g27150.1 // Bradi1g13980.1 // Bradi2g15560.1 // Bradi5g24750.1
GO:0016772	F	transferase activity, transferring phosphorus-containing groups	19	180	1525	14791	0.49	1	// Bradi1g22540.1 // Bradi3g50540.1 // Bradi4g16090.1 // Bradi3g10140.4 // Bradi3g47370.1 // Bradi2g62810.2 // Bradi1g10140.1 // Bradi3g42180.1 // Bradi3g09150.1 // Bradi2g17830.1 // Bradi4g36880.1 // Bradi3g16730.1 // Bradi3g10140.2 // Bradi1g10790.1 // Bradi2g38090.1 // Bradi2g27150.1 // Bradi1g13980.1 // Bradi2g15560.1 // Bradi5g24750.1
GO:0015075	F	ion transmembrane transporter activity	5	180	265	14791	0.23	1	// Bradi2g20660.1 // Bradi2g39610.2 // Bradi3g20070.1 // Bradi3g45940.1 // Bradi1g11170.1
GO:0032559	F	adenyl ribonucleotide binding	24	180	1744	14791	0.29	1	// Bradi1g10140.1 // Bradi4g36880.1 // Bradi4g11920.1 // Bradi2g38090.1 // Bradi2g17830.1 // Bradi1g54760.1 // Bradi1g22540.1 // Bradi2g27150.1 // Bradi3g47370.1 // Bradi2g62810.2 // Bradi3g42180.1 // Bradi1g13980.1 // Bradi5g24750.1 // Bradi3g09150.1 // Bradi1g10790.1 // Bradi2g15560.1 // Bradi4g32760.1 // Bradi4g16090.1 // Bradi4g13510.1 // Bradi4g40010.1 // Bradi3g16730.1 // Bradi3g10140.2 // …
GO:0032555	F	purine ribonucleotide binding	24	180	1914	14791	0.47	1	// Bradi1g10140.1 // Bradi4g36880.1 // Bradi4g11920.1 // Bradi2g38090.1 // Bradi2g17830.1 // Bradi1g54760.1 // Bradi1g22540.1 // Bradi2g27150.1 // Bradi3g47370.1 // Bradi2g62810.2 // Bradi3g42180.1 // Bradi1g13980.1 // Bradi5g24750.1 // Bradi3g09150.1 // Bradi1g10790.1 // Bradi2g15560.1 // Bradi4g32760.1 // Bradi4g16090.1 // Bradi4g13510.1 // Bradi4g40010.1 // Bradi3g16730.1 // Bradi3g10140.2 // …
GO:0032550	F	purine ribonucleoside binding	24	180	1914	14791	0.47	1	// Bradi1g10140.1 // Bradi4g36880.1 // Bradi4g11920.1 // Bradi2g38090.1 // Bradi2g17830.1 // Bradi1g54760.1 // Bradi1g22540.1 // Bradi2g27150.1 // Bradi3g47370.1 // Bradi2g62810.2 // Bradi3g42180.1 // Bradi1g13980.1 // Bradi5g24750.1 // Bradi3g09150.1 // Bradi1g10790.1 // Bradi2g15560.1 // Bradi4g32760.1 // Bradi4g16090.1 // Bradi4g13510.1 // Bradi4g40010.1 // Bradi3g16730.1 // Bradi3g10140.2 // …
GO:0032553	F	ribonucleotide binding	24	180	1933	14791	0.49	1	// Bradi1g10140.1 // Bradi4g36880.1 // Bradi4g11920.1 // Bradi2g38090.1 // Bradi2g17830.1 // Bradi1g54760.1 // Bradi1g22540.1 // Bradi2g27150.1 // Bradi3g47370.1 // Bradi2g62810.2 // Bradi3g42180.1 // Bradi1g13980.1 // Bradi5g24750.1 // Bradi3g09150.1 // Bradi1g10790.1 // Bradi2g15560.1 // Bradi4g32760.1 // Bradi4g16090.1 // Bradi4g13510.1 // Bradi4g40010.1 // Bradi3g16730.1 // Bradi3g10140.2 // …
GO:0008233	F	peptidase activity	7	180	531	14791	0.47	1	// Bradi3g51070.1 // Bradi3g21560.1 // Bradi3g04690.1 // Bradi2g19430.3 // Bradi1g60800.1 // Bradi3g21560.2 // Bradi1g33530.1
GO:0016491	F	oxidoreductase activity	21	180	1274	14791	0.098	1	// Bradi3g13700.1 // Bradi3g36330.1 // Bradi5g16630.1 // Bradi1g32640.1 // Bradi2g12960.1 // Bradi3g01470.1 // Bradi1g32590.1 // Bradi3g41700.1 // Bradi1g32590.7 // Bradi3g10960.1 // Bradi1g11170.1 // Bradi3g42180.1 // Bradi2g04840.1 // Bradi3g57620.1 // Bradi2g15750.1 // Bradi2g12440.1 // Bradi3g36680.1 // Bradi3g37690.1 // Bradi1g63460.1 // Bradi4g35890.1 // Bradi4g40870.2
GO:0008270	F	zinc ion binding	9	180	788	14791	0.62	1	// Bradi2g60020.1 // Bradi1g36050.1 // Bradi3g02780.1 // Bradi2g33270.1 // Bradi1g14390.1 // Bradi2g48340.1 // Bradi2g48340.2 // Bradi4g36290.2 // Bradi2g24040.1
GO:0043167	F	ion binding	17	180	1701	14791	0.84	1	// Bradi2g33270.1 // Bradi1g32640.1 // Bradi2g60020.1 // Bradi1g36050.1 // Bradi1g09860.1 // Bradi3g02780.1 // Bradi4g36290.2 // Bradi1g14390.1 // Bradi2g48340.1 // Bradi2g48340.2 // Bradi1g10140.1 // Bradi3g04270.1 // Bradi4g36880.1 // Bradi4g44870.1 // Bradi2g24040.1 // Bradi2g03280.1 // Bradi2g03280.2
GO:0022891	F	substrate-specific transmembrane transporter activity	5	180	299	14791	0.3	1	// Bradi2g20660.1 // Bradi2g39610.2 // Bradi3g20070.1 // Bradi3g45940.1 // Bradi1g11170.1
GO:0030554	F	adenyl nucleotide binding	24	180	1748	14791	0.3	1	// Bradi1g10140.1 // Bradi4g36880.1 // Bradi4g11920.1 // Bradi2g38090.1 // Bradi2g17830.1 // Bradi1g54760.1 // Bradi1g22540.1 // Bradi2g27150.1 // Bradi3g47370.1 // Bradi2g62810.2 // Bradi3g42180.1 // Bradi1g13980.1 // Bradi5g24750.1 // Bradi3g09150.1 // Bradi1g10790.1 // Bradi2g15560.1 // Bradi4g32760.1 // Bradi4g16090.1 // Bradi4g13510.1 // Bradi4g40010.1 // Bradi3g16730.1 // Bradi3g10140.2 // …
GO:0005515	F	protein binding	12	180	2780	14791	1	1	// Bradi1g43660.1 // Bradi4g16090.1 // Bradi4g13510.1 // Bradi3g51070.1 // Bradi3g02780.1 // Bradi1g17100.1 // Bradi3g60870.1 // Bradi3g09150.1 // Bradi4g02570.1 // Bradi4g36290.2 // Bradi3g45150.1 // Bradi5g14870.1
GO:0097159	F	organic cyclic compound binding	55	180	4215	14791	0.3	1	// Bradi3g36330.1 // Bradi4g02570.1 // Bradi1g36050.1 // Bradi3g60870.1 // Bradi1g24390.1 // Bradi1g10140.1 // Bradi2g24040.1 // Bradi4g36880.1 // Bradi4g36290.2 // Bradi5g20340.1 // Bradi2g38090.1 // Bradi2g17830.1 // Bradi1g54760.1 // Bradi5g24430.1 // Bradi1g22540.1 // Bradi3g36670.1 // Bradi2g27150.1 // Bradi1g63460.1 // Bradi3g47370.1 // Bradi1g71280.2 // Bradi2g62810.2 // Bradi3g10960.1 // …
GO:0001883	F	purine nucleoside binding	24	180	1914	14791	0.47	1	// Bradi1g10140.1 // Bradi4g36880.1 // Bradi4g11920.1 // Bradi2g38090.1 // Bradi2g17830.1 // Bradi1g54760.1 // Bradi1g22540.1 // Bradi2g27150.1 // Bradi3g47370.1 // Bradi2g62810.2 // Bradi3g42180.1 // Bradi1g13980.1 // Bradi5g24750.1 // Bradi3g09150.1 // Bradi1g10790.1 // Bradi2g15560.1 // Bradi4g32760.1 // Bradi4g16090.1 // Bradi4g13510.1 // Bradi4g40010.1 // Bradi3g16730.1 // Bradi3g10140.2 // …
GO:0001882	F	nucleoside binding	24	180	1926	14791	0.48	1	// Bradi1g10140.1 // Bradi4g36880.1 // Bradi4g11920.1 // Bradi2g38090.1 // Bradi2g17830.1 // Bradi1g54760.1 // Bradi1g22540.1 // Bradi2g27150.1 // Bradi3g47370.1 // Bradi2g62810.2 // Bradi3g42180.1 // Bradi1g13980.1 // Bradi5g24750.1 // Bradi3g09150.1 // Bradi1g10790.1 // Bradi2g15560.1 // Bradi4g32760.1 // Bradi4g16090.1 // Bradi4g13510.1 // Bradi4g40010.1 // Bradi3g16730.1 // Bradi3g10140.2 // …
GO:0022857	F	transmembrane transporter activity	5	180	519	14791	0.76	1	// Bradi2g20660.1 // Bradi2g39610.2 // Bradi3g20070.1 // Bradi3g45940.1 // Bradi1g11170.1
GO:1901265	F	nucleoside phosphate binding	26	180	2132	14791	0.53	1	// Bradi1g10140.1 // Bradi4g36880.1 // Bradi2g38090.1 // Bradi2g17830.1 // Bradi1g54760.1 // Bradi1g22540.1 // Bradi2g27150.1 // Bradi3g47370.1 // Bradi2g62810.2 // Bradi3g42180.1 // Bradi1g13980.1 // Bradi5g24750.1 // Bradi3g37690.1 // Bradi3g13700.1 // Bradi3g09150.1 // Bradi4g11920.1 // Bradi2g15560.1 // Bradi4g32760.1 // Bradi1g10790.1 // Bradi4g16090.1 // Bradi4g13510.1 // Bradi4g40010.1 // …
GO:0004672	F	protein kinase activity	14	180	1214	14791	0.62	1	// Bradi1g22540.1 // Bradi2g15560.1 // Bradi4g16090.1 // Bradi3g47370.1 // Bradi2g62810.2 // Bradi3g42180.1 // Bradi3g09150.1 // Bradi4g36880.1 // Bradi3g16730.1 // Bradi1g10790.1 // Bradi2g38090.1 // Bradi2g17830.1 // Bradi1g13980.1 // Bradi5g24750.1
GO:0036094	F	small molecule binding	26	180	2155	14791	0.55	1	// Bradi1g10140.1 // Bradi4g36880.1 // Bradi2g38090.1 // Bradi2g17830.1 // Bradi1g54760.1 // Bradi1g22540.1 // Bradi2g27150.1 // Bradi3g47370.1 // Bradi2g62810.2 // Bradi3g42180.1 // Bradi1g13980.1 // Bradi5g24750.1 // Bradi3g37690.1 // Bradi3g13700.1 // Bradi3g09150.1 // Bradi4g11920.1 // Bradi2g15560.1 // Bradi4g32760.1 // Bradi1g10790.1 // Bradi4g16090.1 // Bradi4g13510.1 // Bradi4g40010.1 // …
GO:0046914	F	transition metal ion binding	11	180	1176	14791	0.85	1	// Bradi1g32640.1 // Bradi2g60020.1 // Bradi1g36050.1 // Bradi3g02780.1 // Bradi2g33270.1 // Bradi1g14390.1 // Bradi2g48340.1 // Bradi2g48340.2 // Bradi4g36290.2 // Bradi2g24040.1 // Bradi4g44870.1
GO:0003700	F	transcription factor activity, sequence-specific DNA binding	9	180	478	14791	0.13	1	// Bradi2g02710.1 // Bradi1g64240.1 // Bradi3g21480.1 // Bradi3g60870.1 // Bradi3g38140.1 // Bradi1g43660.1 // Bradi2g02720.1 // Bradi4g02570.1 // Bradi1g71280.2
GO:0070011	F	peptidase activity, acting on L-amino acid peptides	7	180	516	14791	0.44	1	// Bradi3g51070.1 // Bradi3g21560.1 // Bradi3g04690.1 // Bradi2g19430.3 // Bradi1g60800.1 // Bradi3g21560.2 // Bradi1g33530.1
GO:1902494	C	catalytic complex	5	180	142	14791	0.032	0.88	// Bradi1g37450.1 // Bradi1g16150.1 // Bradi1g58280.1 // Bradi2g24050.1 // Bradi5g27660.1
GO:0005634	C	nucleus	14	180	651	14791	0.03	0.88	// Bradi1g43660.1 // Bradi3g21480.1 // Bradi1g13980.1 // Bradi3g60870.1 // Bradi2g49420.3 // Bradi5g19000.1 // Bradi1g71280.2 // Bradi1g05330.1 // Bradi1g69110.1 // Bradi4g02570.1 // Bradi4g36290.2 // Bradi1g06670.1 // Bradi3g13370.2 // Bradi1g55260.1
GO:0016021	C	integral component of membrane	7	180	793	14791	0.85	1	// Bradi1g58430.1 // Bradi3g46790.1 // Bradi1g61750.1 // Bradi1g16150.1 // Bradi5g12040.1 // Bradi2g08140.1 // Bradi2g08670.1
GO:0016020	C	membrane	25	180	1772	14791	0.25	1	// Bradi1g58280.1 // Bradi3g46790.1 // Bradi1g44010.1 // Bradi3g28400.1 // Bradi1g44000.1 // Bradi2g08670.1 // Bradi2g41060.1 // Bradi2g08140.1 // Bradi3g45940.1 // Bradi1g58430.1 // Bradi1g11650.1 // Bradi3g20070.1 // Bradi1g32640.1 // Bradi1g61750.1 // Bradi3g13700.1 // Bradi4g39780.1 // Bradi1g34770.1 // Bradi1g34770.3 // Bradi1g34770.4 // Bradi2g20660.1 // Bradi1g16150.1 // Bradi2g39610.2 // …
GO:0043234	C	protein complex	9	180	677	14791	0.44	1	// Bradi1g16150.1 // Bradi1g58280.1 // Bradi2g24050.1 // Bradi1g37450.1 // Bradi5g27660.1 // Bradi5g19000.1 // Bradi1g05330.1 // Bradi2g39610.2 // Bradi1g55260.1
GO:0043231	C	intracellular membrane-bounded organelle	16	180	914	14791	0.094	1	// Bradi1g43660.1 // Bradi3g21480.1 // Bradi1g13980.1 // Bradi3g60870.1 // Bradi2g49420.3 // Bradi5g19000.1 // Bradi1g71280.2 // Bradi1g11170.1 // Bradi1g05330.1 // Bradi1g69110.1 // Bradi4g02570.1 // Bradi4g36290.2 // Bradi1g16150.1 // Bradi1g06670.1 // Bradi3g13370.2 // Bradi1g55260.1
GO:0043229	C	intracellular organelle	17	180	1414	14791	0.56	1	// Bradi1g43660.1 // Bradi4g36290.2 // Bradi3g21480.1 // Bradi1g13980.1 // Bradi3g60870.1 // Bradi2g49420.3 // Bradi5g19000.1 // Bradi1g71280.2 // Bradi1g11170.1 // Bradi1g05330.1 // Bradi1g69110.1 // Bradi4g02570.1 // Bradi4g05970.1 // Bradi1g16150.1 // Bradi1g06670.1 // Bradi3g13370.2 // Bradi1g55260.1
GO:0005622	C	intracellular	25	180	1911	14791	0.38	1	// Bradi1g58280.1 // Bradi3g60870.1 // Bradi1g10140.1 // Bradi4g36290.2 // Bradi2g07700.3 // Bradi2g49420.3 // Bradi1g11170.1 // Bradi1g05330.1 // Bradi3g13370.2 // Bradi1g13980.1 // Bradi1g69110.1 // Bradi1g55260.1 // Bradi2g24050.1 // Bradi3g21480.1 // Bradi5g27660.1 // Bradi2g48340.1 // Bradi2g48340.2 // Bradi1g43660.1 // Bradi4g02570.1 // Bradi4g05970.1 // Bradi1g71280.2 // Bradi2g60020.1 // …
GO:0043227	C	membrane-bounded organelle	16	180	914	14791	0.094	1	// Bradi1g43660.1 // Bradi3g21480.1 // Bradi1g13980.1 // Bradi3g60870.1 // Bradi2g49420.3 // Bradi5g19000.1 // Bradi1g71280.2 // Bradi1g11170.1 // Bradi1g05330.1 // Bradi1g69110.1 // Bradi4g02570.1 // Bradi4g36290.2 // Bradi1g16150.1 // Bradi1g06670.1 // Bradi3g13370.2 // Bradi1g55260.1
GO:0031224	C	intrinsic component of membrane	7	180	805	14791	0.86	1	// Bradi1g58430.1 // Bradi3g46790.1 // Bradi1g61750.1 // Bradi1g16150.1 // Bradi5g12040.1 // Bradi2g08140.1 // Bradi2g08670.1
GO:0044425	C	membrane part	9	180	1018	14791	0.88	1	// Bradi1g58430.1 // Bradi1g58280.1 // Bradi3g46790.1 // Bradi1g61750.1 // Bradi1g16150.1 // Bradi2g39610.2 // Bradi5g12040.1 // Bradi2g08140.1 // Bradi2g08670.1
GO:0032991	C	macromolecular complex	10	180	1038	14791	0.82	1	// Bradi1g16150.1 // Bradi1g58280.1 // Bradi2g24050.1 // Bradi1g37450.1 // Bradi5g27660.1 // Bradi5g19000.1 // Bradi1g05330.1 // Bradi2g39610.2 // Bradi4g05970.1 // Bradi1g55260.1
GO:0044464	C	cell part	26	180	1998	14791	0.39	1	// Bradi1g58280.1 // Bradi3g60870.1 // Bradi1g10140.1 // Bradi4g36290.2 // Bradi2g07700.3 // Bradi2g49420.3 // Bradi1g11170.1 // Bradi1g05330.1 // Bradi3g13370.2 // Bradi1g13980.1 // Bradi1g69110.1 // Bradi1g55260.1 // Bradi2g24050.1 // Bradi3g21480.1 // Bradi5g27660.1 // Bradi2g48340.1 // Bradi2g48340.2 // Bradi1g43660.1 // Bradi4g02570.1 // Bradi4g05970.1 // Bradi1g71280.2 // Bradi3g02700.1 // …
GO:0005623	C	cell	26	180	1998	14791	0.39	1	// Bradi1g58280.1 // Bradi3g60870.1 // Bradi1g10140.1 // Bradi4g36290.2 // Bradi2g07700.3 // Bradi2g49420.3 // Bradi1g11170.1 // Bradi1g05330.1 // Bradi3g13370.2 // Bradi1g13980.1 // Bradi1g69110.1 // Bradi1g55260.1 // Bradi2g24050.1 // Bradi3g21480.1 // Bradi5g27660.1 // Bradi2g48340.1 // Bradi2g48340.2 // Bradi1g43660.1 // Bradi4g02570.1 // Bradi4g05970.1 // Bradi1g71280.2 // Bradi3g02700.1 // …
GO:0044424	C	intracellular part	20	180	1836	14791	0.73	1	// Bradi1g43660.1 // Bradi1g58280.1 // Bradi2g24050.1 // Bradi4g36290.2 // Bradi3g21480.1 // Bradi1g13980.1 // Bradi3g60870.1 // Bradi2g49420.3 // Bradi5g27660.1 // Bradi5g19000.1 // Bradi1g71280.2 // Bradi1g11170.1 // Bradi1g05330.1 // Bradi1g69110.1 // Bradi4g02570.1 // Bradi4g05970.1 // Bradi1g16150.1 // Bradi1g06670.1 // Bradi3g13370.2 // Bradi1g55260.1
GO:0043226	C	organelle	17	180	1416	14791	0.56	1	// Bradi1g43660.1 // Bradi4g36290.2 // Bradi3g21480.1 // Bradi1g13980.1 // Bradi3g60870.1 // Bradi2g49420.3 // Bradi5g19000.1 // Bradi1g71280.2 // Bradi1g11170.1 // Bradi1g05330.1 // Bradi1g69110.1 // Bradi4g02570.1 // Bradi4g05970.1 // Bradi1g16150.1 // Bradi1g06670.1 // Bradi3g13370.2 // Bradi1g55260.1

## Sheet: BD 3xC downrwgulated GO
GO_acc	term_type	Term	queryitem	querytotal	bgitem	bgtotal	pvalue	FDR	entries
GO:0030001	P	metal ion transport	12	198	144	14791	1.1e-06	0.00053	// Bradi1g00540.1 // Bradi2g42550.1 // Bradi5g19270.1 // Bradi5g19910.1 // Bradi2g04020.1 // Bradi3g04270.1 // Bradi3g44820.1 // Bradi3g44820.2 // Bradi2g51210.1 // Bradi5g14780.1 // Bradi4g33550.1 // Bradi4g31330.1
GO:0045454	P	cell redox homeostasis	8	198	104	14791	0.00012	0.029	// Bradi4g05630.1 // Bradi1g14610.3 // Bradi3g57470.1 // Bradi4g05620.1 // Bradi3g57470.2 // Bradi2g12960.1 // Bradi2g16550.1 // Bradi1g05140.1
GO:0019725	P	cellular homeostasis	8	198	123	14791	0.00035	0.042	// Bradi4g05630.1 // Bradi1g14610.3 // Bradi3g57470.1 // Bradi4g05620.1 // Bradi3g57470.2 // Bradi2g12960.1 // Bradi2g16550.1 // Bradi1g05140.1
GO:0006812	P	cation transport	12	198	264	14791	0.00031	0.042	// Bradi1g00540.1 // Bradi2g42550.1 // Bradi5g19270.1 // Bradi5g19910.1 // Bradi2g04020.1 // Bradi3g04270.1 // Bradi3g44820.1 // Bradi3g44820.2 // Bradi2g51210.1 // Bradi5g14780.1 // Bradi4g33550.1 // Bradi4g31330.1
GO:0006811	P	ion transport	13	198	333	14791	0.0007	0.049	// Bradi1g00540.1 // Bradi2g42550.1 // Bradi5g19270.1 // Bradi5g19910.1 // Bradi2g04020.1 // Bradi3g04270.1 // Bradi3g44820.1 // Bradi3g44820.2 // Bradi2g56640.1 // Bradi2g51210.1 // Bradi5g14780.1 // Bradi4g33550.1 // Bradi4g31330.1
GO:0042592	P	homeostatic process	8	198	135	14791	0.00063	0.049	// Bradi4g05630.1 // Bradi1g14610.3 // Bradi3g57470.1 // Bradi4g05620.1 // Bradi3g57470.2 // Bradi2g12960.1 // Bradi2g16550.1 // Bradi1g05140.1
GO:0005975	P	carbohydrate metabolic process	18	198	554	14791	0.00059	0.049	// Bradi1g33040.2 // Bradi4g29730.1 // Bradi3g50540.1 // Bradi3g29810.2 // Bradi1g37450.1 // Bradi3g26840.1 // Bradi2g18060.1 // Bradi2g27140.1 // Bradi5g15540.2 // Bradi1g33040.1 // Bradi2g50980.2 // Bradi1g48050.1 // Bradi3g29810.3 // Bradi2g13520.1 // Bradi2g13520.2 // Bradi2g27150.1 // Bradi3g50540.4 // Bradi3g53790.1
GO:0065008	P	regulation of biological quality	8	198	169	14791	0.0025	0.13	// Bradi4g05630.1 // Bradi1g14610.3 // Bradi3g57470.1 // Bradi4g05620.1 // Bradi3g57470.2 // Bradi2g12960.1 // Bradi2g16550.1 // Bradi1g05140.1
GO:0055086	P	nucleobase-containing small molecule metabolic process	8	198	169	14791	0.0025	0.13	// Bradi3g50540.1 // Bradi1g32590.1 // Bradi5g14910.1 // Bradi2g45390.2 // Bradi3g10140.2 // Bradi3g36040.1 // Bradi2g27150.1 // Bradi3g50540.4
GO:0051186	P	cofactor metabolic process	6	198	123	14791	0.0073	0.34	// Bradi3g50540.1 // Bradi1g32590.1 // Bradi2g00810.1 // Bradi2g27150.1 // Bradi3g50540.4 // Bradi5g23510.2
GO:0009116	P	nucleoside metabolic process	6	198	127	14791	0.0085	0.34	// Bradi3g50540.1 // Bradi3g50540.4 // Bradi3g10140.2 // Bradi3g36040.1 // Bradi2g27150.1 // Bradi5g14910.1
GO:1901657	P	glycosyl compound metabolic process	6	198	127	14791	0.0085	0.34	// Bradi3g50540.1 // Bradi3g50540.4 // Bradi3g10140.2 // Bradi3g36040.1 // Bradi2g27150.1 // Bradi5g14910.1
GO:0019637	P	organophosphate metabolic process	8	198	231	14791	0.014	0.4	// Bradi3g50540.1 // Bradi1g32590.1 // Bradi1g10140.1 // Bradi2g45390.2 // Bradi3g36040.1 // Bradi2g27150.1 // Bradi3g50540.4 // Bradi5g23510.2
GO:0006810	P	transport	26	198	1216	14791	0.013	0.4	// Bradi1g02370.1 // Bradi2g42550.1 // Bradi4g39780.1 // Bradi1g74420.1 // Bradi2g51210.1 // Bradi5g20300.1 // Bradi3g28400.1 // Bradi2g07700.3 // Bradi5g19270.1 // Bradi5g19910.1 // Bradi2g41060.1 // Bradi2g45520.1 // Bradi3g44820.1 // Bradi3g44820.2 // Bradi4g31330.1 // Bradi1g11650.1 // Bradi1g61750.1 // Bradi2g04020.1 // Bradi1g51200.1 // Bradi2g56640.1 // Bradi5g14780.1 // Bradi1g00540.1 // …
GO:0051234	P	establishment of localization	26	198	1222	14791	0.014	0.4	// Bradi1g02370.1 // Bradi2g42550.1 // Bradi4g39780.1 // Bradi1g74420.1 // Bradi2g51210.1 // Bradi5g20300.1 // Bradi3g28400.1 // Bradi2g07700.3 // Bradi5g19270.1 // Bradi5g19910.1 // Bradi2g41060.1 // Bradi2g45520.1 // Bradi3g44820.1 // Bradi3g44820.2 // Bradi4g31330.1 // Bradi1g11650.1 // Bradi1g61750.1 // Bradi2g04020.1 // Bradi1g51200.1 // Bradi2g56640.1 // Bradi5g14780.1 // Bradi1g00540.1 // …
GO:0044763	P	single-organism cellular process	31	198	1544	14791	0.015	0.4	// Bradi2g50470.1 // Bradi1g10140.1 // Bradi4g45010.1 // Bradi1g44000.1 // Bradi2g27150.1 // Bradi5g24550.1 // Bradi3g50540.1 // Bradi4g05630.1 // Bradi1g14610.3 // Bradi3g57470.2 // Bradi3g57470.1 // Bradi2g16550.1 // Bradi2g23750.1 // Bradi2g45390.2 // Bradi4g29730.1 // Bradi3g53790.1 // Bradi2g57420.1 // Bradi1g32590.1 // Bradi3g50150.3 // Bradi2g12960.1 // Bradi3g36040.1 // Bradi1g05140.1 // …
GO:0006732	P	coenzyme metabolic process	5	198	98	14791	0.012	0.4	// Bradi2g27150.1 // Bradi1g32590.1 // Bradi3g50540.1 // Bradi3g50540.4 // Bradi5g23510.2
GO:0009117	P	nucleotide metabolic process	6	198	146	14791	0.016	0.4	// Bradi3g50540.1 // Bradi1g32590.1 // Bradi2g45390.2 // Bradi3g36040.1 // Bradi2g27150.1 // Bradi3g50540.4
GO:0051179	P	localization	26	198	1227	14791	0.014	0.4	// Bradi1g02370.1 // Bradi2g42550.1 // Bradi4g39780.1 // Bradi1g74420.1 // Bradi2g51210.1 // Bradi5g20300.1 // Bradi3g28400.1 // Bradi2g07700.3 // Bradi5g19270.1 // Bradi5g19910.1 // Bradi2g41060.1 // Bradi2g45520.1 // Bradi3g44820.1 // Bradi3g44820.2 // Bradi4g31330.1 // Bradi1g11650.1 // Bradi1g61750.1 // Bradi2g04020.1 // Bradi1g51200.1 // Bradi2g56640.1 // Bradi5g14780.1 // Bradi1g00540.1 // …
GO:0006753	P	nucleoside phosphate metabolic process	6	198	148	14791	0.017	0.4	// Bradi3g50540.1 // Bradi1g32590.1 // Bradi2g45390.2 // Bradi3g36040.1 // Bradi2g27150.1 // Bradi3g50540.4
GO:0044281	P	small molecule metabolic process	14	198	572	14791	0.024	0.54	// Bradi5g24550.1 // Bradi2g27150.1 // Bradi5g14910.1 // Bradi1g32590.1 // Bradi1g10140.1 // Bradi3g10140.2 // Bradi3g50540.1 // Bradi2g23750.1 // Bradi2g45390.2 // Bradi4g45010.1 // Bradi1g44000.1 // Bradi3g36040.1 // Bradi1g72560.1 // Bradi3g50540.4
GO:0019693	P	ribose phosphate metabolic process	5	198	119	14791	0.024	0.54	// Bradi2g27150.1 // Bradi1g32590.1 // Bradi3g50540.1 // Bradi3g36040.1 // Bradi3g50540.4
GO:0032787	P	monocarboxylic acid metabolic process	5	198	141	14791	0.044	0.94	// Bradi1g72560.1 // Bradi1g44000.1 // Bradi2g27150.1 // Bradi3g50540.1 // Bradi3g50540.4
GO:0080090	P	regulation of primary metabolic process	12	198	1110	14791	0.82	1	// Bradi3g32140.1 // Bradi3g21480.1 // Bradi3g60870.1 // Bradi3g38140.1 // Bradi1g05480.1 // Bradi1g43660.1 // Bradi3g04030.1 // Bradi2g45000.1 // Bradi3g49810.1 // Bradi1g71280.2 // Bradi4g35650.1 // Bradi1g71280.1
GO:0019222	P	regulation of metabolic process	12	198	1136	14791	0.84	1	// Bradi3g32140.1 // Bradi3g21480.1 // Bradi3g60870.1 // Bradi3g38140.1 // Bradi1g05480.1 // Bradi1g43660.1 // Bradi3g04030.1 // Bradi2g45000.1 // Bradi3g49810.1 // Bradi1g71280.2 // Bradi4g35650.1 // Bradi1g71280.1
GO:1901362	P	organic cyclic compound biosynthetic process	14	198	1387	14791	0.89	1	// Bradi3g32140.1 // Bradi3g21480.1 // Bradi3g60870.1 // Bradi3g38140.1 // Bradi1g05480.1 // Bradi1g43660.1 // Bradi3g04030.1 // Bradi2g45000.1 // Bradi2g45390.2 // Bradi3g49810.1 // Bradi5g23510.2 // Bradi1g71280.2 // Bradi4g35650.1 // Bradi1g71280.1
GO:1901360	P	organic cyclic compound metabolic process	23	198	2038	14791	0.84	1	// Bradi3g60870.1 // Bradi1g05480.1 // Bradi2g27150.1 // Bradi4g35650.1 // Bradi5g24430.1 // Bradi5g23510.2 // Bradi3g50540.4 // Bradi2g45390.2 // Bradi3g32140.1 // Bradi3g21480.1 // Bradi1g32590.1 // Bradi1g43660.1 // Bradi3g36040.1 // Bradi3g50540.1 // Bradi1g71280.2 // Bradi5g14910.1 // Bradi1g71280.1 // Bradi3g38140.1 // Bradi2g00810.1 // Bradi3g04030.1 // Bradi2g45000.1 // Bradi3g10140.2 // …
GO:0044710	P	single-organism metabolic process	25	198	1966	14791	0.64	1	// Bradi3g57950.1 // Bradi4g13660.1 // Bradi1g10140.1 // Bradi3g38290.1 // Bradi4g45010.1 // Bradi1g44000.1 // Bradi2g27150.1 // Bradi2g32540.3 // Bradi5g24550.1 // Bradi2g23750.1 // Bradi2g45390.2 // Bradi4g29730.1 // Bradi5g26090.1 // Bradi3g53790.1 // Bradi1g32590.1 // Bradi2g45240.1 // Bradi2g15750.1 // Bradi3g36040.1 // Bradi3g50540.1 // Bradi3g50540.4 // Bradi5g14910.1 // Bradi2g00810.1 // …
GO:0044711	P	single-organism biosynthetic process	7	198	412	14791	0.32	1	// Bradi5g24550.1 // Bradi2g45390.2 // Bradi4g29730.1 // Bradi4g45010.1 // Bradi1g44000.1 // Bradi1g72560.1 // Bradi3g53790.1
GO:0060255	P	regulation of macromolecule metabolic process	12	198	1130	14791	0.83	1	// Bradi3g32140.1 // Bradi3g21480.1 // Bradi3g60870.1 // Bradi3g38140.1 // Bradi1g05480.1 // Bradi1g43660.1 // Bradi3g04030.1 // Bradi2g45000.1 // Bradi3g49810.1 // Bradi1g71280.2 // Bradi4g35650.1 // Bradi1g71280.1
GO:2001141	P	regulation of RNA biosynthetic process	12	198	1058	14791	0.76	1	// Bradi3g32140.1 // Bradi3g21480.1 // Bradi3g60870.1 // Bradi3g38140.1 // Bradi1g05480.1 // Bradi1g43660.1 // Bradi3g04030.1 // Bradi2g45000.1 // Bradi3g49810.1 // Bradi1g71280.2 // Bradi4g35650.1 // Bradi1g71280.1
GO:0043436	P	oxoacid metabolic process	8	198	322	14791	0.072	1	// Bradi5g24550.1 // Bradi2g27150.1 // Bradi3g50540.1 // Bradi2g23750.1 // Bradi4g45010.1 // Bradi1g44000.1 // Bradi1g72560.1 // Bradi3g50540.4
GO:0046483	P	heterocycle metabolic process	23	198	1993	14791	0.81	1	// Bradi3g60870.1 // Bradi1g05480.1 // Bradi2g27150.1 // Bradi4g35650.1 // Bradi5g24430.1 // Bradi5g23510.2 // Bradi3g50540.4 // Bradi2g45390.2 // Bradi3g32140.1 // Bradi3g21480.1 // Bradi1g32590.1 // Bradi1g43660.1 // Bradi3g36040.1 // Bradi3g50540.1 // Bradi1g71280.2 // Bradi5g14910.1 // Bradi1g71280.1 // Bradi3g38140.1 // Bradi2g00810.1 // Bradi3g04030.1 // Bradi2g45000.1 // Bradi3g10140.2 // …
GO:1901564	P	organonitrogen compound metabolic process	13	198	846	14791	0.35	1	// Bradi5g24550.1 // Bradi3g50540.1 // Bradi5g14910.1 // Bradi1g32590.1 // Bradi2g00810.1 // Bradi3g10140.2 // Bradi2g23750.1 // Bradi2g45390.2 // Bradi4g45010.1 // Bradi3g36040.1 // Bradi2g27150.1 // Bradi3g50540.4 // Bradi5g23510.2
GO:0019538	P	protein metabolic process	24	198	2631	14791	0.99	1	// Bradi4g42040.1 // Bradi2g56990.1 // Bradi5g23510.2 // Bradi1g22540.1 // Bradi3g26780.4 // Bradi1g74540.1 // Bradi2g08300.1 // Bradi1g60800.1 // Bradi1g33440.1 // Bradi1g38710.1 // Bradi1g35350.1 // Bradi3g21560.1 // Bradi3g21560.2 // Bradi4g30110.1 // Bradi4g13280.1 // Bradi3g08440.1 // Bradi1g33530.1 // Bradi3g07280.1 // Bradi1g14000.2 // Bradi1g10790.1 // Bradi3g16730.1 // Bradi1g42450.1 // …
GO:0019438	P	aromatic compound biosynthetic process	13	198	1335	14791	0.91	1	// Bradi3g32140.1 // Bradi3g21480.1 // Bradi3g60870.1 // Bradi3g38140.1 // Bradi1g05480.1 // Bradi1g43660.1 // Bradi3g04030.1 // Bradi2g45000.1 // Bradi2g45390.2 // Bradi3g49810.1 // Bradi1g71280.2 // Bradi4g35650.1 // Bradi1g71280.1
GO:0006807	P	nitrogen compound metabolic process	26	198	2560	14791	0.95	1	// Bradi3g60870.1 // Bradi1g05480.1 // Bradi4g45010.1 // Bradi2g27150.1 // Bradi4g35650.1 // Bradi5g24430.1 // Bradi5g23510.2 // Bradi5g24550.1 // Bradi2g23750.1 // Bradi2g45390.2 // Bradi3g32140.1 // Bradi3g21480.1 // Bradi1g32590.1 // Bradi1g43660.1 // Bradi3g36040.1 // Bradi3g50540.1 // Bradi1g71280.2 // Bradi3g50540.4 // Bradi1g71280.1 // Bradi5g14910.1 // Bradi3g38140.1 // Bradi2g00810.1 // …
GO:0050789	P	regulation of biological process	22	198	1470	14791	0.33	1	// Bradi3g60870.1 // Bradi1g05480.1 // Bradi4g35650.1 // Bradi4g05630.1 // Bradi1g14610.3 // Bradi3g57470.2 // Bradi3g57470.1 // Bradi2g16550.1 // Bradi2g57420.1 // Bradi3g32140.1 // Bradi3g21480.1 // Bradi1g43660.1 // Bradi2g12960.1 // Bradi1g05140.1 // Bradi1g71280.2 // Bradi1g71280.1 // Bradi3g38140.1 // Bradi4g05620.1 // Bradi3g04030.1 // Bradi1g24730.3 // Bradi2g45000.1 // Bradi3g49810.1
GO:0097659	P	nucleic acid-templated transcription	12	198	1195	14791	0.88	1	// Bradi3g32140.1 // Bradi3g21480.1 // Bradi3g60870.1 // Bradi3g38140.1 // Bradi1g05480.1 // Bradi1g43660.1 // Bradi3g04030.1 // Bradi2g45000.1 // Bradi3g49810.1 // Bradi1g71280.2 // Bradi4g35650.1 // Bradi1g71280.1
GO:1901576	P	organic substance biosynthetic process	20	198	2228	14791	0.98	1	// Bradi5g24550.1 // Bradi3g32140.1 // Bradi1g71280.1 // Bradi5g23510.2 // Bradi3g21480.1 // Bradi3g60870.1 // Bradi3g38140.1 // Bradi1g05480.1 // Bradi1g43660.1 // Bradi3g04030.1 // Bradi2g45000.1 // Bradi2g45390.2 // Bradi4g29730.1 // Bradi4g45010.1 // Bradi1g44000.1 // Bradi3g49810.1 // Bradi1g72560.1 // Bradi1g71280.2 // Bradi4g35650.1 // Bradi3g53790.1
GO:1901575	P	organic substance catabolic process	6	198	233	14791	0.098	1	// Bradi3g50540.1 // Bradi2g00810.1 // Bradi5g24430.1 // Bradi3g08440.1 // Bradi2g27150.1 // Bradi3g50540.4
GO:0044260	P	cellular macromolecule metabolic process	26	198	3862	14791	1	1	// Bradi3g60870.1 // Bradi1g05480.1 // Bradi2g56990.1 // Bradi4g35650.1 // Bradi5g24430.1 // Bradi5g23510.2 // Bradi1g22540.1 // Bradi1g35350.1 // Bradi1g74540.1 // Bradi3g49810.1 // Bradi1g33440.1 // Bradi1g38710.1 // Bradi3g32140.1 // Bradi3g21480.1 // Bradi1g43660.1 // Bradi3g08440.1 // Bradi1g71280.2 // Bradi1g71280.1 // Bradi1g14000.2 // Bradi1g10790.1 // Bradi3g38140.1 // Bradi3g04030.1 // …
GO:0065007	P	biological regulation	23	198	1527	14791	0.31	1	// Bradi3g60870.1 // Bradi1g05480.1 // Bradi4g35650.1 // Bradi4g05630.1 // Bradi1g14610.3 // Bradi3g57470.2 // Bradi3g57470.1 // Bradi2g16550.1 // Bradi2g57420.1 // Bradi3g32140.1 // Bradi3g21480.1 // Bradi1g43660.1 // Bradi2g12960.1 // Bradi1g05140.1 // Bradi1g71280.2 // Bradi1g71280.1 // Bradi3g07280.1 // Bradi3g38140.1 // Bradi4g05620.1 // Bradi3g04030.1 // Bradi1g24730.3 // Bradi2g45000.1 // …
GO:0018130	P	heterocycle biosynthetic process	14	198	1336	14791	0.86	1	// Bradi3g32140.1 // Bradi3g21480.1 // Bradi3g60870.1 // Bradi3g38140.1 // Bradi1g05480.1 // Bradi1g43660.1 // Bradi3g04030.1 // Bradi2g45000.1 // Bradi2g45390.2 // Bradi3g49810.1 // Bradi5g23510.2 // Bradi1g71280.2 // Bradi4g35650.1 // Bradi1g71280.1
GO:0006629	P	lipid metabolic process	9	198	354	14791	0.052	1	// Bradi3g57950.1 // Bradi4g13660.1 // Bradi2g45240.1 // Bradi3g38290.1 // Bradi2g15750.1 // Bradi1g35340.1 // Bradi1g44000.1 // Bradi1g72560.1 // Bradi2g32540.3
GO:0009889	P	regulation of biosynthetic process	12	198	1085	14791	0.79	1	// Bradi3g32140.1 // Bradi3g21480.1 // Bradi3g60870.1 // Bradi3g38140.1 // Bradi1g05480.1 // Bradi1g43660.1 // Bradi3g04030.1 // Bradi2g45000.1 // Bradi3g49810.1 // Bradi1g71280.2 // Bradi4g35650.1 // Bradi1g71280.1
GO:0050794	P	regulation of cellular process	22	198	1437	14791	0.29	1	// Bradi3g60870.1 // Bradi1g05480.1 // Bradi4g35650.1 // Bradi4g05630.1 // Bradi1g14610.3 // Bradi3g57470.2 // Bradi3g57470.1 // Bradi2g16550.1 // Bradi2g57420.1 // Bradi3g32140.1 // Bradi3g21480.1 // Bradi1g43660.1 // Bradi2g12960.1 // Bradi1g05140.1 // Bradi1g71280.2 // Bradi1g71280.1 // Bradi3g38140.1 // Bradi4g05620.1 // Bradi3g04030.1 // Bradi1g24730.3 // Bradi2g45000.1 // Bradi3g49810.1
GO:0043412	P	macromolecule modification	11	198	1636	14791	1	1	// Bradi1g22540.1 // Bradi1g35350.1 // Bradi1g38710.1 // Bradi1g14000.2 // Bradi1g10790.1 // Bradi1g74540.1 // Bradi3g16730.1 // Bradi2g56990.1 // Bradi1g42450.1 // Bradi1g01430.1 // Bradi1g33440.1
GO:0036211	P	protein modification process	11	198	1593	14791	1	1	// Bradi1g22540.1 // Bradi1g35350.1 // Bradi1g38710.1 // Bradi1g14000.2 // Bradi1g10790.1 // Bradi1g74540.1 // Bradi3g16730.1 // Bradi2g56990.1 // Bradi1g42450.1 // Bradi1g01430.1 // Bradi1g33440.1
GO:0008152	P	metabolic process	86	198	7223	14791	0.94	1	// Bradi3g57950.1 // Bradi4g42040.1 // Bradi2g50980.2 // Bradi2g56990.1 // Bradi4g45010.1 // Bradi3g49560.1 // Bradi3g18820.4 // Bradi5g24430.1 // Bradi1g35350.1 // Bradi3g58700.1 // Bradi3g32350.1 // Bradi1g69160.2 // Bradi3g50540.1 // Bradi3g50540.4 // Bradi3g07280.1 // Bradi1g09860.1 // Bradi2g00810.1 // Bradi1g48050.1 // Bradi1g72560.1 // Bradi3g60870.1 // Bradi2g27150.1 // Bradi5g25900.1 // …
GO:0044723	P	single-organism carbohydrate metabolic process	5	198	193	14791	0.12	1	// Bradi2g27150.1 // Bradi3g50540.1 // Bradi4g29730.1 // Bradi3g50540.4 // Bradi3g53790.1
GO:0016070	P	RNA metabolic process	12	198	1495	14791	0.98	1	// Bradi3g32140.1 // Bradi3g21480.1 // Bradi3g60870.1 // Bradi3g38140.1 // Bradi1g05480.1 // Bradi1g43660.1 // Bradi3g04030.1 // Bradi2g45000.1 // Bradi3g49810.1 // Bradi1g71280.2 // Bradi4g35650.1 // Bradi1g71280.1
GO:0044271	P	cellular nitrogen compound biosynthetic process	13	198	1799	14791	1	1	// Bradi3g32140.1 // Bradi3g21480.1 // Bradi3g60870.1 // Bradi3g38140.1 // Bradi1g05480.1 // Bradi1g43660.1 // Bradi3g04030.1 // Bradi2g45000.1 // Bradi2g45390.2 // Bradi3g49810.1 // Bradi1g71280.2 // Bradi4g35650.1 // Bradi1g71280.1
GO:0050896	P	response to stimulus	8	198	822	14791	0.86	1	// Bradi2g57420.1 // Bradi1g02370.1 // Bradi2g04490.1 // Bradi2g09150.1 // Bradi2g39280.1 // Bradi1g24730.3 // Bradi1g37410.1 // Bradi3g55850.1
GO:0006950	P	response to stress	5	198	473	14791	0.76	1	// Bradi2g39280.1 // Bradi1g37410.1 // Bradi2g04490.1 // Bradi3g55850.1 // Bradi2g09150.1
GO:0006355	P	regulation of transcription, DNA-templated	12	198	1058	14791	0.76	1	// Bradi3g32140.1 // Bradi3g21480.1 // Bradi3g60870.1 // Bradi3g38140.1 // Bradi1g05480.1 // Bradi1g43660.1 // Bradi3g04030.1 // Bradi2g45000.1 // Bradi3g49810.1 // Bradi1g71280.2 // Bradi4g35650.1 // Bradi1g71280.1
GO:0010556	P	regulation of macromolecule biosynthetic process	12	198	1085	14791	0.79	1	// Bradi3g32140.1 // Bradi3g21480.1 // Bradi3g60870.1 // Bradi3g38140.1 // Bradi1g05480.1 // Bradi1g43660.1 // Bradi3g04030.1 // Bradi2g45000.1 // Bradi3g49810.1 // Bradi1g71280.2 // Bradi4g35650.1 // Bradi1g71280.1
GO:0006351	P	transcription, DNA-templated	12	198	1195	14791	0.88	1	// Bradi3g32140.1 // Bradi3g21480.1 // Bradi3g60870.1 // Bradi3g38140.1 // Bradi1g05480.1 // Bradi1g43660.1 // Bradi3g04030.1 // Bradi2g45000.1 // Bradi3g49810.1 // Bradi1g71280.2 // Bradi4g35650.1 // Bradi1g71280.1
GO:0032774	P	RNA biosynthetic process	12	198	1198	14791	0.88	1	// Bradi3g32140.1 // Bradi3g21480.1 // Bradi3g60870.1 // Bradi3g38140.1 // Bradi1g05480.1 // Bradi1g43660.1 // Bradi3g04030.1 // Bradi2g45000.1 // Bradi3g49810.1 // Bradi1g71280.2 // Bradi4g35650.1 // Bradi1g71280.1
GO:0016310	P	phosphorylation	15	198	1301	14791	0.76	1	// Bradi1g22540.1 // Bradi1g35350.1 // Bradi1g38710.1 // Bradi1g14000.2 // Bradi1g10790.1 // Bradi1g01430.1 // Bradi3g50540.1 // Bradi1g74540.1 // Bradi3g16730.1 // Bradi2g56990.1 // Bradi1g42450.1 // Bradi3g36040.1 // Bradi2g27150.1 // Bradi3g50540.4 // Bradi1g33440.1
GO:0044249	P	cellular biosynthetic process	20	198	2200	14791	0.98	1	// Bradi5g24550.1 // Bradi3g32140.1 // Bradi1g71280.1 // Bradi5g23510.2 // Bradi3g21480.1 // Bradi3g60870.1 // Bradi3g38140.1 // Bradi1g05480.1 // Bradi1g43660.1 // Bradi3g04030.1 // Bradi2g45000.1 // Bradi2g45390.2 // Bradi4g29730.1 // Bradi4g45010.1 // Bradi1g44000.1 // Bradi3g49810.1 // Bradi1g72560.1 // Bradi1g71280.2 // Bradi4g35650.1 // Bradi3g53790.1
GO:0034641	P	cellular nitrogen compound metabolic process	22	198	2408	14791	0.98	1	// Bradi3g60870.1 // Bradi1g05480.1 // Bradi2g27150.1 // Bradi4g35650.1 // Bradi5g24430.1 // Bradi3g50540.4 // Bradi2g45390.2 // Bradi3g32140.1 // Bradi3g21480.1 // Bradi1g32590.1 // Bradi1g43660.1 // Bradi3g36040.1 // Bradi3g50540.1 // Bradi1g71280.2 // Bradi5g14910.1 // Bradi1g71280.1 // Bradi3g38140.1 // Bradi2g00810.1 // Bradi3g04030.1 // Bradi2g45000.1 // Bradi3g10140.2 // Bradi3g49810.1
GO:0034645	P	cellular macromolecule biosynthetic process	12	198	1809	14791	1	1	// Bradi3g32140.1 // Bradi3g21480.1 // Bradi3g60870.1 // Bradi3g38140.1 // Bradi1g05480.1 // Bradi1g43660.1 // Bradi3g04030.1 // Bradi2g45000.1 // Bradi3g49810.1 // Bradi1g71280.2 // Bradi4g35650.1 // Bradi1g71280.1
GO:0044699	P	single-organism process	41	198	2940	14791	0.41	1	// Bradi1g02370.1 // Bradi3g57950.1 // Bradi4g13660.1 // Bradi2g50470.1 // Bradi1g10140.1 // Bradi3g38290.1 // Bradi4g32480.1 // Bradi4g45010.1 // Bradi1g44000.1 // Bradi2g27150.1 // Bradi2g32540.3 // Bradi5g24550.1 // Bradi3g50540.1 // Bradi4g05630.1 // Bradi1g14610.3 // Bradi3g57470.2 // Bradi3g57470.1 // Bradi2g16550.1 // Bradi2g23750.1 // Bradi2g45390.2 // Bradi4g29730.1 // Bradi5g26090.1 // …
GO:0006139	P	nucleobase-containing compound metabolic process	21	198	1912	14791	0.86	1	// Bradi3g50540.1 // Bradi1g71280.1 // Bradi3g21480.1 // Bradi3g60870.1 // Bradi3g38140.1 // Bradi1g32590.1 // Bradi1g05480.1 // Bradi3g49810.1 // Bradi1g43660.1 // Bradi3g04030.1 // Bradi3g32140.1 // Bradi5g24430.1 // Bradi2g45390.2 // Bradi5g14910.1 // Bradi3g10140.2 // Bradi3g36040.1 // Bradi2g27150.1 // Bradi1g71280.2 // Bradi4g35650.1 // Bradi3g50540.4 // Bradi2g45000.1
GO:0006508	P	proteolysis	11	198	578	14791	0.16	1	// Bradi3g07280.1 // Bradi3g26780.4 // Bradi2g08300.1 // Bradi3g21560.1 // Bradi3g21560.2 // Bradi3g08440.1 // Bradi4g30110.1 // Bradi4g13280.1 // Bradi1g60800.1 // Bradi5g11690.1 // Bradi1g33530.1
GO:0009987	P	cellular process	60	198	5545	14791	0.99	1	// Bradi1g35350.1 // Bradi3g60870.1 // Bradi2g50470.1 // Bradi1g10140.1 // Bradi1g05480.1 // Bradi2g56990.1 // Bradi4g45010.1 // Bradi1g44000.1 // Bradi2g27150.1 // Bradi4g35650.1 // Bradi5g24430.1 // Bradi1g33440.1 // Bradi1g22540.1 // Bradi5g24550.1 // Bradi3g50540.1 // Bradi4g05630.1 // Bradi3g17880.1 // Bradi3g49810.1 // Bradi1g14610.3 // Bradi1g14000.2 // Bradi3g57470.2 // Bradi3g57470.1 // …
GO:0006725	P	cellular aromatic compound metabolic process	22	198	2003	14791	0.87	1	// Bradi3g60870.1 // Bradi1g05480.1 // Bradi2g27150.1 // Bradi4g35650.1 // Bradi5g24430.1 // Bradi3g50540.4 // Bradi2g45390.2 // Bradi3g32140.1 // Bradi3g21480.1 // Bradi1g32590.1 // Bradi1g43660.1 // Bradi3g36040.1 // Bradi3g50540.1 // Bradi1g71280.2 // Bradi5g14910.1 // Bradi1g71280.1 // Bradi3g38140.1 // Bradi2g00810.1 // Bradi3g04030.1 // Bradi2g45000.1 // Bradi3g10140.2 // Bradi3g49810.1
GO:1903506	P	regulation of nucleic acid-templated transcription	12	198	1058	14791	0.76	1	// Bradi3g32140.1 // Bradi3g21480.1 // Bradi3g60870.1 // Bradi3g38140.1 // Bradi1g05480.1 // Bradi1g43660.1 // Bradi3g04030.1 // Bradi2g45000.1 // Bradi3g49810.1 // Bradi1g71280.2 // Bradi4g35650.1 // Bradi1g71280.1
GO:0090304	P	nucleic acid metabolic process	13	198	1708	14791	0.99	1	// Bradi3g32140.1 // Bradi3g21480.1 // Bradi3g60870.1 // Bradi3g38140.1 // Bradi1g05480.1 // Bradi1g43660.1 // Bradi3g04030.1 // Bradi2g45000.1 // Bradi3g49810.1 // Bradi1g71280.2 // Bradi4g35650.1 // Bradi5g24430.1 // Bradi1g71280.1
GO:0006082	P	organic acid metabolic process	8	198	358	14791	0.11	1	// Bradi5g24550.1 // Bradi2g27150.1 // Bradi3g50540.1 // Bradi2g23750.1 // Bradi4g45010.1 // Bradi1g44000.1 // Bradi1g72560.1 // Bradi3g50540.4
GO:1901135	P	carbohydrate derivative metabolic process	7	198	249	14791	0.054	1	// Bradi3g50540.1 // Bradi1g32590.1 // Bradi5g14910.1 // Bradi3g10140.2 // Bradi3g36040.1 // Bradi2g27150.1 // Bradi3g50540.4
GO:0051252	P	regulation of RNA metabolic process	12	198	1059	14791	0.76	1	// Bradi3g32140.1 // Bradi3g21480.1 // Bradi3g60870.1 // Bradi3g38140.1 // Bradi1g05480.1 // Bradi1g43660.1 // Bradi3g04030.1 // Bradi2g45000.1 // Bradi3g49810.1 // Bradi1g71280.2 // Bradi4g35650.1 // Bradi1g71280.1
GO:0043170	P	macromolecule metabolic process	37	198	4365	14791	1	1	// Bradi3g60870.1 // Bradi4g42040.1 // Bradi1g05480.1 // Bradi2g56990.1 // Bradi4g35650.1 // Bradi5g24430.1 // Bradi1g33440.1 // Bradi1g22540.1 // Bradi3g26780.4 // Bradi1g74540.1 // Bradi2g08300.1 // Bradi3g49810.1 // Bradi1g60800.1 // Bradi5g23510.2 // Bradi1g38710.1 // Bradi3g32140.1 // Bradi3g21480.1 // Bradi1g35350.1 // Bradi3g21560.1 // Bradi3g21560.2 // Bradi4g30110.1 // Bradi1g43660.1 // …
GO:0031326	P	regulation of cellular biosynthetic process	12	198	1085	14791	0.79	1	// Bradi3g32140.1 // Bradi3g21480.1 // Bradi3g60870.1 // Bradi3g38140.1 // Bradi1g05480.1 // Bradi1g43660.1 // Bradi3g04030.1 // Bradi2g45000.1 // Bradi3g49810.1 // Bradi1g71280.2 // Bradi4g35650.1 // Bradi1g71280.1
GO:0031323	P	regulation of cellular metabolic process	12	198	1110	14791	0.82	1	// Bradi3g32140.1 // Bradi3g21480.1 // Bradi3g60870.1 // Bradi3g38140.1 // Bradi1g05480.1 // Bradi1g43660.1 // Bradi3g04030.1 // Bradi2g45000.1 // Bradi3g49810.1 // Bradi1g71280.2 // Bradi4g35650.1 // Bradi1g71280.1
GO:0019752	P	carboxylic acid metabolic process	8	198	317	14791	0.067	1	// Bradi5g24550.1 // Bradi2g27150.1 // Bradi3g50540.1 // Bradi2g23750.1 // Bradi4g45010.1 // Bradi1g44000.1 // Bradi1g72560.1 // Bradi3g50540.4
GO:2000112	P	regulation of cellular macromolecule biosynthetic process	12	198	1085	14791	0.79	1	// Bradi3g32140.1 // Bradi3g21480.1 // Bradi3g60870.1 // Bradi3g38140.1 // Bradi1g05480.1 // Bradi1g43660.1 // Bradi3g04030.1 // Bradi2g45000.1 // Bradi3g49810.1 // Bradi1g71280.2 // Bradi4g35650.1 // Bradi1g71280.1
GO:0071704	P	organic substance metabolic process	74	198	5571	14791	0.56	1	// Bradi1g33530.1 // Bradi1g35350.1 // Bradi3g57950.1 // Bradi3g60870.1 // Bradi4g42040.1 // Bradi1g10140.1 // Bradi1g05480.1 // Bradi3g38290.1 // Bradi1g33040.1 // Bradi2g50980.2 // Bradi2g56990.1 // Bradi4g45010.1 // Bradi1g44000.1 // Bradi2g27150.1 // Bradi2g32540.3 // Bradi4g35650.1 // Bradi5g24430.1 // Bradi1g33440.1 // Bradi3g29810.2 // Bradi3g26780.4 // Bradi1g74540.1 // Bradi2g08300.1 // …
GO:0010467	P	gene expression	12	198	1881	14791	1	1	// Bradi3g32140.1 // Bradi3g21480.1 // Bradi3g60870.1 // Bradi3g38140.1 // Bradi1g05480.1 // Bradi1g43660.1 // Bradi3g04030.1 // Bradi2g45000.1 // Bradi3g49810.1 // Bradi1g71280.2 // Bradi4g35650.1 // Bradi1g71280.1
GO:0071702	P	organic substance transport	5	198	246	14791	0.24	1	// Bradi5g20300.1 // Bradi3g28400.1 // Bradi2g41060.1 // Bradi2g07700.3 // Bradi4g39780.1
GO:0010468	P	regulation of gene expression	12	198	1101	14791	0.81	1	// Bradi3g32140.1 // Bradi3g21480.1 // Bradi3g60870.1 // Bradi3g38140.1 // Bradi1g05480.1 // Bradi1g43660.1 // Bradi3g04030.1 // Bradi2g45000.1 // Bradi3g49810.1 // Bradi1g71280.2 // Bradi4g35650.1 // Bradi1g71280.1
GO:0006468	P	protein phosphorylation	11	198	1221	14791	0.94	1	// Bradi1g22540.1 // Bradi1g35350.1 // Bradi1g38710.1 // Bradi1g14000.2 // Bradi1g10790.1 // Bradi1g74540.1 // Bradi3g16730.1 // Bradi2g56990.1 // Bradi1g42450.1 // Bradi1g01430.1 // Bradi1g33440.1
GO:0044267	P	cellular protein metabolic process	13	198	2165	14791	1	1	// Bradi1g22540.1 // Bradi1g35350.1 // Bradi1g38710.1 // Bradi1g14000.2 // Bradi1g10790.1 // Bradi5g23510.2 // Bradi3g08440.1 // Bradi1g74540.1 // Bradi3g16730.1 // Bradi2g56990.1 // Bradi1g42450.1 // Bradi1g01430.1 // Bradi1g33440.1
GO:0019219	P	regulation of nucleobase-containing compound metabolic process	12	198	1072	14791	0.78	1	// Bradi3g32140.1 // Bradi3g21480.1 // Bradi3g60870.1 // Bradi3g38140.1 // Bradi1g05480.1 // Bradi1g43660.1 // Bradi3g04030.1 // Bradi2g45000.1 // Bradi3g49810.1 // Bradi1g71280.2 // Bradi4g35650.1 // Bradi1g71280.1
GO:0006464	P	cellular protein modification process	11	198	1593	14791	1	1	// Bradi1g22540.1 // Bradi1g35350.1 // Bradi1g38710.1 // Bradi1g14000.2 // Bradi1g10790.1 // Bradi1g74540.1 // Bradi3g16730.1 // Bradi2g56990.1 // Bradi1g42450.1 // Bradi1g01430.1 // Bradi1g33440.1
GO:0009058	P	biosynthetic process	22	198	2334	14791	0.97	1	// Bradi3g60870.1 // Bradi1g05480.1 // Bradi4g32620.1 // Bradi4g45010.1 // Bradi1g44000.1 // Bradi4g35650.1 // Bradi5g23510.2 // Bradi5g24550.1 // Bradi3g32350.1 // Bradi2g45390.2 // Bradi4g29730.1 // Bradi3g53790.1 // Bradi3g32140.1 // Bradi3g21480.1 // Bradi1g43660.1 // Bradi1g71280.2 // Bradi1g71280.1 // Bradi1g72560.1 // Bradi3g38140.1 // Bradi3g04030.1 // Bradi2g45000.1 // Bradi3g49810.1
GO:0009059	P	macromolecule biosynthetic process	12	198	1810	14791	1	1	// Bradi3g32140.1 // Bradi3g21480.1 // Bradi3g60870.1 // Bradi3g38140.1 // Bradi1g05480.1 // Bradi1g43660.1 // Bradi3g04030.1 // Bradi2g45000.1 // Bradi3g49810.1 // Bradi1g71280.2 // Bradi4g35650.1 // Bradi1g71280.1
GO:0051171	P	regulation of nitrogen compound metabolic process	12	198	1092	14791	0.8	1	// Bradi3g32140.1 // Bradi3g21480.1 // Bradi3g60870.1 // Bradi3g38140.1 // Bradi1g05480.1 // Bradi1g43660.1 // Bradi3g04030.1 // Bradi2g45000.1 // Bradi3g49810.1 // Bradi1g71280.2 // Bradi4g35650.1 // Bradi1g71280.1
GO:0009056	P	catabolic process	6	198	237	14791	0.1	1	// Bradi3g50540.1 // Bradi2g00810.1 // Bradi5g24430.1 // Bradi3g08440.1 // Bradi2g27150.1 // Bradi3g50540.4
GO:0044238	P	primary metabolic process	72	198	5315	14791	0.48	1	// Bradi1g35350.1 // Bradi3g57950.1 // Bradi3g60870.1 // Bradi4g42040.1 // Bradi1g05480.1 // Bradi3g38290.1 // Bradi1g33040.1 // Bradi2g50980.2 // Bradi2g56990.1 // Bradi4g45010.1 // Bradi1g44000.1 // Bradi2g27150.1 // Bradi2g32540.3 // Bradi4g35650.1 // Bradi5g24430.1 // Bradi1g33440.1 // Bradi3g29810.2 // Bradi3g26780.4 // Bradi1g74540.1 // Bradi2g08300.1 // Bradi3g49810.1 // Bradi4g29730.1 // …
GO:0044237	P	cellular metabolic process	43	198	4737	14791	1	1	// Bradi3g60870.1 // Bradi1g10140.1 // Bradi1g05480.1 // Bradi2g56990.1 // Bradi4g45010.1 // Bradi1g44000.1 // Bradi2g27150.1 // Bradi4g35650.1 // Bradi5g24430.1 // Bradi1g33440.1 // Bradi1g22540.1 // Bradi5g24550.1 // Bradi1g74540.1 // Bradi3g49810.1 // Bradi1g14000.2 // Bradi2g23750.1 // Bradi2g45390.2 // Bradi4g29730.1 // Bradi5g23510.2 // Bradi3g53790.1 // Bradi1g38710.1 // Bradi3g32140.1 // …
GO:0006796	P	phosphate-containing compound metabolic process	19	198	1577	14791	0.72	1	// Bradi1g22540.1 // Bradi1g35350.1 // Bradi1g38710.1 // Bradi1g14000.2 // Bradi1g10790.1 // Bradi2g45390.2 // Bradi1g01430.1 // Bradi1g32590.1 // Bradi1g10140.1 // Bradi3g50540.1 // Bradi1g74540.1 // Bradi3g16730.1 // Bradi2g56990.1 // Bradi1g42450.1 // Bradi3g36040.1 // Bradi2g27150.1 // Bradi5g23510.2 // Bradi3g50540.4 // Bradi1g33440.1
GO:0006793	P	phosphorus metabolic process	19	198	1580	14791	0.72	1	// Bradi1g22540.1 // Bradi1g35350.1 // Bradi1g38710.1 // Bradi1g14000.2 // Bradi1g10790.1 // Bradi2g45390.2 // Bradi1g01430.1 // Bradi1g32590.1 // Bradi1g10140.1 // Bradi3g50540.1 // Bradi1g74540.1 // Bradi3g16730.1 // Bradi2g56990.1 // Bradi1g42450.1 // Bradi3g36040.1 // Bradi2g27150.1 // Bradi5g23510.2 // Bradi3g50540.4 // Bradi1g33440.1
GO:0034654	P	nucleobase-containing compound biosynthetic process	13	198	1272	14791	0.88	1	// Bradi3g32140.1 // Bradi3g21480.1 // Bradi3g60870.1 // Bradi3g38140.1 // Bradi1g05480.1 // Bradi1g43660.1 // Bradi3g04030.1 // Bradi2g45000.1 // Bradi2g45390.2 // Bradi3g49810.1 // Bradi1g71280.2 // Bradi4g35650.1 // Bradi1g71280.1
GO:0004497	F	monooxygenase activity	6	198	21	14791	1.2e-06	0.00029	// Bradi1g63460.1 // Bradi1g15030.1 // Bradi2g55280.1 // Bradi3g36680.1 // Bradi1g06740.1 // Bradi4g43110.1
GO:0009055	F	electron carrier activity	12	198	170	14791	5.4e-06	0.00067	// Bradi1g06160.1 // Bradi4g05630.1 // Bradi1g15030.1 // Bradi2g55280.1 // Bradi4g05620.1 // Bradi2g12960.1 // Bradi2g16550.1 // Bradi3g36680.1 // Bradi1g63460.1 // Bradi3g36040.1 // Bradi1g06740.1 // Bradi4g43110.1
GO:0004553	F	hydrolase activity, hydrolyzing O-glycosyl compounds	14	198	338	14791	0.00025	0.02	// Bradi2g57420.1 // Bradi1g33040.2 // Bradi1g33040.1 // Bradi3g29810.2 // Bradi1g37450.1 // Bradi3g26840.1 // Bradi2g18060.1 // Bradi2g27140.1 // Bradi5g15540.2 // Bradi2g50980.2 // Bradi1g48050.1 // Bradi3g29810.3 // Bradi2g13520.1 // Bradi2g13520.2
GO:0016798	F	hydrolase activity, acting on glycosyl bonds	14	198	371	14791	0.00061	0.038	// Bradi2g57420.1 // Bradi1g33040.2 // Bradi1g33040.1 // Bradi3g29810.2 // Bradi1g37450.1 // Bradi3g26840.1 // Bradi2g18060.1 // Bradi2g27140.1 // Bradi5g15540.2 // Bradi2g50980.2 // Bradi1g48050.1 // Bradi3g29810.3 // Bradi2g13520.1 // Bradi2g13520.2
GO:0052689	F	carboxylic ester hydrolase activity	5	198	52	14791	0.00092	0.045	// Bradi5g19700.1 // Bradi3g17880.1 // Bradi2g15750.1 // Bradi3g57950.1 // Bradi2g00810.1
GO:0043565	F	sequence-specific DNA binding	10	198	263	14791	0.0034	0.14	// Bradi3g52420.1 // Bradi3g21480.1 // Bradi3g60870.1 // Bradi1g21900.1 // Bradi1g05480.1 // Bradi1g43660.1 // Bradi2g45000.1 // Bradi2g60050.1 // Bradi1g71280.2 // Bradi1g71280.1
GO:0005215	F	transporter activity	19	198	720	14791	0.0043	0.15	// Bradi1g02370.1 // Bradi1g11650.1 // Bradi1g51200.1 // Bradi1g61750.1 // Bradi2g41060.1 // Bradi2g04020.1 // Bradi2g45520.1 // Bradi4g29440.1 // Bradi1g74420.1 // Bradi5g20300.1 // Bradi4g39780.1 // Bradi2g56640.1 // Bradi2g51210.1 // Bradi5g12040.1 // Bradi5g14780.1 // Bradi4g33550.1 // Bradi3g28400.1 // Bradi4g31330.1 // Bradi3g36040.1
GO:0016787	F	hydrolase activity	38	198	1989	14791	0.015	0.48	// Bradi1g33040.2 // Bradi3g57950.1 // Bradi1g37450.1 // Bradi2g50470.1 // Bradi3g21560.1 // Bradi1g33040.1 // Bradi2g50980.2 // Bradi2g32540.3 // Bradi5g24430.1 // Bradi3g26780.4 // Bradi2g08300.1 // Bradi3g17880.1 // Bradi5g19700.1 // Bradi3g29810.2 // Bradi1g60800.1 // Bradi2g57420.1 // Bradi3g26840.1 // Bradi1g35340.1 // Bradi1g63410.5 // Bradi3g21560.2 // Bradi2g45240.1 // Bradi2g18060.1 // …
GO:0008270	F	zinc ion binding	18	198	788	14791	0.021	0.51	// Bradi1g31280.1 // Bradi3g56490.1 // Bradi5g07840.1 // Bradi2g05750.1 // Bradi2g48340.6 // Bradi1g36050.1 // Bradi1g14390.1 // Bradi2g24040.1 // Bradi2g48340.2 // Bradi5g17080.1 // Bradi3g57000.1 // Bradi4g32480.1 // Bradi2g33270.1 // Bradi1g43220.1 // Bradi1g43990.1 // Bradi5g26090.1 // Bradi1g43670.1 // Bradi4g40250.1
GO:0043167	F	ion binding	33	198	1701	14791	0.02	0.51	// Bradi1g06160.1 // Bradi3g07010.1 // Bradi2g42550.1 // Bradi1g36050.1 // Bradi2g05750.1 // Bradi1g14390.1 // Bradi1g10140.1 // Bradi2g03240.1 // Bradi4g32620.1 // Bradi3g18820.4 // Bradi5g19270.1 // Bradi5g19910.1 // Bradi3g44820.1 // Bradi3g44820.2 // Bradi2g06220.1 // Bradi1g43220.1 // Bradi5g26090.1 // Bradi4g40250.1 // Bradi1g31280.1 // Bradi5g07840.1 // Bradi2g48340.6 // Bradi2g48340.2 // …
GO:0043169	F	cation binding	30	198	1601	14791	0.038	0.79	// Bradi1g06160.1 // Bradi3g07010.1 // Bradi2g42550.1 // Bradi1g36050.1 // Bradi2g05750.1 // Bradi1g14390.1 // Bradi1g10140.1 // Bradi2g03240.1 // Bradi5g19270.1 // Bradi5g19910.1 // Bradi3g44820.1 // Bradi3g44820.2 // Bradi2g06220.1 // Bradi1g43220.1 // Bradi5g26090.1 // Bradi4g40250.1 // Bradi1g31280.1 // Bradi5g07840.1 // Bradi2g48340.6 // Bradi2g48340.2 // Bradi5g17080.1 // Bradi2g24040.1 // …
GO:0046872	F	metal ion binding	30	198	1594	14791	0.036	0.79	// Bradi1g06160.1 // Bradi3g07010.1 // Bradi2g42550.1 // Bradi1g36050.1 // Bradi2g05750.1 // Bradi1g14390.1 // Bradi1g10140.1 // Bradi2g03240.1 // Bradi5g19270.1 // Bradi5g19910.1 // Bradi3g44820.1 // Bradi3g44820.2 // Bradi2g06220.1 // Bradi1g43220.1 // Bradi5g26090.1 // Bradi4g40250.1 // Bradi1g31280.1 // Bradi5g07840.1 // Bradi2g48340.6 // Bradi2g48340.2 // Bradi5g17080.1 // Bradi2g24040.1 // …
GO:0001071	F	nucleic acid binding transcription factor activity	11	198	478	14791	0.06	0.99	// Bradi3g52420.1 // Bradi3g21480.1 // Bradi3g60870.1 // Bradi3g38140.1 // Bradi1g05480.1 // Bradi1g43660.1 // Bradi2g45000.1 // Bradi3g49810.1 // Bradi1g71280.2 // Bradi4g35650.1 // Bradi1g71280.1
GO:0022890	F	inorganic cation transmembrane transporter activity	5	198	153	14791	0.059	0.99	// Bradi4g31330.1 // Bradi2g04020.1 // Bradi2g51210.1 // Bradi3g36040.1 // Bradi5g14780.1
GO:0003700	F	transcription factor activity, sequence-specific DNA binding	11	198	478	14791	0.06	0.99	// Bradi3g52420.1 // Bradi3g21480.1 // Bradi3g60870.1 // Bradi3g38140.1 // Bradi1g05480.1 // Bradi1g43660.1 // Bradi2g45000.1 // Bradi3g49810.1 // Bradi1g71280.2 // Bradi4g35650.1 // Bradi1g71280.1
GO:1901363	F	heterocyclic compound binding	54	198	4215	14791	0.67	1	// Bradi5g20340.1 // Bradi1g36050.1 // Bradi3g60870.1 // Bradi2g05750.1 // Bradi3g52420.1 // Bradi1g05480.1 // Bradi2g24040.1 // Bradi2g56990.1 // Bradi2g27150.1 // Bradi4g07100.1 // Bradi5g24430.1 // Bradi1g33440.1 // Bradi1g22540.1 // Bradi1g35350.1 // Bradi1g74540.1 // Bradi1g63460.1 // Bradi1g18920.1 // Bradi1g15030.1 // Bradi4g34800.1 // Bradi3g55850.1 // Bradi2g33270.1 // Bradi2g60050.1 // …
GO:0000166	F	nucleotide binding	19	198	2132	14791	0.98	1	// Bradi1g22540.1 // Bradi1g35350.1 // Bradi1g38710.1 // Bradi1g14000.2 // Bradi1g10790.1 // Bradi4g13510.1 // Bradi4g40010.1 // Bradi1g10140.1 // Bradi3g50150.3 // Bradi3g13700.1 // Bradi3g10140.2 // Bradi1g74540.1 // Bradi1g18920.1 // Bradi3g16730.1 // Bradi2g56990.1 // Bradi1g42450.1 // Bradi2g27150.1 // Bradi1g01430.1 // Bradi1g33440.1
GO:0035639	F	purine ribonucleoside triphosphate binding	18	198	1608	14791	0.82	1	// Bradi1g22540.1 // Bradi1g35350.1 // Bradi1g38710.1 // Bradi1g14000.2 // Bradi1g10790.1 // Bradi4g13510.1 // Bradi4g40010.1 // Bradi1g10140.1 // Bradi3g50150.3 // Bradi3g10140.2 // Bradi1g74540.1 // Bradi1g18920.1 // Bradi3g16730.1 // Bradi2g56990.1 // Bradi1g42450.1 // Bradi2g27150.1 // Bradi1g01430.1 // Bradi1g33440.1
GO:0016740	F	transferase activity	27	198	2654	14791	0.96	1	// Bradi1g10140.1 // Bradi5g25900.1 // Bradi1g70820.1 // Bradi2g56990.1 // Bradi4g32620.1 // Bradi3g49560.1 // Bradi1g33440.1 // Bradi1g22540.1 // Bradi1g35350.1 // Bradi2g27150.1 // Bradi3g58700.1 // Bradi2g57420.1 // Bradi1g38710.1 // Bradi4g30530.1 // Bradi3g10140.2 // Bradi3g57000.1 // Bradi5g00760.1 // Bradi3g50540.1 // Bradi3g50540.4 // Bradi1g47030.1 // Bradi1g01430.1 // Bradi1g10790.1 // …
GO:0004672	F	protein kinase activity	12	198	1214	14791	0.89	1	// Bradi2g57420.1 // Bradi1g35350.1 // Bradi1g38710.1 // Bradi1g01430.1 // Bradi1g10790.1 // Bradi1g74540.1 // Bradi3g16730.1 // Bradi2g56990.1 // Bradi1g42450.1 // Bradi1g14000.2 // Bradi1g22540.1 // Bradi1g33440.1
GO:0097367	F	carbohydrate derivative binding	18	198	1966	14791	0.97	1	// Bradi1g22540.1 // Bradi1g35350.1 // Bradi1g38710.1 // Bradi1g14000.2 // Bradi1g10790.1 // Bradi4g13510.1 // Bradi4g40010.1 // Bradi1g10140.1 // Bradi3g50150.3 // Bradi3g10140.2 // Bradi1g74540.1 // Bradi1g18920.1 // Bradi3g16730.1 // Bradi2g56990.1 // Bradi1g42450.1 // Bradi2g27150.1 // Bradi1g01430.1 // Bradi1g33440.1
GO:0005488	F	binding	85	198	7695	14791	1	1	// Bradi1g06160.1 // Bradi2g55280.1 // Bradi5g19000.1 // Bradi5g20340.1 // Bradi3g07010.1 // Bradi2g42550.1 // Bradi1g36050.1 // Bradi3g60870.1 // Bradi2g05750.1 // Bradi4g42040.1 // Bradi1g14390.1 // Bradi3g52420.1 // Bradi1g05480.1 // Bradi2g24040.1 // Bradi3g32140.1 // Bradi3g10140.2 // Bradi2g03240.1 // Bradi2g56990.1 // Bradi4g32620.1 // Bradi2g27150.1 // Bradi4g07100.1 // Bradi3g18820.4 // …
GO:0003676	F	nucleic acid binding	28	198	1815	14791	0.24	1	// Bradi5g20340.1 // Bradi1g36050.1 // Bradi3g60870.1 // Bradi2g05750.1 // Bradi1g05480.1 // Bradi4g07100.1 // Bradi5g24430.1 // Bradi1g59630.1 // Bradi3g36670.1 // Bradi4g34800.1 // Bradi2g60050.1 // Bradi1g63600.1 // Bradi3g52420.1 // Bradi3g32140.1 // Bradi3g21480.1 // Bradi1g49600.2 // Bradi1g43660.1 // Bradi2g24040.1 // Bradi1g71280.2 // Bradi1g71280.1 // Bradi3g57000.1 // Bradi2g33270.1 // …
GO:0003677	F	DNA binding	19	198	1105	14791	0.16	1	// Bradi1g63600.1 // Bradi3g36670.1 // Bradi3g52420.1 // Bradi3g32140.1 // Bradi5g20340.1 // Bradi3g21480.1 // Bradi1g36050.1 // Bradi3g60870.1 // Bradi5g19000.1 // Bradi1g21900.1 // Bradi1g05480.1 // Bradi1g43660.1 // Bradi4g34800.1 // Bradi2g45000.1 // Bradi2g24040.1 // Bradi2g60050.1 // Bradi1g71280.2 // Bradi3g41470.1 // Bradi1g71280.1
GO:0032549	F	ribonucleoside binding	18	198	1925	14791	0.96	1	// Bradi1g22540.1 // Bradi1g35350.1 // Bradi1g38710.1 // Bradi1g14000.2 // Bradi1g10790.1 // Bradi4g13510.1 // Bradi4g40010.1 // Bradi1g10140.1 // Bradi3g50150.3 // Bradi3g10140.2 // Bradi1g74540.1 // Bradi1g18920.1 // Bradi3g16730.1 // Bradi2g56990.1 // Bradi1g42450.1 // Bradi2g27150.1 // Bradi1g01430.1 // Bradi1g33440.1
GO:0017076	F	purine nucleotide binding	18	198	1924	14791	0.96	1	// Bradi1g22540.1 // Bradi1g35350.1 // Bradi1g38710.1 // Bradi1g14000.2 // Bradi1g10790.1 // Bradi4g13510.1 // Bradi4g40010.1 // Bradi1g10140.1 // Bradi3g50150.3 // Bradi3g10140.2 // Bradi1g74540.1 // Bradi1g18920.1 // Bradi3g16730.1 // Bradi2g56990.1 // Bradi1g42450.1 // Bradi2g27150.1 // Bradi1g01430.1 // Bradi1g33440.1
GO:0005524	F	ATP binding	18	198	1438	14791	0.65	1	// Bradi1g22540.1 // Bradi1g35350.1 // Bradi1g38710.1 // Bradi1g14000.2 // Bradi1g10790.1 // Bradi4g13510.1 // Bradi4g40010.1 // Bradi1g10140.1 // Bradi3g50150.3 // Bradi3g10140.2 // Bradi1g74540.1 // Bradi1g18920.1 // Bradi3g16730.1 // Bradi2g56990.1 // Bradi1g42450.1 // Bradi2g27150.1 // Bradi1g01430.1 // Bradi1g33440.1
GO:0016301	F	kinase activity	18	198	1332	14791	0.52	1	// Bradi2g57420.1 // Bradi1g35350.1 // Bradi1g38710.1 // Bradi3g50540.1 // Bradi1g10790.1 // Bradi1g01430.1 // Bradi1g10140.1 // Bradi1g14000.2 // Bradi3g10140.2 // Bradi1g74540.1 // Bradi3g16730.1 // Bradi2g56990.1 // Bradi1g42450.1 // Bradi1g24730.3 // Bradi2g27150.1 // Bradi1g22540.1 // Bradi3g50540.4 // Bradi1g33440.1
GO:0020037	F	heme binding	8	198	438	14791	0.24	1	// Bradi1g63460.1 // Bradi2g04490.1 // Bradi1g15030.1 // Bradi2g55280.1 // Bradi3g55850.1 // Bradi3g36680.1 // Bradi1g06740.1 // Bradi4g43110.1
GO:0016788	F	hydrolase activity, acting on ester bonds	9	198	429	14791	0.13	1	// Bradi3g57950.1 // Bradi3g17880.1 // Bradi2g45240.1 // Bradi2g00810.1 // Bradi5g19700.1 // Bradi2g15750.1 // Bradi1g35340.1 // Bradi2g32540.3 // Bradi5g24430.1
GO:0003824	F	catalytic activity	94	198	6501	14791	0.18	1	// Bradi3g07010.1 // Bradi5g00760.1 // Bradi2g50980.2 // Bradi2g56990.1 // Bradi4g45010.1 // Bradi3g49560.1 // Bradi5g24430.1 // Bradi3g57950.1 // Bradi1g35350.1 // Bradi3g58700.1 // Bradi3g32350.1 // Bradi3g55850.1 // Bradi2g57420.1 // Bradi1g63410.5 // Bradi1g69160.2 // Bradi3g36680.1 // Bradi3g50540.1 // Bradi3g50540.4 // Bradi3g07280.1 // Bradi1g47030.1 // Bradi3g57000.1 // Bradi2g00810.1 // …
GO:0022892	F	substrate-specific transporter activity	6	198	336	14791	0.3	1	// Bradi2g04020.1 // Bradi2g56640.1 // Bradi2g51210.1 // Bradi5g14780.1 // Bradi4g31330.1 // Bradi3g36040.1
GO:0046906	F	tetrapyrrole binding	8	198	452	14791	0.26	1	// Bradi1g63460.1 // Bradi2g04490.1 // Bradi1g15030.1 // Bradi2g55280.1 // Bradi3g55850.1 // Bradi3g36680.1 // Bradi1g06740.1 // Bradi4g43110.1
GO:0016773	F	phosphotransferase activity, alcohol group as acceptor	15	198	1329	14791	0.79	1	// Bradi2g57420.1 // Bradi1g35350.1 // Bradi1g38710.1 // Bradi1g14000.2 // Bradi1g10790.1 // Bradi1g01430.1 // Bradi1g10140.1 // Bradi1g74540.1 // Bradi3g16730.1 // Bradi2g56990.1 // Bradi1g42450.1 // Bradi1g24730.3 // Bradi2g27150.1 // Bradi1g22540.1 // Bradi1g33440.1
GO:0016772	F	transferase activity, transferring phosphorus-containing groups	19	198	1525	14791	0.66	1	// Bradi2g57420.1 // Bradi1g35350.1 // Bradi1g38710.1 // Bradi3g57000.1 // Bradi1g10790.1 // Bradi1g01430.1 // Bradi2g27150.1 // Bradi1g10140.1 // Bradi1g14000.2 // Bradi3g10140.2 // Bradi1g74540.1 // Bradi3g16730.1 // Bradi2g56990.1 // Bradi1g42450.1 // Bradi1g24730.3 // Bradi3g50540.1 // Bradi1g22540.1 // Bradi3g50540.4 // Bradi1g33440.1
GO:0015075	F	ion transmembrane transporter activity	6	198	265	14791	0.15	1	// Bradi2g04020.1 // Bradi2g56640.1 // Bradi2g51210.1 // Bradi5g14780.1 // Bradi4g31330.1 // Bradi3g36040.1
GO:0032559	F	adenyl ribonucleotide binding	18	198	1744	14791	0.9	1	// Bradi1g22540.1 // Bradi1g35350.1 // Bradi1g38710.1 // Bradi1g14000.2 // Bradi1g10790.1 // Bradi4g13510.1 // Bradi4g40010.1 // Bradi1g10140.1 // Bradi3g50150.3 // Bradi3g10140.2 // Bradi1g74540.1 // Bradi1g18920.1 // Bradi3g16730.1 // Bradi2g56990.1 // Bradi1g42450.1 // Bradi2g27150.1 // Bradi1g01430.1 // Bradi1g33440.1
GO:0032555	F	purine ribonucleotide binding	18	198	1914	14791	0.96	1	// Bradi1g22540.1 // Bradi1g35350.1 // Bradi1g38710.1 // Bradi1g14000.2 // Bradi1g10790.1 // Bradi4g13510.1 // Bradi4g40010.1 // Bradi1g10140.1 // Bradi3g50150.3 // Bradi3g10140.2 // Bradi1g74540.1 // Bradi1g18920.1 // Bradi3g16730.1 // Bradi2g56990.1 // Bradi1g42450.1 // Bradi2g27150.1 // Bradi1g01430.1 // Bradi1g33440.1
GO:0032550	F	purine ribonucleoside binding	18	198	1914	14791	0.96	1	// Bradi1g22540.1 // Bradi1g35350.1 // Bradi1g38710.1 // Bradi1g14000.2 // Bradi1g10790.1 // Bradi4g13510.1 // Bradi4g40010.1 // Bradi1g10140.1 // Bradi3g50150.3 // Bradi3g10140.2 // Bradi1g74540.1 // Bradi1g18920.1 // Bradi3g16730.1 // Bradi2g56990.1 // Bradi1g42450.1 // Bradi2g27150.1 // Bradi1g01430.1 // Bradi1g33440.1
GO:0032553	F	ribonucleotide binding	18	198	1933	14791	0.97	1	// Bradi1g22540.1 // Bradi1g35350.1 // Bradi1g38710.1 // Bradi1g14000.2 // Bradi1g10790.1 // Bradi4g13510.1 // Bradi4g40010.1 // Bradi1g10140.1 // Bradi3g50150.3 // Bradi3g10140.2 // Bradi1g74540.1 // Bradi1g18920.1 // Bradi3g16730.1 // Bradi2g56990.1 // Bradi1g42450.1 // Bradi2g27150.1 // Bradi1g01430.1 // Bradi1g33440.1
GO:0008233	F	peptidase activity	10	198	531	14791	0.18	1	// Bradi3g07280.1 // Bradi3g26780.4 // Bradi2g08300.1 // Bradi3g21560.1 // Bradi3g21560.2 // Bradi4g30110.1 // Bradi4g13280.1 // Bradi1g60800.1 // Bradi5g11690.1 // Bradi1g33530.1
GO:0016491	F	oxidoreductase activity	22	198	1274	14791	0.13	1	// Bradi1g06160.1 // Bradi3g07010.1 // Bradi3g57620.1 // Bradi4g05630.1 // Bradi2g60070.1 // Bradi1g15030.1 // Bradi2g16550.1 // Bradi3g55850.1 // Bradi5g26090.1 // Bradi2g04490.1 // Bradi1g32590.1 // Bradi2g55280.1 // Bradi3g13700.1 // Bradi2g12960.1 // Bradi2g15750.1 // Bradi3g36680.1 // Bradi1g63460.1 // Bradi3g36040.1 // Bradi4g05620.1 // Bradi4g40580.1 // Bradi1g06740.1 // Bradi4g43110.1
GO:0022891	F	substrate-specific transmembrane transporter activity	6	198	299	14791	0.22	1	// Bradi2g04020.1 // Bradi2g56640.1 // Bradi2g51210.1 // Bradi5g14780.1 // Bradi4g31330.1 // Bradi3g36040.1
GO:0030554	F	adenyl nucleotide binding	18	198	1748	14791	0.91	1	// Bradi1g22540.1 // Bradi1g35350.1 // Bradi1g38710.1 // Bradi1g14000.2 // Bradi1g10790.1 // Bradi4g13510.1 // Bradi4g40010.1 // Bradi1g10140.1 // Bradi3g50150.3 // Bradi3g10140.2 // Bradi1g74540.1 // Bradi1g18920.1 // Bradi3g16730.1 // Bradi2g56990.1 // Bradi1g42450.1 // Bradi2g27150.1 // Bradi1g01430.1 // Bradi1g33440.1
GO:0005515	F	protein binding	8	198	2780	14791	1	1	// Bradi3g07280.1 // Bradi4g13510.1 // Bradi3g60870.1 // Bradi4g42040.1 // Bradi1g05480.1 // Bradi1g43660.1 // Bradi1g30980.1 // Bradi3g52190.3
GO:0097159	F	organic cyclic compound binding	54	198	4215	14791	0.67	1	// Bradi5g20340.1 // Bradi1g36050.1 // Bradi3g60870.1 // Bradi2g05750.1 // Bradi3g52420.1 // Bradi1g05480.1 // Bradi2g24040.1 // Bradi2g56990.1 // Bradi2g27150.1 // Bradi4g07100.1 // Bradi5g24430.1 // Bradi1g33440.1 // Bradi1g22540.1 // Bradi1g35350.1 // Bradi1g74540.1 // Bradi1g63460.1 // Bradi1g18920.1 // Bradi1g15030.1 // Bradi4g34800.1 // Bradi3g55850.1 // Bradi2g33270.1 // Bradi2g60050.1 // …
GO:0001883	F	purine nucleoside binding	18	198	1914	14791	0.96	1	// Bradi1g22540.1 // Bradi1g35350.1 // Bradi1g38710.1 // Bradi1g14000.2 // Bradi1g10790.1 // Bradi4g13510.1 // Bradi4g40010.1 // Bradi1g10140.1 // Bradi3g50150.3 // Bradi3g10140.2 // Bradi1g74540.1 // Bradi1g18920.1 // Bradi3g16730.1 // Bradi2g56990.1 // Bradi1g42450.1 // Bradi2g27150.1 // Bradi1g01430.1 // Bradi1g33440.1
GO:0001882	F	nucleoside binding	18	198	1926	14791	0.96	1	// Bradi1g22540.1 // Bradi1g35350.1 // Bradi1g38710.1 // Bradi1g14000.2 // Bradi1g10790.1 // Bradi4g13510.1 // Bradi4g40010.1 // Bradi1g10140.1 // Bradi3g50150.3 // Bradi3g10140.2 // Bradi1g74540.1 // Bradi1g18920.1 // Bradi3g16730.1 // Bradi2g56990.1 // Bradi1g42450.1 // Bradi2g27150.1 // Bradi1g01430.1 // Bradi1g33440.1
GO:0022857	F	transmembrane transporter activity	7	198	519	14791	0.55	1	// Bradi1g02370.1 // Bradi2g04020.1 // Bradi2g56640.1 // Bradi2g51210.1 // Bradi5g14780.1 // Bradi4g31330.1 // Bradi3g36040.1
GO:1901265	F	nucleoside phosphate binding	19	198	2132	14791	0.98	1	// Bradi1g22540.1 // Bradi1g35350.1 // Bradi1g38710.1 // Bradi1g14000.2 // Bradi1g10790.1 // Bradi4g13510.1 // Bradi4g40010.1 // Bradi1g10140.1 // Bradi3g50150.3 // Bradi3g13700.1 // Bradi3g10140.2 // Bradi1g74540.1 // Bradi1g18920.1 // Bradi3g16730.1 // Bradi2g56990.1 // Bradi1g42450.1 // Bradi2g27150.1 // Bradi1g01430.1 // Bradi1g33440.1
GO:0008324	F	cation transmembrane transporter activity	5	198	189	14791	0.11	1	// Bradi4g31330.1 // Bradi2g04020.1 // Bradi2g51210.1 // Bradi3g36040.1 // Bradi5g14780.1
GO:0036094	F	small molecule binding	19	198	2155	14791	0.99	1	// Bradi1g22540.1 // Bradi1g35350.1 // Bradi1g38710.1 // Bradi1g14000.2 // Bradi1g10790.1 // Bradi4g13510.1 // Bradi4g40010.1 // Bradi1g10140.1 // Bradi3g50150.3 // Bradi3g13700.1 // Bradi3g10140.2 // Bradi1g74540.1 // Bradi1g18920.1 // Bradi3g16730.1 // Bradi2g56990.1 // Bradi1g42450.1 // Bradi2g27150.1 // Bradi1g01430.1 // Bradi1g33440.1
GO:0046914	F	transition metal ion binding	18	198	1176	14791	0.31	1	// Bradi1g31280.1 // Bradi3g56490.1 // Bradi5g07840.1 // Bradi2g05750.1 // Bradi2g48340.6 // Bradi1g36050.1 // Bradi1g14390.1 // Bradi2g24040.1 // Bradi2g48340.2 // Bradi5g17080.1 // Bradi3g57000.1 // Bradi4g32480.1 // Bradi2g33270.1 // Bradi1g43220.1 // Bradi1g43990.1 // Bradi5g26090.1 // Bradi1g43670.1 // Bradi4g40250.1
GO:0070011	F	peptidase activity, acting on L-amino acid peptides	10	198	516	14791	0.16	1	// Bradi3g07280.1 // Bradi3g26780.4 // Bradi2g08300.1 // Bradi3g21560.1 // Bradi3g21560.2 // Bradi4g30110.1 // Bradi4g13280.1 // Bradi1g60800.1 // Bradi5g11690.1 // Bradi1g33530.1
GO:0016021	C	integral component of membrane	10	198	793	14791	0.62	1	// Bradi1g61750.1 // Bradi2g01460.1 // Bradi2g45520.1 // Bradi1g74420.1 // Bradi1g51200.1 // Bradi2g51210.1 // Bradi5g12040.1 // Bradi5g14780.1 // Bradi4g31330.1 // Bradi3g19200.1
GO:0016020	C	membrane	29	198	1772	14791	0.15	1	// Bradi1g02370.1 // Bradi5g14780.1 // Bradi1g74420.1 // Bradi2g51210.1 // Bradi4g32620.1 // Bradi5g20300.1 // Bradi3g28400.1 // Bradi2g41060.1 // Bradi2g45520.1 // Bradi1g44000.1 // Bradi3g00560.1 // Bradi4g31330.1 // Bradi2g57420.1 // Bradi1g11650.1 // Bradi1g61750.1 // Bradi2g04020.1 // Bradi3g13700.1 // Bradi1g51200.1 // Bradi2g56640.1 // Bradi4g39780.1 // Bradi3g36040.1 // Bradi3g19200.1 // …
GO:0043234	C	protein complex	5	198	677	14791	0.95	1	// Bradi1g37450.1 // Bradi2g50470.1 // Bradi5g19000.1 // Bradi3g50150.3 // Bradi5g14780.1
GO:0043231	C	intracellular membrane-bounded organelle	14	198	914	14791	0.34	1	// Bradi3g52420.1 // Bradi5g19000.1 // Bradi3g21480.1 // Bradi3g60870.1 // Bradi2g49420.3 // Bradi2g60970.2 // Bradi1g05480.1 // Bradi2g49420.5 // Bradi1g43660.1 // Bradi2g45000.1 // Bradi3g41510.1 // Bradi1g71280.2 // Bradi3g13370.2 // Bradi1g71280.1
GO:0043229	C	intracellular organelle	16	198	1414	14791	0.79	1	// Bradi3g52420.1 // Bradi5g19000.1 // Bradi3g21480.1 // Bradi3g60870.1 // Bradi2g49420.3 // Bradi2g50470.1 // Bradi2g60970.2 // Bradi1g05480.1 // Bradi3g50150.3 // Bradi2g49420.5 // Bradi1g43660.1 // Bradi2g45000.1 // Bradi3g41510.1 // Bradi1g71280.2 // Bradi3g13370.2 // Bradi1g71280.1
GO:0005622	C	intracellular	30	198	1911	14791	0.2	1	// Bradi3g60870.1 // Bradi2g50470.1 // Bradi1g10140.1 // Bradi1g05480.1 // Bradi3g13370.2 // Bradi2g49420.3 // Bradi2g60970.2 // Bradi2g49420.5 // Bradi2g07700.3 // Bradi1g43220.1 // Bradi2g60050.1 // Bradi4g40250.1 // Bradi3g41510.1 // Bradi3g52420.1 // Bradi1g31280.1 // Bradi3g21480.1 // Bradi2g48340.6 // Bradi3g50150.3 // Bradi1g43660.1 // Bradi5g17080.1 // Bradi2g48340.2 // Bradi1g71280.2 // …
GO:0043227	C	membrane-bounded organelle	14	198	914	14791	0.34	1	// Bradi3g52420.1 // Bradi5g19000.1 // Bradi3g21480.1 // Bradi3g60870.1 // Bradi2g49420.3 // Bradi2g60970.2 // Bradi1g05480.1 // Bradi2g49420.5 // Bradi1g43660.1 // Bradi2g45000.1 // Bradi3g41510.1 // Bradi1g71280.2 // Bradi3g13370.2 // Bradi1g71280.1
GO:0031224	C	intrinsic component of membrane	10	198	805	14791	0.64	1	// Bradi1g61750.1 // Bradi2g01460.1 // Bradi2g45520.1 // Bradi1g74420.1 // Bradi1g51200.1 // Bradi2g51210.1 // Bradi5g12040.1 // Bradi5g14780.1 // Bradi4g31330.1 // Bradi3g19200.1
GO:0044425	C	membrane part	10	198	1018	14791	0.88	1	// Bradi1g61750.1 // Bradi2g01460.1 // Bradi2g45520.1 // Bradi1g74420.1 // Bradi1g51200.1 // Bradi2g51210.1 // Bradi5g12040.1 // Bradi5g14780.1 // Bradi4g31330.1 // Bradi3g19200.1
GO:0005634	C	nucleus	14	198	651	14791	0.058	1	// Bradi3g52420.1 // Bradi5g19000.1 // Bradi3g21480.1 // Bradi3g60870.1 // Bradi2g49420.3 // Bradi2g60970.2 // Bradi1g05480.1 // Bradi2g49420.5 // Bradi1g43660.1 // Bradi2g45000.1 // Bradi3g41510.1 // Bradi1g71280.2 // Bradi3g13370.2 // Bradi1g71280.1
GO:0032991	C	macromolecular complex	5	198	1038	14791	1	1	// Bradi1g37450.1 // Bradi2g50470.1 // Bradi5g19000.1 // Bradi3g50150.3 // Bradi5g14780.1
GO:0044464	C	cell part	32	198	1998	14791	0.16	1	// Bradi3g60870.1 // Bradi2g50470.1 // Bradi1g10140.1 // Bradi1g05480.1 // Bradi3g13370.2 // Bradi3g17880.1 // Bradi2g49420.3 // Bradi2g60970.2 // Bradi2g49420.5 // Bradi2g07700.3 // Bradi1g43220.1 // Bradi2g60050.1 // Bradi4g40250.1 // Bradi3g41510.1 // Bradi3g52420.1 // Bradi1g31280.1 // Bradi3g21480.1 // Bradi2g48340.6 // Bradi3g50150.3 // Bradi1g43660.1 // Bradi5g17080.1 // Bradi2g48340.2 // …
GO:0005623	C	cell	32	198	1998	14791	0.16	1	// Bradi3g60870.1 // Bradi2g50470.1 // Bradi1g10140.1 // Bradi1g05480.1 // Bradi3g13370.2 // Bradi3g17880.1 // Bradi2g49420.3 // Bradi2g60970.2 // Bradi2g49420.5 // Bradi2g07700.3 // Bradi1g43220.1 // Bradi2g60050.1 // Bradi4g40250.1 // Bradi3g41510.1 // Bradi3g52420.1 // Bradi1g31280.1 // Bradi3g21480.1 // Bradi2g48340.6 // Bradi3g50150.3 // Bradi1g43660.1 // Bradi5g17080.1 // Bradi2g48340.2 // …
GO:0044424	C	intracellular part	16	198	1836	14791	0.98	1	// Bradi3g52420.1 // Bradi5g19000.1 // Bradi3g21480.1 // Bradi3g60870.1 // Bradi2g49420.3 // Bradi2g50470.1 // Bradi2g60970.2 // Bradi1g05480.1 // Bradi3g50150.3 // Bradi2g49420.5 // Bradi1g43660.1 // Bradi2g45000.1 // Bradi3g41510.1 // Bradi1g71280.2 // Bradi3g13370.2 // Bradi1g71280.1
GO:0043226	C	organelle	16	198	1416	14791	0.79	1	// Bradi3g52420.1 // Bradi5g19000.1 // Bradi3g21480.1 // Bradi3g60870.1 // Bradi2g49420.3 // Bradi2g50470.1 // Bradi2g60970.2 // Bradi1g05480.1 // Bradi3g50150.3 // Bradi2g49420.5 // Bradi1g43660.1 // Bradi2g45000.1 // Bradi3g41510.1 // Bradi1g71280.2 // Bradi3g13370.2 // Bradi1g71280.1

## Sheet: BD 5xC downregulated GO
GO_acc	term_type	Term	queryitem	querytotal	bgitem	bgtotal	pvalue	FDR	entries
GO:0006979	P	response to oxidative stress	26	799	169	14791	7.4e-06	0.0083	// Bradi2g38690.1 // Bradi5g27200.1 // Bradi3g10470.1 // Bradi2g38700.1 // Bradi1g59520.1 // Bradi2g09690.1 // Bradi3g41340.1 // Bradi2g48050.1 // Bradi5g12710.1 // Bradi1g26870.1 // Bradi3g55850.1 // Bradi1g59550.1 // Bradi2g40590.1 // Bradi4g32810.1 // Bradi3g32110.1 // Bradi2g04490.1 // Bradi3g01470.1 // Bradi1g17850.1 // Bradi1g63060.1 // Bradi2g38670.1 // Bradi1g20010.1 // Bradi5g27160.1 // …
GO:0071705	P	nitrogen compound transport	12	799	52	14791	8.5e-05	0.047	// Bradi5g22260.1 // Bradi5g20270.1 // Bradi4g21790.1 // Bradi4g17950.1 // Bradi2g41060.1 // Bradi1g68830.1 // Bradi1g68850.1 // Bradi4g39780.1 // Bradi5g20300.1 // Bradi3g28400.1 // Bradi2g30380.1 // Bradi2g25430.1
GO:0006810	P	transport	96	799	1216	14791	0.00021	0.064	// Bradi2g54410.1 // Bradi1g02370.1 // Bradi1g23430.1 // Bradi5g07150.1 // Bradi1g11660.1 // Bradi1g77170.1 // Bradi3g46620.1 // Bradi2g30380.1 // Bradi1g24960.2 // Bradi2g56210.1 // Bradi4g31330.1 // Bradi1g11650.1 // Bradi5g24170.1 // Bradi3g20070.1 // Bradi1g61750.1 // Bradi2g56640.1 // Bradi5g14780.1 // Bradi2g17260.2 // Bradi3g45940.1 // Bradi4g33550.1 // Bradi4g01240.1 // Bradi1g08680.1 // …
GO:0051234	P	establishment of localization	96	799	1222	14791	0.00025	0.064	// Bradi2g54410.1 // Bradi1g02370.1 // Bradi1g23430.1 // Bradi5g07150.1 // Bradi1g11660.1 // Bradi1g77170.1 // Bradi3g46620.1 // Bradi2g30380.1 // Bradi1g24960.2 // Bradi2g56210.1 // Bradi4g31330.1 // Bradi1g11650.1 // Bradi5g24170.1 // Bradi3g20070.1 // Bradi1g61750.1 // Bradi2g56640.1 // Bradi5g14780.1 // Bradi2g17260.2 // Bradi3g45940.1 // Bradi4g33550.1 // Bradi4g01240.1 // Bradi1g08680.1 // …
GO:0051179	P	localization	96	799	1227	14791	0.00029	0.064	// Bradi2g54410.1 // Bradi1g02370.1 // Bradi1g23430.1 // Bradi5g07150.1 // Bradi1g11660.1 // Bradi1g77170.1 // Bradi3g46620.1 // Bradi2g30380.1 // Bradi1g24960.2 // Bradi2g56210.1 // Bradi4g31330.1 // Bradi1g11650.1 // Bradi5g24170.1 // Bradi3g20070.1 // Bradi1g61750.1 // Bradi2g56640.1 // Bradi5g14780.1 // Bradi2g17260.2 // Bradi3g45940.1 // Bradi4g33550.1 // Bradi4g01240.1 // Bradi1g08680.1 // …
GO:0006821	P	chloride transport	5	799	12	14791	0.0013	0.2	// Bradi5g11340.1 // Bradi4g07880.1 // Bradi2g56640.1 // Bradi3g20070.1 // Bradi3g45940.1
GO:0000160	P	phosphorelay signal transduction system	10	799	54	14791	0.0014	0.2	// Bradi4g43090.2 // Bradi1g50940.1 // Bradi5g11350.1 // Bradi3g55440.6 // Bradi5g25860.1 // Bradi2g61000.1 // Bradi3g55440.5 // Bradi3g56550.1 // Bradi3g45930.3 // Bradi3g48880.1
GO:0030001	P	metal ion transport	18	799	144	14791	0.0016	0.2	// Bradi2g56210.1 // Bradi2g42550.1 // Bradi1g67620.1 // Bradi5g19270.1 // Bradi5g19910.1 // Bradi3g37850.1 // Bradi2g04020.1 // Bradi1g62410.4 // Bradi3g04270.1 // Bradi4g33550.1 // Bradi5g04560.1 // Bradi2g51210.1 // Bradi2g57080.1 // Bradi5g14780.1 // Bradi1g17830.1 // Bradi4g31330.1 // Bradi1g77170.1 // Bradi1g24190.1
GO:0005975	P	carbohydrate metabolic process	48	799	554	14791	0.0016	0.2	// Bradi3g29810.4 // Bradi1g08550.2 // Bradi1g37450.1 // Bradi2g39450.1 // Bradi2g18030.1 // Bradi3g36210.1 // Bradi5g12280.1 // Bradi4g35500.1 // Bradi1g69420.2 // Bradi2g05670.1 // Bradi2g14880.1 // Bradi1g35050.1 // Bradi3g35820.1 // Bradi2g55380.1 // Bradi1g09700.1 // Bradi2g19280.1 // Bradi4g34390.1 // Bradi4g29730.1 // Bradi1g17730.1 // Bradi3g10310.1 // Bradi3g44910.1 // Bradi1g53590.1 // …
GO:0006811	P	ion transport	32	799	333	14791	0.0022	0.24	// Bradi2g54410.1 // Bradi3g26890.1 // Bradi2g42550.1 // Bradi2g22020.1 // Bradi2g51210.1 // Bradi3g56270.1 // Bradi5g11340.1 // Bradi5g04560.1 // Bradi5g19270.1 // Bradi5g19910.1 // Bradi2g38330.2 // Bradi1g77170.1 // Bradi4g07880.1 // Bradi2g56210.1 // Bradi4g31330.1 // Bradi3g32730.1 // Bradi1g24190.1 // Bradi3g20070.1 // Bradi3g57420.1 // Bradi2g04020.1 // Bradi4g33550.1 // Bradi2g56640.1 // …
GO:0006334	P	nucleosome assembly	5	799	16	14791	0.0036	0.33	// Bradi1g05330.1 // Bradi5g19000.1 // Bradi1g11350.1 // Bradi3g36390.1 // Bradi1g55260.1
GO:0031497	P	chromatin assembly	5	799	16	14791	0.0036	0.33	// Bradi1g05330.1 // Bradi5g19000.1 // Bradi1g11350.1 // Bradi3g36390.1 // Bradi1g55260.1
GO:0034728	P	nucleosome organization	5	799	17	14791	0.0044	0.38	// Bradi1g05330.1 // Bradi5g19000.1 // Bradi1g11350.1 // Bradi3g36390.1 // Bradi1g55260.1
GO:0006629	P	lipid metabolic process	32	799	354	14791	0.0051	0.4	// Bradi1g16560.1 // Bradi3g28560.1 // Bradi3g57950.1 // Bradi3g01100.1 // Bradi4g13660.1 // Bradi1g44010.1 // Bradi1g44000.1 // Bradi4g39160.1 // Bradi2g32540.3 // Bradi2g32540.1 // Bradi2g16160.1 // Bradi2g17230.3 // Bradi1g11530.1 // Bradi2g12340.1 // Bradi4g13670.1 // Bradi4g14090.1 // Bradi2g48760.1 // Bradi1g12350.1 // Bradi5g20270.1 // Bradi2g09060.1 // Bradi2g45270.1 // Bradi2g45300.1 // …
GO:0006333	P	chromatin assembly or disassembly	5	799	18	14791	0.0054	0.4	// Bradi1g05330.1 // Bradi5g19000.1 // Bradi1g11350.1 // Bradi3g36390.1 // Bradi1g55260.1
GO:0005992	P	trehalose biosynthetic process	5	799	19	14791	0.0066	0.43	// Bradi3g35820.1 // Bradi3g53790.1 // Bradi2g19710.1 // Bradi4g29730.1 // Bradi1g69420.2
GO:0065004	P	protein-DNA complex assembly	5	799	19	14791	0.0066	0.43	// Bradi1g05330.1 // Bradi5g19000.1 // Bradi1g11350.1 // Bradi3g36390.1 // Bradi1g55260.1
GO:0006812	P	cation transport	25	799	264	14791	0.0075	0.44	// Bradi2g54410.1 // Bradi3g26890.1 // Bradi2g42550.1 // Bradi2g22020.1 // Bradi2g51210.1 // Bradi3g56270.1 // Bradi5g04560.1 // Bradi5g19270.1 // Bradi5g19910.1 // Bradi1g77170.1 // Bradi2g56210.1 // Bradi4g31330.1 // Bradi1g24190.1 // Bradi3g57420.1 // Bradi2g04020.1 // Bradi4g33550.1 // Bradi2g57080.1 // Bradi5g14780.1 // Bradi1g67620.1 // Bradi2g38330.2 // Bradi3g37850.1 // Bradi1g62410.4 // …
GO:0005991	P	trehalose metabolic process	5	799	20	14791	0.0079	0.44	// Bradi3g35820.1 // Bradi3g53790.1 // Bradi2g19710.1 // Bradi4g29730.1 // Bradi1g69420.2
GO:0071824	P	protein-DNA complex subunit organization	5	799	20	14791	0.0079	0.44	// Bradi1g05330.1 // Bradi5g19000.1 // Bradi1g11350.1 // Bradi3g36390.1 // Bradi1g55260.1
GO:0006323	P	DNA packaging	5	799	21	14791	0.0094	0.47	// Bradi1g05330.1 // Bradi5g19000.1 // Bradi1g11350.1 // Bradi3g36390.1 // Bradi1g55260.1
GO:0046351	P	disaccharide biosynthetic process	5	799	21	14791	0.0094	0.47	// Bradi3g35820.1 // Bradi3g53790.1 // Bradi2g19710.1 // Bradi4g29730.1 // Bradi1g69420.2
GO:0009312	P	oligosaccharide biosynthetic process	5	799	25	14791	0.017	0.83	// Bradi3g35820.1 // Bradi3g53790.1 // Bradi2g19710.1 // Bradi4g29730.1 // Bradi1g69420.2
GO:0080090	P	regulation of primary metabolic process	62	799	1110	14791	0.42	1	// Bradi2g60340.1 // Bradi3g50630.1 // Bradi3g60870.1 // Bradi2g23530.1 // Bradi1g05480.1 // Bradi3g08240.2 // Bradi2g31480.1 // Bradi3g45930.3 // Bradi3g49320.1 // Bradi1g12520.1 // Bradi2g61000.1 // Bradi4g40940.1 // Bradi5g25860.1 // Bradi1g61620.1 // Bradi2g53390.2 // Bradi1g64240.1 // Bradi2g59120.2 // Bradi4g35760.1 // Bradi2g43290.1 // Bradi3g49600.1 // Bradi4g35650.1 // Bradi3g56550.1 // …
GO:0019222	P	regulation of metabolic process	62	799	1136	14791	0.49	1	// Bradi2g60340.1 // Bradi3g50630.1 // Bradi3g60870.1 // Bradi2g23530.1 // Bradi1g05480.1 // Bradi3g08240.2 // Bradi2g31480.1 // Bradi3g45930.3 // Bradi3g49320.1 // Bradi1g12520.1 // Bradi2g61000.1 // Bradi4g40940.1 // Bradi5g25860.1 // Bradi1g61620.1 // Bradi2g53390.2 // Bradi1g64240.1 // Bradi2g59120.2 // Bradi4g35760.1 // Bradi2g43290.1 // Bradi3g49600.1 // Bradi4g35650.1 // Bradi3g56550.1 // …
GO:0009167	P	purine ribonucleoside monophosphate metabolic process	6	799	94	14791	0.41	1	// Bradi3g50540.1 // Bradi3g26890.1 // Bradi5g23840.1 // Bradi2g05670.1 // Bradi2g27150.1 // Bradi3g56270.1
GO:0006820	P	anion transport	6	799	45	14791	0.045	1	// Bradi5g11340.1 // Bradi3g20070.1 // Bradi4g07880.1 // Bradi2g56640.1 // Bradi3g32730.1 // Bradi3g45940.1
GO:0007165	P	signal transduction	17	799	197	14791	0.049	1	// Bradi2g57420.1 // Bradi2g50430.1 // Bradi3g48000.2 // Bradi1g50940.1 // Bradi5g11350.1 // Bradi3g55440.6 // Bradi3g48000.4 // Bradi2g61000.1 // Bradi3g55440.5 // Bradi3g56550.1 // Bradi5g25860.1 // Bradi3g45930.3 // Bradi1g20160.1 // Bradi1g14200.1 // Bradi3g48880.1 // Bradi1g63080.1 // Bradi4g43090.2
GO:0009161	P	ribonucleoside monophosphate metabolic process	6	799	94	14791	0.41	1	// Bradi3g50540.1 // Bradi3g26890.1 // Bradi5g23840.1 // Bradi2g05670.1 // Bradi2g27150.1 // Bradi3g56270.1
GO:1901362	P	organic cyclic compound biosynthetic process	66	799	1387	14791	0.87	1	// Bradi3g26890.1 // Bradi3g50630.1 // Bradi3g60870.1 // Bradi2g23530.1 // Bradi1g76020.1 // Bradi3g08240.2 // Bradi2g02720.1 // Bradi3g45930.3 // Bradi3g49320.1 // Bradi1g12520.1 // Bradi2g61000.1 // Bradi4g40940.1 // Bradi5g23510.2 // Bradi1g61620.1 // Bradi2g53390.2 // Bradi1g64240.1 // Bradi1g05480.1 // Bradi2g59120.2 // Bradi4g35760.1 // Bradi5g25860.1 // Bradi2g43290.1 // Bradi2g31480.1 // …
GO:0015979	P	photosynthesis	7	799	130	14791	0.56	1	// Bradi3g18420.1 // Bradi1g56030.1 // Bradi1g05770.1 // Bradi4g00940.1 // Bradi5g16050.2 // Bradi4g19720.1 // Bradi1g05740.1
GO:0071840	P	cellular component organization or biogenesis	18	799	420	14791	0.86	1	// Bradi1g05330.1 // Bradi4g43250.1 // Bradi1g55260.1 // Bradi3g17880.1 // Bradi2g19360.1 // Bradi2g51400.1 // Bradi5g19000.1 // Bradi5g13640.2 // Bradi1g60380.1 // Bradi2g09090.1 // Bradi5g14800.1 // Bradi3g36390.1 // Bradi1g11350.1 // Bradi1g33700.4 // Bradi2g44500.1 // Bradi1g33700.1 // Bradi3g54300.1 // Bradi1g33700.2
GO:0044712	P	single-organism catabolic process	5	799	71	14791	0.35	1	// Bradi2g27150.1 // Bradi2g05670.1 // Bradi3g50540.1 // Bradi2g00810.1 // Bradi4g14090.1
GO:0051716	P	cellular response to stimulus	17	799	354	14791	0.72	1	// Bradi2g57420.1 // Bradi2g50430.1 // Bradi3g48000.2 // Bradi1g50940.1 // Bradi5g11350.1 // Bradi3g55440.6 // Bradi3g48000.4 // Bradi2g61000.1 // Bradi3g55440.5 // Bradi3g56550.1 // Bradi5g25860.1 // Bradi3g45930.3 // Bradi1g20160.1 // Bradi1g14200.1 // Bradi3g48880.1 // Bradi1g63080.1 // Bradi4g43090.2
GO:0044711	P	single-organism biosynthetic process	23	799	412	14791	0.47	1	// Bradi3g28560.1 // Bradi3g26890.1 // Bradi1g44010.1 // Bradi1g69420.2 // Bradi4g45010.1 // Bradi1g44000.1 // Bradi1g01460.1 // Bradi3g56270.1 // Bradi3g35820.1 // Bradi2g17230.3 // Bradi2g45390.2 // Bradi4g29730.1 // Bradi3g53790.1 // Bradi5g20270.1 // Bradi4g00950.1 // Bradi5g24550.1 // Bradi2g40460.1 // Bradi1g76020.1 // Bradi5g16510.1 // Bradi2g19710.1 // Bradi5g23840.1 // Bradi1g72560.1 // …
GO:0070647	P	protein modification by small protein conjugation or removal	5	799	110	14791	0.71	1	// Bradi3g08150.1 // Bradi5g27660.1 // Bradi2g24050.1 // Bradi4g29360.1 // Bradi3g45250.1
GO:0055085	P	transmembrane transport	6	799	636	14791	1	1	// Bradi1g02370.1 // Bradi5g18830.1 // Bradi2g17260.2 // Bradi5g23840.1 // Bradi5g07150.1 // Bradi3g56270.1
GO:0032446	P	protein modification by small protein conjugation	5	799	93	14791	0.57	1	// Bradi3g08150.1 // Bradi5g27660.1 // Bradi2g24050.1 // Bradi4g29360.1 // Bradi3g45250.1
GO:0009199	P	ribonucleoside triphosphate metabolic process	6	799	95	14791	0.42	1	// Bradi3g50540.1 // Bradi3g26890.1 // Bradi5g23840.1 // Bradi2g05670.1 // Bradi2g27150.1 // Bradi3g56270.1
GO:0016310	P	phosphorylation	80	799	1301	14791	0.13	1	// Bradi3g39690.1 // Bradi3g01850.1 // Bradi3g27580.1 // Bradi3g04060.1 // Bradi1g19290.1 // Bradi2g10000.1 // Bradi1g42460.1 // Bradi3g34810.1 // Bradi2g08750.1 // Bradi4g40300.1 // Bradi2g15560.1 // Bradi2g57410.1 // Bradi4g36880.2 // Bradi2g56990.1 // Bradi1g20160.1 // Bradi2g38090.1 // Bradi2g27150.1 // Bradi2g05670.1 // Bradi1g63080.1 // Bradi1g33440.1 // Bradi1g22540.1 // Bradi1g69400.1 // …
GO:0019725	P	cellular homeostasis	12	799	123	14791	0.044	1	// Bradi3g53130.1 // Bradi3g46420.1 // Bradi4g05630.1 // Bradi1g14610.3 // Bradi3g57470.1 // Bradi4g05620.1 // Bradi3g57470.2 // Bradi2g12960.1 // Bradi2g16550.1 // Bradi3g46420.2 // Bradi4g44870.1 // Bradi1g28090.2
GO:0009205	P	purine ribonucleoside triphosphate metabolic process	6	799	95	14791	0.42	1	// Bradi3g50540.1 // Bradi3g26890.1 // Bradi5g23840.1 // Bradi2g05670.1 // Bradi2g27150.1 // Bradi3g56270.1
GO:0060255	P	regulation of macromolecule metabolic process	62	799	1130	14791	0.47	1	// Bradi2g60340.1 // Bradi3g50630.1 // Bradi3g60870.1 // Bradi2g23530.1 // Bradi1g05480.1 // Bradi3g08240.2 // Bradi2g31480.1 // Bradi3g45930.3 // Bradi3g49320.1 // Bradi1g12520.1 // Bradi2g61000.1 // Bradi4g40940.1 // Bradi5g25860.1 // Bradi1g61620.1 // Bradi2g53390.2 // Bradi1g64240.1 // Bradi2g59120.2 // Bradi4g35760.1 // Bradi2g43290.1 // Bradi3g49600.1 // Bradi4g35650.1 // Bradi3g56550.1 // …
GO:0046034	P	ATP metabolic process	6	799	88	14791	0.35	1	// Bradi3g50540.1 // Bradi3g26890.1 // Bradi5g23840.1 // Bradi2g05670.1 // Bradi2g27150.1 // Bradi3g56270.1
GO:0032787	P	monocarboxylic acid metabolic process	10	799	141	14791	0.25	1	// Bradi2g27150.1 // Bradi3g28560.1 // Bradi3g50540.1 // Bradi5g16510.1 // Bradi1g44010.1 // Bradi1g44000.1 // Bradi2g05670.1 // Bradi1g72560.1 // Bradi1g01460.1 // Bradi4g14090.1
GO:0030163	P	protein catabolic process	5	799	111	14791	0.72	1	// Bradi3g44660.1 // Bradi5g26300.1 // Bradi2g15890.1 // Bradi5g13780.1 // Bradi4g14600.1
GO:2001141	P	regulation of RNA biosynthetic process	58	799	1058	14791	0.48	1	// Bradi3g50630.1 // Bradi3g60870.1 // Bradi2g23530.1 // Bradi1g05480.1 // Bradi3g08240.2 // Bradi2g02720.1 // Bradi3g45930.3 // Bradi3g49320.1 // Bradi1g12520.1 // Bradi2g61000.1 // Bradi4g40940.1 // Bradi5g25860.1 // Bradi1g61620.1 // Bradi2g53390.2 // Bradi1g64240.1 // Bradi2g59120.2 // Bradi4g35760.1 // Bradi1g69150.1 // Bradi2g31480.1 // Bradi4g35650.1 // Bradi3g56550.1 // Bradi5g24110.1 // …
GO:0043436	P	oxoacid metabolic process	14	799	322	14791	0.82	1	// Bradi2g27150.1 // Bradi5g24550.1 // Bradi3g28560.1 // Bradi3g50540.1 // Bradi1g01460.1 // Bradi1g44010.1 // Bradi2g02550.1 // Bradi2g23750.1 // Bradi4g45010.1 // Bradi1g44000.1 // Bradi2g05670.1 // Bradi1g72560.1 // Bradi5g16510.1 // Bradi4g14090.1
GO:0046128	P	purine ribonucleoside metabolic process	6	799	109	14791	0.54	1	// Bradi3g50540.1 // Bradi3g26890.1 // Bradi5g23840.1 // Bradi2g05670.1 // Bradi2g27150.1 // Bradi3g56270.1
GO:0055114	P	oxidation-reduction process	8	799	1159	14791	1	1	// Bradi3g18420.1 // Bradi1g56030.1 // Bradi4g19720.1 // Bradi5g26090.2 // Bradi5g26090.1 // Bradi5g16510.1 // Bradi1g05740.1 // Bradi4g14090.1
GO:0046483	P	heterocycle metabolic process	89	799	1993	14791	0.98	1	// Bradi2g46920.1 // Bradi3g29130.1 // Bradi2g27150.1 // Bradi4g40940.1 // Bradi5g24430.1 // Bradi1g64240.1 // Bradi4g35760.1 // Bradi3g56550.1 // Bradi5g24110.1 // Bradi2g23890.2 // Bradi1g43660.1 // Bradi1g30730.2 // Bradi3g50540.1 // Bradi4g16630.1 // Bradi1g63170.1 // Bradi2g00810.1 // Bradi1g18900.1 // Bradi2g42570.1 // Bradi3g59300.1 // Bradi3g26890.1 // Bradi3g60870.1 // Bradi2g02720.1 // …
GO:0044700	P	single organism signaling	17	799	197	14791	0.049	1	// Bradi2g57420.1 // Bradi2g50430.1 // Bradi3g48000.2 // Bradi1g50940.1 // Bradi5g11350.1 // Bradi3g55440.6 // Bradi3g48000.4 // Bradi2g61000.1 // Bradi3g55440.5 // Bradi3g56550.1 // Bradi5g25860.1 // Bradi3g45930.3 // Bradi1g20160.1 // Bradi1g14200.1 // Bradi3g48880.1 // Bradi1g63080.1 // Bradi4g43090.2
GO:1901564	P	organonitrogen compound metabolic process	29	799	846	14791	1	1	// Bradi3g26890.1 // Bradi3g29130.1 // Bradi4g45010.1 // Bradi2g05670.1 // Bradi2g27150.1 // Bradi3g48670.1 // Bradi5g23510.2 // Bradi5g24550.1 // Bradi3g27300.1 // Bradi2g17230.3 // Bradi2g02550.1 // Bradi2g23750.1 // Bradi2g45390.2 // Bradi3g56270.1 // Bradi3g37690.1 // Bradi4g00950.1 // Bradi1g32590.3 // Bradi1g32590.2 // Bradi1g32590.7 // Bradi1g73720.1 // Bradi3g50540.1 // Bradi5g14910.1 // …
GO:1901566	P	organonitrogen compound biosynthetic process	13	799	668	14791	1	1	// Bradi3g56270.1 // Bradi5g24550.1 // Bradi3g27300.1 // Bradi3g26890.1 // Bradi4g00950.1 // Bradi2g17230.3 // Bradi5g23840.1 // Bradi2g45390.2 // Bradi4g45010.1 // Bradi1g73720.1 // Bradi4g37180.1 // Bradi2g42570.1 // Bradi5g23510.2
GO:0044249	P	cellular biosynthetic process	88	799	2200	14791	1	1	// Bradi4g45010.1 // Bradi4g40940.1 // Bradi5g24550.1 // Bradi1g64240.1 // Bradi4g35760.1 // Bradi3g56550.1 // Bradi5g24110.1 // Bradi2g23890.2 // Bradi1g43660.1 // Bradi1g30730.2 // Bradi4g16630.1 // Bradi1g63170.1 // Bradi1g72560.1 // Bradi2g42570.1 // Bradi3g59300.1 // Bradi3g28560.1 // Bradi3g26890.1 // Bradi3g60870.1 // Bradi1g44010.1 // Bradi2g02720.1 // Bradi1g69420.2 // Bradi4g25170.1 // …
GO:0019538	P	protein metabolic process	121	799	2631	14791	0.98	1	// Bradi3g39690.1 // Bradi1g42460.1 // Bradi3g34810.1 // Bradi2g56990.1 // Bradi1g20160.1 // Bradi2g45450.1 // Bradi1g57100.1 // Bradi2g16160.1 // Bradi4g03220.1 // Bradi3g28630.1 // Bradi3g44660.1 // Bradi2g24050.1 // Bradi3g04670.1 // Bradi1g09000.1 // Bradi3g48000.2 // Bradi3g39670.1 // Bradi4g29930.1 // Bradi3g48000.4 // Bradi5g27430.1 // Bradi4g31430.1 // Bradi1g31290.1 // Bradi2g50480.1 // …
GO:0016053	P	organic acid biosynthetic process	8	799	149	14791	0.56	1	// Bradi5g24550.1 // Bradi3g28560.1 // Bradi5g16510.1 // Bradi1g44010.1 // Bradi4g45010.1 // Bradi1g44000.1 // Bradi1g72560.1 // Bradi1g01460.1
GO:0016051	P	carbohydrate biosynthetic process	6	799	61	14791	0.13	1	// Bradi3g35820.1 // Bradi2g19710.1 // Bradi2g40460.1 // Bradi4g29730.1 // Bradi1g69420.2 // Bradi3g53790.1
GO:0006163	P	purine nucleotide metabolic process	6	799	120	14791	0.63	1	// Bradi3g50540.1 // Bradi3g26890.1 // Bradi5g23840.1 // Bradi2g05670.1 // Bradi2g27150.1 // Bradi3g56270.1
GO:0016567	P	protein ubiquitination	5	799	89	14791	0.53	1	// Bradi3g08150.1 // Bradi5g27660.1 // Bradi2g24050.1 // Bradi4g29360.1 // Bradi3g45250.1
GO:0019637	P	organophosphate metabolic process	15	799	231	14791	0.28	1	// Bradi3g56270.1 // Bradi2g27150.1 // Bradi3g26890.1 // Bradi2g17230.3 // Bradi1g32590.3 // Bradi1g32590.2 // Bradi1g11530.1 // Bradi1g32590.7 // Bradi1g10140.1 // Bradi5g23840.1 // Bradi2g45390.2 // Bradi5g20270.1 // Bradi2g05670.1 // Bradi3g50540.1 // Bradi5g23510.2
GO:0019438	P	aromatic compound biosynthetic process	64	799	1335	14791	0.85	1	// Bradi3g26890.1 // Bradi3g50630.1 // Bradi3g60870.1 // Bradi2g23530.1 // Bradi1g05480.1 // Bradi3g08240.2 // Bradi2g02720.1 // Bradi3g45930.3 // Bradi3g49320.1 // Bradi1g12520.1 // Bradi2g61000.1 // Bradi4g40940.1 // Bradi5g25860.1 // Bradi1g61620.1 // Bradi2g53390.2 // Bradi1g64240.1 // Bradi2g59120.2 // Bradi4g35760.1 // Bradi2g43290.1 // Bradi2g31480.1 // Bradi4g35650.1 // Bradi3g56550.1 // …
GO:0044281	P	small molecule metabolic process	28	799	572	14791	0.72	1	// Bradi3g28560.1 // Bradi3g26890.1 // Bradi1g10140.1 // Bradi1g44010.1 // Bradi4g45010.1 // Bradi1g44000.1 // Bradi2g05670.1 // Bradi2g27150.1 // Bradi3g48670.1 // Bradi4g14090.1 // Bradi3g56270.1 // Bradi5g24550.1 // Bradi1g01460.1 // Bradi2g02550.1 // Bradi2g23750.1 // Bradi2g45390.2 // Bradi4g00950.1 // Bradi1g32590.3 // Bradi1g32590.2 // Bradi1g32590.7 // Bradi3g50540.1 // Bradi5g16510.1 // …
GO:0071103	P	DNA conformation change	5	799	34	14791	0.048	1	// Bradi1g05330.1 // Bradi5g19000.1 // Bradi1g11350.1 // Bradi3g36390.1 // Bradi1g55260.1
GO:0022607	P	cellular component assembly	9	799	110	14791	0.16	1	// Bradi5g19000.1 // Bradi4g43250.1 // Bradi1g05330.1 // Bradi3g36390.1 // Bradi1g11350.1 // Bradi1g33700.4 // Bradi1g55260.1 // Bradi1g33700.1 // Bradi1g33700.2
GO:0034645	P	cellular macromolecule biosynthetic process	63	799	1809	14791	1	1	// Bradi3g50630.1 // Bradi3g60870.1 // Bradi2g23530.1 // Bradi1g71280.2 // Bradi1g05480.1 // Bradi3g08240.2 // Bradi2g02720.1 // Bradi3g45930.3 // Bradi3g49320.1 // Bradi1g12520.1 // Bradi2g61000.1 // Bradi4g40940.1 // Bradi5g25860.1 // Bradi1g61620.1 // Bradi2g53390.2 // Bradi3g27300.1 // Bradi1g64240.1 // Bradi2g59120.2 // Bradi4g35760.1 // Bradi2g43290.1 // Bradi2g31480.1 // Bradi4g35650.1 // …
GO:0009141	P	nucleoside triphosphate metabolic process	6	799	96	14791	0.43	1	// Bradi3g50540.1 // Bradi3g26890.1 // Bradi5g23840.1 // Bradi2g05670.1 // Bradi2g27150.1 // Bradi3g56270.1
GO:0044283	P	small molecule biosynthetic process	10	799	177	14791	0.49	1	// Bradi5g24550.1 // Bradi3g28560.1 // Bradi4g00950.1 // Bradi2g42570.1 // Bradi1g01460.1 // Bradi1g44010.1 // Bradi4g45010.1 // Bradi1g44000.1 // Bradi1g72560.1 // Bradi5g16510.1
GO:0009144	P	purine nucleoside triphosphate metabolic process	6	799	95	14791	0.42	1	// Bradi3g50540.1 // Bradi3g26890.1 // Bradi5g23840.1 // Bradi2g05670.1 // Bradi2g27150.1 // Bradi3g56270.1
GO:0006807	P	nitrogen compound metabolic process	97	799	2560	14791	1	1	// Bradi2g46920.1 // Bradi3g29130.1 // Bradi4g45010.1 // Bradi2g27150.1 // Bradi4g35650.1 // Bradi5g24430.1 // Bradi5g24550.1 // Bradi1g64240.1 // Bradi4g35760.1 // Bradi3g56550.1 // Bradi5g24110.1 // Bradi2g23890.2 // Bradi1g43660.1 // Bradi1g30730.2 // Bradi3g50540.1 // Bradi4g16630.1 // Bradi1g63170.1 // Bradi2g00810.1 // Bradi1g18900.1 // Bradi2g42570.1 // Bradi3g59300.1 // Bradi3g26890.1 // …
GO:0046496	P	nicotinamide nucleotide metabolic process	6	799	50	14791	0.066	1	// Bradi3g50540.1 // Bradi1g32590.3 // Bradi1g32590.2 // Bradi1g32590.7 // Bradi2g05670.1 // Bradi2g27150.1
GO:0035556	P	intracellular signal transduction	10	799	105	14791	0.071	1	// Bradi4g43090.2 // Bradi1g50940.1 // Bradi5g11350.1 // Bradi3g55440.6 // Bradi5g25860.1 // Bradi2g61000.1 // Bradi3g55440.5 // Bradi3g56550.1 // Bradi3g45930.3 // Bradi3g48880.1
GO:0050789	P	regulation of biological process	78	799	1470	14791	0.58	1	// Bradi2g02710.1 // Bradi3g50630.1 // Bradi3g60870.1 // Bradi2g23530.1 // Bradi1g05480.1 // Bradi4g05620.1 // Bradi1g23460.1 // Bradi3g08240.2 // Bradi2g02720.1 // Bradi3g45930.3 // Bradi3g49320.1 // Bradi1g20160.1 // Bradi1g12520.1 // Bradi2g61000.1 // Bradi4g35650.1 // Bradi1g63080.1 // Bradi5g25860.1 // Bradi1g61620.1 // Bradi2g53390.2 // Bradi3g57470.1 // Bradi3g48880.1 // Bradi4g05630.1 // …
GO:0097659	P	nucleic acid-templated transcription	58	799	1195	14791	0.81	1	// Bradi3g50630.1 // Bradi3g60870.1 // Bradi2g23530.1 // Bradi1g05480.1 // Bradi3g08240.2 // Bradi2g02720.1 // Bradi3g45930.3 // Bradi3g49320.1 // Bradi1g12520.1 // Bradi2g61000.1 // Bradi4g40940.1 // Bradi5g25860.1 // Bradi1g61620.1 // Bradi2g53390.2 // Bradi1g64240.1 // Bradi2g59120.2 // Bradi4g35760.1 // Bradi1g69150.1 // Bradi2g31480.1 // Bradi4g35650.1 // Bradi3g56550.1 // Bradi5g24110.1 // …
GO:0044267	P	cellular protein metabolic process	95	799	2165	14791	0.99	1	// Bradi3g39690.1 // Bradi1g42460.1 // Bradi3g34810.1 // Bradi2g10000.1 // Bradi1g20160.1 // Bradi2g45450.1 // Bradi1g57100.1 // Bradi4g03220.1 // Bradi3g44660.1 // Bradi2g24050.1 // Bradi1g09000.1 // Bradi3g48000.2 // Bradi3g39670.1 // Bradi4g29930.1 // Bradi3g48000.4 // Bradi5g27430.1 // Bradi4g31430.1 // Bradi1g31290.1 // Bradi4g27530.3 // Bradi1g66950.2 // Bradi2g15890.1 // Bradi3g16730.1 // …
GO:1901575	P	organic substance catabolic process	13	799	233	14791	0.5	1	// Bradi2g27150.1 // Bradi2g01980.2 // Bradi5g26300.1 // Bradi2g00810.1 // Bradi4g14600.1 // Bradi3g50540.1 // Bradi2g15890.1 // Bradi4g14090.1 // Bradi5g13780.1 // Bradi2g01980.1 // Bradi2g05670.1 // Bradi3g44660.1 // Bradi5g24430.1
GO:0044265	P	cellular macromolecule catabolic process	8	799	124	14791	0.37	1	// Bradi2g01980.2 // Bradi5g26300.1 // Bradi4g14600.1 // Bradi2g15890.1 // Bradi5g13780.1 // Bradi2g01980.1 // Bradi3g44660.1 // Bradi5g24430.1
GO:0044262	P	cellular carbohydrate metabolic process	8	799	108	14791	0.24	1	// Bradi3g35820.1 // Bradi2g19710.1 // Bradi1g09700.1 // Bradi2g40460.1 // Bradi4g29730.1 // Bradi1g69420.2 // Bradi1g33810.1 // Bradi3g53790.1
GO:0044260	P	cellular macromolecule metabolic process	163	799	3862	14791	1	1	// Bradi3g39690.1 // Bradi2g60340.1 // Bradi2g46920.1 // Bradi1g42460.1 // Bradi3g34810.1 // Bradi5g25860.1 // Bradi2g56990.1 // Bradi1g20160.1 // Bradi4g35650.1 // Bradi5g24430.1 // Bradi2g45450.1 // Bradi1g57100.1 // Bradi1g64240.1 // Bradi4g35760.1 // Bradi4g03220.1 // Bradi3g56550.1 // Bradi5g24110.1 // Bradi3g44660.1 // Bradi2g24050.1 // Bradi1g09000.1 // Bradi3g48000.2 // Bradi2g23890.2 // …
GO:0051188	P	cofactor biosynthetic process	5	799	72	14791	0.36	1	// Bradi1g33700.4 // Bradi1g33700.2 // Bradi1g01460.1 // Bradi1g33700.1 // Bradi5g23510.2
GO:0016043	P	cellular component organization	18	799	356	14791	0.64	1	// Bradi1g05330.1 // Bradi4g43250.1 // Bradi1g55260.1 // Bradi3g17880.1 // Bradi2g19360.1 // Bradi2g51400.1 // Bradi5g19000.1 // Bradi5g13640.2 // Bradi1g60380.1 // Bradi2g09090.1 // Bradi5g14800.1 // Bradi3g36390.1 // Bradi1g11350.1 // Bradi1g33700.4 // Bradi2g44500.1 // Bradi1g33700.1 // Bradi3g54300.1 // Bradi1g33700.2
GO:0065003	P	macromolecular complex assembly	6	799	72	14791	0.21	1	// Bradi5g19000.1 // Bradi4g43250.1 // Bradi1g05330.1 // Bradi3g36390.1 // Bradi1g11350.1 // Bradi1g55260.1
GO:0065007	P	biological regulation	85	799	1527	14791	0.41	1	// Bradi2g02710.1 // Bradi3g45930.3 // Bradi3g50630.1 // Bradi3g60870.1 // Bradi3g26690.1 // Bradi1g05480.1 // Bradi4g05620.1 // Bradi1g23460.1 // Bradi3g08240.2 // Bradi4g25170.1 // Bradi2g02720.1 // Bradi3g29130.1 // Bradi3g49320.1 // Bradi1g20160.1 // Bradi1g12520.1 // Bradi2g61000.1 // Bradi4g35650.1 // Bradi1g63080.1 // Bradi5g25860.1 // Bradi1g61620.1 // Bradi2g53390.2 // Bradi3g57470.1 // …
GO:1901360	P	organic cyclic compound metabolic process	87	799	2038	14791	0.99	1	// Bradi2g46920.1 // Bradi1g76020.1 // Bradi2g27150.1 // Bradi4g40940.1 // Bradi5g24430.1 // Bradi1g64240.1 // Bradi4g35760.1 // Bradi3g56550.1 // Bradi5g24110.1 // Bradi2g23890.2 // Bradi1g43660.1 // Bradi1g30730.2 // Bradi3g50540.1 // Bradi4g16630.1 // Bradi1g63170.1 // Bradi2g00810.1 // Bradi1g18900.1 // Bradi2g42570.1 // Bradi3g59300.1 // Bradi3g26890.1 // Bradi3g60870.1 // Bradi2g02720.1 // …
GO:0065008	P	regulation of biological quality	15	799	169	14791	0.051	1	// Bradi3g53130.1 // Bradi3g46420.1 // Bradi4g05630.1 // Bradi1g14610.3 // Bradi3g57470.1 // Bradi5g16080.1 // Bradi4g05620.1 // Bradi3g57470.2 // Bradi2g12960.1 // Bradi2g16550.1 // Bradi3g29130.1 // Bradi4g44870.1 // Bradi3g46420.2 // Bradi3g37690.1 // Bradi1g28090.2
GO:0009150	P	purine ribonucleotide metabolic process	6	799	114	14791	0.58	1	// Bradi3g50540.1 // Bradi3g26890.1 // Bradi5g23840.1 // Bradi2g05670.1 // Bradi2g27150.1 // Bradi3g56270.1
GO:0018130	P	heterocycle biosynthetic process	65	799	1336	14791	0.82	1	// Bradi3g26890.1 // Bradi3g50630.1 // Bradi3g60870.1 // Bradi2g23530.1 // Bradi1g05480.1 // Bradi3g08240.2 // Bradi2g02720.1 // Bradi3g45930.3 // Bradi3g49320.1 // Bradi1g12520.1 // Bradi2g61000.1 // Bradi4g40940.1 // Bradi5g23510.2 // Bradi1g61620.1 // Bradi2g53390.2 // Bradi1g64240.1 // Bradi2g59120.2 // Bradi4g35760.1 // Bradi5g25860.1 // Bradi2g43290.1 // Bradi2g31480.1 // Bradi4g35650.1 // …
GO:0006813	P	potassium ion transport	5	799	30	14791	0.032	1	// Bradi1g17830.1 // Bradi3g37850.1 // Bradi1g62410.4 // Bradi2g57080.1 // Bradi5g14780.1
GO:0009889	P	regulation of biosynthetic process	58	799	1085	14791	0.55	1	// Bradi3g50630.1 // Bradi3g60870.1 // Bradi2g23530.1 // Bradi1g05480.1 // Bradi3g08240.2 // Bradi2g02720.1 // Bradi3g45930.3 // Bradi3g49320.1 // Bradi1g12520.1 // Bradi2g61000.1 // Bradi4g40940.1 // Bradi5g25860.1 // Bradi1g61620.1 // Bradi2g53390.2 // Bradi1g64240.1 // Bradi2g59120.2 // Bradi4g35760.1 // Bradi1g69150.1 // Bradi2g31480.1 // Bradi4g35650.1 // Bradi3g56550.1 // Bradi5g24110.1 // …
GO:0044710	P	single-organism metabolic process	68	799	1966	14791	1	1	// Bradi1g16560.1 // Bradi3g28560.1 // Bradi3g26890.1 // Bradi3g57950.1 // Bradi2g32540.3 // Bradi3g01100.1 // Bradi4g13660.1 // Bradi1g10140.1 // Bradi1g44010.1 // Bradi1g49010.1 // Bradi1g56030.1 // Bradi4g19720.1 // Bradi4g45010.1 // Bradi1g69420.2 // Bradi2g05670.1 // Bradi2g27150.1 // Bradi3g48670.1 // Bradi2g32540.1 // Bradi3g56270.1 // Bradi3g35820.1 // Bradi4g39160.1 // Bradi2g16160.1 // …
GO:0050794	P	regulation of cellular process	75	799	1437	14791	0.64	1	// Bradi2g02710.1 // Bradi3g50630.1 // Bradi3g60870.1 // Bradi2g23530.1 // Bradi1g05480.1 // Bradi1g23460.1 // Bradi3g08240.2 // Bradi2g02720.1 // Bradi3g45930.3 // Bradi3g49320.1 // Bradi1g20160.1 // Bradi1g12520.1 // Bradi2g61000.1 // Bradi4g40940.1 // Bradi1g63080.1 // Bradi5g25860.1 // Bradi1g61620.1 // Bradi2g53390.2 // Bradi3g57470.1 // Bradi3g48880.1 // Bradi4g05630.1 // Bradi1g64240.1 // …
GO:0043412	P	macromolecule modification	86	799	1636	14791	0.62	1	// Bradi3g39690.1 // Bradi1g42460.1 // Bradi3g34810.1 // Bradi2g10000.1 // Bradi1g20160.1 // Bradi2g45450.1 // Bradi1g57100.1 // Bradi4g03220.1 // Bradi2g24050.1 // Bradi3g48000.2 // Bradi3g39670.1 // Bradi4g29930.1 // Bradi3g48000.4 // Bradi5g27430.1 // Bradi4g31430.1 // Bradi1g31290.1 // Bradi4g27530.3 // Bradi1g66950.2 // Bradi3g16730.1 // Bradi2g04330.1 // Bradi1g14200.1 // Bradi2g43110.1 // …
GO:0036211	P	protein modification process	85	799	1593	14791	0.56	1	// Bradi3g39690.1 // Bradi3g01850.1 // Bradi3g27580.1 // Bradi3g04060.1 // Bradi1g19290.1 // Bradi2g10000.1 // Bradi1g42460.1 // Bradi3g34810.1 // Bradi2g08750.1 // Bradi4g40300.1 // Bradi4g29360.1 // Bradi2g57410.1 // Bradi4g36880.2 // Bradi2g56990.1 // Bradi1g20160.1 // Bradi2g38090.1 // Bradi3g53350.1 // Bradi1g63080.1 // Bradi1g33440.1 // Bradi1g22540.1 // Bradi1g69400.1 // Bradi2g45450.1 // …
GO:0008152	P	metabolic process	365	799	7223	14791	0.96	1	// Bradi3g39690.1 // Bradi3g29130.1 // Bradi3g49560.1 // Bradi4g35650.1 // Bradi3g35820.1 // Bradi1g57100.1 // Bradi1g64240.1 // Bradi4g35760.1 // Bradi3g45250.1 // Bradi3g44660.1 // Bradi5g08340.1 // Bradi2g24050.1 // Bradi3g04670.1 // Bradi3g48000.2 // Bradi2g23890.2 // Bradi1g23080.1 // Bradi3g48000.4 // Bradi5g27430.1 // Bradi1g43660.1 // Bradi4g31430.1 // Bradi1g31290.1 // Bradi1g18820.1 // …
GO:0044723	P	single-organism carbohydrate metabolic process	9	799	193	14791	0.71	1	// Bradi3g35820.1 // Bradi2g27150.1 // Bradi2g19710.1 // Bradi2g40460.1 // Bradi4g29730.1 // Bradi1g69420.2 // Bradi2g05670.1 // Bradi3g50540.1 // Bradi3g53790.1
GO:0090407	P	organophosphate biosynthetic process	7	799	107	14791	0.37	1	// Bradi5g20270.1 // Bradi2g17230.3 // Bradi5g23840.1 // Bradi2g45390.2 // Bradi3g26890.1 // Bradi5g23510.2 // Bradi3g56270.1
GO:0016070	P	RNA metabolic process	60	799	1495	14791	0.99	1	// Bradi3g50630.1 // Bradi3g60870.1 // Bradi2g23530.1 // Bradi2g46920.1 // Bradi1g05480.1 // Bradi3g08240.2 // Bradi2g02720.1 // Bradi3g45930.3 // Bradi3g49320.1 // Bradi1g12520.1 // Bradi2g61000.1 // Bradi4g40940.1 // Bradi5g25860.1 // Bradi1g61620.1 // Bradi2g53390.2 // Bradi1g64240.1 // Bradi2g59120.2 // Bradi4g35760.1 // Bradi2g43290.1 // Bradi2g31480.1 // Bradi4g35650.1 // Bradi3g56550.1 // …
GO:0051603	P	proteolysis involved in cellular protein catabolic process	5	799	104	14791	0.66	1	// Bradi3g44660.1 // Bradi5g26300.1 // Bradi2g15890.1 // Bradi5g13780.1 // Bradi4g14600.1
GO:0044271	P	cellular nitrogen compound biosynthetic process	67	799	1799	14791	1	1	// Bradi3g26890.1 // Bradi3g50630.1 // Bradi3g60870.1 // Bradi2g23530.1 // Bradi1g05480.1 // Bradi3g08240.2 // Bradi2g02720.1 // Bradi3g45930.3 // Bradi3g49320.1 // Bradi1g12520.1 // Bradi2g61000.1 // Bradi4g40940.1 // Bradi5g25860.1 // Bradi1g61620.1 // Bradi2g53390.2 // Bradi3g27300.1 // Bradi1g64240.1 // Bradi2g59120.2 // Bradi4g35760.1 // Bradi2g43290.1 // Bradi2g31480.1 // Bradi4g35650.1 // …
GO:0046394	P	carboxylic acid biosynthetic process	8	799	130	14791	0.41	1	// Bradi5g24550.1 // Bradi3g28560.1 // Bradi5g16510.1 // Bradi1g44010.1 // Bradi4g45010.1 // Bradi1g44000.1 // Bradi1g72560.1 // Bradi1g01460.1
GO:0050896	P	response to stimulus	58	799	822	14791	0.029	1	// Bradi2g38690.1 // Bradi1g02370.1 // Bradi5g18830.1 // Bradi1g20160.1 // Bradi2g09150.1 // Bradi5g27200.1 // Bradi3g10470.1 // Bradi1g64920.1 // Bradi2g38700.1 // Bradi1g59520.1 // Bradi3g45930.3 // Bradi2g09690.1 // Bradi5g07150.1 // Bradi3g41340.1 // Bradi3g47620.1 // Bradi1g63080.1 // Bradi2g04490.1 // Bradi2g39280.1 // Bradi2g48050.1 // Bradi5g25860.1 // Bradi2g61000.1 // Bradi1g26870.1 // …
GO:0006950	P	response to stress	33	799	473	14791	0.092	1	// Bradi2g38690.1 // Bradi2g09150.1 // Bradi5g27200.1 // Bradi3g10470.1 // Bradi1g64920.1 // Bradi2g38700.1 // Bradi1g59520.1 // Bradi2g09690.1 // Bradi3g41340.1 // Bradi2g39280.1 // Bradi2g48050.1 // Bradi5g12710.1 // Bradi1g26870.1 // Bradi1g47140.2 // Bradi3g01470.1 // Bradi1g59550.1 // Bradi2g40590.1 // Bradi4g32810.1 // Bradi3g32110.1 // Bradi2g04490.1 // Bradi2g39270.1 // Bradi1g17850.1 // …
GO:0006355	P	regulation of transcription, DNA-templated	58	799	1058	14791	0.48	1	// Bradi3g50630.1 // Bradi3g60870.1 // Bradi2g23530.1 // Bradi1g05480.1 // Bradi3g08240.2 // Bradi2g02720.1 // Bradi3g45930.3 // Bradi3g49320.1 // Bradi1g12520.1 // Bradi2g61000.1 // Bradi4g40940.1 // Bradi5g25860.1 // Bradi1g61620.1 // Bradi2g53390.2 // Bradi1g64240.1 // Bradi2g59120.2 // Bradi4g35760.1 // Bradi1g69150.1 // Bradi2g31480.1 // Bradi4g35650.1 // Bradi3g56550.1 // Bradi5g24110.1 // …
GO:0010556	P	regulation of macromolecule biosynthetic process	58	799	1085	14791	0.55	1	// Bradi3g50630.1 // Bradi3g60870.1 // Bradi2g23530.1 // Bradi1g05480.1 // Bradi3g08240.2 // Bradi2g02720.1 // Bradi3g45930.3 // Bradi3g49320.1 // Bradi1g12520.1 // Bradi2g61000.1 // Bradi4g40940.1 // Bradi5g25860.1 // Bradi1g61620.1 // Bradi2g53390.2 // Bradi1g64240.1 // Bradi2g59120.2 // Bradi4g35760.1 // Bradi1g69150.1 // Bradi2g31480.1 // Bradi4g35650.1 // Bradi3g56550.1 // Bradi5g24110.1 // …
GO:0006351	P	transcription, DNA-templated	58	799	1195	14791	0.81	1	// Bradi3g50630.1 // Bradi3g60870.1 // Bradi2g23530.1 // Bradi1g05480.1 // Bradi3g08240.2 // Bradi2g02720.1 // Bradi3g45930.3 // Bradi3g49320.1 // Bradi1g12520.1 // Bradi2g61000.1 // Bradi4g40940.1 // Bradi5g25860.1 // Bradi1g61620.1 // Bradi2g53390.2 // Bradi1g64240.1 // Bradi2g59120.2 // Bradi4g35760.1 // Bradi1g69150.1 // Bradi2g31480.1 // Bradi4g35650.1 // Bradi3g56550.1 // Bradi5g24110.1 // …
GO:0009117	P	nucleotide metabolic process	10	799	146	14791	0.28	1	// Bradi3g50540.1 // Bradi3g26890.1 // Bradi1g32590.3 // Bradi1g32590.2 // Bradi1g32590.7 // Bradi5g23840.1 // Bradi2g45390.2 // Bradi2g05670.1 // Bradi2g27150.1 // Bradi3g56270.1
GO:0006753	P	nucleoside phosphate metabolic process	10	799	148	14791	0.29	1	// Bradi3g50540.1 // Bradi3g26890.1 // Bradi1g32590.3 // Bradi1g32590.2 // Bradi1g32590.7 // Bradi5g23840.1 // Bradi2g45390.2 // Bradi2g05670.1 // Bradi2g27150.1 // Bradi3g56270.1
GO:0051171	P	regulation of nitrogen compound metabolic process	58	799	1092	14791	0.57	1	// Bradi3g50630.1 // Bradi3g60870.1 // Bradi2g23530.1 // Bradi1g05480.1 // Bradi3g08240.2 // Bradi2g02720.1 // Bradi3g45930.3 // Bradi3g49320.1 // Bradi1g12520.1 // Bradi2g61000.1 // Bradi4g40940.1 // Bradi5g25860.1 // Bradi1g61620.1 // Bradi2g53390.2 // Bradi1g64240.1 // Bradi2g59120.2 // Bradi4g35760.1 // Bradi1g69150.1 // Bradi2g31480.1 // Bradi4g35650.1 // Bradi3g56550.1 // Bradi5g24110.1 // …
GO:0006633	P	fatty acid biosynthetic process	5	799	78	14791	0.42	1	// Bradi1g44000.1 // Bradi3g28560.1 // Bradi1g72560.1 // Bradi5g16510.1 // Bradi1g44010.1
GO:0006631	P	fatty acid metabolic process	6	799	94	14791	0.41	1	// Bradi3g28560.1 // Bradi1g44010.1 // Bradi1g44000.1 // Bradi1g72560.1 // Bradi5g16510.1 // Bradi4g14090.1
GO:0032774	P	RNA biosynthetic process	58	799	1198	14791	0.82	1	// Bradi3g50630.1 // Bradi3g60870.1 // Bradi2g23530.1 // Bradi1g05480.1 // Bradi3g08240.2 // Bradi2g02720.1 // Bradi3g45930.3 // Bradi3g49320.1 // Bradi1g12520.1 // Bradi2g61000.1 // Bradi4g40940.1 // Bradi5g25860.1 // Bradi1g61620.1 // Bradi2g53390.2 // Bradi1g64240.1 // Bradi2g59120.2 // Bradi4g35760.1 // Bradi1g69150.1 // Bradi2g31480.1 // Bradi4g35650.1 // Bradi3g56550.1 // Bradi5g24110.1 // …
GO:0070271	P	protein complex biogenesis	6	799	59	14791	0.12	1	// Bradi5g19000.1 // Bradi4g43250.1 // Bradi1g05330.1 // Bradi3g36390.1 // Bradi1g11350.1 // Bradi1g55260.1
GO:0006732	P	coenzyme metabolic process	8	799	98	14791	0.18	1	// Bradi3g50540.1 // Bradi1g32590.3 // Bradi1g32590.2 // Bradi1g32590.7 // Bradi2g05670.1 // Bradi2g27150.1 // Bradi1g01460.1 // Bradi5g23510.2
GO:0006733	P	oxidoreduction coenzyme metabolic process	6	799	51	14791	0.071	1	// Bradi3g50540.1 // Bradi1g32590.3 // Bradi1g32590.2 // Bradi1g32590.7 // Bradi2g05670.1 // Bradi2g27150.1
GO:0009311	P	oligosaccharide metabolic process	5	799	37	14791	0.062	1	// Bradi3g35820.1 // Bradi3g53790.1 // Bradi2g19710.1 // Bradi4g29730.1 // Bradi1g69420.2
GO:0044248	P	cellular catabolic process	10	799	161	14791	0.38	1	// Bradi2g01980.2 // Bradi5g26300.1 // Bradi2g00810.1 // Bradi4g14600.1 // Bradi2g15890.1 // Bradi4g14090.1 // Bradi5g13780.1 // Bradi2g01980.1 // Bradi3g44660.1 // Bradi5g24430.1
GO:0034654	P	nucleobase-containing compound biosynthetic process	62	799	1272	14791	0.81	1	// Bradi3g26890.1 // Bradi3g50630.1 // Bradi3g60870.1 // Bradi2g23530.1 // Bradi1g05480.1 // Bradi3g08240.2 // Bradi2g02720.1 // Bradi3g45930.3 // Bradi3g49320.1 // Bradi1g12520.1 // Bradi2g61000.1 // Bradi4g40940.1 // Bradi5g25860.1 // Bradi1g61620.1 // Bradi2g53390.2 // Bradi1g64240.1 // Bradi2g59120.2 // Bradi4g35760.1 // Bradi1g69150.1 // Bradi2g31480.1 // Bradi4g35650.1 // Bradi3g56550.1 // …
GO:0034641	P	cellular nitrogen compound metabolic process	88	799	2408	14791	1	1	// Bradi2g46920.1 // Bradi2g27150.1 // Bradi4g40940.1 // Bradi5g24430.1 // Bradi1g64240.1 // Bradi4g35760.1 // Bradi3g56550.1 // Bradi5g24110.1 // Bradi2g23890.2 // Bradi1g43660.1 // Bradi1g30730.2 // Bradi3g50540.1 // Bradi4g16630.1 // Bradi1g63170.1 // Bradi2g00810.1 // Bradi1g18900.1 // Bradi2g42570.1 // Bradi3g59300.1 // Bradi3g26890.1 // Bradi3g60870.1 // Bradi2g02720.1 // Bradi1g12520.1 // …
GO:0023052	P	signaling	17	799	197	14791	0.049	1	// Bradi2g57420.1 // Bradi2g50430.1 // Bradi3g48000.2 // Bradi1g50940.1 // Bradi5g11350.1 // Bradi3g55440.6 // Bradi3g48000.4 // Bradi2g61000.1 // Bradi3g55440.5 // Bradi3g56550.1 // Bradi5g25860.1 // Bradi3g45930.3 // Bradi1g20160.1 // Bradi1g14200.1 // Bradi3g48880.1 // Bradi1g63080.1 // Bradi4g43090.2
GO:0007154	P	cell communication	19	799	280	14791	0.2	1	// Bradi2g57420.1 // Bradi2g50430.1 // Bradi3g48000.2 // Bradi1g50940.1 // Bradi5g11350.1 // Bradi3g55440.6 // Bradi3g48000.4 // Bradi2g61000.1 // Bradi3g55440.5 // Bradi3g56550.1 // Bradi4g43090.2 // Bradi2g57410.1 // Bradi3g45930.3 // Bradi1g20160.1 // Bradi1g14200.1 // Bradi3g48880.1 // Bradi1g33650.1 // Bradi1g63080.1 // Bradi5g25860.1
GO:0009123	P	nucleoside monophosphate metabolic process	6	799	95	14791	0.42	1	// Bradi3g50540.1 // Bradi3g26890.1 // Bradi5g23840.1 // Bradi2g05670.1 // Bradi2g27150.1 // Bradi3g56270.1
GO:0009126	P	purine nucleoside monophosphate metabolic process	6	799	94	14791	0.41	1	// Bradi3g50540.1 // Bradi3g26890.1 // Bradi5g23840.1 // Bradi2g05670.1 // Bradi2g27150.1 // Bradi3g56270.1
GO:0009259	P	ribonucleotide metabolic process	6	799	114	14791	0.58	1	// Bradi3g50540.1 // Bradi3g26890.1 // Bradi5g23840.1 // Bradi2g05670.1 // Bradi2g27150.1 // Bradi3g56270.1
GO:0044699	P	single-organism process	118	799	2940	14791	1	1	// Bradi1g16560.1 // Bradi3g57950.1 // Bradi1g02370.1 // Bradi1g76020.1 // Bradi4g19720.1 // Bradi4g45010.1 // Bradi5g07150.1 // Bradi2g27150.1 // Bradi3g35820.1 // Bradi2g16160.1 // Bradi1g11530.1 // Bradi3g56550.1 // Bradi4g13670.1 // Bradi4g44870.1 // Bradi1g28090.2 // Bradi2g57420.1 // Bradi3g48000.2 // Bradi1g23080.1 // Bradi3g48000.4 // Bradi4g10460.1 // Bradi3g50540.1 // Bradi1g12350.1 // …
GO:0006139	P	nucleobase-containing compound metabolic process	82	799	1912	14791	0.99	1	// Bradi2g02710.1 // Bradi3g26890.1 // Bradi3g50630.1 // Bradi3g60870.1 // Bradi2g23530.1 // Bradi2g46920.1 // Bradi1g71280.2 // Bradi1g05480.1 // Bradi3g08240.2 // Bradi2g02720.1 // Bradi3g45930.3 // Bradi3g49320.1 // Bradi2g01980.1 // Bradi1g12520.1 // Bradi2g05670.1 // Bradi2g01980.2 // Bradi3g48670.1 // Bradi4g40940.1 // Bradi5g24430.1 // Bradi5g25860.1 // Bradi1g61620.1 // Bradi2g53390.2 // …
GO:0042278	P	purine nucleoside metabolic process	6	799	109	14791	0.54	1	// Bradi3g50540.1 // Bradi3g26890.1 // Bradi5g23840.1 // Bradi2g05670.1 // Bradi2g27150.1 // Bradi3g56270.1
GO:0005984	P	disaccharide metabolic process	5	799	32	14791	0.039	1	// Bradi3g35820.1 // Bradi3g53790.1 // Bradi2g19710.1 // Bradi4g29730.1 // Bradi1g69420.2
GO:0009057	P	macromolecule catabolic process	8	799	157	14791	0.61	1	// Bradi2g01980.2 // Bradi5g26300.1 // Bradi4g14600.1 // Bradi2g15890.1 // Bradi5g13780.1 // Bradi2g01980.1 // Bradi3g44660.1 // Bradi5g24430.1
GO:0006508	P	proteolysis	30	799	578	14791	0.61	1	// Bradi4g31180.2 // Bradi3g04690.1 // Bradi2g50480.1 // Bradi3g43290.1 // Bradi2g37180.4 // Bradi2g08300.1 // Bradi2g16160.1 // Bradi3g51070.1 // Bradi3g56700.1 // Bradi5g13780.1 // Bradi1g60800.1 // Bradi3g28630.1 // Bradi3g44660.1 // Bradi5g26300.1 // Bradi3g04670.1 // Bradi3g21560.1 // Bradi3g21560.2 // Bradi1g02270.1 // Bradi4g30110.1 // Bradi4g13280.1 // Bradi4g01490.2 // Bradi5g11690.1 // …
GO:0015672	P	monovalent inorganic cation transport	8	799	100	14791	0.19	1	// Bradi3g37850.1 // Bradi1g62410.4 // Bradi4g33550.1 // Bradi5g23840.1 // Bradi2g57080.1 // Bradi5g14780.1 // Bradi1g17830.1 // Bradi3g56270.1
GO:0009987	P	cellular process	261	799	5545	14791	1	1	// Bradi3g07320.3 // Bradi3g39690.1 // Bradi3g07320.1 // Bradi3g10140.2 // Bradi1g11530.1 // Bradi2g46920.1 // Bradi1g42460.1 // Bradi3g34810.1 // Bradi1g60380.1 // Bradi5g25860.1 // Bradi3g29130.1 // Bradi2g56990.1 // Bradi4g45010.1 // Bradi2g27150.1 // Bradi4g35650.1 // Bradi5g24430.1 // Bradi3g35820.1 // Bradi2g45450.1 // Bradi3g16270.1 // Bradi1g57100.1 // Bradi1g64240.1 // Bradi4g35760.1 // …
GO:0006725	P	cellular aromatic compound metabolic process	88	799	2003	14791	0.98	1	// Bradi2g46920.1 // Bradi3g29130.1 // Bradi2g27150.1 // Bradi4g40940.1 // Bradi5g24430.1 // Bradi1g64240.1 // Bradi4g35760.1 // Bradi3g56550.1 // Bradi5g24110.1 // Bradi2g23890.2 // Bradi1g43660.1 // Bradi1g30730.2 // Bradi3g50540.1 // Bradi4g16630.1 // Bradi1g63170.1 // Bradi2g00810.1 // Bradi1g18900.1 // Bradi2g42570.1 // Bradi3g59300.1 // Bradi3g26890.1 // Bradi3g60870.1 // Bradi2g02720.1 // …
GO:1903506	P	regulation of nucleic acid-templated transcription	58	799	1058	14791	0.48	1	// Bradi3g50630.1 // Bradi3g60870.1 // Bradi2g23530.1 // Bradi1g05480.1 // Bradi3g08240.2 // Bradi2g02720.1 // Bradi3g45930.3 // Bradi3g49320.1 // Bradi1g12520.1 // Bradi2g61000.1 // Bradi4g40940.1 // Bradi5g25860.1 // Bradi1g61620.1 // Bradi2g53390.2 // Bradi1g64240.1 // Bradi2g59120.2 // Bradi4g35760.1 // Bradi1g69150.1 // Bradi2g31480.1 // Bradi4g35650.1 // Bradi3g56550.1 // Bradi5g24110.1 // …
GO:0009058	P	biosynthetic process	96	799	2334	14791	1	1	// Bradi1g76020.1 // Bradi4g45010.1 // Bradi4g40940.1 // Bradi4g32620.1 // Bradi5g24550.1 // Bradi1g64240.1 // Bradi4g35760.1 // Bradi3g32350.1 // Bradi3g56550.1 // Bradi5g24110.1 // Bradi2g23890.2 // Bradi1g43660.1 // Bradi1g30730.2 // Bradi4g16630.1 // Bradi1g63170.1 // Bradi1g72560.1 // Bradi2g42570.1 // Bradi3g59300.1 // Bradi3g28560.1 // Bradi3g26890.1 // Bradi3g60870.1 // Bradi1g44010.1 // …
GO:0034637	P	cellular carbohydrate biosynthetic process	6	799	53	14791	0.081	1	// Bradi3g35820.1 // Bradi2g19710.1 // Bradi2g40460.1 // Bradi4g29730.1 // Bradi1g69420.2 // Bradi3g53790.1
GO:0044257	P	cellular protein catabolic process	5	799	104	14791	0.66	1	// Bradi3g44660.1 // Bradi5g26300.1 // Bradi2g15890.1 // Bradi5g13780.1 // Bradi4g14600.1
GO:0044255	P	cellular lipid metabolic process	9	799	203	14791	0.76	1	// Bradi3g28560.1 // Bradi5g20270.1 // Bradi2g17230.3 // Bradi1g11530.1 // Bradi1g44010.1 // Bradi1g44000.1 // Bradi1g72560.1 // Bradi5g16510.1 // Bradi4g14090.1
GO:0055086	P	nucleobase-containing small molecule metabolic process	14	799	169	14791	0.088	1	// Bradi2g27150.1 // Bradi3g26890.1 // Bradi1g32590.3 // Bradi1g32590.2 // Bradi1g32590.7 // Bradi5g23840.1 // Bradi5g14910.1 // Bradi2g45390.2 // Bradi3g10140.2 // Bradi2g05670.1 // Bradi3g50540.1 // Bradi3g48670.1 // Bradi3g10140.4 // Bradi3g56270.1
GO:0090304	P	nucleic acid metabolic process	66	799	1708	14791	1	1	// Bradi3g50630.1 // Bradi3g60870.1 // Bradi2g23530.1 // Bradi2g46920.1 // Bradi1g71280.2 // Bradi1g05480.1 // Bradi3g08240.2 // Bradi2g02720.1 // Bradi3g45930.3 // Bradi3g49320.1 // Bradi2g01980.1 // Bradi1g12520.1 // Bradi2g01980.2 // Bradi4g40940.1 // Bradi5g24430.1 // Bradi5g25860.1 // Bradi1g61620.1 // Bradi2g53390.2 // Bradi1g64240.1 // Bradi2g59120.2 // Bradi4g35760.1 // Bradi2g43290.1 // …
GO:0006082	P	organic acid metabolic process	14	799	358	14791	0.91	1	// Bradi2g27150.1 // Bradi5g24550.1 // Bradi3g28560.1 // Bradi3g50540.1 // Bradi1g01460.1 // Bradi1g44010.1 // Bradi2g02550.1 // Bradi2g23750.1 // Bradi4g45010.1 // Bradi1g44000.1 // Bradi2g05670.1 // Bradi1g72560.1 // Bradi5g16510.1 // Bradi4g14090.1
GO:1901135	P	carbohydrate derivative metabolic process	13	799	249	14791	0.59	1	// Bradi2g27150.1 // Bradi3g26890.1 // Bradi1g32590.3 // Bradi1g32590.2 // Bradi1g32590.7 // Bradi5g23840.1 // Bradi5g14910.1 // Bradi3g10140.2 // Bradi2g05670.1 // Bradi3g50540.1 // Bradi3g48670.1 // Bradi3g10140.4 // Bradi3g56270.1
GO:0051252	P	regulation of RNA metabolic process	58	799	1059	14791	0.48	1	// Bradi3g50630.1 // Bradi3g60870.1 // Bradi2g23530.1 // Bradi1g05480.1 // Bradi3g08240.2 // Bradi2g02720.1 // Bradi3g45930.3 // Bradi3g49320.1 // Bradi1g12520.1 // Bradi2g61000.1 // Bradi4g40940.1 // Bradi5g25860.1 // Bradi1g61620.1 // Bradi2g53390.2 // Bradi1g64240.1 // Bradi2g59120.2 // Bradi4g35760.1 // Bradi1g69150.1 // Bradi2g31480.1 // Bradi4g35650.1 // Bradi3g56550.1 // Bradi5g24110.1 // …
GO:0043170	P	macromolecule metabolic process	189	799	4365	14791	1	1	// Bradi3g39690.1 // Bradi2g60340.1 // Bradi2g46920.1 // Bradi1g42460.1 // Bradi3g34810.1 // Bradi5g25860.1 // Bradi2g56990.1 // Bradi1g20160.1 // Bradi4g35650.1 // Bradi5g24430.1 // Bradi2g45450.1 // Bradi1g57100.1 // Bradi1g64240.1 // Bradi2g16160.1 // Bradi4g35760.1 // Bradi4g03220.1 // Bradi3g56550.1 // Bradi5g24110.1 // Bradi3g28630.1 // Bradi3g44660.1 // Bradi2g24050.1 // Bradi3g04670.1 // …
GO:0051186	P	cofactor metabolic process	12	799	123	14791	0.044	1	// Bradi3g50540.1 // Bradi1g32590.3 // Bradi1g33700.1 // Bradi1g32590.7 // Bradi2g00810.1 // Bradi1g33700.2 // Bradi1g32590.2 // Bradi1g33700.4 // Bradi2g05670.1 // Bradi2g27150.1 // Bradi1g01460.1 // Bradi5g23510.2
GO:0043933	P	macromolecular complex subunit organization	6	799	145	14791	0.79	1	// Bradi5g19000.1 // Bradi4g43250.1 // Bradi1g05330.1 // Bradi3g36390.1 // Bradi1g11350.1 // Bradi1g55260.1
GO:0031326	P	regulation of cellular biosynthetic process	58	799	1085	14791	0.55	1	// Bradi3g50630.1 // Bradi3g60870.1 // Bradi2g23530.1 // Bradi1g05480.1 // Bradi3g08240.2 // Bradi2g02720.1 // Bradi3g45930.3 // Bradi3g49320.1 // Bradi1g12520.1 // Bradi2g61000.1 // Bradi4g40940.1 // Bradi5g25860.1 // Bradi1g61620.1 // Bradi2g53390.2 // Bradi1g64240.1 // Bradi2g59120.2 // Bradi4g35760.1 // Bradi1g69150.1 // Bradi2g31480.1 // Bradi4g35650.1 // Bradi3g56550.1 // Bradi5g24110.1 // …
GO:0031323	P	regulation of cellular metabolic process	60	799	1110	14791	0.52	1	// Bradi3g50630.1 // Bradi3g60870.1 // Bradi2g23530.1 // Bradi1g05480.1 // Bradi3g08240.2 // Bradi2g02720.1 // Bradi3g45930.3 // Bradi3g49320.1 // Bradi1g12520.1 // Bradi2g61000.1 // Bradi4g40940.1 // Bradi5g25860.1 // Bradi1g61620.1 // Bradi2g53390.2 // Bradi1g64240.1 // Bradi2g59120.2 // Bradi4g35760.1 // Bradi2g43290.1 // Bradi2g31480.1 // Bradi4g35650.1 // Bradi3g56550.1 // Bradi5g24110.1 // …
GO:0019752	P	carboxylic acid metabolic process	14	799	317	14791	0.81	1	// Bradi2g27150.1 // Bradi5g24550.1 // Bradi3g28560.1 // Bradi3g50540.1 // Bradi1g01460.1 // Bradi1g44010.1 // Bradi2g02550.1 // Bradi2g23750.1 // Bradi4g45010.1 // Bradi1g44000.1 // Bradi2g05670.1 // Bradi1g72560.1 // Bradi5g16510.1 // Bradi4g14090.1
GO:0042592	P	homeostatic process	12	799	135	14791	0.075	1	// Bradi3g53130.1 // Bradi3g46420.1 // Bradi4g05630.1 // Bradi1g14610.3 // Bradi3g57470.1 // Bradi4g05620.1 // Bradi3g57470.2 // Bradi2g12960.1 // Bradi2g16550.1 // Bradi3g46420.2 // Bradi4g44870.1 // Bradi1g28090.2
GO:0044237	P	cellular metabolic process	222	799	4737	14791	0.99	1	// Bradi3g39690.1 // Bradi2g60340.1 // Bradi1g11530.1 // Bradi2g46920.1 // Bradi1g42460.1 // Bradi3g34810.1 // Bradi5g25860.1 // Bradi3g29130.1 // Bradi2g56990.1 // Bradi4g45010.1 // Bradi2g27150.1 // Bradi4g35650.1 // Bradi5g24430.1 // Bradi3g35820.1 // Bradi2g45450.1 // Bradi1g57100.1 // Bradi1g64240.1 // Bradi4g35760.1 // Bradi3g16730.1 // Bradi4g27530.3 // Bradi4g03220.1 // Bradi3g56550.1 // …
GO:0034622	P	cellular macromolecular complex assembly	6	799	61	14791	0.13	1	// Bradi5g19000.1 // Bradi4g43250.1 // Bradi1g05330.1 // Bradi3g36390.1 // Bradi1g11350.1 // Bradi1g55260.1
GO:0072521	P	purine-containing compound metabolic process	6	799	122	14791	0.65	1	// Bradi3g50540.1 // Bradi3g26890.1 // Bradi5g23840.1 // Bradi2g05670.1 // Bradi2g27150.1 // Bradi3g56270.1
GO:0043632	P	modification-dependent macromolecule catabolic process	5	799	93	14791	0.57	1	// Bradi3g44660.1 // Bradi5g26300.1 // Bradi2g15890.1 // Bradi5g13780.1 // Bradi4g14600.1
GO:0072524	P	pyridine-containing compound metabolic process	6	799	53	14791	0.081	1	// Bradi3g50540.1 // Bradi1g32590.3 // Bradi1g32590.2 // Bradi1g32590.7 // Bradi2g05670.1 // Bradi2g27150.1
GO:0006091	P	generation of precursor metabolites and energy	7	799	109	14791	0.38	1	// Bradi3g50540.1 // Bradi3g18420.1 // Bradi1g56030.1 // Bradi4g19720.1 // Bradi2g05670.1 // Bradi2g27150.1 // Bradi1g05740.1
GO:0071822	P	protein complex subunit organization	6	799	84	14791	0.31	1	// Bradi5g19000.1 // Bradi4g43250.1 // Bradi1g05330.1 // Bradi3g36390.1 // Bradi1g11350.1 // Bradi1g55260.1
GO:0006325	P	chromatin organization	5	799	65	14791	0.29	1	// Bradi1g05330.1 // Bradi5g19000.1 // Bradi1g11350.1 // Bradi3g36390.1 // Bradi1g55260.1
GO:2000112	P	regulation of cellular macromolecule biosynthetic process	58	799	1085	14791	0.55	1	// Bradi3g50630.1 // Bradi3g60870.1 // Bradi2g23530.1 // Bradi1g05480.1 // Bradi3g08240.2 // Bradi2g02720.1 // Bradi3g45930.3 // Bradi3g49320.1 // Bradi1g12520.1 // Bradi2g61000.1 // Bradi4g40940.1 // Bradi5g25860.1 // Bradi1g61620.1 // Bradi2g53390.2 // Bradi1g64240.1 // Bradi2g59120.2 // Bradi4g35760.1 // Bradi1g69150.1 // Bradi2g31480.1 // Bradi4g35650.1 // Bradi3g56550.1 // Bradi5g24110.1 // …
GO:0072330	P	monocarboxylic acid biosynthetic process	6	799	80	14791	0.28	1	// Bradi3g28560.1 // Bradi5g16510.1 // Bradi1g44010.1 // Bradi1g44000.1 // Bradi1g72560.1 // Bradi1g01460.1
GO:0071704	P	organic substance metabolic process	289	799	5571	14791	0.81	1	// Bradi1g16560.1 // Bradi3g39690.1 // Bradi2g60340.1 // Bradi1g08550.2 // Bradi3g57950.1 // Bradi1g11530.1 // Bradi4g30110.1 // Bradi2g46920.1 // Bradi1g42460.1 // Bradi1g76020.1 // Bradi3g34810.1 // Bradi5g25860.1 // Bradi3g29130.1 // Bradi2g56990.1 // Bradi4g45010.1 // Bradi2g27150.1 // Bradi4g35650.1 // Bradi5g24430.1 // Bradi3g35820.1 // Bradi2g45450.1 // Bradi2g55380.1 // Bradi1g57100.1 // …
GO:0010467	P	gene expression	62	799	1881	14791	1	1	// Bradi3g50630.1 // Bradi3g60870.1 // Bradi2g23530.1 // Bradi2g46920.1 // Bradi1g05480.1 // Bradi3g08240.2 // Bradi2g02720.1 // Bradi3g45930.3 // Bradi3g49320.1 // Bradi1g12520.1 // Bradi2g61000.1 // Bradi4g40940.1 // Bradi5g25860.1 // Bradi1g61620.1 // Bradi2g53390.2 // Bradi3g27300.1 // Bradi1g64240.1 // Bradi2g59120.2 // Bradi4g35760.1 // Bradi2g43290.1 // Bradi2g31480.1 // Bradi4g35650.1 // …
GO:0006511	P	ubiquitin-dependent protein catabolic process	5	799	93	14791	0.57	1	// Bradi3g44660.1 // Bradi5g26300.1 // Bradi2g15890.1 // Bradi5g13780.1 // Bradi4g14600.1
GO:0071702	P	organic substance transport	16	799	246	14791	0.27	1	// Bradi5g22260.1 // Bradi5g20270.1 // Bradi4g21790.1 // Bradi2g51400.1 // Bradi4g17950.1 // Bradi2g41060.1 // Bradi5g13640.2 // Bradi1g68830.1 // Bradi5g16730.1 // Bradi1g68850.1 // Bradi4g39780.1 // Bradi5g20300.1 // Bradi3g28400.1 // Bradi2g30380.1 // Bradi3g32730.1 // Bradi2g25430.1
GO:0015698	P	inorganic anion transport	5	799	30	14791	0.032	1	// Bradi5g11340.1 // Bradi4g07880.1 // Bradi2g56640.1 // Bradi3g20070.1 // Bradi3g45940.1
GO:0010468	P	regulation of gene expression	58	799	1101	14791	0.6	1	// Bradi3g50630.1 // Bradi3g60870.1 // Bradi2g23530.1 // Bradi1g05480.1 // Bradi3g08240.2 // Bradi2g02720.1 // Bradi3g45930.3 // Bradi3g49320.1 // Bradi1g12520.1 // Bradi2g61000.1 // Bradi4g40940.1 // Bradi5g25860.1 // Bradi1g61620.1 // Bradi2g53390.2 // Bradi1g64240.1 // Bradi2g59120.2 // Bradi4g35760.1 // Bradi1g69150.1 // Bradi2g31480.1 // Bradi4g35650.1 // Bradi3g56550.1 // Bradi5g24110.1 // …
GO:0006468	P	protein phosphorylation	77	799	1221	14791	0.097	1	// Bradi3g39690.1 // Bradi3g01850.1 // Bradi3g27580.1 // Bradi3g04060.1 // Bradi1g19290.1 // Bradi2g10000.1 // Bradi1g42460.1 // Bradi3g34810.1 // Bradi2g08750.1 // Bradi4g40300.1 // Bradi2g04330.1 // Bradi2g57410.1 // Bradi4g36880.2 // Bradi2g56990.1 // Bradi1g20160.1 // Bradi2g38090.1 // Bradi1g63080.1 // Bradi1g33440.1 // Bradi1g22540.1 // Bradi1g69400.1 // Bradi2g45450.1 // Bradi1g74540.1 // …
GO:1901576	P	organic substance biosynthetic process	86	799	2228	14791	1	1	// Bradi1g76020.1 // Bradi4g45010.1 // Bradi4g40940.1 // Bradi5g24550.1 // Bradi1g64240.1 // Bradi4g35760.1 // Bradi3g56550.1 // Bradi5g24110.1 // Bradi2g23890.2 // Bradi1g43660.1 // Bradi1g30730.2 // Bradi4g16630.1 // Bradi1g63170.1 // Bradi1g72560.1 // Bradi2g42570.1 // Bradi3g59300.1 // Bradi3g28560.1 // Bradi3g26890.1 // Bradi3g60870.1 // Bradi1g44010.1 // Bradi2g02720.1 // Bradi1g69420.2 // …
GO:0019219	P	regulation of nucleobase-containing compound metabolic process	58	799	1072	14791	0.52	1	// Bradi3g50630.1 // Bradi3g60870.1 // Bradi2g23530.1 // Bradi1g05480.1 // Bradi3g08240.2 // Bradi2g02720.1 // Bradi3g45930.3 // Bradi3g49320.1 // Bradi1g12520.1 // Bradi2g61000.1 // Bradi4g40940.1 // Bradi5g25860.1 // Bradi1g61620.1 // Bradi2g53390.2 // Bradi1g64240.1 // Bradi2g59120.2 // Bradi4g35760.1 // Bradi1g69150.1 // Bradi2g31480.1 // Bradi4g35650.1 // Bradi3g56550.1 // Bradi5g24110.1 // …
GO:0019941	P	modification-dependent protein catabolic process	5	799	93	14791	0.57	1	// Bradi3g44660.1 // Bradi5g26300.1 // Bradi2g15890.1 // Bradi5g13780.1 // Bradi4g14600.1
GO:0006461	P	protein complex assembly	6	799	59	14791	0.12	1	// Bradi5g19000.1 // Bradi4g43250.1 // Bradi1g05330.1 // Bradi3g36390.1 // Bradi1g11350.1 // Bradi1g55260.1
GO:0006464	P	cellular protein modification process	85	799	1593	14791	0.56	1	// Bradi3g39690.1 // Bradi3g01850.1 // Bradi3g27580.1 // Bradi3g04060.1 // Bradi1g19290.1 // Bradi2g10000.1 // Bradi1g42460.1 // Bradi3g34810.1 // Bradi2g08750.1 // Bradi4g40300.1 // Bradi4g29360.1 // Bradi2g57410.1 // Bradi4g36880.2 // Bradi2g56990.1 // Bradi1g20160.1 // Bradi2g38090.1 // Bradi3g53350.1 // Bradi1g63080.1 // Bradi1g33440.1 // Bradi1g22540.1 // Bradi1g69400.1 // Bradi2g45450.1 // …
GO:0044765	P	single-organism transport	8	799	300	14791	0.99	1	// Bradi1g02370.1 // Bradi2g17260.2 // Bradi5g13640.2 // Bradi2g51400.1 // Bradi5g23840.1 // Bradi5g07150.1 // Bradi3g56270.1 // Bradi5g18830.1
GO:0009059	P	macromolecule biosynthetic process	63	799	1810	14791	1	1	// Bradi3g50630.1 // Bradi3g60870.1 // Bradi2g23530.1 // Bradi1g71280.2 // Bradi1g05480.1 // Bradi3g08240.2 // Bradi2g02720.1 // Bradi3g45930.3 // Bradi3g49320.1 // Bradi1g12520.1 // Bradi2g61000.1 // Bradi4g40940.1 // Bradi5g25860.1 // Bradi1g61620.1 // Bradi2g53390.2 // Bradi3g27300.1 // Bradi1g64240.1 // Bradi2g59120.2 // Bradi4g35760.1 // Bradi2g43290.1 // Bradi2g31480.1 // Bradi4g35650.1 // …
GO:0044763	P	single-organism cellular process	85	799	1544	14791	0.45	1	// Bradi3g28560.1 // Bradi3g26890.1 // Bradi1g20160.1 // Bradi1g11530.1 // Bradi2g50470.1 // Bradi5g13640.2 // Bradi1g10140.1 // Bradi1g44010.1 // Bradi2g12960.1 // Bradi3g55440.6 // Bradi2g57410.1 // Bradi3g45930.3 // Bradi4g19720.1 // Bradi4g45010.1 // Bradi1g69420.2 // Bradi2g05670.1 // Bradi2g27150.1 // Bradi3g48670.1 // Bradi1g63080.1 // Bradi4g07910.1 // Bradi3g35820.1 // Bradi3g48880.1 // …
GO:0009116	P	nucleoside metabolic process	10	799	127	14791	0.17	1	// Bradi2g27150.1 // Bradi3g26890.1 // Bradi5g23840.1 // Bradi5g14910.1 // Bradi3g10140.2 // Bradi2g05670.1 // Bradi3g50540.1 // Bradi3g48670.1 // Bradi3g10140.4 // Bradi3g56270.1
GO:0042221	P	response to chemical	6	799	154	14791	0.83	1	// Bradi1g02370.1 // Bradi2g17260.2 // Bradi1g37410.1 // Bradi3g49320.1 // Bradi5g07150.1 // Bradi5g18830.1
GO:0009119	P	ribonucleoside metabolic process	6	799	112	14791	0.57	1	// Bradi3g50540.1 // Bradi3g26890.1 // Bradi5g23840.1 // Bradi2g05670.1 // Bradi2g27150.1 // Bradi3g56270.1
GO:0009056	P	catabolic process	13	799	237	14791	0.52	1	// Bradi2g27150.1 // Bradi2g01980.2 // Bradi5g26300.1 // Bradi2g00810.1 // Bradi4g14600.1 // Bradi3g50540.1 // Bradi2g15890.1 // Bradi4g14090.1 // Bradi5g13780.1 // Bradi2g01980.1 // Bradi2g05670.1 // Bradi3g44660.1 // Bradi5g24430.1
GO:1902578	P	single-organism localization	8	799	311	14791	0.99	1	// Bradi1g02370.1 // Bradi2g17260.2 // Bradi5g13640.2 // Bradi2g51400.1 // Bradi5g23840.1 // Bradi5g07150.1 // Bradi3g56270.1 // Bradi5g18830.1
GO:0008610	P	lipid biosynthetic process	8	799	176	14791	0.73	1	// Bradi3g28560.1 // Bradi5g20270.1 // Bradi2g17230.3 // Bradi1g44010.1 // Bradi1g76020.1 // Bradi1g44000.1 // Bradi1g72560.1 // Bradi5g16510.1
GO:0006996	P	organelle organization	8	799	225	14791	0.92	1	// Bradi2g19360.1 // Bradi5g19000.1 // Bradi1g05330.1 // Bradi5g14800.1 // Bradi3g36390.1 // Bradi1g11350.1 // Bradi3g54300.1 // Bradi1g55260.1
GO:0044238	P	primary metabolic process	283	799	5315	14791	0.63	1	// Bradi1g16560.1 // Bradi3g39690.1 // Bradi2g60340.1 // Bradi1g08550.2 // Bradi3g57950.1 // Bradi1g11530.1 // Bradi4g30110.1 // Bradi2g46920.1 // Bradi1g42460.1 // Bradi1g76020.1 // Bradi3g34810.1 // Bradi5g25860.1 // Bradi2g56990.1 // Bradi4g45010.1 // Bradi2g27150.1 // Bradi4g35650.1 // Bradi5g24430.1 // Bradi3g35820.1 // Bradi2g45450.1 // Bradi2g55380.1 // Bradi1g57100.1 // Bradi1g64240.1 // …
GO:0045454	P	cell redox homeostasis	10	799	104	14791	0.068	1	// Bradi3g46420.1 // Bradi4g05630.1 // Bradi1g14610.3 // Bradi3g57470.1 // Bradi4g05620.1 // Bradi3g57470.2 // Bradi2g12960.1 // Bradi2g16550.1 // Bradi3g46420.2 // Bradi1g28090.2
GO:0051276	P	chromosome organization	5	799	107	14791	0.69	1	// Bradi1g05330.1 // Bradi5g19000.1 // Bradi1g11350.1 // Bradi3g36390.1 // Bradi1g55260.1
GO:0019693	P	ribose phosphate metabolic process	9	799	119	14791	0.21	1	// Bradi3g50540.1 // Bradi3g26890.1 // Bradi1g32590.3 // Bradi1g32590.2 // Bradi1g32590.7 // Bradi5g23840.1 // Bradi2g05670.1 // Bradi2g27150.1 // Bradi3g56270.1
GO:1901657	P	glycosyl compound metabolic process	10	799	127	14791	0.17	1	// Bradi2g27150.1 // Bradi3g26890.1 // Bradi5g23840.1 // Bradi5g14910.1 // Bradi3g10140.2 // Bradi2g05670.1 // Bradi3g50540.1 // Bradi3g48670.1 // Bradi3g10140.4 // Bradi3g56270.1
GO:0006796	P	phosphate-containing compound metabolic process	94	799	1577	14791	0.18	1	// Bradi3g39690.1 // Bradi1g11530.1 // Bradi1g42460.1 // Bradi3g34810.1 // Bradi2g10000.1 // Bradi1g20160.1 // Bradi2g27150.1 // Bradi2g45450.1 // Bradi1g57100.1 // Bradi4g03220.1 // Bradi3g48000.2 // Bradi3g39670.1 // Bradi4g29930.1 // Bradi3g48000.4 // Bradi5g27430.1 // Bradi4g31430.1 // Bradi1g31290.1 // Bradi3g50540.1 // Bradi1g66950.2 // Bradi3g16730.1 // Bradi1g14200.1 // Bradi2g43110.1 // …
GO:0044085	P	cellular component biogenesis	9	799	175	14791	0.61	1	// Bradi5g19000.1 // Bradi4g43250.1 // Bradi1g05330.1 // Bradi3g36390.1 // Bradi1g11350.1 // Bradi1g33700.4 // Bradi1g55260.1 // Bradi1g33700.1 // Bradi1g33700.2
GO:0006793	P	phosphorus metabolic process	94	799	1580	14791	0.18	1	// Bradi3g39690.1 // Bradi1g11530.1 // Bradi1g42460.1 // Bradi3g34810.1 // Bradi2g10000.1 // Bradi1g20160.1 // Bradi2g27150.1 // Bradi2g45450.1 // Bradi1g57100.1 // Bradi4g03220.1 // Bradi3g48000.2 // Bradi3g39670.1 // Bradi4g29930.1 // Bradi3g48000.4 // Bradi5g27430.1 // Bradi4g31430.1 // Bradi1g31290.1 // Bradi3g50540.1 // Bradi1g66950.2 // Bradi3g16730.1 // Bradi1g14200.1 // Bradi2g43110.1 // …
GO:0006259	P	DNA metabolic process	6	799	227	14791	0.98	1	// Bradi3g61020.1 // Bradi2g01980.1 // Bradi4g11920.1 // Bradi2g01980.2 // Bradi4g32760.1 // Bradi5g24430.1
GO:0019362	P	pyridine nucleotide metabolic process	6	799	50	14791	0.066	1	// Bradi3g50540.1 // Bradi1g32590.3 // Bradi1g32590.2 // Bradi1g32590.7 // Bradi2g05670.1 // Bradi2g27150.1
GO:0009055	F	electron carrier activity	44	799	170	14791	1.5e-15	9.9e-13	// Bradi1g06160.1 // Bradi1g03060.1 // Bradi1g56030.1 // Bradi5g03890.1 // Bradi2g10960.1 // Bradi3g20030.1 // Bradi2g55490.1 // Bradi4g36620.1 // Bradi4g19720.1 // Bradi1g15190.1 // Bradi3g07690.1 // Bradi1g25480.1 // Bradi4g05630.1 // Bradi1g52740.1 // Bradi1g52740.2 // Bradi2g60920.1 // Bradi1g11170.1 // Bradi3g42180.1 // Bradi2g16550.1 // Bradi4g05000.2 // Bradi2g34900.1 // Bradi1g56070.1 // …
GO:0005215	F	transporter activity	80	799	720	14791	5.7e-09	1.9e-06	// Bradi2g54410.1 // Bradi1g02370.1 // Bradi2g27420.1 // Bradi3g26890.1 // Bradi5g18830.1 // Bradi2g22020.1 // Bradi4g39780.1 // Bradi3g34660.1 // Bradi1g62050.1 // Bradi1g14030.2 // Bradi1g23430.1 // Bradi1g74420.1 // Bradi2g51210.1 // Bradi5g20300.1 // Bradi3g28400.1 // Bradi5g07150.1 // Bradi2g31800.1 // Bradi3g56270.1 // Bradi5g11340.1 // Bradi5g22260.1 // Bradi1g11660.1 // Bradi4g14710.1 // …
GO:0046906	F	tetrapyrrole binding	54	799	452	14791	2.5e-07	5.5e-05	// Bradi2g38690.1 // Bradi1g03060.1 // Bradi1g56030.1 // Bradi5g27200.1 // Bradi5g03890.1 // Bradi2g38700.1 // Bradi1g59520.1 // Bradi2g55490.1 // Bradi2g09690.1 // Bradi1g15190.1 // Bradi3g41340.1 // Bradi3g07690.1 // Bradi3g42180.1 // Bradi1g63460.1 // Bradi2g48050.1 // Bradi4g26650.1 // Bradi3g30180.1 // Bradi1g26870.1 // Bradi4g05000.2 // Bradi5g12710.1 // Bradi3g20030.1 // Bradi1g59550.1 // …
GO:0020037	F	heme binding	52	799	438	14791	5e-07	8.3e-05	// Bradi2g38690.1 // Bradi1g03060.1 // Bradi5g27200.1 // Bradi5g03890.1 // Bradi2g38700.1 // Bradi1g59520.1 // Bradi2g55490.1 // Bradi2g09690.1 // Bradi1g15190.1 // Bradi3g41340.1 // Bradi3g07690.1 // Bradi3g42180.1 // Bradi1g63460.1 // Bradi2g48050.1 // Bradi4g26650.1 // Bradi3g30180.1 // Bradi1g26870.1 // Bradi4g05000.2 // Bradi5g12710.1 // Bradi3g20030.1 // Bradi1g59550.1 // Bradi2g60920.1 // …
GO:0004871	F	signal transducer activity	15	799	50	14791	7.3e-07	9.7e-05	// Bradi2g57420.1 // Bradi4g43090.2 // Bradi3g55440.5 // Bradi1g50940.1 // Bradi5g11350.1 // Bradi3g55440.6 // Bradi5g25860.1 // Bradi2g61000.1 // Bradi4g44320.1 // Bradi3g56550.1 // Bradi5g19560.1 // Bradi3g45930.3 // Bradi3g47620.1 // Bradi3g48880.1 // Bradi1g25320.1
GO:0016298	F	lipase activity	8	799	10	14791	1.3e-06	0.00014	// Bradi1g16560.1 // Bradi2g45300.1 // Bradi3g57950.1 // Bradi2g09060.1 // Bradi2g45270.1 // Bradi1g23080.1 // Bradi2g26660.1 // Bradi2g15750.1
GO:0052689	F	carboxylic ester hydrolase activity	14	799	52	14791	4.9e-06	0.00047	// Bradi5g19700.1 // Bradi1g23080.1 // Bradi3g57950.1 // Bradi3g30770.1 // Bradi3g17880.1 // Bradi2g45270.1 // Bradi2g09060.1 // Bradi2g00810.1 // Bradi2g26660.1 // Bradi1g60380.1 // Bradi2g09090.1 // Bradi2g15750.1 // Bradi2g45300.1 // Bradi2g44500.1
GO:0043565	F	sequence-specific DNA binding	34	799	263	14791	9.8e-06	0.00065	// Bradi3g60870.1 // Bradi1g22680.1 // Bradi1g05480.1 // Bradi3g08240.2 // Bradi1g12520.1 // Bradi4g40940.1 // Bradi1g61620.1 // Bradi2g53390.2 // Bradi2g59120.2 // Bradi4g35760.1 // Bradi2g43290.1 // Bradi4g33400.1 // Bradi2g48990.1 // Bradi3g52420.1 // Bradi3g21480.1 // Bradi2g23890.2 // Bradi3g26690.1 // Bradi1g43660.1 // Bradi1g30730.2 // Bradi4g31690.1 // Bradi4g02570.1 // Bradi1g23460.1 // …
GO:0003824	F	catalytic activity	414	799	6501	14791	8.3e-06	0.00065	// Bradi3g39690.1 // Bradi2g24420.1 // Bradi3g35840.1 // Bradi3g29130.1 // Bradi4g39160.1 // Bradi3g49560.1 // Bradi2g60920.1 // Bradi3g35820.1 // Bradi1g57100.1 // Bradi1g03250.2 // Bradi2g38100.1 // Bradi2g38100.3 // Bradi2g38100.4 // Bradi3g45250.1 // Bradi1g11670.1 // Bradi2g18790.1 // Bradi2g24050.1 // Bradi3g04670.1 // Bradi3g01470.1 // Bradi1g23080.1 // Bradi5g27430.1 // Bradi4g31430.1 // …
GO:0004601	F	peroxidase activity	26	799	171	14791	9e-06	0.00065	// Bradi2g38690.1 // Bradi5g27200.1 // Bradi3g10470.1 // Bradi2g38700.1 // Bradi1g59520.1 // Bradi2g09690.1 // Bradi3g41340.1 // Bradi2g48050.1 // Bradi5g12710.1 // Bradi1g26870.1 // Bradi3g55850.1 // Bradi1g59550.1 // Bradi2g40590.1 // Bradi4g32810.1 // Bradi3g32110.1 // Bradi2g04490.1 // Bradi3g01470.1 // Bradi1g17850.1 // Bradi1g63060.1 // Bradi2g38670.1 // Bradi1g20010.1 // Bradi5g27160.1 // …
GO:0016209	F	antioxidant activity	27	799	186	14791	1.3e-05	0.00067	// Bradi2g38690.1 // Bradi5g27200.1 // Bradi3g10470.1 // Bradi2g38700.1 // Bradi1g59520.1 // Bradi5g09650.1 // Bradi2g09690.1 // Bradi3g41340.1 // Bradi2g48050.1 // Bradi5g12710.1 // Bradi1g26870.1 // Bradi3g55850.1 // Bradi1g59550.1 // Bradi2g40590.1 // Bradi4g32810.1 // Bradi3g32110.1 // Bradi2g04490.1 // Bradi3g01470.1 // Bradi1g17850.1 // Bradi1g63060.1 // Bradi2g38670.1 // Bradi1g20010.1 // …
GO:0016491	F	oxidoreductase activity	106	799	1274	14791	1.3e-05	0.00067	// Bradi3g07010.1 // Bradi2g06670.1 // Bradi3g35840.1 // Bradi1g59520.1 // Bradi3g50200.1 // Bradi3g16940.1 // Bradi3g29130.1 // Bradi2g60920.1 // Bradi2g38100.1 // Bradi2g38100.3 // Bradi2g38100.4 // Bradi3g55850.1 // Bradi1g11670.1 // Bradi1g59550.1 // Bradi2g40590.1 // Bradi3g42230.1 // Bradi2g18790.1 // Bradi3g01470.1 // Bradi2g42840.1 // Bradi4g35890.1 // Bradi3g20030.1 // Bradi1g24910.1 // …
GO:0016684	F	oxidoreductase activity, acting on peroxide as acceptor	26	799	174	14791	1.2e-05	0.00067	// Bradi2g38690.1 // Bradi5g27200.1 // Bradi3g10470.1 // Bradi2g38700.1 // Bradi1g59520.1 // Bradi2g09690.1 // Bradi3g41340.1 // Bradi2g48050.1 // Bradi5g12710.1 // Bradi1g26870.1 // Bradi3g55850.1 // Bradi1g59550.1 // Bradi2g40590.1 // Bradi4g32810.1 // Bradi3g32110.1 // Bradi2g04490.1 // Bradi3g01470.1 // Bradi1g17850.1 // Bradi1g63060.1 // Bradi2g38670.1 // Bradi1g20010.1 // Bradi5g27160.1 // …
GO:0022832	F	voltage-gated channel activity	7	799	16	14791	0.00011	0.0048	// Bradi5g11340.1 // Bradi3g20070.1 // Bradi4g07880.1 // Bradi2g56640.1 // Bradi2g57080.1 // Bradi5g14780.1 // Bradi3g45940.1
GO:0005244	F	voltage-gated ion channel activity	7	799	16	14791	0.00011	0.0048	// Bradi5g11340.1 // Bradi3g20070.1 // Bradi4g07880.1 // Bradi2g56640.1 // Bradi2g57080.1 // Bradi5g14780.1 // Bradi3g45940.1
GO:0001071	F	nucleic acid binding transcription factor activity	46	799	478	14791	0.00026	0.01	// Bradi3g50630.1 // Bradi3g60870.1 // Bradi1g22680.1 // Bradi1g05480.1 // Bradi3g08240.2 // Bradi2g02720.1 // Bradi1g12520.1 // Bradi4g40940.1 // Bradi1g61620.1 // Bradi2g53390.2 // Bradi1g64240.1 // Bradi2g59120.2 // Bradi4g35760.1 // Bradi2g43290.1 // Bradi2g31480.1 // Bradi4g35650.1 // Bradi5g24110.1 // Bradi4g33400.1 // Bradi1g57970.1 // Bradi2g02710.1 // Bradi2g48990.1 // Bradi3g52420.1 // …
GO:0003700	F	transcription factor activity, sequence-specific DNA binding	46	799	478	14791	0.00026	0.01	// Bradi3g50630.1 // Bradi3g60870.1 // Bradi1g22680.1 // Bradi1g05480.1 // Bradi3g08240.2 // Bradi2g02720.1 // Bradi1g12520.1 // Bradi4g40940.1 // Bradi1g61620.1 // Bradi2g53390.2 // Bradi1g64240.1 // Bradi2g59120.2 // Bradi4g35760.1 // Bradi2g43290.1 // Bradi2g31480.1 // Bradi4g35650.1 // Bradi5g24110.1 // Bradi4g33400.1 // Bradi1g57970.1 // Bradi2g02710.1 // Bradi2g48990.1 // Bradi3g52420.1 // …
GO:0031072	F	heat shock protein binding	5	799	9	14791	0.00047	0.017	// Bradi2g43040.1 // Bradi1g64660.1 // Bradi3g16270.1 // Bradi3g52190.3 // Bradi2g19010.1
GO:0005247	F	voltage-gated chloride channel activity	5	799	10	14791	0.00068	0.022	// Bradi5g11340.1 // Bradi4g07880.1 // Bradi2g56640.1 // Bradi3g20070.1 // Bradi3g45940.1
GO:0005254	F	chloride channel activity	5	799	10	14791	0.00068	0.022	// Bradi5g11340.1 // Bradi4g07880.1 // Bradi2g56640.1 // Bradi3g20070.1 // Bradi3g45940.1
GO:0015108	F	chloride transmembrane transporter activity	5	799	10	14791	0.00068	0.022	// Bradi5g11340.1 // Bradi4g07880.1 // Bradi2g56640.1 // Bradi3g20070.1 // Bradi3g45940.1
GO:0004553	F	hydrolase activity, hydrolyzing O-glycosyl compounds	34	799	338	14791	0.0008	0.024	// Bradi2g57420.1 // Bradi1g08550.2 // Bradi1g37450.1 // Bradi2g39450.1 // Bradi2g18030.1 // Bradi3g36210.1 // Bradi4g35500.1 // Bradi2g14880.1 // Bradi1g35050.1 // Bradi2g27140.1 // Bradi2g18040.1 // Bradi1g09700.1 // Bradi2g19280.1 // Bradi4g34390.1 // Bradi1g17730.1 // Bradi3g10310.1 // Bradi3g44910.1 // Bradi1g53590.1 // Bradi1g33040.2 // Bradi1g33040.1 // Bradi3g26840.1 // Bradi2g18060.1 // …
GO:0005524	F	ATP binding	106	799	1438	14791	0.001	0.029	// Bradi3g39690.1 // Bradi2g37630.1 // Bradi2g46920.1 // Bradi1g42460.1 // Bradi3g34810.1 // Bradi2g56990.1 // Bradi1g20160.1 // Bradi2g27150.1 // Bradi2g45450.1 // Bradi1g57100.1 // Bradi4g03220.1 // Bradi3g56550.1 // Bradi3g53130.1 // Bradi3g39670.1 // Bradi4g29930.1 // Bradi5g27430.1 // Bradi4g31430.1 // Bradi1g31290.1 // Bradi1g66950.2 // Bradi4g40010.1 // Bradi1g57810.1 // Bradi1g14200.1 // …
GO:0022836	F	gated channel activity	8	799	35	14791	0.0013	0.037	// Bradi5g11340.1 // Bradi3g20070.1 // Bradi4g07880.1 // Bradi2g56640.1 // Bradi5g19560.1 // Bradi2g57080.1 // Bradi5g14780.1 // Bradi3g45940.1
GO:1901363	F	heterocyclic compound binding	266	799	4215	14791	0.0022	0.057	// Bradi4g28560.1 // Bradi3g39690.1 // Bradi2g37630.1 // Bradi1g36050.1 // Bradi3g35840.1 // Bradi1g42460.1 // Bradi3g34810.1 // Bradi2g24040.1 // Bradi4g06040.1 // Bradi1g46500.1 // Bradi3g29130.1 // Bradi2g56990.1 // Bradi1g20160.1 // Bradi2g27150.1 // Bradi4g40940.1 // Bradi5g24430.1 // Bradi2g60920.1 // Bradi1g05330.1 // Bradi2g45450.1 // Bradi1g57100.1 // Bradi1g24390.1 // Bradi4g35760.1 // …
GO:0097159	F	organic cyclic compound binding	266	799	4215	14791	0.0022	0.057	// Bradi4g28560.1 // Bradi3g39690.1 // Bradi2g37630.1 // Bradi1g36050.1 // Bradi3g35840.1 // Bradi1g42460.1 // Bradi3g34810.1 // Bradi2g24040.1 // Bradi4g06040.1 // Bradi1g46500.1 // Bradi3g29130.1 // Bradi2g56990.1 // Bradi1g20160.1 // Bradi2g27150.1 // Bradi4g40940.1 // Bradi5g24430.1 // Bradi2g60920.1 // Bradi1g05330.1 // Bradi2g45450.1 // Bradi1g57100.1 // Bradi1g24390.1 // Bradi4g35760.1 // …
GO:0045735	F	nutrient reservoir activity	6	799	22	14791	0.0025	0.062	// Bradi2g21010.1 // Bradi2g37470.2 // Bradi2g11050.1 // Bradi4g38560.1 // Bradi4g37310.1 // Bradi4g38550.1
GO:0005253	F	anion channel activity	5	799	16	14791	0.0036	0.074	// Bradi5g11340.1 // Bradi4g07880.1 // Bradi2g56640.1 // Bradi3g20070.1 // Bradi3g45940.1
GO:0016597	F	amino acid binding	6	799	24	14791	0.0037	0.074	// Bradi3g01850.1 // Bradi1g09860.1 // Bradi4g36880.1 // Bradi4g36880.2 // Bradi2g03830.1 // Bradi5g08340.1
GO:0016788	F	hydrolase activity, acting on ester bonds	38	799	429	14791	0.0033	0.074	// Bradi1g16560.1 // Bradi3g57950.1 // Bradi3g30770.1 // Bradi3g01100.1 // Bradi1g37500.1 // Bradi1g37530.1 // Bradi1g49010.1 // Bradi1g60380.1 // Bradi2g01980.1 // Bradi2g01980.2 // Bradi2g32540.3 // Bradi5g24430.1 // Bradi2g44500.1 // Bradi1g03250.2 // Bradi3g17880.1 // Bradi5g19700.1 // Bradi2g12340.1 // Bradi2g32540.1 // Bradi2g48760.1 // Bradi1g12350.1 // Bradi2g09060.1 // Bradi4g39160.1 // …
GO:0008308	F	voltage-gated anion channel activity	5	799	16	14791	0.0036	0.074	// Bradi5g11340.1 // Bradi4g07880.1 // Bradi2g56640.1 // Bradi3g20070.1 // Bradi3g45940.1
GO:0016798	F	hydrolase activity, acting on glycosyl bonds	34	799	371	14791	0.0033	0.074	// Bradi2g57420.1 // Bradi1g08550.2 // Bradi1g37450.1 // Bradi2g39450.1 // Bradi2g18030.1 // Bradi3g36210.1 // Bradi4g35500.1 // Bradi2g14880.1 // Bradi1g35050.1 // Bradi2g27140.1 // Bradi2g18040.1 // Bradi1g09700.1 // Bradi2g19280.1 // Bradi4g34390.1 // Bradi1g17730.1 // Bradi3g10310.1 // Bradi3g44910.1 // Bradi1g53590.1 // Bradi1g33040.2 // Bradi1g33040.1 // Bradi3g26840.1 // Bradi2g18060.1 // …
GO:0031406	F	carboxylic acid binding	6	799	24	14791	0.0037	0.074	// Bradi3g01850.1 // Bradi1g09860.1 // Bradi4g36880.1 // Bradi4g36880.2 // Bradi2g03830.1 // Bradi5g08340.1
GO:0015075	F	ion transmembrane transporter activity	26	799	265	14791	0.0042	0.083	// Bradi2g54410.1 // Bradi3g26890.1 // Bradi2g22020.1 // Bradi2g51210.1 // Bradi3g56270.1 // Bradi5g11340.1 // Bradi1g11170.1 // Bradi4g07880.1 // Bradi2g56210.1 // Bradi4g31330.1 // Bradi3g32730.1 // Bradi1g24190.1 // Bradi3g20070.1 // Bradi3g57420.1 // Bradi2g04020.1 // Bradi2g56640.1 // Bradi5g19560.1 // Bradi2g57080.1 // Bradi5g14780.1 // Bradi1g67620.1 // Bradi2g20660.1 // Bradi3g37850.1 // …
GO:0046873	F	metal ion transmembrane transporter activity	10	799	67	14791	0.0058	0.096	// Bradi1g67620.1 // Bradi3g37850.1 // Bradi2g04020.1 // Bradi2g56210.1 // Bradi2g51210.1 // Bradi2g57080.1 // Bradi5g14780.1 // Bradi1g17830.1 // Bradi4g31330.1 // Bradi1g24190.1
GO:0022891	F	substrate-specific transmembrane transporter activity	28	799	299	14791	0.0055	0.096	// Bradi2g54410.1 // Bradi3g26890.1 // Bradi2g22020.1 // Bradi2g51210.1 // Bradi3g20070.1 // Bradi3g56270.1 // Bradi5g11340.1 // Bradi1g11170.1 // Bradi4g07880.1 // Bradi1g24960.2 // Bradi2g56210.1 // Bradi4g31330.1 // Bradi3g32730.1 // Bradi1g24190.1 // Bradi3g17700.1 // Bradi3g57420.1 // Bradi2g04020.1 // Bradi2g56640.1 // Bradi5g19560.1 // Bradi2g57080.1 // Bradi5g14780.1 // Bradi1g67620.1 // …
GO:0005216	F	ion channel activity	9	799	56	14791	0.0057	0.096	// Bradi5g11340.1 // Bradi3g20070.1 // Bradi2g20660.1 // Bradi4g07880.1 // Bradi2g56640.1 // Bradi5g19560.1 // Bradi2g57080.1 // Bradi5g14780.1 // Bradi3g45940.1
GO:0015267	F	channel activity	9	799	56	14791	0.0057	0.096	// Bradi5g11340.1 // Bradi3g20070.1 // Bradi2g20660.1 // Bradi4g07880.1 // Bradi2g56640.1 // Bradi5g19560.1 // Bradi2g57080.1 // Bradi5g14780.1 // Bradi3g45940.1
GO:0022838	F	substrate-specific channel activity	9	799	56	14791	0.0057	0.096	// Bradi5g11340.1 // Bradi3g20070.1 // Bradi2g20660.1 // Bradi4g07880.1 // Bradi2g56640.1 // Bradi5g19560.1 // Bradi2g57080.1 // Bradi5g14780.1 // Bradi3g45940.1
GO:0022803	F	passive transmembrane transporter activity	9	799	56	14791	0.0057	0.096	// Bradi5g11340.1 // Bradi3g20070.1 // Bradi2g20660.1 // Bradi4g07880.1 // Bradi2g56640.1 // Bradi5g19560.1 // Bradi2g57080.1 // Bradi5g14780.1 // Bradi3g45940.1
GO:0035639	F	purine ribonucleoside triphosphate binding	109	799	1608	14791	0.01	0.16	// Bradi3g39690.1 // Bradi2g37630.1 // Bradi2g46920.1 // Bradi1g42460.1 // Bradi3g34810.1 // Bradi2g56990.1 // Bradi1g20160.1 // Bradi2g27150.1 // Bradi2g45450.1 // Bradi1g57100.1 // Bradi4g03220.1 // Bradi3g56550.1 // Bradi4g06730.1 // Bradi3g53130.1 // Bradi3g39670.1 // Bradi4g29930.1 // Bradi5g27430.1 // Bradi4g31430.1 // Bradi1g31290.1 // Bradi1g66950.2 // Bradi4g40010.1 // Bradi1g57810.1 // …
GO:0030599	F	pectinesterase activity	6	799	31	14791	0.011	0.17	// Bradi5g19700.1 // Bradi3g30770.1 // Bradi3g17880.1 // Bradi1g60380.1 // Bradi2g09090.1 // Bradi2g44500.1
GO:0008509	F	anion transmembrane transporter activity	6	799	36	14791	0.019	0.3	// Bradi5g11340.1 // Bradi3g20070.1 // Bradi4g07880.1 // Bradi2g56640.1 // Bradi3g32730.1 // Bradi3g45940.1
GO:0022892	F	substrate-specific transporter activity	28	799	336	14791	0.021	0.32	// Bradi2g54410.1 // Bradi3g26890.1 // Bradi2g22020.1 // Bradi2g51210.1 // Bradi3g20070.1 // Bradi3g56270.1 // Bradi5g11340.1 // Bradi1g11170.1 // Bradi4g07880.1 // Bradi1g24960.2 // Bradi2g56210.1 // Bradi4g31330.1 // Bradi3g32730.1 // Bradi1g24190.1 // Bradi3g17700.1 // Bradi3g57420.1 // Bradi2g04020.1 // Bradi2g56640.1 // Bradi5g19560.1 // Bradi2g57080.1 // Bradi5g14780.1 // Bradi1g67620.1 // …
GO:0015103	F	inorganic anion transmembrane transporter activity	5	799	30	14791	0.032	0.47	// Bradi5g11340.1 // Bradi4g07880.1 // Bradi2g56640.1 // Bradi3g20070.1 // Bradi3g45940.1
GO:0016301	F	kinase activity	88	799	1332	14791	0.034	0.49	// Bradi3g39690.1 // Bradi1g11530.1 // Bradi1g42460.1 // Bradi3g34810.1 // Bradi2g10000.1 // Bradi1g20160.1 // Bradi2g27150.1 // Bradi2g45450.1 // Bradi1g57100.1 // Bradi4g03220.1 // Bradi3g56550.1 // Bradi2g57420.1 // Bradi3g39670.1 // Bradi4g29930.1 // Bradi5g27430.1 // Bradi4g31430.1 // Bradi1g31290.1 // Bradi3g50540.1 // Bradi1g66950.2 // Bradi3g16730.1 // Bradi1g14200.1 // Bradi2g43110.1 // …
GO:0008324	F	cation transmembrane transporter activity	17	799	189	14791	0.036	0.51	// Bradi2g54410.1 // Bradi1g67620.1 // Bradi2g22020.1 // Bradi3g57420.1 // Bradi3g37850.1 // Bradi2g04020.1 // Bradi2g38330.2 // Bradi1g11170.1 // Bradi2g56210.1 // Bradi5g23840.1 // Bradi2g51210.1 // Bradi2g57080.1 // Bradi5g14780.1 // Bradi1g17830.1 // Bradi4g31330.1 // Bradi1g24190.1 // Bradi3g56270.1
GO:0016787	F	hydrolase activity	125	799	1989	14791	0.045	0.62	// Bradi1g16560.1 // Bradi2g37630.1 // Bradi1g08550.2 // Bradi3g57950.1 // Bradi2g24420.1 // Bradi1g17780.1 // Bradi2g50480.1 // Bradi1g60380.1 // Bradi4g39160.1 // Bradi5g24430.1 // Bradi2g50850.1 // Bradi1g09700.1 // Bradi1g03250.2 // Bradi4g06730.1 // Bradi3g28630.1 // Bradi3g53130.1 // Bradi3g45230.1 // Bradi2g57420.1 // Bradi3g04670.1 // Bradi1g23080.1 // Bradi4g10460.1 // Bradi1g33810.1 // …
GO:0022890	F	inorganic cation transmembrane transporter activity	14	799	153	14791	0.048	0.65	// Bradi1g67620.1 // Bradi2g22020.1 // Bradi3g37850.1 // Bradi2g04020.1 // Bradi1g11170.1 // Bradi2g56210.1 // Bradi5g23840.1 // Bradi2g51210.1 // Bradi2g57080.1 // Bradi5g14780.1 // Bradi1g17830.1 // Bradi4g31330.1 // Bradi1g24190.1 // Bradi3g56270.1
GO:0004672	F	protein kinase activity	79	799	1214	14791	0.056	0.75	// Bradi3g39690.1 // Bradi3g01850.1 // Bradi3g27580.1 // Bradi3g04060.1 // Bradi1g19290.1 // Bradi2g10000.1 // Bradi1g42460.1 // Bradi3g34810.1 // Bradi2g08750.1 // Bradi4g40300.1 // Bradi2g04330.1 // Bradi2g57410.1 // Bradi4g36880.2 // Bradi2g56990.1 // Bradi1g20160.1 // Bradi2g38090.1 // Bradi1g63080.1 // Bradi1g33440.1 // Bradi1g22540.1 // Bradi1g69400.1 // Bradi2g45450.1 // Bradi1g74540.1 // …
GO:0004867	F	serine-type endopeptidase inhibitor activity	5	799	39	14791	0.073	0.93	// Bradi2g39280.1 // Bradi2g39270.1 // Bradi5g16180.1 // Bradi5g16780.1 // Bradi2g39260.1
GO:0004519	F	endonuclease activity	5	799	39	14791	0.073	0.93	// Bradi2g01980.1 // Bradi2g57620.1 // Bradi2g01980.2 // Bradi3g37130.2 // Bradi5g24430.1
GO:0004252	F	serine-type endopeptidase activity	6	799	94	14791	0.41	1	// Bradi3g07280.1 // Bradi4g31180.2 // Bradi3g04670.1 // Bradi3g51070.1 // Bradi3g04690.1 // Bradi4g01490.2
GO:0043169	F	cation binding	76	799	1601	14791	0.89	1	// Bradi1g06160.1 // Bradi1g11680.1 // Bradi3g07010.1 // Bradi2g42550.1 // Bradi1g36050.1 // Bradi1g35030.1 // Bradi2g05750.1 // Bradi2g10960.1 // Bradi1g10140.1 // Bradi3g37890.1 // Bradi3g41500.1 // Bradi3g36240.1 // Bradi3g08240.2 // Bradi4g32480.1 // Bradi1g77170.1 // Bradi3g06940.1 // Bradi1g35050.1 // Bradi3g12490.1 // Bradi1g25480.1 // Bradi5g17080.1 // Bradi1g32640.1 // Bradi5g04560.1 // …
GO:0042578	F	phosphoric ester hydrolase activity	6	799	155	14791	0.84	1	// Bradi1g16560.1 // Bradi1g37500.1 // Bradi1g37530.1 // Bradi2g24090.2 // Bradi1g71690.2 // Bradi1g12140.1
GO:0070011	F	peptidase activity, acting on L-amino acid peptides	25	799	516	14791	0.73	1	// Bradi4g31180.2 // Bradi3g04690.1 // Bradi2g50480.1 // Bradi3g43290.1 // Bradi2g37180.4 // Bradi2g08300.1 // Bradi2g16160.1 // Bradi3g51070.1 // Bradi3g56700.1 // Bradi1g60800.1 // Bradi3g28630.1 // Bradi3g04670.1 // Bradi3g21560.1 // Bradi3g21560.2 // Bradi4g30110.1 // Bradi4g13280.1 // Bradi4g28760.1 // Bradi4g01490.2 // Bradi5g11830.1 // Bradi1g33530.1 // Bradi3g07280.1 // Bradi1g78530.1 // …
GO:0008236	F	serine-type peptidase activity	9	799	187	14791	0.68	1	// Bradi3g07280.1 // Bradi4g31180.2 // Bradi3g04670.1 // Bradi3g51070.1 // Bradi3g21560.1 // Bradi3g04690.1 // Bradi4g01490.2 // Bradi2g37180.4 // Bradi3g21560.2
GO:0098772	F	molecular function regulator	13	799	214	14791	0.38	1	// Bradi2g39280.1 // Bradi5g16180.1 // Bradi2g50490.1 // Bradi3g30770.1 // Bradi3g48000.2 // Bradi2g39270.1 // Bradi3g48000.4 // Bradi1g60380.1 // Bradi2g09090.1 // Bradi2g23550.1 // Bradi5g19700.1 // Bradi5g16780.1 // Bradi2g39260.1
GO:0016741	F	transferase activity, transferring one-carbon groups	10	799	224	14791	0.77	1	// Bradi1g47030.1 // Bradi1g06780.1 // Bradi1g48370.2 // Bradi3g35630.1 // Bradi5g25900.1 // Bradi1g76020.1 // Bradi1g49130.1 // Bradi2g51410.1 // Bradi3g26680.1 // Bradi3g39410.1
GO:0016746	F	transferase activity, transferring acyl groups	15	799	259	14791	0.43	1	// Bradi2g61740.1 // Bradi3g28560.1 // Bradi2g04980.1 // Bradi5g21110.1 // Bradi4g30530.1 // Bradi5g15600.1 // Bradi2g23740.1 // Bradi1g51400.1 // Bradi1g12370.1 // Bradi2g36670.1 // Bradi4g21930.1 // Bradi4g06550.1 // Bradi1g72230.1 // Bradi1g70820.1 // Bradi1g36990.1
GO:0016747	F	transferase activity, transferring acyl groups other than amino-acyl groups	15	799	216	14791	0.21	1	// Bradi2g61740.1 // Bradi3g28560.1 // Bradi2g04980.1 // Bradi5g21110.1 // Bradi4g30530.1 // Bradi5g15600.1 // Bradi2g23740.1 // Bradi1g51400.1 // Bradi1g12370.1 // Bradi2g36670.1 // Bradi4g21930.1 // Bradi4g06550.1 // Bradi1g72230.1 // Bradi1g70820.1 // Bradi1g36990.1
GO:0032549	F	ribonucleoside binding	109	799	1925	14791	0.32	1	// Bradi3g39690.1 // Bradi2g37630.1 // Bradi2g46920.1 // Bradi1g42460.1 // Bradi3g34810.1 // Bradi2g56990.1 // Bradi1g20160.1 // Bradi2g27150.1 // Bradi2g45450.1 // Bradi1g57100.1 // Bradi4g03220.1 // Bradi3g56550.1 // Bradi4g06730.1 // Bradi3g53130.1 // Bradi3g39670.1 // Bradi4g29930.1 // Bradi5g27430.1 // Bradi4g31430.1 // Bradi1g31290.1 // Bradi1g66950.2 // Bradi4g40010.1 // Bradi1g57810.1 // …
GO:0046872	F	metal ion binding	76	799	1594	14791	0.88	1	// Bradi1g06160.1 // Bradi1g11680.1 // Bradi3g07010.1 // Bradi2g42550.1 // Bradi1g36050.1 // Bradi1g35030.1 // Bradi2g05750.1 // Bradi2g10960.1 // Bradi1g10140.1 // Bradi3g37890.1 // Bradi3g41500.1 // Bradi3g36240.1 // Bradi3g08240.2 // Bradi4g32480.1 // Bradi1g77170.1 // Bradi3g06940.1 // Bradi1g35050.1 // Bradi3g12490.1 // Bradi1g25480.1 // Bradi5g17080.1 // Bradi1g32640.1 // Bradi5g04560.1 // …
GO:0097367	F	carbohydrate derivative binding	110	799	1966	14791	0.37	1	// Bradi3g39690.1 // Bradi2g37630.1 // Bradi2g46920.1 // Bradi1g42460.1 // Bradi3g34810.1 // Bradi2g56990.1 // Bradi1g20160.1 // Bradi2g27150.1 // Bradi2g45450.1 // Bradi1g57100.1 // Bradi4g03220.1 // Bradi3g56550.1 // Bradi4g06730.1 // Bradi3g53130.1 // Bradi3g39670.1 // Bradi4g29930.1 // Bradi5g27430.1 // Bradi4g31430.1 // Bradi1g31290.1 // Bradi1g66950.2 // Bradi4g40010.1 // Bradi1g57810.1 // …
GO:0017171	F	serine hydrolase activity	9	799	187	14791	0.68	1	// Bradi3g07280.1 // Bradi4g31180.2 // Bradi3g04670.1 // Bradi3g51070.1 // Bradi3g21560.1 // Bradi3g04690.1 // Bradi4g01490.2 // Bradi2g37180.4 // Bradi3g21560.2
GO:0016818	F	hydrolase activity, acting on acid anhydrides, in phosphorus-containing anhydrides	14	799	420	14791	0.98	1	// Bradi4g16020.2 // Bradi2g37630.1 // Bradi3g26890.1 // Bradi2g50470.1 // Bradi2g26560.1 // Bradi4g38350.1 // Bradi4g02000.2 // Bradi2g57900.1 // Bradi1g75830.1 // Bradi4g06730.1 // Bradi2g32300.1 // Bradi3g53130.1 // Bradi4g00650.1 // Bradi1g18920.1
GO:0016757	F	transferase activity, transferring glycosyl groups	23	799	467	14791	0.7	1	// Bradi3g38930.1 // Bradi1g37050.1 // Bradi3g49560.1 // Bradi1g10280.1 // Bradi5g21170.1 // Bradi1g09700.1 // Bradi2g43790.1 // Bradi4g41410.1 // Bradi3g58700.1 // Bradi3g07770.1 // Bradi5g12290.1 // Bradi1g46850.1 // Bradi1g64570.1 // Bradi5g21180.1 // Bradi2g40460.1 // Bradi4g26560.1 // Bradi2g33940.1 // Bradi4g28210.1 // Bradi1g33810.1 // Bradi1g18820.1 // Bradi5g11950.1 // Bradi1g08150.1 // …
GO:0016887	F	ATPase activity	10	799	230	14791	0.79	1	// Bradi4g16020.2 // Bradi2g37630.1 // Bradi3g26890.1 // Bradi2g57900.1 // Bradi2g26560.1 // Bradi4g02000.2 // Bradi1g75830.1 // Bradi3g53130.1 // Bradi4g00650.1 // Bradi1g18920.1
GO:0003677	F	DNA binding	66	799	1105	14791	0.22	1	// Bradi4g28560.1 // Bradi5g20340.1 // Bradi1g36050.1 // Bradi3g60870.1 // Bradi1g24390.1 // Bradi1g03710.1 // Bradi1g05480.1 // Bradi1g21900.1 // Bradi1g23460.1 // Bradi4g06040.1 // Bradi1g12520.1 // Bradi4g40940.1 // Bradi1g61620.1 // Bradi2g53390.2 // Bradi1g71280.2 // Bradi2g59120.2 // Bradi4g35760.1 // Bradi1g22680.1 // Bradi2g43290.1 // Bradi1g66200.1 // Bradi1g05330.1 // Bradi4g37340.1 // …
GO:0008168	F	methyltransferase activity	10	799	215	14791	0.72	1	// Bradi1g47030.1 // Bradi1g06780.1 // Bradi1g48370.2 // Bradi3g35630.1 // Bradi5g25900.1 // Bradi1g76020.1 // Bradi1g49130.1 // Bradi2g51410.1 // Bradi3g26680.1 // Bradi3g39410.1
GO:0042623	F	ATPase activity, coupled	6	799	122	14791	0.65	1	// Bradi3g26890.1 // Bradi4g02000.2 // Bradi1g75830.1 // Bradi2g57900.1 // Bradi4g00650.1 // Bradi1g18920.1
GO:0017076	F	purine nucleotide binding	109	799	1924	14791	0.32	1	// Bradi3g39690.1 // Bradi2g37630.1 // Bradi2g46920.1 // Bradi1g42460.1 // Bradi3g34810.1 // Bradi2g56990.1 // Bradi1g20160.1 // Bradi2g27150.1 // Bradi2g45450.1 // Bradi1g57100.1 // Bradi4g03220.1 // Bradi3g56550.1 // Bradi4g06730.1 // Bradi3g53130.1 // Bradi3g39670.1 // Bradi4g29930.1 // Bradi5g27430.1 // Bradi4g31430.1 // Bradi1g31290.1 // Bradi1g66950.2 // Bradi4g40010.1 // Bradi1g57810.1 // …
GO:0030234	F	enzyme regulator activity	11	799	194	14791	0.48	1	// Bradi2g39280.1 // Bradi5g16180.1 // Bradi3g30770.1 // Bradi3g48000.2 // Bradi2g39270.1 // Bradi3g48000.4 // Bradi1g60380.1 // Bradi2g09090.1 // Bradi5g19700.1 // Bradi5g16780.1 // Bradi2g39260.1
GO:0061134	F	peptidase regulator activity	5	799	72	14791	0.36	1	// Bradi2g39280.1 // Bradi2g39270.1 // Bradi5g16180.1 // Bradi5g16780.1 // Bradi2g39260.1
GO:0004518	F	nuclease activity	6	799	89	14791	0.36	1	// Bradi1g20350.1 // Bradi2g57620.1 // Bradi2g01980.1 // Bradi3g37130.2 // Bradi2g01980.2 // Bradi5g24430.1
GO:0016758	F	transferase activity, transferring hexosyl groups	22	799	395	14791	0.48	1	// Bradi3g38930.1 // Bradi1g37050.1 // Bradi3g49560.1 // Bradi1g10280.1 // Bradi5g21170.1 // Bradi1g09700.1 // Bradi2g43790.1 // Bradi4g41410.1 // Bradi3g58700.1 // Bradi3g07770.1 // Bradi1g46850.1 // Bradi1g64570.1 // Bradi5g21180.1 // Bradi2g40460.1 // Bradi4g26560.1 // Bradi2g33940.1 // Bradi4g28210.1 // Bradi1g33810.1 // Bradi1g18820.1 // Bradi5g11950.1 // Bradi1g08150.1 // Bradi4g35350.1
GO:0051540	F	metal cluster binding	6	799	70	14791	0.19	1	// Bradi1g06160.1 // Bradi2g19010.1 // Bradi2g38670.1 // Bradi1g33700.4 // Bradi1g33700.1 // Bradi1g33700.2
GO:0016772	F	transferase activity, transferring phosphorus-containing groups	91	799	1525	14791	0.18	1	// Bradi3g39690.1 // Bradi1g11530.1 // Bradi1g42460.1 // Bradi3g34810.1 // Bradi2g10000.1 // Bradi1g20160.1 // Bradi2g27150.1 // Bradi2g45450.1 // Bradi1g57100.1 // Bradi4g03220.1 // Bradi3g56550.1 // Bradi2g57420.1 // Bradi3g39670.1 // Bradi4g29930.1 // Bradi5g27430.1 // Bradi4g31430.1 // Bradi1g31290.1 // Bradi3g50540.1 // Bradi1g66950.2 // Bradi3g16730.1 // Bradi1g14200.1 // Bradi5g03410.1 // …
GO:0016817	F	hydrolase activity, acting on acid anhydrides	14	799	436	14791	0.99	1	// Bradi4g16020.2 // Bradi2g37630.1 // Bradi3g26890.1 // Bradi2g50470.1 // Bradi2g26560.1 // Bradi4g38350.1 // Bradi4g02000.2 // Bradi2g57900.1 // Bradi1g75830.1 // Bradi4g06730.1 // Bradi2g32300.1 // Bradi3g53130.1 // Bradi4g00650.1 // Bradi1g18920.1
GO:0015077	F	monovalent inorganic cation transmembrane transporter activity	8	799	114	14791	0.29	1	// Bradi2g22020.1 // Bradi3g37850.1 // Bradi1g11170.1 // Bradi5g23840.1 // Bradi2g57080.1 // Bradi5g14780.1 // Bradi1g17830.1 // Bradi3g56270.1
GO:0032559	F	adenyl ribonucleotide binding	106	799	1744	14791	0.12	1	// Bradi3g39690.1 // Bradi2g37630.1 // Bradi2g46920.1 // Bradi1g42460.1 // Bradi3g34810.1 // Bradi2g56990.1 // Bradi1g20160.1 // Bradi2g27150.1 // Bradi2g45450.1 // Bradi1g57100.1 // Bradi4g03220.1 // Bradi3g56550.1 // Bradi3g53130.1 // Bradi3g39670.1 // Bradi4g29930.1 // Bradi5g27430.1 // Bradi4g31430.1 // Bradi1g31290.1 // Bradi1g66950.2 // Bradi4g40010.1 // Bradi1g57810.1 // Bradi1g14200.1 // …
GO:0032555	F	purine ribonucleotide binding	109	799	1914	14791	0.3	1	// Bradi3g39690.1 // Bradi2g37630.1 // Bradi2g46920.1 // Bradi1g42460.1 // Bradi3g34810.1 // Bradi2g56990.1 // Bradi1g20160.1 // Bradi2g27150.1 // Bradi2g45450.1 // Bradi1g57100.1 // Bradi4g03220.1 // Bradi3g56550.1 // Bradi4g06730.1 // Bradi3g53130.1 // Bradi3g39670.1 // Bradi4g29930.1 // Bradi5g27430.1 // Bradi4g31430.1 // Bradi1g31290.1 // Bradi1g66950.2 // Bradi4g40010.1 // Bradi1g57810.1 // …
GO:0046983	F	protein dimerization activity	7	799	257	14791	0.98	1	// Bradi1g63170.1 // Bradi3g60870.1 // Bradi2g23890.2 // Bradi1g05480.1 // Bradi1g43660.1 // Bradi4g02570.1 // Bradi2g06320.1
GO:0032550	F	purine ribonucleoside binding	109	799	1914	14791	0.3	1	// Bradi3g39690.1 // Bradi2g37630.1 // Bradi2g46920.1 // Bradi1g42460.1 // Bradi3g34810.1 // Bradi2g56990.1 // Bradi1g20160.1 // Bradi2g27150.1 // Bradi2g45450.1 // Bradi1g57100.1 // Bradi4g03220.1 // Bradi3g56550.1 // Bradi4g06730.1 // Bradi3g53130.1 // Bradi3g39670.1 // Bradi4g29930.1 // Bradi5g27430.1 // Bradi4g31430.1 // Bradi1g31290.1 // Bradi1g66950.2 // Bradi4g40010.1 // Bradi1g57810.1 // …
GO:0032553	F	ribonucleotide binding	110	799	1933	14791	0.3	1	// Bradi3g39690.1 // Bradi2g37630.1 // Bradi2g46920.1 // Bradi1g42460.1 // Bradi3g34810.1 // Bradi2g56990.1 // Bradi1g20160.1 // Bradi2g27150.1 // Bradi2g45450.1 // Bradi1g57100.1 // Bradi4g03220.1 // Bradi3g56550.1 // Bradi4g06730.1 // Bradi3g53130.1 // Bradi3g39670.1 // Bradi4g29930.1 // Bradi5g27430.1 // Bradi4g31430.1 // Bradi1g31290.1 // Bradi1g66950.2 // Bradi4g40010.1 // Bradi1g57810.1 // …
GO:0043168	F	anion binding	8	799	102	14791	0.2	1	// Bradi3g01850.1 // Bradi1g09860.1 // Bradi1g73120.1 // Bradi4g36880.1 // Bradi4g36880.2 // Bradi4g32620.1 // Bradi2g03830.1 // Bradi5g08340.1
GO:0004857	F	enzyme inhibitor activity	11	799	141	14791	0.16	1	// Bradi2g39280.1 // Bradi5g16180.1 // Bradi3g30770.1 // Bradi3g48000.2 // Bradi2g39270.1 // Bradi3g48000.4 // Bradi1g60380.1 // Bradi2g09090.1 // Bradi5g19700.1 // Bradi5g16780.1 // Bradi2g39260.1
GO:0000166	F	nucleotide binding	115	799	2132	14791	0.52	1	// Bradi3g39690.1 // Bradi2g37630.1 // Bradi2g46920.1 // Bradi1g42460.1 // Bradi3g34810.1 // Bradi1g46500.1 // Bradi3g29130.1 // Bradi2g56990.1 // Bradi1g20160.1 // Bradi2g27150.1 // Bradi2g45450.1 // Bradi1g57100.1 // Bradi4g03220.1 // Bradi3g56550.1 // Bradi4g06730.1 // Bradi3g53130.1 // Bradi3g39670.1 // Bradi4g29930.1 // Bradi5g27430.1 // Bradi4g31430.1 // Bradi1g31290.1 // Bradi1g66950.2 // …
GO:0019787	F	ubiquitin-like protein transferase activity	7	799	109	14791	0.38	1	// Bradi2g24050.1 // Bradi3g08150.1 // Bradi5g27660.1 // Bradi4g27530.3 // Bradi4g29360.1 // Bradi3g45250.1 // Bradi3g49600.1
GO:0016874	F	ligase activity	6	799	127	14791	0.68	1	// Bradi5g24550.1 // Bradi1g30700.1 // Bradi2g45390.2 // Bradi4g45010.1 // Bradi1g01460.1 // Bradi4g02380.2
GO:0016740	F	transferase activity	152	799	2654	14791	0.23	1	// Bradi3g39690.1 // Bradi1g37050.1 // Bradi5g21110.1 // Bradi1g11530.1 // Bradi3g35630.1 // Bradi1g42460.1 // Bradi1g76020.1 // Bradi3g34810.1 // Bradi2g56990.1 // Bradi1g48370.2 // Bradi3g49560.1 // Bradi1g10280.1 // Bradi5g21170.1 // Bradi2g45450.1 // Bradi3g50540.1 // Bradi1g57100.1 // Bradi1g09700.1 // Bradi4g41410.1 // Bradi3g58700.1 // Bradi4g03220.1 // Bradi3g56550.1 // Bradi4g35350.1 // …
GO:0030414	F	peptidase inhibitor activity	5	799	72	14791	0.36	1	// Bradi2g39280.1 // Bradi2g39270.1 // Bradi5g16180.1 // Bradi5g16780.1 // Bradi2g39260.1
GO:0005507	F	copper ion binding	6	799	56	14791	0.097	1	// Bradi1g25480.1 // Bradi1g32640.1 // Bradi2g10960.1 // Bradi4g36620.1 // Bradi1g24910.1 // Bradi3g16940.1
GO:0015297	F	antiporter activity	5	799	83	14791	0.47	1	// Bradi2g22020.1 // Bradi1g02370.1 // Bradi5g07150.1 // Bradi2g17260.2 // Bradi5g18830.1
GO:0015291	F	secondary active transmembrane transporter activity	5	799	104	14791	0.66	1	// Bradi2g22020.1 // Bradi1g02370.1 // Bradi5g07150.1 // Bradi2g17260.2 // Bradi5g18830.1
GO:0004866	F	endopeptidase inhibitor activity	5	799	72	14791	0.36	1	// Bradi2g39280.1 // Bradi2g39270.1 // Bradi5g16180.1 // Bradi5g16780.1 // Bradi2g39260.1
GO:0016853	F	isomerase activity	6	799	126	14791	0.68	1	// Bradi2g00950.1 // Bradi5g20770.1 // Bradi1g18900.1 // Bradi5g12280.1 // Bradi2g23750.1 // Bradi1g08680.1
GO:0030554	F	adenyl nucleotide binding	106	799	1748	14791	0.12	1	// Bradi3g39690.1 // Bradi2g37630.1 // Bradi2g46920.1 // Bradi1g42460.1 // Bradi3g34810.1 // Bradi2g56990.1 // Bradi1g20160.1 // Bradi2g27150.1 // Bradi2g45450.1 // Bradi1g57100.1 // Bradi4g03220.1 // Bradi3g56550.1 // Bradi3g53130.1 // Bradi3g39670.1 // Bradi4g29930.1 // Bradi5g27430.1 // Bradi4g31430.1 // Bradi1g31290.1 // Bradi1g66950.2 // Bradi4g40010.1 // Bradi1g57810.1 // Bradi1g14200.1 // …
GO:0004842	F	ubiquitin-protein transferase activity	5	799	103	14791	0.65	1	// Bradi3g08150.1 // Bradi5g27660.1 // Bradi2g24050.1 // Bradi4g29360.1 // Bradi3g45250.1
GO:0016773	F	phosphotransferase activity, alcohol group as acceptor	83	799	1329	14791	0.1	1	// Bradi3g39690.1 // Bradi3g01850.1 // Bradi3g27580.1 // Bradi1g11530.1 // Bradi3g04060.1 // Bradi1g19290.1 // Bradi2g10000.1 // Bradi1g42460.1 // Bradi3g34810.1 // Bradi2g08750.1 // Bradi4g40300.1 // Bradi2g04330.1 // Bradi2g57410.1 // Bradi4g36880.2 // Bradi2g56990.1 // Bradi1g20160.1 // Bradi2g38090.1 // Bradi2g27150.1 // Bradi2g05670.1 // Bradi1g63080.1 // Bradi1g33440.1 // Bradi1g22540.1 // …
GO:0005515	F	protein binding	48	799	2780	14791	1	1	// Bradi3g60870.1 // Bradi1g05480.1 // Bradi2g04330.1 // Bradi4g21800.1 // Bradi3g47620.1 // Bradi2g00920.1 // Bradi5g14870.1 // Bradi4g40230.1 // Bradi2g43040.1 // Bradi3g51070.1 // Bradi2g19360.1 // Bradi2g06320.1 // Bradi3g53350.1 // Bradi1g31730.1 // Bradi5g11240.1 // Bradi5g13780.1 // Bradi4g39720.1 // Bradi3g45150.1 // Bradi1g25320.1 // Bradi5g03410.1 // Bradi2g56750.1 // Bradi3g04670.1 // …
GO:0008270	F	zinc ion binding	48	799	788	14791	0.22	1	// Bradi1g36050.1 // Bradi1g35030.1 // Bradi2g05750.1 // Bradi1g03710.1 // Bradi3g37890.1 // Bradi3g41500.1 // Bradi3g08240.2 // Bradi4g32480.1 // Bradi3g06940.1 // Bradi2g06370.1 // Bradi3g12490.1 // Bradi1g63570.1 // Bradi2g02190.1 // Bradi1g66200.1 // Bradi1g38100.1 // Bradi2g48340.5 // Bradi1g43220.1 // Bradi5g26090.2 // Bradi5g26090.1 // Bradi4g40230.1 // Bradi1g06410.1 // Bradi3g47780.1 // …
GO:0003723	F	RNA binding	10	799	322	14791	0.98	1	// Bradi2g17390.1 // Bradi1g18900.1 // Bradi2g51400.1 // Bradi1g20350.1 // Bradi5g13640.2 // Bradi4g09150.1 // Bradi2g17390.2 // Bradi2g57620.1 // Bradi3g37130.2 // Bradi3g06940.1
GO:0008233	F	peptidase activity	25	799	531	14791	0.78	1	// Bradi4g31180.2 // Bradi3g04690.1 // Bradi2g50480.1 // Bradi3g43290.1 // Bradi2g37180.4 // Bradi2g08300.1 // Bradi2g16160.1 // Bradi3g51070.1 // Bradi3g56700.1 // Bradi1g60800.1 // Bradi3g28630.1 // Bradi3g04670.1 // Bradi3g21560.1 // Bradi3g21560.2 // Bradi4g30110.1 // Bradi4g13280.1 // Bradi4g28760.1 // Bradi4g01490.2 // Bradi5g11830.1 // Bradi1g33530.1 // Bradi3g07280.1 // Bradi1g78530.1 // …
GO:0051536	F	iron-sulfur cluster binding	6	799	70	14791	0.19	1	// Bradi1g06160.1 // Bradi2g19010.1 // Bradi2g38670.1 // Bradi1g33700.4 // Bradi1g33700.1 // Bradi1g33700.2
GO:0005488	F	binding	371	799	7695	14791	1	1	// Bradi3g39690.1 // Bradi3g35840.1 // Bradi3g29130.1 // Bradi2g60920.1 // Bradi1g69400.1 // Bradi1g57100.1 // Bradi4g35760.1 // Bradi1g63570.1 // Bradi4g06730.1 // Bradi4g33400.1 // Bradi5g08340.1 // Bradi1g47300.1 // Bradi3g04670.1 // Bradi5g12710.1 // Bradi2g23890.2 // Bradi5g27430.1 // Bradi1g43660.1 // Bradi4g31430.1 // Bradi1g31290.1 // Bradi3g07280.1 // Bradi1g66950.2 // Bradi1g21900.1 // …
GO:0004175	F	endopeptidase activity	14	799	270	14791	0.6	1	// Bradi3g07280.1 // Bradi4g31180.2 // Bradi3g04670.1 // Bradi2g16160.1 // Bradi3g51070.1 // Bradi3g04690.1 // Bradi3g56700.1 // Bradi1g35430.1 // Bradi1g78530.1 // Bradi2g50480.1 // Bradi4g01490.2 // Bradi5g11690.1 // Bradi4g30110.1 // Bradi1g60800.1
GO:0003676	F	nucleic acid binding	104	799	1815	14791	0.28	1	// Bradi4g28560.1 // Bradi1g36050.1 // Bradi4g06040.1 // Bradi4g40940.1 // Bradi5g24430.1 // Bradi4g35760.1 // Bradi2g58690.1 // Bradi1g66200.1 // Bradi3g36390.1 // Bradi4g33400.1 // Bradi2g23890.2 // Bradi5g10640.1 // Bradi1g43660.1 // Bradi1g30730.2 // Bradi2g24040.1 // Bradi3g56380.1 // Bradi1g63170.1 // Bradi1g21900.1 // Bradi2g61350.1 // Bradi2g57620.1 // Bradi1g07970.1 // Bradi3g41470.1 // …
GO:0008234	F	cysteine-type peptidase activity	9	799	144	14791	0.38	1	// Bradi2g08300.1 // Bradi4g30110.1 // Bradi3g60530.2 // Bradi2g50480.1 // Bradi4g13280.1 // Bradi1g60800.1 // Bradi3g28630.1 // Bradi3g43290.1 // Bradi5g11830.1
GO:0001883	F	purine nucleoside binding	109	799	1914	14791	0.3	1	// Bradi3g39690.1 // Bradi2g37630.1 // Bradi2g46920.1 // Bradi1g42460.1 // Bradi3g34810.1 // Bradi2g56990.1 // Bradi1g20160.1 // Bradi2g27150.1 // Bradi2g45450.1 // Bradi1g57100.1 // Bradi4g03220.1 // Bradi3g56550.1 // Bradi4g06730.1 // Bradi3g53130.1 // Bradi3g39670.1 // Bradi4g29930.1 // Bradi5g27430.1 // Bradi4g31430.1 // Bradi1g31290.1 // Bradi1g66950.2 // Bradi4g40010.1 // Bradi1g57810.1 // …
GO:0001882	F	nucleoside binding	109	799	1926	14791	0.32	1	// Bradi3g39690.1 // Bradi2g37630.1 // Bradi2g46920.1 // Bradi1g42460.1 // Bradi3g34810.1 // Bradi2g56990.1 // Bradi1g20160.1 // Bradi2g27150.1 // Bradi2g45450.1 // Bradi1g57100.1 // Bradi4g03220.1 // Bradi3g56550.1 // Bradi4g06730.1 // Bradi3g53130.1 // Bradi3g39670.1 // Bradi4g29930.1 // Bradi5g27430.1 // Bradi4g31430.1 // Bradi1g31290.1 // Bradi1g66950.2 // Bradi4g40010.1 // Bradi1g57810.1 // …
GO:0050662	F	coenzyme binding	12	799	218	14791	0.52	1	// Bradi1g47300.1 // Bradi3g37690.1 // Bradi3g26860.2 // Bradi4g37130.1 // Bradi5g22820.1 // Bradi5g02100.1 // Bradi1g22270.1 // Bradi3g26860.7 // Bradi5g16080.1 // Bradi3g29130.1 // Bradi3g26860.8 // Bradi1g22260.1
GO:0016462	F	pyrophosphatase activity	14	799	411	14791	0.97	1	// Bradi4g16020.2 // Bradi2g37630.1 // Bradi3g26890.1 // Bradi2g50470.1 // Bradi2g26560.1 // Bradi4g38350.1 // Bradi4g02000.2 // Bradi2g57900.1 // Bradi1g75830.1 // Bradi4g06730.1 // Bradi2g32300.1 // Bradi3g53130.1 // Bradi4g00650.1 // Bradi1g18920.1
GO:0022857	F	transmembrane transporter activity	34	799	519	14791	0.16	1	// Bradi2g54410.1 // Bradi1g02370.1 // Bradi3g26890.1 // Bradi5g18830.1 // Bradi2g22020.1 // Bradi2g51210.1 // Bradi3g20070.1 // Bradi5g07150.1 // Bradi3g56270.1 // Bradi5g11340.1 // Bradi1g11170.1 // Bradi4g07880.1 // Bradi1g24960.2 // Bradi2g56210.1 // Bradi4g31330.1 // Bradi3g32730.1 // Bradi1g24190.1 // Bradi3g17700.1 // Bradi3g57420.1 // Bradi2g04020.1 // Bradi2g56640.1 // Bradi5g19560.1 // …
GO:1901265	F	nucleoside phosphate binding	115	799	2132	14791	0.52	1	// Bradi3g39690.1 // Bradi2g37630.1 // Bradi2g46920.1 // Bradi1g42460.1 // Bradi3g34810.1 // Bradi1g46500.1 // Bradi3g29130.1 // Bradi2g56990.1 // Bradi1g20160.1 // Bradi2g27150.1 // Bradi2g45450.1 // Bradi1g57100.1 // Bradi4g03220.1 // Bradi3g56550.1 // Bradi4g06730.1 // Bradi3g53130.1 // Bradi3g39670.1 // Bradi4g29930.1 // Bradi5g27430.1 // Bradi4g31430.1 // Bradi1g31290.1 // Bradi1g66950.2 // …
GO:0022804	F	active transmembrane transporter activity	8	799	202	14791	0.85	1	// Bradi1g02370.1 // Bradi3g26890.1 // Bradi5g18830.1 // Bradi2g22020.1 // Bradi5g07150.1 // Bradi2g57900.1 // Bradi4g00650.1 // Bradi2g17260.2
GO:0061135	F	endopeptidase regulator activity	5	799	72	14791	0.36	1	// Bradi2g39280.1 // Bradi2g39270.1 // Bradi5g16180.1 // Bradi5g16780.1 // Bradi2g39260.1
GO:0017111	F	nucleoside-triphosphatase activity	14	799	399	14791	0.97	1	// Bradi4g16020.2 // Bradi2g37630.1 // Bradi3g26890.1 // Bradi2g50470.1 // Bradi2g26560.1 // Bradi4g38350.1 // Bradi4g02000.2 // Bradi2g57900.1 // Bradi1g75830.1 // Bradi4g06730.1 // Bradi2g32300.1 // Bradi3g53130.1 // Bradi4g00650.1 // Bradi1g18920.1
GO:0036094	F	small molecule binding	115	799	2155	14791	0.57	1	// Bradi3g39690.1 // Bradi2g37630.1 // Bradi2g46920.1 // Bradi1g42460.1 // Bradi3g34810.1 // Bradi1g46500.1 // Bradi3g29130.1 // Bradi2g56990.1 // Bradi1g20160.1 // Bradi2g27150.1 // Bradi2g45450.1 // Bradi1g57100.1 // Bradi4g03220.1 // Bradi3g56550.1 // Bradi4g06730.1 // Bradi3g53130.1 // Bradi3g39670.1 // Bradi4g29930.1 // Bradi5g27430.1 // Bradi4g31430.1 // Bradi1g31290.1 // Bradi1g66950.2 // …
GO:0016879	F	ligase activity, forming carbon-nitrogen bonds	5	799	53	14791	0.18	1	// Bradi4g45010.1 // Bradi5g24550.1 // Bradi1g01460.1 // Bradi1g30700.1 // Bradi2g45390.2
GO:0043167	F	ion binding	84	799	1701	14791	0.82	1	// Bradi1g06160.1 // Bradi1g11680.1 // Bradi3g01850.1 // Bradi3g07010.1 // Bradi2g42550.1 // Bradi1g36050.1 // Bradi1g35030.1 // Bradi2g05750.1 // Bradi2g10960.1 // Bradi1g10140.1 // Bradi3g37890.1 // Bradi3g41500.1 // Bradi3g36240.1 // Bradi3g08240.2 // Bradi4g32480.1 // Bradi4g36880.2 // Bradi4g32620.1 // Bradi1g77170.1 // Bradi3g06940.1 // Bradi1g35050.1 // Bradi3g12490.1 // Bradi1g25480.1 // …
GO:0048037	F	cofactor binding	15	799	323	14791	0.75	1	// Bradi1g47300.1 // Bradi3g37690.1 // Bradi3g26860.2 // Bradi4g37130.1 // Bradi5g22820.1 // Bradi1g30240.1 // Bradi1g73120.1 // Bradi5g02100.1 // Bradi1g22270.1 // Bradi3g26860.7 // Bradi5g16080.1 // Bradi3g29130.1 // Bradi4g32620.1 // Bradi3g26860.8 // Bradi1g22260.1
GO:0046914	F	transition metal ion binding	58	799	1176	14791	0.78	1	// Bradi1g36050.1 // Bradi1g35030.1 // Bradi2g05750.1 // Bradi2g10960.1 // Bradi3g37890.1 // Bradi3g41500.1 // Bradi3g08240.2 // Bradi4g32480.1 // Bradi3g06940.1 // Bradi2g06370.1 // Bradi3g12490.1 // Bradi1g25480.1 // Bradi5g17080.1 // Bradi1g32640.1 // Bradi1g63570.1 // Bradi2g02190.1 // Bradi1g66200.1 // Bradi1g38100.1 // Bradi4g36620.1 // Bradi2g48340.5 // Bradi1g43220.1 // Bradi5g26090.2 // …
GO:0005634	C	nucleus	65	799	651	14791	4.9e-06	0.00086	// Bradi2g41390.1 // Bradi4g29990.1 // Bradi3g60870.1 // Bradi2g23530.1 // Bradi5g26300.1 // Bradi1g22680.1 // Bradi3g40860.2 // Bradi1g05480.1 // Bradi4g43080.1 // Bradi3g08240.2 // Bradi2g49420.4 // Bradi1g12520.1 // Bradi1g66200.1 // Bradi4g40940.1 // Bradi3g13370.2 // Bradi1g61620.1 // Bradi2g53390.2 // Bradi4g00920.1 // Bradi2g57800.1 // Bradi2g59120.2 // Bradi2g49420.3 // Bradi2g60970.2 // …
GO:0000151	C	ubiquitin ligase complex	6	799	7	14791	2.2e-05	0.002	// Bradi2g24050.1 // Bradi3g08150.1 // Bradi5g27660.1 // Bradi4g29360.1 // Bradi5g13780.1 // Bradi3g45250.1
GO:0016020	C	membrane	129	799	1772	14791	0.00044	0.019	// Bradi2g54410.1 // Bradi1g02370.1 // Bradi2g37630.1 // Bradi1g23430.1 // Bradi1g74040.1 // Bradi5g07150.1 // Bradi1g11660.1 // Bradi2g38330.2 // Bradi4g00650.1 // Bradi3g46620.1 // Bradi3g56550.1 // Bradi1g24960.2 // Bradi2g56210.1 // Bradi2g30380.1 // Bradi2g57420.1 // Bradi1g11650.1 // Bradi5g24170.1 // Bradi3g20070.1 // Bradi1g61750.1 // Bradi3g39670.1 // Bradi2g56640.1 // Bradi5g14780.1 // …
GO:0043227	C	membrane-bounded organelle	75	799	914	14791	0.00039	0.019	// Bradi2g41390.1 // Bradi4g29990.1 // Bradi1g56030.1 // Bradi3g60870.1 // Bradi2g23530.1 // Bradi5g26300.1 // Bradi1g22680.1 // Bradi2g57800.1 // Bradi1g05480.1 // Bradi5g16730.1 // Bradi4g43080.1 // Bradi3g08240.2 // Bradi2g49420.4 // Bradi4g19720.1 // Bradi1g12520.1 // Bradi1g11170.1 // Bradi4g40940.1 // Bradi3g13370.2 // Bradi1g61620.1 // Bradi2g53390.2 // Bradi4g00920.1 // Bradi2g51480.1 // …
GO:0044464	C	cell part	139	799	1998	14791	0.0015	0.037	// Bradi1g60380.1 // Bradi2g49420.4 // Bradi4g19720.1 // Bradi4g40940.1 // Bradi2g06370.1 // Bradi1g09700.1 // Bradi4g35760.1 // Bradi1g66200.1 // Bradi1g49130.1 // Bradi4g33400.1 // Bradi3g44660.1 // Bradi1g31280.1 // Bradi1g47350.1 // Bradi2g02590.1 // Bradi2g23890.2 // Bradi1g43660.1 // Bradi1g30730.2 // Bradi5g14780.1 // Bradi3g22450.2 // Bradi1g33810.1 // Bradi3g18420.1 // Bradi1g63170.1 // …
GO:0043231	C	intracellular membrane-bounded organelle	72	799	914	14791	0.0014	0.037	// Bradi2g41390.1 // Bradi4g29990.1 // Bradi3g60870.1 // Bradi2g23530.1 // Bradi5g26300.1 // Bradi1g22680.1 // Bradi3g40860.2 // Bradi1g05480.1 // Bradi5g16730.1 // Bradi4g43080.1 // Bradi3g08240.2 // Bradi2g49420.4 // Bradi1g12520.1 // Bradi1g11170.1 // Bradi4g40940.1 // Bradi3g13370.2 // Bradi1g61620.1 // Bradi2g53390.2 // Bradi4g00920.1 // Bradi2g51480.1 // Bradi3g21480.1 // Bradi2g59120.2 // …
GO:0005623	C	cell	139	799	1998	14791	0.0015	0.037	// Bradi1g60380.1 // Bradi2g49420.4 // Bradi4g19720.1 // Bradi4g40940.1 // Bradi2g06370.1 // Bradi1g09700.1 // Bradi4g35760.1 // Bradi1g66200.1 // Bradi1g49130.1 // Bradi4g33400.1 // Bradi3g44660.1 // Bradi1g31280.1 // Bradi1g47350.1 // Bradi2g02590.1 // Bradi2g23890.2 // Bradi1g43660.1 // Bradi1g30730.2 // Bradi5g14780.1 // Bradi3g22450.2 // Bradi1g33810.1 // Bradi3g18420.1 // Bradi1g63170.1 // …
GO:0005622	C	intracellular	129	799	1911	14791	0.0059	0.13	// Bradi2g49420.4 // Bradi4g19720.1 // Bradi4g40940.1 // Bradi2g06370.1 // Bradi4g35760.1 // Bradi1g66200.1 // Bradi1g49130.1 // Bradi4g33400.1 // Bradi3g44660.1 // Bradi1g31280.1 // Bradi1g47350.1 // Bradi2g02590.1 // Bradi2g23890.2 // Bradi1g43660.1 // Bradi1g30730.2 // Bradi3g22450.2 // Bradi3g18420.1 // Bradi1g63170.1 // Bradi2g60020.1 // Bradi1g21900.1 // Bradi2g15890.1 // Bradi5g16050.2 // …
GO:0034357	C	photosynthetic membrane	6	799	96	14791	0.43	1	// Bradi2g51480.1 // Bradi1g56030.1 // Bradi1g05770.1 // Bradi4g00940.1 // Bradi5g16050.2 // Bradi1g05740.1
GO:0044424	C	intracellular part	99	799	1836	14791	0.52	1	// Bradi3g01910.1 // Bradi4g19720.1 // Bradi4g40940.1 // Bradi4g35760.1 // Bradi1g66200.1 // Bradi1g49130.1 // Bradi4g33400.1 // Bradi2g24050.1 // Bradi1g47350.1 // Bradi2g02590.1 // Bradi2g23890.2 // Bradi1g43660.1 // Bradi1g30730.2 // Bradi3g18420.1 // Bradi1g63170.1 // Bradi5g16050.2 // Bradi2g47810.1 // Bradi1g07970.1 // Bradi2g41390.1 // Bradi3g60870.1 // Bradi2g50470.1 // Bradi5g13640.2 // …
GO:0044425	C	membrane part	57	799	1018	14791	0.41	1	// Bradi2g57080.1 // Bradi1g56030.1 // Bradi2g22020.1 // Bradi2g02230.2 // Bradi1g14030.2 // Bradi1g23430.1 // Bradi1g74420.1 // Bradi1g74040.1 // Bradi2g51210.1 // Bradi3g54480.1 // Bradi1g45020.1 // Bradi2g08670.1 // Bradi3g56270.1 // Bradi2g57900.1 // Bradi2g51480.1 // Bradi4g14710.1 // Bradi5g02770.1 // Bradi1g71860.2 // Bradi5g23840.1 // Bradi3g46620.1 // Bradi4g28000.1 // Bradi4g31330.1 // …
GO:0044427	C	chromosomal part	6	799	81	14791	0.29	1	// Bradi5g19000.1 // Bradi1g05330.1 // Bradi3g36390.1 // Bradi1g11350.1 // Bradi3g54300.1 // Bradi1g55260.1
GO:0044422	C	organelle part	13	799	510	14791	1	1	// Bradi1g05330.1 // Bradi3g18420.1 // Bradi1g56030.1 // Bradi2g50470.1 // Bradi5g19000.1 // Bradi1g11350.1 // Bradi1g16150.1 // Bradi2g32300.1 // Bradi3g36390.1 // Bradi4g19720.1 // Bradi5g14800.1 // Bradi3g54300.1 // Bradi1g55260.1
GO:0044815	C	DNA packaging complex	5	799	45	14791	0.11	1	// Bradi1g05330.1 // Bradi5g19000.1 // Bradi1g11350.1 // Bradi3g36390.1 // Bradi1g55260.1
GO:0031224	C	intrinsic component of membrane	49	799	805	14791	0.22	1	// Bradi2g57080.1 // Bradi2g22020.1 // Bradi2g02230.2 // Bradi1g14030.2 // Bradi1g23430.1 // Bradi1g74420.1 // Bradi1g74040.1 // Bradi2g51210.1 // Bradi3g54480.1 // Bradi1g45020.1 // Bradi2g08670.1 // Bradi2g57900.1 // Bradi4g14710.1 // Bradi5g02770.1 // Bradi1g71860.2 // Bradi3g46620.1 // Bradi4g28000.1 // Bradi4g31330.1 // Bradi2g08140.1 // Bradi3g32730.1 // Bradi1g24190.1 // Bradi5g02750.1 // …
GO:0030312	C	external encapsulating structure	6	799	62	14791	0.13	1	// Bradi1g09700.1 // Bradi3g17880.1 // Bradi1g60380.1 // Bradi2g09090.1 // Bradi2g44500.1 // Bradi1g33810.1
GO:0009521	C	photosystem	5	799	88	14791	0.52	1	// Bradi4g00940.1 // Bradi2g51480.1 // Bradi1g05740.1 // Bradi5g16050.2 // Bradi1g56030.1
GO:0071944	C	cell periphery	9	799	127	14791	0.26	1	// Bradi1g09700.1 // Bradi3g17880.1 // Bradi2g40460.1 // Bradi1g60380.1 // Bradi2g09090.1 // Bradi2g57080.1 // Bradi5g14780.1 // Bradi2g44500.1 // Bradi1g33810.1
GO:0005618	C	cell wall	6	799	62	14791	0.13	1	// Bradi1g09700.1 // Bradi3g17880.1 // Bradi1g60380.1 // Bradi2g09090.1 // Bradi2g44500.1 // Bradi1g33810.1
GO:0005737	C	cytoplasm	17	799	793	14791	1	1	// Bradi5g16730.1 // Bradi3g27300.1 // Bradi3g18420.1 // Bradi2g02590.1 // Bradi1g56030.1 // Bradi2g51400.1 // Bradi5g13640.2 // Bradi1g11170.1 // Bradi1g16150.1 // Bradi2g34900.1 // Bradi1g49130.1 // Bradi4g19720.1 // Bradi2g51480.1 // Bradi1g73720.1 // Bradi4g37180.1 // Bradi4g14090.1 // Bradi1g58190.4
GO:0016021	C	integral component of membrane	49	799	793	14791	0.19	1	// Bradi2g57080.1 // Bradi2g22020.1 // Bradi2g02230.2 // Bradi1g14030.2 // Bradi1g23430.1 // Bradi1g74420.1 // Bradi1g74040.1 // Bradi2g51210.1 // Bradi3g54480.1 // Bradi1g45020.1 // Bradi2g08670.1 // Bradi2g57900.1 // Bradi4g14710.1 // Bradi5g02770.1 // Bradi1g71860.2 // Bradi3g46620.1 // Bradi4g28000.1 // Bradi4g31330.1 // Bradi2g08140.1 // Bradi3g32730.1 // Bradi1g24190.1 // Bradi5g02750.1 // …
GO:1902494	C	catalytic complex	13	799	142	14791	0.055	1	// Bradi2g24050.1 // Bradi4g07990.2 // Bradi5g13780.1 // Bradi1g37450.1 // Bradi3g08150.1 // Bradi5g27660.1 // Bradi2g40460.1 // Bradi2g39450.1 // Bradi1g16150.1 // Bradi4g29360.1 // Bradi5g16050.2 // Bradi1g67760.1 // Bradi3g45250.1
GO:0043234	C	protein complex	31	799	677	14791	0.84	1	// Bradi1g56030.1 // Bradi1g37450.1 // Bradi3g33710.1 // Bradi2g50470.1 // Bradi2g39450.1 // Bradi4g29360.1 // Bradi4g19720.1 // Bradi3g56270.1 // Bradi2g51480.1 // Bradi1g05330.1 // Bradi5g13780.1 // Bradi1g55260.1 // Bradi2g24050.1 // Bradi3g36390.1 // Bradi5g27660.1 // Bradi2g40460.1 // Bradi2g57080.1 // Bradi5g14780.1 // Bradi4g07990.2 // Bradi3g45250.1 // Bradi3g18420.1 // Bradi3g08150.1 // …
GO:0043232	C	intracellular non-membrane-bounded organelle	13	799	547	14791	1	1	// Bradi3g27300.1 // Bradi2g19360.1 // Bradi2g50470.1 // Bradi5g19000.1 // Bradi1g05330.1 // Bradi2g32300.1 // Bradi3g36390.1 // Bradi1g11350.1 // Bradi5g14800.1 // Bradi1g73720.1 // Bradi1g55260.1 // Bradi3g54300.1 // Bradi4g37180.1
GO:0009579	C	thylakoid	6	799	106	14791	0.52	1	// Bradi2g51480.1 // Bradi1g56030.1 // Bradi1g05770.1 // Bradi4g00940.1 // Bradi5g16050.2 // Bradi1g05740.1
GO:0044436	C	thylakoid part	6	799	106	14791	0.52	1	// Bradi2g51480.1 // Bradi1g56030.1 // Bradi1g05770.1 // Bradi4g00940.1 // Bradi5g16050.2 // Bradi1g05740.1
GO:0000786	C	nucleosome	5	799	42	14791	0.091	1	// Bradi1g05330.1 // Bradi5g19000.1 // Bradi1g11350.1 // Bradi3g36390.1 // Bradi1g55260.1
GO:0043229	C	intracellular organelle	82	799	1414	14791	0.27	1	// Bradi2g03830.1 // Bradi2g41390.1 // Bradi4g29990.1 // Bradi1g56030.1 // Bradi3g60870.1 // Bradi2g23530.1 // Bradi5g26300.1 // Bradi1g22680.1 // Bradi2g57800.1 // Bradi1g05480.1 // Bradi5g16730.1 // Bradi4g43080.1 // Bradi3g08240.2 // Bradi4g00920.1 // Bradi2g49420.4 // Bradi2g50470.1 // Bradi4g19720.1 // Bradi1g12520.1 // Bradi1g11170.1 // Bradi4g40940.1 // Bradi3g13370.2 // Bradi1g61620.1 // …
GO:0043228	C	non-membrane-bounded organelle	13	799	547	14791	1	1	// Bradi3g27300.1 // Bradi2g19360.1 // Bradi2g50470.1 // Bradi5g19000.1 // Bradi1g05330.1 // Bradi2g32300.1 // Bradi3g36390.1 // Bradi1g11350.1 // Bradi5g14800.1 // Bradi1g73720.1 // Bradi1g55260.1 // Bradi3g54300.1 // Bradi4g37180.1
GO:0000785	C	chromatin	5	799	51	14791	0.16	1	// Bradi1g05330.1 // Bradi5g19000.1 // Bradi1g11350.1 // Bradi3g36390.1 // Bradi1g55260.1
GO:0043226	C	organelle	82	799	1416	14791	0.28	1	// Bradi2g03830.1 // Bradi2g41390.1 // Bradi4g29990.1 // Bradi1g56030.1 // Bradi3g60870.1 // Bradi2g23530.1 // Bradi5g26300.1 // Bradi1g22680.1 // Bradi2g57800.1 // Bradi1g05480.1 // Bradi5g16730.1 // Bradi4g43080.1 // Bradi3g08240.2 // Bradi4g00920.1 // Bradi2g49420.4 // Bradi2g50470.1 // Bradi4g19720.1 // Bradi1g12520.1 // Bradi1g11170.1 // Bradi4g40940.1 // Bradi3g13370.2 // Bradi1g61620.1 // …
GO:0044446	C	intracellular organelle part	13	799	508	14791	1	1	// Bradi1g05330.1 // Bradi3g18420.1 // Bradi1g56030.1 // Bradi2g50470.1 // Bradi5g19000.1 // Bradi1g11350.1 // Bradi1g16150.1 // Bradi2g32300.1 // Bradi3g36390.1 // Bradi4g19720.1 // Bradi5g14800.1 // Bradi3g54300.1 // Bradi1g55260.1
GO:0044444	C	cytoplasmic part	15	799	670	14791	1	1	// Bradi5g16730.1 // Bradi3g27300.1 // Bradi3g18420.1 // Bradi2g02590.1 // Bradi1g56030.1 // Bradi2g51400.1 // Bradi5g13640.2 // Bradi1g11170.1 // Bradi1g16150.1 // Bradi4g19720.1 // Bradi2g51480.1 // Bradi1g73720.1 // Bradi4g37180.1 // Bradi4g14090.1 // Bradi1g58190.4
GO:1990904	C	ribonucleoprotein complex	5	799	363	14791	1	1	// Bradi2g51400.1 // Bradi1g73720.1 // Bradi3g27300.1 // Bradi5g13640.2 // Bradi4g37180.1
GO:1990234	C	transferase complex	7	799	72	14791	0.11	1	// Bradi2g24050.1 // Bradi3g08150.1 // Bradi5g27660.1 // Bradi2g40460.1 // Bradi4g29360.1 // Bradi5g13780.1 // Bradi3g45250.1
GO:0030529	C	intracellular ribonucleoprotein complex	5	799	363	14791	1	1	// Bradi2g51400.1 // Bradi1g73720.1 // Bradi3g27300.1 // Bradi5g13640.2 // Bradi4g37180.1
GO:0005576	C	extracellular region	5	799	75	14791	0.39	1	// Bradi1g78530.1 // Bradi1g33810.1 // Bradi5g26010.1 // Bradi1g69220.1 // Bradi1g09700.1
GO:0005694	C	chromosome	6	799	98	14791	0.44	1	// Bradi5g19000.1 // Bradi1g05330.1 // Bradi3g36390.1 // Bradi1g11350.1 // Bradi3g54300.1 // Bradi1g55260.1
GO:0032991	C	macromolecular complex	36	799	1038	14791	1	1	// Bradi1g56030.1 // Bradi1g37450.1 // Bradi3g33710.1 // Bradi2g50470.1 // Bradi2g51400.1 // Bradi2g39450.1 // Bradi4g29360.1 // Bradi4g19720.1 // Bradi3g56270.1 // Bradi3g27300.1 // Bradi2g51480.1 // Bradi1g05330.1 // Bradi5g13780.1 // Bradi1g55260.1 // Bradi2g24050.1 // Bradi3g36390.1 // Bradi5g13640.2 // Bradi5g27660.1 // Bradi2g40460.1 // Bradi2g57080.1 // Bradi5g14780.1 // Bradi4g07990.2 // …
GO:0032993	C	protein-DNA complex	5	799	42	14791	0.091	1	// Bradi1g05330.1 // Bradi5g19000.1 // Bradi1g11350.1 // Bradi3g36390.1 // Bradi1g55260.1
GO:0098796	C	membrane protein complex	11	799	225	14791	0.67	1	// Bradi2g51480.1 // Bradi2g57080.1 // Bradi1g56030.1 // Bradi2g40460.1 // Bradi1g16150.1 // Bradi4g00940.1 // Bradi5g23840.1 // Bradi5g16050.2 // Bradi5g14780.1 // Bradi1g05740.1 // Bradi3g56270.1

## Sheet: BD 7xC downregulated GO
GO_acc	term_type	Term	queryitem	querytotal	bgitem	bgtotal	pvalue	FDR	entries
GO:0000160	P	phosphorelay signal transduction system	13	1162	54	14791	0.00095	0.32	// Bradi3g06120.1 // Bradi4g43090.2 // Bradi4g43090.1 // Bradi1g50940.1 // Bradi5g11350.1 // Bradi5g00700.1 // Bradi2g61000.1 // Bradi3g49440.1 // Bradi3g45930.1 // Bradi5g25860.1 // Bradi3g45930.3 // Bradi1g16490.1 // Bradi3g48880.1
GO:0065009	P	regulation of molecular function	10	1162	31	14791	0.00056	0.32	// Bradi3g07280.1 // Bradi2g48740.1 // Bradi4g31360.1 // Bradi3g48000.2 // Bradi3g31690.1 // Bradi3g48000.4 // Bradi3g51070.1 // Bradi1g09730.2 // Bradi2g31120.3 // Bradi1g68270.1
GO:0050790	P	regulation of catalytic activity	10	1162	30	14791	0.00046	0.32	// Bradi3g07280.1 // Bradi2g48740.1 // Bradi4g31360.1 // Bradi3g48000.2 // Bradi3g31690.1 // Bradi3g48000.4 // Bradi3g51070.1 // Bradi1g09730.2 // Bradi2g31120.3 // Bradi1g68270.1
GO:0006979	P	response to oxidative stress	27	1162	169	14791	0.001	0.32	// Bradi2g38690.1 // Bradi4g27680.1 // Bradi3g10470.1 // Bradi2g38700.1 // Bradi1g59520.1 // Bradi2g37090.1 // Bradi2g09690.1 // Bradi1g17790.1 // Bradi3g41340.1 // Bradi2g11300.1 // Bradi2g48050.1 // Bradi1g26870.1 // Bradi1g47140.1 // Bradi1g47140.2 // Bradi2g09650.1 // Bradi4g32810.1 // Bradi3g32110.1 // Bradi3g55850.1 // Bradi3g01470.1 // Bradi2g38670.1 // Bradi1g17850.1 // Bradi1g20010.1 // …
GO:0006790	P	sulfur compound metabolic process	10	1162	34	14791	0.001	0.32	// Bradi1g64160.2 // Bradi5g18080.2 // Bradi4g00950.1 // Bradi1g64160.1 // Bradi2g48980.1 // Bradi1g25860.1 // Bradi1g12550.1 // Bradi1g33700.4 // Bradi1g12550.2 // Bradi1g33700.1
GO:0006821	P	chloride transport	6	1162	12	14791	0.0013	0.34	// Bradi5g11340.1 // Bradi3g20070.1 // Bradi2g47670.1 // Bradi4g07880.1 // Bradi2g56640.1 // Bradi3g45940.1
GO:0009312	P	oligosaccharide biosynthetic process	8	1162	25	14791	0.0021	0.41	// Bradi3g35820.1 // Bradi2g19710.1 // Bradi4g41580.1 // Bradi1g59740.1 // Bradi4g29730.1 // Bradi1g69420.2 // Bradi1g69420.1 // Bradi3g53790.1
GO:0005992	P	trehalose biosynthetic process	7	1162	19	14791	0.0021	0.41	// Bradi3g35820.1 // Bradi2g19710.1 // Bradi4g41580.1 // Bradi4g29730.1 // Bradi1g69420.2 // Bradi1g69420.1 // Bradi3g53790.1
GO:0009690	P	cytokinin metabolic process	5	1162	11	14791	0.0045	0.42	// Bradi2g51530.1 // Bradi3g37690.1 // Bradi5g16080.1 // Bradi3g29130.1 // Bradi2g27170.1
GO:0042445	P	hormone metabolic process	5	1162	11	14791	0.0045	0.42	// Bradi2g51530.1 // Bradi3g37690.1 // Bradi5g16080.1 // Bradi3g29130.1 // Bradi2g27170.1
GO:0006766	P	vitamin metabolic process	7	1162	22	14791	0.004	0.42	// Bradi1g26790.1 // Bradi4g00950.1 // Bradi2g48980.1 // Bradi1g25860.1 // Bradi1g12550.1 // Bradi1g12550.2 // Bradi2g42570.1
GO:0042364	P	water-soluble vitamin biosynthetic process	7	1162	22	14791	0.004	0.42	// Bradi1g26790.1 // Bradi4g00950.1 // Bradi2g48980.1 // Bradi1g25860.1 // Bradi1g12550.1 // Bradi1g12550.2 // Bradi2g42570.1
GO:0005991	P	trehalose metabolic process	7	1162	20	14791	0.0026	0.42	// Bradi3g35820.1 // Bradi2g19710.1 // Bradi4g41580.1 // Bradi4g29730.1 // Bradi1g69420.2 // Bradi1g69420.1 // Bradi3g53790.1
GO:0006767	P	water-soluble vitamin metabolic process	7	1162	22	14791	0.004	0.42	// Bradi1g26790.1 // Bradi4g00950.1 // Bradi2g48980.1 // Bradi1g25860.1 // Bradi1g12550.1 // Bradi1g12550.2 // Bradi2g42570.1
GO:0046351	P	disaccharide biosynthetic process	7	1162	21	14791	0.0033	0.42	// Bradi3g35820.1 // Bradi2g19710.1 // Bradi4g41580.1 // Bradi4g29730.1 // Bradi1g69420.2 // Bradi1g69420.1 // Bradi3g53790.1
GO:0009110	P	vitamin biosynthetic process	7	1162	22	14791	0.004	0.42	// Bradi1g26790.1 // Bradi4g00950.1 // Bradi2g48980.1 // Bradi1g25860.1 // Bradi1g12550.1 // Bradi1g12550.2 // Bradi2g42570.1
GO:0034754	P	cellular hormone metabolic process	5	1162	11	14791	0.0045	0.42	// Bradi2g51530.1 // Bradi3g37690.1 // Bradi5g16080.1 // Bradi3g29130.1 // Bradi2g27170.1
GO:0010817	P	regulation of hormone levels	5	1162	12	14791	0.006	0.53	// Bradi2g51530.1 // Bradi3g37690.1 // Bradi5g16080.1 // Bradi3g29130.1 // Bradi2g27170.1
GO:0065008	P	regulation of biological quality	24	1162	169	14791	0.007	0.59	// Bradi1g62160.1 // Bradi2g27170.1 // Bradi3g42820.1 // Bradi3g29130.1 // Bradi1g04790.1 // Bradi4g05630.1 // Bradi2g61580.1 // Bradi5g15490.1 // Bradi3g57470.2 // Bradi3g57470.1 // Bradi2g16550.1 // Bradi4g44870.1 // Bradi3g53130.1 // Bradi3g37690.1 // Bradi2g51530.1 // Bradi2g12960.1 // Bradi3g46420.2 // Bradi3g46420.3 // Bradi3g46420.1 // Bradi1g28090.2 // Bradi3g10160.1 // Bradi3g10160.2 // …
GO:0006629	P	lipid metabolic process	42	1162	354	14791	0.009	0.68	// Bradi3g01100.1 // Bradi3g28560.1 // Bradi3g57950.1 // Bradi1g11530.1 // Bradi2g32520.1 // Bradi2g47310.2 // Bradi1g76020.1 // Bradi3g38290.1 // Bradi3g29230.1 // Bradi1g44000.1 // Bradi4g39160.1 // Bradi2g32540.3 // Bradi4g13650.1 // Bradi2g32540.1 // Bradi3g60710.1 // Bradi2g17230.4 // Bradi5g16510.1 // Bradi1g59740.1 // Bradi3g05880.1 // Bradi4g13660.1 // Bradi2g12340.1 // Bradi4g13670.1 // …
GO:0030001	P	metal ion transport	21	1162	144	14791	0.0087	0.68	// Bradi2g56210.1 // Bradi1g67620.1 // Bradi4g01430.1 // Bradi5g19270.1 // Bradi5g19910.1 // Bradi3g17900.1 // Bradi1g60840.1 // Bradi2g04020.1 // Bradi1g59730.1 // Bradi4g40460.1 // Bradi1g77170.1 // Bradi3g04270.1 // Bradi3g44820.1 // Bradi3g44850.2 // Bradi2g51210.1 // Bradi2g57080.1 // Bradi5g14780.1 // Bradi1g17830.1 // Bradi4g33550.1 // Bradi3g37850.1 // Bradi5g21580.1
GO:0019725	P	cellular homeostasis	18	1162	123	14791	0.014	0.87	// Bradi3g53130.1 // Bradi1g62160.1 // Bradi3g46420.1 // Bradi4g05630.1 // Bradi3g10160.1 // Bradi3g10160.2 // Bradi2g61580.1 // Bradi3g42820.1 // Bradi3g57470.1 // Bradi4g05620.1 // Bradi4g44870.1 // Bradi3g57470.2 // Bradi2g12960.1 // Bradi2g16550.1 // Bradi3g46420.3 // Bradi3g46420.2 // Bradi1g04790.1 // Bradi1g28090.2
GO:0006813	P	potassium ion transport	7	1162	30	14791	0.016	0.87	// Bradi4g01430.1 // Bradi3g37850.1 // Bradi4g40460.1 // Bradi1g59730.1 // Bradi2g57080.1 // Bradi5g14780.1 // Bradi1g17830.1
GO:0044272	P	sulfur compound biosynthetic process	5	1162	16	14791	0.015	0.87	// Bradi1g12550.1 // Bradi2g48980.1 // Bradi1g12550.2 // Bradi1g25860.1 // Bradi4g00950.1
GO:0009311	P	oligosaccharide metabolic process	8	1162	37	14791	0.015	0.87	// Bradi3g35820.1 // Bradi2g19710.1 // Bradi4g41580.1 // Bradi1g59740.1 // Bradi4g29730.1 // Bradi1g69420.2 // Bradi1g69420.1 // Bradi3g53790.1
GO:0031497	P	chromatin assembly	5	1162	16	14791	0.015	0.87	// Bradi1g05330.1 // Bradi5g19000.1 // Bradi1g11350.1 // Bradi3g36390.1 // Bradi1g55260.1
GO:0072528	P	pyrimidine-containing compound biosynthetic process	6	1162	23	14791	0.016	0.87	// Bradi4g00950.1 // Bradi2g48980.1 // Bradi1g25860.1 // Bradi2g45390.2 // Bradi1g12550.1 // Bradi1g12550.2
GO:0006334	P	nucleosome assembly	5	1162	16	14791	0.015	0.87	// Bradi1g05330.1 // Bradi5g19000.1 // Bradi1g11350.1 // Bradi3g36390.1 // Bradi1g55260.1
GO:0071705	P	nitrogen compound transport	10	1162	52	14791	0.014	0.87	// Bradi4g21790.1 // Bradi5g20270.1 // Bradi2g41060.1 // Bradi1g68830.1 // Bradi2g56360.1 // Bradi4g39780.1 // Bradi5g20300.1 // Bradi3g28400.1 // Bradi2g25430.1 // Bradi1g75820.1
GO:0045454	P	cell redox homeostasis	16	1162	104	14791	0.013	0.87	// Bradi1g62160.1 // Bradi3g46420.1 // Bradi4g05630.1 // Bradi3g10160.1 // Bradi3g10160.2 // Bradi2g61580.1 // Bradi3g42820.1 // Bradi3g57470.1 // Bradi4g05620.1 // Bradi3g57470.2 // Bradi2g12960.1 // Bradi2g16550.1 // Bradi3g46420.3 // Bradi3g46420.2 // Bradi1g04790.1 // Bradi1g28090.2
GO:0034728	P	nucleosome organization	5	1162	17	14791	0.019	0.96	// Bradi1g05330.1 // Bradi5g19000.1 // Bradi1g11350.1 // Bradi3g36390.1 // Bradi1g55260.1
GO:0008104	P	protein localization	11	1162	177	14791	0.81	1	// Bradi1g39520.1 // Bradi3g38620.1 // Bradi1g14210.1 // Bradi5g13640.2 // Bradi2g51400.1 // Bradi4g25490.1 // Bradi4g34830.1 // Bradi1g22020.1 // Bradi1g42820.1 // Bradi2g48950.1 // Bradi4g25510.1
GO:0080090	P	regulation of primary metabolic process	93	1162	1110	14791	0.28	1	// Bradi3g31890.1 // Bradi2g47030.1 // Bradi4g35650.1 // Bradi1g64240.1 // Bradi4g35760.1 // Bradi1g12690.1 // Bradi5g24110.1 // Bradi2g16770.2 // Bradi2g23890.2 // Bradi3g48000.4 // Bradi2g47220.1 // Bradi1g30730.1 // Bradi1g30730.2 // Bradi4g30090.1 // Bradi4g01820.3 // Bradi4g16630.1 // Bradi1g63170.1 // Bradi2g06180.1 // Bradi5g16450.1 // Bradi3g59300.1 // Bradi1g76690.1 // Bradi3g56290.1 // …
GO:0019222	P	regulation of metabolic process	93	1162	1136	14791	0.36	1	// Bradi3g31890.1 // Bradi2g47030.1 // Bradi4g35650.1 // Bradi1g64240.1 // Bradi4g35760.1 // Bradi1g12690.1 // Bradi5g24110.1 // Bradi2g16770.2 // Bradi2g23890.2 // Bradi3g48000.4 // Bradi2g47220.1 // Bradi1g30730.1 // Bradi1g30730.2 // Bradi4g30090.1 // Bradi4g01820.3 // Bradi4g16630.1 // Bradi1g63170.1 // Bradi2g06180.1 // Bradi5g16450.1 // Bradi3g59300.1 // Bradi1g76690.1 // Bradi3g56290.1 // …
GO:0006470	P	protein dephosphorylation	5	1162	104	14791	0.91	1	// Bradi3g48000.2 // Bradi2g13400.2 // Bradi2g31120.3 // Bradi3g48000.4 // Bradi2g37450.1
GO:0009167	P	purine ribonucleoside monophosphate metabolic process	7	1162	94	14791	0.61	1	// Bradi2g27150.1 // Bradi3g26890.1 // Bradi3g18790.1 // Bradi1g42630.1 // Bradi3g36040.1 // Bradi3g50540.1 // Bradi3g56270.1
GO:0006820	P	anion transport	7	1162	45	14791	0.082	1	// Bradi5g11340.1 // Bradi3g20070.1 // Bradi2g47670.1 // Bradi4g07880.1 // Bradi2g56640.1 // Bradi3g32730.1 // Bradi3g45940.1
GO:0009165	P	nucleotide biosynthetic process	5	1162	68	14791	0.62	1	// Bradi3g28190.1 // Bradi3g26890.1 // Bradi2g45390.2 // Bradi3g18790.1 // Bradi3g56270.1
GO:0044281	P	small molecule metabolic process	46	1162	572	14791	0.46	1	// Bradi3g28560.1 // Bradi3g26890.1 // Bradi1g60050.1 // Bradi5g05070.1 // Bradi1g10140.1 // Bradi3g18790.1 // Bradi3g29230.1 // Bradi4g45010.1 // Bradi1g44000.1 // Bradi2g27150.1 // Bradi3g48670.1 // Bradi3g56270.1 // Bradi5g24550.1 // Bradi5g24550.2 // Bradi1g06750.3 // Bradi3g07720.1 // Bradi3g05880.1 // Bradi2g23750.1 // Bradi2g45390.2 // Bradi1g12550.1 // Bradi1g12550.2 // Bradi3g53530.2 // …
GO:0009161	P	ribonucleoside monophosphate metabolic process	7	1162	94	14791	0.61	1	// Bradi2g27150.1 // Bradi3g26890.1 // Bradi3g18790.1 // Bradi1g42630.1 // Bradi3g36040.1 // Bradi3g50540.1 // Bradi3g56270.1
GO:1901362	P	organic cyclic compound biosynthetic process	105	1162	1387	14791	0.67	1	// Bradi3g18790.1 // Bradi3g31890.1 // Bradi2g47030.1 // Bradi4g35650.1 // Bradi1g64240.1 // Bradi4g35760.1 // Bradi1g12690.1 // Bradi5g24110.1 // Bradi1g35550.1 // Bradi2g23890.2 // Bradi2g48980.1 // Bradi2g47220.1 // Bradi1g43660.1 // Bradi1g25860.1 // Bradi1g30730.2 // Bradi1g76020.1 // Bradi4g30090.1 // Bradi4g01820.3 // Bradi4g16630.1 // Bradi1g63170.1 // Bradi2g06180.1 // Bradi5g16450.1 // …
GO:0015979	P	photosynthesis	11	1162	130	14791	0.45	1	// Bradi2g16810.1 // Bradi3g18420.1 // Bradi2g52730.1 // Bradi1g56030.1 // Bradi4g04640.1 // Bradi4g00940.1 // Bradi2g43680.1 // Bradi1g04300.1 // Bradi1g25430.2 // Bradi5g16050.2 // Bradi4g19720.1
GO:0071840	P	cellular component organization or biogenesis	31	1162	420	14791	0.66	1	// Bradi1g64160.1 // Bradi1g64160.2 // Bradi2g51400.1 // Bradi1g60380.1 // Bradi4g25490.1 // Bradi1g09870.1 // Bradi2g44500.1 // Bradi1g05330.1 // Bradi3g17880.1 // Bradi2g19360.1 // Bradi4g43250.1 // Bradi5g15490.1 // Bradi3g36390.1 // Bradi1g55260.1 // Bradi1g33700.1 // Bradi5g25300.1 // Bradi5g13640.2 // Bradi2g10040.1 // Bradi1g64340.1 // Bradi4g34830.1 // Bradi2g05690.3 // Bradi1g65900.1 // …
GO:0043043	P	peptide biosynthetic process	41	1162	455	14791	0.22	1	// Bradi1g07370.1 // Bradi1g76880.1 // Bradi1g24110.1 // Bradi1g24110.2 // Bradi2g49850.1 // Bradi1g62170.1 // Bradi5g12430.1 // Bradi1g77060.1 // Bradi1g02030.1 // Bradi2g44440.1 // Bradi3g50390.1 // Bradi3g09730.1 // Bradi3g03270.1 // Bradi1g10990.1 // Bradi2g52710.1 // Bradi2g02200.1 // Bradi2g06080.1 // Bradi2g46520.1 // Bradi4g37180.1 // Bradi3g53530.2 // Bradi2g41560.1 // Bradi1g67170.1 // …
GO:0051716	P	cellular response to stimulus	26	1162	354	14791	0.66	1	// Bradi2g48310.1 // Bradi3g45930.1 // Bradi5g00700.1 // Bradi3g45930.3 // Bradi1g20160.1 // Bradi4g39880.1 // Bradi1g63080.1 // Bradi3g06120.1 // Bradi5g25860.1 // Bradi2g61000.1 // Bradi3g49440.1 // Bradi2g57420.1 // Bradi4g26410.1 // Bradi4g40140.1 // Bradi3g48000.2 // Bradi5g11350.1 // Bradi3g48000.4 // Bradi2g31120.3 // Bradi1g16490.1 // Bradi3g48880.1 // Bradi4g43090.2 // Bradi4g43090.1 // …
GO:0044711	P	single-organism biosynthetic process	43	1162	412	14791	0.047	1	// Bradi3g28560.1 // Bradi3g26890.1 // Bradi4g41580.1 // Bradi2g47310.2 // Bradi3g18790.1 // Bradi3g29230.1 // Bradi1g44000.1 // Bradi4g45010.1 // Bradi1g69420.2 // Bradi1g69420.1 // Bradi3g56270.1 // Bradi2g17230.4 // Bradi3g35820.1 // Bradi5g24550.2 // Bradi1g26790.1 // Bradi5g16510.1 // Bradi2g61710.1 // Bradi1g59740.1 // Bradi3g05880.1 // Bradi1g04300.1 // Bradi2g45390.2 // Bradi4g29730.1 // …
GO:0000003	P	reproduction	8	1162	79	14791	0.3	1	// Bradi4g15270.1 // Bradi1g48380.1 // Bradi2g25280.1 // Bradi5g09900.1 // Bradi5g22930.1 // Bradi2g57410.1 // Bradi1g33650.1 // Bradi3g21580.1
GO:0070727	P	cellular macromolecule localization	6	1162	145	14791	0.97	1	// Bradi2g48950.1 // Bradi5g13640.2 // Bradi2g51400.1 // Bradi4g25490.1 // Bradi4g34830.1 // Bradi4g25510.1
GO:0070647	P	protein modification by small protein conjugation or removal	8	1162	110	14791	0.64	1	// Bradi2g24050.1 // Bradi3g52120.1 // Bradi3g08150.1 // Bradi5g27660.1 // Bradi1g29870.1 // Bradi3g32800.1 // Bradi4g29360.1 // Bradi3g35830.1
GO:0055085	P	transmembrane transport	8	1162	636	14791	1	1	// Bradi3g56270.1 // Bradi1g02370.1 // Bradi5g18830.1 // Bradi2g17260.2 // Bradi4g34830.1 // Bradi5g07150.1 // Bradi5g07160.1 // Bradi5g07150.4
GO:0032446	P	protein modification by small protein conjugation	8	1162	93	14791	0.46	1	// Bradi2g24050.1 // Bradi3g52120.1 // Bradi3g08150.1 // Bradi5g27660.1 // Bradi1g29870.1 // Bradi3g32800.1 // Bradi4g29360.1 // Bradi3g35830.1
GO:0009199	P	ribonucleoside triphosphate metabolic process	7	1162	95	14791	0.62	1	// Bradi2g27150.1 // Bradi3g26890.1 // Bradi3g18790.1 // Bradi1g42630.1 // Bradi3g36040.1 // Bradi3g50540.1 // Bradi3g56270.1
GO:0006733	P	oxidoreduction coenzyme metabolic process	5	1162	51	14791	0.39	1	// Bradi1g42630.1 // Bradi2g27150.1 // Bradi3g50540.1 // Bradi5g05070.1 // Bradi1g06750.3
GO:0065007	P	biological regulation	132	1162	1527	14791	0.14	1	// Bradi2g48740.1 // Bradi2g27170.1 // Bradi1g09730.2 // Bradi3g29130.1 // Bradi1g20160.1 // Bradi2g47030.1 // Bradi4g35650.1 // Bradi1g64240.1 // Bradi4g35760.1 // Bradi1g12690.1 // Bradi1g63170.1 // Bradi5g15490.1 // Bradi5g24110.1 // Bradi3g53130.1 // Bradi2g57420.1 // Bradi3g48000.2 // Bradi2g23890.2 // Bradi3g31690.1 // Bradi3g48000.4 // Bradi2g47220.1 // Bradi1g30730.1 // Bradi1g30730.2 // …
GO:0046483	P	heterocycle metabolic process	144	1162	1993	14791	0.86	1	// Bradi2g27170.1 // Bradi5g05070.1 // Bradi3g18790.1 // Bradi3g29130.1 // Bradi1g16490.1 // Bradi3g31890.1 // Bradi2g47030.1 // Bradi2g27150.1 // Bradi4g35650.1 // Bradi5g24430.1 // Bradi1g64240.1 // Bradi3g45490.2 // Bradi4g35760.1 // Bradi1g12690.1 // Bradi5g24110.1 // Bradi1g35550.1 // Bradi2g23890.2 // Bradi2g48980.1 // Bradi2g47220.1 // Bradi1g43660.1 // Bradi1g25860.1 // Bradi1g30730.2 // …
GO:0071555	P	cell wall organization	5	1162	41	14791	0.24	1	// Bradi1g60380.1 // Bradi1g64340.1 // Bradi2g44500.1 // Bradi4g00840.1 // Bradi3g17880.1
GO:0009205	P	purine ribonucleoside triphosphate metabolic process	7	1162	95	14791	0.62	1	// Bradi2g27150.1 // Bradi3g26890.1 // Bradi3g18790.1 // Bradi1g42630.1 // Bradi3g36040.1 // Bradi3g50540.1 // Bradi3g56270.1
GO:0043604	P	amide biosynthetic process	41	1162	455	14791	0.22	1	// Bradi1g07370.1 // Bradi1g76880.1 // Bradi1g24110.1 // Bradi1g24110.2 // Bradi2g49850.1 // Bradi1g62170.1 // Bradi5g12430.1 // Bradi1g77060.1 // Bradi1g02030.1 // Bradi2g44440.1 // Bradi3g50390.1 // Bradi3g09730.1 // Bradi3g03270.1 // Bradi1g10990.1 // Bradi2g52710.1 // Bradi2g02200.1 // Bradi2g06080.1 // Bradi2g46520.1 // Bradi4g37180.1 // Bradi3g53530.2 // Bradi2g41560.1 // Bradi1g67170.1 // …
GO:0060255	P	regulation of macromolecule metabolic process	93	1162	1130	14791	0.34	1	// Bradi3g31890.1 // Bradi2g47030.1 // Bradi4g35650.1 // Bradi1g64240.1 // Bradi4g35760.1 // Bradi1g12690.1 // Bradi5g24110.1 // Bradi2g16770.2 // Bradi2g23890.2 // Bradi3g48000.4 // Bradi2g47220.1 // Bradi1g30730.1 // Bradi1g30730.2 // Bradi4g30090.1 // Bradi4g01820.3 // Bradi4g16630.1 // Bradi1g63170.1 // Bradi2g06180.1 // Bradi5g16450.1 // Bradi3g59300.1 // Bradi1g76690.1 // Bradi3g56290.1 // …
GO:0046034	P	ATP metabolic process	7	1162	88	14791	0.54	1	// Bradi2g27150.1 // Bradi3g26890.1 // Bradi3g18790.1 // Bradi1g42630.1 // Bradi3g36040.1 // Bradi3g50540.1 // Bradi3g56270.1
GO:0006605	P	protein targeting	5	1162	43	14791	0.27	1	// Bradi2g51400.1 // Bradi4g34830.1 // Bradi4g25510.1 // Bradi5g13640.2 // Bradi4g25490.1
GO:0045184	P	establishment of protein localization	11	1162	172	14791	0.79	1	// Bradi1g39520.1 // Bradi3g38620.1 // Bradi1g14210.1 // Bradi5g13640.2 // Bradi2g51400.1 // Bradi4g25490.1 // Bradi4g34830.1 // Bradi1g22020.1 // Bradi1g42820.1 // Bradi2g48950.1 // Bradi4g25510.1
GO:0072657	P	protein localization to membrane	5	1162	29	14791	0.098	1	// Bradi2g51400.1 // Bradi4g34830.1 // Bradi4g25510.1 // Bradi5g13640.2 // Bradi4g25490.1
GO:0023052	P	signaling	23	1162	197	14791	0.051	1	// Bradi2g48310.1 // Bradi3g45930.1 // Bradi5g00700.1 // Bradi3g45930.3 // Bradi1g20160.1 // Bradi1g63080.1 // Bradi3g06120.1 // Bradi5g25860.1 // Bradi2g61000.1 // Bradi3g49440.1 // Bradi2g57420.1 // Bradi4g26410.1 // Bradi3g48000.2 // Bradi5g11350.1 // Bradi3g48000.4 // Bradi2g31120.3 // Bradi1g16490.1 // Bradi3g48880.1 // Bradi4g43090.2 // Bradi4g43090.1 // Bradi1g50940.1 // Bradi2g50430.1 // …
GO:2001141	P	regulation of RNA biosynthetic process	87	1162	1058	14791	0.35	1	// Bradi3g31890.1 // Bradi2g47030.1 // Bradi4g35650.1 // Bradi1g64240.1 // Bradi4g35760.1 // Bradi1g12690.1 // Bradi5g24110.1 // Bradi2g23890.2 // Bradi2g47220.1 // Bradi1g43660.1 // Bradi1g30730.2 // Bradi4g30090.1 // Bradi4g01820.3 // Bradi4g16630.1 // Bradi1g63170.1 // Bradi2g06180.1 // Bradi5g16450.1 // Bradi3g59300.1 // Bradi1g76690.1 // Bradi3g56290.1 // Bradi3g60870.1 // Bradi2g02720.1 // …
GO:0043436	P	oxoacid metabolic process	23	1162	322	14791	0.7	1	// Bradi3g28560.1 // Bradi3g29230.1 // Bradi4g45010.1 // Bradi1g44000.1 // Bradi2g27150.1 // Bradi5g24550.1 // Bradi5g24550.2 // Bradi3g07720.1 // Bradi3g05880.1 // Bradi2g23750.1 // Bradi3g53530.2 // Bradi3g21040.1 // Bradi2g61710.1 // Bradi1g42630.1 // Bradi1g44530.1 // Bradi3g50540.1 // Bradi5g16510.1 // Bradi1g77400.1 // Bradi2g02550.1 // Bradi3g45350.1 // Bradi1g52330.1 // Bradi4g38980.1 // …
GO:0046128	P	purine ribonucleoside metabolic process	7	1162	109	14791	0.75	1	// Bradi2g27150.1 // Bradi3g26890.1 // Bradi3g18790.1 // Bradi1g42630.1 // Bradi3g36040.1 // Bradi3g50540.1 // Bradi3g56270.1
GO:0055114	P	oxidation-reduction process	16	1162	1159	14791	1	1	// Bradi3g18420.1 // Bradi1g56030.1 // Bradi1g14710.1 // Bradi4g11550.1 // Bradi4g29770.1 // Bradi3g36040.1 // Bradi1g24980.1 // Bradi3g05880.1 // Bradi1g44920.1 // Bradi4g19720.1 // Bradi5g26090.2 // Bradi5g26090.1 // Bradi3g22350.1 // Bradi5g16510.1 // Bradi4g38440.4 // Bradi4g38440.1
GO:0051704	P	multi-organism process	10	1162	77	14791	0.1	1	// Bradi4g15270.1 // Bradi1g48380.1 // Bradi2g25280.1 // Bradi5g09900.1 // Bradi5g22930.1 // Bradi2g57410.1 // Bradi3g35610.1 // Bradi3g28200.1 // Bradi1g33650.1 // Bradi3g21580.1
GO:0044700	P	single organism signaling	23	1162	197	14791	0.051	1	// Bradi2g48310.1 // Bradi3g45930.1 // Bradi5g00700.1 // Bradi3g45930.3 // Bradi1g20160.1 // Bradi1g63080.1 // Bradi3g06120.1 // Bradi5g25860.1 // Bradi2g61000.1 // Bradi3g49440.1 // Bradi2g57420.1 // Bradi4g26410.1 // Bradi3g48000.2 // Bradi5g11350.1 // Bradi3g48000.4 // Bradi2g31120.3 // Bradi1g16490.1 // Bradi3g48880.1 // Bradi4g43090.2 // Bradi4g43090.1 // Bradi1g50940.1 // Bradi2g50430.1 // …
GO:0044703	P	multi-organism reproductive process	8	1162	72	14791	0.23	1	// Bradi4g15270.1 // Bradi1g48380.1 // Bradi2g25280.1 // Bradi5g09900.1 // Bradi5g22930.1 // Bradi2g57410.1 // Bradi1g33650.1 // Bradi3g21580.1
GO:0044702	P	single organism reproductive process	8	1162	79	14791	0.3	1	// Bradi4g15270.1 // Bradi1g48380.1 // Bradi2g25280.1 // Bradi5g09900.1 // Bradi5g22930.1 // Bradi2g57410.1 // Bradi1g33650.1 // Bradi3g21580.1
GO:1901564	P	organonitrogen compound metabolic process	84	1162	846	14791	0.023	1	// Bradi1g07370.1 // Bradi1g76880.1 // Bradi1g24110.1 // Bradi1g24110.2 // Bradi4g16830.1 // Bradi1g04300.1 // Bradi2g49850.1 // Bradi1g26790.1 // Bradi1g62170.1 // Bradi3g18790.1 // Bradi5g12430.1 // Bradi1g04130.2 // Bradi1g77060.1 // Bradi3g29130.1 // Bradi4g45010.1 // Bradi3g26890.1 // Bradi2g44440.1 // Bradi2g27150.1 // Bradi3g48670.1 // Bradi1g73720.1 // Bradi4g37180.1 // Bradi5g23510.2 // …
GO:0006082	P	organic acid metabolic process	23	1162	358	14791	0.85	1	// Bradi3g28560.1 // Bradi3g29230.1 // Bradi4g45010.1 // Bradi1g44000.1 // Bradi2g27150.1 // Bradi5g24550.1 // Bradi5g24550.2 // Bradi3g07720.1 // Bradi3g05880.1 // Bradi2g23750.1 // Bradi3g53530.2 // Bradi3g21040.1 // Bradi2g61710.1 // Bradi1g42630.1 // Bradi1g44530.1 // Bradi3g50540.1 // Bradi5g16510.1 // Bradi1g77400.1 // Bradi2g02550.1 // Bradi3g45350.1 // Bradi1g52330.1 // Bradi4g38980.1 // …
GO:1901566	P	organonitrogen compound biosynthetic process	65	1162	668	14791	0.056	1	// Bradi1g07370.1 // Bradi1g76880.1 // Bradi1g24110.1 // Bradi1g24110.2 // Bradi1g04300.1 // Bradi2g49850.1 // Bradi1g26790.1 // Bradi1g62170.1 // Bradi3g18790.1 // Bradi5g12430.1 // Bradi1g04130.2 // Bradi1g77060.1 // Bradi1g02030.1 // Bradi4g45010.1 // Bradi3g26890.1 // Bradi2g44440.1 // Bradi4g37180.1 // Bradi5g23510.2 // Bradi2g17230.4 // Bradi5g24550.1 // Bradi5g24550.2 // Bradi3g50390.1 // …
GO:0044706	P	multi-multicellular organism process	8	1162	72	14791	0.23	1	// Bradi4g15270.1 // Bradi1g48380.1 // Bradi2g25280.1 // Bradi5g09900.1 // Bradi5g22930.1 // Bradi2g57410.1 // Bradi1g33650.1 // Bradi3g21580.1
GO:0019538	P	protein metabolic process	209	1162	2631	14791	0.45	1	// Bradi4g14580.1 // Bradi1g46820.1 // Bradi1g07370.1 // Bradi3g03200.1 // Bradi2g48740.1 // Bradi4g42040.1 // Bradi1g57820.1 // Bradi1g42460.1 // Bradi1g58770.1 // Bradi2g50480.1 // Bradi1g09730.2 // Bradi3g34610.1 // Bradi2g37450.1 // Bradi1g20160.1 // Bradi2g45450.1 // Bradi3g09730.2 // Bradi3g09730.1 // Bradi5g22930.1 // Bradi3g16730.1 // Bradi2g06080.1 // Bradi3g28630.1 // Bradi1g67170.1 // …
GO:0016053	P	organic acid biosynthetic process	13	1162	149	14791	0.4	1	// Bradi5g24550.1 // Bradi3g28560.1 // Bradi1g77400.1 // Bradi3g21040.1 // Bradi2g61710.1 // Bradi5g24550.2 // Bradi3g05880.1 // Bradi3g45350.1 // Bradi3g29230.1 // Bradi4g45010.1 // Bradi1g44000.1 // Bradi1g72560.1 // Bradi5g16510.1
GO:0030163	P	protein catabolic process	5	1162	111	14791	0.93	1	// Bradi4g14580.1 // Bradi3g36600.1 // Bradi2g15890.1 // Bradi5g13780.1 // Bradi4g14600.1
GO:0016051	P	carbohydrate biosynthetic process	9	1162	61	14791	0.067	1	// Bradi3g35820.1 // Bradi2g19710.1 // Bradi4g41580.1 // Bradi2g40460.1 // Bradi1g59740.1 // Bradi4g29730.1 // Bradi1g69420.2 // Bradi1g69420.1 // Bradi3g53790.1
GO:0006163	P	purine nucleotide metabolic process	8	1162	120	14791	0.72	1	// Bradi2g27150.1 // Bradi3g28190.1 // Bradi3g26890.1 // Bradi3g18790.1 // Bradi1g42630.1 // Bradi3g36040.1 // Bradi3g50540.1 // Bradi3g56270.1
GO:0016567	P	protein ubiquitination	8	1162	89	14791	0.41	1	// Bradi2g24050.1 // Bradi3g52120.1 // Bradi3g08150.1 // Bradi5g27660.1 // Bradi1g29870.1 // Bradi3g32800.1 // Bradi4g29360.1 // Bradi3g35830.1
GO:0019637	P	organophosphate metabolic process	19	1162	231	14791	0.46	1	// Bradi2g17230.4 // Bradi3g28190.1 // Bradi3g26890.1 // Bradi1g06750.3 // Bradi3g56270.1 // Bradi1g11530.1 // Bradi2g27150.1 // Bradi5g05070.1 // Bradi1g59740.1 // Bradi1g10140.1 // Bradi3g18790.1 // Bradi1g10140.2 // Bradi2g45390.2 // Bradi1g42630.1 // Bradi5g20270.1 // Bradi3g36040.1 // Bradi3g50540.1 // Bradi3g60710.1 // Bradi5g23510.2
GO:0019438	P	aromatic compound biosynthetic process	103	1162	1335	14791	0.59	1	// Bradi3g18790.1 // Bradi3g31890.1 // Bradi2g47030.1 // Bradi4g35650.1 // Bradi1g64240.1 // Bradi4g35760.1 // Bradi1g12690.1 // Bradi5g24110.1 // Bradi1g35550.1 // Bradi2g23890.2 // Bradi2g48980.1 // Bradi2g47220.1 // Bradi1g43660.1 // Bradi1g25860.1 // Bradi1g30730.2 // Bradi4g30090.1 // Bradi4g01820.3 // Bradi4g16630.1 // Bradi1g63170.1 // Bradi2g06180.1 // Bradi5g16450.1 // Bradi2g42570.1 // …
GO:1901135	P	carbohydrate derivative metabolic process	17	1162	249	14791	0.75	1	// Bradi2g27150.1 // Bradi3g28190.1 // Bradi3g26890.1 // Bradi1g06750.3 // Bradi3g53290.1 // Bradi5g05070.1 // Bradi1g59740.1 // Bradi3g18790.1 // Bradi1g51710.1 // Bradi1g42630.1 // Bradi3g32340.1 // Bradi3g36040.1 // Bradi3g50540.1 // Bradi3g48670.1 // Bradi2g56700.1 // Bradi5g14910.1 // Bradi3g56270.1
GO:0007165	P	signal transduction	23	1162	197	14791	0.051	1	// Bradi2g48310.1 // Bradi3g45930.1 // Bradi5g00700.1 // Bradi3g45930.3 // Bradi1g20160.1 // Bradi1g63080.1 // Bradi3g06120.1 // Bradi5g25860.1 // Bradi2g61000.1 // Bradi3g49440.1 // Bradi2g57420.1 // Bradi4g26410.1 // Bradi3g48000.2 // Bradi5g11350.1 // Bradi3g48000.4 // Bradi2g31120.3 // Bradi1g16490.1 // Bradi3g48880.1 // Bradi4g43090.2 // Bradi4g43090.1 // Bradi1g50940.1 // Bradi2g50430.1 // …
GO:0071103	P	DNA conformation change	6	1162	34	14791	0.068	1	// Bradi5g19000.1 // Bradi2g10040.1 // Bradi1g05330.1 // Bradi3g36390.1 // Bradi1g11350.1 // Bradi1g55260.1
GO:0022607	P	cellular component assembly	13	1162	110	14791	0.11	1	// Bradi5g15490.1 // Bradi1g64160.2 // Bradi5g25300.1 // Bradi1g64160.1 // Bradi5g19000.1 // Bradi4g43250.1 // Bradi1g05330.1 // Bradi3g36390.1 // Bradi1g11350.1 // Bradi1g33700.4 // Bradi1g33700.1 // Bradi1g13090.1 // Bradi1g55260.1
GO:0006457	P	protein folding	13	1162	90	14791	0.036	1	// Bradi3g07320.2 // Bradi3g07320.3 // Bradi3g07320.1 // Bradi5g02990.1 // Bradi5g02990.2 // Bradi5g02990.3 // Bradi1g27190.1 // Bradi2g54760.1 // Bradi3g33770.1 // Bradi1g42820.1 // Bradi5g10980.2 // Bradi1g54970.1 // Bradi3g41800.1
GO:0034645	P	cellular macromolecule biosynthetic process	133	1162	1809	14791	0.8	1	// Bradi1g07370.1 // Bradi2g40040.1 // Bradi1g77060.1 // Bradi3g31890.1 // Bradi2g47030.1 // Bradi4g35650.1 // Bradi1g64240.1 // Bradi3g09730.1 // Bradi4g35760.1 // Bradi1g12690.1 // Bradi2g06080.1 // Bradi5g24110.1 // Bradi1g67170.1 // Bradi3g56060.1 // Bradi1g69650.1 // Bradi1g69650.2 // Bradi2g47220.1 // Bradi1g43660.1 // Bradi1g30730.2 // Bradi4g30090.1 // Bradi1g03220.1 // Bradi4g01820.3 // …
GO:0009141	P	nucleoside triphosphate metabolic process	7	1162	96	14791	0.63	1	// Bradi2g27150.1 // Bradi3g26890.1 // Bradi3g18790.1 // Bradi1g42630.1 // Bradi3g36040.1 // Bradi3g50540.1 // Bradi3g56270.1
GO:0044283	P	small molecule biosynthetic process	20	1162	177	14791	0.082	1	// Bradi5g24550.1 // Bradi3g28560.1 // Bradi1g72560.1 // Bradi1g26790.1 // Bradi3g21040.1 // Bradi2g61710.1 // Bradi4g00950.1 // Bradi5g16510.1 // Bradi2g48980.1 // Bradi5g24550.2 // Bradi1g77400.1 // Bradi3g05880.1 // Bradi4g45010.1 // Bradi1g25860.1 // Bradi3g45350.1 // Bradi3g29230.1 // Bradi1g12550.1 // Bradi1g44000.1 // Bradi1g12550.2 // Bradi2g42570.1
GO:0009144	P	purine nucleoside triphosphate metabolic process	7	1162	95	14791	0.62	1	// Bradi2g27150.1 // Bradi3g26890.1 // Bradi3g18790.1 // Bradi1g42630.1 // Bradi3g36040.1 // Bradi3g50540.1 // Bradi3g56270.1
GO:0006855	P	drug transmembrane transport	6	1162	50	14791	0.22	1	// Bradi1g02370.1 // Bradi5g18830.1 // Bradi2g17260.2 // Bradi5g07150.1 // Bradi5g07160.1 // Bradi5g07150.4
GO:0016311	P	dephosphorylation	5	1162	104	14791	0.91	1	// Bradi3g48000.2 // Bradi2g13400.2 // Bradi2g31120.3 // Bradi3g48000.4 // Bradi2g37450.1
GO:0006807	P	nitrogen compound metabolic process	192	1162	2560	14791	0.76	1	// Bradi1g07370.1 // Bradi2g27170.1 // Bradi5g05070.1 // Bradi2g40040.1 // Bradi3g18790.1 // Bradi5g00700.1 // Bradi1g77060.1 // Bradi3g29130.1 // Bradi4g11920.1 // Bradi4g45010.1 // Bradi2g47030.1 // Bradi2g27150.1 // Bradi4g35650.1 // Bradi5g24430.1 // Bradi5g24550.1 // Bradi5g24550.2 // Bradi1g64240.1 // Bradi3g09730.1 // Bradi3g45490.2 // Bradi4g35760.1 // Bradi1g12690.1 // Bradi2g06080.1 // …
GO:0046496	P	nicotinamide nucleotide metabolic process	5	1162	50	14791	0.37	1	// Bradi1g42630.1 // Bradi2g27150.1 // Bradi3g50540.1 // Bradi5g05070.1 // Bradi1g06750.3
GO:0034660	P	ncRNA metabolic process	6	1162	130	14791	0.94	1	// Bradi1g09870.1 // Bradi1g44530.1 // Bradi1g52330.1 // Bradi4g38980.1 // Bradi3g53530.2 // Bradi1g29740.1
GO:0035556	P	intracellular signal transduction	14	1162	105	14791	0.051	1	// Bradi3g06120.1 // Bradi4g43090.2 // Bradi4g43090.1 // Bradi1g50940.1 // Bradi5g11350.1 // Bradi5g00700.1 // Bradi2g61000.1 // Bradi3g49440.1 // Bradi3g45930.1 // Bradi2g48310.1 // Bradi3g45930.3 // Bradi1g16490.1 // Bradi3g48880.1 // Bradi5g25860.1
GO:0050789	P	regulation of biological process	118	1162	1470	14791	0.42	1	// Bradi1g20160.1 // Bradi2g47030.1 // Bradi4g35650.1 // Bradi1g64240.1 // Bradi4g35760.1 // Bradi1g12690.1 // Bradi1g63170.1 // Bradi5g15490.1 // Bradi5g24110.1 // Bradi1g28090.2 // Bradi2g57420.1 // Bradi3g48000.2 // Bradi2g23890.2 // Bradi3g48000.4 // Bradi2g47220.1 // Bradi1g30730.1 // Bradi1g30730.2 // Bradi1g04790.1 // Bradi4g01820.3 // Bradi4g16630.1 // Bradi3g10160.1 // Bradi3g10160.2 // …
GO:0097659	P	nucleic acid-templated transcription	88	1162	1195	14791	0.75	1	// Bradi3g31890.1 // Bradi2g47030.1 // Bradi4g35650.1 // Bradi1g64240.1 // Bradi4g35760.1 // Bradi1g12690.1 // Bradi5g24110.1 // Bradi2g23890.2 // Bradi2g47220.1 // Bradi1g43660.1 // Bradi1g30730.2 // Bradi4g30090.1 // Bradi4g01820.3 // Bradi4g16630.1 // Bradi1g63170.1 // Bradi2g06180.1 // Bradi5g16450.1 // Bradi3g59300.1 // Bradi1g76690.1 // Bradi3g56290.1 // Bradi3g60870.1 // Bradi2g02720.1 // …
GO:0044267	P	cellular protein metabolic process	162	1162	2165	14791	0.75	1	// Bradi4g14580.1 // Bradi1g07370.1 // Bradi3g03200.1 // Bradi1g57820.1 // Bradi1g42460.1 // Bradi1g58770.1 // Bradi1g77060.1 // Bradi2g37450.1 // Bradi1g20160.1 // Bradi2g45450.1 // Bradi3g09730.2 // Bradi3g09730.1 // Bradi5g22930.1 // Bradi2g06080.1 // Bradi1g67170.1 // Bradi2g24050.1 // Bradi1g09000.1 // Bradi3g56060.1 // Bradi3g48000.2 // Bradi1g69650.1 // Bradi1g69650.2 // Bradi3g39670.1 // …
GO:1901575	P	organic substance catabolic process	11	1162	233	14791	0.97	1	// Bradi4g14580.1 // Bradi3g36600.1 // Bradi2g27150.1 // Bradi2g00810.1 // Bradi4g14600.1 // Bradi2g15890.1 // Bradi5g13780.1 // Bradi1g42630.1 // Bradi3g32340.1 // Bradi3g50540.1 // Bradi5g24430.1
GO:0051186	P	cofactor metabolic process	14	1162	123	14791	0.12	1	// Bradi1g64160.2 // Bradi2g27150.1 // Bradi1g06750.3 // Bradi1g64160.1 // Bradi5g05070.1 // Bradi2g00810.1 // Bradi5g21310.1 // Bradi1g04300.1 // Bradi5g18080.2 // Bradi1g42630.1 // Bradi1g33700.4 // Bradi3g50540.1 // Bradi1g33700.1 // Bradi5g23510.2
GO:0044262	P	cellular carbohydrate metabolic process	11	1162	108	14791	0.25	1	// Bradi3g35820.1 // Bradi2g19710.1 // Bradi1g09700.1 // Bradi4g41580.1 // Bradi2g40460.1 // Bradi3g10290.1 // Bradi1g09690.1 // Bradi4g29730.1 // Bradi1g69420.2 // Bradi1g69420.1 // Bradi3g53790.1
GO:0044260	P	cellular macromolecule metabolic process	269	1162	3862	14791	0.99	1	// Bradi4g14580.1 // Bradi1g07370.1 // Bradi3g03200.1 // Bradi1g30730.1 // Bradi1g57820.1 // Bradi1g42460.1 // Bradi1g58770.1 // Bradi5g00700.1 // Bradi1g77060.1 // Bradi2g37450.1 // Bradi1g20160.1 // Bradi2g31120.3 // Bradi2g47030.1 // Bradi3g50630.1 // Bradi4g35650.1 // Bradi5g24430.1 // Bradi5g25860.1 // Bradi2g45450.1 // Bradi1g64240.1 // Bradi3g09730.1 // Bradi5g22930.1 // Bradi3g45490.2 // …
GO:0009875	P	pollen-pistil interaction	8	1162	72	14791	0.23	1	// Bradi4g15270.1 // Bradi1g48380.1 // Bradi2g25280.1 // Bradi5g09900.1 // Bradi5g22930.1 // Bradi2g57410.1 // Bradi1g33650.1 // Bradi3g21580.1
GO:0006886	P	intracellular protein transport	6	1162	134	14791	0.95	1	// Bradi2g48950.1 // Bradi5g13640.2 // Bradi2g51400.1 // Bradi4g25490.1 // Bradi4g34830.1 // Bradi4g25510.1
GO:0051188	P	cofactor biosynthetic process	7	1162	72	14791	0.35	1	// Bradi1g64160.1 // Bradi1g64160.2 // Bradi5g21310.1 // Bradi1g04300.1 // Bradi1g33700.4 // Bradi1g33700.1 // Bradi5g23510.2
GO:0016043	P	cellular component organization	28	1162	356	14791	0.53	1	// Bradi1g64160.1 // Bradi1g64160.2 // Bradi2g51400.1 // Bradi1g60380.1 // Bradi4g25490.1 // Bradi2g44500.1 // Bradi1g05330.1 // Bradi3g17880.1 // Bradi2g19360.1 // Bradi4g43250.1 // Bradi5g15490.1 // Bradi3g36390.1 // Bradi1g55260.1 // Bradi5g25300.1 // Bradi5g13640.2 // Bradi2g10040.1 // Bradi1g64340.1 // Bradi4g34830.1 // Bradi2g05690.3 // Bradi1g13090.1 // Bradi4g00840.1 // Bradi5g19000.1 // …
GO:0065003	P	macromolecular complex assembly	9	1162	72	14791	0.13	1	// Bradi5g15490.1 // Bradi5g25300.1 // Bradi5g19000.1 // Bradi4g43250.1 // Bradi1g05330.1 // Bradi3g36390.1 // Bradi1g11350.1 // Bradi1g13090.1 // Bradi1g55260.1
GO:0033013	P	tetrapyrrole metabolic process	5	1162	24	14791	0.056	1	// Bradi5g21310.1 // Bradi1g04300.1 // Bradi3g03360.1 // Bradi2g42570.1 // Bradi2g00810.1
GO:1901360	P	organic cyclic compound metabolic process	140	1162	2038	14791	0.96	1	// Bradi5g05070.1 // Bradi3g18790.1 // Bradi1g16490.1 // Bradi3g31890.1 // Bradi2g47030.1 // Bradi2g27150.1 // Bradi4g35650.1 // Bradi5g24430.1 // Bradi1g64240.1 // Bradi3g45490.2 // Bradi4g35760.1 // Bradi1g12690.1 // Bradi5g24110.1 // Bradi1g35550.1 // Bradi2g23890.2 // Bradi2g48980.1 // Bradi2g47220.1 // Bradi1g43660.1 // Bradi1g25860.1 // Bradi1g30730.2 // Bradi1g74850.1 // Bradi4g30090.1 // …
GO:0065004	P	protein-DNA complex assembly	5	1162	19	14791	0.027	1	// Bradi1g05330.1 // Bradi5g19000.1 // Bradi1g11350.1 // Bradi3g36390.1 // Bradi1g55260.1
GO:0009057	P	macromolecule catabolic process	7	1162	157	14791	0.96	1	// Bradi4g14580.1 // Bradi3g36600.1 // Bradi4g14600.1 // Bradi2g15890.1 // Bradi5g13780.1 // Bradi3g32340.1 // Bradi5g24430.1
GO:0009150	P	purine ribonucleotide metabolic process	8	1162	114	14791	0.67	1	// Bradi2g27150.1 // Bradi3g28190.1 // Bradi3g26890.1 // Bradi3g18790.1 // Bradi1g42630.1 // Bradi3g36040.1 // Bradi3g50540.1 // Bradi3g56270.1
GO:0018130	P	heterocycle biosynthetic process	104	1162	1336	14791	0.55	1	// Bradi3g18790.1 // Bradi3g31890.1 // Bradi2g47030.1 // Bradi4g35650.1 // Bradi1g64240.1 // Bradi4g35760.1 // Bradi1g12690.1 // Bradi5g24110.1 // Bradi1g35550.1 // Bradi2g23890.2 // Bradi2g48980.1 // Bradi2g47220.1 // Bradi1g43660.1 // Bradi1g25860.1 // Bradi1g30730.2 // Bradi4g30090.1 // Bradi4g01820.3 // Bradi4g16630.1 // Bradi1g63170.1 // Bradi2g06180.1 // Bradi5g16450.1 // Bradi2g42570.1 // …
GO:0006461	P	protein complex assembly	9	1162	59	14791	0.057	1	// Bradi5g15490.1 // Bradi5g25300.1 // Bradi5g19000.1 // Bradi4g43250.1 // Bradi1g05330.1 // Bradi3g36390.1 // Bradi1g11350.1 // Bradi1g13090.1 // Bradi1g55260.1
GO:0009308	P	amine metabolic process	7	1162	36	14791	0.034	1	// Bradi3g37690.1 // Bradi2g27170.1 // Bradi3g21040.1 // Bradi2g51530.1 // Bradi5g16080.1 // Bradi3g45350.1 // Bradi3g29130.1
GO:0006812	P	cation transport	28	1162	264	14791	0.082	1	// Bradi2g54410.1 // Bradi3g26890.1 // Bradi4g01430.1 // Bradi2g22020.1 // Bradi3g18790.1 // Bradi2g51210.1 // Bradi3g56270.1 // Bradi5g19270.1 // Bradi5g19910.1 // Bradi4g40460.1 // Bradi1g77170.1 // Bradi3g44820.1 // Bradi3g44850.2 // Bradi1g59730.1 // Bradi2g56210.1 // Bradi3g57420.1 // Bradi2g04020.1 // Bradi4g33550.1 // Bradi2g57080.1 // Bradi5g14780.1 // Bradi1g67620.1 // Bradi2g38330.2 // …
GO:0006811	P	ion transport	36	1162	333	14791	0.045	1	// Bradi2g54410.1 // Bradi3g26890.1 // Bradi4g01430.1 // Bradi2g22020.1 // Bradi3g18790.1 // Bradi2g51210.1 // Bradi3g56270.1 // Bradi5g11340.1 // Bradi4g07880.1 // Bradi5g19270.1 // Bradi5g19910.1 // Bradi4g40460.1 // Bradi1g77170.1 // Bradi3g44820.1 // Bradi3g44850.2 // Bradi1g59730.1 // Bradi2g56210.1 // Bradi3g32730.1 // Bradi3g45940.1 // Bradi3g20070.1 // Bradi3g57420.1 // Bradi2g04020.1 // …
GO:0009889	P	regulation of biosynthetic process	87	1162	1085	14791	0.44	1	// Bradi3g31890.1 // Bradi2g47030.1 // Bradi4g35650.1 // Bradi1g64240.1 // Bradi4g35760.1 // Bradi1g12690.1 // Bradi5g24110.1 // Bradi2g23890.2 // Bradi2g47220.1 // Bradi1g43660.1 // Bradi1g30730.2 // Bradi4g30090.1 // Bradi4g01820.3 // Bradi4g16630.1 // Bradi1g63170.1 // Bradi2g06180.1 // Bradi5g16450.1 // Bradi3g59300.1 // Bradi1g76690.1 // Bradi3g56290.1 // Bradi3g60870.1 // Bradi2g02720.1 // …
GO:0044710	P	single-organism metabolic process	110	1162	1966	14791	1	1	// Bradi3g57950.1 // Bradi1g11530.1 // Bradi1g60050.1 // Bradi5g05070.1 // Bradi3g18790.1 // Bradi4g08800.1 // Bradi4g19720.1 // Bradi4g45010.1 // Bradi2g27150.1 // Bradi3g60710.1 // Bradi3g35820.1 // Bradi5g24550.2 // Bradi3g22350.1 // Bradi1g06750.3 // Bradi2g32520.1 // Bradi2g48980.1 // Bradi2g12330.1 // Bradi1g25860.1 // Bradi4g10460.1 // Bradi1g76020.1 // Bradi3g37980.1 // Bradi3g50540.1 // …
GO:0050794	P	regulation of cellular process	115	1162	1437	14791	0.44	1	// Bradi1g20160.1 // Bradi2g47030.1 // Bradi4g35650.1 // Bradi1g64240.1 // Bradi4g35760.1 // Bradi1g12690.1 // Bradi5g15490.1 // Bradi5g24110.1 // Bradi1g28090.2 // Bradi2g57420.1 // Bradi3g48000.2 // Bradi2g23890.2 // Bradi3g48000.4 // Bradi2g47220.1 // Bradi1g43660.1 // Bradi1g30730.2 // Bradi1g04790.1 // Bradi4g01820.3 // Bradi4g16630.1 // Bradi3g10160.1 // Bradi1g63170.1 // Bradi2g06180.1 // …
GO:0043412	P	macromolecule modification	116	1162	1636	14791	0.88	1	// Bradi3g03200.1 // Bradi5g24310.1 // Bradi1g42460.1 // Bradi1g58770.1 // Bradi2g37450.1 // Bradi1g20160.1 // Bradi2g45450.1 // Bradi5g22930.1 // Bradi2g24050.1 // Bradi3g48000.2 // Bradi3g39670.1 // Bradi4g29930.1 // Bradi3g48000.4 // Bradi5g27430.1 // Bradi3g32800.1 // Bradi1g74850.1 // Bradi1g57820.1 // Bradi1g31290.1 // Bradi2g13400.2 // Bradi3g39150.1 // Bradi1g29870.1 // Bradi1g57810.1 // …
GO:0036211	P	protein modification process	114	1162	1593	14791	0.86	1	// Bradi3g03200.1 // Bradi1g57820.1 // Bradi1g42460.1 // Bradi1g58770.1 // Bradi2g37450.1 // Bradi1g20160.1 // Bradi2g45450.1 // Bradi5g22930.1 // Bradi2g24050.1 // Bradi3g48000.2 // Bradi3g39670.1 // Bradi4g29930.1 // Bradi3g48000.4 // Bradi5g27430.1 // Bradi3g32800.1 // Bradi4g31430.1 // Bradi5g24310.1 // Bradi1g31290.1 // Bradi2g13400.2 // Bradi3g39150.1 // Bradi1g29870.1 // Bradi1g57810.1 // …
GO:0044802	P	single-organism membrane organization	5	1162	30	14791	0.11	1	// Bradi2g51400.1 // Bradi4g34830.1 // Bradi4g25510.1 // Bradi5g13640.2 // Bradi4g25490.1
GO:0008152	P	metabolic process	568	1162	7223	14791	0.5	1	// Bradi3g17550.1 // Bradi2g54780.1 // Bradi1g58770.1 // Bradi4g37570.1 // Bradi2g47030.1 // Bradi3g49560.1 // Bradi4g35650.1 // Bradi3g60710.1 // Bradi3g35820.1 // Bradi1g64240.1 // Bradi4g35760.1 // Bradi1g00790.1 // Bradi5g08340.1 // Bradi5g12250.1 // Bradi2g24050.1 // Bradi3g04670.1 // Bradi3g48000.2 // Bradi2g23890.2 // Bradi1g21890.1 // Bradi3g48000.4 // Bradi5g27430.1 // Bradi1g43660.1 // …
GO:0044723	P	single-organism carbohydrate metabolic process	15	1162	193	14791	0.55	1	// Bradi3g35820.1 // Bradi2g27150.1 // Bradi2g19710.1 // Bradi4g41580.1 // Bradi1g60050.1 // Bradi1g59740.1 // Bradi2g56700.1 // Bradi4g29730.1 // Bradi2g40460.1 // Bradi1g44550.1 // Bradi1g42630.1 // Bradi1g69420.2 // Bradi1g69420.1 // Bradi3g50540.1 // Bradi3g53790.1
GO:0051234	P	establishment of localization	116	1162	1222	14791	0.026	1	// Bradi2g54410.1 // Bradi1g02370.1 // Bradi3g18790.1 // Bradi3g56260.1 // Bradi5g07150.1 // Bradi5g07150.4 // Bradi1g11660.1 // Bradi4g07880.1 // Bradi4g40460.1 // Bradi1g77170.1 // Bradi3g46620.1 // Bradi3g59390.2 // Bradi1g31730.1 // Bradi2g56210.1 // Bradi5g24170.2 // Bradi1g11650.1 // Bradi5g24170.1 // Bradi3g20070.1 // Bradi1g61750.1 // Bradi2g56640.1 // Bradi5g14780.1 // Bradi1g75820.1 // …
GO:0090407	P	organophosphate biosynthetic process	9	1162	107	14791	0.47	1	// Bradi2g17230.4 // Bradi3g28190.1 // Bradi3g26890.1 // Bradi1g59740.1 // Bradi3g18790.1 // Bradi2g45390.2 // Bradi5g20270.1 // Bradi3g56270.1 // Bradi5g23510.2
GO:0016070	P	RNA metabolic process	100	1162	1495	14791	0.96	1	// Bradi3g31890.1 // Bradi2g47030.1 // Bradi4g35650.1 // Bradi1g64240.1 // Bradi3g45490.2 // Bradi4g35760.1 // Bradi1g12690.1 // Bradi5g24110.1 // Bradi2g23890.2 // Bradi2g47220.1 // Bradi1g43660.1 // Bradi1g30730.2 // Bradi1g74850.1 // Bradi4g30090.1 // Bradi2g06000.1 // Bradi4g01820.3 // Bradi4g16630.1 // Bradi1g63170.1 // Bradi5g16450.1 // Bradi2g06180.1 // Bradi3g38140.1 // Bradi3g59300.1 // …
GO:0008652	P	cellular amino acid biosynthetic process	5	1162	41	14791	0.24	1	// Bradi4g45010.1 // Bradi5g24550.1 // Bradi5g24550.2 // Bradi1g77400.1 // Bradi2g61710.1
GO:0044271	P	cellular nitrogen compound biosynthetic process	146	1162	1799	14791	0.36	1	// Bradi1g07370.1 // Bradi2g40040.1 // Bradi3g18790.1 // Bradi1g77060.1 // Bradi3g31890.1 // Bradi2g47030.1 // Bradi4g35650.1 // Bradi1g64240.1 // Bradi3g09730.1 // Bradi4g35760.1 // Bradi1g12690.1 // Bradi2g06080.1 // Bradi5g24110.1 // Bradi1g35550.1 // Bradi1g67170.1 // Bradi3g56060.1 // Bradi1g69650.1 // Bradi1g69650.2 // Bradi2g48980.1 // Bradi2g47220.1 // Bradi1g43660.1 // Bradi1g25860.1 // …
GO:0046907	P	intracellular transport	6	1162	157	14791	0.98	1	// Bradi2g48950.1 // Bradi5g13640.2 // Bradi2g51400.1 // Bradi4g25490.1 // Bradi4g34830.1 // Bradi4g25510.1
GO:0046394	P	carboxylic acid biosynthetic process	13	1162	130	14791	0.24	1	// Bradi5g24550.1 // Bradi3g28560.1 // Bradi1g77400.1 // Bradi3g21040.1 // Bradi2g61710.1 // Bradi5g24550.2 // Bradi3g05880.1 // Bradi3g45350.1 // Bradi3g29230.1 // Bradi4g45010.1 // Bradi1g44000.1 // Bradi1g72560.1 // Bradi5g16510.1
GO:0071554	P	cell wall organization or biogenesis	7	1162	74	14791	0.38	1	// Bradi1g64340.1 // Bradi3g17880.1 // Bradi1g46020.1 // Bradi1g60380.1 // Bradi3g32340.1 // Bradi2g44500.1 // Bradi4g00840.1
GO:0050896	P	response to stimulus	71	1162	822	14791	0.23	1	// Bradi2g38690.1 // Bradi1g02370.1 // Bradi2g35540.1 // Bradi5g18830.1 // Bradi1g20160.1 // Bradi2g09150.1 // Bradi4g27680.1 // Bradi3g10470.1 // Bradi2g38700.1 // Bradi1g59520.1 // Bradi3g45930.1 // Bradi5g25860.1 // Bradi3g45930.3 // Bradi2g37090.1 // Bradi2g09690.1 // Bradi1g17790.1 // Bradi3g47620.1 // Bradi3g41340.1 // Bradi4g39880.1 // Bradi5g07150.1 // Bradi1g63080.1 // Bradi5g07150.4 // …
GO:0006950	P	response to stress	39	1162	473	14791	0.41	1	// Bradi2g38690.1 // Bradi2g35540.1 // Bradi2g09150.1 // Bradi4g27680.1 // Bradi3g10470.1 // Bradi2g38700.1 // Bradi1g59520.1 // Bradi2g11940.1 // Bradi2g37090.1 // Bradi2g09690.1 // Bradi1g17790.1 // Bradi3g41340.1 // Bradi4g39880.1 // Bradi2g39280.1 // Bradi2g11300.1 // Bradi2g48050.1 // Bradi1g26870.1 // Bradi1g47140.1 // Bradi1g47140.2 // Bradi2g37080.1 // Bradi4g32810.1 // Bradi3g32110.1 // …
GO:0006355	P	regulation of transcription, DNA-templated	87	1162	1058	14791	0.35	1	// Bradi3g31890.1 // Bradi2g47030.1 // Bradi4g35650.1 // Bradi1g64240.1 // Bradi4g35760.1 // Bradi1g12690.1 // Bradi5g24110.1 // Bradi2g23890.2 // Bradi2g47220.1 // Bradi1g43660.1 // Bradi1g30730.2 // Bradi4g30090.1 // Bradi4g01820.3 // Bradi4g16630.1 // Bradi1g63170.1 // Bradi2g06180.1 // Bradi5g16450.1 // Bradi3g59300.1 // Bradi1g76690.1 // Bradi3g56290.1 // Bradi3g60870.1 // Bradi2g02720.1 // …
GO:0010556	P	regulation of macromolecule biosynthetic process	87	1162	1085	14791	0.44	1	// Bradi3g31890.1 // Bradi2g47030.1 // Bradi4g35650.1 // Bradi1g64240.1 // Bradi4g35760.1 // Bradi1g12690.1 // Bradi5g24110.1 // Bradi2g23890.2 // Bradi2g47220.1 // Bradi1g43660.1 // Bradi1g30730.2 // Bradi4g30090.1 // Bradi4g01820.3 // Bradi4g16630.1 // Bradi1g63170.1 // Bradi2g06180.1 // Bradi5g16450.1 // Bradi3g59300.1 // Bradi1g76690.1 // Bradi3g56290.1 // Bradi3g60870.1 // Bradi2g02720.1 // …
GO:1901293	P	nucleoside phosphate biosynthetic process	5	1162	68	14791	0.62	1	// Bradi3g28190.1 // Bradi3g26890.1 // Bradi2g45390.2 // Bradi3g18790.1 // Bradi3g56270.1
GO:0009117	P	nucleotide metabolic process	11	1162	146	14791	0.6	1	// Bradi2g27150.1 // Bradi3g28190.1 // Bradi3g26890.1 // Bradi1g06750.3 // Bradi5g05070.1 // Bradi3g18790.1 // Bradi2g45390.2 // Bradi1g42630.1 // Bradi3g36040.1 // Bradi3g50540.1 // Bradi3g56270.1
GO:0006518	P	peptide metabolic process	41	1162	465	14791	0.26	1	// Bradi1g07370.1 // Bradi1g76880.1 // Bradi1g24110.1 // Bradi1g24110.2 // Bradi2g49850.1 // Bradi1g62170.1 // Bradi5g12430.1 // Bradi1g77060.1 // Bradi1g02030.1 // Bradi2g44440.1 // Bradi3g50390.1 // Bradi3g09730.1 // Bradi3g03270.1 // Bradi1g10990.1 // Bradi2g52710.1 // Bradi2g02200.1 // Bradi2g06080.1 // Bradi2g46520.1 // Bradi4g37180.1 // Bradi3g53530.2 // Bradi2g41560.1 // Bradi1g67170.1 // …
GO:0006753	P	nucleoside phosphate metabolic process	11	1162	148	14791	0.62	1	// Bradi2g27150.1 // Bradi3g28190.1 // Bradi3g26890.1 // Bradi1g06750.3 // Bradi5g05070.1 // Bradi3g18790.1 // Bradi2g45390.2 // Bradi1g42630.1 // Bradi3g36040.1 // Bradi3g50540.1 // Bradi3g56270.1
GO:0051171	P	regulation of nitrogen compound metabolic process	87	1162	1092	14791	0.47	1	// Bradi3g31890.1 // Bradi2g47030.1 // Bradi4g35650.1 // Bradi1g64240.1 // Bradi4g35760.1 // Bradi1g12690.1 // Bradi5g24110.1 // Bradi2g23890.2 // Bradi2g47220.1 // Bradi1g43660.1 // Bradi1g30730.2 // Bradi4g30090.1 // Bradi4g01820.3 // Bradi4g16630.1 // Bradi1g63170.1 // Bradi2g06180.1 // Bradi5g16450.1 // Bradi3g59300.1 // Bradi1g76690.1 // Bradi3g56290.1 // Bradi3g60870.1 // Bradi2g02720.1 // …
GO:0006633	P	fatty acid biosynthetic process	6	1162	78	14791	0.58	1	// Bradi3g28560.1 // Bradi3g05880.1 // Bradi3g29230.1 // Bradi1g44000.1 // Bradi1g72560.1 // Bradi5g16510.1
GO:0006631	P	fatty acid metabolic process	6	1162	94	14791	0.75	1	// Bradi3g28560.1 // Bradi3g05880.1 // Bradi3g29230.1 // Bradi1g44000.1 // Bradi1g72560.1 // Bradi5g16510.1
GO:0015893	P	drug transport	6	1162	50	14791	0.22	1	// Bradi1g02370.1 // Bradi5g18830.1 // Bradi2g17260.2 // Bradi5g07150.1 // Bradi5g07160.1 // Bradi5g07150.4
GO:0032774	P	RNA biosynthetic process	88	1162	1198	14791	0.75	1	// Bradi3g31890.1 // Bradi2g47030.1 // Bradi4g35650.1 // Bradi1g64240.1 // Bradi4g35760.1 // Bradi1g12690.1 // Bradi5g24110.1 // Bradi2g23890.2 // Bradi2g47220.1 // Bradi1g43660.1 // Bradi1g30730.2 // Bradi4g30090.1 // Bradi4g01820.3 // Bradi4g16630.1 // Bradi1g63170.1 // Bradi2g06180.1 // Bradi5g16450.1 // Bradi3g59300.1 // Bradi1g76690.1 // Bradi3g56290.1 // Bradi3g60870.1 // Bradi2g02720.1 // …
GO:0070271	P	protein complex biogenesis	9	1162	59	14791	0.057	1	// Bradi5g15490.1 // Bradi5g25300.1 // Bradi5g19000.1 // Bradi4g43250.1 // Bradi1g05330.1 // Bradi3g36390.1 // Bradi1g11350.1 // Bradi1g13090.1 // Bradi1g55260.1
GO:0006732	P	coenzyme metabolic process	7	1162	98	14791	0.65	1	// Bradi3g50540.1 // Bradi1g06750.3 // Bradi5g05070.1 // Bradi5g18080.2 // Bradi1g42630.1 // Bradi2g27150.1 // Bradi5g23510.2
GO:0005984	P	disaccharide metabolic process	7	1162	32	14791	0.021	1	// Bradi3g35820.1 // Bradi2g19710.1 // Bradi4g41580.1 // Bradi4g29730.1 // Bradi1g69420.2 // Bradi1g69420.1 // Bradi3g53790.1
GO:0044248	P	cellular catabolic process	7	1162	161	14791	0.97	1	// Bradi4g14580.1 // Bradi2g00810.1 // Bradi4g14600.1 // Bradi2g15890.1 // Bradi5g13780.1 // Bradi3g32340.1 // Bradi5g24430.1
GO:0034654	P	nucleobase-containing compound biosynthetic process	93	1162	1272	14791	0.77	1	// Bradi3g18790.1 // Bradi3g31890.1 // Bradi2g47030.1 // Bradi4g35650.1 // Bradi1g64240.1 // Bradi4g35760.1 // Bradi1g12690.1 // Bradi5g24110.1 // Bradi2g23890.2 // Bradi2g47220.1 // Bradi1g43660.1 // Bradi1g30730.2 // Bradi4g30090.1 // Bradi4g01820.3 // Bradi4g16630.1 // Bradi1g63170.1 // Bradi2g06180.1 // Bradi5g16450.1 // Bradi3g59300.1 // Bradi1g76690.1 // Bradi3g26890.1 // Bradi3g56290.1 // …
GO:0034641	P	cellular nitrogen compound metabolic process	177	1162	2408	14791	0.84	1	// Bradi1g07370.1 // Bradi5g05070.1 // Bradi2g40040.1 // Bradi3g18790.1 // Bradi5g00700.1 // Bradi1g77060.1 // Bradi4g11920.1 // Bradi3g31890.1 // Bradi2g47030.1 // Bradi2g27150.1 // Bradi4g35650.1 // Bradi5g24430.1 // Bradi1g64240.1 // Bradi3g09730.1 // Bradi3g45490.2 // Bradi4g35760.1 // Bradi1g12690.1 // Bradi2g06080.1 // Bradi5g24110.1 // Bradi1g35550.1 // Bradi1g67170.1 // Bradi3g56060.1 // …
GO:0045229	P	external encapsulating structure organization	5	1162	41	14791	0.24	1	// Bradi1g60380.1 // Bradi1g64340.1 // Bradi2g44500.1 // Bradi4g00840.1 // Bradi3g17880.1
GO:0007154	P	cell communication	31	1162	280	14791	0.047	1	// Bradi2g48310.1 // Bradi3g45930.1 // Bradi2g57410.1 // Bradi3g45930.3 // Bradi1g20160.1 // Bradi1g63080.1 // Bradi5g25860.1 // Bradi3g06120.1 // Bradi3g21580.1 // Bradi5g00700.1 // Bradi2g61000.1 // Bradi3g49440.1 // Bradi5g22930.1 // Bradi2g57420.1 // Bradi4g26410.1 // Bradi3g48000.2 // Bradi1g48380.1 // Bradi5g11350.1 // Bradi3g48000.4 // Bradi2g31120.3 // Bradi1g16490.1 // Bradi1g33650.1 // …
GO:0009123	P	nucleoside monophosphate metabolic process	7	1162	95	14791	0.62	1	// Bradi2g27150.1 // Bradi3g26890.1 // Bradi3g18790.1 // Bradi1g42630.1 // Bradi3g36040.1 // Bradi3g50540.1 // Bradi3g56270.1
GO:0009126	P	purine nucleoside monophosphate metabolic process	7	1162	94	14791	0.61	1	// Bradi2g27150.1 // Bradi3g26890.1 // Bradi3g18790.1 // Bradi1g42630.1 // Bradi3g36040.1 // Bradi3g50540.1 // Bradi3g56270.1
GO:0009259	P	ribonucleotide metabolic process	8	1162	114	14791	0.67	1	// Bradi2g27150.1 // Bradi3g28190.1 // Bradi3g26890.1 // Bradi3g18790.1 // Bradi1g42630.1 // Bradi3g36040.1 // Bradi3g50540.1 // Bradi3g56270.1
GO:0044699	P	single-organism process	193	1162	2940	14791	1	1	// Bradi1g02370.1 // Bradi3g57950.1 // Bradi1g11530.1 // Bradi1g60050.1 // Bradi5g05070.1 // Bradi3g18790.1 // Bradi1g49020.1 // Bradi4g19720.1 // Bradi4g45010.1 // Bradi5g07150.1 // Bradi2g27150.1 // Bradi5g07150.4 // Bradi3g35820.1 // Bradi5g24550.2 // Bradi5g07160.1 // Bradi1g06750.3 // Bradi3g60710.1 // Bradi5g15490.1 // Bradi2g32520.1 // Bradi2g16550.1 // Bradi4g44870.1 // Bradi1g28090.2 // …
GO:0006139	P	nucleobase-containing compound metabolic process	127	1162	1912	14791	0.98	1	// Bradi5g05070.1 // Bradi3g18790.1 // Bradi1g16490.1 // Bradi3g31890.1 // Bradi2g47030.1 // Bradi2g27150.1 // Bradi4g35650.1 // Bradi5g24430.1 // Bradi1g64240.1 // Bradi3g45490.2 // Bradi4g35760.1 // Bradi1g12690.1 // Bradi5g24110.1 // Bradi2g23890.2 // Bradi2g47220.1 // Bradi1g43660.1 // Bradi1g30730.2 // Bradi1g74850.1 // Bradi4g30090.1 // Bradi3g50540.1 // Bradi2g06000.1 // Bradi4g01820.3 // …
GO:0042278	P	purine nucleoside metabolic process	7	1162	109	14791	0.75	1	// Bradi2g27150.1 // Bradi3g26890.1 // Bradi3g18790.1 // Bradi1g42630.1 // Bradi3g36040.1 // Bradi3g50540.1 // Bradi3g56270.1
GO:0051246	P	regulation of protein metabolic process	6	1162	47	14791	0.19	1	// Bradi1g75170.5 // Bradi1g75170.3 // Bradi3g48000.2 // Bradi3g48000.4 // Bradi2g16770.2 // Bradi2g31120.3
GO:0051179	P	localization	116	1162	1227	14791	0.028	1	// Bradi2g54410.1 // Bradi1g02370.1 // Bradi3g18790.1 // Bradi3g56260.1 // Bradi5g07150.1 // Bradi5g07150.4 // Bradi1g11660.1 // Bradi4g07880.1 // Bradi4g40460.1 // Bradi1g77170.1 // Bradi3g46620.1 // Bradi3g59390.2 // Bradi1g31730.1 // Bradi2g56210.1 // Bradi5g24170.2 // Bradi1g11650.1 // Bradi5g24170.1 // Bradi3g20070.1 // Bradi1g61750.1 // Bradi2g56640.1 // Bradi5g14780.1 // Bradi1g75820.1 // …
GO:0006810	P	transport	116	1162	1216	14791	0.023	1	// Bradi2g54410.1 // Bradi1g02370.1 // Bradi3g18790.1 // Bradi3g56260.1 // Bradi5g07150.1 // Bradi5g07150.4 // Bradi1g11660.1 // Bradi4g07880.1 // Bradi4g40460.1 // Bradi1g77170.1 // Bradi3g46620.1 // Bradi3g59390.2 // Bradi1g31730.1 // Bradi2g56210.1 // Bradi5g24170.2 // Bradi1g11650.1 // Bradi5g24170.1 // Bradi3g20070.1 // Bradi1g61750.1 // Bradi2g56640.1 // Bradi5g14780.1 // Bradi1g75820.1 // …
GO:0006508	P	proteolysis	47	1162	578	14791	0.43	1	// Bradi4g14580.1 // Bradi1g46820.1 // Bradi2g48740.1 // Bradi3g04690.1 // Bradi2g50480.1 // Bradi2g34850.2 // Bradi2g47790.1 // Bradi3g34610.1 // Bradi3g43290.1 // Bradi2g45830.1 // Bradi1g06080.1 // Bradi2g14460.1 // Bradi3g51070.1 // Bradi3g56700.1 // Bradi2g15890.1 // Bradi5g13780.1 // Bradi1g60800.1 // Bradi2g08300.1 // Bradi3g28630.1 // Bradi1g49420.1 // Bradi3g21560.2 // Bradi3g49590.1 // …
GO:0008610	P	lipid biosynthetic process	15	1162	176	14791	0.42	1	// Bradi2g17230.4 // Bradi3g28560.1 // Bradi5g20270.1 // Bradi1g59740.1 // Bradi5g16510.1 // Bradi2g47310.2 // Bradi1g76020.1 // Bradi3g05880.1 // Bradi3g29230.1 // Bradi1g44000.1 // Bradi2g17680.4 // Bradi1g72560.1 // Bradi2g17680.1 // Bradi2g17680.3 // Bradi2g17680.2
GO:1901605	P	alpha-amino acid metabolic process	6	1162	52	14791	0.25	1	// Bradi5g24550.1 // Bradi5g24550.2 // Bradi2g02550.1 // Bradi2g23750.1 // Bradi4g45010.1 // Bradi1g77400.1
GO:0015672	P	monovalent inorganic cation transport	10	1162	100	14791	0.28	1	// Bradi4g01430.1 // Bradi3g37850.1 // Bradi4g40460.1 // Bradi4g33550.1 // Bradi3g44850.2 // Bradi1g59730.1 // Bradi2g57080.1 // Bradi5g14780.1 // Bradi1g17830.1 // Bradi3g56270.1
GO:0008037	P	cell recognition	8	1162	72	14791	0.23	1	// Bradi4g15270.1 // Bradi1g48380.1 // Bradi2g25280.1 // Bradi5g09900.1 // Bradi5g22930.1 // Bradi2g57410.1 // Bradi1g33650.1 // Bradi3g21580.1
GO:0042545	P	cell wall modification	5	1162	31	14791	0.12	1	// Bradi1g60380.1 // Bradi1g64340.1 // Bradi2g44500.1 // Bradi4g00840.1 // Bradi3g17880.1
GO:0006644	P	phospholipid metabolic process	5	1162	63	14791	0.56	1	// Bradi2g17230.4 // Bradi5g20270.1 // Bradi1g59740.1 // Bradi3g60710.1 // Bradi1g11530.1
GO:0032501	P	multicellular organismal process	8	1162	161	14791	0.93	1	// Bradi4g15270.1 // Bradi1g48380.1 // Bradi2g25280.1 // Bradi5g09900.1 // Bradi5g22930.1 // Bradi2g57410.1 // Bradi1g33650.1 // Bradi3g21580.1
GO:0090304	P	nucleic acid metabolic process	109	1162	1708	14791	0.99	1	// Bradi1g16490.1 // Bradi3g31890.1 // Bradi2g47030.1 // Bradi4g35650.1 // Bradi5g24430.1 // Bradi1g64240.1 // Bradi3g45490.2 // Bradi4g35760.1 // Bradi1g12690.1 // Bradi5g24110.1 // Bradi2g23890.2 // Bradi2g47220.1 // Bradi1g43660.1 // Bradi1g30730.2 // Bradi1g74850.1 // Bradi4g30090.1 // Bradi2g06000.1 // Bradi4g01820.3 // Bradi4g16630.1 // Bradi1g63170.1 // Bradi5g16450.1 // Bradi2g06180.1 // …
GO:0072594	P	establishment of protein localization to organelle	5	1162	40	14791	0.23	1	// Bradi2g51400.1 // Bradi4g34830.1 // Bradi4g25510.1 // Bradi5g13640.2 // Bradi4g25490.1
GO:0009987	P	cellular process	439	1162	5545	14791	0.43	1	// Bradi3g07320.2 // Bradi3g07320.3 // Bradi3g07320.1 // Bradi1g58770.1 // Bradi3g29130.1 // Bradi2g47030.1 // Bradi4g35650.1 // Bradi3g35820.1 // Bradi1g64240.1 // Bradi4g35760.1 // Bradi3g28200.1 // Bradi1g47300.1 // Bradi3g48000.2 // Bradi2g23890.2 // Bradi3g48000.4 // Bradi5g27430.1 // Bradi1g43660.1 // Bradi3g32800.1 // Bradi3g28190.1 // Bradi4g31430.1 // Bradi1g31290.1 // Bradi1g04790.1 // …
GO:0006725	P	cellular aromatic compound metabolic process	143	1162	2003	14791	0.89	1	// Bradi2g27170.1 // Bradi5g05070.1 // Bradi3g18790.1 // Bradi3g29130.1 // Bradi1g16490.1 // Bradi3g31890.1 // Bradi2g47030.1 // Bradi2g27150.1 // Bradi4g35650.1 // Bradi5g24430.1 // Bradi1g64240.1 // Bradi3g45490.2 // Bradi4g35760.1 // Bradi1g12690.1 // Bradi5g24110.1 // Bradi1g35550.1 // Bradi2g23890.2 // Bradi2g48980.1 // Bradi2g47220.1 // Bradi1g43660.1 // Bradi1g25860.1 // Bradi1g30730.2 // …
GO:1903506	P	regulation of nucleic acid-templated transcription	87	1162	1058	14791	0.35	1	// Bradi3g31890.1 // Bradi2g47030.1 // Bradi4g35650.1 // Bradi1g64240.1 // Bradi4g35760.1 // Bradi1g12690.1 // Bradi5g24110.1 // Bradi2g23890.2 // Bradi2g47220.1 // Bradi1g43660.1 // Bradi1g30730.2 // Bradi4g30090.1 // Bradi4g01820.3 // Bradi4g16630.1 // Bradi1g63170.1 // Bradi2g06180.1 // Bradi5g16450.1 // Bradi3g59300.1 // Bradi1g76690.1 // Bradi3g56290.1 // Bradi3g60870.1 // Bradi2g02720.1 // …
GO:0009058	P	biosynthetic process	193	1162	2334	14791	0.24	1	// Bradi1g07370.1 // Bradi2g40040.1 // Bradi3g18790.1 // Bradi5g00700.1 // Bradi1g77060.1 // Bradi4g45010.1 // Bradi2g47030.1 // Bradi2g41590.1 // Bradi4g35650.1 // Bradi3g35820.1 // Bradi5g24550.2 // Bradi1g64240.1 // Bradi3g09730.1 // Bradi4g35760.1 // Bradi1g12690.1 // Bradi2g06080.1 // Bradi5g24110.1 // Bradi1g35550.1 // Bradi1g67170.1 // Bradi3g56060.1 // Bradi2g23890.2 // Bradi1g69650.2 // …
GO:0034637	P	cellular carbohydrate biosynthetic process	8	1162	53	14791	0.074	1	// Bradi3g35820.1 // Bradi2g19710.1 // Bradi4g41580.1 // Bradi2g40460.1 // Bradi4g29730.1 // Bradi1g69420.2 // Bradi1g69420.1 // Bradi3g53790.1
GO:0044255	P	cellular lipid metabolic process	12	1162	203	14791	0.87	1	// Bradi2g17230.4 // Bradi3g28560.1 // Bradi5g20270.1 // Bradi3g60710.1 // Bradi1g11530.1 // Bradi1g59740.1 // Bradi2g47310.2 // Bradi3g05880.1 // Bradi3g29230.1 // Bradi1g44000.1 // Bradi1g72560.1 // Bradi5g16510.1
GO:0055086	P	nucleobase-containing small molecule metabolic process	15	1162	169	14791	0.36	1	// Bradi2g27150.1 // Bradi3g28190.1 // Bradi3g26890.1 // Bradi1g06750.3 // Bradi3g53290.1 // Bradi5g05070.1 // Bradi3g18790.1 // Bradi1g51710.1 // Bradi2g45390.2 // Bradi1g42630.1 // Bradi3g36040.1 // Bradi3g50540.1 // Bradi3g48670.1 // Bradi5g14910.1 // Bradi3g56270.1
GO:0033036	P	macromolecule localization	12	1162	200	14791	0.85	1	// Bradi1g39520.1 // Bradi3g38620.1 // Bradi1g14210.1 // Bradi5g13640.2 // Bradi2g51400.1 // Bradi4g25490.1 // Bradi1g28830.2 // Bradi4g34830.1 // Bradi1g22020.1 // Bradi1g42820.1 // Bradi2g48950.1 // Bradi4g25510.1
GO:0043603	P	cellular amide metabolic process	41	1162	468	14791	0.27	1	// Bradi1g07370.1 // Bradi1g76880.1 // Bradi1g24110.1 // Bradi1g24110.2 // Bradi2g49850.1 // Bradi1g62170.1 // Bradi5g12430.1 // Bradi1g77060.1 // Bradi1g02030.1 // Bradi2g44440.1 // Bradi3g50390.1 // Bradi3g09730.1 // Bradi3g03270.1 // Bradi1g10990.1 // Bradi2g52710.1 // Bradi2g02200.1 // Bradi2g06080.1 // Bradi2g46520.1 // Bradi4g37180.1 // Bradi3g53530.2 // Bradi2g41560.1 // Bradi1g67170.1 // …
GO:1901137	P	carbohydrate derivative biosynthetic process	6	1162	131	14791	0.94	1	// Bradi3g28190.1 // Bradi3g26890.1 // Bradi2g56700.1 // Bradi1g59740.1 // Bradi3g18790.1 // Bradi3g56270.1
GO:0051252	P	regulation of RNA metabolic process	87	1162	1059	14791	0.36	1	// Bradi3g31890.1 // Bradi2g47030.1 // Bradi4g35650.1 // Bradi1g64240.1 // Bradi4g35760.1 // Bradi1g12690.1 // Bradi5g24110.1 // Bradi2g23890.2 // Bradi2g47220.1 // Bradi1g43660.1 // Bradi1g30730.2 // Bradi4g30090.1 // Bradi4g01820.3 // Bradi4g16630.1 // Bradi1g63170.1 // Bradi2g06180.1 // Bradi5g16450.1 // Bradi3g59300.1 // Bradi1g76690.1 // Bradi3g56290.1 // Bradi3g60870.1 // Bradi2g02720.1 // …
GO:0042493	P	response to drug	6	1162	50	14791	0.22	1	// Bradi1g02370.1 // Bradi5g18830.1 // Bradi2g17260.2 // Bradi5g07150.1 // Bradi5g07160.1 // Bradi5g07150.4
GO:0006333	P	chromatin assembly or disassembly	5	1162	18	14791	0.023	1	// Bradi1g05330.1 // Bradi5g19000.1 // Bradi1g11350.1 // Bradi3g36390.1 // Bradi1g55260.1
GO:0043170	P	macromolecule metabolic process	316	1162	4365	14791	0.96	1	// Bradi4g14580.1 // Bradi1g46820.1 // Bradi1g07370.1 // Bradi3g03200.1 // Bradi2g48740.1 // Bradi1g30730.1 // Bradi4g42040.1 // Bradi1g57820.1 // Bradi1g42460.1 // Bradi1g58770.1 // Bradi2g50480.1 // Bradi1g09730.2 // Bradi3g34610.1 // Bradi2g56990.1 // Bradi1g20160.1 // Bradi2g31120.3 // Bradi2g47030.1 // Bradi3g50630.1 // Bradi4g35650.1 // Bradi5g24430.1 // Bradi5g25860.1 // Bradi2g45450.1 // …
GO:0061024	P	membrane organization	5	1162	33	14791	0.14	1	// Bradi2g51400.1 // Bradi4g34830.1 // Bradi4g25510.1 // Bradi5g13640.2 // Bradi4g25490.1
GO:0033365	P	protein localization to organelle	5	1162	46	14791	0.31	1	// Bradi2g51400.1 // Bradi4g34830.1 // Bradi4g25510.1 // Bradi5g13640.2 // Bradi4g25490.1
GO:0015031	P	protein transport	11	1162	166	14791	0.75	1	// Bradi1g39520.1 // Bradi3g38620.1 // Bradi1g14210.1 // Bradi5g13640.2 // Bradi2g51400.1 // Bradi4g25490.1 // Bradi4g34830.1 // Bradi1g22020.1 // Bradi1g42820.1 // Bradi2g48950.1 // Bradi4g25510.1
GO:0016310	P	phosphorylation	102	1162	1301	14791	0.52	1	// Bradi3g03200.1 // Bradi1g57820.1 // Bradi1g42460.1 // Bradi1g58770.1 // Bradi2g56990.1 // Bradi1g20160.1 // Bradi2g27150.1 // Bradi2g17800.1 // Bradi2g45450.1 // Bradi3g39670.1 // Bradi4g29930.1 // Bradi5g27430.1 // Bradi3g32800.1 // Bradi1g10500.1 // Bradi5g24310.1 // Bradi1g31290.1 // Bradi4g04100.1 // Bradi3g50540.1 // Bradi3g39150.1 // Bradi3g16730.1 // Bradi1g14200.1 // Bradi2g43140.1 // …
GO:0048544	P	recognition of pollen	8	1162	72	14791	0.23	1	// Bradi4g15270.1 // Bradi1g48380.1 // Bradi2g25280.1 // Bradi5g09900.1 // Bradi5g22930.1 // Bradi2g57410.1 // Bradi1g33650.1 // Bradi3g21580.1
GO:0043933	P	macromolecular complex subunit organization	9	1162	145	14791	0.8	1	// Bradi5g15490.1 // Bradi5g25300.1 // Bradi5g19000.1 // Bradi4g43250.1 // Bradi1g05330.1 // Bradi3g36390.1 // Bradi1g11350.1 // Bradi1g13090.1 // Bradi1g55260.1
GO:0031326	P	regulation of cellular biosynthetic process	87	1162	1085	14791	0.44	1	// Bradi3g31890.1 // Bradi2g47030.1 // Bradi4g35650.1 // Bradi1g64240.1 // Bradi4g35760.1 // Bradi1g12690.1 // Bradi5g24110.1 // Bradi2g23890.2 // Bradi2g47220.1 // Bradi1g43660.1 // Bradi1g30730.2 // Bradi4g30090.1 // Bradi4g01820.3 // Bradi4g16630.1 // Bradi1g63170.1 // Bradi2g06180.1 // Bradi5g16450.1 // Bradi3g59300.1 // Bradi1g76690.1 // Bradi3g56290.1 // Bradi3g60870.1 // Bradi2g02720.1 // …
GO:0031323	P	regulation of cellular metabolic process	90	1162	1110	14791	0.4	1	// Bradi3g31890.1 // Bradi2g47030.1 // Bradi4g35650.1 // Bradi1g64240.1 // Bradi4g35760.1 // Bradi1g12690.1 // Bradi5g24110.1 // Bradi3g48000.2 // Bradi2g23890.2 // Bradi3g48000.4 // Bradi2g47220.1 // Bradi1g43660.1 // Bradi1g30730.2 // Bradi4g30090.1 // Bradi4g01820.3 // Bradi4g16630.1 // Bradi1g63170.1 // Bradi2g06180.1 // Bradi5g16450.1 // Bradi3g59300.1 // Bradi1g76690.1 // Bradi3g56290.1 // …
GO:0019752	P	carboxylic acid metabolic process	23	1162	317	14791	0.68	1	// Bradi3g28560.1 // Bradi3g29230.1 // Bradi4g45010.1 // Bradi1g44000.1 // Bradi2g27150.1 // Bradi5g24550.1 // Bradi5g24550.2 // Bradi3g07720.1 // Bradi3g05880.1 // Bradi2g23750.1 // Bradi3g53530.2 // Bradi3g21040.1 // Bradi2g61710.1 // Bradi1g42630.1 // Bradi1g44530.1 // Bradi3g50540.1 // Bradi5g16510.1 // Bradi1g77400.1 // Bradi2g02550.1 // Bradi3g45350.1 // Bradi1g52330.1 // Bradi4g38980.1 // …
GO:0042592	P	homeostatic process	18	1162	135	14791	0.03	1	// Bradi3g53130.1 // Bradi1g62160.1 // Bradi3g46420.1 // Bradi4g05630.1 // Bradi3g10160.1 // Bradi3g10160.2 // Bradi2g61580.1 // Bradi3g42820.1 // Bradi3g57470.1 // Bradi4g05620.1 // Bradi4g44870.1 // Bradi3g57470.2 // Bradi2g12960.1 // Bradi2g16550.1 // Bradi3g46420.3 // Bradi3g46420.2 // Bradi1g04790.1 // Bradi1g28090.2
GO:0044237	P	cellular metabolic process	362	1162	4737	14791	0.74	1	// Bradi1g58770.1 // Bradi3g29130.1 // Bradi2g47030.1 // Bradi4g35650.1 // Bradi3g35820.1 // Bradi1g64240.1 // Bradi4g35760.1 // Bradi1g47300.1 // Bradi3g48000.2 // Bradi2g23890.2 // Bradi3g48000.4 // Bradi5g27430.1 // Bradi1g43660.1 // Bradi3g32800.1 // Bradi4g31430.1 // Bradi1g31290.1 // Bradi3g22350.1 // Bradi2g00810.1 // Bradi5g16050.2 // Bradi1g14200.1 // Bradi1g72560.1 // Bradi2g42570.1 // …
GO:0034622	P	cellular macromolecular complex assembly	9	1162	61	14791	0.067	1	// Bradi5g15490.1 // Bradi5g25300.1 // Bradi5g19000.1 // Bradi4g43250.1 // Bradi1g05330.1 // Bradi3g36390.1 // Bradi1g11350.1 // Bradi1g13090.1 // Bradi1g55260.1
GO:0072521	P	purine-containing compound metabolic process	8	1162	122	14791	0.74	1	// Bradi2g27150.1 // Bradi3g28190.1 // Bradi3g26890.1 // Bradi3g18790.1 // Bradi1g42630.1 // Bradi3g36040.1 // Bradi3g50540.1 // Bradi3g56270.1
GO:0006091	P	generation of precursor metabolites and energy	8	1162	109	14791	0.63	1	// Bradi3g22350.1 // Bradi3g18420.1 // Bradi1g56030.1 // Bradi3g50540.1 // Bradi4g19720.1 // Bradi1g42630.1 // Bradi3g36040.1 // Bradi2g27150.1
GO:0072524	P	pyridine-containing compound metabolic process	6	1162	53	14791	0.26	1	// Bradi3g50540.1 // Bradi1g06750.3 // Bradi5g05070.1 // Bradi1g42630.1 // Bradi2g27150.1 // Bradi1g26790.1
GO:0072527	P	pyrimidine-containing compound metabolic process	6	1162	25	14791	0.022	1	// Bradi4g00950.1 // Bradi2g48980.1 // Bradi1g25860.1 // Bradi2g45390.2 // Bradi1g12550.1 // Bradi1g12550.2
GO:0071824	P	protein-DNA complex subunit organization	5	1162	20	14791	0.032	1	// Bradi1g05330.1 // Bradi5g19000.1 // Bradi1g11350.1 // Bradi3g36390.1 // Bradi1g55260.1
GO:0015698	P	inorganic anion transport	6	1162	30	14791	0.044	1	// Bradi5g11340.1 // Bradi3g20070.1 // Bradi2g47670.1 // Bradi4g07880.1 // Bradi2g56640.1 // Bradi3g45940.1
GO:0071822	P	protein complex subunit organization	9	1162	84	14791	0.24	1	// Bradi5g15490.1 // Bradi5g25300.1 // Bradi5g19000.1 // Bradi4g43250.1 // Bradi1g05330.1 // Bradi3g36390.1 // Bradi1g11350.1 // Bradi1g13090.1 // Bradi1g55260.1
GO:1901657	P	glycosyl compound metabolic process	11	1162	127	14791	0.42	1	// Bradi2g27150.1 // Bradi1g51710.1 // Bradi3g26890.1 // Bradi3g53290.1 // Bradi3g18790.1 // Bradi1g42630.1 // Bradi3g36040.1 // Bradi3g50540.1 // Bradi3g48670.1 // Bradi5g14910.1 // Bradi3g56270.1
GO:0006325	P	chromatin organization	5	1162	65	14791	0.58	1	// Bradi1g05330.1 // Bradi5g19000.1 // Bradi1g11350.1 // Bradi3g36390.1 // Bradi1g55260.1
GO:0044265	P	cellular macromolecule catabolic process	5	1162	124	14791	0.96	1	// Bradi4g14580.1 // Bradi2g15890.1 // Bradi5g24430.1 // Bradi5g13780.1 // Bradi4g14600.1
GO:0006520	P	cellular amino acid metabolic process	11	1162	128	14791	0.43	1	// Bradi5g24550.1 // Bradi5g24550.2 // Bradi2g61710.1 // Bradi1g52330.1 // Bradi2g02550.1 // Bradi2g23750.1 // Bradi4g45010.1 // Bradi4g38980.1 // Bradi1g77400.1 // Bradi3g53530.2 // Bradi1g44530.1
GO:2000112	P	regulation of cellular macromolecule biosynthetic process	87	1162	1085	14791	0.44	1	// Bradi3g31890.1 // Bradi2g47030.1 // Bradi4g35650.1 // Bradi1g64240.1 // Bradi4g35760.1 // Bradi1g12690.1 // Bradi5g24110.1 // Bradi2g23890.2 // Bradi2g47220.1 // Bradi1g43660.1 // Bradi1g30730.2 // Bradi4g30090.1 // Bradi4g01820.3 // Bradi4g16630.1 // Bradi1g63170.1 // Bradi2g06180.1 // Bradi5g16450.1 // Bradi3g59300.1 // Bradi1g76690.1 // Bradi3g56290.1 // Bradi3g60870.1 // Bradi2g02720.1 // …
GO:0006323	P	DNA packaging	5	1162	21	14791	0.037	1	// Bradi1g05330.1 // Bradi5g19000.1 // Bradi1g11350.1 // Bradi3g36390.1 // Bradi1g55260.1
GO:0072330	P	monocarboxylic acid biosynthetic process	6	1162	80	14791	0.6	1	// Bradi3g28560.1 // Bradi3g05880.1 // Bradi3g29230.1 // Bradi1g44000.1 // Bradi1g72560.1 // Bradi5g16510.1
GO:0071704	P	organic substance metabolic process	451	1162	5571	14791	0.23	1	// Bradi2g54780.1 // Bradi1g58770.1 // Bradi3g29130.1 // Bradi2g47030.1 // Bradi4g35650.1 // Bradi3g60710.1 // Bradi3g35820.1 // Bradi1g64240.1 // Bradi4g35760.1 // Bradi5g12250.1 // Bradi2g24050.1 // Bradi3g04670.1 // Bradi3g48000.2 // Bradi2g23890.2 // Bradi3g48000.4 // Bradi5g27430.1 // Bradi1g43660.1 // Bradi3g32800.1 // Bradi4g31430.1 // Bradi1g31290.1 // Bradi3g07280.1 // Bradi2g00810.1 // …
GO:0010467	P	gene expression	135	1162	1881	14791	0.87	1	// Bradi1g07370.1 // Bradi2g40040.1 // Bradi1g77060.1 // Bradi3g31890.1 // Bradi2g47030.1 // Bradi4g35650.1 // Bradi1g64240.1 // Bradi3g09730.1 // Bradi3g45490.2 // Bradi4g35760.1 // Bradi1g12690.1 // Bradi2g06080.1 // Bradi5g24110.1 // Bradi1g67170.1 // Bradi3g56060.1 // Bradi1g69650.1 // Bradi1g69650.2 // Bradi2g47220.1 // Bradi1g43660.1 // Bradi1g30730.2 // Bradi4g30090.1 // Bradi1g03220.1 // …
GO:0071702	P	organic substance transport	23	1162	246	14791	0.24	1	// Bradi2g48950.1 // Bradi2g51400.1 // Bradi4g25490.1 // Bradi3g28400.1 // Bradi5g20300.1 // Bradi3g38620.1 // Bradi4g21790.1 // Bradi1g14210.1 // Bradi2g41060.1 // Bradi3g32730.1 // Bradi1g39520.1 // Bradi5g20270.1 // Bradi5g13640.2 // Bradi1g68830.1 // Bradi1g28830.2 // Bradi4g34830.1 // Bradi1g42820.1 // Bradi4g39780.1 // Bradi2g25430.1 // Bradi1g75820.1 // Bradi1g22020.1 // Bradi2g56360.1 // …
GO:0009856	P	pollination	8	1162	72	14791	0.23	1	// Bradi4g15270.1 // Bradi1g48380.1 // Bradi2g25280.1 // Bradi5g09900.1 // Bradi5g22930.1 // Bradi2g57410.1 // Bradi1g33650.1 // Bradi3g21580.1
GO:0009059	P	macromolecule biosynthetic process	133	1162	1810	14791	0.8	1	// Bradi1g07370.1 // Bradi2g40040.1 // Bradi1g77060.1 // Bradi3g31890.1 // Bradi2g47030.1 // Bradi4g35650.1 // Bradi1g64240.1 // Bradi3g09730.1 // Bradi4g35760.1 // Bradi1g12690.1 // Bradi2g06080.1 // Bradi5g24110.1 // Bradi1g67170.1 // Bradi3g56060.1 // Bradi1g69650.1 // Bradi1g69650.2 // Bradi2g47220.1 // Bradi1g43660.1 // Bradi1g30730.2 // Bradi4g30090.1 // Bradi1g03220.1 // Bradi4g01820.3 // …
GO:0010468	P	regulation of gene expression	87	1162	1101	14791	0.5	1	// Bradi3g31890.1 // Bradi2g47030.1 // Bradi4g35650.1 // Bradi1g64240.1 // Bradi4g35760.1 // Bradi1g12690.1 // Bradi5g24110.1 // Bradi2g23890.2 // Bradi2g47220.1 // Bradi1g43660.1 // Bradi1g30730.2 // Bradi4g30090.1 // Bradi4g01820.3 // Bradi4g16630.1 // Bradi1g63170.1 // Bradi2g06180.1 // Bradi5g16450.1 // Bradi3g59300.1 // Bradi1g76690.1 // Bradi3g56290.1 // Bradi3g60870.1 // Bradi2g02720.1 // …
GO:0006351	P	transcription, DNA-templated	88	1162	1195	14791	0.75	1	// Bradi3g31890.1 // Bradi2g47030.1 // Bradi4g35650.1 // Bradi1g64240.1 // Bradi4g35760.1 // Bradi1g12690.1 // Bradi5g24110.1 // Bradi2g23890.2 // Bradi2g47220.1 // Bradi1g43660.1 // Bradi1g30730.2 // Bradi4g30090.1 // Bradi4g01820.3 // Bradi4g16630.1 // Bradi1g63170.1 // Bradi2g06180.1 // Bradi5g16450.1 // Bradi3g59300.1 // Bradi1g76690.1 // Bradi3g56290.1 // Bradi3g60870.1 // Bradi2g02720.1 // …
GO:0006468	P	protein phosphorylation	97	1162	1221	14791	0.47	1	// Bradi3g03200.1 // Bradi1g57820.1 // Bradi1g42460.1 // Bradi1g58770.1 // Bradi2g56990.1 // Bradi1g20160.1 // Bradi2g45450.1 // Bradi3g39670.1 // Bradi4g29930.1 // Bradi5g27430.1 // Bradi3g32800.1 // Bradi1g10500.1 // Bradi5g24310.1 // Bradi1g31290.1 // Bradi4g04100.1 // Bradi3g39150.1 // Bradi3g16730.1 // Bradi1g14200.1 // Bradi2g43140.1 // Bradi2g10000.1 // Bradi5g03200.1 // Bradi2g47790.1 // …
GO:1901576	P	organic substance biosynthetic process	177	1162	2228	14791	0.45	1	// Bradi1g07370.1 // Bradi2g40040.1 // Bradi3g18790.1 // Bradi5g00700.1 // Bradi1g77060.1 // Bradi4g45010.1 // Bradi2g47030.1 // Bradi4g35650.1 // Bradi3g35820.1 // Bradi5g24550.2 // Bradi1g64240.1 // Bradi3g09730.1 // Bradi4g35760.1 // Bradi1g12690.1 // Bradi2g06080.1 // Bradi5g24110.1 // Bradi1g35550.1 // Bradi1g67170.1 // Bradi3g56060.1 // Bradi2g23890.2 // Bradi1g69650.2 // Bradi2g48980.1 // …
GO:0019219	P	regulation of nucleobase-containing compound metabolic process	87	1162	1072	14791	0.4	1	// Bradi3g31890.1 // Bradi2g47030.1 // Bradi4g35650.1 // Bradi1g64240.1 // Bradi4g35760.1 // Bradi1g12690.1 // Bradi5g24110.1 // Bradi2g23890.2 // Bradi2g47220.1 // Bradi1g43660.1 // Bradi1g30730.2 // Bradi4g30090.1 // Bradi4g01820.3 // Bradi4g16630.1 // Bradi1g63170.1 // Bradi2g06180.1 // Bradi5g16450.1 // Bradi3g59300.1 // Bradi1g76690.1 // Bradi3g56290.1 // Bradi3g60870.1 // Bradi2g02720.1 // …
GO:0034613	P	cellular protein localization	6	1162	145	14791	0.97	1	// Bradi2g48950.1 // Bradi5g13640.2 // Bradi2g51400.1 // Bradi4g25490.1 // Bradi4g34830.1 // Bradi4g25510.1
GO:0006464	P	cellular protein modification process	114	1162	1593	14791	0.86	1	// Bradi3g03200.1 // Bradi1g57820.1 // Bradi1g42460.1 // Bradi1g58770.1 // Bradi2g37450.1 // Bradi1g20160.1 // Bradi2g45450.1 // Bradi5g22930.1 // Bradi2g24050.1 // Bradi3g48000.2 // Bradi3g39670.1 // Bradi4g29930.1 // Bradi3g48000.4 // Bradi5g27430.1 // Bradi3g32800.1 // Bradi4g31430.1 // Bradi5g24310.1 // Bradi1g31290.1 // Bradi2g13400.2 // Bradi3g39150.1 // Bradi1g29870.1 // Bradi1g57810.1 // …
GO:0022414	P	reproductive process	8	1162	79	14791	0.3	1	// Bradi4g15270.1 // Bradi1g48380.1 // Bradi2g25280.1 // Bradi5g09900.1 // Bradi5g22930.1 // Bradi2g57410.1 // Bradi1g33650.1 // Bradi3g21580.1
GO:0044765	P	single-organism transport	15	1162	300	14791	0.97	1	// Bradi3g56270.1 // Bradi1g02370.1 // Bradi5g07160.1 // Bradi5g18830.1 // Bradi2g17260.2 // Bradi4g24680.1 // Bradi5g13640.2 // Bradi2g51400.1 // Bradi4g25490.1 // Bradi1g28830.2 // Bradi4g34830.1 // Bradi3g38620.1 // Bradi5g07150.1 // Bradi4g25510.1 // Bradi5g07150.4
GO:0044763	P	single-organism cellular process	141	1162	1544	14791	0.041	1	// Bradi3g60710.1 // Bradi1g11530.1 // Bradi5g05070.1 // Bradi3g18790.1 // Bradi4g19720.1 // Bradi4g45010.1 // Bradi2g27150.1 // Bradi3g35820.1 // Bradi5g24550.2 // Bradi3g22350.1 // Bradi1g06750.3 // Bradi5g15490.1 // Bradi4g44870.1 // Bradi1g28090.2 // Bradi2g57420.1 // Bradi3g48000.2 // Bradi2g48980.1 // Bradi3g48000.4 // Bradi1g25860.1 // Bradi3g28190.1 // Bradi1g04790.1 // Bradi3g50540.1 // …
GO:0009116	P	nucleoside metabolic process	11	1162	127	14791	0.42	1	// Bradi2g27150.1 // Bradi1g51710.1 // Bradi3g26890.1 // Bradi3g53290.1 // Bradi3g18790.1 // Bradi1g42630.1 // Bradi3g36040.1 // Bradi3g50540.1 // Bradi3g48670.1 // Bradi5g14910.1 // Bradi3g56270.1
GO:0051649	P	establishment of localization in cell	6	1162	157	14791	0.98	1	// Bradi2g48950.1 // Bradi5g13640.2 // Bradi2g51400.1 // Bradi4g25490.1 // Bradi4g34830.1 // Bradi4g25510.1
GO:0042221	P	response to chemical	6	1162	154	14791	0.98	1	// Bradi1g02370.1 // Bradi5g18830.1 // Bradi2g17260.2 // Bradi5g07150.1 // Bradi5g07160.1 // Bradi5g07150.4
GO:0009119	P	ribonucleoside metabolic process	7	1162	112	14791	0.77	1	// Bradi2g27150.1 // Bradi3g26890.1 // Bradi3g18790.1 // Bradi1g42630.1 // Bradi3g36040.1 // Bradi3g50540.1 // Bradi3g56270.1
GO:0032787	P	monocarboxylic acid metabolic process	9	1162	141	14791	0.77	1	// Bradi2g27150.1 // Bradi3g28560.1 // Bradi3g50540.1 // Bradi3g05880.1 // Bradi3g29230.1 // Bradi1g42630.1 // Bradi1g44000.1 // Bradi1g72560.1 // Bradi5g16510.1
GO:0009056	P	catabolic process	11	1162	237	14791	0.98	1	// Bradi4g14580.1 // Bradi3g36600.1 // Bradi2g27150.1 // Bradi2g00810.1 // Bradi4g14600.1 // Bradi2g15890.1 // Bradi5g13780.1 // Bradi1g42630.1 // Bradi3g32340.1 // Bradi3g50540.1 // Bradi5g24430.1
GO:1902578	P	single-organism localization	15	1162	311	14791	0.98	1	// Bradi3g56270.1 // Bradi1g02370.1 // Bradi5g07160.1 // Bradi5g18830.1 // Bradi2g17260.2 // Bradi4g24680.1 // Bradi5g13640.2 // Bradi2g51400.1 // Bradi4g25490.1 // Bradi1g28830.2 // Bradi4g34830.1 // Bradi3g38620.1 // Bradi5g07150.1 // Bradi4g25510.1 // Bradi5g07150.4
GO:0051641	P	cellular localization	6	1162	168	14791	0.99	1	// Bradi2g48950.1 // Bradi5g13640.2 // Bradi2g51400.1 // Bradi4g25490.1 // Bradi4g34830.1 // Bradi4g25510.1
GO:0006996	P	organelle organization	12	1162	225	14791	0.93	1	// Bradi1g05330.1 // Bradi5g19000.1 // Bradi2g05690.3 // Bradi2g19360.1 // Bradi2g10040.1 // Bradi1g11350.1 // Bradi3g50600.1 // Bradi4g34830.1 // Bradi5g14800.1 // Bradi3g36390.1 // Bradi5g15490.1 // Bradi1g55260.1
GO:0044238	P	primary metabolic process	428	1162	5315	14791	0.28	1	// Bradi2g54780.1 // Bradi1g58770.1 // Bradi2g47030.1 // Bradi4g35650.1 // Bradi3g60710.1 // Bradi3g35820.1 // Bradi1g64240.1 // Bradi4g35760.1 // Bradi5g12250.1 // Bradi2g24050.1 // Bradi3g04670.1 // Bradi3g48000.2 // Bradi2g23890.2 // Bradi3g48000.4 // Bradi5g27430.1 // Bradi1g43660.1 // Bradi3g32800.1 // Bradi4g31430.1 // Bradi1g31290.1 // Bradi3g07280.1 // Bradi1g35670.2 // Bradi1g35670.1 // …
GO:0005975	P	carbohydrate metabolic process	56	1162	554	14791	0.043	1	// Bradi3g29810.4 // Bradi1g08550.2 // Bradi4g28160.1 // Bradi4g41580.1 // Bradi1g37450.1 // Bradi2g39450.1 // Bradi2g18030.1 // Bradi3g36210.1 // Bradi1g41970.2 // Bradi1g69420.2 // Bradi1g69420.1 // Bradi2g27150.1 // Bradi1g35050.1 // Bradi3g35820.1 // Bradi2g18040.1 // Bradi1g09700.1 // Bradi1g08070.1 // Bradi4g34390.1 // Bradi1g42690.1 // Bradi1g59740.1 // Bradi5g09170.2 // Bradi1g44110.1 // …
GO:0051276	P	chromosome organization	7	1162	107	14791	0.73	1	// Bradi1g05330.1 // Bradi5g19000.1 // Bradi2g10040.1 // Bradi3g50600.1 // Bradi3g36390.1 // Bradi1g11350.1 // Bradi1g55260.1
GO:0005976	P	polysaccharide metabolic process	5	1162	73	14791	0.68	1	// Bradi3g10290.1 // Bradi1g09690.1 // Bradi2g40460.1 // Bradi1g09700.1 // Bradi1g14160.1
GO:0090150	P	establishment of protein localization to membrane	5	1162	29	14791	0.098	1	// Bradi2g51400.1 // Bradi4g34830.1 // Bradi4g25510.1 // Bradi5g13640.2 // Bradi4g25490.1
GO:0019693	P	ribose phosphate metabolic process	10	1162	119	14791	0.47	1	// Bradi2g27150.1 // Bradi3g28190.1 // Bradi3g26890.1 // Bradi1g06750.3 // Bradi5g05070.1 // Bradi3g18790.1 // Bradi1g42630.1 // Bradi3g36040.1 // Bradi3g50540.1 // Bradi3g56270.1
GO:0006399	P	tRNA metabolic process	5	1162	105	14791	0.91	1	// Bradi1g52330.1 // Bradi4g38980.1 // Bradi3g53530.2 // Bradi1g44530.1 // Bradi1g29740.1
GO:0006796	P	phosphate-containing compound metabolic process	122	1162	1577	14791	0.58	1	// Bradi3g03200.1 // Bradi3g60710.1 // Bradi1g11530.1 // Bradi1g57820.1 // Bradi1g42460.1 // Bradi1g58770.1 // Bradi2g37450.1 // Bradi1g20160.1 // Bradi2g27150.1 // Bradi2g17800.1 // Bradi2g45450.1 // Bradi1g06750.3 // Bradi5g05070.1 // Bradi3g48000.2 // Bradi3g39670.1 // Bradi4g29930.1 // Bradi3g48000.4 // Bradi5g27430.1 // Bradi3g32800.1 // Bradi4g31430.1 // Bradi5g24310.1 // Bradi1g31290.1 // …
GO:0044085	P	cellular component biogenesis	16	1162	175	14791	0.32	1	// Bradi5g15490.1 // Bradi1g64160.2 // Bradi5g25300.1 // Bradi1g64160.1 // Bradi1g46020.1 // Bradi5g19000.1 // Bradi4g43250.1 // Bradi1g05330.1 // Bradi1g09870.1 // Bradi3g36390.1 // Bradi1g11350.1 // Bradi1g33700.4 // Bradi1g33700.1 // Bradi1g65900.1 // Bradi1g13090.1 // Bradi1g55260.1
GO:0006793	P	phosphorus metabolic process	122	1162	1580	14791	0.59	1	// Bradi3g03200.1 // Bradi3g60710.1 // Bradi1g11530.1 // Bradi1g57820.1 // Bradi1g42460.1 // Bradi1g58770.1 // Bradi2g37450.1 // Bradi1g20160.1 // Bradi2g27150.1 // Bradi2g17800.1 // Bradi2g45450.1 // Bradi1g06750.3 // Bradi5g05070.1 // Bradi3g48000.2 // Bradi3g39670.1 // Bradi4g29930.1 // Bradi3g48000.4 // Bradi5g27430.1 // Bradi3g32800.1 // Bradi4g31430.1 // Bradi5g24310.1 // Bradi1g31290.1 // …
GO:0006259	P	DNA metabolic process	10	1162	227	14791	0.98	1	// Bradi2g31580.1 // Bradi4g40140.1 // Bradi4g39880.1 // Bradi2g10040.1 // Bradi4g36220.2 // Bradi3g61020.1 // Bradi3g26950.1 // Bradi4g11920.1 // Bradi4g32760.1 // Bradi5g24430.1
GO:1902582	P	single-organism intracellular transport	5	1162	37	14791	0.19	1	// Bradi2g51400.1 // Bradi4g34830.1 // Bradi4g25510.1 // Bradi5g13640.2 // Bradi4g25490.1
GO:1902580	P	single-organism cellular localization	5	1162	43	14791	0.27	1	// Bradi2g51400.1 // Bradi4g34830.1 // Bradi4g25510.1 // Bradi5g13640.2 // Bradi4g25490.1
GO:0044249	P	cellular biosynthetic process	176	1162	2200	14791	0.41	1	// Bradi1g07370.1 // Bradi2g40040.1 // Bradi3g18790.1 // Bradi5g00700.1 // Bradi1g77060.1 // Bradi4g45010.1 // Bradi2g47030.1 // Bradi4g35650.1 // Bradi3g35820.1 // Bradi5g24550.2 // Bradi1g64240.1 // Bradi3g09730.1 // Bradi4g35760.1 // Bradi1g12690.1 // Bradi2g06080.1 // Bradi5g24110.1 // Bradi1g35550.1 // Bradi1g67170.1 // Bradi3g56060.1 // Bradi2g23890.2 // Bradi1g69650.2 // Bradi2g48980.1 // …
GO:0006412	P	translation	41	1162	451	14791	0.2	1	// Bradi1g07370.1 // Bradi1g76880.1 // Bradi1g24110.1 // Bradi1g24110.2 // Bradi2g49850.1 // Bradi1g62170.1 // Bradi5g12430.1 // Bradi1g77060.1 // Bradi1g02030.1 // Bradi2g44440.1 // Bradi3g50390.1 // Bradi3g09730.1 // Bradi3g03270.1 // Bradi1g10990.1 // Bradi2g52710.1 // Bradi2g02200.1 // Bradi2g06080.1 // Bradi2g46520.1 // Bradi4g37180.1 // Bradi3g53530.2 // Bradi2g41560.1 // Bradi1g67170.1 // …
GO:0006396	P	RNA processing	6	1162	201	14791	1	1	// Bradi3g45490.2 // Bradi2g52920.1 // Bradi1g09870.1 // Bradi1g12250.1 // Bradi2g06000.1 // Bradi1g29740.1
GO:0019362	P	pyridine nucleotide metabolic process	5	1162	50	14791	0.37	1	// Bradi1g42630.1 // Bradi2g27150.1 // Bradi3g50540.1 // Bradi5g05070.1 // Bradi1g06750.3
GO:0009055	F	electron carrier activity	69	1162	170	14791	4e-24	3.9e-21	// Bradi3g37940.1 // Bradi1g06160.1 // Bradi1g03060.1 // Bradi3g00660.1 // Bradi3g42820.1 // Bradi3g17550.1 // Bradi1g56030.1 // Bradi3g57990.1 // Bradi3g35840.1 // Bradi2g10960.1 // Bradi1g62160.1 // Bradi3g20030.1 // Bradi3g36430.1 // Bradi4g36620.1 // Bradi1g59660.1 // Bradi4g19720.1 // Bradi1g15190.1 // Bradi5g09320.1 // Bradi2g60920.1 // Bradi1g25480.1 // Bradi3g23200.1 // Bradi4g05630.1 // …
GO:0004871	F	signal transducer activity	20	1162	50	14791	7.2e-08	3.5e-05	// Bradi2g57420.1 // Bradi3g06120.1 // Bradi4g43090.2 // Bradi4g43090.1 // Bradi1g50940.1 // Bradi5g11350.1 // Bradi2g41790.1 // Bradi5g00700.1 // Bradi2g61000.1 // Bradi3g49440.1 // Bradi4g44320.1 // Bradi1g32800.1 // Bradi3g45930.1 // Bradi5g25860.1 // Bradi3g45930.3 // Bradi1g16490.1 // Bradi3g47620.1 // Bradi3g48880.1 // Bradi5g19560.1 // Bradi1g25320.1
GO:0016491	F	oxidoreductase activity	154	1162	1274	14791	2.8e-07	9.1e-05	// Bradi3g37940.1 // Bradi3g17550.1 // Bradi2g06670.1 // Bradi1g60050.1 // Bradi3g35840.1 // Bradi1g47820.1 // Bradi3g20030.1 // Bradi1g51140.1 // Bradi5g00800.1 // Bradi3g29130.1 // Bradi2g10430.1 // Bradi2g60920.1 // Bradi1g47800.1 // Bradi3g00660.1 // Bradi3g55850.1 // Bradi4g34200.1 // Bradi1g11670.1 // Bradi3g42230.1 // Bradi3g01470.1 // Bradi5g25730.1 // Bradi2g48980.1 // Bradi2g42840.1 // …
GO:0003824	F	catalytic activity	598	1162	6501	14791	4.4e-07	0.00011	// Bradi3g17550.1 // Bradi2g54780.1 // Bradi2g24420.1 // Bradi3g35840.1 // Bradi1g47820.1 // Bradi4g37570.1 // Bradi3g49560.1 // Bradi3g60710.1 // Bradi3g35820.1 // Bradi1g47800.1 // Bradi1g06750.3 // Bradi1g03250.2 // Bradi1g00790.1 // Bradi1g11670.1 // Bradi3g39140.1 // Bradi5g12250.1 // Bradi2g24050.1 // Bradi3g04670.1 // Bradi3g01470.1 // Bradi1g21890.1 // Bradi5g27430.1 // Bradi3g32800.1 // …
GO:0005215	F	transporter activity	98	1162	720	14791	5.6e-07	0.00011	// Bradi2g54410.1 // Bradi1g02370.1 // Bradi3g18790.1 // Bradi3g56260.1 // Bradi5g07150.1 // Bradi2g25430.1 // Bradi5g07150.4 // Bradi1g11660.1 // Bradi4g40460.1 // Bradi3g46620.1 // Bradi3g59390.2 // Bradi1g31730.1 // Bradi2g56210.1 // Bradi5g24170.2 // Bradi1g11650.1 // Bradi5g24170.1 // Bradi3g20070.1 // Bradi1g61750.1 // Bradi2g56640.1 // Bradi5g14780.1 // Bradi1g75820.1 // Bradi1g59420.1 // …
GO:0020037	F	heme binding	64	1162	438	14791	7.7e-06	0.0012	// Bradi2g38690.1 // Bradi3g37940.1 // Bradi1g03060.1 // Bradi1g17600.1 // Bradi1g14900.1 // Bradi4g27680.1 // Bradi3g35840.1 // Bradi4g31710.1 // Bradi2g38700.1 // Bradi3g20030.1 // Bradi3g36430.1 // Bradi1g59660.1 // Bradi2g09690.1 // Bradi1g17790.1 // Bradi3g41340.1 // Bradi1g15190.1 // Bradi2g60920.1 // Bradi2g25300.1 // Bradi1g26870.1 // Bradi3g23200.1 // Bradi2g11300.1 // Bradi1g63460.1 // …
GO:0046906	F	tetrapyrrole binding	65	1162	452	14791	1e-05	0.0014	// Bradi2g38690.1 // Bradi3g37940.1 // Bradi1g03060.1 // Bradi1g17600.1 // Bradi1g14900.1 // Bradi1g56030.1 // Bradi4g27680.1 // Bradi3g35840.1 // Bradi4g31710.1 // Bradi2g38700.1 // Bradi3g20030.1 // Bradi3g36430.1 // Bradi1g59660.1 // Bradi2g09690.1 // Bradi1g17790.1 // Bradi3g41340.1 // Bradi1g15190.1 // Bradi2g60920.1 // Bradi2g25300.1 // Bradi1g26870.1 // Bradi3g23200.1 // Bradi2g11300.1 // …
GO:0043565	F	sequence-specific DNA binding	42	1162	263	14791	4.8e-05	0.0058	// Bradi3g56290.1 // Bradi3g60870.1 // Bradi1g35550.1 // Bradi3g37040.1 // Bradi3g08240.2 // Bradi3g29230.1 // Bradi3g31890.1 // Bradi3g44700.1 // Bradi4g01950.1 // Bradi2g48690.1 // Bradi2g48990.1 // Bradi1g63840.1 // Bradi3g21480.1 // Bradi2g59120.2 // Bradi4g35760.1 // Bradi1g12690.1 // Bradi4g25020.1 // Bradi1g22680.1 // Bradi2g55550.1 // Bradi2g23890.2 // Bradi3g26690.1 // Bradi1g43660.1 // …
GO:0003700	F	transcription factor activity, sequence-specific DNA binding	64	1162	478	14791	8.2e-05	0.0072	// Bradi3g56290.1 // Bradi3g50630.1 // Bradi3g60870.1 // Bradi2g23530.1 // Bradi2g53210.1 // Bradi1g22680.1 // Bradi3g08240.2 // Bradi3g29230.1 // Bradi3g31890.1 // Bradi2g47030.1 // Bradi3g44700.1 // Bradi4g35650.1 // Bradi3g49810.1 // Bradi2g48990.1 // Bradi2g29960.1 // Bradi1g63840.1 // Bradi4g01950.1 // Bradi1g64240.1 // Bradi2g59120.2 // Bradi4g35760.1 // Bradi1g57970.1 // Bradi1g12690.1 // …
GO:0001071	F	nucleic acid binding transcription factor activity	64	1162	478	14791	8.2e-05	0.0072	// Bradi3g56290.1 // Bradi3g50630.1 // Bradi3g60870.1 // Bradi2g23530.1 // Bradi2g53210.1 // Bradi1g22680.1 // Bradi3g08240.2 // Bradi3g29230.1 // Bradi3g31890.1 // Bradi2g47030.1 // Bradi3g44700.1 // Bradi4g35650.1 // Bradi3g49810.1 // Bradi2g48990.1 // Bradi2g29960.1 // Bradi1g63840.1 // Bradi4g01950.1 // Bradi1g64240.1 // Bradi2g59120.2 // Bradi4g35760.1 // Bradi1g57970.1 // Bradi1g12690.1 // …
GO:0052689	F	carboxylic ester hydrolase activity	15	1162	52	14791	7.4e-05	0.0072	// Bradi5g19700.1 // Bradi1g23080.1 // Bradi3g57950.1 // Bradi3g30770.1 // Bradi3g17880.1 // Bradi2g09060.1 // Bradi2g00810.1 // Bradi2g26660.1 // Bradi1g60380.1 // Bradi2g02200.1 // Bradi2g15750.1 // Bradi1g64340.1 // Bradi2g44500.1 // Bradi4g00840.1 // Bradi3g60710.1
GO:0022832	F	voltage-gated channel activity	8	1162	16	14791	0.0002	0.015	// Bradi5g11340.1 // Bradi3g20070.1 // Bradi2g47670.1 // Bradi4g07880.1 // Bradi2g56640.1 // Bradi2g57080.1 // Bradi5g14780.1 // Bradi3g45940.1
GO:0005244	F	voltage-gated ion channel activity	8	1162	16	14791	0.0002	0.015	// Bradi5g11340.1 // Bradi3g20070.1 // Bradi2g47670.1 // Bradi4g07880.1 // Bradi2g56640.1 // Bradi2g57080.1 // Bradi5g14780.1 // Bradi3g45940.1
GO:0005524	F	ATP binding	152	1162	1438	14791	0.00023	0.016	// Bradi3g03200.1 // Bradi1g57820.1 // Bradi1g42460.1 // Bradi1g58770.1 // Bradi2g61960.1 // Bradi2g56990.1 // Bradi1g20160.1 // Bradi2g27150.1 // Bradi2g45450.1 // Bradi1g33860.1 // Bradi3g16730.1 // Bradi3g53130.1 // Bradi3g39670.1 // Bradi4g29930.1 // Bradi5g27430.1 // Bradi4g07910.1 // Bradi3g32800.1 // Bradi3g33770.1 // Bradi3g18790.1 // Bradi5g24310.1 // Bradi1g31290.1 // Bradi4g04100.1 // …
GO:0022836	F	gated channel activity	11	1162	35	14791	0.00036	0.023	// Bradi5g11340.1 // Bradi3g20070.1 // Bradi2g47670.1 // Bradi2g41790.1 // Bradi4g07880.1 // Bradi2g56640.1 // Bradi1g32800.1 // Bradi2g57080.1 // Bradi5g14780.1 // Bradi5g19560.1 // Bradi3g45940.1
GO:0016209	F	antioxidant activity	30	1162	186	14791	0.00048	0.029	// Bradi2g38690.1 // Bradi4g27680.1 // Bradi3g10470.1 // Bradi2g38700.1 // Bradi1g59520.1 // Bradi1g51140.1 // Bradi5g09650.1 // Bradi2g37090.1 // Bradi2g09690.1 // Bradi1g17790.1 // Bradi3g41340.1 // Bradi2g11300.1 // Bradi2g48050.1 // Bradi1g26870.1 // Bradi1g47140.1 // Bradi1g47140.2 // Bradi2g09650.1 // Bradi4g32810.1 // Bradi3g32110.1 // Bradi3g55850.1 // Bradi3g01470.1 // Bradi1g17850.1 // …
GO:0016298	F	lipase activity	6	1162	10	14791	0.00062	0.03	// Bradi1g23080.1 // Bradi3g57950.1 // Bradi2g09060.1 // Bradi2g26660.1 // Bradi2g15750.1 // Bradi3g60710.1
GO:0005254	F	chloride channel activity	6	1162	10	14791	0.00062	0.03	// Bradi5g11340.1 // Bradi3g20070.1 // Bradi2g47670.1 // Bradi4g07880.1 // Bradi2g56640.1 // Bradi3g45940.1
GO:0015108	F	chloride transmembrane transporter activity	6	1162	10	14791	0.00062	0.03	// Bradi5g11340.1 // Bradi3g20070.1 // Bradi2g47670.1 // Bradi4g07880.1 // Bradi2g56640.1 // Bradi3g45940.1
GO:0005247	F	voltage-gated chloride channel activity	6	1162	10	14791	0.00062	0.03	// Bradi5g11340.1 // Bradi3g20070.1 // Bradi2g47670.1 // Bradi4g07880.1 // Bradi2g56640.1 // Bradi3g45940.1
GO:0004601	F	peroxidase activity	27	1162	171	14791	0.0012	0.054	// Bradi2g38690.1 // Bradi4g27680.1 // Bradi3g10470.1 // Bradi2g38700.1 // Bradi1g59520.1 // Bradi2g37090.1 // Bradi2g09690.1 // Bradi1g17790.1 // Bradi3g41340.1 // Bradi2g11300.1 // Bradi2g48050.1 // Bradi1g26870.1 // Bradi1g47140.1 // Bradi1g47140.2 // Bradi2g09650.1 // Bradi4g32810.1 // Bradi3g32110.1 // Bradi3g55850.1 // Bradi3g01470.1 // Bradi2g38670.1 // Bradi1g17850.1 // Bradi1g20010.1 // …
GO:0035639	F	purine ribonucleoside triphosphate binding	161	1162	1608	14791	0.0014	0.061	// Bradi3g03200.1 // Bradi1g57820.1 // Bradi1g42460.1 // Bradi1g58770.1 // Bradi2g61960.1 // Bradi2g56990.1 // Bradi1g20160.1 // Bradi2g27150.1 // Bradi2g45450.1 // Bradi1g33860.1 // Bradi3g16730.1 // Bradi4g06730.1 // Bradi3g53130.1 // Bradi5g25300.1 // Bradi3g39670.1 // Bradi4g29930.1 // Bradi4g12180.1 // Bradi5g27430.1 // Bradi4g07910.1 // Bradi3g32800.1 // Bradi3g33770.1 // Bradi3g18790.1 // …
GO:0016684	F	oxidoreductase activity, acting on peroxide as acceptor	27	1162	174	14791	0.0015	0.062	// Bradi2g38690.1 // Bradi4g27680.1 // Bradi3g10470.1 // Bradi2g38700.1 // Bradi1g59520.1 // Bradi2g37090.1 // Bradi2g09690.1 // Bradi1g17790.1 // Bradi3g41340.1 // Bradi2g11300.1 // Bradi2g48050.1 // Bradi1g26870.1 // Bradi1g47140.1 // Bradi1g47140.2 // Bradi2g09650.1 // Bradi4g32810.1 // Bradi3g32110.1 // Bradi3g55850.1 // Bradi3g01470.1 // Bradi2g38670.1 // Bradi1g17850.1 // Bradi1g20010.1 // …
GO:0008026	F	ATP-dependent helicase activity	6	1162	16	14791	0.004	0.12	// Bradi2g43710.1 // Bradi4g02000.2 // Bradi1g75830.1 // Bradi2g61960.1 // Bradi4g35490.1 // Bradi1g18920.1
GO:0015267	F	channel activity	12	1162	56	14791	0.0034	0.12	// Bradi5g11340.1 // Bradi3g20070.1 // Bradi2g20660.1 // Bradi2g47670.1 // Bradi2g41790.1 // Bradi4g07880.1 // Bradi2g56640.1 // Bradi1g32800.1 // Bradi2g57080.1 // Bradi5g14780.1 // Bradi5g19560.1 // Bradi3g45940.1
GO:0005216	F	ion channel activity	12	1162	56	14791	0.0034	0.12	// Bradi5g11340.1 // Bradi3g20070.1 // Bradi2g20660.1 // Bradi2g47670.1 // Bradi2g41790.1 // Bradi4g07880.1 // Bradi2g56640.1 // Bradi1g32800.1 // Bradi2g57080.1 // Bradi5g14780.1 // Bradi5g19560.1 // Bradi3g45940.1
GO:0005253	F	anion channel activity	6	1162	16	14791	0.004	0.12	// Bradi5g11340.1 // Bradi3g20070.1 // Bradi2g47670.1 // Bradi4g07880.1 // Bradi2g56640.1 // Bradi3g45940.1
GO:0008308	F	voltage-gated anion channel activity	6	1162	16	14791	0.004	0.12	// Bradi5g11340.1 // Bradi3g20070.1 // Bradi2g47670.1 // Bradi4g07880.1 // Bradi2g56640.1 // Bradi3g45940.1
GO:0022838	F	substrate-specific channel activity	12	1162	56	14791	0.0034	0.12	// Bradi5g11340.1 // Bradi3g20070.1 // Bradi2g20660.1 // Bradi2g47670.1 // Bradi2g41790.1 // Bradi4g07880.1 // Bradi2g56640.1 // Bradi1g32800.1 // Bradi2g57080.1 // Bradi5g14780.1 // Bradi5g19560.1 // Bradi3g45940.1
GO:0070035	F	purine NTP-dependent helicase activity	6	1162	16	14791	0.004	0.12	// Bradi2g43710.1 // Bradi4g02000.2 // Bradi1g75830.1 // Bradi2g61960.1 // Bradi4g35490.1 // Bradi1g18920.1
GO:0022803	F	passive transmembrane transporter activity	12	1162	56	14791	0.0034	0.12	// Bradi5g11340.1 // Bradi3g20070.1 // Bradi2g20660.1 // Bradi2g47670.1 // Bradi2g41790.1 // Bradi4g07880.1 // Bradi2g56640.1 // Bradi1g32800.1 // Bradi2g57080.1 // Bradi5g14780.1 // Bradi5g19560.1 // Bradi3g45940.1
GO:0045735	F	nutrient reservoir activity	7	1162	22	14791	0.004	0.12	// Bradi2g21010.1 // Bradi2g37470.2 // Bradi2g11050.1 // Bradi4g38560.1 // Bradi1g11930.1 // Bradi4g37310.1 // Bradi4g38550.1
GO:0019139	F	cytokinin dehydrogenase activity	5	1162	11	14791	0.0045	0.13	// Bradi2g51530.1 // Bradi3g37690.1 // Bradi5g16080.1 // Bradi3g29130.1 // Bradi2g27170.1
GO:0046873	F	metal ion transmembrane transporter activity	13	1162	67	14791	0.0049	0.14	// Bradi1g59730.1 // Bradi1g67620.1 // Bradi3g17900.1 // Bradi2g04020.1 // Bradi4g40460.1 // Bradi2g56210.1 // Bradi3g44850.2 // Bradi2g51210.1 // Bradi2g57080.1 // Bradi5g14780.1 // Bradi1g17830.1 // Bradi3g37850.1 // Bradi5g21580.1
GO:0016769	F	transferase activity, transferring nitrogenous groups	6	1162	17	14791	0.0051	0.14	// Bradi3g29210.2 // Bradi3g29210.3 // Bradi3g29210.1 // Bradi4g32290.1 // Bradi3g11430.1 // Bradi4g32620.1
GO:0016597	F	amino acid binding	7	1162	24	14791	0.006	0.16	// Bradi3g37240.1 // Bradi1g09860.1 // Bradi4g36880.1 // Bradi4g36880.2 // Bradi2g03830.1 // Bradi3g48370.1 // Bradi5g08340.1
GO:0031406	F	carboxylic acid binding	7	1162	24	14791	0.006	0.16	// Bradi3g37240.1 // Bradi1g09860.1 // Bradi4g36880.1 // Bradi4g36880.2 // Bradi2g03830.1 // Bradi3g48370.1 // Bradi5g08340.1
GO:0022892	F	substrate-specific transporter activity	41	1162	336	14791	0.0065	0.16	// Bradi2g54410.1 // Bradi3g26890.1 // Bradi4g01430.1 // Bradi2g22020.1 // Bradi3g18790.1 // Bradi2g51210.1 // Bradi3g07830.1 // Bradi3g38620.1 // Bradi3g56270.1 // Bradi5g11340.1 // Bradi1g14210.1 // Bradi4g40460.1 // Bradi4g07880.1 // Bradi3g44850.2 // Bradi1g32800.1 // Bradi1g59730.1 // Bradi2g56210.1 // Bradi3g32730.1 // Bradi3g45940.1 // Bradi1g39520.1 // Bradi3g17700.1 // Bradi3g57420.1 // …
GO:0008237	F	metallopeptidase activity	10	1162	47	14791	0.0075	0.19	// Bradi1g78530.1 // Bradi1g06080.1 // Bradi1g29900.1 // Bradi1g32310.1 // Bradi1g35670.2 // Bradi1g35670.1 // Bradi3g08120.1 // Bradi4g28760.1 // Bradi2g47790.1 // Bradi1g33530.1
GO:0048037	F	cofactor binding	39	1162	323	14791	0.0091	0.22	// Bradi4g18970.1 // Bradi3g29130.1 // Bradi4g37130.1 // Bradi1g22270.1 // Bradi3g42780.1 // Bradi4g32620.1 // Bradi2g10430.1 // Bradi5g00610.3 // Bradi2g27170.1 // Bradi5g03710.1 // Bradi1g54030.1 // Bradi1g26790.1 // Bradi3g07720.1 // Bradi5g02100.1 // Bradi3g11430.1 // Bradi3g10570.1 // Bradi3g19380.1 // Bradi1g47300.1 // Bradi3g37690.1 // Bradi1g62240.1 // Bradi1g30240.1 // Bradi4g11550.1 // …
GO:0015075	F	ion transmembrane transporter activity	33	1162	265	14791	0.011	0.25	// Bradi2g54410.1 // Bradi3g26890.1 // Bradi4g01430.1 // Bradi2g22020.1 // Bradi3g18790.1 // Bradi2g51210.1 // Bradi3g56270.1 // Bradi5g11340.1 // Bradi4g40460.1 // Bradi4g07880.1 // Bradi3g44850.2 // Bradi1g32800.1 // Bradi1g59730.1 // Bradi2g56210.1 // Bradi3g32730.1 // Bradi3g45940.1 // Bradi3g20070.1 // Bradi3g57420.1 // Bradi2g04020.1 // Bradi2g41790.1 // Bradi2g56640.1 // Bradi5g19560.1 // …
GO:0043168	F	anion binding	16	1162	102	14791	0.012	0.27	// Bradi3g07720.1 // Bradi3g29210.2 // Bradi3g29210.3 // Bradi2g53170.1 // Bradi3g29210.1 // Bradi5g00610.3 // Bradi4g32290.1 // Bradi1g09860.1 // Bradi3g11430.1 // Bradi4g36880.1 // Bradi4g36880.2 // Bradi3g37240.1 // Bradi4g32620.1 // Bradi2g03830.1 // Bradi3g48370.1 // Bradi5g08340.1
GO:0022891	F	substrate-specific transmembrane transporter activity	36	1162	299	14791	0.012	0.27	// Bradi2g54410.1 // Bradi3g26890.1 // Bradi4g01430.1 // Bradi2g22020.1 // Bradi3g18790.1 // Bradi2g51210.1 // Bradi2g48950.1 // Bradi3g56270.1 // Bradi5g11340.1 // Bradi4g40460.1 // Bradi4g07880.1 // Bradi3g44850.2 // Bradi1g32800.1 // Bradi1g59730.1 // Bradi2g56210.1 // Bradi3g32730.1 // Bradi3g45940.1 // Bradi3g17700.1 // Bradi3g57420.1 // Bradi2g04020.1 // Bradi2g41790.1 // Bradi2g56640.1 // …
GO:0004499	F	N,N-dimethylaniline monooxygenase activity	5	1162	16	14791	0.015	0.33	// Bradi5g03710.1 // Bradi2g48980.1 // Bradi4g37110.1 // Bradi4g37130.1 // Bradi3g10570.1
GO:0016709	F	oxidoreductase activity, acting on paired donors, with incorporation or reduction of molecular oxygen, NAD(P)H as one donor, and incorporation of one atom of oxygen	5	1162	16	14791	0.015	0.33	// Bradi5g03710.1 // Bradi2g48980.1 // Bradi4g37110.1 // Bradi4g37130.1 // Bradi3g10570.1
GO:0030599	F	pectinesterase activity	7	1162	31	14791	0.018	0.39	// Bradi5g19700.1 // Bradi3g30770.1 // Bradi3g17880.1 // Bradi1g60380.1 // Bradi1g64340.1 // Bradi2g44500.1 // Bradi4g00840.1
GO:0050662	F	coenzyme binding	27	1162	218	14791	0.02	0.42	// Bradi4g18970.1 // Bradi3g29130.1 // Bradi4g37130.1 // Bradi1g22270.1 // Bradi3g42780.1 // Bradi2g10430.1 // Bradi2g27170.1 // Bradi5g03710.1 // Bradi1g54030.1 // Bradi1g26790.1 // Bradi5g02100.1 // Bradi3g10570.1 // Bradi3g19380.1 // Bradi1g47300.1 // Bradi3g37690.1 // Bradi1g62240.1 // Bradi2g48980.1 // Bradi2g51530.1 // Bradi1g22260.1 // Bradi3g60920.1 // Bradi5g22820.1 // Bradi4g37110.1 // …
GO:0004540	F	ribonuclease activity	6	1162	25	14791	0.022	0.45	// Bradi3g45490.2 // Bradi1g20350.1 // Bradi2g57620.1 // Bradi2g52920.1 // Bradi2g06000.1 // Bradi1g29740.1
GO:0005085	F	guanyl-nucleotide exchange factor activity	5	1162	19	14791	0.027	0.52	// Bradi3g10080.1 // Bradi2g23550.1 // Bradi2g50490.1 // Bradi2g48310.1 // Bradi1g27800.1
GO:0016645	F	oxidoreductase activity, acting on the CH-NH group of donors	5	1162	19	14791	0.027	0.52	// Bradi2g51530.1 // Bradi3g37690.1 // Bradi5g16080.1 // Bradi3g29130.1 // Bradi2g27170.1
GO:0015079	F	potassium ion transmembrane transporter activity	6	1162	27	14791	0.03	0.53	// Bradi3g37850.1 // Bradi4g40460.1 // Bradi1g59730.1 // Bradi2g57080.1 // Bradi5g14780.1 // Bradi1g17830.1
GO:1901363	F	heterocyclic compound binding	362	1162	4215	14791	0.03	0.53	// Bradi3g35840.1 // Bradi1g58770.1 // Bradi3g29130.1 // Bradi2g60920.1 // Bradi4g35760.1 // Bradi1g63570.1 // Bradi4g06730.1 // Bradi3g01470.1 // Bradi5g27430.1 // Bradi1g43660.1 // Bradi3g32800.1 // Bradi1g10500.1 // Bradi1g31290.1 // Bradi3g22350.1 // Bradi1g21900.1 // Bradi2g57620.1 // Bradi1g14200.1 // Bradi1g03060.1 // Bradi1g03710.1 // Bradi4g36880.1 // Bradi4g36880.2 // Bradi2g04290.1 // …
GO:0097159	F	organic cyclic compound binding	362	1162	4215	14791	0.03	0.53	// Bradi3g35840.1 // Bradi1g58770.1 // Bradi3g29130.1 // Bradi2g60920.1 // Bradi4g35760.1 // Bradi1g63570.1 // Bradi4g06730.1 // Bradi3g01470.1 // Bradi5g27430.1 // Bradi1g43660.1 // Bradi3g32800.1 // Bradi1g10500.1 // Bradi1g31290.1 // Bradi3g22350.1 // Bradi1g21900.1 // Bradi2g57620.1 // Bradi1g14200.1 // Bradi1g03060.1 // Bradi1g03710.1 // Bradi4g36880.1 // Bradi4g36880.2 // Bradi2g04290.1 // …
GO:0050660	F	flavin adenine dinucleotide binding	13	1162	87	14791	0.029	0.53	// Bradi5g03710.1 // Bradi4g18970.1 // Bradi3g19380.1 // Bradi3g37690.1 // Bradi3g10570.1 // Bradi4g37130.1 // Bradi2g48980.1 // Bradi2g51530.1 // Bradi5g16080.1 // Bradi3g29130.1 // Bradi2g10430.1 // Bradi4g37110.1 // Bradi2g27170.1
GO:0051536	F	iron-sulfur cluster binding	11	1162	70	14791	0.032	0.56	// Bradi1g06160.1 // Bradi2g19010.1 // Bradi1g64160.1 // Bradi3g57990.1 // Bradi1g64160.2 // Bradi2g38670.1 // Bradi1g13200.1 // Bradi1g33700.4 // Bradi1g24980.1 // Bradi5g09320.1 // Bradi1g33700.1
GO:0051540	F	metal cluster binding	11	1162	70	14791	0.032	0.56	// Bradi1g06160.1 // Bradi2g19010.1 // Bradi1g64160.1 // Bradi3g57990.1 // Bradi1g64160.2 // Bradi2g38670.1 // Bradi1g13200.1 // Bradi1g33700.4 // Bradi1g24980.1 // Bradi5g09320.1 // Bradi1g33700.1
GO:0008509	F	anion transmembrane transporter activity	7	1162	36	14791	0.034	0.58	// Bradi5g11340.1 // Bradi3g20070.1 // Bradi2g47670.1 // Bradi4g07880.1 // Bradi2g56640.1 // Bradi3g32730.1 // Bradi3g45940.1
GO:0008565	F	protein transporter activity	5	1162	21	14791	0.037	0.61	// Bradi2g48950.1 // Bradi1g39520.1 // Bradi1g22020.1 // Bradi3g38620.1 // Bradi1g14210.1
GO:0004553	F	hydrolase activity, hydrolyzing O-glycosyl compounds	37	1162	338	14791	0.037	0.61	// Bradi1g33040.2 // Bradi1g08550.2 // Bradi1g37450.1 // Bradi2g39450.1 // Bradi2g18030.1 // Bradi3g36210.1 // Bradi5g09170.2 // Bradi1g35050.1 // Bradi2g27140.1 // Bradi2g18040.1 // Bradi1g09700.1 // Bradi4g34390.1 // Bradi1g42690.1 // Bradi1g44110.1 // Bradi1g09690.1 // Bradi1g17730.1 // Bradi3g32340.1 // Bradi3g10310.1 // Bradi3g44910.1 // Bradi2g57420.1 // Bradi1g33040.1 // Bradi3g26840.1 // …
GO:0060089	F	molecular transducer activity	6	1162	30	14791	0.044	0.68	// Bradi2g57420.1 // Bradi2g41790.1 // Bradi5g00700.1 // Bradi1g31730.1 // Bradi5g19560.1 // Bradi1g32800.1
GO:0004872	F	receptor activity	6	1162	30	14791	0.044	0.68	// Bradi2g57420.1 // Bradi2g41790.1 // Bradi5g00700.1 // Bradi1g31730.1 // Bradi5g19560.1 // Bradi1g32800.1
GO:0015103	F	inorganic anion transmembrane transporter activity	6	1162	30	14791	0.044	0.68	// Bradi5g11340.1 // Bradi3g20070.1 // Bradi2g47670.1 // Bradi4g07880.1 // Bradi2g56640.1 // Bradi3g45940.1
GO:0004867	F	serine-type endopeptidase inhibitor activity	7	1162	39	14791	0.047	0.72	// Bradi5g16180.1 // Bradi4g24230.1 // Bradi2g39280.1 // Bradi2g35540.1 // Bradi2g39270.1 // Bradi5g16780.1 // Bradi2g39260.1
GO:0005543	F	phospholipid binding	6	1162	32	14791	0.055	0.83	// Bradi2g13620.1 // Bradi3g37900.1 // Bradi2g26760.1 // Bradi3g36240.1 // Bradi3g54460.1 // Bradi1g62130.1
GO:0003735	F	structural constituent of ribosome	33	1162	312	14791	0.065	0.97	// Bradi1g07370.1 // Bradi1g76880.1 // Bradi3g50390.1 // Bradi2g49850.1 // Bradi1g62170.1 // Bradi5g12430.1 // Bradi1g77060.1 // Bradi1g02030.1 // Bradi2g44440.1 // Bradi3g09730.2 // Bradi3g09730.1 // Bradi3g03270.1 // Bradi1g10990.1 // Bradi2g52710.1 // Bradi2g06080.1 // Bradi2g46520.1 // Bradi4g37180.1 // Bradi2g41560.1 // Bradi1g67170.1 // Bradi1g04130.1 // Bradi1g04130.2 // Bradi1g69650.1 // …
GO:0004252	F	serine-type endopeptidase activity	12	1162	94	14791	0.084	1	// Bradi3g07280.1 // Bradi2g48740.1 // Bradi2g36130.1 // Bradi3g04670.1 // Bradi2g14460.1 // Bradi3g21620.1 // Bradi3g51070.1 // Bradi3g04690.1 // Bradi4g31360.1 // Bradi4g01490.1 // Bradi1g68270.1 // Bradi3g31690.1
GO:0098772	F	molecular function regulator	18	1162	214	14791	0.43	1	// Bradi2g39280.1 // Bradi5g16180.1 // Bradi2g50490.1 // Bradi3g30770.1 // Bradi3g48000.2 // Bradi4g24230.1 // Bradi2g39260.1 // Bradi3g48000.4 // Bradi1g60380.1 // Bradi2g23550.1 // Bradi2g48310.1 // Bradi2g31120.3 // Bradi2g39270.1 // Bradi3g10080.1 // Bradi5g19700.1 // Bradi2g35540.1 // Bradi5g16780.1 // Bradi1g27800.1
GO:0000166	F	nucleotide binding	180	1162	2132	14791	0.17	1	// Bradi3g03200.1 // Bradi2g27170.1 // Bradi1g57820.1 // Bradi1g42460.1 // Bradi1g58770.1 // Bradi2g61960.1 // Bradi1g46500.1 // Bradi3g29130.1 // Bradi2g56990.1 // Bradi1g20160.1 // Bradi2g10430.1 // Bradi2g27150.1 // Bradi2g45450.1 // Bradi1g33860.1 // Bradi3g16730.1 // Bradi4g06730.1 // Bradi3g53130.1 // Bradi1g09000.1 // Bradi5g25300.1 // Bradi2g48980.1 // Bradi3g39670.1 // Bradi4g29930.1 // …
GO:0017171	F	serine hydrolase activity	19	1162	187	14791	0.17	1	// Bradi3g07280.1 // Bradi2g48740.1 // Bradi2g36130.1 // Bradi3g04670.1 // Bradi2g14460.1 // Bradi3g21620.1 // Bradi2g34850.2 // Bradi3g51070.1 // Bradi3g21560.1 // Bradi3g04690.1 // Bradi3g21560.2 // Bradi4g31360.1 // Bradi4g01490.1 // Bradi3g34610.1 // Bradi3g31690.1 // Bradi1g09820.1 // Bradi1g68270.1 // Bradi2g45830.1 // Bradi3g49590.1
GO:0032549	F	ribonucleoside binding	161	1162	1925	14791	0.22	1	// Bradi3g03200.1 // Bradi1g57820.1 // Bradi1g42460.1 // Bradi1g58770.1 // Bradi2g61960.1 // Bradi2g56990.1 // Bradi1g20160.1 // Bradi2g27150.1 // Bradi2g45450.1 // Bradi1g33860.1 // Bradi3g16730.1 // Bradi4g06730.1 // Bradi3g53130.1 // Bradi5g25300.1 // Bradi3g39670.1 // Bradi4g29930.1 // Bradi4g12180.1 // Bradi5g27430.1 // Bradi4g07910.1 // Bradi3g32800.1 // Bradi3g33770.1 // Bradi3g18790.1 // …
GO:0016818	F	hydrolase activity, acting on acid anhydrides, in phosphorus-containing anhydrides	24	1162	420	14791	0.95	1	// Bradi1g62160.1 // Bradi3g26890.1 // Bradi3g18790.1 // Bradi4g38350.1 // Bradi2g61960.1 // Bradi4g00650.1 // Bradi4g02000.2 // Bradi4g06730.1 // Bradi2g23290.1 // Bradi4g22110.1 // Bradi3g53130.1 // Bradi5g25300.1 // Bradi2g10040.1 // Bradi1g75830.1 // Bradi2g57900.1 // Bradi1g08710.1 // Bradi1g13090.1 // Bradi2g43710.1 // Bradi1g18310.1 // Bradi2g26560.1 // Bradi2g32300.1 // Bradi3g28590.1 // …
GO:0016817	F	hydrolase activity, acting on acid anhydrides	24	1162	436	14791	0.97	1	// Bradi1g62160.1 // Bradi3g26890.1 // Bradi3g18790.1 // Bradi4g38350.1 // Bradi2g61960.1 // Bradi4g00650.1 // Bradi4g02000.2 // Bradi4g06730.1 // Bradi2g23290.1 // Bradi4g22110.1 // Bradi3g53130.1 // Bradi5g25300.1 // Bradi2g10040.1 // Bradi1g75830.1 // Bradi2g57900.1 // Bradi1g08710.1 // Bradi1g13090.1 // Bradi2g43710.1 // Bradi1g18310.1 // Bradi2g26560.1 // Bradi2g32300.1 // Bradi3g28590.1 // …
GO:0030170	F	pyridoxal phosphate binding	9	1162	73	14791	0.14	1	// Bradi3g07720.1 // Bradi3g29210.2 // Bradi3g29210.3 // Bradi2g53170.1 // Bradi3g29210.1 // Bradi4g32290.1 // Bradi3g11430.1 // Bradi4g32620.1 // Bradi5g00610.3
GO:1901265	F	nucleoside phosphate binding	180	1162	2132	14791	0.17	1	// Bradi3g03200.1 // Bradi2g27170.1 // Bradi1g57820.1 // Bradi1g42460.1 // Bradi1g58770.1 // Bradi2g61960.1 // Bradi1g46500.1 // Bradi3g29130.1 // Bradi2g56990.1 // Bradi1g20160.1 // Bradi2g10430.1 // Bradi2g27150.1 // Bradi2g45450.1 // Bradi1g33860.1 // Bradi3g16730.1 // Bradi4g06730.1 // Bradi3g53130.1 // Bradi1g09000.1 // Bradi5g25300.1 // Bradi2g48980.1 // Bradi3g39670.1 // Bradi4g29930.1 // …
GO:0015399	F	primary active transmembrane transporter activity	5	1162	83	14791	0.78	1	// Bradi2g48950.1 // Bradi2g57900.1 // Bradi3g26890.1 // Bradi4g00650.1 // Bradi3g18790.1
GO:0017076	F	purine nucleotide binding	161	1162	1924	14791	0.22	1	// Bradi3g03200.1 // Bradi1g57820.1 // Bradi1g42460.1 // Bradi1g58770.1 // Bradi2g61960.1 // Bradi2g56990.1 // Bradi1g20160.1 // Bradi2g27150.1 // Bradi2g45450.1 // Bradi1g33860.1 // Bradi3g16730.1 // Bradi4g06730.1 // Bradi3g53130.1 // Bradi5g25300.1 // Bradi3g39670.1 // Bradi4g29930.1 // Bradi4g12180.1 // Bradi5g27430.1 // Bradi4g07910.1 // Bradi3g32800.1 // Bradi3g33770.1 // Bradi3g18790.1 // …
GO:0016787	F	hydrolase activity	167	1162	1989	14791	0.2	1	// Bradi1g46820.1 // Bradi1g08550.2 // Bradi3g57950.1 // Bradi2g48740.1 // Bradi2g24420.1 // Bradi1g17780.1 // Bradi2g50480.1 // Bradi1g60380.1 // Bradi1g09730.2 // Bradi2g61960.1 // Bradi3g34610.1 // Bradi2g37450.1 // Bradi5g24430.1 // Bradi3g60710.1 // Bradi1g33040.1 // Bradi2g50850.1 // Bradi1g09700.1 // Bradi1g03250.2 // Bradi3g45490.2 // Bradi3g10310.1 // Bradi2g32520.1 // Bradi4g06730.1 // …
GO:0016788	F	hydrolase activity, acting on ester bonds	41	1162	429	14791	0.13	1	// Bradi3g01100.1 // Bradi3g57950.1 // Bradi3g30770.1 // Bradi2g32520.1 // Bradi2g56440.1 // Bradi2g12340.1 // Bradi1g49010.1 // Bradi1g60380.1 // Bradi2g37450.1 // Bradi4g39160.1 // Bradi4g39880.1 // Bradi5g24430.1 // Bradi3g60710.1 // Bradi2g44500.1 // Bradi1g03250.2 // Bradi3g17880.1 // Bradi3g45490.2 // Bradi2g32540.3 // Bradi2g02200.1 // Bradi5g19700.1 // Bradi2g52920.1 // Bradi2g32540.1 // …
GO:0004842	F	ubiquitin-protein transferase activity	8	1162	103	14791	0.57	1	// Bradi2g24050.1 // Bradi3g52120.1 // Bradi3g08150.1 // Bradi5g27660.1 // Bradi1g29870.1 // Bradi3g32800.1 // Bradi4g29360.1 // Bradi3g35830.1
GO:0016773	F	phosphotransferase activity, alcohol group as acceptor	108	1162	1329	14791	0.38	1	// Bradi3g03200.1 // Bradi1g11530.1 // Bradi3g05780.5 // Bradi1g42460.1 // Bradi1g58770.1 // Bradi2g56990.1 // Bradi1g20160.1 // Bradi2g27150.1 // Bradi2g45450.1 // Bradi2g57420.1 // Bradi3g39670.1 // Bradi4g29930.1 // Bradi5g27430.1 // Bradi3g32800.1 // Bradi1g10500.1 // Bradi5g24310.1 // Bradi1g31290.1 // Bradi4g04100.1 // Bradi3g39150.1 // Bradi3g16730.1 // Bradi1g14200.1 // Bradi2g43140.1 // …
GO:0016772	F	transferase activity, transferring phosphorus-containing groups	117	1162	1525	14791	0.62	1	// Bradi3g03200.1 // Bradi1g11530.1 // Bradi3g05780.5 // Bradi1g42460.1 // Bradi1g58770.1 // Bradi2g56990.1 // Bradi1g20160.1 // Bradi2g27150.1 // Bradi2g45450.1 // Bradi3g18290.1 // Bradi2g57420.1 // Bradi3g39670.1 // Bradi4g29930.1 // Bradi5g27430.1 // Bradi3g32800.1 // Bradi4g31430.1 // Bradi5g24310.1 // Bradi1g31290.1 // Bradi4g04100.1 // Bradi3g50540.1 // Bradi3g39150.1 // Bradi1g57810.1 // …
GO:0015077	F	monovalent inorganic cation transmembrane transporter activity	11	1162	114	14791	0.3	1	// Bradi4g01430.1 // Bradi2g22020.1 // Bradi3g37850.1 // Bradi4g40460.1 // Bradi3g44850.2 // Bradi1g59730.1 // Bradi2g57080.1 // Bradi5g14780.1 // Bradi1g17830.1 // Bradi3g36040.1 // Bradi3g56270.1
GO:0032559	F	adenyl ribonucleotide binding	152	1162	1744	14791	0.1	1	// Bradi3g03200.1 // Bradi1g57820.1 // Bradi1g42460.1 // Bradi1g58770.1 // Bradi2g61960.1 // Bradi2g56990.1 // Bradi1g20160.1 // Bradi2g27150.1 // Bradi2g45450.1 // Bradi1g33860.1 // Bradi3g16730.1 // Bradi3g53130.1 // Bradi3g39670.1 // Bradi4g29930.1 // Bradi5g27430.1 // Bradi4g07910.1 // Bradi3g32800.1 // Bradi3g33770.1 // Bradi3g18790.1 // Bradi5g24310.1 // Bradi1g31290.1 // Bradi4g04100.1 // …
GO:0090484	F	drug transporter activity	6	1162	50	14791	0.22	1	// Bradi1g02370.1 // Bradi5g18830.1 // Bradi2g17260.2 // Bradi5g07150.1 // Bradi5g07160.1 // Bradi5g07150.4
GO:0032555	F	purine ribonucleotide binding	161	1162	1914	14791	0.2	1	// Bradi3g03200.1 // Bradi1g57820.1 // Bradi1g42460.1 // Bradi1g58770.1 // Bradi2g61960.1 // Bradi2g56990.1 // Bradi1g20160.1 // Bradi2g27150.1 // Bradi2g45450.1 // Bradi1g33860.1 // Bradi3g16730.1 // Bradi4g06730.1 // Bradi3g53130.1 // Bradi5g25300.1 // Bradi3g39670.1 // Bradi4g29930.1 // Bradi4g12180.1 // Bradi5g27430.1 // Bradi4g07910.1 // Bradi3g32800.1 // Bradi3g33770.1 // Bradi3g18790.1 // …
GO:0032550	F	purine ribonucleoside binding	161	1162	1914	14791	0.2	1	// Bradi3g03200.1 // Bradi1g57820.1 // Bradi1g42460.1 // Bradi1g58770.1 // Bradi2g61960.1 // Bradi2g56990.1 // Bradi1g20160.1 // Bradi2g27150.1 // Bradi2g45450.1 // Bradi1g33860.1 // Bradi3g16730.1 // Bradi4g06730.1 // Bradi3g53130.1 // Bradi5g25300.1 // Bradi3g39670.1 // Bradi4g29930.1 // Bradi4g12180.1 // Bradi5g27430.1 // Bradi4g07910.1 // Bradi3g32800.1 // Bradi3g33770.1 // Bradi3g18790.1 // …
GO:0032553	F	ribonucleotide binding	164	1162	1933	14791	0.17	1	// Bradi3g03200.1 // Bradi1g57820.1 // Bradi1g42460.1 // Bradi1g58770.1 // Bradi2g61960.1 // Bradi2g56990.1 // Bradi1g20160.1 // Bradi2g27150.1 // Bradi2g45450.1 // Bradi1g33860.1 // Bradi3g16730.1 // Bradi4g06730.1 // Bradi3g53130.1 // Bradi5g25300.1 // Bradi3g39670.1 // Bradi4g29930.1 // Bradi4g12180.1 // Bradi5g27430.1 // Bradi4g07910.1 // Bradi3g32800.1 // Bradi3g33770.1 // Bradi3g18790.1 // …
GO:0008270	F	zinc ion binding	62	1162	788	14791	0.52	1	// Bradi1g36050.1 // Bradi3g08120.1 // Bradi2g05750.1 // Bradi2g53210.1 // Bradi1g14390.1 // Bradi3g37890.1 // Bradi3g41500.1 // Bradi3g08240.2 // Bradi2g10750.1 // Bradi3g56260.1 // Bradi4g32480.1 // Bradi2g54470.1 // Bradi2g47030.1 // Bradi3g06940.1 // Bradi2g06370.1 // Bradi3g12490.1 // Bradi2g18110.1 // Bradi3g48330.1 // Bradi1g63570.1 // Bradi2g50370.1 // Bradi1g35030.1 // Bradi1g38100.1 // …
GO:0005509	F	calcium ion binding	12	1162	98	14791	0.1	1	// Bradi2g13620.1 // Bradi3g06020.1 // Bradi3g60710.1 // Bradi2g52730.1 // Bradi4g04640.1 // Bradi2g26760.1 // Bradi2g43680.1 // Bradi1g25430.2 // Bradi5g16050.2 // Bradi3g36240.1 // Bradi1g62130.1 // Bradi1g35050.1
GO:0005506	F	iron ion binding	6	1162	313	14791	1	1	// Bradi1g64160.1 // Bradi1g64160.2 // Bradi3g05880.1 // Bradi1g33700.4 // Bradi4g44870.1 // Bradi1g33700.1
GO:0005507	F	copper ion binding	8	1162	56	14791	0.092	1	// Bradi3g19540.1 // Bradi1g25480.1 // Bradi1g32640.1 // Bradi2g23350.1 // Bradi2g10960.1 // Bradi2g55050.1 // Bradi4g36620.1 // Bradi4g05250.1
GO:0022890	F	inorganic cation transmembrane transporter activity	17	1162	153	14791	0.11	1	// Bradi1g67620.1 // Bradi4g01430.1 // Bradi2g22020.1 // Bradi3g17900.1 // Bradi2g04020.1 // Bradi1g59730.1 // Bradi4g40460.1 // Bradi2g56210.1 // Bradi3g44850.2 // Bradi2g51210.1 // Bradi2g57080.1 // Bradi5g14780.1 // Bradi1g17830.1 // Bradi3g36040.1 // Bradi3g56270.1 // Bradi3g37850.1 // Bradi5g21580.1
GO:0008324	F	cation transmembrane transporter activity	20	1162	189	14791	0.13	1	// Bradi2g54410.1 // Bradi1g67620.1 // Bradi4g01430.1 // Bradi2g38330.2 // Bradi3g57420.1 // Bradi3g17900.1 // Bradi2g04020.1 // Bradi1g59730.1 // Bradi4g40460.1 // Bradi2g56210.1 // Bradi2g22020.1 // Bradi3g44850.2 // Bradi2g51210.1 // Bradi2g57080.1 // Bradi5g14780.1 // Bradi1g17830.1 // Bradi3g36040.1 // Bradi3g56270.1 // Bradi3g37850.1 // Bradi5g21580.1
GO:0008289	F	lipid binding	7	1162	68	14791	0.3	1	// Bradi3g36240.1 // Bradi2g13620.1 // Bradi3g37900.1 // Bradi2g26760.1 // Bradi1g28830.2 // Bradi3g54460.1 // Bradi1g62130.1
GO:0016853	F	isomerase activity	12	1162	126	14791	0.3	1	// Bradi2g00950.1 // Bradi5g05070.1 // Bradi1g06750.3 // Bradi2g23750.1 // Bradi3g19920.2 // Bradi3g19920.1 // Bradi2g10040.1 // Bradi4g28160.1 // Bradi1g74850.1 // Bradi1g18900.1 // Bradi1g08680.1 // Bradi5g12250.1
GO:0004190	F	aspartic-type endopeptidase activity	6	1162	102	14791	0.81	1	// Bradi2g54780.1 // Bradi3g56700.1 // Bradi1g35430.1 // Bradi2g14180.1 // Bradi5g11690.1 // Bradi1g49420.1
GO:0001883	F	purine nucleoside binding	161	1162	1914	14791	0.2	1	// Bradi3g03200.1 // Bradi1g57820.1 // Bradi1g42460.1 // Bradi1g58770.1 // Bradi2g61960.1 // Bradi2g56990.1 // Bradi1g20160.1 // Bradi2g27150.1 // Bradi2g45450.1 // Bradi1g33860.1 // Bradi3g16730.1 // Bradi4g06730.1 // Bradi3g53130.1 // Bradi5g25300.1 // Bradi3g39670.1 // Bradi4g29930.1 // Bradi4g12180.1 // Bradi5g27430.1 // Bradi4g07910.1 // Bradi3g32800.1 // Bradi3g33770.1 // Bradi3g18790.1 // …
GO:0001882	F	nucleoside binding	161	1162	1926	14791	0.22	1	// Bradi3g03200.1 // Bradi1g57820.1 // Bradi1g42460.1 // Bradi1g58770.1 // Bradi2g61960.1 // Bradi2g56990.1 // Bradi1g20160.1 // Bradi2g27150.1 // Bradi2g45450.1 // Bradi1g33860.1 // Bradi3g16730.1 // Bradi4g06730.1 // Bradi3g53130.1 // Bradi5g25300.1 // Bradi3g39670.1 // Bradi4g29930.1 // Bradi4g12180.1 // Bradi5g27430.1 // Bradi4g07910.1 // Bradi3g32800.1 // Bradi3g33770.1 // Bradi3g18790.1 // …
GO:0046983	F	protein dimerization activity	13	1162	257	14791	0.96	1	// Bradi1g63840.1 // Bradi3g56290.1 // Bradi2g55550.1 // Bradi3g60870.1 // Bradi2g23890.2 // Bradi1g35550.1 // Bradi1g63170.1 // Bradi1g43660.1 // Bradi2g19850.1 // Bradi1g76690.1 // Bradi4g02570.1 // Bradi3g31890.1 // Bradi2g06320.1
GO:0022857	F	transmembrane transporter activity	44	1162	519	14791	0.33	1	// Bradi2g54410.1 // Bradi1g02370.1 // Bradi3g26890.1 // Bradi5g18830.1 // Bradi4g01430.1 // Bradi2g22020.1 // Bradi3g18790.1 // Bradi2g51210.1 // Bradi2g48950.1 // Bradi5g07150.1 // Bradi5g07150.4 // Bradi5g11340.1 // Bradi2g57900.1 // Bradi4g40460.1 // Bradi4g07880.1 // Bradi3g44850.2 // Bradi1g32800.1 // Bradi1g59730.1 // Bradi2g56210.1 // Bradi3g56270.1 // Bradi3g32730.1 // Bradi3g45940.1 // …
GO:0070011	F	peptidase activity, acting on L-amino acid peptides	46	1162	516	14791	0.22	1	// Bradi1g46820.1 // Bradi2g48740.1 // Bradi3g08120.1 // Bradi3g04690.1 // Bradi2g50480.1 // Bradi2g34850.2 // Bradi2g47790.1 // Bradi3g34610.1 // Bradi3g43290.1 // Bradi2g45830.1 // Bradi1g06080.1 // Bradi2g14460.1 // Bradi3g51070.1 // Bradi3g56700.1 // Bradi1g60800.1 // Bradi2g08300.1 // Bradi3g28630.1 // Bradi1g49420.1 // Bradi3g21560.2 // Bradi3g49590.1 // Bradi2g36130.1 // Bradi3g04670.1 // …
GO:0016740	F	transferase activity	216	1162	2654	14791	0.3	1	// Bradi3g03200.1 // Bradi5g21110.1 // Bradi1g11530.1 // Bradi1g08070.1 // Bradi3g22830.1 // Bradi5g24310.1 // Bradi3g35630.1 // Bradi1g42460.1 // Bradi1g58770.1 // Bradi5g00760.1 // Bradi1g46500.1 // Bradi2g56990.1 // Bradi1g48370.2 // Bradi1g37050.1 // Bradi3g49560.1 // Bradi1g10280.1 // Bradi3g07770.1 // Bradi2g45450.1 // Bradi3g18290.1 // Bradi1g09700.1 // Bradi4g41410.1 // Bradi3g58700.1 // …
GO:0016741	F	transferase activity, transferring one-carbon groups	20	1162	224	14791	0.32	1	// Bradi1g47030.1 // Bradi2g19850.1 // Bradi3g57440.1 // Bradi1g49130.1 // Bradi1g06780.1 // Bradi1g48370.2 // Bradi3g35630.1 // Bradi5g25900.1 // Bradi1g76020.1 // Bradi1g48370.1 // Bradi2g60170.1 // Bradi1g09870.1 // Bradi3g39410.1 // Bradi4g28570.1 // Bradi3g26680.1 // Bradi2g17680.4 // Bradi1g12250.1 // Bradi2g17680.1 // Bradi2g17680.3 // Bradi2g17680.2
GO:0016746	F	transferase activity, transferring acyl groups	21	1162	259	14791	0.48	1	// Bradi5g00760.1 // Bradi1g70820.1 // Bradi3g22830.1 // Bradi4g06540.1 // Bradi5g21110.1 // Bradi4g30530.1 // Bradi4g21930.1 // Bradi1g36990.1 // Bradi3g28560.1 // Bradi3g06020.1 // Bradi2g61740.1 // Bradi2g36670.1 // Bradi5g23400.1 // Bradi3g02280.1 // Bradi1g72230.1 // Bradi3g29230.1 // Bradi4g06550.1 // Bradi3g39140.1 // Bradi2g04980.1 // Bradi3g12980.1 // Bradi2g23740.1
GO:0016747	F	transferase activity, transferring acyl groups other than amino-acyl groups	21	1162	216	14791	0.2	1	// Bradi5g00760.1 // Bradi1g70820.1 // Bradi3g22830.1 // Bradi4g06540.1 // Bradi5g21110.1 // Bradi4g30530.1 // Bradi4g21930.1 // Bradi1g36990.1 // Bradi3g28560.1 // Bradi3g06020.1 // Bradi2g61740.1 // Bradi2g36670.1 // Bradi5g23400.1 // Bradi3g02280.1 // Bradi1g72230.1 // Bradi3g29230.1 // Bradi4g06550.1 // Bradi3g39140.1 // Bradi2g04980.1 // Bradi3g12980.1 // Bradi2g23740.1
GO:0004222	F	metalloendopeptidase activity	6	1162	38	14791	0.098	1	// Bradi1g78530.1 // Bradi1g06080.1 // Bradi1g29900.1 // Bradi1g32310.1 // Bradi1g35670.2 // Bradi1g35670.1
GO:0004386	F	helicase activity	6	1162	76	14791	0.56	1	// Bradi2g43710.1 // Bradi4g02000.2 // Bradi1g75830.1 // Bradi2g61960.1 // Bradi4g35490.1 // Bradi1g18920.1
GO:0008171	F	O-methyltransferase activity	5	1162	34	14791	0.15	1	// Bradi1g47030.1 // Bradi2g19850.1 // Bradi1g48370.2 // Bradi3g39410.1 // Bradi1g48370.1
GO:0019001	F	guanyl nucleotide binding	9	1162	176	14791	0.93	1	// Bradi5g25300.1 // Bradi2g04290.1 // Bradi2g51400.1 // Bradi4g12180.1 // Bradi4g38350.1 // Bradi4g25490.1 // Bradi4g06730.1 // Bradi4g25510.1 // Bradi1g13090.1
GO:0016798	F	hydrolase activity, acting on glycosyl bonds	37	1162	371	14791	0.098	1	// Bradi1g33040.2 // Bradi1g08550.2 // Bradi1g37450.1 // Bradi2g39450.1 // Bradi2g18030.1 // Bradi3g36210.1 // Bradi5g09170.2 // Bradi1g35050.1 // Bradi2g27140.1 // Bradi2g18040.1 // Bradi1g09700.1 // Bradi4g34390.1 // Bradi1g42690.1 // Bradi1g44110.1 // Bradi1g09690.1 // Bradi1g17730.1 // Bradi3g32340.1 // Bradi3g10310.1 // Bradi3g44910.1 // Bradi2g57420.1 // Bradi1g33040.1 // Bradi3g26840.1 // …
GO:0004857	F	enzyme inhibitor activity	13	1162	141	14791	0.33	1	// Bradi2g39280.1 // Bradi5g16180.1 // Bradi3g30770.1 // Bradi3g48000.2 // Bradi4g24230.1 // Bradi3g48000.4 // Bradi1g60380.1 // Bradi2g35540.1 // Bradi2g31120.3 // Bradi2g39270.1 // Bradi5g19700.1 // Bradi5g16780.1 // Bradi2g39260.1
GO:0016705	F	oxidoreductase activity, acting on paired donors, with incorporation or reduction of molecular oxygen	6	1162	301	14791	1	1	// Bradi5g03710.1 // Bradi4g37130.1 // Bradi4g37110.1 // Bradi2g48980.1 // Bradi3g10570.1 // Bradi5g16510.1
GO:0032561	F	guanyl ribonucleotide binding	9	1162	170	14791	0.91	1	// Bradi5g25300.1 // Bradi2g04290.1 // Bradi2g51400.1 // Bradi4g12180.1 // Bradi4g38350.1 // Bradi4g25490.1 // Bradi4g06730.1 // Bradi4g25510.1 // Bradi1g13090.1
GO:0016667	F	oxidoreductase activity, acting on a sulfur group of donors	6	1162	90	14791	0.71	1	// Bradi1g62160.1 // Bradi4g05630.1 // Bradi3g42820.1 // Bradi4g05620.1 // Bradi2g12960.1 // Bradi2g16550.1
GO:0005515	F	protein binding	73	1162	2780	14791	1	1	// Bradi2g48740.1 // Bradi3g03200.1 // Bradi3g56290.1 // Bradi4g03230.1 // Bradi3g60870.1 // Bradi4g42040.1 // Bradi1g35550.1 // Bradi1g68270.1 // Bradi3g31890.1 // Bradi2g05690.3 // Bradi1g76690.1 // Bradi1g02800.1 // Bradi4g26750.1 // Bradi3g47620.1 // Bradi2g43040.1 // Bradi4g39880.1 // Bradi2g06320.1 // Bradi4g40230.1 // Bradi2g48890.1 // Bradi1g63840.1 // Bradi2g37260.1 // Bradi2g45830.1 // …
GO:0005488	F	binding	527	1162	7695	14791	1	1	// Bradi4g02570.1 // Bradi3g35840.1 // Bradi1g58770.1 // Bradi3g56260.1 // Bradi3g29130.1 // Bradi2g47030.1 // Bradi2g60920.1 // Bradi4g35760.1 // Bradi1g63570.1 // Bradi1g11670.1 // Bradi5g08340.1 // Bradi3g19540.1 // Bradi1g64160.2 // Bradi1g31280.1 // Bradi3g04670.1 // Bradi3g10570.1 // Bradi2g23890.2 // Bradi5g27430.1 // Bradi1g43660.1 // Bradi3g32800.1 // Bradi4g31430.1 // Bradi1g31290.1 // …
GO:0004175	F	endopeptidase activity	28	1162	270	14791	0.099	1	// Bradi2g48740.1 // Bradi3g04690.1 // Bradi2g50480.1 // Bradi1g09730.2 // Bradi2g14180.1 // Bradi1g06080.1 // Bradi2g14460.1 // Bradi3g51070.1 // Bradi3g56700.1 // Bradi1g60800.1 // Bradi1g49420.1 // Bradi2g36130.1 // Bradi3g04670.1 // Bradi1g29900.1 // Bradi3g21620.1 // Bradi3g31690.1 // Bradi4g30110.1 // Bradi4g31360.1 // Bradi4g01490.1 // Bradi3g07280.1 // Bradi1g78530.1 // Bradi1g32310.1 // …
GO:0016887	F	ATPase activity	16	1162	230	14791	0.72	1	// Bradi1g62160.1 // Bradi1g18920.1 // Bradi3g26890.1 // Bradi4g35490.1 // Bradi2g57900.1 // Bradi2g10040.1 // Bradi2g26560.1 // Bradi3g18790.1 // Bradi4g02000.2 // Bradi1g75830.1 // Bradi3g28590.1 // Bradi2g61960.1 // Bradi4g22110.1 // Bradi3g53130.1 // Bradi4g00650.1 // Bradi2g43710.1
GO:0004180	F	carboxypeptidase activity	6	1162	75	14791	0.54	1	// Bradi3g21560.1 // Bradi3g21560.2 // Bradi2g34850.2 // Bradi1g09820.1 // Bradi3g34610.1 // Bradi3g49590.1
GO:0004672	F	protein kinase activity	99	1162	1214	14791	0.37	1	// Bradi3g03200.1 // Bradi1g57820.1 // Bradi1g42460.1 // Bradi1g58770.1 // Bradi2g56990.1 // Bradi1g20160.1 // Bradi2g45450.1 // Bradi2g57420.1 // Bradi3g39670.1 // Bradi4g29930.1 // Bradi5g27430.1 // Bradi3g32800.1 // Bradi1g10500.1 // Bradi5g24310.1 // Bradi1g31290.1 // Bradi4g04100.1 // Bradi3g39150.1 // Bradi3g16730.1 // Bradi1g14200.1 // Bradi2g43140.1 // Bradi2g10000.1 // Bradi5g03200.1 // …
GO:0061135	F	endopeptidase regulator activity	7	1162	72	14791	0.35	1	// Bradi5g16180.1 // Bradi4g24230.1 // Bradi2g39280.1 // Bradi2g35540.1 // Bradi2g39270.1 // Bradi5g16780.1 // Bradi2g39260.1
GO:0061134	F	peptidase regulator activity	7	1162	72	14791	0.35	1	// Bradi5g16180.1 // Bradi4g24230.1 // Bradi2g39280.1 // Bradi2g35540.1 // Bradi2g39270.1 // Bradi5g16780.1 // Bradi2g39260.1
GO:0017111	F	nucleoside-triphosphatase activity	24	1162	399	14791	0.92	1	// Bradi1g62160.1 // Bradi3g26890.1 // Bradi3g18790.1 // Bradi4g38350.1 // Bradi2g61960.1 // Bradi4g00650.1 // Bradi4g02000.2 // Bradi4g06730.1 // Bradi2g23290.1 // Bradi4g22110.1 // Bradi3g53130.1 // Bradi5g25300.1 // Bradi2g10040.1 // Bradi1g75830.1 // Bradi2g57900.1 // Bradi1g08710.1 // Bradi1g13090.1 // Bradi2g43710.1 // Bradi1g18310.1 // Bradi2g26560.1 // Bradi2g32300.1 // Bradi3g28590.1 // …
GO:0070001	F	aspartic-type peptidase activity	6	1162	102	14791	0.81	1	// Bradi2g54780.1 // Bradi3g56700.1 // Bradi1g35430.1 // Bradi2g14180.1 // Bradi5g11690.1 // Bradi1g49420.1
GO:0070008	F	serine-type exopeptidase activity	6	1162	80	14791	0.6	1	// Bradi3g21560.1 // Bradi3g21560.2 // Bradi2g34850.2 // Bradi1g09820.1 // Bradi3g34610.1 // Bradi3g49590.1
GO:0046872	F	metal ion binding	108	1162	1594	14791	0.95	1	// Bradi3g37940.1 // Bradi3g60710.1 // Bradi1g36050.1 // Bradi1g51140.1 // Bradi3g56260.1 // Bradi2g47030.1 // Bradi2g06370.1 // Bradi4g40230.1 // Bradi1g25480.1 // Bradi3g48330.1 // Bradi1g63570.1 // Bradi1g25430.2 // Bradi1g77170.1 // Bradi1g38100.1 // Bradi1g11670.1 // Bradi4g44870.1 // Bradi3g19540.1 // Bradi1g64160.2 // Bradi1g31280.1 // Bradi2g24040.1 // Bradi3g56380.1 // Bradi2g60020.1 // …
GO:0016757	F	transferase activity, transferring glycosyl groups	33	1162	467	14791	0.75	1	// Bradi1g37050.1 // Bradi1g08070.1 // Bradi1g43760.1 // Bradi3g49560.1 // Bradi1g10280.1 // Bradi5g21170.1 // Bradi1g09700.1 // Bradi2g43790.1 // Bradi4g41410.1 // Bradi2g56700.1 // Bradi5g11230.1 // Bradi3g58700.1 // Bradi3g07770.1 // Bradi2g32520.1 // Bradi1g09690.1 // Bradi3g58670.1 // Bradi3g38930.1 // Bradi1g64570.1 // Bradi5g21180.1 // Bradi2g40460.1 // Bradi1g61910.1 // Bradi4g26560.1 // …
GO:0016758	F	transferase activity, transferring hexosyl groups	33	1162	395	14791	0.39	1	// Bradi1g37050.1 // Bradi1g08070.1 // Bradi1g43760.1 // Bradi3g49560.1 // Bradi1g10280.1 // Bradi5g21170.1 // Bradi1g09700.1 // Bradi2g43790.1 // Bradi4g41410.1 // Bradi2g56700.1 // Bradi5g11230.1 // Bradi3g58700.1 // Bradi3g07770.1 // Bradi2g32520.1 // Bradi1g09690.1 // Bradi3g58670.1 // Bradi3g38930.1 // Bradi1g64570.1 // Bradi5g21180.1 // Bradi2g40460.1 // Bradi1g61910.1 // Bradi4g26560.1 // …
GO:0015405	F	P-P-bond-hydrolysis-driven transmembrane transporter activity	5	1162	83	14791	0.78	1	// Bradi2g48950.1 // Bradi2g57900.1 // Bradi3g26890.1 // Bradi4g00650.1 // Bradi3g18790.1
GO:0004185	F	serine-type carboxypeptidase activity	6	1162	74	14791	0.53	1	// Bradi3g21560.1 // Bradi3g21560.2 // Bradi2g34850.2 // Bradi1g09820.1 // Bradi3g34610.1 // Bradi3g49590.1
GO:0003676	F	nucleic acid binding	133	1162	1815	14791	0.81	1	// Bradi1g36050.1 // Bradi4g27050.1 // Bradi2g61960.1 // Bradi3g31890.1 // Bradi4g25490.1 // Bradi5g24430.1 // Bradi3g09730.2 // Bradi3g09730.1 // Bradi3g45490.2 // Bradi4g35760.1 // Bradi1g63570.1 // Bradi1g12690.1 // Bradi1g61250.1 // Bradi2g06080.1 // Bradi3g36390.1 // Bradi2g23890.2 // Bradi5g10640.1 // Bradi1g53760.2 // Bradi4g38260.2 // Bradi1g43660.1 // Bradi1g30730.2 // Bradi3g15180.1 // …
GO:0003677	F	DNA binding	78	1162	1105	14791	0.84	1	// Bradi4g39880.1 // Bradi2g31580.1 // Bradi5g20340.1 // Bradi3g56290.1 // Bradi1g36050.1 // Bradi3g60870.1 // Bradi1g35550.1 // Bradi1g03710.1 // Bradi1g72330.1 // Bradi3g37040.1 // Bradi1g14220.1 // Bradi1g23460.1 // Bradi3g08240.2 // Bradi3g29230.1 // Bradi3g31890.1 // Bradi1g66360.1 // Bradi4g25170.1 // Bradi2g48690.1 // Bradi1g09060.1 // Bradi3g36670.1 // Bradi1g63840.1 // Bradi3g21480.1 // …
GO:0008168	F	methyltransferase activity	20	1162	215	14791	0.27	1	// Bradi1g47030.1 // Bradi2g19850.1 // Bradi3g57440.1 // Bradi1g49130.1 // Bradi1g06780.1 // Bradi1g48370.2 // Bradi3g35630.1 // Bradi5g25900.1 // Bradi1g76020.1 // Bradi1g48370.1 // Bradi2g60170.1 // Bradi1g09870.1 // Bradi3g39410.1 // Bradi4g28570.1 // Bradi3g26680.1 // Bradi2g17680.4 // Bradi1g12250.1 // Bradi2g17680.1 // Bradi2g17680.3 // Bradi2g17680.2
GO:0042623	F	ATPase activity, coupled	12	1162	122	14791	0.27	1	// Bradi4g35490.1 // Bradi3g26890.1 // Bradi2g57900.1 // Bradi2g10040.1 // Bradi3g18790.1 // Bradi4g02000.2 // Bradi1g75830.1 // Bradi2g61960.1 // Bradi4g22110.1 // Bradi1g18920.1 // Bradi4g00650.1 // Bradi2g43710.1
GO:0005525	F	GTP binding	9	1162	170	14791	0.91	1	// Bradi5g25300.1 // Bradi2g04290.1 // Bradi2g51400.1 // Bradi4g12180.1 // Bradi4g38350.1 // Bradi4g25490.1 // Bradi4g06730.1 // Bradi4g25510.1 // Bradi1g13090.1
GO:0016301	F	kinase activity	111	1162	1332	14791	0.28	1	// Bradi3g03200.1 // Bradi1g11530.1 // Bradi1g57820.1 // Bradi1g42460.1 // Bradi1g58770.1 // Bradi2g56990.1 // Bradi1g20160.1 // Bradi2g27150.1 // Bradi2g45450.1 // Bradi2g57420.1 // Bradi3g39670.1 // Bradi4g29930.1 // Bradi5g27430.1 // Bradi3g32800.1 // Bradi4g31430.1 // Bradi5g24310.1 // Bradi1g31290.1 // Bradi4g04100.1 // Bradi3g50540.1 // Bradi3g39150.1 // Bradi3g16730.1 // Bradi1g14200.1 // …
GO:0008238	F	exopeptidase activity	6	1162	91	14791	0.72	1	// Bradi3g21560.1 // Bradi3g21560.2 // Bradi2g34850.2 // Bradi1g09820.1 // Bradi3g34610.1 // Bradi3g49590.1
GO:0008233	F	peptidase activity	46	1162	531	14791	0.28	1	// Bradi1g46820.1 // Bradi2g48740.1 // Bradi3g08120.1 // Bradi3g04690.1 // Bradi2g50480.1 // Bradi2g34850.2 // Bradi2g47790.1 // Bradi3g34610.1 // Bradi3g43290.1 // Bradi2g45830.1 // Bradi1g06080.1 // Bradi2g14460.1 // Bradi3g51070.1 // Bradi3g56700.1 // Bradi1g60800.1 // Bradi2g08300.1 // Bradi3g28630.1 // Bradi1g49420.1 // Bradi3g21560.2 // Bradi3g49590.1 // Bradi2g36130.1 // Bradi3g04670.1 // …
GO:0008234	F	cysteine-type peptidase activity	10	1162	144	14791	0.69	1	// Bradi1g46820.1 // Bradi2g08300.1 // Bradi4g30110.1 // Bradi2g50480.1 // Bradi4g13280.1 // Bradi1g09730.2 // Bradi1g60800.1 // Bradi5g11830.1 // Bradi3g43290.1 // Bradi3g28630.1
GO:0008236	F	serine-type peptidase activity	19	1162	187	14791	0.17	1	// Bradi3g07280.1 // Bradi2g48740.1 // Bradi2g36130.1 // Bradi3g04670.1 // Bradi2g14460.1 // Bradi3g21620.1 // Bradi2g34850.2 // Bradi3g51070.1 // Bradi3g21560.1 // Bradi3g04690.1 // Bradi3g21560.2 // Bradi4g31360.1 // Bradi4g01490.1 // Bradi3g34610.1 // Bradi3g31690.1 // Bradi1g09820.1 // Bradi1g68270.1 // Bradi2g45830.1 // Bradi3g49590.1
GO:0043167	F	ion binding	127	1162	1701	14791	0.74	1	// Bradi3g37940.1 // Bradi3g60710.1 // Bradi1g36050.1 // Bradi1g51140.1 // Bradi3g56260.1 // Bradi2g47030.1 // Bradi2g06370.1 // Bradi3g07010.1 // Bradi1g25480.1 // Bradi3g48330.1 // Bradi1g63570.1 // Bradi1g25430.2 // Bradi1g77170.1 // Bradi1g38100.1 // Bradi1g11670.1 // Bradi4g44870.1 // Bradi5g08340.1 // Bradi3g19540.1 // Bradi1g64160.2 // Bradi1g31280.1 // Bradi2g53170.1 // Bradi2g24040.1 // …
GO:0004866	F	endopeptidase inhibitor activity	7	1162	72	14791	0.35	1	// Bradi5g16180.1 // Bradi4g24230.1 // Bradi2g39280.1 // Bradi2g35540.1 // Bradi2g39270.1 // Bradi5g16780.1 // Bradi2g39260.1
GO:0030554	F	adenyl nucleotide binding	152	1162	1748	14791	0.11	1	// Bradi3g03200.1 // Bradi1g57820.1 // Bradi1g42460.1 // Bradi1g58770.1 // Bradi2g61960.1 // Bradi2g56990.1 // Bradi1g20160.1 // Bradi2g27150.1 // Bradi2g45450.1 // Bradi1g33860.1 // Bradi3g16730.1 // Bradi3g53130.1 // Bradi3g39670.1 // Bradi4g29930.1 // Bradi5g27430.1 // Bradi4g07910.1 // Bradi3g32800.1 // Bradi3g33770.1 // Bradi3g18790.1 // Bradi5g24310.1 // Bradi1g31290.1 // Bradi4g04100.1 // …
GO:0004518	F	nuclease activity	9	1162	89	14791	0.28	1	// Bradi4g39880.1 // Bradi3g45490.2 // Bradi2g56440.1 // Bradi1g20350.1 // Bradi2g57620.1 // Bradi2g52920.1 // Bradi2g06000.1 // Bradi5g24430.1 // Bradi1g29740.1
GO:0004519	F	endonuclease activity	5	1162	39	14791	0.21	1	// Bradi2g52920.1 // Bradi2g06000.1 // Bradi2g57620.1 // Bradi5g24430.1 // Bradi1g29740.1
GO:0008757	F	S-adenosylmethionine-dependent methyltransferase activity	5	1162	40	14791	0.23	1	// Bradi2g17680.4 // Bradi2g17680.1 // Bradi2g17680.3 // Bradi1g49130.1 // Bradi2g17680.2
GO:0030234	F	enzyme regulator activity	13	1162	194	14791	0.75	1	// Bradi2g39280.1 // Bradi5g16180.1 // Bradi3g30770.1 // Bradi3g48000.2 // Bradi4g24230.1 // Bradi3g48000.4 // Bradi1g60380.1 // Bradi2g35540.1 // Bradi2g31120.3 // Bradi2g39270.1 // Bradi5g19700.1 // Bradi5g16780.1 // Bradi2g39260.1
GO:0036094	F	small molecule binding	180	1162	2155	14791	0.21	1	// Bradi3g03200.1 // Bradi2g27170.1 // Bradi1g57820.1 // Bradi1g42460.1 // Bradi1g58770.1 // Bradi2g61960.1 // Bradi1g46500.1 // Bradi3g29130.1 // Bradi2g56990.1 // Bradi1g20160.1 // Bradi2g10430.1 // Bradi2g27150.1 // Bradi2g45450.1 // Bradi1g33860.1 // Bradi3g16730.1 // Bradi4g06730.1 // Bradi3g53130.1 // Bradi1g09000.1 // Bradi5g25300.1 // Bradi2g48980.1 // Bradi3g39670.1 // Bradi4g29930.1 // …
GO:0016879	F	ligase activity, forming carbon-nitrogen bonds	8	1162	53	14791	0.074	1	// Bradi5g24550.1 // Bradi5g24550.2 // Bradi1g30700.1 // Bradi5g27490.1 // Bradi2g37870.1 // Bradi2g45390.2 // Bradi4g45010.1 // Bradi4g16830.1
GO:0016874	F	ligase activity	13	1162	127	14791	0.22	1	// Bradi5g24550.1 // Bradi5g24550.2 // Bradi1g30700.1 // Bradi5g27490.1 // Bradi1g52330.1 // Bradi1g04300.1 // Bradi1g44530.1 // Bradi2g45390.2 // Bradi4g45010.1 // Bradi4g38980.1 // Bradi3g53530.2 // Bradi4g16830.1 // Bradi2g37870.1
GO:0015238	F	drug transmembrane transporter activity	6	1162	50	14791	0.22	1	// Bradi1g02370.1 // Bradi5g18830.1 // Bradi2g17260.2 // Bradi5g07150.1 // Bradi5g07160.1 // Bradi5g07150.4
GO:0016614	F	oxidoreductase activity, acting on CH-OH group of donors	5	1162	126	14791	0.97	1	// Bradi1g60050.1 // Bradi3g19380.1 // Bradi1g26790.1 // Bradi5g02100.1 // Bradi3g37240.1
GO:0097367	F	carbohydrate derivative binding	165	1162	1966	14791	0.2	1	// Bradi3g03200.1 // Bradi1g57820.1 // Bradi1g42460.1 // Bradi1g58770.1 // Bradi2g61960.1 // Bradi2g56990.1 // Bradi1g20160.1 // Bradi2g27150.1 // Bradi2g45450.1 // Bradi1g33860.1 // Bradi3g16730.1 // Bradi4g06730.1 // Bradi3g53130.1 // Bradi5g25300.1 // Bradi3g39670.1 // Bradi4g29930.1 // Bradi4g12180.1 // Bradi5g27430.1 // Bradi4g07910.1 // Bradi3g32800.1 // Bradi3g33770.1 // Bradi3g18790.1 // …
GO:0016765	F	transferase activity, transferring alkyl or aryl (other than methyl) groups	5	1162	36	14791	0.18	1	// Bradi2g28460.2 // Bradi1g71860.2 // Bradi3g45350.1 // Bradi3g21040.1 // Bradi1g71860.1
GO:0022804	F	active transmembrane transporter activity	15	1162	202	14791	0.62	1	// Bradi1g02370.1 // Bradi2g57900.1 // Bradi3g26890.1 // Bradi5g18830.1 // Bradi4g01430.1 // Bradi2g22020.1 // Bradi3g18790.1 // Bradi3g44850.2 // Bradi2g17260.2 // Bradi3g07830.1 // Bradi2g48950.1 // Bradi5g07150.1 // Bradi5g07160.1 // Bradi4g00650.1 // Bradi5g07150.4
GO:0019787	F	ubiquitin-like protein transferase activity	11	1162	109	14791	0.26	1	// Bradi1g75170.5 // Bradi2g24050.1 // Bradi3g52120.1 // Bradi2g16770.2 // Bradi3g08150.1 // Bradi5g27660.1 // Bradi1g75170.3 // Bradi1g29870.1 // Bradi3g32800.1 // Bradi4g29360.1 // Bradi3g35830.1
GO:0043169	F	cation binding	111	1162	1601	14791	0.92	1	// Bradi3g37940.1 // Bradi3g60710.1 // Bradi1g36050.1 // Bradi1g51140.1 // Bradi3g56260.1 // Bradi2g47030.1 // Bradi2g06370.1 // Bradi4g40230.1 // Bradi1g25480.1 // Bradi3g48330.1 // Bradi1g63570.1 // Bradi1g25430.2 // Bradi1g77170.1 // Bradi1g38100.1 // Bradi1g11670.1 // Bradi4g44870.1 // Bradi3g19540.1 // Bradi1g64160.2 // Bradi1g31280.1 // Bradi2g24040.1 // Bradi1g41970.2 // Bradi1g41970.1 // …
GO:0016462	F	pyrophosphatase activity	24	1162	411	14791	0.94	1	// Bradi1g62160.1 // Bradi3g26890.1 // Bradi3g18790.1 // Bradi4g38350.1 // Bradi2g61960.1 // Bradi4g00650.1 // Bradi4g02000.2 // Bradi4g06730.1 // Bradi2g23290.1 // Bradi4g22110.1 // Bradi3g53130.1 // Bradi5g25300.1 // Bradi2g10040.1 // Bradi1g75830.1 // Bradi2g57900.1 // Bradi1g08710.1 // Bradi1g13090.1 // Bradi2g43710.1 // Bradi1g18310.1 // Bradi2g26560.1 // Bradi2g32300.1 // Bradi3g28590.1 // …
GO:0016829	F	lyase activity	10	1162	174	14791	0.87	1	// Bradi3g28190.1 // Bradi3g07720.1 // Bradi2g04290.1 // Bradi2g34400.1 // Bradi5g04080.1 // Bradi4g36220.2 // Bradi3g03360.1 // Bradi4g32480.1 // Bradi4g08800.1 // Bradi1g37280.1
GO:0015297	F	antiporter activity	9	1162	83	14791	0.23	1	// Bradi1g02370.1 // Bradi5g18830.1 // Bradi2g17260.2 // Bradi4g01430.1 // Bradi2g22020.1 // Bradi3g07830.1 // Bradi5g07150.1 // Bradi5g07160.1 // Bradi5g07150.4
GO:0015291	F	secondary active transmembrane transporter activity	10	1162	104	14791	0.32	1	// Bradi1g02370.1 // Bradi5g18830.1 // Bradi2g17260.2 // Bradi4g01430.1 // Bradi2g22020.1 // Bradi3g44850.2 // Bradi3g07830.1 // Bradi5g07150.1 // Bradi5g07160.1 // Bradi5g07150.4
GO:0030414	F	peptidase inhibitor activity	7	1162	72	14791	0.35	1	// Bradi5g16180.1 // Bradi4g24230.1 // Bradi2g39280.1 // Bradi2g35540.1 // Bradi2g39270.1 // Bradi5g16780.1 // Bradi2g39260.1
GO:0003723	F	RNA binding	24	1162	322	14791	0.63	1	// Bradi2g51400.1 // Bradi4g25490.1 // Bradi3g06940.1 // Bradi3g09730.2 // Bradi3g09730.1 // Bradi3g45490.2 // Bradi1g10990.1 // Bradi2g52920.1 // Bradi2g06080.1 // Bradi2g46520.1 // Bradi1g12250.1 // Bradi4g35490.1 // Bradi1g20350.1 // Bradi5g13640.2 // Bradi1g53760.2 // Bradi2g17390.2 // Bradi2g17390.1 // Bradi1g74850.1 // Bradi2g06000.1 // Bradi1g18900.1 // Bradi2g57620.1 // Bradi4g25510.1 // …
GO:0038023	F	signaling receptor activity	5	1162	30	14791	0.11	1	// Bradi2g57420.1 // Bradi5g19560.1 // Bradi1g32800.1 // Bradi2g41790.1 // Bradi5g00700.1
GO:0050661	F	NADP binding	5	1162	29	14791	0.098	1	// Bradi5g03710.1 // Bradi2g48980.1 // Bradi4g37110.1 // Bradi4g37130.1 // Bradi3g10570.1
GO:0005198	F	structural molecule activity	34	1162	330	14791	0.081	1	// Bradi1g07370.1 // Bradi1g76880.1 // Bradi3g50390.1 // Bradi2g49850.1 // Bradi1g62170.1 // Bradi5g12430.1 // Bradi1g77060.1 // Bradi1g02030.1 // Bradi2g44440.1 // Bradi3g09730.2 // Bradi3g09730.1 // Bradi3g03270.1 // Bradi1g10990.1 // Bradi2g52710.1 // Bradi2g06080.1 // Bradi2g46520.1 // Bradi4g37180.1 // Bradi2g41560.1 // Bradi1g67170.1 // Bradi1g04130.1 // Bradi1g04130.2 // Bradi1g69650.1 // …
GO:0046914	F	transition metal ion binding	78	1162	1176	14791	0.94	1	// Bradi3g37940.1 // Bradi1g36050.1 // Bradi1g64160.1 // Bradi2g05750.1 // Bradi1g35030.1 // Bradi2g53210.1 // Bradi1g03710.1 // Bradi3g37890.1 // Bradi3g41500.1 // Bradi2g24040.1 // Bradi3g08240.2 // Bradi2g10750.1 // Bradi3g56260.1 // Bradi4g32480.1 // Bradi2g54470.1 // Bradi4g40230.1 // Bradi2g47030.1 // Bradi3g07610.3 // Bradi3g06940.1 // Bradi2g06370.1 // Bradi1g29900.1 // Bradi1g25480.1 // …
GO:0015035	F	protein disulfide oxidoreductase activity	6	1162	71	14791	0.49	1	// Bradi1g62160.1 // Bradi4g05630.1 // Bradi3g42820.1 // Bradi4g05620.1 // Bradi2g12960.1 // Bradi2g16550.1
GO:0015036	F	disulfide oxidoreductase activity	6	1162	71	14791	0.49	1	// Bradi1g62160.1 // Bradi4g05630.1 // Bradi3g42820.1 // Bradi4g05620.1 // Bradi2g12960.1 // Bradi2g16550.1
GO:0044464	C	cell part	225	1162	1998	14791	6.5e-08	7.5e-06	// Bradi1g05410.1 // Bradi1g07370.1 // Bradi2g05690.3 // Bradi1g22680.1 // Bradi2g40040.1 // Bradi3g03270.1 // Bradi1g60380.1 // Bradi3g56260.1 // Bradi2g49420.4 // Bradi4g19720.1 // Bradi3g31890.1 // Bradi2g47030.1 // Bradi2g06370.1 // Bradi1g07970.1 // Bradi1g12770.1 // Bradi1g09700.1 // Bradi3g09730.1 // Bradi4g35760.1 // Bradi1g12690.1 // Bradi1g25430.2 // Bradi5g15490.1 // Bradi2g06080.1 // …
GO:0005623	C	cell	225	1162	1998	14791	6.5e-08	7.5e-06	// Bradi1g05410.1 // Bradi1g07370.1 // Bradi2g05690.3 // Bradi1g22680.1 // Bradi2g40040.1 // Bradi3g03270.1 // Bradi1g60380.1 // Bradi3g56260.1 // Bradi2g49420.4 // Bradi4g19720.1 // Bradi3g31890.1 // Bradi2g47030.1 // Bradi2g06370.1 // Bradi1g07970.1 // Bradi1g12770.1 // Bradi1g09700.1 // Bradi3g09730.1 // Bradi4g35760.1 // Bradi1g12690.1 // Bradi1g25430.2 // Bradi5g15490.1 // Bradi2g06080.1 // …
GO:0005622	C	intracellular	211	1162	1911	14791	7.1e-07	5.4e-05	// Bradi1g05410.1 // Bradi1g07370.1 // Bradi2g05690.3 // Bradi1g22680.1 // Bradi2g40040.1 // Bradi3g03270.1 // Bradi3g56260.1 // Bradi2g49420.4 // Bradi4g19720.1 // Bradi3g31890.1 // Bradi2g47030.1 // Bradi2g06370.1 // Bradi1g12770.1 // Bradi3g09730.2 // Bradi3g09730.1 // Bradi4g35760.1 // Bradi1g12690.1 // Bradi1g25430.2 // Bradi5g15490.1 // Bradi2g06080.1 // Bradi1g49130.1 // Bradi2g11100.1 // …
GO:0005634	C	nucleus	87	1162	651	14791	4.8e-06	0.00027	// Bradi1g05410.1 // Bradi2g49420.4 // Bradi3g31890.1 // Bradi2g47030.1 // Bradi1g12770.1 // Bradi4g35760.1 // Bradi1g12690.1 // Bradi3g36390.1 // Bradi2g11100.1 // Bradi1g47350.1 // Bradi2g23890.2 // Bradi1g43660.1 // Bradi1g30730.2 // Bradi4g01820.3 // Bradi4g30090.1 // Bradi1g63170.1 // Bradi3g50600.1 // Bradi1g10170.1 // Bradi3g52150.1 // Bradi1g55260.1 // Bradi1g07970.1 // Bradi3g56290.1 // …
GO:1902494	C	catalytic complex	24	1162	142	14791	0.00096	0.04	// Bradi3g52120.1 // Bradi1g37450.1 // Bradi2g39450.1 // Bradi4g04640.1 // Bradi4g29360.1 // Bradi4g01150.1 // Bradi3g50600.1 // Bradi2g52730.1 // Bradi1g25430.2 // Bradi5g13780.1 // Bradi1g29740.1 // Bradi2g24050.1 // Bradi5g16050.2 // Bradi5g27660.1 // Bradi2g40460.1 // Bradi3g32800.1 // Bradi4g07990.2 // Bradi1g29870.1 // Bradi1g18310.1 // Bradi3g08150.1 // Bradi1g16150.1 // Bradi2g43680.1 // …
GO:0043227	C	membrane-bounded organelle	100	1162	914	14791	0.001	0.04	// Bradi1g05410.1 // Bradi2g49420.4 // Bradi4g19720.1 // Bradi3g31890.1 // Bradi2g47030.1 // Bradi1g12770.1 // Bradi4g35760.1 // Bradi1g12690.1 // Bradi3g36390.1 // Bradi2g11100.1 // Bradi1g47350.1 // Bradi2g02590.1 // Bradi2g23890.2 // Bradi1g43660.1 // Bradi1g30730.2 // Bradi4g30090.1 // Bradi4g01820.3 // Bradi3g18420.1 // Bradi1g63170.1 // Bradi3g50600.1 // Bradi1g10170.1 // Bradi3g52150.1 // …
GO:0043231	C	intracellular membrane-bounded organelle	97	1162	914	14791	0.0029	0.082	// Bradi1g05410.1 // Bradi2g49420.4 // Bradi3g31890.1 // Bradi2g47030.1 // Bradi1g12770.1 // Bradi4g35760.1 // Bradi1g12690.1 // Bradi3g36390.1 // Bradi2g11100.1 // Bradi1g47350.1 // Bradi2g02590.1 // Bradi2g23890.2 // Bradi1g43660.1 // Bradi1g30730.2 // Bradi4g01820.3 // Bradi4g30090.1 // Bradi1g63170.1 // Bradi3g50600.1 // Bradi1g10170.1 // Bradi3g52150.1 // Bradi1g29740.1 // Bradi1g07970.1 // …
GO:0043229	C	intracellular organelle	141	1162	1414	14791	0.0032	0.082	// Bradi1g05410.1 // Bradi1g07370.1 // Bradi2g05690.3 // Bradi2g40040.1 // Bradi2g49420.4 // Bradi4g19720.1 // Bradi3g31890.1 // Bradi2g47030.1 // Bradi1g12770.1 // Bradi3g09730.2 // Bradi3g09730.1 // Bradi4g35760.1 // Bradi1g12690.1 // Bradi5g15490.1 // Bradi2g06080.1 // Bradi3g36390.1 // Bradi2g11100.1 // Bradi1g67170.1 // Bradi1g47350.1 // Bradi2g02590.1 // Bradi1g69650.1 // Bradi1g69650.2 // …
GO:0043226	C	organelle	142	1162	1416	14791	0.0026	0.082	// Bradi1g05410.1 // Bradi1g07370.1 // Bradi2g05690.3 // Bradi2g40040.1 // Bradi2g49420.4 // Bradi4g19720.1 // Bradi3g31890.1 // Bradi2g47030.1 // Bradi1g12770.1 // Bradi3g09730.2 // Bradi3g09730.1 // Bradi4g35760.1 // Bradi1g12690.1 // Bradi5g15490.1 // Bradi2g06080.1 // Bradi3g36390.1 // Bradi2g11100.1 // Bradi1g67170.1 // Bradi1g47350.1 // Bradi2g02590.1 // Bradi1g69650.1 // Bradi1g69650.2 // …
GO:0044424	C	intracellular part	175	1162	1836	14791	0.0058	0.13	// Bradi1g05410.1 // Bradi1g07370.1 // Bradi2g05690.3 // Bradi2g40040.1 // Bradi2g49420.4 // Bradi4g19720.1 // Bradi3g31890.1 // Bradi2g47030.1 // Bradi1g12770.1 // Bradi3g09730.2 // Bradi3g09730.1 // Bradi4g35760.1 // Bradi1g12690.1 // Bradi1g25430.2 // Bradi5g15490.1 // Bradi2g06080.1 // Bradi1g49130.1 // Bradi2g11100.1 // Bradi3g36390.1 // Bradi1g67170.1 // Bradi2g24050.1 // Bradi1g47350.1 // …
GO:0016020	C	membrane	168	1162	1772	14791	0.0083	0.16	// Bradi2g54410.1 // Bradi1g02370.1 // Bradi3g18790.1 // Bradi4g37450.1 // Bradi4g37450.2 // Bradi5g07150.1 // Bradi2g25430.1 // Bradi5g07150.4 // Bradi1g11660.1 // Bradi2g25490.1 // Bradi4g40460.1 // Bradi3g46620.1 // Bradi3g59390.2 // Bradi1g31730.1 // Bradi2g45520.1 // Bradi2g56210.1 // Bradi5g24170.2 // Bradi1g51910.1 // Bradi1g11650.1 // Bradi5g24170.1 // Bradi3g37030.1 // Bradi1g61750.1 // …
GO:1990234	C	transferase complex	13	1162	72	14791	0.0083	0.16	// Bradi2g24050.1 // Bradi5g13780.1 // Bradi3g52120.1 // Bradi3g08150.1 // Bradi5g27660.1 // Bradi2g40460.1 // Bradi3g50600.1 // Bradi1g29870.1 // Bradi3g32800.1 // Bradi4g29360.1 // Bradi4g01150.1 // Bradi3g35830.1 // Bradi1g42630.1
GO:0042651	C	thylakoid membrane	7	1162	34	14791	0.027	0.48	// Bradi4g00940.1 // Bradi2g52730.1 // Bradi4g04640.1 // Bradi2g43680.1 // Bradi1g25430.2 // Bradi5g16050.2 // Bradi1g24980.1
GO:0009654	C	photosystem II oxygen evolving complex	5	1162	23	14791	0.049	0.81	// Bradi2g43680.1 // Bradi1g25430.2 // Bradi4g04640.1 // Bradi5g16050.2 // Bradi2g52730.1
GO:0019898	C	extrinsic component of membrane	5	1162	24	14791	0.056	0.86	// Bradi2g43680.1 // Bradi1g25430.2 // Bradi4g04640.1 // Bradi5g16050.2 // Bradi2g52730.1
GO:0005840	C	ribosome	33	1162	309	14791	0.06	0.86	// Bradi1g07370.1 // Bradi1g76880.1 // Bradi3g50390.1 // Bradi2g49850.1 // Bradi1g62170.1 // Bradi5g12430.1 // Bradi1g77060.1 // Bradi1g02030.1 // Bradi2g44440.1 // Bradi3g09730.2 // Bradi3g09730.1 // Bradi3g03270.1 // Bradi1g10990.1 // Bradi2g52710.1 // Bradi2g06080.1 // Bradi2g46520.1 // Bradi4g37180.1 // Bradi2g41560.1 // Bradi1g67170.1 // Bradi1g04130.1 // Bradi1g04130.2 // Bradi1g69650.1 // …
GO:0034357	C	photosynthetic membrane	10	1162	96	14791	0.24	1	// Bradi2g16810.1 // Bradi2g51480.1 // Bradi2g52730.1 // Bradi1g56030.1 // Bradi4g04640.1 // Bradi4g00940.1 // Bradi2g43680.1 // Bradi1g25430.2 // Bradi5g16050.2 // Bradi1g24980.1
GO:0009523	C	photosystem II	6	1162	53	14791	0.26	1	// Bradi2g51480.1 // Bradi2g52730.1 // Bradi1g25430.2 // Bradi2g43680.1 // Bradi4g04640.1 // Bradi5g16050.2
GO:0044425	C	membrane part	68	1162	1018	14791	0.92	1	// Bradi2g32520.1 // Bradi3g34750.2 // Bradi3g35610.1 // Bradi3g54480.1 // Bradi4g01430.1 // Bradi1g56030.1 // Bradi2g22020.1 // Bradi2g02230.2 // Bradi5g12030.1 // Bradi2g48350.1 // Bradi4g04640.1 // Bradi1g74420.1 // Bradi2g43950.1 // Bradi2g51210.1 // Bradi4g37450.2 // Bradi2g48920.3 // Bradi2g08670.1 // Bradi3g56270.1 // Bradi3g46640.1 // Bradi2g51480.1 // Bradi4g14710.1 // Bradi3g46620.1 // …
GO:0044427	C	chromosomal part	5	1162	81	14791	0.76	1	// Bradi1g05330.1 // Bradi5g19000.1 // Bradi1g11350.1 // Bradi3g36390.1 // Bradi1g55260.1
GO:0044422	C	organelle part	20	1162	510	14791	1	1	// Bradi1g16150.1 // Bradi1g05330.1 // Bradi2g48950.1 // Bradi1g56030.1 // Bradi1g18310.1 // Bradi5g14800.1 // Bradi5g19000.1 // Bradi1g11350.1 // Bradi3g50600.1 // Bradi3g18420.1 // Bradi4g34830.1 // Bradi1g22020.1 // Bradi2g23290.1 // Bradi4g01150.1 // Bradi3g36390.1 // Bradi4g19720.1 // Bradi2g32300.1 // Bradi1g29740.1 // Bradi1g08710.1 // Bradi1g55260.1
GO:0044815	C	DNA packaging complex	5	1162	45	14791	0.3	1	// Bradi1g05330.1 // Bradi5g19000.1 // Bradi1g11350.1 // Bradi3g36390.1 // Bradi1g55260.1
GO:0031224	C	intrinsic component of membrane	57	1162	805	14791	0.8	1	// Bradi3g35610.1 // Bradi3g54480.1 // Bradi4g01430.1 // Bradi2g22020.1 // Bradi2g02230.2 // Bradi5g12030.1 // Bradi2g48350.1 // Bradi1g74420.1 // Bradi2g43950.1 // Bradi2g51210.1 // Bradi4g37450.2 // Bradi1g71860.1 // Bradi2g08670.1 // Bradi3g22350.1 // Bradi4g14710.1 // Bradi3g46620.1 // Bradi5g02770.1 // Bradi2g57900.1 // Bradi1g71860.2 // Bradi3g04580.1 // Bradi2g32520.1 // Bradi2g48920.3 // …
GO:0030312	C	external encapsulating structure	8	1162	62	14791	0.14	1	// Bradi1g64340.1 // Bradi1g09700.1 // Bradi3g17880.1 // Bradi3g10290.1 // Bradi1g60380.1 // Bradi1g09690.1 // Bradi2g44500.1 // Bradi4g00840.1
GO:0009521	C	photosystem	9	1162	88	14791	0.27	1	// Bradi2g16810.1 // Bradi2g51480.1 // Bradi4g00940.1 // Bradi2g52730.1 // Bradi4g04640.1 // Bradi1g56030.1 // Bradi2g43680.1 // Bradi1g25430.2 // Bradi5g16050.2
GO:0071944	C	cell periphery	12	1162	127	14791	0.31	1	// Bradi1g64340.1 // Bradi1g09700.1 // Bradi3g17880.1 // Bradi4g24680.1 // Bradi2g40460.1 // Bradi3g10290.1 // Bradi1g60380.1 // Bradi1g09690.1 // Bradi2g57080.1 // Bradi5g14780.1 // Bradi2g44500.1 // Bradi4g00840.1
GO:0005618	C	cell wall	8	1162	62	14791	0.14	1	// Bradi1g64340.1 // Bradi1g09700.1 // Bradi3g17880.1 // Bradi3g10290.1 // Bradi1g60380.1 // Bradi1g09690.1 // Bradi2g44500.1 // Bradi4g00840.1
GO:0005737	C	cytoplasm	60	1162	793	14791	0.63	1	// Bradi1g07370.1 // Bradi1g76880.1 // Bradi1g52330.1 // Bradi3g50390.1 // Bradi1g56030.1 // Bradi2g32520.1 // Bradi2g49850.1 // Bradi5g13640.2 // Bradi1g62170.1 // Bradi5g12430.1 // Bradi4g25490.1 // Bradi1g77060.1 // Bradi1g02030.1 // Bradi4g19720.1 // Bradi2g48950.1 // Bradi2g44440.1 // Bradi3g05880.1 // Bradi2g51480.1 // Bradi1g04130.2 // Bradi3g09730.1 // Bradi3g03270.1 // Bradi1g10990.1 // …
GO:0016021	C	integral component of membrane	57	1162	793	14791	0.77	1	// Bradi3g35610.1 // Bradi3g54480.1 // Bradi4g01430.1 // Bradi2g22020.1 // Bradi2g02230.2 // Bradi5g12030.1 // Bradi2g48350.1 // Bradi1g74420.1 // Bradi2g43950.1 // Bradi2g51210.1 // Bradi4g37450.2 // Bradi1g71860.1 // Bradi2g08670.1 // Bradi3g22350.1 // Bradi4g14710.1 // Bradi3g46620.1 // Bradi5g02770.1 // Bradi2g57900.1 // Bradi1g71860.2 // Bradi3g04580.1 // Bradi2g32520.1 // Bradi2g48920.3 // …
GO:0043234	C	protein complex	46	1162	677	14791	0.85	1	// Bradi2g52730.1 // Bradi3g52120.1 // Bradi1g37450.1 // Bradi3g33710.1 // Bradi2g39450.1 // Bradi4g04640.1 // Bradi4g29360.1 // Bradi4g01150.1 // Bradi4g19720.1 // Bradi3g56270.1 // Bradi3g50600.1 // Bradi2g51480.1 // Bradi2g43680.1 // Bradi1g56030.1 // Bradi1g25430.2 // Bradi4g00940.1 // Bradi1g05330.1 // Bradi5g13780.1 // Bradi2g32300.1 // Bradi3g36390.1 // Bradi1g55260.1 // Bradi2g24050.1 // …
GO:0043232	C	intracellular non-membrane-bounded organelle	47	1162	547	14791	0.3	1	// Bradi1g07370.1 // Bradi1g76880.1 // Bradi3g50390.1 // Bradi2g49850.1 // Bradi1g62170.1 // Bradi5g12430.1 // Bradi1g77060.1 // Bradi1g02030.1 // Bradi2g44440.1 // Bradi5g15490.1 // Bradi3g56060.1 // Bradi3g09730.1 // Bradi2g19360.1 // Bradi3g03270.1 // Bradi1g10990.1 // Bradi1g05330.1 // Bradi2g52710.1 // Bradi2g06080.1 // Bradi3g36390.1 // Bradi2g46520.1 // Bradi2g23290.1 // Bradi4g37180.1 // …
GO:0009579	C	thylakoid	10	1162	106	14791	0.34	1	// Bradi2g16810.1 // Bradi2g51480.1 // Bradi2g52730.1 // Bradi1g56030.1 // Bradi4g04640.1 // Bradi4g00940.1 // Bradi2g43680.1 // Bradi1g25430.2 // Bradi5g16050.2 // Bradi1g24980.1
GO:0044430	C	cytoskeletal part	5	1162	116	14791	0.95	1	// Bradi1g18310.1 // Bradi2g23290.1 // Bradi2g32300.1 // Bradi1g08710.1 // Bradi5g14800.1
GO:0044436	C	thylakoid part	10	1162	106	14791	0.34	1	// Bradi2g16810.1 // Bradi2g51480.1 // Bradi2g52730.1 // Bradi1g56030.1 // Bradi4g04640.1 // Bradi4g00940.1 // Bradi2g43680.1 // Bradi1g25430.2 // Bradi5g16050.2 // Bradi1g24980.1
GO:0000786	C	nucleosome	5	1162	42	14791	0.26	1	// Bradi1g05330.1 // Bradi5g19000.1 // Bradi1g11350.1 // Bradi3g36390.1 // Bradi1g55260.1
GO:0005783	C	endoplasmic reticulum	5	1162	78	14791	0.73	1	// Bradi1g06700.1 // Bradi1g16150.1 // Bradi3g05880.1 // Bradi2g02590.1 // Bradi2g32520.1
GO:0031975	C	envelope	5	1162	59	14791	0.5	1	// Bradi5g19560.1 // Bradi4g34830.1 // Bradi1g22020.1 // Bradi2g48950.1 // Bradi2g41790.1
GO:0043228	C	non-membrane-bounded organelle	48	1162	547	14791	0.25	1	// Bradi1g07370.1 // Bradi1g76880.1 // Bradi3g50390.1 // Bradi2g49850.1 // Bradi1g62170.1 // Bradi5g12430.1 // Bradi1g77060.1 // Bradi1g02030.1 // Bradi2g44440.1 // Bradi5g15490.1 // Bradi3g56060.1 // Bradi3g09730.1 // Bradi2g19360.1 // Bradi3g03270.1 // Bradi1g10990.1 // Bradi1g05330.1 // Bradi2g52710.1 // Bradi2g06080.1 // Bradi3g36390.1 // Bradi2g46520.1 // Bradi2g23290.1 // Bradi4g37180.1 // …
GO:0000785	C	chromatin	5	1162	51	14791	0.39	1	// Bradi1g05330.1 // Bradi5g19000.1 // Bradi1g11350.1 // Bradi3g36390.1 // Bradi1g55260.1
GO:0005856	C	cytoskeleton	8	1162	128	14791	0.78	1	// Bradi1g18310.1 // Bradi2g19360.1 // Bradi5g14800.1 // Bradi5g15490.1 // Bradi2g23290.1 // Bradi2g05690.3 // Bradi2g32300.1 // Bradi1g08710.1
GO:0012505	C	endomembrane system	5	1162	137	14791	0.98	1	// Bradi1g06700.1 // Bradi1g16150.1 // Bradi3g05880.1 // Bradi2g02590.1 // Bradi2g32520.1
GO:0044446	C	intracellular organelle part	20	1162	508	14791	1	1	// Bradi1g16150.1 // Bradi1g05330.1 // Bradi2g48950.1 // Bradi1g56030.1 // Bradi1g18310.1 // Bradi5g14800.1 // Bradi5g19000.1 // Bradi1g11350.1 // Bradi3g50600.1 // Bradi3g18420.1 // Bradi4g34830.1 // Bradi1g22020.1 // Bradi2g23290.1 // Bradi4g01150.1 // Bradi3g36390.1 // Bradi4g19720.1 // Bradi2g32300.1 // Bradi1g29740.1 // Bradi1g08710.1 // Bradi1g55260.1
GO:0044444	C	cytoplasmic part	51	1162	670	14791	0.61	1	// Bradi1g07370.1 // Bradi1g76880.1 // Bradi3g50390.1 // Bradi1g56030.1 // Bradi2g32520.1 // Bradi2g49850.1 // Bradi5g13640.2 // Bradi1g62170.1 // Bradi5g12430.1 // Bradi4g25490.1 // Bradi1g77060.1 // Bradi1g02030.1 // Bradi4g19720.1 // Bradi2g48950.1 // Bradi2g44440.1 // Bradi3g05880.1 // Bradi2g51480.1 // Bradi1g04130.2 // Bradi3g09730.1 // Bradi3g03270.1 // Bradi1g10990.1 // Bradi1g06700.1 // …
GO:1990204	C	oxidoreductase complex	5	1162	33	14791	0.14	1	// Bradi2g43680.1 // Bradi1g25430.2 // Bradi4g04640.1 // Bradi5g16050.2 // Bradi2g52730.1
GO:1990904	C	ribonucleoprotein complex	37	1162	363	14791	0.079	1	// Bradi1g07370.1 // Bradi1g76880.1 // Bradi3g50390.1 // Bradi2g49850.1 // Bradi2g51400.1 // Bradi1g62170.1 // Bradi5g12430.1 // Bradi4g25490.1 // Bradi1g77060.1 // Bradi1g02030.1 // Bradi2g44440.1 // Bradi3g56060.1 // Bradi3g09730.1 // Bradi3g03270.1 // Bradi1g10990.1 // Bradi2g52710.1 // Bradi2g06080.1 // Bradi1g69650.1 // Bradi4g37180.1 // Bradi2g41560.1 // Bradi1g67170.1 // Bradi1g04130.1 // …
GO:0030529	C	intracellular ribonucleoprotein complex	37	1162	363	14791	0.079	1	// Bradi1g07370.1 // Bradi1g76880.1 // Bradi3g50390.1 // Bradi2g49850.1 // Bradi2g51400.1 // Bradi1g62170.1 // Bradi5g12430.1 // Bradi4g25490.1 // Bradi1g77060.1 // Bradi1g02030.1 // Bradi2g44440.1 // Bradi3g56060.1 // Bradi3g09730.1 // Bradi3g03270.1 // Bradi1g10990.1 // Bradi2g52710.1 // Bradi2g06080.1 // Bradi1g69650.1 // Bradi4g37180.1 // Bradi2g41560.1 // Bradi1g67170.1 // Bradi1g04130.1 // …
GO:0005576	C	extracellular region	7	1162	75	14791	0.39	1	// Bradi1g78530.1 // Bradi3g60710.1 // Bradi1g69220.1 // Bradi3g10290.1 // Bradi5g26010.1 // Bradi1g09690.1 // Bradi1g09700.1
GO:0005694	C	chromosome	6	1162	98	14791	0.78	1	// Bradi5g19000.1 // Bradi2g10040.1 // Bradi1g05330.1 // Bradi3g36390.1 // Bradi1g11350.1 // Bradi1g55260.1
GO:0032991	C	macromolecular complex	83	1162	1038	14791	0.45	1	// Bradi2g52730.1 // Bradi1g07370.1 // Bradi1g76880.1 // Bradi3g50390.1 // Bradi3g52120.1 // Bradi1g37450.1 // Bradi3g33710.1 // Bradi2g49850.1 // Bradi5g13640.2 // Bradi1g62170.1 // Bradi4g04640.1 // Bradi5g12430.1 // Bradi4g25490.1 // Bradi4g29360.1 // Bradi4g01150.1 // Bradi1g02030.1 // Bradi4g19720.1 // Bradi2g44440.1 // Bradi4g37180.1 // Bradi1g04130.1 // Bradi1g16150.1 // Bradi2g51480.1 // …
GO:0032993	C	protein-DNA complex	5	1162	42	14791	0.26	1	// Bradi1g05330.1 // Bradi5g19000.1 // Bradi1g11350.1 // Bradi3g36390.1 // Bradi1g55260.1
GO:0098796	C	membrane protein complex	14	1162	225	14791	0.84	1	// Bradi2g16810.1 // Bradi2g51480.1 // Bradi2g57080.1 // Bradi2g52730.1 // Bradi1g56030.1 // Bradi2g40460.1 // Bradi4g04640.1 // Bradi4g00940.1 // Bradi1g16150.1 // Bradi2g43680.1 // Bradi1g25430.2 // Bradi5g16050.2 // Bradi5g14780.1 // Bradi3g56270.1

## Sheet: BD 10xC downregulated GO
GO_acc	term_type	Term	queryitem	querytotal	bgitem	bgtotal	pvalue	FDR	entries
GO:0006979	P	response to oxidative stress	52	1685	169	14791	6.6e-09	1.2e-05	// Bradi2g38690.1 // Bradi2g09680.1 // Bradi2g11320.1 // Bradi5g27200.1 // Bradi2g37080.1 // Bradi3g10470.1 // Bradi2g38700.1 // Bradi5g22650.1 // Bradi1g59520.1 // Bradi2g37090.1 // Bradi2g09690.1 // Bradi1g17790.1 // Bradi3g41340.1 // Bradi2g20840.1 // Bradi3g09140.1 // Bradi1g43680.1 // Bradi2g11300.1 // Bradi2g48050.1 // Bradi1g61540.1 // Bradi2g38680.1 // Bradi1g26870.1 // Bradi1g47140.1 // …
GO:0071705	P	nitrogen compound transport	23	1685	52	14791	8.9e-07	0.00083	// Bradi5g14410.1 // Bradi3g39040.1 // Bradi5g20300.1 // Bradi1g03500.1 // Bradi5g14400.1 // Bradi3g28400.1 // Bradi1g72910.1 // Bradi1g37330.1 // Bradi2g41060.1 // Bradi3g47010.1 // Bradi5g20270.1 // Bradi5g22260.1 // Bradi4g17950.1 // Bradi1g68830.1 // Bradi3g16670.1 // Bradi4g39780.1 // Bradi2g25430.1 // Bradi5g27190.1 // Bradi1g75820.1 // Bradi4g21790.1 // Bradi1g44670.1 // Bradi5g14390.1 // …
GO:0015979	P	photosynthesis	33	1685	130	14791	9.7e-05	0.06	// Bradi1g56030.1 // Bradi4g40780.1 // Bradi4g04640.1 // Bradi3g58020.1 // Bradi3g17640.2 // Bradi1g04700.1 // Bradi4g19720.1 // Bradi1g18050.1 // Bradi1g58160.1 // Bradi2g52730.1 // Bradi1g58350.1 // Bradi3g46880.1 // Bradi3g17640.1 // Bradi1g25430.2 // Bradi1g04300.1 // Bradi2g16290.1 // Bradi1g50040.1 // Bradi1g59500.1 // Bradi3g42620.1 // Bradi1g06890.1 // Bradi1g42670.1 // Bradi1g24760.1 // …
GO:0019682	P	glyceraldehyde-3-phosphate metabolic process	6	1685	6	14791	0.00061	0.24	// Bradi1g06750.3 // Bradi1g06750.1 // Bradi1g32590.3 // Bradi1g32590.2 // Bradi5g05070.1 // Bradi1g32590.7
GO:0006629	P	lipid metabolic process	64	1685	354	14791	0.00065	0.24	// Bradi1g16560.1 // Bradi3g57950.1 // Bradi1g45140.1 // Bradi2g32520.1 // Bradi2g47310.2 // Bradi1g44010.1 // Bradi5g27540.1 // Bradi1g04880.1 // Bradi3g29230.1 // Bradi4g39160.1 // Bradi1g44000.1 // Bradi4g28320.1 // Bradi2g32540.3 // Bradi2g32510.1 // Bradi2g32540.1 // Bradi1g56930.1 // Bradi1g16580.1 // Bradi2g17230.3 // Bradi3g01100.1 // Bradi1g59740.1 // Bradi3g15530.1 // Bradi4g20230.1 // …
GO:0009069	P	serine family amino acid metabolic process	5	1685	5	14791	0.0018	0.48	// Bradi5g22290.1 // Bradi3g30500.1 // Bradi1g09300.2 // Bradi1g09300.3 // Bradi2g48010.1
GO:0006081	P	cellular aldehyde metabolic process	6	1685	8	14791	0.0016	0.48	// Bradi1g06750.3 // Bradi1g06750.1 // Bradi1g32590.3 // Bradi1g32590.2 // Bradi5g05070.1 // Bradi1g32590.7
GO:0006739	P	NADP metabolic process	6	1685	9	14791	0.0025	0.59	// Bradi1g06750.3 // Bradi1g06750.1 // Bradi1g32590.3 // Bradi1g32590.2 // Bradi5g05070.1 // Bradi1g32590.7
GO:0051234	P	establishment of localization	172	1685	1222	14791	0.0044	0.92	// Bradi2g54410.1 // Bradi1g02370.1 // Bradi5g14410.1 // Bradi3g39040.1 // Bradi1g45940.1 // Bradi5g14400.1 // Bradi5g07150.1 // Bradi2g48950.1 // Bradi2g07700.3 // Bradi5g07150.4 // Bradi1g37330.1 // Bradi1g11660.1 // Bradi3g59130.1 // Bradi3g57080.1 // Bradi4g40460.1 // Bradi1g77170.1 // Bradi3g46620.1 // Bradi3g59390.2 // Bradi5g02510.1 // Bradi5g02510.2 // Bradi2g56210.1 // Bradi3g42290.1 // …
GO:0006821	P	chloride transport	6	1685	12	14791	0.0071	0.95	// Bradi5g11340.1 // Bradi3g20070.1 // Bradi2g47670.1 // Bradi4g07880.1 // Bradi2g56640.1 // Bradi3g45940.1
GO:0006457	P	protein folding	20	1685	90	14791	0.0076	0.95	// Bradi3g07320.2 // Bradi3g07320.3 // Bradi3g07320.1 // Bradi1g11160.1 // Bradi3g45010.1 // Bradi3g16270.2 // Bradi5g02990.1 // Bradi5g02990.2 // Bradi3g01630.1 // Bradi1g58600.1 // Bradi1g54970.1 // Bradi3g33770.2 // Bradi3g41800.1 // Bradi2g54760.1 // Bradi3g33770.1 // Bradi5g02990.3 // Bradi5g10980.2 // Bradi1g27190.1 // Bradi1g31780.1 // Bradi3g16270.1
GO:0006950	P	response to stress	74	1685	473	14791	0.0074	0.95	// Bradi2g38690.1 // Bradi2g09680.1 // Bradi2g11320.1 // Bradi5g27200.1 // Bradi2g37080.1 // Bradi3g10470.1 // Bradi1g64920.1 // Bradi2g38700.1 // Bradi5g22650.1 // Bradi1g59520.1 // Bradi2g35540.1 // Bradi2g37090.1 // Bradi2g09690.1 // Bradi1g17790.1 // Bradi2g20840.1 // Bradi3g41340.1 // Bradi4g39880.1 // Bradi3g09140.1 // Bradi1g43680.1 // Bradi1g26870.1 // Bradi4g17160.1 // Bradi2g48050.1 // …
GO:0009416	P	response to light stimulus	5	1685	8	14791	0.0071	0.95	// Bradi4g44320.1 // Bradi3g47620.1 // Bradi4g25900.1 // Bradi3g46480.1 // Bradi1g25320.1
GO:0051179	P	localization	172	1685	1227	14791	0.0051	0.95	// Bradi2g54410.1 // Bradi1g02370.1 // Bradi5g14410.1 // Bradi3g39040.1 // Bradi1g45940.1 // Bradi5g14400.1 // Bradi5g07150.1 // Bradi2g48950.1 // Bradi2g07700.3 // Bradi5g07150.4 // Bradi1g37330.1 // Bradi1g11660.1 // Bradi3g59130.1 // Bradi3g57080.1 // Bradi4g40460.1 // Bradi1g77170.1 // Bradi3g46620.1 // Bradi3g59390.2 // Bradi5g02510.1 // Bradi5g02510.2 // Bradi2g56210.1 // Bradi3g42290.1 // …
GO:0006810	P	transport	170	1685	1216	14791	0.0059	0.95	// Bradi2g54410.1 // Bradi1g02370.1 // Bradi5g14410.1 // Bradi3g39040.1 // Bradi1g45940.1 // Bradi5g14400.1 // Bradi5g07150.1 // Bradi2g48950.1 // Bradi2g07700.3 // Bradi5g07150.4 // Bradi1g37330.1 // Bradi1g11660.1 // Bradi3g59130.1 // Bradi3g57080.1 // Bradi4g40460.1 // Bradi1g77170.1 // Bradi3g46620.1 // Bradi3g59390.2 // Bradi5g02510.1 // Bradi5g02510.2 // Bradi2g56210.1 // Bradi3g42290.1 // …
GO:0008104	P	protein localization	12	1685	177	14791	0.98	1	// Bradi1g39520.1 // Bradi2g48950.1 // Bradi1g48120.2 // Bradi2g03350.1 // Bradi2g51400.1 // Bradi2g61320.1 // Bradi4g34830.1 // Bradi5g13640.2 // Bradi4g25490.1 // Bradi4g25510.1 // Bradi2g07700.3 // Bradi2g55670.1
GO:0080090	P	regulation of primary metabolic process	92	1685	1110	14791	1	1	// Bradi1g72150.8 // Bradi1g73190.1 // Bradi4g17160.1 // Bradi1g12690.1 // Bradi1g66830.1 // Bradi2g45530.1 // Bradi3g02730.3 // Bradi3g48000.2 // Bradi2g23890.2 // Bradi1g30730.1 // Bradi1g30730.2 // Bradi3g50620.1 // Bradi4g27530.3 // Bradi4g01820.2 // Bradi4g01820.3 // Bradi1g76970.1 // Bradi1g76970.2 // Bradi2g16610.5 // Bradi1g63170.1 // Bradi2g16610.7 // Bradi2g06180.1 // Bradi1g36750.1 // …
GO:0019222	P	regulation of metabolic process	93	1685	1136	14791	1	1	// Bradi1g72150.8 // Bradi1g73190.1 // Bradi4g17160.1 // Bradi1g12690.1 // Bradi1g66830.1 // Bradi2g45530.1 // Bradi3g02730.3 // Bradi3g48000.2 // Bradi2g23890.2 // Bradi1g30730.1 // Bradi1g30730.2 // Bradi3g50620.1 // Bradi4g27530.3 // Bradi4g01820.2 // Bradi4g01820.3 // Bradi1g76970.1 // Bradi1g76970.2 // Bradi2g16610.5 // Bradi1g63170.1 // Bradi2g16610.7 // Bradi2g06180.1 // Bradi1g36750.1 // …
GO:0007154	P	cell communication	30	1685	280	14791	0.65	1	// Bradi1g33640.1 // Bradi4g25880.1 // Bradi3g45930.1 // Bradi3g45930.3 // Bradi1g20160.1 // Bradi5g11350.2 // Bradi1g63080.1 // Bradi1g66110.1 // Bradi5g09910.1 // Bradi4g42230.1 // Bradi4g05960.1 // Bradi5g25860.1 // Bradi2g61000.1 // Bradi3g49440.1 // Bradi5g22930.1 // Bradi4g43690.1 // Bradi2g57420.1 // Bradi4g26410.1 // Bradi3g48000.2 // Bradi3g48000.3 // Bradi5g11350.1 // Bradi1g58400.1 // …
GO:0043603	P	cellular amide metabolic process	54	1685	468	14791	0.49	1	// Bradi2g40040.1 // Bradi1g76880.1 // Bradi1g24110.1 // Bradi1g24110.2 // Bradi2g49850.1 // Bradi4g05930.1 // Bradi1g07370.1 // Bradi1g10990.2 // Bradi1g04130.2 // Bradi1g77060.1 // Bradi1g02030.1 // Bradi2g44440.1 // Bradi1g04130.1 // Bradi3g09730.2 // Bradi3g06530.1 // Bradi4g39310.1 // Bradi1g03220.1 // Bradi3g03270.1 // Bradi1g10990.1 // Bradi2g52710.1 // Bradi3g58780.1 // Bradi2g06080.1 // …
GO:0009167	P	purine ribonucleoside monophosphate metabolic process	9	1685	94	14791	0.74	1	// Bradi2g21120.2 // Bradi1g72790.1 // Bradi3g59130.1 // Bradi5g23840.1 // Bradi1g26350.1 // Bradi2g10350.1 // Bradi3g50540.1 // Bradi1g53670.1 // Bradi3g56270.1
GO:0006820	P	anion transport	11	1685	45	14791	0.025	1	// Bradi5g11340.1 // Bradi3g55840.1 // Bradi3g20070.1 // Bradi2g47670.1 // Bradi2g04690.2 // Bradi4g07880.1 // Bradi2g56640.1 // Bradi4g08260.1 // Bradi3g47550.1 // Bradi3g32730.1 // Bradi3g45940.1
GO:0007165	P	signal transduction	24	1685	197	14791	0.41	1	// Bradi4g25880.1 // Bradi3g45930.1 // Bradi3g45930.3 // Bradi1g20160.1 // Bradi1g63080.1 // Bradi1g66110.1 // Bradi4g42230.1 // Bradi4g05960.1 // Bradi5g25860.1 // Bradi2g61000.1 // Bradi3g49440.1 // Bradi5g11350.2 // Bradi2g57420.1 // Bradi4g26410.1 // Bradi3g48000.2 // Bradi3g48000.3 // Bradi5g11350.1 // Bradi1g58400.1 // Bradi1g16490.1 // Bradi3g48880.1 // Bradi4g43090.2 // Bradi4g43090.1 // …
GO:0044283	P	small molecule biosynthetic process	18	1685	177	14791	0.71	1	// Bradi5g24550.1 // Bradi2g61710.1 // Bradi3g21040.1 // Bradi5g16650.1 // Bradi2g48980.1 // Bradi1g44010.1 // Bradi2g26650.1 // Bradi3g05880.1 // Bradi4g40380.2 // Bradi2g16050.1 // Bradi3g29230.1 // Bradi2g23220.1 // Bradi1g30740.1 // Bradi4g45010.1 // Bradi1g44000.1 // Bradi1g77400.1 // Bradi2g42570.1 // Bradi1g44020.1
GO:1901362	P	organic cyclic compound biosynthetic process	113	1685	1387	14791	1	1	// Bradi1g72150.8 // Bradi2g24940.3 // Bradi1g76020.1 // Bradi1g73190.1 // Bradi4g17160.1 // Bradi1g12690.1 // Bradi1g66830.1 // Bradi2g45530.1 // Bradi3g02730.3 // Bradi2g23890.2 // Bradi2g48980.1 // Bradi1g30730.1 // Bradi1g30730.2 // Bradi1g15020.1 // Bradi3g46220.2 // Bradi3g50620.1 // Bradi4g01820.2 // Bradi4g01820.3 // Bradi1g76970.1 // Bradi1g76970.2 // Bradi2g16610.5 // Bradi2g16610.7 // …
GO:1901360	P	organic cyclic compound metabolic process	183	1685	2038	14791	1	1	// Bradi1g72150.8 // Bradi3g35870.1 // Bradi5g05070.1 // Bradi1g76020.1 // Bradi4g11920.1 // Bradi1g02150.1 // Bradi3g07660.1 // Bradi5g24430.1 // Bradi2g48930.1 // Bradi4g17160.1 // Bradi1g06750.3 // Bradi1g06750.1 // Bradi1g12690.1 // Bradi1g66830.1 // Bradi2g45530.1 // Bradi3g33360.1 // Bradi4g20480.2 // Bradi3g02730.3 // Bradi2g30590.1 // Bradi2g23890.2 // Bradi2g48980.1 // Bradi1g56280.1 // …
GO:0043043	P	peptide biosynthetic process	54	1685	455	14791	0.41	1	// Bradi2g40040.1 // Bradi1g76880.1 // Bradi1g24110.1 // Bradi1g24110.2 // Bradi2g49850.1 // Bradi4g05930.1 // Bradi1g07370.1 // Bradi1g10990.2 // Bradi1g04130.2 // Bradi1g77060.1 // Bradi1g02030.1 // Bradi2g44440.1 // Bradi1g04130.1 // Bradi3g09730.2 // Bradi3g06530.1 // Bradi4g39310.1 // Bradi1g03220.1 // Bradi3g03270.1 // Bradi1g10990.1 // Bradi2g52710.1 // Bradi3g58780.1 // Bradi2g06080.1 // …
GO:0071554	P	cell wall organization or biogenesis	6	1685	74	14791	0.84	1	// Bradi3g17880.1 // Bradi1g46020.1 // Bradi1g60380.1 // Bradi2g44500.1 // Bradi4g00840.1 // Bradi1g46030.1
GO:0044710	P	single-organism metabolic process	169	1685	1966	14791	1	1	// Bradi1g16560.1 // Bradi3g57950.1 // Bradi1g60050.1 // Bradi5g05070.1 // Bradi1g76020.1 // Bradi1g38780.1 // Bradi4g19720.1 // Bradi4g45010.1 // Bradi2g32510.1 // Bradi2g34580.1 // Bradi3g35820.1 // Bradi3g22350.1 // Bradi1g06750.3 // Bradi1g06750.1 // Bradi1g09300.2 // Bradi1g09300.3 // Bradi1g14710.1 // Bradi2g41890.1 // Bradi1g19840.1 // Bradi3g33360.1 // Bradi2g04110.2 // Bradi1g10820.1 // …
GO:0044711	P	single-organism biosynthetic process	51	1685	412	14791	0.31	1	// Bradi2g47310.2 // Bradi1g44010.1 // Bradi5g24550.1 // Bradi3g28000.1 // Bradi4g45010.1 // Bradi1g44000.1 // Bradi1g69420.1 // Bradi3g34490.1 // Bradi1g53670.1 // Bradi3g56270.1 // Bradi3g35820.1 // Bradi2g17230.3 // Bradi2g61710.1 // Bradi1g59740.1 // Bradi3g05880.1 // Bradi3g59130.1 // Bradi1g04300.1 // Bradi1g26350.1 // Bradi2g41890.1 // Bradi4g29730.1 // Bradi2g19320.2 // Bradi3g53790.1 // …
GO:0000003	P	reproduction	6	1685	79	14791	0.88	1	// Bradi5g09910.1 // Bradi1g33640.1 // Bradi5g22930.1 // Bradi4g37190.1 // Bradi4g43690.1 // Bradi1g33650.1
GO:0006613	P	cotranslational protein targeting to membrane	5	1685	15	14791	0.047	1	// Bradi5g13640.2 // Bradi2g61320.1 // Bradi4g25510.1 // Bradi2g51400.1 // Bradi4g25490.1
GO:0070727	P	cellular macromolecule localization	11	1685	145	14791	0.93	1	// Bradi2g61320.1 // Bradi2g48950.1 // Bradi1g48120.2 // Bradi2g03350.1 // Bradi2g51400.1 // Bradi4g25490.1 // Bradi4g34830.1 // Bradi5g13640.2 // Bradi4g25510.1 // Bradi2g07700.3 // Bradi2g55670.1
GO:0000160	P	phosphorelay signal transduction system	12	1685	54	14791	0.034	1	// Bradi4g43090.2 // Bradi4g43090.1 // Bradi5g11350.2 // Bradi1g50940.1 // Bradi5g11350.1 // Bradi5g25860.1 // Bradi2g61000.1 // Bradi3g49440.1 // Bradi3g45930.1 // Bradi3g45930.3 // Bradi1g16490.1 // Bradi3g48880.1
GO:0071840	P	cellular component organization or biogenesis	35	1685	420	14791	0.97	1	// Bradi1g64160.1 // Bradi1g64160.2 // Bradi2g51400.1 // Bradi1g51470.1 // Bradi1g60380.1 // Bradi4g25490.1 // Bradi2g44500.1 // Bradi1g46030.1 // Bradi1g05330.1 // Bradi3g17880.1 // Bradi2g19360.1 // Bradi2g03350.1 // Bradi4g43250.1 // Bradi5g15490.1 // Bradi3g36390.1 // Bradi5g13640.2 // Bradi1g55260.1 // Bradi2g61320.1 // Bradi1g33700.1 // Bradi3g55810.3 // Bradi1g48120.2 // Bradi2g05690.4 // …
GO:0070647	P	protein modification by small protein conjugation or removal	7	1685	110	14791	0.96	1	// Bradi4g22590.1 // Bradi3g52120.1 // Bradi3g08150.1 // Bradi5g27660.1 // Bradi3g32800.1 // Bradi3g35830.1 // Bradi1g69240.1
GO:0009611	P	response to wounding	5	1685	32	14791	0.33	1	// Bradi2g39280.1 // Bradi2g39270.1 // Bradi2g35540.1 // Bradi2g39260.1 // Bradi2g35500.1
GO:0055085	P	transmembrane transport	15	1685	636	14791	1	1	// Bradi3g56270.1 // Bradi1g02370.1 // Bradi5g18830.1 // Bradi2g17260.2 // Bradi2g17260.1 // Bradi5g07150.4 // Bradi4g34830.1 // Bradi5g23840.1 // Bradi3g59130.1 // Bradi1g00780.1 // Bradi1g26350.1 // Bradi5g07150.1 // Bradi1g69120.1 // Bradi3g42290.1 // Bradi3g42290.2
GO:0032446	P	protein modification by small protein conjugation	7	1685	93	14791	0.9	1	// Bradi4g22590.1 // Bradi3g52120.1 // Bradi3g08150.1 // Bradi5g27660.1 // Bradi3g32800.1 // Bradi3g35830.1 // Bradi1g69240.1
GO:0009199	P	ribonucleoside triphosphate metabolic process	9	1685	95	14791	0.75	1	// Bradi2g21120.2 // Bradi1g72790.1 // Bradi3g59130.1 // Bradi5g23840.1 // Bradi1g26350.1 // Bradi3g46220.2 // Bradi3g50540.1 // Bradi1g53670.1 // Bradi3g56270.1
GO:0033014	P	tetrapyrrole biosynthetic process	6	1685	22	14791	0.06	1	// Bradi3g03360.1 // Bradi1g50040.1 // Bradi2g62550.1 // Bradi1g04300.1 // Bradi4g40380.2 // Bradi2g42570.1
GO:0055114	P	oxidation-reduction process	22	1685	1159	14791	1	1	// Bradi1g58220.1 // Bradi2g48230.1 // Bradi1g56030.1 // Bradi1g14710.1 // Bradi4g19720.1 // Bradi3g05880.1 // Bradi5g07390.1 // Bradi2g54240.1 // Bradi1g36650.1 // Bradi5g26090.2 // Bradi5g26090.1 // Bradi4g11550.1 // Bradi4g21270.1 // Bradi3g22350.3 // Bradi3g22350.1 // Bradi4g38440.3 // Bradi4g38440.1 // Bradi3g34980.1 // Bradi3g18420.1 // Bradi1g44920.1 // Bradi1g24980.1 // Bradi1g05740.1
GO:0006073	P	cellular glucan metabolic process	5	1685	60	14791	0.81	1	// Bradi2g40460.1 // Bradi1g09690.1 // Bradi3g34490.1 // Bradi1g09700.1 // Bradi3g10290.1
GO:0006733	P	oxidoreduction coenzyme metabolic process	8	1685	51	14791	0.25	1	// Bradi1g06750.3 // Bradi1g06750.1 // Bradi1g32590.3 // Bradi1g32590.2 // Bradi5g05070.1 // Bradi1g32590.7 // Bradi2g21120.2 // Bradi3g50540.1
GO:0044265	P	cellular macromolecule catabolic process	7	1685	124	14791	0.98	1	// Bradi4g40310.1 // Bradi2g15890.1 // Bradi2g01980.1 // Bradi4g14570.1 // Bradi2g01980.2 // Bradi4g01740.1 // Bradi5g24430.1
GO:0033013	P	tetrapyrrole metabolic process	6	1685	24	14791	0.08	1	// Bradi3g03360.1 // Bradi1g50040.1 // Bradi2g62550.1 // Bradi1g04300.1 // Bradi4g40380.2 // Bradi2g42570.1
GO:0033036	P	macromolecule localization	13	1685	200	14791	0.99	1	// Bradi1g39520.1 // Bradi2g48950.1 // Bradi1g48120.2 // Bradi2g03350.1 // Bradi2g51400.1 // Bradi2g61320.1 // Bradi1g28830.2 // Bradi4g34830.1 // Bradi5g13640.2 // Bradi4g25490.1 // Bradi4g25510.1 // Bradi2g07700.3 // Bradi2g55670.1
GO:0019725	P	cellular homeostasis	22	1685	123	14791	0.039	1	// Bradi3g42820.1 // Bradi3g46420.3 // Bradi3g46420.1 // Bradi4g05630.1 // Bradi2g61580.1 // Bradi3g35050.1 // Bradi5g11290.3 // Bradi3g57470.2 // Bradi3g57470.1 // Bradi4g40800.1 // Bradi2g33070.1 // Bradi1g28090.2 // Bradi2g12960.1 // Bradi2g53910.1 // Bradi1g44790.1 // Bradi3g46420.2 // Bradi1g04790.1 // Bradi1g05140.1 // Bradi1g44800.1 // Bradi3g53130.1 // Bradi3g10160.2 // Bradi4g05620.1
GO:0009206	P	purine ribonucleoside triphosphate biosynthetic process	7	1685	33	14791	0.11	1	// Bradi1g72790.1 // Bradi3g59130.1 // Bradi5g23840.1 // Bradi1g26350.1 // Bradi3g46220.2 // Bradi1g53670.1 // Bradi3g56270.1
GO:0009205	P	purine ribonucleoside triphosphate metabolic process	9	1685	95	14791	0.75	1	// Bradi2g21120.2 // Bradi1g72790.1 // Bradi3g59130.1 // Bradi5g23840.1 // Bradi1g26350.1 // Bradi3g46220.2 // Bradi3g50540.1 // Bradi1g53670.1 // Bradi3g56270.1
GO:0006766	P	vitamin metabolic process	6	1685	22	14791	0.06	1	// Bradi5g16650.1 // Bradi2g48980.1 // Bradi2g26650.1 // Bradi2g23220.1 // Bradi4g40380.2 // Bradi2g42570.1
GO:0034470	P	ncRNA processing	7	1685	78	14791	0.78	1	// Bradi1g51470.1 // Bradi2g30590.1 // Bradi3g55810.3 // Bradi4g05930.1 // Bradi1g02150.1 // Bradi1g04580.1 // Bradi1g29740.1
GO:0009201	P	ribonucleoside triphosphate biosynthetic process	7	1685	33	14791	0.11	1	// Bradi1g72790.1 // Bradi3g59130.1 // Bradi5g23840.1 // Bradi1g26350.1 // Bradi3g46220.2 // Bradi1g53670.1 // Bradi3g56270.1
GO:0006281	P	DNA repair	10	1685	142	14791	0.96	1	// Bradi2g50830.1 // Bradi4g17160.1 // Bradi4g36220.2 // Bradi4g36220.3 // Bradi4g20480.2 // Bradi2g50810.1 // Bradi3g07660.1 // Bradi3g33460.1 // Bradi4g39880.1 // Bradi5g22890.1
GO:0060255	P	regulation of macromolecule metabolic process	92	1685	1130	14791	1	1	// Bradi1g72150.8 // Bradi1g73190.1 // Bradi4g17160.1 // Bradi1g12690.1 // Bradi1g66830.1 // Bradi2g45530.1 // Bradi3g02730.3 // Bradi3g48000.2 // Bradi2g23890.2 // Bradi1g30730.1 // Bradi1g30730.2 // Bradi3g50620.1 // Bradi4g27530.3 // Bradi4g01820.2 // Bradi4g01820.3 // Bradi1g76970.1 // Bradi1g76970.2 // Bradi2g16610.5 // Bradi1g63170.1 // Bradi2g16610.7 // Bradi2g06180.1 // Bradi1g36750.1 // …
GO:0046034	P	ATP metabolic process	8	1685	88	14791	0.78	1	// Bradi2g21120.2 // Bradi1g72790.1 // Bradi3g59130.1 // Bradi5g23840.1 // Bradi1g26350.1 // Bradi3g50540.1 // Bradi1g53670.1 // Bradi3g56270.1
GO:0032787	P	monocarboxylic acid metabolic process	9	1685	141	14791	0.98	1	// Bradi2g16050.1 // Bradi1g44020.1 // Bradi1g44010.1 // Bradi2g21120.2 // Bradi3g05880.1 // Bradi1g30740.1 // Bradi3g29230.1 // Bradi1g44000.1 // Bradi3g50540.1
GO:0045184	P	establishment of protein localization	12	1685	172	14791	0.97	1	// Bradi1g39520.1 // Bradi2g48950.1 // Bradi1g48120.2 // Bradi2g03350.1 // Bradi2g51400.1 // Bradi2g61320.1 // Bradi4g34830.1 // Bradi5g13640.2 // Bradi4g25490.1 // Bradi4g25510.1 // Bradi2g07700.3 // Bradi2g55670.1
GO:0072657	P	protein localization to membrane	8	1685	29	14791	0.031	1	// Bradi2g61320.1 // Bradi1g48120.2 // Bradi2g03350.1 // Bradi2g51400.1 // Bradi4g25490.1 // Bradi4g34830.1 // Bradi5g13640.2 // Bradi4g25510.1
GO:0023052	P	signaling	24	1685	197	14791	0.41	1	// Bradi4g25880.1 // Bradi3g45930.1 // Bradi3g45930.3 // Bradi1g20160.1 // Bradi1g63080.1 // Bradi1g66110.1 // Bradi4g42230.1 // Bradi4g05960.1 // Bradi5g25860.1 // Bradi2g61000.1 // Bradi3g49440.1 // Bradi5g11350.2 // Bradi2g57420.1 // Bradi4g26410.1 // Bradi3g48000.2 // Bradi3g48000.3 // Bradi5g11350.1 // Bradi1g58400.1 // Bradi1g16490.1 // Bradi3g48880.1 // Bradi4g43090.2 // Bradi4g43090.1 // …
GO:2001141	P	regulation of RNA biosynthetic process	86	1685	1058	14791	1	1	// Bradi1g72150.8 // Bradi1g73190.1 // Bradi4g17160.1 // Bradi1g12690.1 // Bradi1g66830.1 // Bradi2g45530.1 // Bradi3g02730.3 // Bradi2g23890.2 // Bradi1g30730.1 // Bradi1g30730.2 // Bradi3g50620.1 // Bradi4g01820.2 // Bradi4g01820.3 // Bradi1g76970.1 // Bradi1g76970.2 // Bradi2g16610.5 // Bradi1g63170.1 // Bradi2g16610.7 // Bradi2g06180.1 // Bradi1g36750.1 // Bradi3g59300.1 // Bradi3g56290.1 // …
GO:0043436	P	oxoacid metabolic process	31	1685	322	14791	0.84	1	// Bradi4g05930.1 // Bradi1g44010.1 // Bradi2g48010.1 // Bradi2g51120.1 // Bradi3g29230.1 // Bradi4g45010.1 // Bradi1g44000.1 // Bradi5g24550.1 // Bradi5g11640.1 // Bradi1g09300.2 // Bradi1g09300.3 // Bradi2g21120.2 // Bradi3g05880.1 // Bradi3g33360.1 // Bradi3g53530.1 // Bradi3g21040.1 // Bradi2g61710.1 // Bradi1g75530.2 // Bradi1g30740.1 // Bradi2g51170.1 // Bradi3g28520.1 // Bradi5g22290.1 // …
GO:0046129	P	purine ribonucleoside biosynthetic process	7	1685	39	14791	0.19	1	// Bradi1g72790.1 // Bradi3g59130.1 // Bradi5g23840.1 // Bradi1g26350.1 // Bradi3g46220.2 // Bradi1g53670.1 // Bradi3g56270.1
GO:0046128	P	purine ribonucleoside metabolic process	13	1685	109	14791	0.48	1	// Bradi1g62940.1 // Bradi3g37620.1 // Bradi4g31460.1 // Bradi2g34740.1 // Bradi2g21120.2 // Bradi1g72790.1 // Bradi3g59130.1 // Bradi5g23840.1 // Bradi1g26350.1 // Bradi3g46220.2 // Bradi3g50540.1 // Bradi1g53670.1 // Bradi3g56270.1
GO:0009765	P	photosynthesis, light harvesting	6	1685	20	14791	0.044	1	// Bradi1g42670.1 // Bradi3g07190.1 // Bradi3g42620.1 // Bradi3g58020.1 // Bradi2g16290.1 // Bradi1g24760.1
GO:0050794	P	regulation of cellular process	121	1685	1437	14791	1	1	// Bradi1g72150.8 // Bradi4g25880.1 // Bradi1g20160.1 // Bradi1g73190.1 // Bradi4g17160.1 // Bradi1g12690.1 // Bradi5g11290.3 // Bradi5g15490.1 // Bradi2g45530.1 // Bradi1g28090.2 // Bradi2g57420.1 // Bradi3g02730.3 // Bradi3g48000.2 // Bradi2g23890.2 // Bradi1g43660.1 // Bradi1g30730.2 // Bradi1g44790.1 // Bradi1g04790.1 // Bradi3g50620.1 // Bradi1g05140.1 // Bradi4g01820.2 // Bradi4g01820.3 // …
GO:0046483	P	heterocycle metabolic process	184	1685	1993	14791	1	1	// Bradi1g72150.8 // Bradi3g35870.1 // Bradi5g05070.1 // Bradi3g29130.1 // Bradi4g11920.1 // Bradi1g02150.1 // Bradi3g07660.1 // Bradi5g24430.1 // Bradi2g48930.1 // Bradi4g17160.1 // Bradi1g06750.3 // Bradi1g06750.1 // Bradi1g12690.1 // Bradi1g66830.1 // Bradi2g45530.1 // Bradi3g33360.1 // Bradi4g20480.2 // Bradi3g02730.3 // Bradi2g30590.1 // Bradi2g23890.2 // Bradi2g48980.1 // Bradi1g56280.1 // …
GO:0044700	P	single organism signaling	24	1685	197	14791	0.41	1	// Bradi4g25880.1 // Bradi3g45930.1 // Bradi3g45930.3 // Bradi1g20160.1 // Bradi1g63080.1 // Bradi1g66110.1 // Bradi4g42230.1 // Bradi4g05960.1 // Bradi5g25860.1 // Bradi2g61000.1 // Bradi3g49440.1 // Bradi5g11350.2 // Bradi2g57420.1 // Bradi4g26410.1 // Bradi3g48000.2 // Bradi3g48000.3 // Bradi5g11350.1 // Bradi1g58400.1 // Bradi1g16490.1 // Bradi3g48880.1 // Bradi4g43090.2 // Bradi4g43090.1 // …
GO:0044703	P	multi-organism reproductive process	6	1685	72	14791	0.82	1	// Bradi5g09910.1 // Bradi1g33640.1 // Bradi5g22930.1 // Bradi4g37190.1 // Bradi4g43690.1 // Bradi1g33650.1
GO:0044702	P	single organism reproductive process	6	1685	79	14791	0.88	1	// Bradi5g09910.1 // Bradi1g33640.1 // Bradi5g22930.1 // Bradi4g37190.1 // Bradi4g43690.1 // Bradi1g33650.1
GO:1901564	P	organonitrogen compound metabolic process	110	1685	846	14791	0.1	1	// Bradi1g07370.1 // Bradi5g05070.1 // Bradi2g40040.1 // Bradi1g77060.1 // Bradi3g29130.1 // Bradi4g45010.1 // Bradi5g24550.1 // Bradi1g06750.3 // Bradi1g06750.1 // Bradi4g39310.1 // Bradi1g09300.2 // Bradi1g09300.3 // Bradi3g06530.1 // Bradi2g06080.1 // Bradi3g33360.1 // Bradi1g67170.1 // Bradi3g56060.2 // Bradi3g56060.1 // Bradi1g69650.1 // Bradi1g69650.2 // Bradi2g48980.1 // Bradi1g72790.1 // …
GO:0016192	P	vesicle-mediated transport	5	1685	139	14791	1	1	// Bradi4g24680.1 // Bradi4g24960.2 // Bradi1g65360.1 // Bradi3g54480.1 // Bradi2g55670.1
GO:1901566	P	organonitrogen compound biosynthetic process	80	1685	668	14791	0.35	1	// Bradi1g07370.1 // Bradi3g52090.1 // Bradi1g76880.1 // Bradi1g24110.1 // Bradi1g24110.2 // Bradi2g49850.1 // Bradi4g05930.1 // Bradi3g06530.1 // Bradi2g40040.1 // Bradi3g03270.1 // Bradi5g27510.1 // Bradi5g12430.1 // Bradi1g04130.2 // Bradi1g77060.1 // Bradi1g02030.1 // Bradi4g45010.1 // Bradi2g44440.1 // Bradi1g53670.1 // Bradi5g23510.2 // Bradi5g24550.1 // Bradi3g09730.2 // Bradi2g17230.3 // …
GO:0044706	P	multi-multicellular organism process	6	1685	72	14791	0.82	1	// Bradi5g09910.1 // Bradi1g33640.1 // Bradi5g22930.1 // Bradi4g37190.1 // Bradi4g43690.1 // Bradi1g33650.1
GO:0019538	P	protein metabolic process	275	1685	2631	14791	0.94	1	// Bradi5g00840.1 // Bradi1g07370.1 // Bradi1g08990.1 // Bradi2g34380.1 // Bradi1g46820.1 // Bradi4g25880.1 // Bradi5g24310.1 // Bradi2g40040.1 // Bradi1g58770.1 // Bradi3g34810.1 // Bradi1g01370.1 // Bradi1g09730.3 // Bradi3g14100.1 // Bradi3g34610.1 // Bradi2g45060.1 // Bradi1g20160.1 // Bradi3g56280.1 // Bradi3g27580.1 // Bradi5g20380.1 // Bradi3g26780.4 // Bradi2g45450.1 // Bradi5g09910.1 // …
GO:0016053	P	organic acid biosynthetic process	12	1685	149	14791	0.91	1	// Bradi5g24550.1 // Bradi2g16050.1 // Bradi3g21040.1 // Bradi2g61710.1 // Bradi1g44010.1 // Bradi1g44020.1 // Bradi3g05880.1 // Bradi1g30740.1 // Bradi3g29230.1 // Bradi4g45010.1 // Bradi1g44000.1 // Bradi1g77400.1
GO:0030163	P	protein catabolic process	6	1685	111	14791	0.98	1	// Bradi3g36600.1 // Bradi3g36600.2 // Bradi4g40310.1 // Bradi2g15890.1 // Bradi4g14570.1 // Bradi4g01740.1
GO:0016051	P	carbohydrate biosynthetic process	10	1685	61	14791	0.19	1	// Bradi3g35820.1 // Bradi2g19710.1 // Bradi2g40460.1 // Bradi1g59740.1 // Bradi3g28000.1 // Bradi4g29730.1 // Bradi1g69420.1 // Bradi3g34490.1 // Bradi2g19320.2 // Bradi3g53790.1
GO:0006855	P	drug transmembrane transport	10	1685	50	14791	0.082	1	// Bradi1g02370.1 // Bradi5g18830.1 // Bradi2g17260.2 // Bradi2g17260.1 // Bradi5g07150.4 // Bradi1g00780.1 // Bradi5g07150.1 // Bradi1g69120.1 // Bradi3g42290.1 // Bradi3g42290.2
GO:0016567	P	protein ubiquitination	7	1685	89	14791	0.87	1	// Bradi4g22590.1 // Bradi3g52120.1 // Bradi3g08150.1 // Bradi5g27660.1 // Bradi3g32800.1 // Bradi3g35830.1 // Bradi1g69240.1
GO:0043038	P	amino acid activation	9	1685	53	14791	0.18	1	// Bradi1g27450.2 // Bradi4g05930.1 // Bradi3g28520.1 // Bradi1g75530.2 // Bradi1g52330.1 // Bradi4g38980.1 // Bradi3g53530.1 // Bradi3g33360.1 // Bradi1g44530.1
GO:0009165	P	nucleotide biosynthetic process	8	1685	68	14791	0.52	1	// Bradi3g46220.2 // Bradi1g72790.1 // Bradi3g59130.1 // Bradi5g23840.1 // Bradi1g26350.1 // Bradi2g45390.2 // Bradi1g53670.1 // Bradi3g56270.1
[truncated: 458 more rows]

## Sheet: BD 1xC upregulated GO
GO_acc	term_type	Term	queryitem	querytotal	bgitem	bgtotal	pvalue	FDR	entries
[truncated: 194 more rows]

## Sheet: BD 3xC upregulated GO
GO_acc	term_type	Term	queryitem	querytotal	bgitem	bgtotal	pvalue	FDR	entries
[truncated: 196 more rows]

[truncated: 3 more sheets: BD 5xC upregulated GO, BD 7xC upregulated GO, BD 10xC upregulated GO]
