# Supplementary material for: Plasticity of Phymatotrichopsis omnivora infection strategies is dependent on host and nonhost plant responses
Source: Plant Cell Environ. 2020 Feb 14;43(4):1084–101. doi: 10.1111/pce.13721 (PMC7154777; doi:10.1111/pce.13721)
Supplement: Supplementary file 7 — Dataset S6 GO terms significantly over represented in B. distachyon DEGs at each infection time point compared to control generated in AgriGO website. [file PCE-43-1084-s007.xlsx]

## Sheet: 3 x C downregulated
O_acc	term_type	Term	queryitem	querytotal	bgitem	bgtotal	pvalue	FDR	entries
GO:0009628	P	response to abiotic stimulus	54	625	1471	37767	1e-07	0.0001	// AT4G34240.1 // AT2G42540.2 // AT1G02340.1 // AT5G11180.1 // AT1G78290.2 // AT1G78290.3 // AT3G61850.2 // AT2G15970.1 // AT2G47770.1 // AT1G68050.1 // AT1G50280.1 // AT4G40010.1 // AT5G52310.1 // AT2G24710.1 // AT1G19150.1 // AT4G25480.1 // AT1G08550.2 // AT2G42530.1 // AT1G06460.1 // AT3G50970.1 // AT1G56650.1 // AT3G50980.1 // AT5G05410.2 // AT5G01600.1 // AT2G37180.1 // AT2G04240.2 // AT1G29…
GO:0009631	P	cold acclimation	7	625	29	37767	1.6e-06	0.00085	// AT2G42540.2 // AT3G50970.1 // AT2G15970.1 // AT5G15960.1 // AT4G25480.1 // AT1G29395.1 // AT4G25490.1
GO:0050896	P	response to stimulus	104	625	4057	37767	6.4e-06	0.0022	// AT2G42540.2 // AT5G11180.1 // AT2G19480.1 // AT3G61850.2 // AT2G15970.1 // AT5G15180.1 // AT1G68050.1 // AT1G50280.1 // AT4G40010.1 // AT5G52310.1 // AT1G19150.1 // AT3G53200.1 // AT5G03310.1 // AT3G50980.1 // AT5G01600.1 // AT1G80340.1 // AT1G75490.1 // AT3G46130.2 // AT2G28056.1 // AT3G51200.1 // AT1G56160.1 // AT1G67710.1 // AT3G20340.1 // AT5G38430.1 // AT1G02340.1 // AT1G78290.2 // AT1G78…
GO:0050801	P	ion homeostasis	10	625	103	37767	1.7e-05	0.0044	// AT5G11180.1 // AT1G62262.1 // AT4G19690.2 // AT2G46800.2 // AT1G01580.1 // AT1G80830.1 // AT3G09390.1 // AT5G01600.1 // AT1G62280.1 // AT2G24710.1
GO:0055082	P	cellular chemical homeostasis	9	625	97	37767	6.1e-05	0.0073	// AT5G11180.1 // AT1G62262.1 // AT4G19690.2 // AT2G46800.2 // AT1G80830.1 // AT3G09390.1 // AT5G01600.1 // AT1G62280.1 // AT2G24710.1
GO:0006950	P	response to stress	64	625	2320	37767	6.5e-05	0.0073	// AT4G34240.1 // AT3G20340.1 // AT1G78290.2 // AT1G78290.3 // AT2G15970.1 // AT2G47770.1 // AT1G56160.1 // AT1G73120.1 // AT3G45290.1 // AT3G45860.1 // AT4G40010.1 // AT5G52310.1 // AT3G50980.1 // AT5G56550.1 // AT3G27831.1 // AT4G37220.1 // AT1G08550.2 // AT1G78000.1 // AT5G59080.1 // AT1G71030.1 // AT1G06460.1 // AT5G45080.1 // AT1G56650.1 // AT5G05410.2 // AT1G75040.1 // AT2G19480.1 // AT2G42…
GO:0006355	P	regulation of transcription, DNA-dependent	34	625	987	37767	8.1e-05	0.0073	// AT3G22961.1 // AT4G01580.1 // AT2G21235.1 // AT1G46768.1 // AT3G30210.1 // AT1G56160.1 // AT5G63470.2 // AT1G56170.2 // AT5G52260.1 // AT1G30650.1 // AT3G53200.1 // AT5G15830.1 // AT1G71030.1 // AT1G56650.1 // AT3G12820.1 // AT5G05410.2 // AT4G25480.1 // AT5G67190.1 // AT1G24230.1 // AT3G61890.1 // AT1G12630.1 // AT1G75490.1 // AT5G61590.1 // AT3G53310.1 // AT2G21650.1 // AT1G75410.2 // AT5G44…
GO:0009415	P	response to water	14	625	240	37767	8.3e-05	0.0073	// AT4G34240.1 // AT2G15970.1 // AT5G61590.1 // AT2G37170.1 // AT3G61890.1 // AT5G15960.1 // AT5G05410.2 // AT2G37180.1 // AT1G29395.1 // AT5G52310.1 // AT3G50980.1 // AT3G50970.1 // AT4G25490.1 // AT4G25480.1
GO:0006721	P	terpenoid metabolic process	10	625	126	37767	8.3e-05	0.0073	// AT4G13300.1 // AT1G08550.2 // AT4G15370.1 // AT4G25420.1 // AT1G15550.1 // AT1G50960.1 // AT1G78440.1 // AT2G04240.2 // AT4G15340.1 // AT1G80340.1
GO:0006720	P	isoprenoid metabolic process	12	625	168	37767	4.3e-05	0.0073	// AT4G13300.1 // AT1G08550.2 // AT4G15370.1 // AT4G25420.1 // AT1G15550.1 // AT1G50960.1 // AT2G23800.1 // AT4G15340.1 // AT1G78440.1 // AT2G04240.2 // AT5G62790.1 // AT1G80340.1
GO:0006873	P	cellular ion homeostasis	9	625	96	37767	5.7e-05	0.0073	// AT5G11180.1 // AT1G62262.1 // AT4G19690.2 // AT2G46800.2 // AT1G80830.1 // AT3G09390.1 // AT5G01600.1 // AT1G62280.1 // AT2G24710.1
GO:0010114	P	response to red light	8	625	77	37767	7.6e-05	0.0073	// AT2G40080.1 // AT5G38430.1 // AT2G05100.1 // AT1G15550.1 // AT1G19150.1 // AT5G38420.1 // AT3G27690.1 // AT1G80340.1
GO:0009416	P	response to light stimulus	24	625	596	37767	0.0001	0.0076	// AT2G42540.2 // AT1G02340.1 // AT5G11180.1 // AT3G61850.2 // AT2G05100.1 // AT1G68050.1 // AT1G50280.1 // AT2G24710.1 // AT1G19150.1 // AT5G05410.2 // AT4G25420.1 // AT1G44575.2 // AT3G08660.1 // AT2G40080.1 // AT3G51910.1 // AT1G15550.1 // AT5G15960.1 // AT2G28190.1 // AT1G75040.1 // AT1G80340.1 // AT2G28056.1 // AT5G38430.1 // AT5G38420.1 // AT3G27690.1
GO:0051252	P	regulation of RNA metabolic process	34	625	996	37767	9.6e-05	0.0076	// AT3G22961.1 // AT4G01580.1 // AT2G21235.1 // AT1G46768.1 // AT3G30210.1 // AT1G56160.1 // AT5G63470.2 // AT1G56170.2 // AT5G52260.1 // AT1G30650.1 // AT3G53200.1 // AT5G15830.1 // AT1G71030.1 // AT1G56650.1 // AT3G12820.1 // AT5G05410.2 // AT4G25480.1 // AT5G67190.1 // AT1G24230.1 // AT3G61890.1 // AT1G12630.1 // AT1G75490.1 // AT5G61590.1 // AT3G53310.1 // AT2G21650.1 // AT1G75410.2 // AT5G44…
GO:0009685	P	gibberellin metabolic process	5	625	25	37767	0.00011	0.0079	// AT1G78440.1 // AT4G25420.1 // AT1G15550.1 // AT1G80340.1 // AT1G50960.1
GO:0000041	P	transition metal ion transport	7	625	61	37767	0.00012	0.0079	// AT4G27590.2 // AT1G29100.1 // AT4G19690.2 // AT2G46800.2 // AT1G01580.1 // AT1G80830.1 // AT5G01600.1
GO:0016101	P	diterpenoid metabolic process	5	625	26	37767	0.00013	0.0083	// AT1G78440.1 // AT4G25420.1 // AT1G15550.1 // AT1G80340.1 // AT1G50960.1
GO:0048878	P	chemical homeostasis	10	625	136	37767	0.00015	0.0084	// AT5G11180.1 // AT1G62262.1 // AT4G19690.2 // AT2G46800.2 // AT1G01580.1 // AT1G80830.1 // AT3G09390.1 // AT5G01600.1 // AT1G62280.1 // AT2G24710.1
GO:0009314	P	response to radiation	24	625	613	37767	0.00015	0.0084	// AT2G42540.2 // AT1G02340.1 // AT5G11180.1 // AT3G61850.2 // AT2G05100.1 // AT1G68050.1 // AT1G50280.1 // AT2G24710.1 // AT1G19150.1 // AT5G05410.2 // AT4G25420.1 // AT1G44575.2 // AT3G08660.1 // AT2G40080.1 // AT3G51910.1 // AT1G15550.1 // AT5G15960.1 // AT2G28190.1 // AT1G75040.1 // AT1G80340.1 // AT2G28056.1 // AT5G38430.1 // AT5G38420.1 // AT3G27690.1
GO:0009725	P	response to hormone stimulus	33	625	982	37767	0.00016	0.0084	// AT2G45210.1 // AT4G34240.1 // AT1G30260.1 // AT2G15970.1 // AT2G47770.1 // AT5G52310.1 // AT3G63210.1 // AT5G03310.1 // AT1G71030.1 // AT3G50970.1 // AT2G39885.1 // AT5G45820.1 // AT1G56010.1 // AT2G04240.2 // AT1G29395.1 // AT3G48360.1 // AT3G61890.1 // AT4G26150.1 // AT3G05880.1 // AT4G25420.1 // AT1G15550.1 // AT3G30210.1 // AT5G15960.1 // AT2G39175.1 // AT1G74840.1 // AT1G03850.2 // AT1G03…
GO:0055080	P	cation homeostasis	8	625	90	37767	0.00021	0.0085	// AT5G11180.1 // AT4G19690.2 // AT2G46800.2 // AT1G01580.1 // AT1G80830.1 // AT3G09390.1 // AT5G01600.1 // AT2G24710.1
GO:0006351	P	transcription, DNA-dependent	34	625	1039	37767	0.00021	0.0085	// AT3G22961.1 // AT4G01580.1 // AT2G21235.1 // AT1G46768.1 // AT3G30210.1 // AT1G56160.1 // AT5G63470.2 // AT1G56170.2 // AT5G52260.1 // AT1G30650.1 // AT3G53200.1 // AT5G15830.1 // AT1G71030.1 // AT1G56650.1 // AT3G12820.1 // AT5G05410.2 // AT4G25480.1 // AT5G67190.1 // AT1G24230.1 // AT3G61890.1 // AT1G12630.1 // AT1G75490.1 // AT5G61590.1 // AT3G53310.1 // AT2G21650.1 // AT1G75410.2 // AT5G44…
GO:0032774	P	RNA biosynthetic process	34	625	1040	37767	0.00021	0.0085	// AT3G22961.1 // AT4G01580.1 // AT2G21235.1 // AT1G46768.1 // AT3G30210.1 // AT1G56160.1 // AT5G63470.2 // AT1G56170.2 // AT5G52260.1 // AT1G30650.1 // AT3G53200.1 // AT5G15830.1 // AT1G71030.1 // AT1G56650.1 // AT3G12820.1 // AT5G05410.2 // AT4G25480.1 // AT5G67190.1 // AT1G24230.1 // AT3G61890.1 // AT1G12630.1 // AT1G75490.1 // AT5G61590.1 // AT3G53310.1 // AT2G21650.1 // AT1G75410.2 // AT5G44…
GO:0009414	P	response to water deprivation	13	625	229	37767	0.00019	0.0085	// AT4G34240.1 // AT2G15970.1 // AT5G61590.1 // AT2G37170.1 // AT3G61890.1 // AT5G15960.1 // AT5G05410.2 // AT2G37180.1 // AT1G29395.1 // AT5G52310.1 // AT3G50970.1 // AT4G25490.1 // AT4G25480.1
GO:0055066	P	di-, tri-valent inorganic cation homeostasis	7	625	65	37767	0.00017	0.0085	// AT5G11180.1 // AT4G19690.2 // AT2G46800.2 // AT1G01580.1 // AT3G09390.1 // AT5G01600.1 // AT2G24710.1
GO:0042221	P	response to chemical stimulus	57	625	2085	37767	0.00021	0.0085	// AT2G45210.1 // AT4G34240.1 // AT3G20340.1 // AT2G39885.1 // AT2G15970.1 // AT2G47770.1 // AT1G56160.1 // AT1G73120.1 // AT5G52310.1 // AT1G32450.1 // AT5G56550.1 // AT3G53200.1 // AT4G37220.1 // AT5G03310.1 // AT4G26150.1 // AT5G59080.1 // AT1G71030.1 // AT3G50970.1 // AT1G56650.1 // AT5G45820.1 // AT1G56010.1 // AT3G50980.1 // AT5G05410.2 // AT5G01600.1 // AT2G37180.1 // AT2G04240.2 // AT1G29…
GO:0019725	P	cellular homeostasis	11	625	174	37767	0.00024	0.0092	// AT5G11180.1 // AT1G62262.1 // AT4G19690.2 // AT5G18600.1 // AT2G46800.2 // AT1G80830.1 // AT3G09390.1 // AT3G62950.1 // AT5G01600.1 // AT1G62280.1 // AT2G24710.1
GO:0009637	P	response to blue light	7	625	69	37767	0.00024	0.0092	// AT1G02340.1 // AT5G38430.1 // AT2G05100.1 // AT3G27690.1 // AT1G68050.1 // AT5G38420.1 // AT1G19150.1
GO:0009639	P	response to red or far red light	12	625	210	37767	0.00031	0.011	// AT2G42540.2 // AT1G02340.1 // AT3G61850.2 // AT5G38430.1 // AT2G05100.1 // AT1G15550.1 // AT1G19150.1 // AT5G15960.1 // AT2G40080.1 // AT5G38420.1 // AT3G27690.1 // AT1G80340.1
GO:0009737	P	response to abscisic acid stimulus	17	625	378	37767	0.0003	0.011	// AT3G63210.1 // AT3G46130.2 // AT1G74840.1 // AT4G34240.1 // AT3G05880.1 // AT2G15970.1 // AT3G50970.1 // AT5G45820.1 // AT2G47770.1 // AT3G30210.1 // AT5G15960.1 // AT1G71030.1 // AT2G39175.1 // AT3G02850.1 // AT1G29395.1 // AT5G52310.1 // AT3G61890.1
GO:0009719	P	response to endogenous stimulus	34	625	1068	37767	0.00033	0.011	// AT2G45210.1 // AT4G34240.1 // AT1G30260.1 // AT2G39885.1 // AT2G15970.1 // AT2G47770.1 // AT5G52310.1 // AT3G63210.1 // AT5G03310.1 // AT1G71030.1 // AT3G50970.1 // AT1G56650.1 // AT5G45820.1 // AT1G56010.1 // AT2G04240.2 // AT1G29395.1 // AT3G48360.1 // AT3G61890.1 // AT4G26150.1 // AT3G05880.1 // AT4G25420.1 // AT1G15550.1 // AT3G30210.1 // AT5G15960.1 // AT2G39175.1 // AT1G74840.1 // AT1G03…
GO:0042592	P	homeostatic process	12	625	216	37767	0.0004	0.013	// AT5G11180.1 // AT1G62262.1 // AT4G19690.2 // AT5G18600.1 // AT2G46800.2 // AT1G01580.1 // AT1G80830.1 // AT3G09390.1 // AT3G62950.1 // AT5G01600.1 // AT1G62280.1 // AT2G24710.1
GO:0010468	P	regulation of gene expression	54	625	2001	37767	0.00041	0.013	// AT3G22961.1 // AT4G01580.1 // AT1G51220.1 // AT1G74840.1 // AT1G46768.1 // AT5G06800.1 // AT5G39690.1 // AT1G75410.2 // AT5G43540.1 // AT1G68050.1 // AT5G63470.2 // AT1G56170.2 // AT5G52260.1 // AT1G30650.1 // AT3G53200.1 // AT1G59530.1 // AT5G15830.1 // AT1G71030.1 // AT1G56650.1 // AT2G29060.1 // AT3G12820.1 // AT1G56160.1 // AT5G05410.2 // AT1G68520.1 // AT4G25480.1 // AT2G47890.1 // AT1G24…
GO:0060255	P	regulation of macromolecule metabolic process	55	625	2060	37767	0.00046	0.014	// AT3G22961.1 // AT4G01580.1 // AT1G51220.1 // AT1G74840.1 // AT1G46768.1 // AT5G06800.1 // AT5G39690.1 // AT1G75410.2 // AT5G43540.1 // AT1G68050.1 // AT5G63470.2 // AT1G56170.2 // AT5G52260.1 // AT1G30650.1 // AT3G53200.1 // AT1G59530.1 // AT5G15830.1 // AT1G71030.1 // AT1G56650.1 // AT2G29060.1 // AT3G51910.1 // AT1G56160.1 // AT5G05410.2 // AT1G68520.1 // AT4G25480.1 // AT2G47890.1 // AT1G24…
GO:0009889	P	regulation of biosynthetic process	51	625	1881	37767	0.00053	0.016	// AT3G22961.1 // AT4G01580.1 // AT1G51220.1 // AT1G46768.1 // AT5G06800.1 // AT5G39690.1 // AT1G75410.2 // AT5G43540.1 // AT1G68050.1 // AT5G63470.2 // AT1G56170.2 // AT5G52260.1 // AT1G30650.1 // AT3G53200.1 // AT1G59530.1 // AT5G15830.1 // AT1G71030.1 // AT1G56650.1 // AT2G29060.1 // AT3G12820.1 // AT1G56160.1 // AT5G05410.2 // AT1G68520.1 // AT4G25480.1 // AT2G47890.1 // AT1G24230.1 // AT3G61…
GO:0031326	P	regulation of cellular biosynthetic process	51	625	1881	37767	0.00053	0.016	// AT3G22961.1 // AT4G01580.1 // AT1G51220.1 // AT1G46768.1 // AT5G06800.1 // AT5G39690.1 // AT1G75410.2 // AT5G43540.1 // AT1G68050.1 // AT5G63470.2 // AT1G56170.2 // AT5G52260.1 // AT1G30650.1 // AT3G53200.1 // AT1G59530.1 // AT5G15830.1 // AT1G71030.1 // AT1G56650.1 // AT2G29060.1 // AT3G12820.1 // AT1G56160.1 // AT5G05410.2 // AT1G68520.1 // AT4G25480.1 // AT2G47890.1 // AT1G24230.1 // AT3G61…
GO:0015979	P	photosynthesis	10	625	162	37767	0.00055	0.016	// AT1G70760.1 // AT2G05100.1 // AT4G15510.2 // AT2G34430.1 // AT3G27690.1 // AT3G01440.1 // AT1G29910.1 // AT2G05070.1 // AT5G01600.1 // AT1G19150.1
GO:0008299	P	isoprenoid biosynthetic process	9	625	135	37767	0.00062	0.017	// AT4G15370.1 // AT4G13300.1 // AT1G15550.1 // AT1G50960.1 // AT2G23800.1 // AT4G15340.1 // AT4G25420.1 // AT5G62790.1 // AT1G80340.1
GO:0045449	P	regulation of transcription	49	625	1802	37767	0.00064	0.017	// AT3G22961.1 // AT4G01580.1 // AT1G51220.1 // AT1G46768.1 // AT5G06800.1 // AT5G39690.1 // AT1G75410.2 // AT5G43540.1 // AT1G68050.1 // AT5G63470.2 // AT1G56170.2 // AT5G52260.1 // AT1G30650.1 // AT3G53200.1 // AT1G59530.1 // AT5G15830.1 // AT1G71030.1 // AT1G56650.1 // AT2G29060.1 // AT3G12820.1 // AT1G56160.1 // AT5G05410.2 // AT1G68520.1 // AT4G25480.1 // AT2G47890.1 // AT1G24230.1 // AT3G61…
GO:0030005	P	cellular di-, tri-valent inorganic cation homeostasis	6	625	59	37767	0.00067	0.018	// AT5G11180.1 // AT4G19690.2 // AT2G46800.2 // AT3G09390.1 // AT5G01600.1 // AT2G24710.1
GO:0080090	P	regulation of primary metabolic process	52	625	1952	37767	0.00069	0.018	// AT3G22961.1 // AT4G01580.1 // AT1G51220.1 // AT1G46768.1 // AT5G06800.1 // AT5G39690.1 // AT1G75410.2 // AT5G43540.1 // AT1G68050.1 // AT5G63470.2 // AT1G56170.2 // AT5G52260.1 // AT1G30650.1 // AT3G53200.1 // AT1G59530.1 // AT5G15830.1 // AT1G71030.1 // AT1G56650.1 // AT2G29060.1 // AT3G51910.1 // AT1G56160.1 // AT5G05410.2 // AT1G68520.1 // AT4G25480.1 // AT2G47890.1 // AT1G24230.1 // AT3G61…
GO:0030003	P	cellular cation homeostasis	7	625	84	37767	0.00073	0.018	// AT5G11180.1 // AT4G19690.2 // AT2G46800.2 // AT1G80830.1 // AT3G09390.1 // AT5G01600.1 // AT2G24710.1
GO:0010556	P	regulation of macromolecule biosynthetic process	49	625	1843	37767	0.001	0.025	// AT3G22961.1 // AT4G01580.1 // AT1G51220.1 // AT1G46768.1 // AT5G06800.1 // AT5G39690.1 // AT1G75410.2 // AT5G43540.1 // AT1G68050.1 // AT5G63470.2 // AT1G56170.2 // AT5G52260.1 // AT1G30650.1 // AT3G53200.1 // AT1G59530.1 // AT5G15830.1 // AT1G71030.1 // AT1G56650.1 // AT2G29060.1 // AT3G12820.1 // AT1G56160.1 // AT5G05410.2 // AT1G68520.1 // AT4G25480.1 // AT2G47890.1 // AT1G24230.1 // AT3G61…
GO:0019219	P	regulation of nucleobase, nucleoside, nucleotide and nucleic acid metabolic process	49	625	1847	37767	0.0011	0.026	// AT3G22961.1 // AT4G01580.1 // AT1G51220.1 // AT1G46768.1 // AT5G06800.1 // AT5G39690.1 // AT1G75410.2 // AT5G43540.1 // AT1G68050.1 // AT5G63470.2 // AT1G56170.2 // AT5G52260.1 // AT1G30650.1 // AT3G53200.1 // AT1G59530.1 // AT5G15830.1 // AT1G71030.1 // AT1G56650.1 // AT2G29060.1 // AT3G12820.1 // AT1G56160.1 // AT5G05410.2 // AT1G68520.1 // AT4G25480.1 // AT2G47890.1 // AT1G24230.1 // AT3G61…
GO:0065007	P	biological regulation	95	625	4188	37767	0.0012	0.027	// AT2G42540.2 // AT1G64480.1 // AT5G11180.1 // AT5G06800.1 // AT1G56010.1 // AT1G68050.1 // AT3G46810.1 // AT3G53200.1 // AT5G18600.1 // AT1G32540.1 // AT5G01600.1 // AT3G62950.1 // AT5G67190.1 // AT2G43220.1 // AT1G75490.1 // AT2G21650.1 // AT1G44050.1 // AT5G10570.1 // AT3G46130.2 // AT1G62262.1 // AT2G28056.1 // AT1G51220.1 // AT2G20880.1 // AT2G35700.1 // AT1G62280.1 // AT1G67710.1 // AT3G22…
GO:0010033	P	response to organic substance	38	625	1342	37767	0.0013	0.029	// AT2G45210.1 // AT4G34240.1 // AT1G30260.1 // AT2G39885.1 // AT2G15970.1 // AT2G47770.1 // AT5G52310.1 // AT3G53200.1 // AT4G37220.1 // AT5G03310.1 // AT4G26150.1 // AT1G71030.1 // AT3G50970.1 // AT1G56650.1 // AT5G45820.1 // AT1G56010.1 // AT2G04240.2 // AT1G29395.1 // AT3G48360.1 // AT3G61890.1 // AT1G75490.1 // AT3G63210.1 // AT3G05880.1 // AT4G25420.1 // AT1G15550.1 // AT3G30210.1 // AT5G15…
GO:0019222	P	regulation of metabolic process	56	625	2210	37767	0.0013	0.03	// AT3G22961.1 // AT4G01580.1 // AT1G51220.1 // AT1G74840.1 // AT1G46768.1 // AT5G06800.1 // AT5G39690.1 // AT1G75410.2 // AT5G43540.1 // AT1G68050.1 // AT5G63470.2 // AT1G56170.2 // AT5G52260.1 // AT1G30650.1 // AT3G53200.1 // AT1G59530.1 // AT5G15830.1 // AT1G71030.1 // AT1G56650.1 // AT2G29060.1 // AT3G51910.1 // AT1G56160.1 // AT5G05410.2 // AT1G68520.1 // AT4G25480.1 // AT2G47890.1 // AT1G24…
GO:0016114	P	terpenoid biosynthetic process	7	625	94	37767	0.0013	0.03	// AT4G15370.1 // AT4G13300.1 // AT1G15550.1 // AT1G50960.1 // AT4G25420.1 // AT4G15340.1 // AT1G80340.1
GO:0009409	P	response to cold	14	625	328	37767	0.0016	0.035	// AT5G54770.1 // AT1G16880.2 // AT3G05880.1 // AT3G50970.1 // AT2G15970.1 // AT2G42540.2 // AT5G15960.1 // AT2G42530.1 // AT5G01600.1 // AT4G25480.1 // AT1G29395.1 // AT5G52310.1 // AT5G65080.1 // AT4G25490.1
GO:0051171	P	regulation of nitrogen compound metabolic process	49	625	1888	37767	0.0017	0.035	// AT3G22961.1 // AT4G01580.1 // AT1G51220.1 // AT1G46768.1 // AT5G06800.1 // AT5G39690.1 // AT1G75410.2 // AT5G43540.1 // AT1G68050.1 // AT5G63470.2 // AT1G56170.2 // AT5G52260.1 // AT1G30650.1 // AT3G53200.1 // AT1G59530.1 // AT5G15830.1 // AT1G71030.1 // AT1G56650.1 // AT2G29060.1 // AT3G12820.1 // AT1G56160.1 // AT5G05410.2 // AT1G68520.1 // AT4G25480.1 // AT2G47890.1 // AT1G24230.1 // AT3G61…
GO:0031323	P	regulation of cellular metabolic process	52	625	2036	37767	0.0017	0.035	// AT3G22961.1 // AT4G01580.1 // AT1G51220.1 // AT1G46768.1 // AT5G06800.1 // AT5G39690.1 // AT1G75410.2 // AT5G43540.1 // AT1G68050.1 // AT5G63470.2 // AT1G56170.2 // AT5G52260.1 // AT1G30650.1 // AT3G53200.1 // AT1G59530.1 // AT5G15830.1 // AT1G71030.1 // AT1G56650.1 // AT2G29060.1 // AT3G51910.1 // AT1G56160.1 // AT5G05410.2 // AT1G68520.1 // AT4G25480.1 // AT2G47890.1 // AT1G24230.1 // AT3G61…
GO:0009266	P	response to temperature stimulus	18	625	485	37767	0.0017	0.035	// AT5G54770.1 // AT1G08550.2 // AT1G16880.2 // AT3G05880.1 // AT1G06460.1 // AT3G50970.1 // AT3G51910.1 // AT2G15970.1 // AT2G42540.2 // AT5G15960.1 // AT2G42530.1 // AT5G05410.2 // AT5G01600.1 // AT4G25480.1 // AT1G29395.1 // AT5G52310.1 // AT5G65080.1 // AT4G25490.1
GO:0006970	P	response to osmotic stress	16	625	408	37767	0.0018	0.035	// AT2G04240.2 // AT2G42540.2 // AT3G46130.2 // AT1G78290.2 // AT1G78290.3 // AT1G56650.1 // AT2G47770.1 // AT1G50960.1 // AT5G15960.1 // AT3G05880.1 // AT1G71030.1 // AT2G37180.1 // AT1G74840.1 // AT4G40010.1 // AT5G52310.1 // AT3G61890.1
GO:0030001	P	metal ion transport	11	625	224	37767	0.0018	0.035	// AT4G27590.2 // AT4G08570.1 // AT1G29100.1 // AT4G19690.2 // AT2G46800.2 // AT1G51090.1 // AT1G01580.1 // AT1G80830.1 // AT5G01600.1 // AT3G02850.1 // AT1G22990.1
GO:0019748	P	secondary metabolic process	18	625	489	37767	0.0019	0.036	// AT4G13300.1 // AT1G08550.2 // AT3G46490.1 // AT1G71030.1 // AT1G49860.1 // AT1G56650.1 // AT1G15550.1 // AT1G50960.1 // AT4G15370.1 // AT2G39175.1 // AT4G15340.1 // AT1G78440.1 // AT2G04240.2 // AT4G25420.1 // AT1G78360.1 // AT3G16390.1 // AT1G75040.1 // AT1G80340.1
GO:0050794	P	regulation of cellular process	78	625	3375	37767	0.002	0.038	// AT3G22961.1 // AT2G42540.2 // AT1G51220.1 // AT1G02340.1 // AT1G46768.1 // AT5G06800.1 // AT4G16920.1 // AT5G39690.1 // AT1G75410.2 // AT5G43540.1 // AT1G68050.1 // AT3G46810.1 // AT2G43220.1 // AT5G63470.2 // AT1G56170.2 // AT5G52260.1 // AT1G30650.1 // AT4G25480.1 // AT3G53200.1 // AT1G59530.1 // AT4G36450.1 // AT4G01580.1 // AT1G71030.1 // AT4G25420.1 // AT5G18600.1 // AT1G56650.1 // AT2G29…
GO:0050789	P	regulation of biological process	84	625	3697	37767	0.0022	0.04	// AT3G22961.1 // AT2G42540.2 // AT1G51220.1 // AT1G02340.1 // AT1G74840.1 // AT1G46768.1 // AT5G06800.1 // AT4G16920.1 // AT5G39690.1 // AT1G75410.2 // AT5G43540.1 // AT1G68050.1 // AT3G46810.1 // AT2G43220.1 // AT5G63470.2 // AT1G56170.2 // AT5G52260.1 // AT1G30650.1 // AT5G65080.1 // AT3G12977.1 // AT4G25480.1 // AT3G53200.1 // AT5G24520.3 // AT1G59530.1 // AT4G36450.1 // AT4G01580.1 // AT1G71…
GO:0006350	P	transcription	49	625	1923	37767	0.0024	0.043	// AT3G22961.1 // AT4G01580.1 // AT1G51220.1 // AT1G46768.1 // AT5G06800.1 // AT5G39690.1 // AT1G75410.2 // AT5G43540.1 // AT1G68050.1 // AT5G63470.2 // AT1G56170.2 // AT5G52260.1 // AT1G30650.1 // AT3G53200.1 // AT1G59530.1 // AT5G15830.1 // AT1G71030.1 // AT1G56650.1 // AT2G29060.1 // AT3G12820.1 // AT1G56160.1 // AT5G05410.2 // AT1G68520.1 // AT4G25480.1 // AT2G47890.1 // AT1G24230.1 // AT3G61…
GO:0010035	P	response to inorganic substance	12	625	279	37767	0.0032	0.057	// AT5G56550.1 // AT3G46130.2 // AT2G46800.2 // AT5G40645.1 // AT1G71030.1 // AT1G56650.1 // AT5G05410.2 // AT5G01600.1 // AT1G74840.1 // AT3G48360.1 // AT1G32450.1 // AT2G28190.1
GO:0010218	P	response to far red light	5	625	57	37767	0.0034	0.06	// AT2G05100.1 // AT5G38430.1 // AT5G38420.1 // AT1G19150.1 // AT3G27690.1
GO:0035195	P	gene silencing by miRNA	5	625	76	37767	0.01	0.18	// AT2G28056.1 // AT2G39175.1 // AT2G39885.1 // AT4G23713.1 // AT4G31877.1
GO:0031047	P	gene silencing by RNA	6	625	110	37767	0.012	0.2	// AT2G28056.1 // AT2G39885.1 // AT2G39175.1 // AT4G23713.1 // AT4G31877.1 // AT4G16280.1
GO:0006811	P	ion transport	14	625	427	37767	0.014	0.24	// AT2G25680.1 // AT4G27590.2 // AT2G46800.2 // AT4G08570.1 // AT1G29100.1 // AT4G19690.2 // AT5G45105.2 // AT1G51090.1 // AT1G01580.1 // AT1G80830.1 // AT5G01600.1 // AT3G02850.1 // AT1G32450.1 // AT1G22990.1
GO:0006812	P	cation transport	12	625	357	37767	0.019	0.31	// AT4G27590.2 // AT2G46800.2 // AT4G08570.1 // AT1G29100.1 // AT4G19690.2 // AT5G45105.2 // AT1G51090.1 // AT1G01580.1 // AT1G80830.1 // AT5G01600.1 // AT3G02850.1 // AT1G22990.1
GO:0006915	P	apoptosis	7	625	159	37767	0.019	0.31	// AT3G46710.1 // AT5G40060.1 // AT4G16920.1 // AT5G45490.2 // AT1G32540.1 // AT4G10780.1 // AT5G46260.1
GO:0009735	P	response to cytokinin stimulus	5	625	94	37767	0.023	0.37	// AT1G03850.2 // AT1G30260.1 // AT1G03850.1 // AT4G26150.1 // AT1G67710.1
GO:0006979	P	response to oxidative stress	11	625	332	37767	0.026	0.41	// AT5G56550.1 // AT3G20340.1 // AT5G59080.1 // AT3G10020.1 // AT1G56650.1 // AT1G50290.1 // AT5G05410.2 // AT1G73120.1 // AT5G01600.1 // AT2G28190.1 // AT5G15180.1
GO:0035194	P	posttranscriptional gene silencing by RNA	5	625	98	37767	0.027	0.41	// AT2G28056.1 // AT2G39175.1 // AT2G39885.1 // AT4G23713.1 // AT4G31877.1
GO:0016458	P	gene silencing	6	625	138	37767	0.031	0.47	// AT2G28056.1 // AT2G39885.1 // AT2G39175.1 // AT4G23713.1 // AT4G31877.1 // AT4G16280.1
GO:0016441	P	posttranscriptional gene silencing	5	625	109	37767	0.039	0.59	// AT2G28056.1 // AT2G39175.1 // AT2G39885.1 // AT4G23713.1 // AT4G31877.1
GO:0046148	P	pigment biosynthetic process	5	625	112	37767	0.043	0.63	// AT1G71030.1 // AT2G39175.1 // AT5G44190.1 // AT1G56650.1 // AT1G75040.1
GO:0009651	P	response to salt stress	11	625	366	37767	0.046	0.68	// AT2G04240.2 // AT3G46130.2 // AT3G05880.1 // AT1G56650.1 // AT2G47770.1 // AT1G50960.1 // AT1G71030.1 // AT1G74840.1 // AT4G40010.1 // AT5G52310.1 // AT3G61890.1
GO:0009791	P	post-embryonic development	18	625	705	37767	0.051	0.74	// AT3G63210.1 // AT2G21650.1 // AT2G28056.1 // AT3G61850.2 // AT3G57130.1 // AT2G35700.1 // AT1G56010.1 // AT1G68050.1 // AT5G44190.1 // AT5G01600.1 // AT1G65330.1 // AT4G25420.1 // AT2G40080.1 // AT5G65080.1 // AT2G39175.1 // AT4G16280.1 // AT1G80340.1 // AT2G15890.1
GO:0007242	P	intracellular signaling cascade	17	625	659	37767	0.053	0.75	// AT2G42540.2 // AT1G64480.1 // AT1G02340.1 // AT2G43220.1 // AT3G46800.1 // AT2G40080.1 // AT1G56650.1 // AT1G56010.1 // AT1G44050.1 // AT1G15550.1 // AT5G15960.1 // AT3G46810.1 // AT1G56160.1 // AT4G25420.1 // AT2G39175.1 // AT1G67710.1 // AT2G39885.1
GO:0009739	P	response to gibberellin stimulus	6	625	159	37767	0.054	0.75	// AT3G46130.2 // AT1G71030.1 // AT2G04240.2 // AT1G15550.1 // AT1G74840.1 // AT4G25420.1
GO:0016070	P	RNA metabolic process	36	625	1657	37767	0.064	0.88	// AT3G22961.1 // AT4G01580.1 // AT2G39885.1 // AT1G46768.1 // AT1G03506.1 // AT3G30210.1 // AT1G56160.1 // AT5G63470.2 // AT1G56170.2 // AT5G52260.1 // AT1G30650.1 // AT3G53200.1 // AT5G15830.1 // AT1G71030.1 // AT1G56650.1 // AT3G12820.1 // AT5G05410.2 // AT4G25480.1 // AT5G67190.1 // AT1G24230.1 // AT3G61890.1 // AT1G12630.1 // AT1G75490.1 // AT5G61590.1 // AT3G53310.1 // AT2G21650.1 // AT1G75…
GO:0048518	P	positive regulation of biological process	8	625	259	37767	0.072	0.99	// AT2G40080.1 // AT1G56160.1 // AT3G61890.1 // AT1G68050.1 // AT1G32540.1 // AT5G44190.1 // AT1G56170.2 // AT1G13710.1
GO:0048580	P	regulation of post-embryonic development	5	625	200	37767	0.24	1	// AT1G68050.1 // AT2G40080.1 // AT5G44190.1 // AT5G65080.1 // AT4G16280.1
GO:0007165	P	signal transduction	25	625	1228	37767	0.17	1	// AT2G42540.2 // AT1G56650.1 // AT1G02340.1 // AT3G46810.1 // AT1G64480.1 // AT1G56010.1 // AT4G25420.1 // AT5G46260.1 // AT2G43220.1 // AT4G36450.1 // AT2G40080.1 // AT1G15550.1 // AT5G15960.1 // AT1G44050.1 // AT2G39175.1 // AT2G31082.1 // AT2G31081.1 // AT3G46800.1 // AT1G06225.1 // AT4G16920.1 // AT1G56160.1 // AT3G25670.1 // AT2G31085.1 // AT1G67710.1 // AT2G39885.1
GO:0009755	P	hormone-mediated signaling pathway	7	625	321	37767	0.29	1	// AT2G39885.1 // AT1G56010.1 // AT1G15550.1 // AT1G56160.1 // AT2G39175.1 // AT4G25420.1 // AT1G67710.1
GO:0051716	P	cellular response to stimulus	18	625	840	37767	0.17	1	// AT5G54770.1 // AT2G39885.1 // AT1G02340.1 // AT1G78000.1 // AT2G19480.1 // AT1G56010.1 // AT2G40080.1 // AT1G56650.1 // AT2G15970.1 // AT1G15550.1 // AT1G56160.1 // AT5G15960.1 // AT2G42540.2 // AT2G39175.1 // AT4G25420.1 // AT1G29395.1 // AT2G28190.1 // AT1G67710.1
GO:0042440	P	pigment metabolic process	5	625	134	37767	0.077	1	// AT1G71030.1 // AT2G39175.1 // AT5G44190.1 // AT1G56650.1 // AT1G75040.1
GO:0000003	P	reproduction	16	625	1186	37767	0.83	1	// AT3G63210.1 // AT2G21650.1 // AT2G28056.1 // AT2G40080.1 // AT3G57130.1 // AT2G35700.1 // AT1G56010.1 // AT1G68050.1 // AT5G44190.1 // AT5G01600.1 // AT1G65330.1 // AT4G25420.1 // AT5G65080.1 // AT2G39175.1 // AT4G16280.1 // AT2G15890.1
GO:0009753	P	response to jasmonic acid stimulus	5	625	215	37767	0.29	1	// AT1G53940.1 // AT1G71030.1 // AT3G46130.2 // AT1G56650.1 // AT1G74840.1
GO:0010608	P	posttranscriptional regulation of gene expression	5	625	144	37767	0.097	1	// AT2G28056.1 // AT2G39175.1 // AT2G39885.1 // AT4G23713.1 // AT4G31877.1
GO:0009617	P	response to bacterium	6	625	247	37767	0.23	1	// AT1G53940.1 // AT2G39885.1 // AT1G56160.1 // AT1G01580.1 // AT4G19690.2 // AT5G01600.1
GO:0040029	P	regulation of gene expression, epigenetic	6	625	189	37767	0.1	1	// AT2G28056.1 // AT2G39885.1 // AT2G39175.1 // AT4G23713.1 // AT4G31877.1 // AT4G16280.1
GO:0048513	P	organ development	8	625	838	37767	0.97	1	// AT5G24520.3 // AT3G47500.1 // AT3G57130.1 // AT1G75410.2 // AT1G56010.1 // AT2G39175.1 // AT5G01600.1 // AT2G31081.1
GO:0016310	P	phosphorylation	14	625	1079	37767	0.85	1	// AT5G10530.1 // AT4G14480.1 // AT3G04530.1 // AT1G78290.2 // AT1G78290.3 // AT3G55550.1 // AT5G59270.1 // AT4G14780.1 // AT1G19390.1 // AT2G14510.1 // AT5G28080.2 // AT3G25840.1 // AT5G59260.1 // AT1G07550.1
GO:0033036	P	macromolecule localization	6	625	462	37767	0.78	1	// AT5G24520.3 // AT5G56100.1 // AT3G22142.1 // AT1G02620.1 // AT5G57180.2 // AT3G21260.3
GO:0010605	P	negative regulation of macromolecule metabolic process	6	625	219	37767	0.16	1	// AT2G28056.1 // AT2G39885.1 // AT2G39175.1 // AT4G23713.1 // AT4G31877.1 // AT4G16280.1
GO:0032787	P	monocarboxylic acid metabolic process	9	625	408	37767	0.24	1	// AT1G08550.2 // AT5G04950.1 // AT1G15550.1 // AT1G50960.1 // AT4G25420.1 // AT1G78440.1 // AT2G04240.2 // AT5G62790.1 // AT1G80340.1
GO:0034645	P	cellular macromolecule biosynthetic process	55	625	3661	37767	0.79	1	// AT3G22961.1 // AT4G01580.1 // AT1G51220.1 // AT1G46768.1 // AT5G06800.1 // AT5G24490.1 // AT5G39690.1 // AT1G75410.2 // AT5G43540.1 // AT1G68050.1 // AT5G63470.2 // AT1G56170.2 // AT5G52260.1 // AT1G30650.1 // AT2G33900.1 // AT3G53200.1 // AT5G18380.1 // AT4G30690.1 // AT5G15830.1 // AT1G71030.1 // AT1G56650.1 // AT2G29060.1 // AT3G12820.1 // AT1G56160.1 // AT5G05410.2 // AT1G68520.1 // AT4G25…
GO:0003006	P	reproductive developmental process	16	625	978	37767	0.55	1	// AT3G63210.1 // AT2G21650.1 // AT2G28056.1 // AT2G40080.1 // AT3G57130.1 // AT2G35700.1 // AT1G56010.1 // AT1G68050.1 // AT5G44190.1 // AT5G01600.1 // AT1G65330.1 // AT4G25420.1 // AT5G65080.1 // AT2G39175.1 // AT4G16280.1 // AT2G15890.1
GO:0010038	P	response to metal ion	7	625	238	37767	0.11	1	// AT5G56550.1 // AT3G46130.2 // AT1G71030.1 // AT2G46800.2 // AT5G01600.1 // AT1G74840.1 // AT2G28190.1
GO:0043436	P	oxoacid metabolic process	10	625	859	37767	0.9	1	// AT1G08550.2 // AT2G19900.1 // AT5G04950.1 // AT1G15550.1 // AT1G50960.1 // AT4G25420.1 // AT1G78440.1 // AT2G04240.2 // AT5G62790.1 // AT1G80340.1
GO:0051707	P	response to other organism	8	625	599	37767	0.77	1	// AT1G53940.1 // AT2G39885.1 // AT1G56160.1 // AT1G01580.1 // AT4G19690.2 // AT5G01600.1 // AT2G14560.1 // AT1G75040.1
GO:0051704	P	multi-organism process	9	625	776	37767	0.89	1	// AT2G19480.1 // AT2G39885.1 // AT1G56160.1 // AT1G01580.1 // AT1G53940.1 // AT4G19690.2 // AT5G01600.1 // AT2G14560.1 // AT1G75040.1
GO:0044248	P	cellular catabolic process	10	625	746	37767	0.79	1	// AT4G04620.1 // AT4G29640.1 // AT1G49860.1 // AT1G78360.1 // AT1G68050.1 // AT1G30110.1 // AT1G78440.1 // AT5G41700.3 // AT3G09790.1 // AT3G16390.1
GO:0009607	P	response to biotic stimulus	9	625	638	37767	0.73	1	// AT1G53940.1 // AT2G39885.1 // AT1G56160.1 // AT1G01580.1 // AT4G19690.2 // AT5G01600.1 // AT2G14560.1 // AT1G75040.1 // AT1G70880.1
GO:0006575	P	cellular amino acid derivative metabolic process	5	625	315	37767	0.6	1	// AT1G71030.1 // AT2G39175.1 // AT5G04950.1 // AT1G56650.1 // AT1G75040.1
GO:0009605	P	response to external stimulus	6	625	429	37767	0.71	1	// AT1G02340.1 // AT1G78000.1 // AT4G13300.1 // AT2G15970.1 // AT1G29395.1 // AT5G47240.1
GO:0044249	P	cellular biosynthetic process	71	625	4925	37767	0.9	1	// AT3G22961.1 // AT4G01580.1 // AT1G56650.1 // AT1G68010.1 // AT1G46768.1 // AT5G06800.1 // AT5G24490.1 // AT5G39690.1 // AT1G75410.2 // AT5G43540.1 // AT1G68050.1 // AT2G23800.1 // AT5G63470.2 // AT1G56170.2 // AT5G52260.1 // AT1G30650.1 // AT2G33900.1 // AT3G53200.1 // AT5G18380.1 // AT5G36870.1 // AT4G30690.1 // AT5G15830.1 // AT1G71030.1 // AT5G04950.1 // AT2G29060.1 // AT3G12820.1 // AT1G75…
GO:0019538	P	protein metabolic process	36	625	4009	37767	1	1	// AT3G55550.1 // AT1G78290.2 // AT1G78290.3 // AT1G68050.1 // AT3G09790.1 // AT2G33900.1 // AT5G59260.1 // AT1G73300.1 // AT4G16190.1 // AT5G18380.1 // AT5G05420.1 // AT5G41700.3 // AT3G25840.1 // AT4G11310.1 // AT4G14480.1 // AT3G51910.1 // AT4G30690.1 // AT5G24490.1 // AT3G62190.2 // AT3G45450.1 // AT1G07430.1 // AT4G14780.1 // AT1G19390.1 // AT3G12585.1 // AT3G12230.1 // AT5G59160.2 // AT4G08…
GO:0009793	P	embryonic development ending in seed dormancy	5	625	465	37767	0.88	1	// AT1G56010.1 // AT2G21650.1 // AT2G35700.1 // AT1G65330.1 // AT2G15890.1
GO:0048507	P	meristem development	5	625	158	37767	0.13	1	// AT3G47500.1 // AT3G57130.1 // AT1G56010.1 // AT1G75410.2 // AT2G31081.1
GO:0009909	P	regulation of flower development	5	625	141	37767	0.091	1	// AT1G68050.1 // AT2G40080.1 // AT5G44190.1 // AT5G65080.1 // AT4G16280.1
GO:0033554	P	cellular response to stress	7	625	399	37767	0.49	1	// AT5G54770.1 // AT1G78000.1 // AT2G19480.1 // AT1G56650.1 // AT2G15970.1 // AT1G29395.1 // AT2G28190.1
GO:0019438	P	aromatic compound biosynthetic process	5	625	237	37767	0.36	1	// AT1G71030.1 // AT2G39175.1 // AT5G54770.1 // AT1G56650.1 // AT1G75040.1
GO:0022607	P	cellular component assembly	5	625	265	37767	0.45	1	// AT2G19480.1 // AT4G37925.1 // AT1G25240.1 // AT5G13730.1 // AT2G28720.1
GO:0009892	P	negative regulation of metabolic process	6	625	236	37767	0.2	1	// AT2G28056.1 // AT2G39885.1 // AT2G39175.1 // AT4G23713.1 // AT4G31877.1 // AT4G16280.1
GO:0070887	P	cellular response to chemical stimulus	11	625	452	37767	0.14	1	// AT1G56650.1 // AT1G56010.1 // AT2G39885.1 // AT2G15970.1 // AT1G15550.1 // AT1G56160.1 // AT2G39175.1 // AT4G25420.1 // AT1G29395.1 // AT2G28190.1 // AT1G67710.1
GO:0042398	P	cellular amino acid derivative biosynthetic process	5	625	233	37767	0.35	1	// AT1G71030.1 // AT2G39175.1 // AT5G04950.1 // AT1G56650.1 // AT1G75040.1
GO:0008152	P	metabolic process	162	625	10614	37767	0.9	1	// AT4G32375.1 // AT5G04950.1 // AT1G68010.1 // AT5G06800.1 // AT2G19480.1 // AT1G72590.1 // AT1G68050.1 // AT1G30110.1 // AT3G26720.1 // AT5G59260.1 // AT1G19150.1 // AT3G53200.1 // AT2G29320.1 // AT3G01260.1 // AT4G29640.1 // AT5G05410.2 // AT3G50560.1 // AT5G01600.1 // AT1G29910.1 // AT5G41700.3 // AT5G67190.1 // AT4G25480.1 // AT1G75490.1 // AT4G15370.1 // AT2G34430.1 // AT2G21650.1 // AT5G10…
GO:0010629	P	negative regulation of gene expression	6	625	197	37767	0.12	1	// AT2G28056.1 // AT2G39885.1 // AT2G39175.1 // AT4G23713.1 // AT4G31877.1 // AT4G16280.1
GO:0006807	P	nitrogen compound metabolic process	59	625	3826	37767	0.73	1	// AT3G22961.1 // AT4G01580.1 // AT1G56650.1 // AT1G46768.1 // AT5G06800.1 // AT2G19480.1 // AT1G30650.1 // AT5G39690.1 // AT1G75410.2 // AT5G43540.1 // AT1G68050.1 // AT5G63470.2 // AT1G56170.2 // AT5G52260.1 // AT1G03506.1 // AT1G30110.1 // AT1G32450.1 // AT3G53200.1 // AT1G59530.1 // AT1G08550.2 // AT5G15830.1 // AT4G29640.1 // AT1G71030.1 // AT5G04950.1 // AT2G29060.1 // AT3G12820.1 // AT1G56…
GO:0043170	P	macromolecule metabolic process	95	625	7127	37767	0.99	1	// AT5G06800.1 // AT2G19480.1 // AT3G45450.1 // AT1G68050.1 // AT5G59260.1 // AT3G53200.1 // AT5G41700.3 // AT5G67190.1 // AT1G75490.1 // AT2G21650.1 // AT5G10570.1 // AT3G12230.1 // AT5G10530.1 // AT3G46130.2 // AT2G28056.1 // AT5G13730.1 // AT2G20880.1 // AT1G56160.1 // AT1G07550.1 // AT1G11530.1 // AT3G22961.1 // AT4G01580.1 // AT1G51220.1 // AT3G55550.1 // AT1G78290.2 // AT1G78290.3 // AT2G35…
GO:0044267	P	cellular protein metabolic process	29	625	3487	37767	1	1	// AT3G55550.1 // AT1G78290.2 // AT1G78290.3 // AT1G68050.1 // AT3G09790.1 // AT2G33900.1 // AT5G59260.1 // AT5G18380.1 // AT5G05420.1 // AT5G41700.3 // AT3G25840.1 // AT4G14480.1 // AT4G30690.1 // AT5G24490.1 // AT3G62190.2 // AT3G51910.1 // AT1G07430.1 // AT4G14780.1 // AT1G19390.1 // AT3G12585.1 // AT5G59160.2 // AT5G10530.1 // AT4G09350.1 // AT3G04530.1 // AT5G59270.1 // AT2G14510.1 // AT5G28…
GO:0044262	P	cellular carbohydrate metabolic process	7	625	417	37767	0.54	1	// AT3G01260.1 // AT5G36870.1 // AT5G62790.1 // AT3G01590.1 // AT3G26720.1 // AT3G16390.1 // AT1G60140.1
GO:0044260	P	cellular macromolecule metabolic process	82	625	6447	37767	1	1	// AT3G22961.1 // AT4G01580.1 // AT1G56650.1 // AT1G46768.1 // AT5G06800.1 // AT1G78290.2 // AT1G78290.3 // AT1G30650.1 // AT5G39690.1 // AT1G75410.2 // AT5G59160.2 // AT5G43540.1 // AT1G68050.1 // AT5G63470.2 // AT1G56170.2 // AT5G52260.1 // AT1G03506.1 // AT3G09790.1 // AT2G33900.1 // AT5G59260.1 // AT3G12977.1 // AT2G39885.1 // AT3G53200.1 // AT5G18380.1 // AT5G36870.1 // AT4G30690.1 // AT5G15…
GO:0046483	P	heterocycle metabolic process	6	625	460	37767	0.77	1	// AT5G54770.1 // AT1G08550.2 // AT4G29640.1 // AT5G04950.1 // AT5G44190.1 // AT1G30110.1
GO:0016043	P	cellular component organization	9	625	1179	37767	1	1	// AT4G37925.1 // AT1G25240.1 // AT1G32270.1 // AT2G19480.1 // AT5G13730.1 // AT5G44190.1 // AT2G28720.1 // AT4G25420.1 // AT3G47430.1
GO:0065003	P	macromolecular complex assembly	5	625	210	37767	0.27	1	// AT2G19480.1 // AT4G37925.1 // AT1G25240.1 // AT5G13730.1 // AT2G28720.1
GO:0065008	P	regulation of biological quality	14	625	665	37767	0.22	1	// AT5G11180.1 // AT1G62262.1 // AT4G19690.2 // AT5G18600.1 // AT2G46800.2 // AT1G01580.1 // AT1G28230.1 // AT1G80830.1 // AT3G09390.1 // AT3G62950.1 // AT4G25420.1 // AT5G01600.1 // AT1G62280.1 // AT2G24710.1
GO:0016265	P	death	8	625	286	37767	0.11	1	// AT3G46710.1 // AT5G40060.1 // AT4G16920.1 // AT5G45490.2 // AT1G32540.1 // AT3G45290.1 // AT4G10780.1 // AT5G46260.1
GO:0048316	P	seed development	6	625	530	37767	0.87	1	// AT3G63210.1 // AT2G21650.1 // AT1G56010.1 // AT2G35700.1 // AT1G65330.1 // AT2G15890.1
GO:0006629	P	lipid metabolic process	16	625	841	37767	0.32	1	// AT1G31550.2 // AT1G72590.1 // AT4G13300.1 // AT1G08550.2 // AT4G01130.1 // AT4G15370.1 // AT4G25420.1 // AT1G15550.1 // AT1G50960.1 // AT2G23800.1 // AT4G15340.1 // AT1G78440.1 // AT2G04240.2 // AT5G24220.1 // AT5G62790.1 // AT1G80340.1
GO:0050793	P	regulation of developmental process	8	625	377	37767	0.29	1	// AT3G47500.1 // AT2G40080.1 // AT1G75410.2 // AT1G68050.1 // AT5G44190.1 // AT5G65080.1 // AT4G16280.1 // AT2G31081.1
GO:0006810	P	transport	31	625	1846	37767	0.49	1	// AT1G47603.1 // AT1G32270.1 // AT4G19690.2 // AT5G47450.1 // AT1G32450.1 // AT1G22990.1 // AT4G08570.1 // AT5G57685.1 // AT3G21260.3 // AT5G01600.1 // AT2G37180.1 // AT4G27590.2 // AT4G17340.1 // AT1G29100.1 // AT1G30840.1 // AT5G57180.2 // AT1G80830.1 // AT2G37170.1 // AT1G02620.1 // AT1G51090.1 // AT1G28230.1 // AT2G25680.1 // AT1G25240.1 // AT5G45105.2 // AT2G33280.1 // AT3G22142.1 // AT2G46…
GO:0009888	P	tissue development	6	625	359	37767	0.55	1	// AT5G24520.3 // AT3G47500.1 // AT3G57130.1 // AT1G56010.1 // AT1G75410.2 // AT2G31081.1
GO:0006952	P	defense response	16	625	766	37767	0.21	1	// AT3G27831.1 // AT1G53940.1 // AT3G46710.1 // AT5G45080.1 // AT4G16920.1 // AT1G56160.1 // AT2G02120.1 // AT1G12290.2 // AT2G14560.1 // AT3G45290.1 // AT3G45860.1 // AT3G63360.1 // AT4G10780.1 // AT1G75040.1 // AT1G70880.1 // AT5G46260.1
GO:0012501	P	programmed cell death	7	625	244	37767	0.12	1	// AT3G46710.1 // AT5G40060.1 // AT4G16920.1 // AT5G45490.2 // AT1G32540.1 // AT4G10780.1 // AT5G46260.1
GO:0043412	P	macromolecule modification	19	625	1636	37767	0.96	1	// AT5G10530.1 // AT4G14480.1 // AT5G59260.1 // AT3G04530.1 // AT1G78290.2 // AT1G78290.3 // AT3G55550.1 // AT5G59270.1 // AT1G07430.1 // AT4G14780.1 // AT1G19390.1 // AT5G28080.2 // AT2G14510.1 // AT1G03506.1 // AT3G09790.1 // AT3G25840.1 // AT5G59160.2 // AT1G07550.1 // AT1G11530.1
GO:0051239	P	regulation of multicellular organismal process	8	625	277	37767	0.096	1	// AT3G47500.1 // AT2G40080.1 // AT1G75410.2 // AT1G68050.1 // AT5G44190.1 // AT5G65080.1 // AT4G16280.1 // AT2G31081.1
GO:0009751	P	response to salicylic acid stimulus	5	625	200	37767	0.24	1	// AT1G53940.1 // AT1G71030.1 // AT3G46130.2 // AT2G14560.1 // AT1G74840.1
GO:0051234	P	establishment of localization	31	625	1851	37767	0.5	1	// AT1G47603.1 // AT1G32270.1 // AT4G19690.2 // AT5G47450.1 // AT1G32450.1 // AT1G22990.1 // AT4G08570.1 // AT5G57685.1 // AT3G21260.3 // AT5G01600.1 // AT2G37180.1 // AT4G27590.2 // AT4G17340.1 // AT1G29100.1 // AT1G30840.1 // AT5G57180.2 // AT1G80830.1 // AT2G37170.1 // AT1G02620.1 // AT1G51090.1 // AT1G28230.1 // AT2G25680.1 // AT1G25240.1 // AT5G45105.2 // AT2G33280.1 // AT3G22142.1 // AT2G46…
GO:0010154	P	fruit development	7	625	557	37767	0.81	1	// AT3G63210.1 // AT2G21650.1 // AT2G35700.1 // AT1G56010.1 // AT2G39175.1 // AT1G65330.1 // AT2G15890.1
GO:0006519	P	cellular amino acid and derivative metabolic process	5	625	682	37767	0.99	1	// AT1G71030.1 // AT2G39175.1 // AT5G04950.1 // AT1G56650.1 // AT1G75040.1
GO:0009790	P	embryonic development	6	625	535	37767	0.88	1	// AT2G21650.1 // AT1G56010.1 // AT2G35700.1 // AT1G65330.1 // AT4G16280.1 // AT2G15890.1
GO:0034641	P	cellular nitrogen compound metabolic process	6	625	506	37767	0.84	1	// AT5G54770.1 // AT4G29640.1 // AT5G04950.1 // AT5G44190.1 // AT1G30110.1 // AT3G16390.1
GO:0006139	P	nucleobase, nucleoside, nucleotide and nucleic acid metabolic process	54	625	3198	37767	0.46	1	// AT3G22961.1 // AT4G01580.1 // AT1G51220.1 // AT1G46768.1 // AT5G06800.1 // AT2G19480.1 // AT1G03506.1 // AT5G39690.1 // AT1G75410.2 // AT5G43540.1 // AT1G68050.1 // AT5G63470.2 // AT1G56170.2 // AT5G52260.1 // AT1G30650.1 // AT1G30110.1 // AT3G53200.1 // AT1G59530.1 // AT5G15830.1 // AT4G29640.1 // AT1G71030.1 // AT1G56650.1 // AT2G29060.1 // AT3G12820.1 // AT1G56160.1 // AT5G05410.2 // AT1G68…
GO:0006508	P	proteolysis	9	625	810	37767	0.92	1	// AT1G73300.1 // AT4G16190.1 // AT1G68050.1 // AT3G49340.1 // AT5G41700.3 // AT3G09790.1 // AT3G12230.1 // AT4G11310.1 // AT4G08340.1
GO:0032502	P	developmental process	27	625	2304	37767	0.98	1	// AT3G61850.2 // AT3G57130.1 // AT1G75410.2 // AT1G63180.1 // AT1G68050.1 // AT2G15890.1 // AT3G63210.1 // AT5G24520.3 // AT1G56010.1 // AT5G01600.1 // AT1G65330.1 // AT4G25420.1 // AT3G48360.1 // AT4G16750.1 // AT2G40080.1 // AT2G21650.1 // AT5G44190.1 // AT5G65080.1 // AT1G80340.1 // AT3G29035.1 // AT3G47500.1 // AT3G15510.1 // AT2G28056.1 // AT2G35700.1 // AT2G39175.1 // AT4G16280.1 // AT2G31…
GO:0032501	P	multicellular organismal process	27	625	2094	37767	0.93	1	// AT3G61850.2 // AT3G57130.1 // AT1G75410.2 // AT1G63180.1 // AT1G68050.1 // AT2G15890.1 // AT3G63210.1 // AT5G24520.3 // AT1G56010.1 // AT5G01600.1 // AT1G65330.1 // AT4G25420.1 // AT3G48360.1 // AT4G16750.1 // AT2G40080.1 // AT2G21650.1 // AT5G44190.1 // AT5G65080.1 // AT1G80340.1 // AT3G29035.1 // AT3G47500.1 // AT3G15510.1 // AT2G28056.1 // AT2G35700.1 // AT2G39175.1 // AT4G16280.1 // AT2G31…
GO:0048608	P	reproductive structure development	16	625	978	37767	0.55	1	// AT3G63210.1 // AT2G21650.1 // AT2G28056.1 // AT2G40080.1 // AT3G57130.1 // AT2G35700.1 // AT1G56010.1 // AT1G68050.1 // AT5G44190.1 // AT5G01600.1 // AT1G65330.1 // AT4G25420.1 // AT5G65080.1 // AT2G39175.1 // AT4G16280.1 // AT2G15890.1
GO:0044238	P	primary metabolic process	122	625	8995	37767	1	1	// AT4G32375.1 // AT5G04950.1 // AT5G06800.1 // AT2G19480.1 // AT3G45450.1 // AT1G72590.1 // AT1G68050.1 // AT1G30110.1 // AT3G26720.1 // AT5G59260.1 // AT3G53200.1 // AT3G01260.1 // AT4G29640.1 // AT3G01590.1 // AT5G41700.3 // AT5G67190.1 // AT1G75490.1 // AT4G15370.1 // AT2G21650.1 // AT5G10570.1 // AT3G12230.1 // AT5G10530.1 // AT3G46130.2 // AT4G01130.1 // AT1G15380.1 // AT5G13730.1 // AT2G20…
GO:0043687	P	post-translational protein modification	17	625	1248	37767	0.82	1	// AT5G10530.1 // AT4G14480.1 // AT5G59260.1 // AT3G04530.1 // AT1G78290.2 // AT1G78290.3 // AT3G55550.1 // AT5G59270.1 // AT1G07430.1 // AT4G14780.1 // AT1G19390.1 // AT2G14510.1 // AT5G28080.2 // AT3G25840.1 // AT5G59160.2 // AT1G07550.1 // AT1G11530.1
GO:0009987	P	cellular process	171	625	11684	37767	0.98	1	// AT2G42540.2 // AT5G04950.1 // AT1G68010.1 // AT5G11180.1 // AT5G06800.1 // AT2G19480.1 // AT2G15970.1 // AT1G56010.1 // AT1G68050.1 // AT3G46810.1 // AT1G30110.1 // AT3G26720.1 // AT5G59260.1 // AT1G19150.1 // AT4G25480.1 // AT3G53200.1 // AT3G01260.1 // AT4G29640.1 // AT5G18600.1 // AT1G32540.1 // AT5G01600.1 // AT3G62950.1 // AT1G29910.1 // AT5G41700.3 // AT5G67190.1 // AT3G47430.1 // AT2G43…
GO:0006725	P	cellular aromatic compound metabolic process	5	625	399	37767	0.79	1	// AT1G71030.1 // AT2G39175.1 // AT5G54770.1 // AT1G56650.1 // AT1G75040.1
GO:0032870	P	cellular response to hormone stimulus	7	625	321	37767	0.29	1	// AT2G39885.1 // AT1G56010.1 // AT1G15550.1 // AT1G56160.1 // AT2G39175.1 // AT4G25420.1 // AT1G67710.1
GO:0048519	P	negative regulation of biological process	8	625	442	37767	0.45	1	// AT2G28056.1 // AT2G39885.1 // AT5G44190.1 // AT4G23713.1 // AT4G31877.1 // AT5G65080.1 // AT2G39175.1 // AT4G16280.1
GO:0044255	P	cellular lipid metabolic process	12	625	618	37767	0.33	1	// AT4G13300.1 // AT1G08550.2 // AT4G15370.1 // AT4G25420.1 // AT1G15550.1 // AT1G50960.1 // AT2G23800.1 // AT4G15340.1 // AT1G78440.1 // AT2G04240.2 // AT5G62790.1 // AT1G80340.1
GO:0042180	P	cellular ketone metabolic process	10	625	882	37767	0.92	1	// AT1G08550.2 // AT2G19900.1 // AT5G04950.1 // AT1G15550.1 // AT1G50960.1 // AT4G25420.1 // AT1G78440.1 // AT2G04240.2 // AT5G62790.1 // AT1G80340.1
GO:0006082	P	organic acid metabolic process	10	625	860	37767	0.9	1	// AT1G08550.2 // AT2G19900.1 // AT5G04950.1 // AT1G15550.1 // AT1G50960.1 // AT4G25420.1 // AT1G78440.1 // AT2G04240.2 // AT5G62790.1 // AT1G80340.1
GO:0009723	P	response to ethylene stimulus	5	625	199	37767	0.24	1	// AT1G53940.1 // AT1G71030.1 // AT3G46130.2 // AT1G56160.1 // AT1G74840.1
GO:0048731	P	system development	8	625	839	37767	0.97	1	// AT5G24520.3 // AT3G47500.1 // AT3G57130.1 // AT1G75410.2 // AT1G56010.1 // AT2G39175.1 // AT5G01600.1 // AT2G31081.1
GO:0043933	P	macromolecular complex subunit organization	5	625	235	37767	0.35	1	// AT2G19480.1 // AT4G37925.1 // AT1G25240.1 // AT5G13730.1 // AT2G28720.1
GO:0019752	P	carboxylic acid metabolic process	10	625	859	37767	0.9	1	// AT1G08550.2 // AT2G19900.1 // AT5G04950.1 // AT1G15550.1 // AT1G50960.1 // AT4G25420.1 // AT1G78440.1 // AT2G04240.2 // AT5G62790.1 // AT1G80340.1
GO:0008219	P	cell death	8	625	286	37767	0.11	1	// AT3G46710.1 // AT5G40060.1 // AT4G16920.1 // AT5G45490.2 // AT1G32540.1 // AT3G45290.1 // AT4G10780.1 // AT5G46260.1
GO:0007275	P	multicellular organismal development	27	625	2020	37767	0.89	1	// AT3G61850.2 // AT3G57130.1 // AT1G75410.2 // AT1G63180.1 // AT1G68050.1 // AT2G15890.1 // AT3G63210.1 // AT5G24520.3 // AT1G56010.1 // AT5G01600.1 // AT1G65330.1 // AT4G25420.1 // AT3G48360.1 // AT4G16750.1 // AT2G40080.1 // AT2G21650.1 // AT5G44190.1 // AT5G65080.1 // AT1G80340.1 // AT3G29035.1 // AT3G47500.1 // AT3G15510.1 // AT2G28056.1 // AT2G35700.1 // AT2G39175.1 // AT4G16280.1 // AT2G31…
GO:0009733	P	response to auxin stimulus	8	625	360	37767	0.25	1	// AT2G45210.1 // AT2G39885.1 // AT5G03310.1 // AT3G51200.1 // AT1G56010.1 // AT2G39175.1 // AT1G74840.1 // AT3G48360.1
GO:0010467	P	gene expression	60	625	3962	37767	0.78	1	// AT3G22961.1 // AT4G01580.1 // AT1G51220.1 // AT1G74840.1 // AT1G46768.1 // AT5G06800.1 // AT5G24490.1 // AT1G30650.1 // AT5G39690.1 // AT1G75410.2 // AT5G43540.1 // AT1G68050.1 // AT5G63470.2 // AT1G56170.2 // AT5G52260.1 // AT1G03506.1 // AT2G33900.1 // AT3G53200.1 // AT5G18380.1 // AT4G30690.1 // AT5G15830.1 // AT1G71030.1 // AT1G56650.1 // AT2G29060.1 // AT3G12820.1 // AT1G56160.1 // AT5G05…
GO:0009908	P	flower development	9	625	377	37767	0.18	1	// AT2G40080.1 // AT3G57130.1 // AT1G68050.1 // AT5G44190.1 // AT5G01600.1 // AT4G25420.1 // AT5G65080.1 // AT2G39175.1 // AT4G16280.1
GO:0006468	P	protein amino acid phosphorylation	14	625	946	37767	0.7	1	// AT5G10530.1 // AT4G14480.1 // AT3G04530.1 // AT1G78290.2 // AT1G78290.3 // AT3G55550.1 // AT5G59270.1 // AT4G14780.1 // AT1G19390.1 // AT2G14510.1 // AT5G28080.2 // AT3G25840.1 // AT5G59260.1 // AT1G07550.1
GO:0006464	P	protein modification process	18	625	1474	37767	0.93	1	// AT5G10530.1 // AT4G14480.1 // AT5G59260.1 // AT3G04530.1 // AT1G78290.2 // AT1G78290.3 // AT3G55550.1 // AT5G59270.1 // AT1G07430.1 // AT4G14780.1 // AT1G19390.1 // AT5G28080.2 // AT2G14510.1 // AT3G09790.1 // AT3G25840.1 // AT5G59160.2 // AT1G07550.1 // AT1G11530.1
GO:0022414	P	reproductive process	16	625	1161	37767	0.8	1	// AT3G63210.1 // AT2G21650.1 // AT2G28056.1 // AT2G40080.1 // AT3G57130.1 // AT2G35700.1 // AT1G56010.1 // AT1G68050.1 // AT5G44190.1 // AT5G01600.1 // AT1G65330.1 // AT4G25420.1 // AT5G65080.1 // AT2G39175.1 // AT4G16280.1 // AT2G15890.1
GO:0009058	P	biosynthetic process	74	625	5118	37767	0.9	1	// AT3G22961.1 // AT4G01580.1 // AT1G56650.1 // AT1G68010.1 // AT1G46768.1 // AT5G06800.1 // AT5G24490.1 // AT5G39690.1 // AT1G75410.2 // AT5G43540.1 // AT1G68050.1 // AT2G23800.1 // AT5G63470.2 // AT1G56170.2 // AT5G52260.1 // AT1G30650.1 // AT2G33900.1 // AT1G09350.1 // AT3G53200.1 // AT5G18380.1 // AT5G36870.1 // AT4G30690.1 // AT5G15830.1 // AT1G71030.1 // AT5G04950.1 // AT2G29060.1 // AT3G12…
GO:0009059	P	macromolecule biosynthetic process	56	625	3685	37767	0.77	1	// AT3G22961.1 // AT4G01580.1 // AT1G51220.1 // AT1G46768.1 // AT5G06800.1 // AT5G24490.1 // AT5G39690.1 // AT1G75410.2 // AT5G43540.1 // AT1G68050.1 // AT5G63470.2 // AT1G56170.2 // AT5G52260.1 // AT1G30650.1 // AT2G33900.1 // AT2G32540.1 // AT3G53200.1 // AT5G18380.1 // AT4G30690.1 // AT5G15830.1 // AT1G71030.1 // AT1G56650.1 // AT2G29060.1 // AT3G12820.1 // AT1G56160.1 // AT5G05410.2 // AT1G68…
GO:0009056	P	catabolic process	11	625	1307	37767	1	1	// AT4G04620.1 // AT4G29640.1 // AT1G49860.1 // AT5G41700.3 // AT1G78360.1 // AT1G68050.1 // AT1G30110.1 // AT1G78440.1 // AT4G25433.1 // AT3G09790.1 // AT3G16390.1
GO:0051179	P	localization	33	625	1922	37767	0.44	1	// AT1G47603.1 // AT1G32270.1 // AT5G56100.1 // AT4G19690.2 // AT5G47450.1 // AT1G32450.1 // AT1G22990.1 // AT5G24520.3 // AT4G08570.1 // AT5G57685.1 // AT3G21260.3 // AT5G01600.1 // AT2G37180.1 // AT4G27590.2 // AT4G17340.1 // AT1G29100.1 // AT1G30840.1 // AT5G57180.2 // AT1G80830.1 // AT2G37170.1 // AT1G02620.1 // AT1G51090.1 // AT1G28230.1 // AT2G25680.1 // AT1G25240.1 // AT5G45105.2 // AT2G33…
GO:0008610	P	lipid biosynthetic process	9	625	439	37767	0.31	1	// AT4G15370.1 // AT4G13300.1 // AT1G15550.1 // AT1G50960.1 // AT2G23800.1 // AT4G15340.1 // AT4G25420.1 // AT5G62790.1 // AT1G80340.1
GO:0006996	P	organelle organization	5	625	640	37767	0.98	1	// AT2G19480.1 // AT1G25240.1 // AT5G44190.1 // AT2G28720.1 // AT3G47430.1
GO:0005975	P	carbohydrate metabolic process	15	625	866	37767	0.47	1	// AT4G32375.1 // AT3G01260.1 // AT2G28420.1 // AT3G16390.1 // AT5G36870.1 // AT5G62790.1 // AT1G65570.1 // AT2G32540.1 // AT3G01590.1 // AT1G70820.1 // AT4G19820.1 // AT1G60140.1 // AT1G15380.1 // AT3G26720.1 // AT1G09350.1
GO:0009743	P	response to carbohydrate stimulus	7	625	240	37767	0.11	1	// AT3G53200.1 // AT4G37220.1 // AT1G75490.1 // AT1G56650.1 // AT2G39175.1 // AT2G04240.2 // AT3G48360.1
GO:0048856	P	anatomical structure development	20	625	1726	37767	0.96	1	// AT3G63210.1 // AT2G21650.1 // AT3G47500.1 // AT2G28056.1 // AT2G40080.1 // AT3G57130.1 // AT1G56010.1 // AT2G35700.1 // AT1G75410.2 // AT1G68050.1 // AT5G44190.1 // AT5G01600.1 // AT5G24520.3 // AT1G65330.1 // AT4G25420.1 // AT5G65080.1 // AT2G39175.1 // AT2G15890.1 // AT4G16280.1 // AT2G31081.1
GO:0044237	P	cellular metabolic process	120	625	8722	37767	0.99	1	// AT5G04950.1 // AT1G68010.1 // AT5G06800.1 // AT2G19480.1 // AT1G68050.1 // AT1G30110.1 // AT3G26720.1 // AT5G59260.1 // AT1G19150.1 // AT3G53200.1 // AT3G01260.1 // AT4G29640.1 // AT5G01600.1 // AT1G29910.1 // AT5G41700.3 // AT5G67190.1 // AT1G75490.1 // AT4G15370.1 // AT2G34430.1 // AT2G21650.1 // AT5G10570.1 // AT5G10530.1 // AT3G46130.2 // AT3G01590.1 // AT5G13730.1 // AT2G20880.1 // AT1G56…
GO:0006066	P	alcohol metabolic process	5	625	270	37767	0.46	1	// AT3G26720.1 // AT4G13300.1 // AT3G01260.1 // AT5G62790.1 // AT3G01590.1
GO:0006796	P	phosphate metabolic process	16	625	1178	37767	0.82	1	// AT5G10530.1 // AT4G14480.1 // AT5G59260.1 // AT3G04530.1 // AT1G78290.2 // AT1G78290.3 // AT3G55550.1 // AT5G59270.1 // AT1G07430.1 // AT4G14780.1 // AT1G19390.1 // AT2G14510.1 // AT5G28080.2 // AT3G25840.1 // AT5G59160.2 // AT1G07550.1
GO:0044085	P	cellular component biogenesis	7	625	571	37767	0.83	1	// AT4G37925.1 // AT1G25240.1 // AT2G19480.1 // AT5G13730.1 // AT2G35700.1 // AT2G28720.1 // AT1G03506.1
GO:0006793	P	phosphorus metabolic process	16	625	1179	37767	0.82	1	// AT5G10530.1 // AT4G14480.1 // AT5G59260.1 // AT3G04530.1 // AT1G78290.2 // AT1G78290.3 // AT3G55550.1 // AT5G59270.1 // AT1G07430.1 // AT4G14780.1 // AT1G19390.1 // AT2G14510.1 // AT5G28080.2 // AT3G25840.1 // AT5G59160.2 // AT1G07550.1
GO:0006412	P	translation	5	625	1445	37767	1	1	// AT3G12585.1 // AT2G33900.1 // AT5G18380.1 // AT5G24490.1 // AT4G30690.1
GO:0048522	P	positive regulation of cellular process	5	625	163	37767	0.14	1	// AT3G61890.1 // AT5G44190.1 // AT1G13710.1 // AT1G32540.1 // AT1G56170.2
GO:0016168	F	chlorophyll binding	7	625	38	37767	7.8e-06	0.0021	// AT2G05100.1 // AT2G34430.1 // AT3G27690.1 // AT1G29910.1 // AT2G05070.1 // AT1G19150.1 // AT1G44575.2
GO:0019825	F	oxygen binding	16	625	255	37767	1.1e-05	0.0021	// AT5G14400.1 // AT4G31940.1 // AT5G25140.1 // AT1G01190.1 // AT5G25120.1 // AT5G25130.1 // AT3G10570.1 // AT4G12310.1 // AT3G26150.1 // AT2G42850.1 // AT4G12330.1 // AT3G44970.1 // AT2G46660.1 // AT4G13310.1 // AT1G13710.1 // AT2G45550.1
GO:0016706	F	oxidoreductase activity, acting on paired donors, with incorporation or reduction of molecular oxygen, 2-oxoglutarate as one donor, and incorporation of one atom each of oxygen into both donors	9	625	95	37767	5.3e-05	0.0066	// AT3G12900.1 // AT3G46490.1 // AT2G36690.1 // AT1G15550.1 // AT1G50960.1 // AT1G78440.1 // AT4G25420.1 // AT3G46480.1 // AT1G80340.1
GO:0003700	F	transcription factor activity	60	625	2173	37767	0.00011	0.01	// AT4G01580.1 // AT1G51220.1 // AT1G02340.1 // AT1G74840.1 // AT1G46768.1 // AT5G06800.1 // AT3G61850.2 // AT5G39690.1 // AT1G75410.2 // AT5G43540.1 // AT5G63470.2 // AT1G56170.2 // AT5G52260.1 // AT1G30650.1 // AT2G04038.1 // AT5G43840.1 // AT3G53200.1 // AT1G59530.1 // AT4G26150.1 // AT5G15830.1 // AT1G71030.1 // AT1G56650.1 // AT2G29060.1 // AT3G51910.1 // AT1G56160.1 // AT5G05410.2 // AT1G68…
GO:0046906	F	tetrapyrrole binding	9	625	136	37767	0.00065	0.04	// AT5G15180.1 // AT2G05100.1 // AT2G34430.1 // AT3G27690.1 // AT3G44970.1 // AT1G29910.1 // AT2G05070.1 // AT1G19150.1 // AT1G44575.2
GO:0030528	F	transcription regulator activity	62	625	2417	37767	0.00055	0.04	// AT4G01580.1 // AT1G51220.1 // AT1G02340.1 // AT1G74840.1 // AT1G46768.1 // AT5G06800.1 // AT3G61850.2 // AT5G39690.1 // AT1G75410.2 // AT5G43540.1 // AT5G63470.2 // AT1G56170.2 // AT5G52260.1 // AT1G30650.1 // AT2G04038.1 // AT5G43840.1 // AT3G53200.1 // AT1G59530.1 // AT4G26150.1 // AT5G15830.1 // AT1G71030.1 // AT4G16750.1 // AT1G56650.1 // AT2G29060.1 // AT3G51910.1 // AT1G56160.1 // AT5G05…
GO:0015103	F	inorganic anion transmembrane transporter activity	6	625	79	37767	0.0027	0.14	// AT2G25680.1 // AT1G78000.1 // AT1G80830.1 // AT2G46800.2 // AT1G32450.1 // AT1G77990.1
GO:0022803	F	passive transmembrane transporter activity	8	625	152	37767	0.0049	0.18	// AT4G17340.1 // AT5G11180.1 // AT5G47450.1 // AT2G37170.1 // AT5G46370.1 // AT3G02850.1 // AT2G24710.1 // AT2G37180.1
GO:0022838	F	substrate-specific channel activity	8	625	151	37767	0.0047	0.18	// AT4G17340.1 // AT5G11180.1 // AT5G47450.1 // AT2G37170.1 // AT5G46370.1 // AT3G02850.1 // AT2G24710.1 // AT2G37180.1
GO:0015267	F	channel activity	8	625	152	37767	0.0049	0.18	// AT4G17340.1 // AT5G11180.1 // AT5G47450.1 // AT2G37170.1 // AT5G46370.1 // AT3G02850.1 // AT2G24710.1 // AT2G37180.1
GO:0003677	F	DNA binding	66	625	2892	37767	0.0059	0.2	// AT4G01580.1 // AT1G51220.1 // AT1G02340.1 // AT1G74840.1 // AT1G46768.1 // AT5G06800.1 // AT2G19480.1 // AT3G61850.2 // AT5G39690.1 // AT1G75410.2 // AT5G43540.1 // AT5G63470.2 // AT1G56170.2 // AT2G36320.1 // AT1G30650.1 // AT2G04038.1 // AT5G43840.1 // AT3G53200.1 // AT5G24520.3 // AT1G59530.1 // AT4G26150.1 // AT5G15830.1 // AT1G71030.1 // AT1G56650.1 // AT2G29060.1 // AT3G51910.1 // AT1G56…
GO:0016705	F	oxidoreductase activity, acting on paired donors, with incorporation or reduction of molecular oxygen	9	625	198	37767	0.0072	0.22	// AT3G12900.1 // AT3G46490.1 // AT2G36690.1 // AT1G15550.1 // AT1G50960.1 // AT1G78440.1 // AT4G25420.1 // AT3G46480.1 // AT1G80340.1
GO:0008509	F	anion transmembrane transporter activity	6	625	120	37767	0.017	0.5	// AT2G25680.1 // AT1G78000.1 // AT1G80830.1 // AT2G46800.2 // AT1G32450.1 // AT1G77990.1
GO:0046872	F	metal ion binding	44	625	1997	37767	0.036	0.97	// AT5G10970.1 // AT5G15180.1 // AT1G70080.1 // AT1G72200.1 // AT3G46810.1 // AT3G01440.1 // AT5G46370.1 // AT2G36320.1 // AT4G10150.1 // AT3G26720.1 // AT5G41440.1 // AT1G22990.1 // AT5G47610.1 // AT4G08570.1 // AT3G46490.1 // AT4G29640.1 // AT1G64480.1 // AT4G40070.1 // AT1G77800.1 // AT1G68520.1 // AT3G14490.1 // AT2G04240.2 // AT2G47890.1 // AT5G01600.1 // AT3G46480.1 // AT3G29110.1 // AT1G26…
GO:0042578	F	phosphoric ester hydrolase activity	5	625	481	37767	0.9	1	// AT2G01900.1 // AT1G60140.1 // AT5G59160.2 // AT3G23360.1 // AT1G07430.1
GO:0000166	F	nucleotide binding	26	625	2267	37767	0.98	1	// AT1G78290.2 // AT1G78290.3 // AT5G40060.1 // AT2G34315.1 // AT2G45630.2 // AT5G59260.1 // AT1G22740.1 // AT4G32990.1 // AT5G10940.1 // AT4G10780.1 // AT5G46260.1 // AT2G42170.1 // AT4G14480.1 // AT1G02620.1 // AT3G46710.1 // AT3G45450.1 // AT5G24520.3 // AT5G45490.2 // AT1G12290.2 // AT2G05160.1 // AT3G25840.1 // AT4G16920.1 // AT1G78260.2 // AT4G24860.1 // AT3G02850.1 // AT3G09160.1
GO:0022857	F	transmembrane transporter activity	23	625	1128	37767	0.18	1	// AT1G47603.1 // AT5G11180.1 // AT4G19690.2 // AT5G47450.1 // AT5G46370.1 // AT1G32450.1 // AT2G24710.1 // AT1G78000.1 // AT2G37180.1 // AT4G30120.1 // AT4G17340.1 // AT1G30840.1 // AT1G80830.1 // AT2G37170.1 // AT3G28360.1 // AT1G28230.1 // AT1G77990.1 // AT2G25680.1 // AT5G45105.2 // AT2G46800.2 // AT5G38820.1 // AT3G02850.1 // AT3G09330.1
GO:0016746	F	transferase activity, transferring acyl groups	5	625	324	37767	0.62	1	// AT3G29635.1 // AT3G50290.1 // AT5G39080.1 // AT5G47950.1 // AT5G55370.1
GO:0016747	F	transferase activity, transferring acyl groups other than amino-acyl groups	5	625	290	37767	0.53	1	// AT3G29635.1 // AT3G50290.1 // AT5G39080.1 // AT5G47950.1 // AT5G55370.1
GO:0046873	F	metal ion transmembrane transporter activity	5	625	168	37767	0.15	1	// AT4G19690.2 // AT1G80830.1 // AT2G46800.2 // AT5G46370.1 // AT3G02850.1
GO:0004672	F	protein kinase activity	11	625	953	37767	0.92	1	// AT1G08650.1 // AT4G14480.1 // AT4G36450.1 // AT3G04530.1 // AT1G78290.2 // AT1G78290.3 // AT5G45820.1 // AT4G14780.1 // AT5G28080.2 // AT3G25840.1 // AT5G59260.1
GO:0016818	F	hydrolase activity, acting on acid anhydrides, in phosphorus-containing anhydrides	10	625	837	37767	0.88	1	// AT4G30120.1 // AT4G16920.1 // AT5G40060.1 // AT3G28360.1 // AT4G24860.1 // AT5G20470.1 // AT1G75460.1 // AT1G30110.1 // AT4G10780.1 // AT5G46260.1
GO:0004091	F	carboxylesterase activity	8	625	378	37767	0.29	1	// AT5G62360.1 // AT1G31550.2 // AT4G01130.1 // AT1G53940.1 // AT2G26450.1 // AT1G62770.1 // AT5G62350.1 // AT5G24220.1
GO:0030554	F	adenyl nucleotide binding	15	625	1465	37767	0.98	1	// AT2G42170.1 // AT4G14480.1 // AT5G40060.1 // AT4G24860.1 // AT1G78290.2 // AT1G78290.3 // AT3G45450.1 // AT4G16920.1 // AT5G45490.2 // AT1G12290.2 // AT3G46710.1 // AT4G10780.1 // AT5G59260.1 // AT3G25840.1 // AT5G46260.1
GO:0016563	F	transcription activator activity	6	625	177	37767	0.08	1	// AT1G12630.1 // AT5G05410.2 // AT4G25480.1 // AT3G61890.1 // AT4G25490.1 // AT1G56170.2
GO:0004553	F	hydrolase activity, hydrolyzing O-glycosyl compounds	6	625	476	37767	0.8	1	// AT4G32375.1 // AT4G19820.1 // AT3G43860.1 // AT5G61250.2 // AT1G65570.1 // AT3G26720.1
GO:0008270	F	zinc ion binding	25	625	1299	37767	0.25	1	// AT3G46810.1 // AT2G36320.1 // AT4G10150.1 // AT3G26720.1 // AT5G41440.1 // AT5G47610.1 // AT4G29640.1 // AT4G40070.1 // AT1G77800.1 // AT1G68520.1 // AT2G04240.2 // AT2G47890.1 // AT5G10970.1 // AT1G26800.1 // AT1G72200.1 // AT2G43220.1 // AT1G35630.1 // AT2G05160.1 // AT3G46800.1 // AT1G51220.1 // AT5G43540.1 // AT4G17680.2 // AT1G35625.1 // AT5G01880.1 // AT1G22500.1
GO:0016817	F	hydrolase activity, acting on acid anhydrides	10	625	839	37767	0.89	1	// AT4G30120.1 // AT4G16920.1 // AT5G40060.1 // AT3G28360.1 // AT4G24860.1 // AT5G20470.1 // AT1G75460.1 // AT1G30110.1 // AT4G10780.1 // AT5G46260.1
GO:0005488	F	binding	202	625	11258	37767	0.095	1	// AT3G13550.2 // AT1G68010.1 // AT5G06800.1 // AT2G19480.1 // AT3G61850.2 // AT5G15180.1 // AT5G21150.1 // AT1G56010.1 // AT3G46810.1 // AT1G50280.1 // AT4G10150.1 // AT3G26720.1 // AT5G59260.1 // AT1G19150.1 // AT5G41440.1 // AT5G47610.1 // AT2G29320.1 // AT3G01260.1 // AT4G29640.1 // AT3G21260.3 // AT1G32540.1 // AT1G77800.1 // AT5G01600.1 // AT1G29910.1 // AT5G41700.3 // AT5G67190.1 // AT5G10…
GO:0003676	F	nucleic acid binding	79	625	4842	37767	0.57	1	// AT4G01580.1 // AT1G51220.1 // AT1G68010.1 // AT1G74840.1 // AT1G46768.1 // AT5G06800.1 // AT2G19480.1 // AT3G61850.2 // AT5G39690.1 // AT1G75410.2 // AT5G21150.1 // AT5G43540.1 // AT5G65080.1 // AT5G63470.2 // AT1G56170.2 // AT2G36320.1 // AT1G30650.1 // AT2G33900.1 // AT2G04038.1 // AT5G43840.1 // AT3G53200.1 // AT5G24520.3 // AT1G59530.1 // AT4G30690.1 // AT5G15830.1 // AT1G71030.1 // AT1G56…
GO:0017076	F	purine nucleotide binding	18	625	1713	37767	0.99	1	// AT2G42170.1 // AT4G14480.1 // AT1G22740.1 // AT3G45450.1 // AT4G24860.1 // AT1G78290.2 // AT1G78290.3 // AT1G02620.1 // AT4G16920.1 // AT5G45490.2 // AT1G12290.2 // AT2G34315.1 // AT5G40060.1 // AT3G46710.1 // AT4G10780.1 // AT5G59260.1 // AT3G25840.1 // AT5G46260.1
GO:0005524	F	ATP binding	15	625	1377	37767	0.97	1	// AT2G42170.1 // AT4G14480.1 // AT5G40060.1 // AT4G24860.1 // AT1G78290.2 // AT1G78290.3 // AT3G45450.1 // AT4G16920.1 // AT5G45490.2 // AT1G12290.2 // AT3G46710.1 // AT4G10780.1 // AT5G59260.1 // AT3G25840.1 // AT5G46260.1
GO:0016787	F	hydrolase activity	43	625	3468	37767	0.98	1	// AT4G32375.1 // AT4G12830.1 // AT5G40060.1 // AT3G23360.1 // AT1G62770.1 // AT1G65570.1 // AT5G20470.1 // AT5G62350.1 // AT1G30110.1 // AT3G26720.1 // AT1G73300.1 // AT4G16190.1 // AT3G12230.1 // AT4G19820.1 // AT4G29640.1 // AT3G43860.1 // AT2G23840.1 // AT3G49340.1 // AT4G10780.1 // AT2G45600.1 // AT4G11310.1 // AT5G46260.1 // AT4G30120.1 // AT5G62360.1 // AT1G35630.1 // AT3G28360.1 // AT1G07…
GO:0043169	F	cation binding	45	625	2087	37767	0.046	1	// AT5G10970.1 // AT5G15180.1 // AT1G70080.1 // AT1G72200.1 // AT3G46810.1 // AT3G01440.1 // AT5G46370.1 // AT2G36320.1 // AT4G10150.1 // AT3G26720.1 // AT5G41440.1 // AT1G22990.1 // AT5G47610.1 // AT4G08570.1 // AT3G46490.1 // AT4G29640.1 // AT1G64480.1 // AT4G40070.1 // AT1G77800.1 // AT1G68520.1 // AT3G14490.1 // AT2G04240.2 // AT2G47890.1 // AT5G01600.1 // AT3G46480.1 // AT3G29110.1 // AT1G26…
GO:0016788	F	hydrolase activity, acting on ester bonds	14	625	1200	37767	0.93	1	// AT5G62360.1 // AT1G31550.2 // AT5G24220.1 // AT3G23360.1 // AT2G23840.1 // AT4G01130.1 // AT1G53940.1 // AT2G26450.1 // AT1G62770.1 // AT2G01900.1 // AT5G62350.1 // AT1G60140.1 // AT5G59160.2 // AT1G07430.1
GO:0022892	F	substrate-specific transporter activity	23	625	1059	37767	0.12	1	// AT1G47603.1 // AT5G11180.1 // AT4G19690.2 // AT5G47450.1 // AT5G46370.1 // AT1G32450.1 // AT2G24710.1 // AT1G78000.1 // AT3G21260.3 // AT2G37180.1 // AT4G30120.1 // AT4G17340.1 // AT1G30840.1 // AT1G80830.1 // AT2G37170.1 // AT1G28230.1 // AT1G77990.1 // AT2G25680.1 // AT5G45105.2 // AT2G46800.2 // AT5G38820.1 // AT3G02850.1 // AT3G09330.1
GO:0060089	F	molecular transducer activity	6	625	422	37767	0.7	1	// AT4G36450.1 // AT3G08660.1 // AT4G16920.1 // AT1G50280.1 // AT1G67710.1 // AT5G46260.1
GO:0003824	F	catalytic activity	143	625	9638	37767	0.94	1	// AT1G08650.1 // AT3G13550.2 // AT1G68010.1 // AT5G05420.1 // AT1G72590.1 // AT1G68050.1 // AT5G62350.1 // AT4G40010.1 // AT1G30110.1 // AT3G26720.1 // AT5G59260.1 // AT1G66130.1 // AT5G62360.1 // AT2G29320.1 // AT3G01260.1 // AT4G29640.1 // AT5G18600.1 // AT3G43860.1 // AT3G62950.1 // AT3G01590.1 // AT5G41700.3 // AT1G01420.1 // AT3G12900.1 // AT4G15370.1 // AT1G35630.1 // AT3G12230.1 // AT5G39…
GO:0016773	F	phosphotransferase activity, alcohol group as acceptor	12	625	1154	37767	0.97	1	// AT1G08650.1 // AT4G14480.1 // AT4G36450.1 // AT3G04530.1 // AT1G78290.2 // AT1G78290.3 // AT5G45820.1 // AT4G14780.1 // AT4G09760.3 // AT5G28080.2 // AT3G25840.1 // AT5G59260.1
GO:0016772	F	transferase activity, transferring phosphorus-containing groups	24	625	1887	37767	0.93	1	// AT1G08650.1 // AT3G55550.1 // AT1G78290.2 // AT1G78290.3 // AT3G45860.1 // AT4G40010.1 // AT5G59260.1 // AT5G45820.1 // AT2G25090.1 // AT3G25840.1 // AT4G14480.1 // AT4G36450.1 // AT4G14780.1 // AT1G19390.1 // AT4G09760.3 // AT2G23030.1 // AT5G10530.1 // AT3G04530.1 // AT5G13730.1 // AT5G59270.1 // AT2G14510.1 // AT5G28080.2 // AT1G07550.1 // AT3G61080.1
GO:0016301	F	kinase activity	23	625	1641	37767	0.82	1	// AT1G08650.1 // AT3G55550.1 // AT1G78290.2 // AT1G78290.3 // AT3G45860.1 // AT4G40010.1 // AT5G59260.1 // AT5G45820.1 // AT2G25090.1 // AT3G25840.1 // AT4G14480.1 // AT4G36450.1 // AT4G14780.1 // AT1G19390.1 // AT4G09760.3 // AT2G23030.1 // AT5G10530.1 // AT3G04530.1 // AT5G59270.1 // AT2G14510.1 // AT5G28080.2 // AT1G07550.1 // AT3G61080.1
GO:0015075	F	ion transmembrane transporter activity	13	625	655	37767	0.3	1	// AT4G30120.1 // AT2G25680.1 // AT1G78000.1 // AT5G11180.1 // AT4G19690.2 // AT2G46800.2 // AT1G80830.1 // AT5G46370.1 // AT3G02850.1 // AT1G32450.1 // AT2G24710.1 // AT1G77990.1 // AT5G45105.2
GO:0032555	F	purine ribonucleotide binding	18	625	1631	37767	0.97	1	// AT2G42170.1 // AT4G14480.1 // AT1G22740.1 // AT3G45450.1 // AT4G24860.1 // AT1G78290.2 // AT1G78290.3 // AT1G02620.1 // AT4G16920.1 // AT5G45490.2 // AT1G12290.2 // AT2G34315.1 // AT5G40060.1 // AT3G46710.1 // AT4G10780.1 // AT5G59260.1 // AT3G25840.1 // AT5G46260.1
GO:0016757	F	transferase activity, transferring glycosyl groups	9	625	544	37767	0.55	1	// AT1G01420.1 // AT5G36870.1 // AT1G22370.2 // AT1G22370.1 // AT1G01390.1 // AT2G32540.1 // AT3G21800.1 // AT1G60140.1 // AT1G09350.1
GO:0032553	F	ribonucleotide binding	18	625	1631	37767	0.97	1	// AT2G42170.1 // AT4G14480.1 // AT1G22740.1 // AT3G45450.1 // AT4G24860.1 // AT1G78290.2 // AT1G78290.3 // AT1G02620.1 // AT4G16920.1 // AT5G45490.2 // AT1G12290.2 // AT2G34315.1 // AT5G40060.1 // AT3G46710.1 // AT4G10780.1 // AT5G59260.1 // AT3G25840.1 // AT5G46260.1
GO:0016791	F	phosphatase activity	5	625	407	37767	0.8	1	// AT2G01900.1 // AT1G60140.1 // AT5G59160.2 // AT3G23360.1 // AT1G07430.1
GO:0016798	F	hydrolase activity, acting on glycosyl bonds	6	625	526	37767	0.87	1	// AT4G32375.1 // AT4G19820.1 // AT3G43860.1 // AT5G61250.2 // AT1G65570.1 // AT3G26720.1
GO:0004857	F	enzyme inhibitor activity	5	625	173	37767	0.17	1	// AT5G62360.1 // AT1G62770.1 // AT2G26450.1 // AT5G62350.1 // AT2G02120.1
GO:0008234	F	cysteine-type peptidase activity	5	625	178	37767	0.18	1	// AT4G16190.1 // AT3G49340.1 // AT4G08340.1 // AT4G11310.1 // AT2G39320.1
GO:0016491	F	oxidoreductase activity	32	625	1463	37767	0.072	1	// AT4G34240.1 // AT1G72590.1 // AT1G68010.1 // AT5G15180.1 // AT1G01590.1 // AT2G45630.2 // AT1G50960.1 // AT1G66130.1 // AT2G29320.1 // AT1G08550.2 // AT3G46490.1 // AT5G18600.1 // AT3G50560.1 // AT5G05320.1 // AT3G62950.1 // AT4G25420.1 // AT3G46480.1 // AT3G12900.1 // AT1G15550.1 // AT3G46500.1 // AT3G44970.1 // AT1G12010.1 // AT1G78440.1 // AT1G03850.2 // AT2G28190.1 // AT1G03850.1 // AT5G62…
GO:0070011	F	peptidase activity, acting on L-amino acid peptides	8	625	579	37767	0.74	1	// AT1G73300.1 // AT4G16190.1 // AT3G49340.1 // AT2G39320.1 // AT1G75460.1 // AT3G12230.1 // AT4G11310.1 // AT4G08340.1
GO:0008194	F	UDP-glycosyltransferase activity	6	625	219	37767	0.16	1	// AT1G01420.1 // AT1G22370.2 // AT1G22370.1 // AT1G01390.1 // AT3G21800.1 // AT5G36870.1
GO:0016829	F	lyase activity	8	625	430	37767	0.42	1	// AT3G29110.1 // AT1G70080.1 // AT2G28420.1 // AT5G38420.1 // AT5G38430.1 // AT3G14490.1 // AT1G15380.1 // AT2G07732.1
GO:0016740	F	transferase activity	47	625	3321	37767	0.88	1	// AT1G08650.1 // AT3G45860.1 // AT3G55550.1 // AT1G78290.2 // AT1G78290.3 // AT3G29635.1 // AT2G23800.1 // AT2G43910.3 // AT5G47950.1 // AT4G40010.1 // AT5G59260.1 // AT1G09350.1 // AT3G01660.1 // AT2G03750.1 // AT1G49860.1 // AT5G04950.1 // AT5G45820.1 // AT1G78360.1 // AT2G25090.1 // AT1G01390.1 // AT2G32540.1 // AT3G25840.1 // AT3G50290.1 // AT4G14480.1 // AT1G01420.1 // AT4G36450.1 // AT1G22…
GO:0043167	F	ion binding	45	625	2087	37767	0.046	1	// AT5G10970.1 // AT5G15180.1 // AT1G70080.1 // AT1G72200.1 // AT3G46810.1 // AT3G01440.1 // AT5G46370.1 // AT2G36320.1 // AT4G10150.1 // AT3G26720.1 // AT5G41440.1 // AT1G22990.1 // AT5G47610.1 // AT4G08570.1 // AT3G46490.1 // AT4G29640.1 // AT1G64480.1 // AT4G40070.1 // AT1G77800.1 // AT1G68520.1 // AT3G14490.1 // AT2G04240.2 // AT2G47890.1 // AT5G01600.1 // AT3G46480.1 // AT3G29110.1 // AT1G26…
GO:0005506	F	iron ion binding	6	625	161	37767	0.056	1	// AT5G15180.1 // AT3G46490.1 // AT3G46500.1 // AT3G44970.1 // AT5G01600.1 // AT3G46480.1
GO:0009055	F	electron carrier activity	6	625	294	37767	0.36	1	// AT5G15180.1 // AT5G18600.1 // AT3G44970.1 // AT3G62950.1 // AT1G03850.2 // AT1G03850.1
GO:0022891	F	substrate-specific transmembrane transporter activity	22	625	908	37767	0.054	1	// AT1G47603.1 // AT5G11180.1 // AT4G19690.2 // AT4G17340.1 // AT5G46370.1 // AT1G32450.1 // AT2G24710.1 // AT1G78000.1 // AT2G37180.1 // AT4G30120.1 // AT5G47450.1 // AT1G30840.1 // AT1G80830.1 // AT2G37170.1 // AT1G28230.1 // AT1G77990.1 // AT2G25680.1 // AT5G45105.2 // AT2G46800.2 // AT5G38820.1 // AT3G02850.1 // AT3G09330.1
GO:0016853	F	isomerase activity	8	625	265	37767	0.08	1	// AT3G01260.1 // AT4G15370.1 // AT5G05420.1 // AT1G63180.1 // AT3G01590.1 // AT1G70820.1 // AT4G15340.1 // AT1G11530.1
GO:0003723	F	RNA binding	7	625	1379	37767	1	1	// AT1G68010.1 // AT1G78260.2 // AT2G05160.1 // AT3G12585.1 // AT2G33900.1 // AT4G16280.1 // AT1G34140.1
GO:0005515	F	protein binding	50	625	2944	37767	0.45	1	// AT3G13550.2 // AT1G02340.1 // AT3G57130.1 // AT4G04620.1 // AT1G63180.1 // AT3G46810.1 // AT2G43220.1 // AT3G45290.1 // AT1G50280.1 // AT4G10150.1 // AT3G09790.1 // AT5G41440.1 // AT5G47610.1 // AT5G24520.3 // AT2G31085.1 // AT1G15740.1 // AT1G72200.1 // AT4G40070.1 // AT1G77800.1 // AT5G41700.3 // AT3G48360.1 // AT1G35630.1 // AT5G54700.1 // AT2G42170.1 // AT1G26800.1 // AT5G54770.1 // AT3G08…
GO:0008233	F	peptidase activity	10	625	646	37767	0.63	1	// AT1G73300.1 // AT4G16190.1 // AT3G49340.1 // AT1G35630.1 // AT2G39320.1 // AT1G75460.1 // AT1G35625.1 // AT3G12230.1 // AT4G11310.1 // AT4G08340.1
GO:0016758	F	transferase activity, transferring hexosyl groups	7	625	340	37767	0.34	1	// AT1G01420.1 // AT1G22370.2 // AT1G22370.1 // AT1G09350.1 // AT3G21800.1 // AT5G36870.1 // AT2G32540.1
GO:0030246	F	carbohydrate binding	6	625	162	37767	0.058	1	// AT3G01260.1 // AT2G02310.1 // AT5G45080.1 // AT3G01590.1 // AT3G26720.1 // AT5G59260.1
GO:0004871	F	signal transducer activity	6	625	422	37767	0.7	1	// AT4G36450.1 // AT3G08660.1 // AT4G16920.1 // AT1G50280.1 // AT1G67710.1 // AT5G46260.1
GO:0001883	F	purine nucleoside binding	15	625	1465	37767	0.98	1	// AT2G42170.1 // AT4G14480.1 // AT5G40060.1 // AT4G24860.1 // AT1G78290.2 // AT1G78290.3 // AT3G45450.1 // AT4G16920.1 // AT5G45490.2 // AT1G12290.2 // AT3G46710.1 // AT4G10780.1 // AT5G59260.1 // AT3G25840.1 // AT5G46260.1
GO:0001882	F	nucleoside binding	15	625	1465	37767	0.98	1	// AT2G42170.1 // AT4G14480.1 // AT5G40060.1 // AT4G24860.1 // AT1G78290.2 // AT1G78290.3 // AT3G45450.1 // AT4G16920.1 // AT5G45490.2 // AT1G12290.2 // AT3G46710.1 // AT4G10780.1 // AT5G59260.1 // AT3G25840.1 // AT5G46260.1
GO:0016462	F	pyrophosphatase activity	10	625	832	37767	0.88	1	// AT4G30120.1 // AT4G16920.1 // AT5G40060.1 // AT3G28360.1 // AT4G24860.1 // AT5G20470.1 // AT1G75460.1 // AT1G30110.1 // AT4G10780.1 // AT5G46260.1
GO:0004674	F	protein serine/threonine kinase activity	9	625	681	37767	0.79	1	// AT1G08650.1 // AT4G14480.1 // AT4G36450.1 // AT3G04530.1 // AT1G78290.2 // AT1G78290.3 // AT5G45820.1 // AT3G25840.1 // AT5G59260.1
GO:0005215	F	transporter activity	26	625	1477	37767	0.4	1	// AT1G47603.1 // AT5G11180.1 // AT4G19690.2 // AT5G47450.1 // AT5G46370.1 // AT1G32450.1 // AT2G24710.1 // AT1G78000.1 // AT3G21260.3 // AT2G37180.1 // AT4G30120.1 // AT4G17340.1 // AT1G30840.1 // AT1G80830.1 // AT2G37170.1 // AT3G28360.1 // AT1G28230.1 // AT1G77990.1 // AT2G25680.1 // AT5G45105.2 // AT2G33280.1 // AT2G46800.2 // AT5G38820.1 // AT3G02850.1 // AT3G09330.1 // AT1G62280.1
GO:0032559	F	adenyl ribonucleotide binding	15	625	1384	37767	0.97	1	// AT2G42170.1 // AT4G14480.1 // AT5G40060.1 // AT4G24860.1 // AT1G78290.2 // AT1G78290.3 // AT3G45450.1 // AT4G16920.1 // AT5G45490.2 // AT1G12290.2 // AT3G46710.1 // AT4G10780.1 // AT5G59260.1 // AT3G25840.1 // AT5G46260.1
GO:0022804	F	active transmembrane transporter activity	5	625	664	37767	0.98	1	// AT4G30120.1 // AT5G38820.1 // AT3G09330.1 // AT5G47450.1 // AT3G28360.1
GO:0008324	F	cation transmembrane transporter activity	6	625	503	37767	0.84	1	// AT5G45105.2 // AT4G19690.2 // AT2G46800.2 // AT1G80830.1 // AT5G46370.1 // AT3G02850.1
GO:0030234	F	enzyme regulator activity	5	625	367	37767	0.73	1	// AT5G62360.1 // AT1G62770.1 // AT2G26450.1 // AT5G62350.1 // AT2G02120.1
GO:0017111	F	nucleoside-triphosphatase activity	9	625	792	37767	0.91	1	// AT4G30120.1 // AT4G16920.1 // AT5G40060.1 // AT3G28360.1 // AT4G24860.1 // AT5G20470.1 // AT1G75460.1 // AT4G10780.1 // AT5G46260.1
GO:0046914	F	transition metal ion binding	34	625	1618	37767	0.098	1	// AT5G15180.1 // AT1G72200.1 // AT3G46810.1 // AT2G36320.1 // AT4G10150.1 // AT3G26720.1 // AT5G41440.1 // AT5G47610.1 // AT3G46490.1 // AT4G29640.1 // AT4G40070.1 // AT1G77800.1 // AT1G68520.1 // AT2G04240.2 // AT2G47890.1 // AT5G01600.1 // AT3G46480.1 // AT5G10970.1 // AT1G26800.1 // AT4G27590.2 // AT2G43220.1 // AT1G29100.1 // AT1G35630.1 // AT3G46500.1 // AT3G44970.1 // AT3G09390.1 // AT2G05…
GO:0030076	C	light-harvesting complex	7	625	31	37767	2.4e-06	0.00063	// AT2G05100.1 // AT2G34430.1 // AT3G27690.1 // AT1G29910.1 // AT2G05070.1 // AT1G19150.1 // AT1G44575.2
GO:0034357	C	photosynthetic membrane	12	625	273	37767	0.0027	0.14	// AT4G37925.1 // AT1G70760.1 // AT5G02160.1 // AT4G15510.2 // AT2G34430.1 // AT5G52780.1 // AT3G63160.1 // AT3G55330.1 // AT3G01440.1 // AT1G29395.1 // AT1G08550.2 // AT1G44575.2
GO:0009579	C	thylakoid	15	625	376	37767	0.0021	0.14	// AT4G37925.1 // AT1G70760.1 // AT5G02160.1 // AT4G15510.2 // AT5G05420.1 // AT5G38430.1 // AT2G34430.1 // AT5G52780.1 // AT3G63160.1 // AT3G55330.1 // AT3G01440.1 // AT1G29395.1 // AT1G08550.2 // AT5G38420.1 // AT1G44575.2
GO:0044436	C	thylakoid part	13	625	307	37767	0.0025	0.14	// AT4G37925.1 // AT1G70760.1 // AT5G02160.1 // AT5G05420.1 // AT4G15510.2 // AT2G34430.1 // AT5G52780.1 // AT3G63160.1 // AT3G55330.1 // AT3G01440.1 // AT1G29395.1 // AT1G08550.2 // AT1G44575.2
GO:0042651	C	thylakoid membrane	12	625	244	37767	0.0011	0.14	// AT4G37925.1 // AT1G70760.1 // AT5G02160.1 // AT4G15510.2 // AT2G34430.1 // AT5G52780.1 // AT3G63160.1 // AT3G55330.1 // AT3G01440.1 // AT1G29395.1 // AT1G08550.2 // AT1G44575.2
GO:0055035	C	plastid thylakoid membrane	10	625	231	37767	0.0065	0.24	// AT4G37925.1 // AT3G63160.1 // AT5G02160.1 // AT4G15510.2 // AT5G52780.1 // AT3G55330.1 // AT3G01440.1 // AT1G29395.1 // AT1G08550.2 // AT1G44575.2
GO:0009535	C	chloroplast thylakoid membrane	10	625	231	37767	0.0065	0.24	// AT4G37925.1 // AT3G63160.1 // AT5G02160.1 // AT4G15510.2 // AT5G52780.1 // AT3G55330.1 // AT3G01440.1 // AT1G29395.1 // AT1G08550.2 // AT1G44575.2
GO:0031984	C	organelle subcompartment	11	625	295	37767	0.012	0.32	// AT4G37925.1 // AT3G63160.1 // AT5G02160.1 // AT4G15510.2 // AT5G05420.1 // AT5G52780.1 // AT3G55330.1 // AT3G01440.1 // AT1G29395.1 // AT1G08550.2 // AT1G44575.2
GO:0031976	C	plastid thylakoid	11	625	293	37767	0.012	0.32	// AT4G37925.1 // AT3G63160.1 // AT5G02160.1 // AT4G15510.2 // AT5G05420.1 // AT5G52780.1 // AT3G55330.1 // AT3G01440.1 // AT1G29395.1 // AT1G08550.2 // AT1G44575.2
GO:0009534	C	chloroplast thylakoid	11	625	290	37767	0.011	0.32	// AT4G37925.1 // AT3G63160.1 // AT5G02160.1 // AT4G15510.2 // AT5G05420.1 // AT5G52780.1 // AT3G55330.1 // AT3G01440.1 // AT1G29395.1 // AT1G08550.2 // AT1G44575.2
GO:0044434	C	chloroplast part	21	625	746	37767	0.015	0.37	// AT4G37925.1 // AT2G42540.2 // AT4G15510.2 // AT5G02160.1 // AT1G08550.2 // AT4G21445.1 // AT5G38430.1 // AT2G34430.1 // AT5G52780.1 // AT3G63160.1 // AT2G05100.1 // AT3G55330.1 // AT3G01440.1 // AT1G29910.1 // AT1G29395.1 // AT2G05070.1 // AT5G05420.1 // AT5G51720.1 // AT5G38420.1 // AT1G32080.1 // AT1G44575.2
GO:0031978	C	plastid thylakoid lumen	5	625	89	37767	0.019	0.38	// AT5G05420.1 // AT1G08550.2 // AT3G55330.1 // AT3G01440.1 // AT4G15510.2
GO:0009543	C	chloroplast thylakoid lumen	5	625	89	37767	0.019	0.38	// AT5G05420.1 // AT1G08550.2 // AT3G55330.1 // AT3G01440.1 // AT4G15510.2
GO:0044435	C	plastid part	23	625	867	37767	0.021	0.4	// AT4G37925.1 // AT2G42540.2 // AT2G05100.1 // AT3G55330.1 // AT3G01440.1 // AT5G51720.1 // AT5G02160.1 // AT5G05420.1 // AT5G52780.1 // AT1G29910.1 // AT1G29395.1 // AT4G21445.1 // AT1G44575.2 // AT5G54770.1 // AT3G63160.1 // AT4G15510.2 // AT2G34430.1 // AT1G16880.2 // AT1G08550.2 // AT1G32080.1 // AT5G38430.1 // AT2G05070.1 // AT5G38420.1
GO:0031977	C	thylakoid lumen	5	625	95	37767	0.024	0.42	// AT5G05420.1 // AT1G08550.2 // AT3G55330.1 // AT3G01440.1 // AT4G15510.2
GO:0012505	C	endomembrane system	70	625	3416	37767	0.04	0.66	// AT3G22210.1 // AT5G10946.1 // AT1G66870.1 // AT4G01130.1 // AT5G41050.1 // AT2G37450.2 // AT1G45015.1 // AT1G72590.1 // AT5G63250.1 // AT2G26370.1 // AT1G49032.1 // AT1G47280.1 // AT5G54145.1 // AT5G62350.1 // AT3G45860.1 // AT1G65570.1 // AT2G32885.1 // AT5G59260.1 // AT1G32583.1 // AT5G41440.1 // AT3G01260.1 // AT1G50050.1 // AT1G55675.1 // AT5G45310.1 // AT1G78450.1 // AT4G34881.1 // AT3G62…
GO:0044446	C	intracellular organelle part	34	625	2561	37767	0.92	1	// AT4G37925.1 // AT2G42540.2 // AT2G46800.2 // AT5G47450.1 // AT2G05100.1 // AT2G47770.1 // AT3G55330.1 // AT3G01440.1 // AT5G46370.1 // AT5G51720.1 // AT5G56550.1 // AT5G18380.1 // AT5G02160.1 // AT5G05420.1 // AT5G52780.1 // AT2G28720.1 // AT1G29910.1 // AT1G29395.1 // AT4G21445.1 // AT1G44575.2 // AT5G54770.1 // AT3G63160.1 // AT4G15510.2 // AT2G34430.1 // AT1G16880.2 // AT1G08550.2 // AT1G70…
GO:0031975	C	envelope	6	625	595	37767	0.93	1	// AT5G54770.1 // AT3G63160.1 // AT1G32080.1 // AT5G38430.1 // AT1G16880.2 // AT5G38420.1
GO:0005622	C	intracellular	139	625	9671	37767	0.98	1	// AT3G13550.2 // AT1G68010.1 // AT2G19480.1 // AT5G05420.1 // AT3G61850.2 // AT1G78070.1 // AT1G72590.1 // AT4G40010.1 // AT3G26720.1 // AT1G19150.1 // AT4G25480.1 // AT5G52780.1 // AT3G21260.3 // AT2G42540.2 // AT5G01600.1 // AT1G29910.1 // AT5G41700.3 // AT5G67190.1 // AT5G10940.1 // AT1G48450.1 // AT1G75490.1 // AT4G16750.1 // AT1G65330.1 // AT2G34430.1 // AT1G25240.1 // AT1G75410.2 // AT2G24…
GO:0005576	C	extracellular region	8	625	285	37767	0.11	1	// AT2G31082.1 // AT1G50050.1 // AT1G06225.1 // AT5G38430.1 // AT4G07820.1 // AT2G31085.1 // AT5G38420.1 // AT2G31081.1
GO:0009507	C	chloroplast	51	625	2740	37767	0.21	1	// AT4G37925.1 // AT4G12830.1 // AT3G15900.1 // AT2G05100.1 // AT2G42540.2 // AT3G55330.1 // AT3G01440.1 // AT5G51720.1 // AT5G54770.1 // AT2G28190.1 // AT1G20070.1 // AT5G18380.1 // AT5G02160.1 // AT5G59080.1 // AT5G05420.1 // AT5G52780.1 // AT1G55152.1 // AT1G44030.1 // AT5G01600.1 // AT3G14490.1 // AT1G29910.1 // AT1G29395.1 // AT4G21445.1 // AT1G44575.2 // AT1G48450.1 // AT3G08660.1 // AT4G30…
GO:0031974	C	membrane-enclosed lumen	7	625	546	37767	0.8	1	// AT5G56550.1 // AT1G08550.2 // AT4G15510.2 // AT5G05420.1 // AT3G55330.1 // AT3G01440.1 // AT1G56170.2
GO:0043234	C	protein complex	23	625	1443	37767	0.6	1	// AT4G37925.1 // AT1G78070.1 // AT2G05100.1 // AT3G55330.1 // AT3G01440.1 // AT1G56170.2 // AT1G19150.1 // AT1G08550.2 // AT4G32990.1 // AT5G10940.1 // AT1G29910.1 // AT1G44575.2 // AT4G15510.2 // AT2G34430.1 // AT1G07430.1 // AT5G59160.2 // AT1G25240.1 // AT1G70760.1 // AT5G38430.1 // AT5G36870.1 // AT2G05070.1 // AT5G38420.1 // AT3G27690.1
GO:0005829	C	cytosol	5	625	912	37767	1	1	// AT4G40010.1 // AT5G18380.1 // AT5G45820.1 // AT1G50290.1 // AT1G11530.1
GO:0044422	C	organelle part	34	625	2562	37767	0.92	1	// AT4G37925.1 // AT2G42540.2 // AT2G46800.2 // AT5G47450.1 // AT2G05100.1 // AT2G47770.1 // AT3G55330.1 // AT3G01440.1 // AT5G46370.1 // AT5G51720.1 // AT5G56550.1 // AT5G18380.1 // AT5G02160.1 // AT5G05420.1 // AT5G52780.1 // AT2G28720.1 // AT1G29910.1 // AT1G29395.1 // AT4G21445.1 // AT1G44575.2 // AT5G54770.1 // AT3G63160.1 // AT4G15510.2 // AT2G34430.1 // AT1G16880.2 // AT1G08550.2 // AT1G70…
GO:0043232	C	intracellular non-membrane-bounded organelle	6	625	1040	37767	1	1	// AT2G42170.1 // AT5G18380.1 // AT5G24490.1 // AT2G28720.1 // AT5G38420.1 // AT4G16280.1
GO:0043227	C	membrane-bounded organelle	111	625	7622	37767	0.94	1	// AT3G13550.2 // AT1G68010.1 // AT2G19480.1 // AT3G61850.2 // AT2G42540.2 // AT3G26720.1 // AT5G52780.1 // AT5G01600.1 // AT1G29910.1 // AT5G41700.3 // AT5G67190.1 // AT4G25480.1 // AT1G48450.1 // AT1G75490.1 // AT4G16750.1 // AT1G65330.1 // AT2G34430.1 // AT1G25240.1 // AT1G75410.2 // AT2G24070.2 // AT5G10570.1 // AT2G28720.1 // AT2G25680.1 // AT3G46130.2 // AT4G21445.1 // AT5G38430.1 // AT2G20…
GO:0009532	C	plastid stroma	5	625	322	37767	0.62	1	// AT5G38420.1 // AT2G42540.2 // AT5G38430.1 // AT4G21445.1 // AT5G51720.1
GO:0009570	C	chloroplast stroma	5	625	249	37767	0.4	1	// AT5G38420.1 // AT2G42540.2 // AT5G38430.1 // AT4G21445.1 // AT5G51720.1
GO:0043233	C	organelle lumen	7	625	539	37767	0.79	1	// AT5G56550.1 // AT1G08550.2 // AT4G15510.2 // AT5G05420.1 // AT3G55330.1 // AT3G01440.1 // AT1G56170.2
GO:0044444	C	cytoplasmic part	76	625	6289	37767	1	1	// AT2G04190.1 // AT4G37925.1 // AT4G12830.1 // AT2G46800.2 // AT1G68010.1 // AT4G34240.1 // AT5G05420.1 // AT5G47450.1 // AT2G05100.1 // AT2G47770.1 // AT1G50290.1 // AT2G23800.1 // AT3G10570.1 // AT3G55330.1 // AT3G01440.1 // AT5G46370.1 // AT4G40010.1 // AT3G26720.1 // AT1G55152.1 // AT5G54770.1 // AT5G51720.1 // AT4G16190.1 // AT1G20070.1 // AT5G18380.1 // AT5G02160.1 // AT5G59080.1 // AT5G56…
GO:0009536	C	plastid	53	625	2965	37767	0.3	1	// AT4G37925.1 // AT4G34240.1 // AT4G12830.1 // AT3G15900.1 // AT2G05100.1 // AT2G42540.2 // AT3G55330.1 // AT3G01440.1 // AT5G51720.1 // AT5G54770.1 // AT2G28190.1 // AT1G20070.1 // AT5G18380.1 // AT5G02160.1 // AT5G59080.1 // AT5G05420.1 // AT5G52780.1 // AT1G55152.1 // AT1G44030.1 // AT5G01600.1 // AT3G14490.1 // AT1G29910.1 // AT1G29395.1 // AT1G16880.2 // AT4G21445.1 // AT1G44575.2 // AT1G48…
GO:0043231	C	intracellular membrane-bounded organelle	110	625	7615	37767	0.95	1	// AT3G13550.2 // AT1G68010.1 // AT2G19480.1 // AT3G61850.2 // AT2G42540.2 // AT3G26720.1 // AT5G52780.1 // AT5G01600.1 // AT1G29910.1 // AT5G41700.3 // AT5G67190.1 // AT4G25480.1 // AT1G48450.1 // AT1G75490.1 // AT4G16750.1 // AT1G65330.1 // AT2G34430.1 // AT1G25240.1 // AT1G75410.2 // AT2G24070.2 // AT5G10570.1 // AT2G28720.1 // AT2G25680.1 // AT3G46130.2 // AT4G21445.1 // AT5G38430.1 // AT2G20…
GO:0005739	C	mitochondrion	8	625	1276	37767	1	1	// AT2G04190.1 // AT2G25680.1 // AT5G54770.1 // AT2G28780.1 // AT1G25240.1 // AT3G10570.1 // AT5G17460.1 // AT3G61080.1
GO:0031224	C	intrinsic to membrane	15	625	806	37767	0.36	1	// AT1G72590.1 // AT5G41290.1 // AT5G56100.1 // AT3G05880.1 // AT4G16920.1 // AT1G32270.1 // AT5G24920.1 // AT1G09790.1 // AT1G19390.1 // AT1G28230.1 // AT5G41300.1 // AT5G41280.1 // AT1G62280.1 // AT5G53190.1 // AT5G46260.1
GO:0031090	C	organelle membrane	17	625	842	37767	0.24	1	// AT4G37925.1 // AT1G70760.1 // AT5G02160.1 // AT2G46800.2 // AT4G15510.2 // AT2G34430.1 // AT5G52780.1 // AT3G63160.1 // AT3G55330.1 // AT3G01440.1 // AT5G46370.1 // AT1G29395.1 // AT3G47430.1 // AT1G08550.2 // AT1G44575.2 // AT1G32080.1 // AT5G47450.1
GO:0005773	C	vacuole	6	625	383	37767	0.61	1	// AT4G16190.1 // AT2G46800.2 // AT5G47450.1 // AT5G46370.1 // AT3G26720.1 // AT3G61260.1
GO:0044459	C	plasma membrane part	5	625	222	37767	0.31	1	// AT1G28230.1 // AT5G41290.1 // AT5G41280.1 // AT4G32990.1 // AT5G36870.1
GO:0030312	C	external encapsulating structure	6	625	407	37767	0.67	1	// AT4G30690.1 // AT3G14060.1 // AT5G11420.1 // AT2G26450.1 // AT3G26720.1 // AT4G11310.1
GO:0032991	C	macromolecular complex	27	625	2180	37767	0.95	1	// AT4G37925.1 // AT1G78070.1 // AT2G05100.1 // AT3G55330.1 // AT3G01440.1 // AT1G56170.2 // AT1G03506.1 // AT1G19150.1 // AT5G18380.1 // AT1G08550.2 // AT4G32990.1 // AT5G10940.1 // AT1G29910.1 // AT1G44575.2 // AT4G15510.2 // AT2G34430.1 // AT1G07430.1 // AT2G28720.1 // AT5G59160.2 // AT1G25240.1 // AT1G70760.1 // AT5G38430.1 // AT5G24490.1 // AT5G36870.1 // AT2G05070.1 // AT5G38420.1 // AT3G27…
GO:0009526	C	plastid envelope	6	625	331	37767	0.47	1	// AT5G54770.1 // AT3G63160.1 // AT1G32080.1 // AT5G38430.1 // AT1G16880.2 // AT5G38420.1
GO:0048046	C	apoplast	6	625	182	37767	0.088	1	// AT2G31082.1 // AT1G06225.1 // AT5G38430.1 // AT2G31085.1 // AT5G38420.1 // AT2G31081.1
GO:0044464	C	cell part	246	625	15217	37767	0.7	1	// AT3G13550.2 // AT1G32270.1 // AT1G68010.1 // AT4G01130.1 // AT4G34240.1 // AT2G19480.1 // AT5G05420.1 // AT3G61850.2 // AT1G78070.1 // AT2G15970.1 // AT3G22210.1 // AT5G21020.2 // AT5G63250.1 // AT1G49032.1 // AT5G62350.1 // AT4G40010.1 // AT3G26720.1 // AT5G59260.1 // AT1G19150.1 // AT5G41440.1 // AT4G25480.1 // AT3G01260.1 // AT5G52780.1 // AT3G21260.3 // AT2G42540.2 // AT5G01600.1 // AT3G62…
GO:0043229	C	intracellular organelle	113	625	8149	37767	0.99	1	// AT3G13550.2 // AT1G68010.1 // AT2G19480.1 // AT3G61850.2 // AT2G42540.2 // AT3G26720.1 // AT5G52780.1 // AT5G01600.1 // AT1G29910.1 // AT5G41700.3 // AT5G67190.1 // AT4G25480.1 // AT1G48450.1 // AT1G75490.1 // AT4G16750.1 // AT1G65330.1 // AT2G34430.1 // AT1G25240.1 // AT1G75410.2 // AT2G24070.2 // AT5G10570.1 // AT2G28720.1 // AT2G25680.1 // AT3G46130.2 // AT4G21445.1 // AT5G38430.1 // AT2G20…
GO:0005623	C	cell	246	625	15217	37767	0.7	1	// AT3G13550.2 // AT1G32270.1 // AT1G68010.1 // AT4G01130.1 // AT4G34240.1 // AT2G19480.1 // AT5G05420.1 // AT3G61850.2 // AT1G78070.1 // AT2G15970.1 // AT3G22210.1 // AT5G21020.2 // AT5G63250.1 // AT1G49032.1 // AT5G62350.1 // AT4G40010.1 // AT3G26720.1 // AT5G59260.1 // AT1G19150.1 // AT5G41440.1 // AT4G25480.1 // AT3G01260.1 // AT5G52780.1 // AT3G21260.3 // AT2G42540.2 // AT5G01600.1 // AT3G62…
GO:0043228	C	non-membrane-bounded organelle	6	625	1040	37767	1	1	// AT2G42170.1 // AT5G18380.1 // AT5G24490.1 // AT2G28720.1 // AT5G38420.1 // AT4G16280.1
GO:0016021	C	integral to membrane	9	625	395	37767	0.22	1	// AT1G72590.1 // AT1G62280.1 // AT5G56100.1 // AT3G05880.1 // AT1G32270.1 // AT5G24920.1 // AT5G53190.1 // AT1G28230.1 // AT1G19390.1
GO:0044424	C	intracellular part	130	625	9302	37767	0.99	1	// AT3G13550.2 // AT1G68010.1 // AT2G19480.1 // AT5G45820.1 // AT3G61850.2 // AT1G78070.1 // AT1G72590.1 // AT4G40010.1 // AT3G26720.1 // AT1G19150.1 // AT4G25480.1 // AT5G52780.1 // AT3G21260.3 // AT2G42540.2 // AT5G01600.1 // AT1G29910.1 // AT5G41700.3 // AT5G67190.1 // AT5G10940.1 // AT1G48450.1 // AT1G75490.1 // AT4G16750.1 // AT1G65330.1 // AT2G34430.1 // AT1G25240.1 // AT1G75410.2 // AT2G24…
GO:0005634	C	nucleus	39	625	2621	37767	0.77	1	// AT3G22961.1 // AT3G13550.2 // AT1G02340.1 // AT1G46768.1 // AT2G19480.1 // AT3G61850.2 // AT1G75410.2 // AT2G21235.1 // AT5G63470.2 // AT1G56170.2 // AT1G30650.1 // AT5G56550.1 // AT5G24520.3 // AT4G16750.1 // AT5G05410.2 // AT3G23880.1 // AT2G28720.1 // AT1G65330.1 // AT5G41700.3 // AT5G67190.1 // AT3G48360.1 // AT1G24230.1 // AT2G40080.1 // AT4G25480.1 // AT1G12630.1 // AT1G75490.1 // AT5G57…
GO:0031967	C	organelle envelope	6	625	595	37767	0.93	1	// AT5G54770.1 // AT3G63160.1 // AT1G32080.1 // AT5G38430.1 // AT1G16880.2 // AT5G38420.1
GO:0016020	C	membrane	68	625	4068	37767	0.48	1	// AT4G37925.1 // AT1G47603.1 // AT1G72590.1 // AT2G46800.2 // AT3G55550.1 // AT4G16920.1 // AT4G16620.1 // AT5G47450.1 // AT2G15970.1 // AT2G47770.1 // AT1G09790.1 // AT1G01590.1 // AT3G55330.1 // AT3G01440.1 // AT5G46370.1 // AT3G63160.1 // AT4G36850.1 // AT1G32450.1 // AT3G26720.1 // AT4G08300.1 // AT5G02160.1 // AT3G50970.1 // AT5G56100.1 // AT5G24920.1 // AT5G52780.1 // AT1G62280.1 // AT5G53…
GO:0005618	C	cell wall	6	625	403	37767	0.66	1	// AT4G30690.1 // AT3G14060.1 // AT5G11420.1 // AT2G26450.1 // AT3G26720.1 // AT4G11310.1
GO:0043226	C	organelle	113	625	8155	37767	0.99	1	// AT3G13550.2 // AT1G68010.1 // AT2G19480.1 // AT3G61850.2 // AT2G42540.2 // AT3G26720.1 // AT5G52780.1 // AT5G01600.1 // AT1G29910.1 // AT5G41700.3 // AT5G67190.1 // AT4G25480.1 // AT1G48450.1 // AT1G75490.1 // AT4G16750.1 // AT1G65330.1 // AT2G34430.1 // AT1G25240.1 // AT1G75410.2 // AT2G24070.2 // AT5G10570.1 // AT2G28720.1 // AT2G25680.1 // AT3G46130.2 // AT4G21445.1 // AT5G38430.1 // AT2G20…
GO:0044425	C	membrane part	25	625	1360	37767	0.33	1	// AT4G37925.1 // AT1G72590.1 // AT5G56100.1 // AT1G09790.1 // AT3G55330.1 // AT3G01440.1 // AT1G08550.2 // AT5G24920.1 // AT4G32990.1 // AT5G46260.1 // AT5G41290.1 // AT3G05880.1 // AT4G15510.2 // AT1G19390.1 // AT1G28230.1 // AT5G41300.1 // AT1G25240.1 // AT1G70760.1 // AT1G32270.1 // AT4G16920.1 // AT1G44575.2 // AT5G53190.1 // AT5G41280.1 // AT1G62280.1 // AT5G36870.1
GO:0005886	C	plasma membrane	19	625	1456	37767	0.88	1	// AT2G25680.1 // AT5G41290.1 // AT3G55550.1 // AT2G37170.1 // AT2G15970.1 // AT5G66490.1 // AT1G01580.1 // AT1G28230.1 // AT4G32990.1 // AT5G41280.1 // AT3G45290.1 // AT1G80180.1 // AT1G62280.1 // AT3G26720.1 // AT1G32450.1 // AT4G13800.1 // AT5G36870.1 // AT3G61260.1 // AT5G10940.1
GO:0005737	C	cytoplasm	89	625	6822	37767	1	1	// AT2G42540.2 // AT1G68010.1 // AT2G19480.1 // AT5G05420.1 // AT1G72590.1 // AT4G40010.1 // AT3G26720.1 // AT5G52780.1 // AT3G21260.3 // AT5G01600.1 // AT1G29910.1 // AT5G41700.3 // AT3G47430.1 // AT1G48450.1 // AT2G28780.1 // AT2G34430.1 // AT2G24070.2 // AT2G25680.1 // AT5G38430.1 // AT2G20880.1 // AT1G70820.1 // AT1G11530.1 // AT2G04190.1 // AT5G47450.1 // AT2G05100.1 // AT5G43540.1 // AT3G55…
GO:0070013	C	intracellular organelle lumen	7	625	539	37767	0.79	1	// AT5G56550.1 // AT1G08550.2 // AT4G15510.2 // AT5G05420.1 // AT3G55330.1 // AT3G01440.1 // AT1G56170.2

## Sheet: 1 x C upregualted
GO_acc	term_type	Term	queryitem	querytotal	bgitem	bgtotal	pvalue	FDR	entries
GO:0031326	P	regulation of cellular biosynthetic process	26	263	1881	37767	0.00081	0.05	// AT5G39690.1 // AT5G52260.1 // AT5G01900.1 // AT5G03790.1 // AT3G24310.1 // AT1G73870.1 // AT4G31620.1 // AT5G15830.1 // AT1G71030.1 // AT3G12820.1 // AT5G05410.2 // AT1G69570.1 // AT1G02580.1 // AT4G00870.1 // AT5G60140.1 // AT4G04580.1 // AT2G21650.1 // AT5G48890.1 // AT5G04150.1 // AT5G10570.1 // AT1G74840.1 // AT3G46130.2 // AT3G47500.1 // AT1G56160.1 // AT5G11590.1 // AT3G56970.1
GO:0042592	P	homeostatic process	7	263	216	37767	0.00097	0.05	// AT4G19690.2 // AT5G18600.1 // AT1G01580.1 // AT3G08040.2 // AT3G62950.1 // AT4G39403.1 // AT1G62280.1
GO:0045449	P	regulation of transcription	26	263	1802	37767	0.00044	0.05	// AT5G39690.1 // AT5G52260.1 // AT5G01900.1 // AT5G03790.1 // AT3G24310.1 // AT1G73870.1 // AT4G31620.1 // AT5G15830.1 // AT1G71030.1 // AT3G12820.1 // AT5G05410.2 // AT1G69570.1 // AT1G02580.1 // AT4G00870.1 // AT5G60140.1 // AT4G04580.1 // AT2G21650.1 // AT5G48890.1 // AT5G04150.1 // AT5G10570.1 // AT1G74840.1 // AT3G46130.2 // AT3G47500.1 // AT1G56160.1 // AT5G11590.1 // AT3G56970.1
GO:0010468	P	regulation of gene expression	27	263	2001	37767	0.00092	0.05	// AT5G39690.1 // AT5G52260.1 // AT5G01900.1 // AT5G03790.1 // AT3G24310.1 // AT1G73870.1 // AT4G31620.1 // AT5G15830.1 // AT1G71030.1 // AT3G12820.1 // AT5G05410.2 // AT1G69570.1 // AT1G02580.1 // AT3G56970.1 // AT4G00870.1 // AT5G60140.1 // AT4G04580.1 // AT2G21650.1 // AT5G48890.1 // AT5G04150.1 // AT5G10570.1 // AT1G74840.1 // AT3G46130.2 // AT3G47500.1 // AT1G56160.1 // AT5G11590.1 // AT4G23…
GO:0019219	P	regulation of nucleobase, nucleoside, nucleotide and nucleic acid metabolic process	26	263	1847	37767	0.00062	0.05	// AT5G39690.1 // AT5G52260.1 // AT5G01900.1 // AT5G03790.1 // AT3G24310.1 // AT1G73870.1 // AT4G31620.1 // AT5G15830.1 // AT1G71030.1 // AT3G12820.1 // AT5G05410.2 // AT1G69570.1 // AT1G02580.1 // AT4G00870.1 // AT5G60140.1 // AT4G04580.1 // AT2G21650.1 // AT5G48890.1 // AT5G04150.1 // AT5G10570.1 // AT1G74840.1 // AT3G46130.2 // AT3G47500.1 // AT1G56160.1 // AT5G11590.1 // AT3G56970.1
GO:0009889	P	regulation of biosynthetic process	26	263	1881	37767	0.00081	0.05	// AT5G39690.1 // AT5G52260.1 // AT5G01900.1 // AT5G03790.1 // AT3G24310.1 // AT1G73870.1 // AT4G31620.1 // AT5G15830.1 // AT1G71030.1 // AT3G12820.1 // AT5G05410.2 // AT1G69570.1 // AT1G02580.1 // AT4G00870.1 // AT5G60140.1 // AT4G04580.1 // AT2G21650.1 // AT5G48890.1 // AT5G04150.1 // AT5G10570.1 // AT1G74840.1 // AT3G46130.2 // AT3G47500.1 // AT1G56160.1 // AT5G11590.1 // AT3G56970.1
GO:0051171	P	regulation of nitrogen compound metabolic process	26	263	1888	37767	0.00085	0.05	// AT5G39690.1 // AT5G52260.1 // AT5G01900.1 // AT5G03790.1 // AT3G24310.1 // AT1G73870.1 // AT4G31620.1 // AT5G15830.1 // AT1G71030.1 // AT3G12820.1 // AT5G05410.2 // AT1G69570.1 // AT1G02580.1 // AT4G00870.1 // AT5G60140.1 // AT4G04580.1 // AT2G21650.1 // AT5G48890.1 // AT5G04150.1 // AT5G10570.1 // AT1G74840.1 // AT3G46130.2 // AT3G47500.1 // AT1G56160.1 // AT5G11590.1 // AT3G56970.1
GO:0010556	P	regulation of macromolecule biosynthetic process	26	263	1843	37767	0.0006	0.05	// AT5G39690.1 // AT5G52260.1 // AT5G01900.1 // AT5G03790.1 // AT3G24310.1 // AT1G73870.1 // AT4G31620.1 // AT5G15830.1 // AT1G71030.1 // AT3G12820.1 // AT5G05410.2 // AT1G69570.1 // AT1G02580.1 // AT4G00870.1 // AT5G60140.1 // AT4G04580.1 // AT2G21650.1 // AT5G48890.1 // AT5G04150.1 // AT5G10570.1 // AT1G74840.1 // AT3G46130.2 // AT3G47500.1 // AT1G56160.1 // AT5G11590.1 // AT3G56970.1
GO:0006350	P	transcription	26	263	1923	37767	0.0011	0.05	// AT5G39690.1 // AT5G52260.1 // AT5G01900.1 // AT5G03790.1 // AT3G24310.1 // AT1G73870.1 // AT4G31620.1 // AT5G15830.1 // AT1G71030.1 // AT3G12820.1 // AT5G05410.2 // AT1G69570.1 // AT1G02580.1 // AT4G00870.1 // AT5G60140.1 // AT4G04580.1 // AT2G21650.1 // AT5G48890.1 // AT5G04150.1 // AT5G10570.1 // AT1G74840.1 // AT3G46130.2 // AT3G47500.1 // AT1G56160.1 // AT5G11590.1 // AT3G56970.1
GO:0080090	P	regulation of primary metabolic process	26	263	1952	37767	0.0014	0.052	// AT5G39690.1 // AT5G52260.1 // AT5G01900.1 // AT5G03790.1 // AT3G24310.1 // AT1G73870.1 // AT4G31620.1 // AT5G15830.1 // AT1G71030.1 // AT3G12820.1 // AT5G05410.2 // AT1G69570.1 // AT1G02580.1 // AT4G00870.1 // AT5G60140.1 // AT4G04580.1 // AT2G21650.1 // AT5G48890.1 // AT5G04150.1 // AT5G10570.1 // AT1G74840.1 // AT3G46130.2 // AT3G47500.1 // AT1G56160.1 // AT5G11590.1 // AT3G56970.1
GO:0060255	P	regulation of macromolecule metabolic process	27	263	2060	37767	0.0014	0.052	// AT5G39690.1 // AT5G52260.1 // AT5G01900.1 // AT5G03790.1 // AT3G24310.1 // AT1G73870.1 // AT4G31620.1 // AT5G15830.1 // AT1G71030.1 // AT3G12820.1 // AT5G05410.2 // AT1G69570.1 // AT1G02580.1 // AT3G56970.1 // AT4G00870.1 // AT5G60140.1 // AT4G04580.1 // AT2G21650.1 // AT5G48890.1 // AT5G04150.1 // AT5G10570.1 // AT1G74840.1 // AT3G46130.2 // AT3G47500.1 // AT1G56160.1 // AT5G11590.1 // AT4G23…
GO:0031323	P	regulation of cellular metabolic process	26	263	2036	37767	0.0024	0.082	// AT5G39690.1 // AT5G52260.1 // AT5G01900.1 // AT5G03790.1 // AT3G24310.1 // AT1G73870.1 // AT4G31620.1 // AT5G15830.1 // AT1G71030.1 // AT3G12820.1 // AT5G05410.2 // AT1G69570.1 // AT1G02580.1 // AT4G00870.1 // AT5G60140.1 // AT4G04580.1 // AT2G21650.1 // AT5G48890.1 // AT5G04150.1 // AT5G10570.1 // AT1G74840.1 // AT3G46130.2 // AT3G47500.1 // AT1G56160.1 // AT5G11590.1 // AT3G56970.1
GO:0048878	P	chemical homeostasis	5	263	136	37767	0.0031	0.097	// AT4G19690.2 // AT1G01580.1 // AT1G62280.1 // AT3G08040.2 // AT4G39403.1
GO:0019222	P	regulation of metabolic process	27	263	2210	37767	0.0036	0.11	// AT5G39690.1 // AT5G52260.1 // AT5G01900.1 // AT5G03790.1 // AT3G24310.1 // AT1G73870.1 // AT4G31620.1 // AT5G15830.1 // AT1G71030.1 // AT3G12820.1 // AT5G05410.2 // AT1G69570.1 // AT1G02580.1 // AT3G56970.1 // AT4G00870.1 // AT5G60140.1 // AT4G04580.1 // AT2G21650.1 // AT5G48890.1 // AT5G04150.1 // AT5G10570.1 // AT1G74840.1 // AT3G46130.2 // AT3G47500.1 // AT1G56160.1 // AT5G11590.1 // AT4G23…
GO:0006355	P	regulation of transcription, DNA-dependent	15	263	987	37767	0.0045	0.12	// AT5G03790.1 // AT3G24310.1 // AT3G46130.2 // AT4G31620.1 // AT1G74840.1 // AT5G15830.1 // AT1G71030.1 // AT2G21650.1 // AT3G12820.1 // AT1G56160.1 // AT5G11590.1 // AT5G05410.2 // AT5G52260.1 // AT5G01900.1 // AT5G60140.1
GO:0051252	P	regulation of RNA metabolic process	15	263	996	37767	0.0049	0.12	// AT5G03790.1 // AT3G24310.1 // AT3G46130.2 // AT4G31620.1 // AT1G74840.1 // AT5G15830.1 // AT1G71030.1 // AT2G21650.1 // AT3G12820.1 // AT1G56160.1 // AT5G11590.1 // AT5G05410.2 // AT5G52260.1 // AT5G01900.1 // AT5G60140.1
GO:0032774	P	RNA biosynthetic process	15	263	1040	37767	0.0071	0.16	// AT5G03790.1 // AT3G24310.1 // AT3G46130.2 // AT4G31620.1 // AT1G74840.1 // AT5G15830.1 // AT1G71030.1 // AT2G21650.1 // AT3G12820.1 // AT1G56160.1 // AT5G11590.1 // AT5G05410.2 // AT5G52260.1 // AT5G01900.1 // AT5G60140.1
GO:0006351	P	transcription, DNA-dependent	15	263	1039	37767	0.007	0.16	// AT5G03790.1 // AT3G24310.1 // AT3G46130.2 // AT4G31620.1 // AT1G74840.1 // AT5G15830.1 // AT1G71030.1 // AT2G21650.1 // AT3G12820.1 // AT1G56160.1 // AT5G11590.1 // AT5G05410.2 // AT5G52260.1 // AT5G01900.1 // AT5G60140.1
GO:0019725	P	cellular homeostasis	5	263	174	37767	0.0083	0.18	// AT4G19690.2 // AT5G18600.1 // AT1G62280.1 // AT3G08040.2 // AT3G62950.1
GO:0009723	P	response to ethylene stimulus	5	263	199	37767	0.014	0.29	// AT1G71030.1 // AT3G46130.2 // AT1G56160.1 // AT1G74840.1 // AT4G39403.1
GO:0010035	P	response to inorganic substance	6	263	279	37767	0.015	0.29	// AT3G46130.2 // AT1G74840.1 // AT1G71030.1 // AT5G05410.2 // AT5G40645.1 // AT1G32450.1
GO:0065007	P	biological regulation	41	263	4188	37767	0.016	0.31	// AT1G02340.1 // AT4G19690.2 // AT4G39403.1 // AT5G39690.1 // AT3G08040.2 // AT5G52260.1 // AT5G01900.1 // AT1G14400.1 // AT5G03790.1 // AT3G24310.1 // AT1G73870.1 // AT3G23380.1 // AT4G31620.1 // AT5G15830.1 // AT1G71030.1 // AT5G18600.1 // AT3G12820.1 // AT5G05410.2 // AT1G69570.1 // AT3G62950.1 // AT5G60140.1 // AT3G56970.1 // AT4G00870.1 // AT3G25670.1 // AT1G02580.1 // AT4G04580.1 // AT2G21…
GO:0050794	P	regulation of cellular process	34	263	3375	37767	0.02	0.35	// AT1G02340.1 // AT4G39403.1 // AT5G39690.1 // AT5G47130.1 // AT5G52260.1 // AT5G01900.1 // AT5G03790.1 // AT3G24310.1 // AT1G73870.1 // AT4G31620.1 // AT5G15830.1 // AT1G71030.1 // AT5G18600.1 // AT3G12820.1 // AT5G05410.2 // AT1G69570.1 // AT3G62950.1 // AT1G02580.1 // AT4G00870.1 // AT5G60140.1 // AT4G04580.1 // AT2G21650.1 // AT5G48890.1 // AT5G04150.1 // AT5G10570.1 // AT1G74840.1 // AT3G56…
GO:0050789	P	regulation of biological process	36	263	3697	37767	0.026	0.44	// AT1G02340.1 // AT4G39403.1 // AT5G39690.1 // AT5G47130.1 // AT5G52260.1 // AT5G01900.1 // AT1G14400.1 // AT5G03790.1 // AT3G24310.1 // AT1G73870.1 // AT4G31620.1 // AT5G15830.1 // AT1G71030.1 // AT5G18600.1 // AT3G12820.1 // AT5G05410.2 // AT1G69570.1 // AT3G62950.1 // AT1G02580.1 // AT3G56970.1 // AT4G00870.1 // AT5G60140.1 // AT4G04580.1 // AT2G21650.1 // AT5G48890.1 // AT5G04150.1 // AT5G10…
GO:0009617	P	response to bacterium	5	263	247	37767	0.031	0.51	// AT4G19690.2 // AT5G46330.1 // AT1G01580.1 // AT1G56160.1 // AT5G01900.1
GO:0006811	P	ion transport	7	263	427	37767	0.032	0.51	// AT3G58060.1 // AT5G45105.2 // AT4G19690.2 // AT1G60160.1 // AT1G01580.1 // AT1G32450.1 // AT1G29100.1
GO:0009733	P	response to auxin stimulus	6	263	360	37767	0.043	0.61	// AT4G38850.1 // AT5G03310.1 // AT3G51200.1 // AT1G74840.1 // AT4G39403.1 // AT2G47750.1
GO:0006812	P	cation transport	6	263	357	37767	0.041	0.61	// AT3G58060.1 // AT5G45105.2 // AT4G19690.2 // AT1G60160.1 // AT1G01580.1 // AT1G29100.1
GO:0006066	P	alcohol metabolic process	5	263	270	37767	0.043	0.61	// AT4G33770.1 // AT3G01260.1 // AT3G01590.1 // AT5G24140.1 // AT3G59480.1
GO:0009314	P	response to radiation	6	263	613	37767	0.26	1	// AT3G19850.1 // AT1G02340.1 // AT2G05100.1 // AT5G05410.2 // AT1G02580.1 // AT3G27690.1
GO:0044249	P	cellular biosynthetic process	30	263	4925	37767	0.81	1	// AT5G39690.1 // AT2G23800.1 // AT5G52260.1 // AT5G01900.1 // AT5G03790.1 // AT3G24310.1 // AT1G73870.1 // AT4G31620.1 // AT5G15830.1 // AT4G29650.1 // AT3G12820.1 // AT5G05410.2 // AT1G71030.1 // AT1G69570.1 // AT1G02580.1 // AT4G00870.1 // AT5G60140.1 // AT4G04580.1 // AT2G21650.1 // AT5G48890.1 // AT5G04150.1 // AT5G10570.1 // AT1G74840.1 // AT5G23010.1 // AT3G46130.2 // AT3G47500.1 // AT1G56…
GO:0006807	P	nitrogen compound metabolic process	30	263	3826	37767	0.27	1	// AT5G39690.1 // AT5G52260.1 // AT5G01900.1 // AT1G32450.1 // AT5G03790.1 // AT3G24310.1 // AT1G73870.1 // AT4G31620.1 // AT5G15830.1 // AT4G29650.1 // AT3G12820.1 // AT5G05410.2 // AT1G71030.1 // AT1G69570.1 // AT1G02580.1 // AT4G00870.1 // AT1G35580.3 // AT5G60140.1 // AT4G04580.1 // AT2G21650.1 // AT5G48890.1 // AT5G04150.1 // AT5G10570.1 // AT1G74840.1 // AT3G46130.2 // AT3G47500.1 // AT1G56…
GO:0007165	P	signal transduction	6	263	1228	37767	0.86	1	// AT1G02340.1 // AT4G39403.1 // AT1G56160.1 // AT5G01900.1 // AT3G25670.1 // AT3G56380.1
GO:0034645	P	cellular macromolecule biosynthetic process	26	263	3661	37767	0.49	1	// AT5G39690.1 // AT5G52260.1 // AT5G01900.1 // AT5G03790.1 // AT3G24310.1 // AT1G73870.1 // AT4G31620.1 // AT5G15830.1 // AT1G71030.1 // AT3G12820.1 // AT5G05410.2 // AT1G69570.1 // AT1G02580.1 // AT4G00870.1 // AT5G60140.1 // AT4G04580.1 // AT2G21650.1 // AT5G48890.1 // AT5G04150.1 // AT5G10570.1 // AT1G74840.1 // AT3G46130.2 // AT3G47500.1 // AT1G56160.1 // AT5G11590.1 // AT3G56970.1
GO:0051179	P	localization	17	263	1922	37767	0.19	1	// AT3G58060.1 // AT1G02620.1 // AT1G30560.1 // AT5G56100.1 // AT3G22142.1 // AT1G60160.1 // AT1G29100.1 // AT1G32270.1 // AT5G52860.1 // AT1G01580.1 // AT5G38820.1 // AT4G19690.2 // AT4G39403.1 // AT5G46330.1 // AT3G09330.1 // AT1G32450.1 // AT5G45105.2
GO:0007275	P	multicellular organismal development	9	263	2020	37767	0.94	1	// AT5G03790.1 // AT3G10480.3 // AT2G21650.1 // AT3G23380.1 // AT3G47500.1 // AT4G39403.1 // AT1G14400.1 // AT3G02493.1 // AT3G53040.1
GO:0044267	P	cellular protein metabolic process	13	263	3487	37767	1	1	// AT1G76040.1 // AT1G53930.1 // AT2G29220.1 // AT1G78290.2 // AT1G78290.3 // AT4G29450.1 // AT1G19390.1 // AT2G24130.1 // AT5G41700.3 // AT1G14400.1 // AT5G46330.1 // AT1G78940.1 // AT1G11530.1
GO:0051716	P	cellular response to stimulus	6	263	840	37767	0.53	1	// AT1G02340.1 // AT4G39403.1 // AT1G56160.1 // AT5G01900.1 // AT5G46330.1 // AT3G56380.1
GO:0051234	P	establishment of localization	15	263	1851	37767	0.31	1	// AT3G58060.1 // AT1G02620.1 // AT1G30560.1 // AT3G22142.1 // AT1G60160.1 // AT1G29100.1 // AT1G32270.1 // AT5G52860.1 // AT1G01580.1 // AT5G38820.1 // AT4G19690.2 // AT4G39403.1 // AT3G09330.1 // AT1G32450.1 // AT5G45105.2
GO:0044262	P	cellular carbohydrate metabolic process	5	263	417	37767	0.17	1	// AT4G33770.1 // AT5G23010.1 // AT3G01260.1 // AT3G59480.1 // AT3G01590.1
GO:0044260	P	cellular macromolecule metabolic process	39	263	6447	37767	0.85	1	// AT1G78290.2 // AT1G78290.3 // AT5G39690.1 // AT5G52260.1 // AT5G01900.1 // AT1G14400.1 // AT1G78940.1 // AT5G03790.1 // AT3G24310.1 // AT1G73870.1 // AT4G31620.1 // AT5G15830.1 // AT1G71030.1 // AT3G12820.1 // AT5G05410.2 // AT1G69570.1 // AT1G02580.1 // AT5G41700.3 // AT2G24130.1 // AT4G00870.1 // AT1G76040.1 // AT1G53930.1 // AT2G29220.1 // AT5G60140.1 // AT4G04580.1 // AT2G21650.1 // AT4G29…
GO:0010467	P	gene expression	27	263	3962	37767	0.58	1	// AT5G39690.1 // AT5G52260.1 // AT5G01900.1 // AT5G03790.1 // AT3G24310.1 // AT1G73870.1 // AT4G31620.1 // AT5G15830.1 // AT1G71030.1 // AT3G12820.1 // AT5G05410.2 // AT1G69570.1 // AT1G02580.1 // AT3G56970.1 // AT4G00870.1 // AT5G60140.1 // AT4G04580.1 // AT2G21650.1 // AT5G48890.1 // AT5G04150.1 // AT5G10570.1 // AT1G74840.1 // AT3G46130.2 // AT3G47500.1 // AT1G56160.1 // AT5G11590.1 // AT4G23…
GO:0043170	P	macromolecule metabolic process	44	263	7127	37767	0.83	1	// AT1G53930.1 // AT1G78290.2 // AT1G78290.3 // AT1G09750.1 // AT5G39690.1 // AT5G52260.1 // AT5G01900.1 // AT1G14400.1 // AT1G78940.1 // AT5G03790.1 // AT3G24310.1 // AT1G73870.1 // AT4G31620.1 // AT5G15830.1 // AT1G71030.1 // AT3G12820.1 // AT5G05410.2 // AT1G69570.1 // AT1G02580.1 // AT5G41700.3 // AT2G24130.1 // AT3G56970.1 // AT4G00870.1 // AT4G11310.1 // AT1G76040.1 // AT1G73300.1 // AT2G29…
GO:0048513	P	organ development	5	263	838	37767	0.7	1	// AT1G14400.1 // AT5G03790.1 // AT3G47500.1 // AT4G39403.1 // AT3G02493.1
GO:0016310	P	phosphorylation	9	263	1079	37767	0.34	1	// AT1G76040.1 // AT2G29220.1 // AT1G78290.2 // AT1G78290.3 // AT4G29450.1 // AT1G19390.1 // AT2G24130.1 // AT5G46330.1 // AT1G78940.1
GO:0006508	P	proteolysis	6	263	810	37767	0.5	1	// AT1G73300.1 // AT1G09750.1 // AT5G41700.3 // AT1G14400.1 // AT4G11310.1 // AT4G08340.1
GO:0065008	P	regulation of biological quality	8	263	665	37767	0.097	1	// AT3G23380.1 // AT4G19690.2 // AT5G18600.1 // AT1G01580.1 // AT3G08040.2 // AT3G62950.1 // AT4G39403.1 // AT1G62280.1
GO:0032502	P	developmental process	10	263	2304	37767	0.96	1	// AT5G03790.1 // AT3G10480.3 // AT2G21650.1 // AT3G23380.1 // AT3G55240.1 // AT3G47500.1 // AT4G39403.1 // AT1G14400.1 // AT3G02493.1 // AT3G53040.1
GO:0009719	P	response to endogenous stimulus	11	263	1068	37767	0.13	1	// AT4G38850.1 // AT3G46130.2 // AT5G03310.1 // AT4G39403.1 // AT1G71030.1 // AT3G51200.1 // AT5G45820.1 // AT1G56160.1 // AT1G74840.1 // AT2G47750.1 // AT3G56380.1
GO:0006468	P	protein amino acid phosphorylation	9	263	946	37767	0.22	1	// AT1G76040.1 // AT2G29220.1 // AT1G78290.2 // AT1G78290.3 // AT4G29450.1 // AT1G19390.1 // AT2G24130.1 // AT5G46330.1 // AT1G78940.1
GO:0032501	P	multicellular organismal process	9	263	2094	37767	0.96	1	// AT5G03790.1 // AT3G10480.3 // AT2G21650.1 // AT3G23380.1 // AT3G47500.1 // AT4G39403.1 // AT1G14400.1 // AT3G02493.1 // AT3G53040.1
GO:0009058	P	biosynthetic process	32	263	5118	37767	0.77	1	// AT5G39690.1 // AT2G23800.1 // AT3G12820.1 // AT5G52260.1 // AT5G01900.1 // AT1G09350.1 // AT5G03790.1 // AT3G24310.1 // AT1G73870.1 // AT4G31620.1 // AT5G15830.1 // AT4G29650.1 // AT5G24140.1 // AT5G05410.2 // AT1G71030.1 // AT1G69570.1 // AT1G02580.1 // AT4G00870.1 // AT5G60140.1 // AT4G04580.1 // AT2G21650.1 // AT5G48890.1 // AT5G04150.1 // AT5G10570.1 // AT1G74840.1 // AT5G23010.1 // AT3G46…
GO:0006139	P	nucleobase, nucleoside, nucleotide and nucleic acid metabolic process	28	263	3198	37767	0.13	1	// AT5G39690.1 // AT5G52260.1 // AT5G01900.1 // AT5G03790.1 // AT3G24310.1 // AT1G73870.1 // AT4G31620.1 // AT5G15830.1 // AT4G29650.1 // AT3G12820.1 // AT5G05410.2 // AT1G71030.1 // AT1G69570.1 // AT1G02580.1 // AT4G00870.1 // AT5G60140.1 // AT4G04580.1 // AT2G21650.1 // AT5G48890.1 // AT5G04150.1 // AT5G10570.1 // AT1G74840.1 // AT3G46130.2 // AT3G47500.1 // AT1G56160.1 // AT5G11590.1 // AT3G56…
GO:0043687	P	post-translational protein modification	11	263	1248	37767	0.26	1	// AT1G76040.1 // AT2G29220.1 // AT1G78290.2 // AT1G78290.3 // AT4G29450.1 // AT1G19390.1 // AT2G24130.1 // AT1G14400.1 // AT5G46330.1 // AT1G78940.1 // AT1G11530.1
GO:0006810	P	transport	15	263	1846	37767	0.31	1	// AT3G58060.1 // AT1G02620.1 // AT1G30560.1 // AT3G22142.1 // AT1G60160.1 // AT1G29100.1 // AT1G32270.1 // AT5G52860.1 // AT1G01580.1 // AT5G38820.1 // AT4G19690.2 // AT4G39403.1 // AT3G09330.1 // AT1G32450.1 // AT5G45105.2
GO:0006464	P	protein modification process	12	263	1474	37767	0.33	1	// AT1G76040.1 // AT1G53930.1 // AT2G29220.1 // AT1G78290.2 // AT1G78290.3 // AT4G29450.1 // AT1G19390.1 // AT2G24130.1 // AT1G14400.1 // AT5G46330.1 // AT1G78940.1 // AT1G11530.1
GO:0006952	P	defense response	7	263	766	37767	0.29	1	// AT1G56160.1 // AT1G12290.2 // AT3G45290.1 // AT5G01900.1 // AT5G46330.1 // AT4G10780.1 // AT2G43520.1
GO:0043412	P	macromolecule modification	12	263	1636	37767	0.47	1	// AT1G76040.1 // AT1G53930.1 // AT2G29220.1 // AT1G78290.2 // AT1G78290.3 // AT4G29450.1 // AT1G19390.1 // AT2G24130.1 // AT1G14400.1 // AT5G46330.1 // AT1G78940.1 // AT1G11530.1
GO:0009059	P	macromolecule biosynthetic process	26	263	3685	37767	0.5	1	// AT5G39690.1 // AT5G52260.1 // AT5G01900.1 // AT5G03790.1 // AT3G24310.1 // AT1G73870.1 // AT4G31620.1 // AT5G15830.1 // AT1G71030.1 // AT3G12820.1 // AT5G05410.2 // AT1G69570.1 // AT1G02580.1 // AT4G00870.1 // AT5G60140.1 // AT4G04580.1 // AT2G21650.1 // AT5G48890.1 // AT5G04150.1 // AT5G10570.1 // AT1G74840.1 // AT3G46130.2 // AT3G47500.1 // AT1G56160.1 // AT5G11590.1 // AT3G56970.1
GO:0006970	P	response to osmotic stress	5	263	408	37767	0.16	1	// AT1G78290.2 // AT1G78290.3 // AT3G46130.2 // AT1G71030.1 // AT1G74840.1
GO:0008152	P	metabolic process	64	263	10614	37767	0.92	1	// AT4G32375.1 // AT1G53930.1 // AT1G78290.2 // AT1G78290.3 // AT1G09750.1 // AT5G01900.1 // AT2G05100.1 // AT3G59480.1 // AT2G23800.1 // AT3G12820.1 // AT5G52260.1 // AT5G23010.1 // AT1G14400.1 // AT1G32450.1 // AT1G09350.1 // AT1G78940.1 // AT5G03790.1 // AT3G24310.1 // AT1G73870.1 // AT4G31620.1 // AT5G15830.1 // AT4G29650.1 // AT4G04580.1 // AT5G24140.1 // AT5G05410.2 // AT1G71030.1 // AT1G69…
GO:0048731	P	system development	5	263	839	37767	0.7	1	// AT1G14400.1 // AT5G03790.1 // AT3G47500.1 // AT4G39403.1 // AT3G02493.1
GO:0042221	P	response to chemical stimulus	20	263	2085	37767	0.095	1	// AT4G38850.1 // AT3G46130.2 // AT5G03310.1 // AT5G40645.1 // AT4G39403.1 // AT5G59080.1 // AT1G71030.1 // AT3G51200.1 // AT5G45820.1 // AT1G56160.1 // AT4G37220.1 // AT5G05410.2 // AT1G28330.3 // AT1G73120.1 // AT1G74840.1 // AT2G47750.1 // AT3G56380.1 // AT1G32450.1 // AT5G01900.1 // AT4G25490.1
GO:0051707	P	response to other organism	5	263	599	37767	0.41	1	// AT4G19690.2 // AT5G46330.1 // AT1G01580.1 // AT1G56160.1 // AT5G01900.1
GO:0010033	P	response to organic substance	14	263	1342	37767	0.09	1	// AT4G38850.1 // AT3G46130.2 // AT5G03310.1 // AT4G39403.1 // AT1G28330.3 // AT1G71030.1 // AT3G51200.1 // AT5G45820.1 // AT1G56160.1 // AT4G37220.1 // AT1G74840.1 // AT2G47750.1 // AT3G56380.1 // AT5G01900.1
GO:0051704	P	multi-organism process	6	263	776	37767	0.46	1	// AT3G23380.1 // AT4G19690.2 // AT1G56160.1 // AT1G01580.1 // AT5G01900.1 // AT5G46330.1
GO:0016070	P	RNA metabolic process	15	263	1657	37767	0.18	1	// AT5G03790.1 // AT3G24310.1 // AT3G46130.2 // AT4G31620.1 // AT1G74840.1 // AT5G15830.1 // AT1G71030.1 // AT2G21650.1 // AT3G12820.1 // AT1G56160.1 // AT5G11590.1 // AT5G05410.2 // AT5G52260.1 // AT5G01900.1 // AT5G60140.1
GO:0009628	P	response to abiotic stimulus	12	263	1471	37767	0.33	1	// AT3G46130.2 // AT1G02340.1 // AT1G02580.1 // AT1G78290.2 // AT1G78290.3 // AT2G05100.1 // AT3G19850.1 // AT1G71030.1 // AT5G05410.2 // AT1G74840.1 // AT3G27690.1 // AT4G25490.1
GO:0007242	P	intracellular signaling cascade	5	263	659	37767	0.49	1	// AT5G01900.1 // AT1G02340.1 // AT1G56160.1 // AT4G39403.1 // AT3G56380.1
GO:0009607	P	response to biotic stimulus	5	263	638	37767	0.46	1	// AT4G19690.2 // AT5G46330.1 // AT1G01580.1 // AT1G56160.1 // AT5G01900.1
GO:0044238	P	primary metabolic process	56	263	8995	37767	0.85	1	// AT4G32375.1 // AT1G53930.1 // AT1G78290.2 // AT1G78290.3 // AT1G09750.1 // AT5G01900.1 // AT5G39690.1 // AT3G59480.1 // AT2G23800.1 // AT3G12820.1 // AT5G52260.1 // AT5G23010.1 // AT1G14400.1 // AT1G09350.1 // AT1G78940.1 // AT5G03790.1 // AT3G24310.1 // AT1G73870.1 // AT4G31620.1 // AT5G15830.1 // AT4G29650.1 // AT5G24140.1 // AT5G05410.2 // AT1G71030.1 // AT1G69570.1 // AT3G01590.1 // AT5G41…
GO:0005975	P	carbohydrate metabolic process	9	263	866	37767	0.15	1	// AT4G32375.1 // AT3G01260.1 // AT4G19820.1 // AT3G59480.1 // AT4G33770.1 // AT1G35580.3 // AT3G01590.1 // AT5G23010.1 // AT1G09350.1
GO:0019538	P	protein metabolic process	17	263	4009	37767	0.99	1	// AT1G76040.1 // AT1G73300.1 // AT2G29220.1 // AT4G08340.1 // AT1G53930.1 // AT1G78290.2 // AT1G78290.3 // AT1G09750.1 // AT4G29450.1 // AT1G19390.1 // AT2G24130.1 // AT5G41700.3 // AT1G14400.1 // AT5G46330.1 // AT1G78940.1 // AT4G11310.1 // AT1G11530.1
GO:0009725	P	response to hormone stimulus	11	263	982	37767	0.086	1	// AT4G38850.1 // AT3G46130.2 // AT5G03310.1 // AT4G39403.1 // AT1G71030.1 // AT3G51200.1 // AT5G45820.1 // AT1G56160.1 // AT1G74840.1 // AT2G47750.1 // AT3G56380.1
GO:0050896	P	response to stimulus	34	263	4057	37767	0.15	1	// AT1G02340.1 // AT1G78290.2 // AT1G78290.3 // AT3G56380.1 // AT2G05100.1 // AT1G73120.1 // AT3G45290.1 // AT5G01900.1 // AT1G32450.1 // AT4G38850.1 // AT4G37220.1 // AT5G03310.1 // AT5G59080.1 // AT1G71030.1 // AT5G45820.1 // AT4G19690.2 // AT5G05410.2 // AT1G02580.1 // AT4G10780.1 // AT4G39403.1 // AT1G28330.3 // AT3G19850.1 // AT1G12290.2 // AT1G74840.1 // AT2G47750.1 // AT5G46330.1 // AT4G25…
GO:0048856	P	anatomical structure development	8	263	1726	37767	0.92	1	// AT5G03790.1 // AT2G21650.1 // AT3G23380.1 // AT3G47500.1 // AT4G39403.1 // AT1G14400.1 // AT3G02493.1 // AT3G53040.1
GO:0006950	P	response to stress	17	263	2320	37767	0.45	1	// AT3G46130.2 // AT5G59080.1 // AT1G78290.2 // AT1G78290.3 // AT1G56160.1 // AT4G37220.1 // AT1G12290.2 // AT1G71030.1 // AT5G05410.2 // AT1G73120.1 // AT3G45290.1 // AT1G74840.1 // AT5G01900.1 // AT5G46330.1 // AT4G10780.1 // AT2G43520.1 // AT4G25490.1
GO:0044237	P	cellular metabolic process	52	263	8722	37767	0.91	1	// AT1G78290.2 // AT1G78290.3 // AT5G01900.1 // AT2G05100.1 // AT3G59480.1 // AT2G23800.1 // AT5G52260.1 // AT5G23010.1 // AT1G14400.1 // AT1G78940.1 // AT5G03790.1 // AT3G24310.1 // AT1G73870.1 // AT4G31620.1 // AT5G15830.1 // AT4G29650.1 // AT4G04580.1 // AT3G12820.1 // AT5G05410.2 // AT1G71030.1 // AT1G69570.1 // AT1G02580.1 // AT5G41700.3 // AT2G24130.1 // AT4G00870.1 // AT1G35580.3 // AT1G76…
GO:0006796	P	phosphate metabolic process	9	263	1178	37767	0.44	1	// AT1G76040.1 // AT2G29220.1 // AT1G78290.2 // AT1G78290.3 // AT4G29450.1 // AT1G19390.1 // AT2G24130.1 // AT5G46330.1 // AT1G78940.1
GO:0006793	P	phosphorus metabolic process	9	263	1179	37767	0.44	1	// AT1G76040.1 // AT2G29220.1 // AT1G78290.2 // AT1G78290.3 // AT4G29450.1 // AT1G19390.1 // AT2G24130.1 // AT5G46330.1 // AT1G78940.1
GO:0009416	P	response to light stimulus	6	263	596	37767	0.24	1	// AT3G19850.1 // AT1G02340.1 // AT2G05100.1 // AT5G05410.2 // AT1G02580.1 // AT3G27690.1
GO:0009987	P	cellular process	70	263	11684	37767	0.94	1	// AT1G02340.1 // AT5G48890.1 // AT1G78290.2 // AT1G78290.3 // AT5G01900.1 // AT2G05100.1 // AT3G59480.1 // AT2G23800.1 // AT3G08040.2 // AT3G45290.1 // AT5G52260.1 // AT5G23010.1 // AT1G14400.1 // AT3G25670.1 // AT1G78940.1 // AT5G03790.1 // AT3G24310.1 // AT1G73870.1 // AT3G23380.1 // AT4G31620.1 // AT5G15830.1 // AT4G29650.1 // AT5G18600.1 // AT4G04580.1 // AT5G60140.1 // AT3G12820.1 // AT1G13…
GO:0003700	F	transcription factor activity	30	263	2173	37767	0.00033	0.054	// AT3G10480.3 // AT1G02340.1 // AT5G39690.1 // AT5G52260.1 // AT5G01900.1 // AT5G43840.1 // AT5G03790.1 // AT3G24310.1 // AT1G73870.1 // AT4G31620.1 // AT5G15830.1 // AT1G71030.1 // AT3G12820.1 // AT5G05410.2 // AT1G69570.1 // AT1G02580.1 // AT4G00870.1 // AT5G60140.1 // AT4G04580.1 // AT2G21650.1 // AT5G48890.1 // AT5G04150.1 // AT5G10570.1 // AT1G74840.1 // AT4G25490.1 // AT3G46130.2 // AT3G47…
GO:0030528	F	transcription regulator activity	31	263	2417	37767	0.00087	0.072	// AT3G10480.3 // AT1G02340.1 // AT5G39690.1 // AT5G52260.1 // AT5G01900.1 // AT5G43840.1 // AT5G03790.1 // AT3G24310.1 // AT1G73870.1 // AT4G31620.1 // AT5G15830.1 // AT1G71030.1 // AT3G12820.1 // AT5G05410.2 // AT1G69570.1 // AT1G02580.1 // AT4G00870.1 // AT5G60140.1 // AT4G04580.1 // AT2G21650.1 // AT5G48890.1 // AT5G04150.1 // AT5G10570.1 // AT1G74840.1 // AT3G56380.1 // AT4G25490.1 // AT3G46…
GO:0003677	F	DNA binding	31	263	2892	37767	0.012	0.65	// AT3G10480.3 // AT2G45850.1 // AT1G02340.1 // AT5G39690.1 // AT5G52260.1 // AT5G01900.1 // AT5G43840.1 // AT5G03790.1 // AT3G24310.1 // AT1G73870.1 // AT4G31620.1 // AT5G15830.1 // AT1G71030.1 // AT3G12820.1 // AT5G05410.2 // AT1G69570.1 // AT1G02580.1 // AT4G00870.1 // AT5G60140.1 // AT4G04580.1 // AT2G21650.1 // AT5G48890.1 // AT5G04150.1 // AT5G10570.1 // AT1G74840.1 // AT4G25490.1 // AT3G46…
GO:0000166	F	nucleotide binding	12	263	2267	37767	0.87	1	// AT2G42170.1 // AT2G34315.1 // AT4G30250.1 // AT1G78290.2 // AT1G78290.3 // AT1G02620.1 // AT5G45490.2 // AT4G33770.1 // AT1G12290.2 // AT2G24130.1 // AT5G46330.1 // AT4G10780.1
GO:0016740	F	transferase activity	23	263	3321	37767	0.54	1	// AT1G78290.2 // AT1G78290.3 // AT3G29635.1 // AT2G23800.1 // AT5G47950.1 // AT5G23010.1 // AT3G22740.1 // AT1G09350.1 // AT1G78940.1 // AT5G45820.1 // AT2G25150.1 // AT3G02100.1 // AT2G24130.1 // AT1G76040.1 // AT2G29220.1 // AT4G29450.1 // AT1G19390.1 // AT4G33770.1 // AT5G46330.1 // AT1G80050.1 // AT2G38400.1 // AT3G59480.1 // AT5G16410.1
GO:0016746	F	transferase activity, transferring acyl groups	5	263	324	37767	0.079	1	// AT3G29635.1 // AT5G23010.1 // AT2G25150.1 // AT5G47950.1 // AT5G16410.1
GO:0046872	F	metal ion binding	13	263	1997	37767	0.64	1	// AT2G38760.1 // AT1G73870.1 // AT5G63970.1 // AT4G29650.1 // AT5G17960.1 // AT4G17680.2 // AT2G36180.1 // AT4G33770.1 // AT5G41440.1 // AT4G17920.1 // AT1G35625.1 // AT2G26695.1 // AT1G29100.1
GO:0030554	F	adenyl nucleotide binding	10	263	1465	37767	0.57	1	// AT2G42170.1 // AT1G12290.2 // AT4G30250.1 // AT1G78290.2 // AT1G78290.3 // AT5G45490.2 // AT4G33770.1 // AT2G24130.1 // AT5G46330.1 // AT4G10780.1
GO:0022804	F	active transmembrane transporter activity	5	263	664	37767	0.49	1	// AT5G38820.1 // AT3G08040.2 // AT3G09330.1 // AT5G52860.1 // AT3G28390.1
GO:0004553	F	hydrolase activity, hydrolyzing O-glycosyl compounds	7	263	476	37767	0.052	1	// AT4G32375.1 // AT4G19820.1 // AT5G61250.2 // AT4G39010.1 // AT4G21760.1 // AT1G61810.1 // AT1G35580.3
GO:0008270	F	zinc ion binding	9	263	1299	37767	0.55	1	// AT1G73870.1 // AT5G63970.1 // AT4G29650.1 // AT5G17960.1 // AT5G41440.1 // AT4G17920.1 // AT1G35625.1 // AT2G26695.1 // AT4G17680.2
GO:0005488	F	binding	73	263	11258	37767	0.79	1	// AT3G10480.3 // AT2G45850.1 // AT1G02340.1 // AT4G31940.1 // AT1G78290.2 // AT1G78290.3 // AT2G05100.1 // AT5G21150.1 // AT2G34315.1 // AT3G45290.1 // AT5G52260.1 // AT5G01900.1 // AT5G43840.1 // AT5G41440.1 // AT1G29100.1 // AT5G03790.1 // AT3G24310.1 // AT1G73870.1 // AT3G23380.1 // AT4G31620.1 // AT5G15830.1 // AT4G26050.1 // AT4G29650.1 // AT4G04580.1 // AT3G12820.1 // AT5G05410.2 // AT1G71…
GO:0003676	F	nucleic acid binding	33	263	4842	37767	0.58	1	// AT3G10480.3 // AT2G45850.1 // AT1G02340.1 // AT5G39690.1 // AT5G21150.1 // AT5G52260.1 // AT5G01900.1 // AT5G43840.1 // AT5G03790.1 // AT3G24310.1 // AT1G73870.1 // AT4G31620.1 // AT5G15830.1 // AT1G71030.1 // AT3G12820.1 // AT5G05410.2 // AT1G69570.1 // AT1G02580.1 // AT2G34320.1 // AT4G00870.1 // AT5G60140.1 // AT4G04580.1 // AT2G21650.1 // AT5G48890.1 // AT5G04150.1 // AT5G10570.1 // AT1G74…
GO:0017076	F	purine nucleotide binding	12	263	1713	37767	0.53	1	// AT2G42170.1 // AT2G34315.1 // AT4G30250.1 // AT1G78290.2 // AT1G78290.3 // AT1G02620.1 // AT5G45490.2 // AT4G33770.1 // AT1G12290.2 // AT2G24130.1 // AT5G46330.1 // AT4G10780.1
GO:0005524	F	ATP binding	10	263	1377	37767	0.49	1	// AT2G42170.1 // AT1G12290.2 // AT4G30250.1 // AT1G78290.2 // AT1G78290.3 // AT5G45490.2 // AT4G33770.1 // AT2G24130.1 // AT5G46330.1 // AT4G10780.1
GO:0016787	F	hydrolase activity	19	263	3468	37767	0.89	1	// AT1G73300.1 // AT4G24890.1 // AT4G32375.1 // AT4G19820.1 // AT4G30250.1 // AT4G29650.1 // AT1G09750.1 // AT5G52860.1 // AT5G61250.2 // AT4G08340.1 // AT4G39010.1 // AT4G21760.1 // AT5G62350.1 // AT1G35580.3 // AT1G35625.1 // AT4G10780.1 // AT1G61810.1 // AT4G11310.1 // AT3G28390.1
GO:0016301	F	kinase activity	12	263	1641	37767	0.47	1	// AT1G76040.1 // AT2G29220.1 // AT1G78290.2 // AT1G78290.3 // AT5G45820.1 // AT3G59480.1 // AT4G29450.1 // AT1G19390.1 // AT4G33770.1 // AT2G24130.1 // AT5G46330.1 // AT1G78940.1
GO:0043169	F	cation binding	14	263	2087	37767	0.6	1	// AT2G38760.1 // AT1G73870.1 // AT4G19820.1 // AT5G63970.1 // AT4G29650.1 // AT5G17960.1 // AT4G17680.2 // AT2G36180.1 // AT4G33770.1 // AT5G41440.1 // AT4G17920.1 // AT1G35625.1 // AT2G26695.1 // AT1G29100.1
GO:0003824	F	catalytic activity	55	263	9638	37767	0.96	1	// AT4G24890.1 // AT4G32375.1 // AT5G52860.1 // AT1G78290.2 // AT1G78290.3 // AT1G09750.1 // AT3G29635.1 // AT2G23800.1 // AT5G62350.1 // AT5G47950.1 // AT5G46330.1 // AT1G14400.1 // AT3G22740.1 // AT1G09350.1 // AT1G78940.1 // AT1G73300.1 // AT3G01260.1 // AT4G29650.1 // AT5G18600.1 // AT5G45820.1 // AT2G25150.1 // AT3G02100.1 // AT3G62950.1 // AT3G01590.1 // AT5G41700.3 // AT2G24130.1 // AT4G10…
GO:0022892	F	substrate-specific transporter activity	10	263	1059	37767	0.21	1	// AT3G58060.1 // AT1G80050.1 // AT1G30560.1 // AT4G19690.2 // AT1G60160.1 // AT5G38820.1 // AT1G11560.1 // AT3G09330.1 // AT1G32450.1 // AT5G45105.2
GO:0016773	F	phosphotransferase activity, alcohol group as acceptor	8	263	1154	37767	0.55	1	// AT1G76040.1 // AT1G78290.2 // AT1G78290.3 // AT5G45820.1 // AT3G59480.1 // AT4G33770.1 // AT2G24130.1 // AT5G46330.1
GO:0016772	F	transferase activity, transferring phosphorus-containing groups	12	263	1887	37767	0.67	1	// AT1G76040.1 // AT2G29220.1 // AT1G78290.2 // AT1G78290.3 // AT5G45820.1 // AT3G59480.1 // AT4G29450.1 // AT1G19390.1 // AT4G33770.1 // AT2G24130.1 // AT5G46330.1 // AT1G78940.1
GO:0015075	F	ion transmembrane transporter activity	6	263	655	37767	0.31	1	// AT3G58060.1 // AT1G80050.1 // AT5G45105.2 // AT4G19690.2 // AT1G60160.1 // AT1G32450.1
GO:0032555	F	purine ribonucleotide binding	12	263	1631	37767	0.46	1	// AT2G42170.1 // AT2G34315.1 // AT4G30250.1 // AT1G78290.2 // AT1G78290.3 // AT1G02620.1 // AT5G45490.2 // AT4G33770.1 // AT1G12290.2 // AT2G24130.1 // AT5G46330.1 // AT4G10780.1
GO:0032553	F	ribonucleotide binding	12	263	1631	37767	0.46	1	// AT2G42170.1 // AT2G34315.1 // AT4G30250.1 // AT1G78290.2 // AT1G78290.3 // AT1G02620.1 // AT5G45490.2 // AT4G33770.1 // AT1G12290.2 // AT2G24130.1 // AT5G46330.1 // AT4G10780.1
GO:0016798	F	hydrolase activity, acting on glycosyl bonds	7	263	526	37767	0.078	1	// AT4G32375.1 // AT4G19820.1 // AT5G61250.2 // AT4G39010.1 // AT4G21760.1 // AT1G61810.1 // AT1G35580.3
GO:0008233	F	peptidase activity	5	263	646	37767	0.47	1	// AT1G73300.1 // AT1G35625.1 // AT1G09750.1 // AT4G11310.1 // AT4G08340.1
GO:0016491	F	oxidoreductase activity	7	263	1463	37767	0.89	1	// AT3G12900.1 // AT5G18600.1 // AT1G01580.1 // AT1G01590.1 // AT3G62950.1 // AT4G22753.1 // AT5G23990.1
GO:0043167	F	ion binding	14	263	2087	37767	0.6	1	// AT2G38760.1 // AT1G73870.1 // AT4G19820.1 // AT5G63970.1 // AT4G29650.1 // AT5G17960.1 // AT4G17680.2 // AT2G36180.1 // AT4G33770.1 // AT5G41440.1 // AT4G17920.1 // AT1G35625.1 // AT2G26695.1 // AT1G29100.1
GO:0022891	F	substrate-specific transmembrane transporter activity	10	263	908	37767	0.11	1	// AT3G58060.1 // AT1G80050.1 // AT1G30560.1 // AT4G19690.2 // AT1G60160.1 // AT5G38820.1 // AT1G11560.1 // AT3G09330.1 // AT1G32450.1 // AT5G45105.2
GO:0005215	F	transporter activity	14	263	1477	37767	0.15	1	// AT3G58060.1 // AT1G80050.1 // AT1G32450.1 // AT1G30560.1 // AT4G19690.2 // AT1G60160.1 // AT5G52860.1 // AT5G38820.1 // AT3G08040.2 // AT3G28390.1 // AT1G11560.1 // AT3G09330.1 // AT1G62280.1 // AT5G45105.2
GO:0005515	F	protein binding	21	263	2944	37767	0.49	1	// AT2G42170.1 // AT4G04620.1 // AT3G19850.1 // AT3G23380.1 // AT1G02340.1 // AT4G26050.1 // AT5G17960.1 // AT4G17920.1 // AT3G25670.1 // AT4G17680.2 // AT1G12290.2 // AT1G35625.1 // AT3G47500.1 // AT5G63970.1 // AT5G41700.3 // AT2G24130.1 // AT5G46330.1 // AT4G10780.1 // AT5G54620.1 // AT5G41440.1 // AT3G45290.1
GO:0001883	F	purine nucleoside binding	10	263	1465	37767	0.57	1	// AT2G42170.1 // AT1G12290.2 // AT4G30250.1 // AT1G78290.2 // AT1G78290.3 // AT5G45490.2 // AT4G33770.1 // AT2G24130.1 // AT5G46330.1 // AT4G10780.1
GO:0001882	F	nucleoside binding	10	263	1465	37767	0.57	1	// AT2G42170.1 // AT1G12290.2 // AT4G30250.1 // AT1G78290.2 // AT1G78290.3 // AT5G45490.2 // AT4G33770.1 // AT2G24130.1 // AT5G46330.1 // AT4G10780.1
GO:0022857	F	transmembrane transporter activity	13	263	1128	37767	0.055	1	// AT3G58060.1 // AT1G80050.1 // AT1G30560.1 // AT4G19690.2 // AT1G60160.1 // AT5G52860.1 // AT5G38820.1 // AT3G08040.2 // AT3G28390.1 // AT1G11560.1 // AT3G09330.1 // AT1G32450.1 // AT5G45105.2
GO:0004674	F	protein serine/threonine kinase activity	6	263	681	37767	0.34	1	// AT1G76040.1 // AT1G78290.2 // AT1G78290.3 // AT5G45820.1 // AT2G24130.1 // AT5G46330.1
GO:0004672	F	protein kinase activity	6	263	953	37767	0.65	1	// AT1G76040.1 // AT1G78290.2 // AT1G78290.3 // AT5G45820.1 // AT2G24130.1 // AT5G46330.1
GO:0032559	F	adenyl ribonucleotide binding	10	263	1384	37767	0.5	1	// AT2G42170.1 // AT1G12290.2 // AT4G30250.1 // AT1G78290.2 // AT1G78290.3 // AT5G45490.2 // AT4G33770.1 // AT2G24130.1 // AT5G46330.1 // AT4G10780.1
GO:0046914	F	transition metal ion binding	10	263	1618	37767	0.69	1	// AT1G73870.1 // AT5G63970.1 // AT4G29650.1 // AT5G17960.1 // AT4G17680.2 // AT5G41440.1 // AT4G17920.1 // AT1G35625.1 // AT2G26695.1 // AT1G29100.1
GO:0012505	C	endomembrane system	42	263	3416	37767	0.00024	0.017	// AT3G55240.1 // AT1G45015.1 // AT5G63250.1 // AT2G26370.1 // AT5G21020.2 // AT1G66870.1 // AT5G62350.1 // AT3G59930.1 // AT5G19170.1 // AT1G52415.1 // AT5G41440.1 // AT3G01260.1 // AT1G50050.1 // AT4G34881.1 // AT3G62950.1 // AT1G70260.1 // AT2G24130.1 // AT2G44220.1 // AT5G44565.1 // AT5G40900.1 // AT2G29220.1 // AT4G22214.1 // AT4G30250.1 // AT3G26960.1 // AT4G22217.1 // AT1G02620.1 // AT4G01…
GO:0016021	C	integral to membrane	7	263	395	37767	0.022	0.81	// AT5G56100.1 // AT1G32270.1 // AT5G24920.1 // AT1G19390.1 // AT5G47130.1 // AT5G53190.1 // AT1G62280.1
GO:0043231	C	intracellular membrane-bounded organelle	27	263	7615	37767	1	1	// AT2G45850.1 // AT1G02340.1 // AT5G56100.1 // AT2G05100.1 // AT2G23800.1 // AT5G03790.1 // AT5G59080.1 // AT5G48830.1 // AT3G43850.1 // AT5G05410.2 // AT1G02580.1 // AT5G41700.3 // AT4G00870.1 // AT1G35580.3 // AT1G76040.1 // AT3G55646.1 // AT2G28780.1 // AT2G34430.1 // AT5G10570.1 // AT1G74840.1 // AT5G23010.1 // AT1G13710.1 // AT4G25490.1 // AT3G46130.2 // AT1G60160.1 // AT5G11590.1 // AT2G20…
GO:0005829	C	cytosol	5	263	912	37767	0.76	1	// AT1G80050.1 // AT5G45820.1 // AT1G35580.3 // AT5G28430.1 // AT1G11530.1
GO:0044424	C	intracellular part	34	263	9302	37767	1	1	// AT2G42170.1 // AT2G45850.1 // AT1G02340.1 // AT5G28430.1 // AT5G56100.1 // AT2G05100.1 // AT2G23800.1 // AT5G03790.1 // AT5G59080.1 // AT5G48830.1 // AT5G45820.1 // AT3G43850.1 // AT5G05410.2 // AT3G14060.1 // AT1G02580.1 // AT5G41700.3 // AT4G00870.1 // AT1G35580.3 // AT1G76040.1 // AT3G55646.1 // AT2G28780.1 // AT2G34430.1 // AT1G80050.1 // AT5G10570.1 // AT1G74840.1 // AT5G23010.1 // AT1G13…
GO:0044425	C	membrane part	10	263	1360	37767	0.48	1	// AT1G19390.1 // AT3G23380.1 // AT5G56100.1 // AT3G20580.1 // AT1G32270.1 // AT5G24920.1 // AT1G09790.1 // AT5G53190.1 // AT5G47130.1 // AT1G62280.1
GO:0043229	C	intracellular organelle	28	263	8149	37767	1	1	// AT2G42170.1 // AT2G45850.1 // AT1G02340.1 // AT5G56100.1 // AT2G05100.1 // AT2G23800.1 // AT5G03790.1 // AT5G59080.1 // AT5G48830.1 // AT3G43850.1 // AT5G05410.2 // AT1G02580.1 // AT5G41700.3 // AT4G00870.1 // AT1G35580.3 // AT1G76040.1 // AT3G55646.1 // AT2G28780.1 // AT2G34430.1 // AT5G10570.1 // AT1G74840.1 // AT5G23010.1 // AT1G13710.1 // AT4G25490.1 // AT3G46130.2 // AT1G60160.1 // AT5G11…
GO:0043227	C	membrane-bounded organelle	27	263	7622	37767	1	1	// AT2G45850.1 // AT1G02340.1 // AT5G56100.1 // AT2G05100.1 // AT2G23800.1 // AT5G03790.1 // AT5G59080.1 // AT5G48830.1 // AT3G43850.1 // AT5G05410.2 // AT1G02580.1 // AT5G41700.3 // AT4G00870.1 // AT1G35580.3 // AT1G76040.1 // AT3G55646.1 // AT2G28780.1 // AT2G34430.1 // AT5G10570.1 // AT1G74840.1 // AT5G23010.1 // AT1G13710.1 // AT4G25490.1 // AT3G46130.2 // AT1G60160.1 // AT5G11590.1 // AT2G20…
GO:0044444	C	cytoplasmic part	19	263	6289	37767	1	1	// AT1G80050.1 // AT1G60160.1 // AT2G28780.1 // AT5G28430.1 // AT5G59080.1 // AT5G48830.1 // AT2G05100.1 // AT5G56100.1 // AT5G45820.1 // AT3G43850.1 // AT2G34430.1 // AT2G23800.1 // AT2G20080.1 // AT1G74840.1 // AT3G55646.1 // AT5G23010.1 // AT1G13710.1 // AT1G35580.3 // AT1G11530.1
GO:0016020	C	membrane	32	263	4068	37767	0.26	1	// AT3G58060.1 // AT5G56100.1 // AT3G20580.1 // AT5G24920.1 // AT1G09790.1 // AT1G01590.1 // AT3G08040.2 // AT3G45290.1 // AT1G01580.1 // AT4G36850.1 // AT1G32450.1 // AT3G23380.1 // AT5G52860.1 // AT1G70260.1 // AT1G35580.3 // AT1G76040.1 // AT4G08300.1 // AT4G16620.1 // AT2G34430.1 // AT4G01430.1 // AT1G19390.1 // AT5G46330.1 // AT5G07050.1 // AT4G13800.1 // AT1G32270.1 // AT2G37460.1 // AT5G53…
GO:0031224	C	intrinsic to membrane	9	263	806	37767	0.11	1	// AT1G19390.1 // AT5G56100.1 // AT3G20580.1 // AT1G32270.1 // AT5G24920.1 // AT1G09790.1 // AT5G53190.1 // AT5G47130.1 // AT1G62280.1
GO:0005634	C	nucleus	13	263	2621	37767	0.92	1	// AT1G76040.1 // AT5G03790.1 // AT3G46130.2 // AT1G02340.1 // AT2G45850.1 // AT5G11590.1 // AT5G05410.2 // AT5G10570.1 // AT1G35580.3 // AT1G02580.1 // AT5G41700.3 // AT4G00870.1 // AT4G25490.1
GO:0044464	C	cell part	109	263	15217	37767	0.37	1	// AT5G52860.1 // AT3G55240.1 // AT5G63250.1 // AT5G21020.2 // AT3G08040.2 // AT5G62350.1 // AT5G41440.1 // AT3G01260.1 // AT3G62950.1 // AT5G41700.3 // AT4G00870.1 // AT1G76040.1 // AT4G08300.1 // AT1G70260.1 // AT4G30250.1 // AT5G59305.1 // AT3G26960.1 // AT2G34430.1 // AT4G01430.1 // AT4G33770.1 // AT5G10570.1 // AT4G13800.1 // AT2G26370.1 // AT3G46130.2 // AT1G32270.1 // AT5G45310.1 // AT5G47…
GO:0005623	C	cell	109	263	15217	37767	0.37	1	// AT5G52860.1 // AT3G55240.1 // AT5G63250.1 // AT5G21020.2 // AT3G08040.2 // AT5G62350.1 // AT5G41440.1 // AT3G01260.1 // AT3G62950.1 // AT5G41700.3 // AT4G00870.1 // AT1G76040.1 // AT4G08300.1 // AT1G70260.1 // AT4G30250.1 // AT5G59305.1 // AT3G26960.1 // AT2G34430.1 // AT4G01430.1 // AT4G33770.1 // AT5G10570.1 // AT4G13800.1 // AT2G26370.1 // AT3G46130.2 // AT1G32270.1 // AT5G45310.1 // AT5G47…
GO:0009536	C	plastid	9	263	2965	37767	1	1	// AT1G60160.1 // AT5G59080.1 // AT5G48830.1 // AT2G34430.1 // AT2G05100.1 // AT2G20080.1 // AT1G74840.1 // AT3G55646.1 // AT5G23010.1
GO:0043226	C	organelle	28	263	8155	37767	1	1	// AT2G42170.1 // AT2G45850.1 // AT1G02340.1 // AT5G56100.1 // AT2G05100.1 // AT2G23800.1 // AT5G03790.1 // AT5G59080.1 // AT5G48830.1 // AT3G43850.1 // AT5G05410.2 // AT1G02580.1 // AT5G41700.3 // AT4G00870.1 // AT1G35580.3 // AT1G76040.1 // AT3G55646.1 // AT2G28780.1 // AT2G34430.1 // AT5G10570.1 // AT1G74840.1 // AT5G23010.1 // AT1G13710.1 // AT4G25490.1 // AT3G46130.2 // AT1G60160.1 // AT5G11…
GO:0005622	C	intracellular	39	263	9671	37767	1	1	// AT2G42170.1 // AT2G45850.1 // AT1G02340.1 // AT5G28430.1 // AT5G56100.1 // AT2G05100.1 // AT2G23800.1 // AT2G26695.1 // AT5G03790.1 // AT1G73870.1 // AT5G59080.1 // AT5G48830.1 // AT5G45820.1 // AT3G43850.1 // AT5G05410.2 // AT3G14060.1 // AT1G02580.1 // AT5G41700.3 // AT4G00870.1 // AT1G35580.3 // AT1G76040.1 // AT1G02620.1 // AT3G55646.1 // AT2G28780.1 // AT2G34430.1 // AT1G80050.1 // AT5G48…
GO:0005886	C	plasma membrane	7	263	1456	37767	0.88	1	// AT1G76040.1 // AT3G23380.1 // AT1G01580.1 // AT1G32450.1 // AT3G45290.1 // AT1G62280.1 // AT4G13800.1
GO:0009507	C	chloroplast	9	263	2740	37767	1	1	// AT1G60160.1 // AT5G59080.1 // AT5G48830.1 // AT2G34430.1 // AT2G05100.1 // AT2G20080.1 // AT1G74840.1 // AT3G55646.1 // AT5G23010.1
GO:0005737	C	cytoplasm	22	263	6822	37767	1	1	// AT5G28430.1 // AT5G56100.1 // AT2G05100.1 // AT2G23800.1 // AT5G59080.1 // AT5G48830.1 // AT5G45820.1 // AT2G34430.1 // AT3G43850.1 // AT2G28780.1 // AT1G35580.3 // AT1G76040.1 // AT3G55646.1 // AT5G41700.3 // AT1G60160.1 // AT1G74840.1 // AT5G23010.1 // AT1G13710.1 // AT1G80050.1 // AT3G14060.1 // AT2G20080.1 // AT1G11530.1

## Sheet: 1 x C downregulated
GO_acc	term_type	Term	queryitem	querytotal	bgitem	bgtotal	pvalue	FDR	entries
GO:0031326	P	regulation of cellular biosynthetic process	26	263	1881	37767	0.00081	0.05	// AT5G39690.1 // AT5G52260.1 // AT5G01900.1 // AT5G03790.1 // AT3G24310.1 // AT1G73870.1 // AT4G31620.1 // AT5G15830.1 // AT1G71030.1 // AT3G12820.1 // AT5G05410.2 // AT1G69570.1 // AT1G02580.1 // AT4G00870.1 // AT5G60140.1 // AT4G04580.1 // AT2G21650.1 // AT5G48890.1 // AT5G04150.1 // AT5G10570.1 // AT1G74840.1 // AT3G46130.2 // AT3G47500.1 // AT1G56160.1 // AT5G11590.1 // AT3G56970.1
GO:0042592	P	homeostatic process	7	263	216	37767	0.00097	0.05	// AT4G19690.2 // AT5G18600.1 // AT1G01580.1 // AT3G08040.2 // AT3G62950.1 // AT4G39403.1 // AT1G62280.1
GO:0045449	P	regulation of transcription	26	263	1802	37767	0.00044	0.05	// AT5G39690.1 // AT5G52260.1 // AT5G01900.1 // AT5G03790.1 // AT3G24310.1 // AT1G73870.1 // AT4G31620.1 // AT5G15830.1 // AT1G71030.1 // AT3G12820.1 // AT5G05410.2 // AT1G69570.1 // AT1G02580.1 // AT4G00870.1 // AT5G60140.1 // AT4G04580.1 // AT2G21650.1 // AT5G48890.1 // AT5G04150.1 // AT5G10570.1 // AT1G74840.1 // AT3G46130.2 // AT3G47500.1 // AT1G56160.1 // AT5G11590.1 // AT3G56970.1
GO:0010468	P	regulation of gene expression	27	263	2001	37767	0.00092	0.05	// AT5G39690.1 // AT5G52260.1 // AT5G01900.1 // AT5G03790.1 // AT3G24310.1 // AT1G73870.1 // AT4G31620.1 // AT5G15830.1 // AT1G71030.1 // AT3G12820.1 // AT5G05410.2 // AT1G69570.1 // AT1G02580.1 // AT3G56970.1 // AT4G00870.1 // AT5G60140.1 // AT4G04580.1 // AT2G21650.1 // AT5G48890.1 // AT5G04150.1 // AT5G10570.1 // AT1G74840.1 // AT3G46130.2 // AT3G47500.1 // AT1G56160.1 // AT5G11590.1 // AT4G23…
GO:0019219	P	regulation of nucleobase, nucleoside, nucleotide and nucleic acid metabolic process	26	263	1847	37767	0.00062	0.05	// AT5G39690.1 // AT5G52260.1 // AT5G01900.1 // AT5G03790.1 // AT3G24310.1 // AT1G73870.1 // AT4G31620.1 // AT5G15830.1 // AT1G71030.1 // AT3G12820.1 // AT5G05410.2 // AT1G69570.1 // AT1G02580.1 // AT4G00870.1 // AT5G60140.1 // AT4G04580.1 // AT2G21650.1 // AT5G48890.1 // AT5G04150.1 // AT5G10570.1 // AT1G74840.1 // AT3G46130.2 // AT3G47500.1 // AT1G56160.1 // AT5G11590.1 // AT3G56970.1
GO:0009889	P	regulation of biosynthetic process	26	263	1881	37767	0.00081	0.05	// AT5G39690.1 // AT5G52260.1 // AT5G01900.1 // AT5G03790.1 // AT3G24310.1 // AT1G73870.1 // AT4G31620.1 // AT5G15830.1 // AT1G71030.1 // AT3G12820.1 // AT5G05410.2 // AT1G69570.1 // AT1G02580.1 // AT4G00870.1 // AT5G60140.1 // AT4G04580.1 // AT2G21650.1 // AT5G48890.1 // AT5G04150.1 // AT5G10570.1 // AT1G74840.1 // AT3G46130.2 // AT3G47500.1 // AT1G56160.1 // AT5G11590.1 // AT3G56970.1
GO:0051171	P	regulation of nitrogen compound metabolic process	26	263	1888	37767	0.00085	0.05	// AT5G39690.1 // AT5G52260.1 // AT5G01900.1 // AT5G03790.1 // AT3G24310.1 // AT1G73870.1 // AT4G31620.1 // AT5G15830.1 // AT1G71030.1 // AT3G12820.1 // AT5G05410.2 // AT1G69570.1 // AT1G02580.1 // AT4G00870.1 // AT5G60140.1 // AT4G04580.1 // AT2G21650.1 // AT5G48890.1 // AT5G04150.1 // AT5G10570.1 // AT1G74840.1 // AT3G46130.2 // AT3G47500.1 // AT1G56160.1 // AT5G11590.1 // AT3G56970.1
GO:0010556	P	regulation of macromolecule biosynthetic process	26	263	1843	37767	0.0006	0.05	// AT5G39690.1 // AT5G52260.1 // AT5G01900.1 // AT5G03790.1 // AT3G24310.1 // AT1G73870.1 // AT4G31620.1 // AT5G15830.1 // AT1G71030.1 // AT3G12820.1 // AT5G05410.2 // AT1G69570.1 // AT1G02580.1 // AT4G00870.1 // AT5G60140.1 // AT4G04580.1 // AT2G21650.1 // AT5G48890.1 // AT5G04150.1 // AT5G10570.1 // AT1G74840.1 // AT3G46130.2 // AT3G47500.1 // AT1G56160.1 // AT5G11590.1 // AT3G56970.1
GO:0006350	P	transcription	26	263	1923	37767	0.0011	0.05	// AT5G39690.1 // AT5G52260.1 // AT5G01900.1 // AT5G03790.1 // AT3G24310.1 // AT1G73870.1 // AT4G31620.1 // AT5G15830.1 // AT1G71030.1 // AT3G12820.1 // AT5G05410.2 // AT1G69570.1 // AT1G02580.1 // AT4G00870.1 // AT5G60140.1 // AT4G04580.1 // AT2G21650.1 // AT5G48890.1 // AT5G04150.1 // AT5G10570.1 // AT1G74840.1 // AT3G46130.2 // AT3G47500.1 // AT1G56160.1 // AT5G11590.1 // AT3G56970.1
GO:0080090	P	regulation of primary metabolic process	26	263	1952	37767	0.0014	0.052	// AT5G39690.1 // AT5G52260.1 // AT5G01900.1 // AT5G03790.1 // AT3G24310.1 // AT1G73870.1 // AT4G31620.1 // AT5G15830.1 // AT1G71030.1 // AT3G12820.1 // AT5G05410.2 // AT1G69570.1 // AT1G02580.1 // AT4G00870.1 // AT5G60140.1 // AT4G04580.1 // AT2G21650.1 // AT5G48890.1 // AT5G04150.1 // AT5G10570.1 // AT1G74840.1 // AT3G46130.2 // AT3G47500.1 // AT1G56160.1 // AT5G11590.1 // AT3G56970.1
GO:0060255	P	regulation of macromolecule metabolic process	27	263	2060	37767	0.0014	0.052	// AT5G39690.1 // AT5G52260.1 // AT5G01900.1 // AT5G03790.1 // AT3G24310.1 // AT1G73870.1 // AT4G31620.1 // AT5G15830.1 // AT1G71030.1 // AT3G12820.1 // AT5G05410.2 // AT1G69570.1 // AT1G02580.1 // AT3G56970.1 // AT4G00870.1 // AT5G60140.1 // AT4G04580.1 // AT2G21650.1 // AT5G48890.1 // AT5G04150.1 // AT5G10570.1 // AT1G74840.1 // AT3G46130.2 // AT3G47500.1 // AT1G56160.1 // AT5G11590.1 // AT4G23…
GO:0031323	P	regulation of cellular metabolic process	26	263	2036	37767	0.0024	0.082	// AT5G39690.1 // AT5G52260.1 // AT5G01900.1 // AT5G03790.1 // AT3G24310.1 // AT1G73870.1 // AT4G31620.1 // AT5G15830.1 // AT1G71030.1 // AT3G12820.1 // AT5G05410.2 // AT1G69570.1 // AT1G02580.1 // AT4G00870.1 // AT5G60140.1 // AT4G04580.1 // AT2G21650.1 // AT5G48890.1 // AT5G04150.1 // AT5G10570.1 // AT1G74840.1 // AT3G46130.2 // AT3G47500.1 // AT1G56160.1 // AT5G11590.1 // AT3G56970.1
GO:0048878	P	chemical homeostasis	5	263	136	37767	0.0031	0.097	// AT4G19690.2 // AT1G01580.1 // AT1G62280.1 // AT3G08040.2 // AT4G39403.1
GO:0019222	P	regulation of metabolic process	27	263	2210	37767	0.0036	0.11	// AT5G39690.1 // AT5G52260.1 // AT5G01900.1 // AT5G03790.1 // AT3G24310.1 // AT1G73870.1 // AT4G31620.1 // AT5G15830.1 // AT1G71030.1 // AT3G12820.1 // AT5G05410.2 // AT1G69570.1 // AT1G02580.1 // AT3G56970.1 // AT4G00870.1 // AT5G60140.1 // AT4G04580.1 // AT2G21650.1 // AT5G48890.1 // AT5G04150.1 // AT5G10570.1 // AT1G74840.1 // AT3G46130.2 // AT3G47500.1 // AT1G56160.1 // AT5G11590.1 // AT4G23…
GO:0006355	P	regulation of transcription, DNA-dependent	15	263	987	37767	0.0045	0.12	// AT5G03790.1 // AT3G24310.1 // AT3G46130.2 // AT4G31620.1 // AT1G74840.1 // AT5G15830.1 // AT1G71030.1 // AT2G21650.1 // AT3G12820.1 // AT1G56160.1 // AT5G11590.1 // AT5G05410.2 // AT5G52260.1 // AT5G01900.1 // AT5G60140.1
GO:0051252	P	regulation of RNA metabolic process	15	263	996	37767	0.0049	0.12	// AT5G03790.1 // AT3G24310.1 // AT3G46130.2 // AT4G31620.1 // AT1G74840.1 // AT5G15830.1 // AT1G71030.1 // AT2G21650.1 // AT3G12820.1 // AT1G56160.1 // AT5G11590.1 // AT5G05410.2 // AT5G52260.1 // AT5G01900.1 // AT5G60140.1
GO:0032774	P	RNA biosynthetic process	15	263	1040	37767	0.0071	0.16	// AT5G03790.1 // AT3G24310.1 // AT3G46130.2 // AT4G31620.1 // AT1G74840.1 // AT5G15830.1 // AT1G71030.1 // AT2G21650.1 // AT3G12820.1 // AT1G56160.1 // AT5G11590.1 // AT5G05410.2 // AT5G52260.1 // AT5G01900.1 // AT5G60140.1
GO:0006351	P	transcription, DNA-dependent	15	263	1039	37767	0.007	0.16	// AT5G03790.1 // AT3G24310.1 // AT3G46130.2 // AT4G31620.1 // AT1G74840.1 // AT5G15830.1 // AT1G71030.1 // AT2G21650.1 // AT3G12820.1 // AT1G56160.1 // AT5G11590.1 // AT5G05410.2 // AT5G52260.1 // AT5G01900.1 // AT5G60140.1
GO:0019725	P	cellular homeostasis	5	263	174	37767	0.0083	0.18	// AT4G19690.2 // AT5G18600.1 // AT1G62280.1 // AT3G08040.2 // AT3G62950.1
GO:0009723	P	response to ethylene stimulus	5	263	199	37767	0.014	0.29	// AT1G71030.1 // AT3G46130.2 // AT1G56160.1 // AT1G74840.1 // AT4G39403.1
GO:0010035	P	response to inorganic substance	6	263	279	37767	0.015	0.29	// AT3G46130.2 // AT1G74840.1 // AT1G71030.1 // AT5G05410.2 // AT5G40645.1 // AT1G32450.1
GO:0065007	P	biological regulation	41	263	4188	37767	0.016	0.31	// AT1G02340.1 // AT4G19690.2 // AT4G39403.1 // AT5G39690.1 // AT3G08040.2 // AT5G52260.1 // AT5G01900.1 // AT1G14400.1 // AT5G03790.1 // AT3G24310.1 // AT1G73870.1 // AT3G23380.1 // AT4G31620.1 // AT5G15830.1 // AT1G71030.1 // AT5G18600.1 // AT3G12820.1 // AT5G05410.2 // AT1G69570.1 // AT3G62950.1 // AT5G60140.1 // AT3G56970.1 // AT4G00870.1 // AT3G25670.1 // AT1G02580.1 // AT4G04580.1 // AT2G21…
GO:0050794	P	regulation of cellular process	34	263	3375	37767	0.02	0.35	// AT1G02340.1 // AT4G39403.1 // AT5G39690.1 // AT5G47130.1 // AT5G52260.1 // AT5G01900.1 // AT5G03790.1 // AT3G24310.1 // AT1G73870.1 // AT4G31620.1 // AT5G15830.1 // AT1G71030.1 // AT5G18600.1 // AT3G12820.1 // AT5G05410.2 // AT1G69570.1 // AT3G62950.1 // AT1G02580.1 // AT4G00870.1 // AT5G60140.1 // AT4G04580.1 // AT2G21650.1 // AT5G48890.1 // AT5G04150.1 // AT5G10570.1 // AT1G74840.1 // AT3G56…
GO:0050789	P	regulation of biological process	36	263	3697	37767	0.026	0.44	// AT1G02340.1 // AT4G39403.1 // AT5G39690.1 // AT5G47130.1 // AT5G52260.1 // AT5G01900.1 // AT1G14400.1 // AT5G03790.1 // AT3G24310.1 // AT1G73870.1 // AT4G31620.1 // AT5G15830.1 // AT1G71030.1 // AT5G18600.1 // AT3G12820.1 // AT5G05410.2 // AT1G69570.1 // AT3G62950.1 // AT1G02580.1 // AT3G56970.1 // AT4G00870.1 // AT5G60140.1 // AT4G04580.1 // AT2G21650.1 // AT5G48890.1 // AT5G04150.1 // AT5G10…
GO:0009617	P	response to bacterium	5	263	247	37767	0.031	0.51	// AT4G19690.2 // AT5G46330.1 // AT1G01580.1 // AT1G56160.1 // AT5G01900.1
GO:0006811	P	ion transport	7	263	427	37767	0.032	0.51	// AT3G58060.1 // AT5G45105.2 // AT4G19690.2 // AT1G60160.1 // AT1G01580.1 // AT1G32450.1 // AT1G29100.1
GO:0009733	P	response to auxin stimulus	6	263	360	37767	0.043	0.61	// AT4G38850.1 // AT5G03310.1 // AT3G51200.1 // AT1G74840.1 // AT4G39403.1 // AT2G47750.1
GO:0006812	P	cation transport	6	263	357	37767	0.041	0.61	// AT3G58060.1 // AT5G45105.2 // AT4G19690.2 // AT1G60160.1 // AT1G01580.1 // AT1G29100.1
GO:0006066	P	alcohol metabolic process	5	263	270	37767	0.043	0.61	// AT4G33770.1 // AT3G01260.1 // AT3G01590.1 // AT5G24140.1 // AT3G59480.1
GO:0009314	P	response to radiation	6	263	613	37767	0.26	1	// AT3G19850.1 // AT1G02340.1 // AT2G05100.1 // AT5G05410.2 // AT1G02580.1 // AT3G27690.1
GO:0044249	P	cellular biosynthetic process	30	263	4925	37767	0.81	1	// AT5G39690.1 // AT2G23800.1 // AT5G52260.1 // AT5G01900.1 // AT5G03790.1 // AT3G24310.1 // AT1G73870.1 // AT4G31620.1 // AT5G15830.1 // AT4G29650.1 // AT3G12820.1 // AT5G05410.2 // AT1G71030.1 // AT1G69570.1 // AT1G02580.1 // AT4G00870.1 // AT5G60140.1 // AT4G04580.1 // AT2G21650.1 // AT5G48890.1 // AT5G04150.1 // AT5G10570.1 // AT1G74840.1 // AT5G23010.1 // AT3G46130.2 // AT3G47500.1 // AT1G56…
GO:0006807	P	nitrogen compound metabolic process	30	263	3826	37767	0.27	1	// AT5G39690.1 // AT5G52260.1 // AT5G01900.1 // AT1G32450.1 // AT5G03790.1 // AT3G24310.1 // AT1G73870.1 // AT4G31620.1 // AT5G15830.1 // AT4G29650.1 // AT3G12820.1 // AT5G05410.2 // AT1G71030.1 // AT1G69570.1 // AT1G02580.1 // AT4G00870.1 // AT1G35580.3 // AT5G60140.1 // AT4G04580.1 // AT2G21650.1 // AT5G48890.1 // AT5G04150.1 // AT5G10570.1 // AT1G74840.1 // AT3G46130.2 // AT3G47500.1 // AT1G56…
GO:0007165	P	signal transduction	6	263	1228	37767	0.86	1	// AT1G02340.1 // AT4G39403.1 // AT1G56160.1 // AT5G01900.1 // AT3G25670.1 // AT3G56380.1
GO:0034645	P	cellular macromolecule biosynthetic process	26	263	3661	37767	0.49	1	// AT5G39690.1 // AT5G52260.1 // AT5G01900.1 // AT5G03790.1 // AT3G24310.1 // AT1G73870.1 // AT4G31620.1 // AT5G15830.1 // AT1G71030.1 // AT3G12820.1 // AT5G05410.2 // AT1G69570.1 // AT1G02580.1 // AT4G00870.1 // AT5G60140.1 // AT4G04580.1 // AT2G21650.1 // AT5G48890.1 // AT5G04150.1 // AT5G10570.1 // AT1G74840.1 // AT3G46130.2 // AT3G47500.1 // AT1G56160.1 // AT5G11590.1 // AT3G56970.1
GO:0051179	P	localization	17	263	1922	37767	0.19	1	// AT3G58060.1 // AT1G02620.1 // AT1G30560.1 // AT5G56100.1 // AT3G22142.1 // AT1G60160.1 // AT1G29100.1 // AT1G32270.1 // AT5G52860.1 // AT1G01580.1 // AT5G38820.1 // AT4G19690.2 // AT4G39403.1 // AT5G46330.1 // AT3G09330.1 // AT1G32450.1 // AT5G45105.2
GO:0007275	P	multicellular organismal development	9	263	2020	37767	0.94	1	// AT5G03790.1 // AT3G10480.3 // AT2G21650.1 // AT3G23380.1 // AT3G47500.1 // AT4G39403.1 // AT1G14400.1 // AT3G02493.1 // AT3G53040.1
GO:0044267	P	cellular protein metabolic process	13	263	3487	37767	1	1	// AT1G76040.1 // AT1G53930.1 // AT2G29220.1 // AT1G78290.2 // AT1G78290.3 // AT4G29450.1 // AT1G19390.1 // AT2G24130.1 // AT5G41700.3 // AT1G14400.1 // AT5G46330.1 // AT1G78940.1 // AT1G11530.1
GO:0051716	P	cellular response to stimulus	6	263	840	37767	0.53	1	// AT1G02340.1 // AT4G39403.1 // AT1G56160.1 // AT5G01900.1 // AT5G46330.1 // AT3G56380.1
GO:0051234	P	establishment of localization	15	263	1851	37767	0.31	1	// AT3G58060.1 // AT1G02620.1 // AT1G30560.1 // AT3G22142.1 // AT1G60160.1 // AT1G29100.1 // AT1G32270.1 // AT5G52860.1 // AT1G01580.1 // AT5G38820.1 // AT4G19690.2 // AT4G39403.1 // AT3G09330.1 // AT1G32450.1 // AT5G45105.2
GO:0044262	P	cellular carbohydrate metabolic process	5	263	417	37767	0.17	1	// AT4G33770.1 // AT5G23010.1 // AT3G01260.1 // AT3G59480.1 // AT3G01590.1
GO:0044260	P	cellular macromolecule metabolic process	39	263	6447	37767	0.85	1	// AT1G78290.2 // AT1G78290.3 // AT5G39690.1 // AT5G52260.1 // AT5G01900.1 // AT1G14400.1 // AT1G78940.1 // AT5G03790.1 // AT3G24310.1 // AT1G73870.1 // AT4G31620.1 // AT5G15830.1 // AT1G71030.1 // AT3G12820.1 // AT5G05410.2 // AT1G69570.1 // AT1G02580.1 // AT5G41700.3 // AT2G24130.1 // AT4G00870.1 // AT1G76040.1 // AT1G53930.1 // AT2G29220.1 // AT5G60140.1 // AT4G04580.1 // AT2G21650.1 // AT4G29…
GO:0010467	P	gene expression	27	263	3962	37767	0.58	1	// AT5G39690.1 // AT5G52260.1 // AT5G01900.1 // AT5G03790.1 // AT3G24310.1 // AT1G73870.1 // AT4G31620.1 // AT5G15830.1 // AT1G71030.1 // AT3G12820.1 // AT5G05410.2 // AT1G69570.1 // AT1G02580.1 // AT3G56970.1 // AT4G00870.1 // AT5G60140.1 // AT4G04580.1 // AT2G21650.1 // AT5G48890.1 // AT5G04150.1 // AT5G10570.1 // AT1G74840.1 // AT3G46130.2 // AT3G47500.1 // AT1G56160.1 // AT5G11590.1 // AT4G23…
GO:0043170	P	macromolecule metabolic process	44	263	7127	37767	0.83	1	// AT1G53930.1 // AT1G78290.2 // AT1G78290.3 // AT1G09750.1 // AT5G39690.1 // AT5G52260.1 // AT5G01900.1 // AT1G14400.1 // AT1G78940.1 // AT5G03790.1 // AT3G24310.1 // AT1G73870.1 // AT4G31620.1 // AT5G15830.1 // AT1G71030.1 // AT3G12820.1 // AT5G05410.2 // AT1G69570.1 // AT1G02580.1 // AT5G41700.3 // AT2G24130.1 // AT3G56970.1 // AT4G00870.1 // AT4G11310.1 // AT1G76040.1 // AT1G73300.1 // AT2G29…
GO:0048513	P	organ development	5	263	838	37767	0.7	1	// AT1G14400.1 // AT5G03790.1 // AT3G47500.1 // AT4G39403.1 // AT3G02493.1
GO:0016310	P	phosphorylation	9	263	1079	37767	0.34	1	// AT1G76040.1 // AT2G29220.1 // AT1G78290.2 // AT1G78290.3 // AT4G29450.1 // AT1G19390.1 // AT2G24130.1 // AT5G46330.1 // AT1G78940.1
GO:0006508	P	proteolysis	6	263	810	37767	0.5	1	// AT1G73300.1 // AT1G09750.1 // AT5G41700.3 // AT1G14400.1 // AT4G11310.1 // AT4G08340.1
GO:0065008	P	regulation of biological quality	8	263	665	37767	0.097	1	// AT3G23380.1 // AT4G19690.2 // AT5G18600.1 // AT1G01580.1 // AT3G08040.2 // AT3G62950.1 // AT4G39403.1 // AT1G62280.1
GO:0032502	P	developmental process	10	263	2304	37767	0.96	1	// AT5G03790.1 // AT3G10480.3 // AT2G21650.1 // AT3G23380.1 // AT3G55240.1 // AT3G47500.1 // AT4G39403.1 // AT1G14400.1 // AT3G02493.1 // AT3G53040.1
GO:0009719	P	response to endogenous stimulus	11	263	1068	37767	0.13	1	// AT4G38850.1 // AT3G46130.2 // AT5G03310.1 // AT4G39403.1 // AT1G71030.1 // AT3G51200.1 // AT5G45820.1 // AT1G56160.1 // AT1G74840.1 // AT2G47750.1 // AT3G56380.1
GO:0006468	P	protein amino acid phosphorylation	9	263	946	37767	0.22	1	// AT1G76040.1 // AT2G29220.1 // AT1G78290.2 // AT1G78290.3 // AT4G29450.1 // AT1G19390.1 // AT2G24130.1 // AT5G46330.1 // AT1G78940.1
GO:0032501	P	multicellular organismal process	9	263	2094	37767	0.96	1	// AT5G03790.1 // AT3G10480.3 // AT2G21650.1 // AT3G23380.1 // AT3G47500.1 // AT4G39403.1 // AT1G14400.1 // AT3G02493.1 // AT3G53040.1
GO:0009058	P	biosynthetic process	32	263	5118	37767	0.77	1	// AT5G39690.1 // AT2G23800.1 // AT3G12820.1 // AT5G52260.1 // AT5G01900.1 // AT1G09350.1 // AT5G03790.1 // AT3G24310.1 // AT1G73870.1 // AT4G31620.1 // AT5G15830.1 // AT4G29650.1 // AT5G24140.1 // AT5G05410.2 // AT1G71030.1 // AT1G69570.1 // AT1G02580.1 // AT4G00870.1 // AT5G60140.1 // AT4G04580.1 // AT2G21650.1 // AT5G48890.1 // AT5G04150.1 // AT5G10570.1 // AT1G74840.1 // AT5G23010.1 // AT3G46…
GO:0006139	P	nucleobase, nucleoside, nucleotide and nucleic acid metabolic process	28	263	3198	37767	0.13	1	// AT5G39690.1 // AT5G52260.1 // AT5G01900.1 // AT5G03790.1 // AT3G24310.1 // AT1G73870.1 // AT4G31620.1 // AT5G15830.1 // AT4G29650.1 // AT3G12820.1 // AT5G05410.2 // AT1G71030.1 // AT1G69570.1 // AT1G02580.1 // AT4G00870.1 // AT5G60140.1 // AT4G04580.1 // AT2G21650.1 // AT5G48890.1 // AT5G04150.1 // AT5G10570.1 // AT1G74840.1 // AT3G46130.2 // AT3G47500.1 // AT1G56160.1 // AT5G11590.1 // AT3G56…
GO:0043687	P	post-translational protein modification	11	263	1248	37767	0.26	1	// AT1G76040.1 // AT2G29220.1 // AT1G78290.2 // AT1G78290.3 // AT4G29450.1 // AT1G19390.1 // AT2G24130.1 // AT1G14400.1 // AT5G46330.1 // AT1G78940.1 // AT1G11530.1
GO:0006810	P	transport	15	263	1846	37767	0.31	1	// AT3G58060.1 // AT1G02620.1 // AT1G30560.1 // AT3G22142.1 // AT1G60160.1 // AT1G29100.1 // AT1G32270.1 // AT5G52860.1 // AT1G01580.1 // AT5G38820.1 // AT4G19690.2 // AT4G39403.1 // AT3G09330.1 // AT1G32450.1 // AT5G45105.2
GO:0006464	P	protein modification process	12	263	1474	37767	0.33	1	// AT1G76040.1 // AT1G53930.1 // AT2G29220.1 // AT1G78290.2 // AT1G78290.3 // AT4G29450.1 // AT1G19390.1 // AT2G24130.1 // AT1G14400.1 // AT5G46330.1 // AT1G78940.1 // AT1G11530.1
GO:0006952	P	defense response	7	263	766	37767	0.29	1	// AT1G56160.1 // AT1G12290.2 // AT3G45290.1 // AT5G01900.1 // AT5G46330.1 // AT4G10780.1 // AT2G43520.1
GO:0043412	P	macromolecule modification	12	263	1636	37767	0.47	1	// AT1G76040.1 // AT1G53930.1 // AT2G29220.1 // AT1G78290.2 // AT1G78290.3 // AT4G29450.1 // AT1G19390.1 // AT2G24130.1 // AT1G14400.1 // AT5G46330.1 // AT1G78940.1 // AT1G11530.1
GO:0009059	P	macromolecule biosynthetic process	26	263	3685	37767	0.5	1	// AT5G39690.1 // AT5G52260.1 // AT5G01900.1 // AT5G03790.1 // AT3G24310.1 // AT1G73870.1 // AT4G31620.1 // AT5G15830.1 // AT1G71030.1 // AT3G12820.1 // AT5G05410.2 // AT1G69570.1 // AT1G02580.1 // AT4G00870.1 // AT5G60140.1 // AT4G04580.1 // AT2G21650.1 // AT5G48890.1 // AT5G04150.1 // AT5G10570.1 // AT1G74840.1 // AT3G46130.2 // AT3G47500.1 // AT1G56160.1 // AT5G11590.1 // AT3G56970.1
GO:0006970	P	response to osmotic stress	5	263	408	37767	0.16	1	// AT1G78290.2 // AT1G78290.3 // AT3G46130.2 // AT1G71030.1 // AT1G74840.1
GO:0008152	P	metabolic process	64	263	10614	37767	0.92	1	// AT4G32375.1 // AT1G53930.1 // AT1G78290.2 // AT1G78290.3 // AT1G09750.1 // AT5G01900.1 // AT2G05100.1 // AT3G59480.1 // AT2G23800.1 // AT3G12820.1 // AT5G52260.1 // AT5G23010.1 // AT1G14400.1 // AT1G32450.1 // AT1G09350.1 // AT1G78940.1 // AT5G03790.1 // AT3G24310.1 // AT1G73870.1 // AT4G31620.1 // AT5G15830.1 // AT4G29650.1 // AT4G04580.1 // AT5G24140.1 // AT5G05410.2 // AT1G71030.1 // AT1G69…
GO:0048731	P	system development	5	263	839	37767	0.7	1	// AT1G14400.1 // AT5G03790.1 // AT3G47500.1 // AT4G39403.1 // AT3G02493.1
GO:0042221	P	response to chemical stimulus	20	263	2085	37767	0.095	1	// AT4G38850.1 // AT3G46130.2 // AT5G03310.1 // AT5G40645.1 // AT4G39403.1 // AT5G59080.1 // AT1G71030.1 // AT3G51200.1 // AT5G45820.1 // AT1G56160.1 // AT4G37220.1 // AT5G05410.2 // AT1G28330.3 // AT1G73120.1 // AT1G74840.1 // AT2G47750.1 // AT3G56380.1 // AT1G32450.1 // AT5G01900.1 // AT4G25490.1
GO:0051707	P	response to other organism	5	263	599	37767	0.41	1	// AT4G19690.2 // AT5G46330.1 // AT1G01580.1 // AT1G56160.1 // AT5G01900.1
GO:0010033	P	response to organic substance	14	263	1342	37767	0.09	1	// AT4G38850.1 // AT3G46130.2 // AT5G03310.1 // AT4G39403.1 // AT1G28330.3 // AT1G71030.1 // AT3G51200.1 // AT5G45820.1 // AT1G56160.1 // AT4G37220.1 // AT1G74840.1 // AT2G47750.1 // AT3G56380.1 // AT5G01900.1
GO:0051704	P	multi-organism process	6	263	776	37767	0.46	1	// AT3G23380.1 // AT4G19690.2 // AT1G56160.1 // AT1G01580.1 // AT5G01900.1 // AT5G46330.1
GO:0016070	P	RNA metabolic process	15	263	1657	37767	0.18	1	// AT5G03790.1 // AT3G24310.1 // AT3G46130.2 // AT4G31620.1 // AT1G74840.1 // AT5G15830.1 // AT1G71030.1 // AT2G21650.1 // AT3G12820.1 // AT1G56160.1 // AT5G11590.1 // AT5G05410.2 // AT5G52260.1 // AT5G01900.1 // AT5G60140.1
GO:0009628	P	response to abiotic stimulus	12	263	1471	37767	0.33	1	// AT3G46130.2 // AT1G02340.1 // AT1G02580.1 // AT1G78290.2 // AT1G78290.3 // AT2G05100.1 // AT3G19850.1 // AT1G71030.1 // AT5G05410.2 // AT1G74840.1 // AT3G27690.1 // AT4G25490.1
GO:0007242	P	intracellular signaling cascade	5	263	659	37767	0.49	1	// AT5G01900.1 // AT1G02340.1 // AT1G56160.1 // AT4G39403.1 // AT3G56380.1
GO:0009607	P	response to biotic stimulus	5	263	638	37767	0.46	1	// AT4G19690.2 // AT5G46330.1 // AT1G01580.1 // AT1G56160.1 // AT5G01900.1
GO:0044238	P	primary metabolic process	56	263	8995	37767	0.85	1	// AT4G32375.1 // AT1G53930.1 // AT1G78290.2 // AT1G78290.3 // AT1G09750.1 // AT5G01900.1 // AT5G39690.1 // AT3G59480.1 // AT2G23800.1 // AT3G12820.1 // AT5G52260.1 // AT5G23010.1 // AT1G14400.1 // AT1G09350.1 // AT1G78940.1 // AT5G03790.1 // AT3G24310.1 // AT1G73870.1 // AT4G31620.1 // AT5G15830.1 // AT4G29650.1 // AT5G24140.1 // AT5G05410.2 // AT1G71030.1 // AT1G69570.1 // AT3G01590.1 // AT5G41…
GO:0005975	P	carbohydrate metabolic process	9	263	866	37767	0.15	1	// AT4G32375.1 // AT3G01260.1 // AT4G19820.1 // AT3G59480.1 // AT4G33770.1 // AT1G35580.3 // AT3G01590.1 // AT5G23010.1 // AT1G09350.1
GO:0019538	P	protein metabolic process	17	263	4009	37767	0.99	1	// AT1G76040.1 // AT1G73300.1 // AT2G29220.1 // AT4G08340.1 // AT1G53930.1 // AT1G78290.2 // AT1G78290.3 // AT1G09750.1 // AT4G29450.1 // AT1G19390.1 // AT2G24130.1 // AT5G41700.3 // AT1G14400.1 // AT5G46330.1 // AT1G78940.1 // AT4G11310.1 // AT1G11530.1
GO:0009725	P	response to hormone stimulus	11	263	982	37767	0.086	1	// AT4G38850.1 // AT3G46130.2 // AT5G03310.1 // AT4G39403.1 // AT1G71030.1 // AT3G51200.1 // AT5G45820.1 // AT1G56160.1 // AT1G74840.1 // AT2G47750.1 // AT3G56380.1
GO:0050896	P	response to stimulus	34	263	4057	37767	0.15	1	// AT1G02340.1 // AT1G78290.2 // AT1G78290.3 // AT3G56380.1 // AT2G05100.1 // AT1G73120.1 // AT3G45290.1 // AT5G01900.1 // AT1G32450.1 // AT4G38850.1 // AT4G37220.1 // AT5G03310.1 // AT5G59080.1 // AT1G71030.1 // AT5G45820.1 // AT4G19690.2 // AT5G05410.2 // AT1G02580.1 // AT4G10780.1 // AT4G39403.1 // AT1G28330.3 // AT3G19850.1 // AT1G12290.2 // AT1G74840.1 // AT2G47750.1 // AT5G46330.1 // AT4G25…
GO:0048856	P	anatomical structure development	8	263	1726	37767	0.92	1	// AT5G03790.1 // AT2G21650.1 // AT3G23380.1 // AT3G47500.1 // AT4G39403.1 // AT1G14400.1 // AT3G02493.1 // AT3G53040.1
GO:0006950	P	response to stress	17	263	2320	37767	0.45	1	// AT3G46130.2 // AT5G59080.1 // AT1G78290.2 // AT1G78290.3 // AT1G56160.1 // AT4G37220.1 // AT1G12290.2 // AT1G71030.1 // AT5G05410.2 // AT1G73120.1 // AT3G45290.1 // AT1G74840.1 // AT5G01900.1 // AT5G46330.1 // AT4G10780.1 // AT2G43520.1 // AT4G25490.1
GO:0044237	P	cellular metabolic process	52	263	8722	37767	0.91	1	// AT1G78290.2 // AT1G78290.3 // AT5G01900.1 // AT2G05100.1 // AT3G59480.1 // AT2G23800.1 // AT5G52260.1 // AT5G23010.1 // AT1G14400.1 // AT1G78940.1 // AT5G03790.1 // AT3G24310.1 // AT1G73870.1 // AT4G31620.1 // AT5G15830.1 // AT4G29650.1 // AT4G04580.1 // AT3G12820.1 // AT5G05410.2 // AT1G71030.1 // AT1G69570.1 // AT1G02580.1 // AT5G41700.3 // AT2G24130.1 // AT4G00870.1 // AT1G35580.3 // AT1G76…
GO:0006796	P	phosphate metabolic process	9	263	1178	37767	0.44	1	// AT1G76040.1 // AT2G29220.1 // AT1G78290.2 // AT1G78290.3 // AT4G29450.1 // AT1G19390.1 // AT2G24130.1 // AT5G46330.1 // AT1G78940.1
GO:0006793	P	phosphorus metabolic process	9	263	1179	37767	0.44	1	// AT1G76040.1 // AT2G29220.1 // AT1G78290.2 // AT1G78290.3 // AT4G29450.1 // AT1G19390.1 // AT2G24130.1 // AT5G46330.1 // AT1G78940.1
GO:0009416	P	response to light stimulus	6	263	596	37767	0.24	1	// AT3G19850.1 // AT1G02340.1 // AT2G05100.1 // AT5G05410.2 // AT1G02580.1 // AT3G27690.1
GO:0009987	P	cellular process	70	263	11684	37767	0.94	1	// AT1G02340.1 // AT5G48890.1 // AT1G78290.2 // AT1G78290.3 // AT5G01900.1 // AT2G05100.1 // AT3G59480.1 // AT2G23800.1 // AT3G08040.2 // AT3G45290.1 // AT5G52260.1 // AT5G23010.1 // AT1G14400.1 // AT3G25670.1 // AT1G78940.1 // AT5G03790.1 // AT3G24310.1 // AT1G73870.1 // AT3G23380.1 // AT4G31620.1 // AT5G15830.1 // AT4G29650.1 // AT5G18600.1 // AT4G04580.1 // AT5G60140.1 // AT3G12820.1 // AT1G13…
GO:0003700	F	transcription factor activity	30	263	2173	37767	0.00033	0.054	// AT3G10480.3 // AT1G02340.1 // AT5G39690.1 // AT5G52260.1 // AT5G01900.1 // AT5G43840.1 // AT5G03790.1 // AT3G24310.1 // AT1G73870.1 // AT4G31620.1 // AT5G15830.1 // AT1G71030.1 // AT3G12820.1 // AT5G05410.2 // AT1G69570.1 // AT1G02580.1 // AT4G00870.1 // AT5G60140.1 // AT4G04580.1 // AT2G21650.1 // AT5G48890.1 // AT5G04150.1 // AT5G10570.1 // AT1G74840.1 // AT4G25490.1 // AT3G46130.2 // AT3G47…
GO:0030528	F	transcription regulator activity	31	263	2417	37767	0.00087	0.072	// AT3G10480.3 // AT1G02340.1 // AT5G39690.1 // AT5G52260.1 // AT5G01900.1 // AT5G43840.1 // AT5G03790.1 // AT3G24310.1 // AT1G73870.1 // AT4G31620.1 // AT5G15830.1 // AT1G71030.1 // AT3G12820.1 // AT5G05410.2 // AT1G69570.1 // AT1G02580.1 // AT4G00870.1 // AT5G60140.1 // AT4G04580.1 // AT2G21650.1 // AT5G48890.1 // AT5G04150.1 // AT5G10570.1 // AT1G74840.1 // AT3G56380.1 // AT4G25490.1 // AT3G46…
GO:0003677	F	DNA binding	31	263	2892	37767	0.012	0.65	// AT3G10480.3 // AT2G45850.1 // AT1G02340.1 // AT5G39690.1 // AT5G52260.1 // AT5G01900.1 // AT5G43840.1 // AT5G03790.1 // AT3G24310.1 // AT1G73870.1 // AT4G31620.1 // AT5G15830.1 // AT1G71030.1 // AT3G12820.1 // AT5G05410.2 // AT1G69570.1 // AT1G02580.1 // AT4G00870.1 // AT5G60140.1 // AT4G04580.1 // AT2G21650.1 // AT5G48890.1 // AT5G04150.1 // AT5G10570.1 // AT1G74840.1 // AT4G25490.1 // AT3G46…
GO:0000166	F	nucleotide binding	12	263	2267	37767	0.87	1	// AT2G42170.1 // AT2G34315.1 // AT4G30250.1 // AT1G78290.2 // AT1G78290.3 // AT1G02620.1 // AT5G45490.2 // AT4G33770.1 // AT1G12290.2 // AT2G24130.1 // AT5G46330.1 // AT4G10780.1
GO:0016740	F	transferase activity	23	263	3321	37767	0.54	1	// AT1G78290.2 // AT1G78290.3 // AT3G29635.1 // AT2G23800.1 // AT5G47950.1 // AT5G23010.1 // AT3G22740.1 // AT1G09350.1 // AT1G78940.1 // AT5G45820.1 // AT2G25150.1 // AT3G02100.1 // AT2G24130.1 // AT1G76040.1 // AT2G29220.1 // AT4G29450.1 // AT1G19390.1 // AT4G33770.1 // AT5G46330.1 // AT1G80050.1 // AT2G38400.1 // AT3G59480.1 // AT5G16410.1
GO:0016746	F	transferase activity, transferring acyl groups	5	263	324	37767	0.079	1	// AT3G29635.1 // AT5G23010.1 // AT2G25150.1 // AT5G47950.1 // AT5G16410.1
GO:0046872	F	metal ion binding	13	263	1997	37767	0.64	1	// AT2G38760.1 // AT1G73870.1 // AT5G63970.1 // AT4G29650.1 // AT5G17960.1 // AT4G17680.2 // AT2G36180.1 // AT4G33770.1 // AT5G41440.1 // AT4G17920.1 // AT1G35625.1 // AT2G26695.1 // AT1G29100.1
GO:0030554	F	adenyl nucleotide binding	10	263	1465	37767	0.57	1	// AT2G42170.1 // AT1G12290.2 // AT4G30250.1 // AT1G78290.2 // AT1G78290.3 // AT5G45490.2 // AT4G33770.1 // AT2G24130.1 // AT5G46330.1 // AT4G10780.1
GO:0022804	F	active transmembrane transporter activity	5	263	664	37767	0.49	1	// AT5G38820.1 // AT3G08040.2 // AT3G09330.1 // AT5G52860.1 // AT3G28390.1
GO:0004553	F	hydrolase activity, hydrolyzing O-glycosyl compounds	7	263	476	37767	0.052	1	// AT4G32375.1 // AT4G19820.1 // AT5G61250.2 // AT4G39010.1 // AT4G21760.1 // AT1G61810.1 // AT1G35580.3
GO:0008270	F	zinc ion binding	9	263	1299	37767	0.55	1	// AT1G73870.1 // AT5G63970.1 // AT4G29650.1 // AT5G17960.1 // AT5G41440.1 // AT4G17920.1 // AT1G35625.1 // AT2G26695.1 // AT4G17680.2
GO:0005488	F	binding	73	263	11258	37767	0.79	1	// AT3G10480.3 // AT2G45850.1 // AT1G02340.1 // AT4G31940.1 // AT1G78290.2 // AT1G78290.3 // AT2G05100.1 // AT5G21150.1 // AT2G34315.1 // AT3G45290.1 // AT5G52260.1 // AT5G01900.1 // AT5G43840.1 // AT5G41440.1 // AT1G29100.1 // AT5G03790.1 // AT3G24310.1 // AT1G73870.1 // AT3G23380.1 // AT4G31620.1 // AT5G15830.1 // AT4G26050.1 // AT4G29650.1 // AT4G04580.1 // AT3G12820.1 // AT5G05410.2 // AT1G71…
GO:0003676	F	nucleic acid binding	33	263	4842	37767	0.58	1	// AT3G10480.3 // AT2G45850.1 // AT1G02340.1 // AT5G39690.1 // AT5G21150.1 // AT5G52260.1 // AT5G01900.1 // AT5G43840.1 // AT5G03790.1 // AT3G24310.1 // AT1G73870.1 // AT4G31620.1 // AT5G15830.1 // AT1G71030.1 // AT3G12820.1 // AT5G05410.2 // AT1G69570.1 // AT1G02580.1 // AT2G34320.1 // AT4G00870.1 // AT5G60140.1 // AT4G04580.1 // AT2G21650.1 // AT5G48890.1 // AT5G04150.1 // AT5G10570.1 // AT1G74…
GO:0017076	F	purine nucleotide binding	12	263	1713	37767	0.53	1	// AT2G42170.1 // AT2G34315.1 // AT4G30250.1 // AT1G78290.2 // AT1G78290.3 // AT1G02620.1 // AT5G45490.2 // AT4G33770.1 // AT1G12290.2 // AT2G24130.1 // AT5G46330.1 // AT4G10780.1
GO:0005524	F	ATP binding	10	263	1377	37767	0.49	1	// AT2G42170.1 // AT1G12290.2 // AT4G30250.1 // AT1G78290.2 // AT1G78290.3 // AT5G45490.2 // AT4G33770.1 // AT2G24130.1 // AT5G46330.1 // AT4G10780.1
GO:0016787	F	hydrolase activity	19	263	3468	37767	0.89	1	// AT1G73300.1 // AT4G24890.1 // AT4G32375.1 // AT4G19820.1 // AT4G30250.1 // AT4G29650.1 // AT1G09750.1 // AT5G52860.1 // AT5G61250.2 // AT4G08340.1 // AT4G39010.1 // AT4G21760.1 // AT5G62350.1 // AT1G35580.3 // AT1G35625.1 // AT4G10780.1 // AT1G61810.1 // AT4G11310.1 // AT3G28390.1
GO:0016301	F	kinase activity	12	263	1641	37767	0.47	1	// AT1G76040.1 // AT2G29220.1 // AT1G78290.2 // AT1G78290.3 // AT5G45820.1 // AT3G59480.1 // AT4G29450.1 // AT1G19390.1 // AT4G33770.1 // AT2G24130.1 // AT5G46330.1 // AT1G78940.1
GO:0043169	F	cation binding	14	263	2087	37767	0.6	1	// AT2G38760.1 // AT1G73870.1 // AT4G19820.1 // AT5G63970.1 // AT4G29650.1 // AT5G17960.1 // AT4G17680.2 // AT2G36180.1 // AT4G33770.1 // AT5G41440.1 // AT4G17920.1 // AT1G35625.1 // AT2G26695.1 // AT1G29100.1
GO:0003824	F	catalytic activity	55	263	9638	37767	0.96	1	// AT4G24890.1 // AT4G32375.1 // AT5G52860.1 // AT1G78290.2 // AT1G78290.3 // AT1G09750.1 // AT3G29635.1 // AT2G23800.1 // AT5G62350.1 // AT5G47950.1 // AT5G46330.1 // AT1G14400.1 // AT3G22740.1 // AT1G09350.1 // AT1G78940.1 // AT1G73300.1 // AT3G01260.1 // AT4G29650.1 // AT5G18600.1 // AT5G45820.1 // AT2G25150.1 // AT3G02100.1 // AT3G62950.1 // AT3G01590.1 // AT5G41700.3 // AT2G24130.1 // AT4G10…
GO:0022892	F	substrate-specific transporter activity	10	263	1059	37767	0.21	1	// AT3G58060.1 // AT1G80050.1 // AT1G30560.1 // AT4G19690.2 // AT1G60160.1 // AT5G38820.1 // AT1G11560.1 // AT3G09330.1 // AT1G32450.1 // AT5G45105.2
GO:0016773	F	phosphotransferase activity, alcohol group as acceptor	8	263	1154	37767	0.55	1	// AT1G76040.1 // AT1G78290.2 // AT1G78290.3 // AT5G45820.1 // AT3G59480.1 // AT4G33770.1 // AT2G24130.1 // AT5G46330.1
GO:0016772	F	transferase activity, transferring phosphorus-containing groups	12	263	1887	37767	0.67	1	// AT1G76040.1 // AT2G29220.1 // AT1G78290.2 // AT1G78290.3 // AT5G45820.1 // AT3G59480.1 // AT4G29450.1 // AT1G19390.1 // AT4G33770.1 // AT2G24130.1 // AT5G46330.1 // AT1G78940.1
GO:0015075	F	ion transmembrane transporter activity	6	263	655	37767	0.31	1	// AT3G58060.1 // AT1G80050.1 // AT5G45105.2 // AT4G19690.2 // AT1G60160.1 // AT1G32450.1
GO:0032555	F	purine ribonucleotide binding	12	263	1631	37767	0.46	1	// AT2G42170.1 // AT2G34315.1 // AT4G30250.1 // AT1G78290.2 // AT1G78290.3 // AT1G02620.1 // AT5G45490.2 // AT4G33770.1 // AT1G12290.2 // AT2G24130.1 // AT5G46330.1 // AT4G10780.1
GO:0032553	F	ribonucleotide binding	12	263	1631	37767	0.46	1	// AT2G42170.1 // AT2G34315.1 // AT4G30250.1 // AT1G78290.2 // AT1G78290.3 // AT1G02620.1 // AT5G45490.2 // AT4G33770.1 // AT1G12290.2 // AT2G24130.1 // AT5G46330.1 // AT4G10780.1
GO:0016798	F	hydrolase activity, acting on glycosyl bonds	7	263	526	37767	0.078	1	// AT4G32375.1 // AT4G19820.1 // AT5G61250.2 // AT4G39010.1 // AT4G21760.1 // AT1G61810.1 // AT1G35580.3
GO:0008233	F	peptidase activity	5	263	646	37767	0.47	1	// AT1G73300.1 // AT1G35625.1 // AT1G09750.1 // AT4G11310.1 // AT4G08340.1
GO:0016491	F	oxidoreductase activity	7	263	1463	37767	0.89	1	// AT3G12900.1 // AT5G18600.1 // AT1G01580.1 // AT1G01590.1 // AT3G62950.1 // AT4G22753.1 // AT5G23990.1
GO:0043167	F	ion binding	14	263	2087	37767	0.6	1	// AT2G38760.1 // AT1G73870.1 // AT4G19820.1 // AT5G63970.1 // AT4G29650.1 // AT5G17960.1 // AT4G17680.2 // AT2G36180.1 // AT4G33770.1 // AT5G41440.1 // AT4G17920.1 // AT1G35625.1 // AT2G26695.1 // AT1G29100.1
GO:0022891	F	substrate-specific transmembrane transporter activity	10	263	908	37767	0.11	1	// AT3G58060.1 // AT1G80050.1 // AT1G30560.1 // AT4G19690.2 // AT1G60160.1 // AT5G38820.1 // AT1G11560.1 // AT3G09330.1 // AT1G32450.1 // AT5G45105.2
GO:0005215	F	transporter activity	14	263	1477	37767	0.15	1	// AT3G58060.1 // AT1G80050.1 // AT1G32450.1 // AT1G30560.1 // AT4G19690.2 // AT1G60160.1 // AT5G52860.1 // AT5G38820.1 // AT3G08040.2 // AT3G28390.1 // AT1G11560.1 // AT3G09330.1 // AT1G62280.1 // AT5G45105.2
GO:0005515	F	protein binding	21	263	2944	37767	0.49	1	// AT2G42170.1 // AT4G04620.1 // AT3G19850.1 // AT3G23380.1 // AT1G02340.1 // AT4G26050.1 // AT5G17960.1 // AT4G17920.1 // AT3G25670.1 // AT4G17680.2 // AT1G12290.2 // AT1G35625.1 // AT3G47500.1 // AT5G63970.1 // AT5G41700.3 // AT2G24130.1 // AT5G46330.1 // AT4G10780.1 // AT5G54620.1 // AT5G41440.1 // AT3G45290.1
GO:0001883	F	purine nucleoside binding	10	263	1465	37767	0.57	1	// AT2G42170.1 // AT1G12290.2 // AT4G30250.1 // AT1G78290.2 // AT1G78290.3 // AT5G45490.2 // AT4G33770.1 // AT2G24130.1 // AT5G46330.1 // AT4G10780.1
GO:0001882	F	nucleoside binding	10	263	1465	37767	0.57	1	// AT2G42170.1 // AT1G12290.2 // AT4G30250.1 // AT1G78290.2 // AT1G78290.3 // AT5G45490.2 // AT4G33770.1 // AT2G24130.1 // AT5G46330.1 // AT4G10780.1
GO:0022857	F	transmembrane transporter activity	13	263	1128	37767	0.055	1	// AT3G58060.1 // AT1G80050.1 // AT1G30560.1 // AT4G19690.2 // AT1G60160.1 // AT5G52860.1 // AT5G38820.1 // AT3G08040.2 // AT3G28390.1 // AT1G11560.1 // AT3G09330.1 // AT1G32450.1 // AT5G45105.2
GO:0004674	F	protein serine/threonine kinase activity	6	263	681	37767	0.34	1	// AT1G76040.1 // AT1G78290.2 // AT1G78290.3 // AT5G45820.1 // AT2G24130.1 // AT5G46330.1
GO:0004672	F	protein kinase activity	6	263	953	37767	0.65	1	// AT1G76040.1 // AT1G78290.2 // AT1G78290.3 // AT5G45820.1 // AT2G24130.1 // AT5G46330.1
GO:0032559	F	adenyl ribonucleotide binding	10	263	1384	37767	0.5	1	// AT2G42170.1 // AT1G12290.2 // AT4G30250.1 // AT1G78290.2 // AT1G78290.3 // AT5G45490.2 // AT4G33770.1 // AT2G24130.1 // AT5G46330.1 // AT4G10780.1
GO:0046914	F	transition metal ion binding	10	263	1618	37767	0.69	1	// AT1G73870.1 // AT5G63970.1 // AT4G29650.1 // AT5G17960.1 // AT4G17680.2 // AT5G41440.1 // AT4G17920.1 // AT1G35625.1 // AT2G26695.1 // AT1G29100.1
GO:0012505	C	endomembrane system	42	263	3416	37767	0.00024	0.017	// AT3G55240.1 // AT1G45015.1 // AT5G63250.1 // AT2G26370.1 // AT5G21020.2 // AT1G66870.1 // AT5G62350.1 // AT3G59930.1 // AT5G19170.1 // AT1G52415.1 // AT5G41440.1 // AT3G01260.1 // AT1G50050.1 // AT4G34881.1 // AT3G62950.1 // AT1G70260.1 // AT2G24130.1 // AT2G44220.1 // AT5G44565.1 // AT5G40900.1 // AT2G29220.1 // AT4G22214.1 // AT4G30250.1 // AT3G26960.1 // AT4G22217.1 // AT1G02620.1 // AT4G01…
GO:0016021	C	integral to membrane	7	263	395	37767	0.022	0.81	// AT5G56100.1 // AT1G32270.1 // AT5G24920.1 // AT1G19390.1 // AT5G47130.1 // AT5G53190.1 // AT1G62280.1
GO:0043231	C	intracellular membrane-bounded organelle	27	263	7615	37767	1	1	// AT2G45850.1 // AT1G02340.1 // AT5G56100.1 // AT2G05100.1 // AT2G23800.1 // AT5G03790.1 // AT5G59080.1 // AT5G48830.1 // AT3G43850.1 // AT5G05410.2 // AT1G02580.1 // AT5G41700.3 // AT4G00870.1 // AT1G35580.3 // AT1G76040.1 // AT3G55646.1 // AT2G28780.1 // AT2G34430.1 // AT5G10570.1 // AT1G74840.1 // AT5G23010.1 // AT1G13710.1 // AT4G25490.1 // AT3G46130.2 // AT1G60160.1 // AT5G11590.1 // AT2G20…
GO:0005829	C	cytosol	5	263	912	37767	0.76	1	// AT1G80050.1 // AT5G45820.1 // AT1G35580.3 // AT5G28430.1 // AT1G11530.1
GO:0044424	C	intracellular part	34	263	9302	37767	1	1	// AT2G42170.1 // AT2G45850.1 // AT1G02340.1 // AT5G28430.1 // AT5G56100.1 // AT2G05100.1 // AT2G23800.1 // AT5G03790.1 // AT5G59080.1 // AT5G48830.1 // AT5G45820.1 // AT3G43850.1 // AT5G05410.2 // AT3G14060.1 // AT1G02580.1 // AT5G41700.3 // AT4G00870.1 // AT1G35580.3 // AT1G76040.1 // AT3G55646.1 // AT2G28780.1 // AT2G34430.1 // AT1G80050.1 // AT5G10570.1 // AT1G74840.1 // AT5G23010.1 // AT1G13…
GO:0044425	C	membrane part	10	263	1360	37767	0.48	1	// AT1G19390.1 // AT3G23380.1 // AT5G56100.1 // AT3G20580.1 // AT1G32270.1 // AT5G24920.1 // AT1G09790.1 // AT5G53190.1 // AT5G47130.1 // AT1G62280.1
GO:0043229	C	intracellular organelle	28	263	8149	37767	1	1	// AT2G42170.1 // AT2G45850.1 // AT1G02340.1 // AT5G56100.1 // AT2G05100.1 // AT2G23800.1 // AT5G03790.1 // AT5G59080.1 // AT5G48830.1 // AT3G43850.1 // AT5G05410.2 // AT1G02580.1 // AT5G41700.3 // AT4G00870.1 // AT1G35580.3 // AT1G76040.1 // AT3G55646.1 // AT2G28780.1 // AT2G34430.1 // AT5G10570.1 // AT1G74840.1 // AT5G23010.1 // AT1G13710.1 // AT4G25490.1 // AT3G46130.2 // AT1G60160.1 // AT5G11…
GO:0043227	C	membrane-bounded organelle	27	263	7622	37767	1	1	// AT2G45850.1 // AT1G02340.1 // AT5G56100.1 // AT2G05100.1 // AT2G23800.1 // AT5G03790.1 // AT5G59080.1 // AT5G48830.1 // AT3G43850.1 // AT5G05410.2 // AT1G02580.1 // AT5G41700.3 // AT4G00870.1 // AT1G35580.3 // AT1G76040.1 // AT3G55646.1 // AT2G28780.1 // AT2G34430.1 // AT5G10570.1 // AT1G74840.1 // AT5G23010.1 // AT1G13710.1 // AT4G25490.1 // AT3G46130.2 // AT1G60160.1 // AT5G11590.1 // AT2G20…
GO:0044444	C	cytoplasmic part	19	263	6289	37767	1	1	// AT1G80050.1 // AT1G60160.1 // AT2G28780.1 // AT5G28430.1 // AT5G59080.1 // AT5G48830.1 // AT2G05100.1 // AT5G56100.1 // AT5G45820.1 // AT3G43850.1 // AT2G34430.1 // AT2G23800.1 // AT2G20080.1 // AT1G74840.1 // AT3G55646.1 // AT5G23010.1 // AT1G13710.1 // AT1G35580.3 // AT1G11530.1
GO:0016020	C	membrane	32	263	4068	37767	0.26	1	// AT3G58060.1 // AT5G56100.1 // AT3G20580.1 // AT5G24920.1 // AT1G09790.1 // AT1G01590.1 // AT3G08040.2 // AT3G45290.1 // AT1G01580.1 // AT4G36850.1 // AT1G32450.1 // AT3G23380.1 // AT5G52860.1 // AT1G70260.1 // AT1G35580.3 // AT1G76040.1 // AT4G08300.1 // AT4G16620.1 // AT2G34430.1 // AT4G01430.1 // AT1G19390.1 // AT5G46330.1 // AT5G07050.1 // AT4G13800.1 // AT1G32270.1 // AT2G37460.1 // AT5G53…
GO:0031224	C	intrinsic to membrane	9	263	806	37767	0.11	1	// AT1G19390.1 // AT5G56100.1 // AT3G20580.1 // AT1G32270.1 // AT5G24920.1 // AT1G09790.1 // AT5G53190.1 // AT5G47130.1 // AT1G62280.1
GO:0005634	C	nucleus	13	263	2621	37767	0.92	1	// AT1G76040.1 // AT5G03790.1 // AT3G46130.2 // AT1G02340.1 // AT2G45850.1 // AT5G11590.1 // AT5G05410.2 // AT5G10570.1 // AT1G35580.3 // AT1G02580.1 // AT5G41700.3 // AT4G00870.1 // AT4G25490.1
GO:0044464	C	cell part	109	263	15217	37767	0.37	1	// AT5G52860.1 // AT3G55240.1 // AT5G63250.1 // AT5G21020.2 // AT3G08040.2 // AT5G62350.1 // AT5G41440.1 // AT3G01260.1 // AT3G62950.1 // AT5G41700.3 // AT4G00870.1 // AT1G76040.1 // AT4G08300.1 // AT1G70260.1 // AT4G30250.1 // AT5G59305.1 // AT3G26960.1 // AT2G34430.1 // AT4G01430.1 // AT4G33770.1 // AT5G10570.1 // AT4G13800.1 // AT2G26370.1 // AT3G46130.2 // AT1G32270.1 // AT5G45310.1 // AT5G47…
GO:0005623	C	cell	109	263	15217	37767	0.37	1	// AT5G52860.1 // AT3G55240.1 // AT5G63250.1 // AT5G21020.2 // AT3G08040.2 // AT5G62350.1 // AT5G41440.1 // AT3G01260.1 // AT3G62950.1 // AT5G41700.3 // AT4G00870.1 // AT1G76040.1 // AT4G08300.1 // AT1G70260.1 // AT4G30250.1 // AT5G59305.1 // AT3G26960.1 // AT2G34430.1 // AT4G01430.1 // AT4G33770.1 // AT5G10570.1 // AT4G13800.1 // AT2G26370.1 // AT3G46130.2 // AT1G32270.1 // AT5G45310.1 // AT5G47…
GO:0009536	C	plastid	9	263	2965	37767	1	1	// AT1G60160.1 // AT5G59080.1 // AT5G48830.1 // AT2G34430.1 // AT2G05100.1 // AT2G20080.1 // AT1G74840.1 // AT3G55646.1 // AT5G23010.1
GO:0043226	C	organelle	28	263	8155	37767	1	1	// AT2G42170.1 // AT2G45850.1 // AT1G02340.1 // AT5G56100.1 // AT2G05100.1 // AT2G23800.1 // AT5G03790.1 // AT5G59080.1 // AT5G48830.1 // AT3G43850.1 // AT5G05410.2 // AT1G02580.1 // AT5G41700.3 // AT4G00870.1 // AT1G35580.3 // AT1G76040.1 // AT3G55646.1 // AT2G28780.1 // AT2G34430.1 // AT5G10570.1 // AT1G74840.1 // AT5G23010.1 // AT1G13710.1 // AT4G25490.1 // AT3G46130.2 // AT1G60160.1 // AT5G11…
GO:0005622	C	intracellular	39	263	9671	37767	1	1	// AT2G42170.1 // AT2G45850.1 // AT1G02340.1 // AT5G28430.1 // AT5G56100.1 // AT2G05100.1 // AT2G23800.1 // AT2G26695.1 // AT5G03790.1 // AT1G73870.1 // AT5G59080.1 // AT5G48830.1 // AT5G45820.1 // AT3G43850.1 // AT5G05410.2 // AT3G14060.1 // AT1G02580.1 // AT5G41700.3 // AT4G00870.1 // AT1G35580.3 // AT1G76040.1 // AT1G02620.1 // AT3G55646.1 // AT2G28780.1 // AT2G34430.1 // AT1G80050.1 // AT5G48…
GO:0005886	C	plasma membrane	7	263	1456	37767	0.88	1	// AT1G76040.1 // AT3G23380.1 // AT1G01580.1 // AT1G32450.1 // AT3G45290.1 // AT1G62280.1 // AT4G13800.1
GO:0009507	C	chloroplast	9	263	2740	37767	1	1	// AT1G60160.1 // AT5G59080.1 // AT5G48830.1 // AT2G34430.1 // AT2G05100.1 // AT2G20080.1 // AT1G74840.1 // AT3G55646.1 // AT5G23010.1
GO:0005737	C	cytoplasm	22	263	6822	37767	1	1	// AT5G28430.1 // AT5G56100.1 // AT2G05100.1 // AT2G23800.1 // AT5G59080.1 // AT5G48830.1 // AT5G45820.1 // AT2G34430.1 // AT3G43850.1 // AT2G28780.1 // AT1G35580.3 // AT1G76040.1 // AT3G55646.1 // AT5G41700.3 // AT1G60160.1 // AT1G74840.1 // AT5G23010.1 // AT1G13710.1 // AT1G80050.1 // AT3G14060.1 // AT2G20080.1 // AT1G11530.1

## Sheet: 3 x c upregulated
GO_acc	term_type	Term	queryitem	querytotal	bgitem	bgtotal	pvalue	FDR	entries
GO:0050896	P	response to stimulus	260	1201	4057	37767	6.7e-27	1.2e-23	// AT3G06490.1 // AT2G43510.1 // AT5G24380.1 // AT2G37430.1 // AT5G47230.1 // AT3G28210.1 // AT3G13650.1 // AT1G14550.1 // AT3G23220.1 // AT5G06720.1 // AT1G61120.1 // AT2G23170.1 // AT5G12020.1 // AT5G18350.1 // AT2G18150.1 // AT5G08790.1 // AT1G72940.1 // AT2G33670.1 // AT1G80840.1 // AT4G10265.1 // AT3G08720.2 // AT1G74100.1 // AT3G48450.1 // AT2G40340.1 // AT4G26120.1 // AT3G46090.1 // AT1G74…
GO:0010200	P	response to chitin	40	1201	151	37767	5.7e-22	3.3e-19	// AT5G59550.1 // AT2G37430.1 // AT3G28210.1 // AT5G51190.1 // AT1G20823.1 // AT4G17490.1 // AT4G28110.1 // AT3G23230.1 // AT3G50060.1 // AT2G44840.1 // AT1G62300.1 // AT3G16530.1 // AT4G17500.1 // AT2G35930.1 // AT5G64660.1 // AT2G38470.1 // AT5G56960.1 // AT4G26120.1 // AT2G46400.1 // AT3G46090.1 // AT3G46080.1 // AT2G33710.1 // AT5G09800.1 // AT5G59820.1 // AT5G62020.1 // AT3G55980.1 // AT1G27…
GO:0006950	P	response to stress	168	1201	2320	37767	5.3e-22	3.3e-19	// AT3G06490.1 // AT2G43510.1 // AT5G47230.1 // AT3G13650.1 // AT5G06720.1 // AT1G61120.1 // AT5G18350.1 // AT2G18150.1 // AT1G72940.1 // AT2G33670.1 // AT1G80840.1 // AT4G10265.1 // AT3G08720.2 // AT1G74100.1 // AT2G40340.1 // AT5G12030.1 // AT1G74930.1 // AT5G06320.1 // AT5G64905.1 // AT5G52640.1 // AT3G23240.1 // AT5G59820.1 // AT4G20830.2 // AT5G19880.1 // AT1G18710.1 // AT4G10270.1 // AT5G59…
GO:0006952	P	defense response	83	1201	766	37767	2.5e-20	1.1e-17	// AT2G43510.1 // AT1G75830.1 // AT3G26460.1 // AT3G28740.1 // AT1G14960.1 // AT2G26560.1 // AT1G19250.1 // AT1G47890.1 // AT3G13650.1 // AT1G14930.1 // AT2G38870.1 // AT5G47220.1 // AT1G80840.1 // AT5G58120.1 // AT5G18350.1 // AT5G22570.1 // AT1G23130.1 // AT1G72940.1 // AT2G33670.1 // AT4G11190.1 // AT5G41750.2 // AT1G57630.1 // AT2G38470.1 // AT5G41740.2 // AT4G39950.1 // AT1G74100.1 // AT2G26…
GO:0042221	P	response to chemical stimulus	149	1201	2085	37767	4.8e-19	1.7e-16	// AT3G06490.1 // AT5G24380.1 // AT2G37430.1 // AT5G47230.1 // AT3G28210.1 // AT1G14550.1 // AT3G23220.1 // AT1G20823.1 // AT1G61120.1 // AT2G23170.1 // AT3G50060.1 // AT2G18150.1 // AT1G80840.1 // AT5G19700.1 // AT1G74100.1 // AT3G48450.1 // AT5G12030.1 // AT1G67100.1 // AT5G37980.1 // AT3G23240.1 // AT5G59820.1 // AT5G62020.1 // AT4G34410.1 // AT5G59550.1 // AT5G19880.1 // AT1G18710.1 // AT5G59…
GO:0009743	P	response to carbohydrate stimulus	42	1201	240	37767	3.3e-17	9.4e-15	// AT5G59550.1 // AT2G37430.1 // AT3G28210.1 // AT5G51190.1 // AT1G20823.1 // AT4G17490.1 // AT4G28110.1 // AT1G80840.1 // AT3G23230.1 // AT3G50060.1 // AT2G44840.1 // AT1G62300.1 // AT3G16530.1 // AT4G17500.1 // AT2G35930.1 // AT5G64660.1 // AT2G38470.1 // AT5G56960.1 // AT4G26120.1 // AT2G46400.1 // AT3G46090.1 // AT3G46080.1 // AT2G33710.1 // AT5G09800.1 // AT5G59820.1 // AT5G62020.1 // AT3G55…
GO:0010033	P	response to organic substance	98	1201	1342	37767	2.6e-13	6.5e-11	// AT3G06490.1 // AT2G37430.1 // AT4G17615.2 // AT3G28210.1 // AT1G20823.1 // AT2G23170.1 // AT3G50060.1 // AT1G80840.1 // AT1G74100.1 // AT4G26120.1 // AT1G67100.1 // AT3G23240.1 // AT5G59820.1 // AT5G62020.1 // AT5G59550.1 // AT5G19880.1 // AT4G34410.1 // AT4G23810.1 // AT1G68320.1 // AT1G72260.1 // AT1G71520.1 // AT4G08950.1 // AT3G28580.1 // AT2G47190.1 // AT1G07640.3 // AT5G59320.1 // AT5G01…
GO:0009607	P	response to biotic stimulus	60	1201	638	37767	1.3e-12	2.9e-10	// AT3G12580.1 // AT3G06490.1 // AT3G26460.1 // AT3G28740.1 // AT2G43510.1 // AT2G26560.1 // AT1G19250.1 // AT2G38870.1 // AT1G37130.1 // AT3G53160.1 // AT1G80840.1 // AT5G22570.1 // AT5G47220.1 // AT5G57220.1 // AT1G23130.1 // AT1G02450.1 // AT5G08790.1 // AT2G38470.1 // AT4G39950.1 // AT1G74100.1 // AT4G39030.1 // AT2G30770.1 // AT3G25780.1 // AT1G74930.1 // AT5G64120.1 // AT2G19190.1 // AT5G64…
GO:0009408	P	response to heat	28	1201	161	37767	6.8e-12	1.3e-09	// AT3G12580.1 // AT1G54050.1 // AT1G53540.1 // AT2G38470.1 // AT3G08720.2 // AT2G40340.1 // AT5G12030.1 // AT5G51440.1 // AT5G52640.1 // AT5G12020.1 // AT5G59820.1 // AT2G46240.1 // AT3G46230.1 // AT2G29500.1 // AT4G25200.1 // AT5G03720.1 // AT1G74310.1 // AT5G59720.1 // AT3G08970.1 // AT1G59860.1 // AT1G07400.1 // AT4G21320.1 // AT5G47910.1 // AT1G16030.1 // AT4G27670.1 // AT4G10250.1 // AT5G57…
GO:0051707	P	response to other organism	53	1201	599	37767	2.1e-10	3.7e-08	// AT3G12580.1 // AT3G06490.1 // AT3G28740.1 // AT2G43510.1 // AT2G26560.1 // AT1G19250.1 // AT2G38870.1 // AT1G37130.1 // AT3G53160.1 // AT1G80840.1 // AT5G22570.1 // AT5G47220.1 // AT5G57220.1 // AT1G02450.1 // AT5G08790.1 // AT2G38470.1 // AT4G39950.1 // AT1G74100.1 // AT4G39030.1 // AT2G30770.1 // AT3G25780.1 // AT5G64120.1 // AT2G19190.1 // AT5G52640.1 // AT5G06320.1 // AT5G40990.1 // AT5G64…
GO:0051704	P	multi-organism process	60	1201	776	37767	1.8e-09	2.8e-07	// AT3G59760.1 // AT3G12580.1 // AT3G06490.1 // AT3G28740.1 // AT2G43510.1 // AT2G26560.1 // AT1G19250.1 // AT2G38870.1 // AT1G37130.1 // AT3G53160.1 // AT1G80840.1 // AT5G22570.1 // AT5G47220.1 // AT5G57220.1 // AT1G02450.1 // AT5G08790.1 // AT2G38470.1 // AT4G39950.1 // AT1G74100.1 // AT4G39030.1 // AT2G30770.1 // AT3G25780.1 // AT5G64120.1 // AT2G19190.1 // AT5G64890.1 // AT1G20640.1 // AT5G06…
GO:0002376	P	immune system process	36	1201	368	37767	1.6e-08	2.2e-06	// AT5G17970.1 // AT2G26560.1 // AT1G19250.1 // AT1G66090.1 // AT5G47220.1 // AT5G58120.1 // AT5G18350.1 // AT3G52430.1 // AT1G02450.1 // AT5G41750.2 // AT1G57630.1 // AT1G74100.1 // AT3G05360.1 // AT2G32140.1 // AT5G64890.1 // AT3G04210.1 // AT5G40990.1 // AT4G19925.1 // AT1G72940.1 // AT5G45240.1 // AT5G06320.1 // AT1G80840.1 // AT5G36970.1 // AT5G41550.1 // AT5G41750.1 // AT3G52450.1 // AT5G64…
GO:0006955	P	immune response	36	1201	367	37767	1.5e-08	2.2e-06	// AT5G17970.1 // AT2G26560.1 // AT1G19250.1 // AT1G66090.1 // AT5G47220.1 // AT5G58120.1 // AT5G18350.1 // AT3G52430.1 // AT1G02450.1 // AT5G41750.2 // AT1G57630.1 // AT1G74100.1 // AT3G05360.1 // AT2G32140.1 // AT5G64890.1 // AT3G04210.1 // AT5G40990.1 // AT4G19925.1 // AT1G72940.1 // AT5G45240.1 // AT5G06320.1 // AT1G80840.1 // AT5G36970.1 // AT5G41550.1 // AT5G41750.1 // AT3G52450.1 // AT5G64…
GO:0006979	P	response to oxidative stress	33	1201	332	37767	4.6e-08	5.6e-06	// AT3G12580.1 // AT1G61120.1 // AT4G25100.2 // AT4G08770.1 // AT4G20830.2 // AT4G20830.1 // AT1G78410.1 // AT5G06720.1 // AT2G18150.1 // AT1G02930.1 // AT1G07400.1 // AT5G12030.1 // AT1G14540.1 // AT5G37980.1 // AT2G21640.1 // AT1G14550.1 // AT1G75280.1 // AT1G14870.1 // AT2G46240.1 // AT1G54050.1 // AT5G37940.1 // AT1G27730.1 // AT2G29500.1 // AT5G19880.1 // AT1G74310.1 // AT5G59720.1 // AT5G51…
GO:0045087	P	innate immune response	33	1201	347	37767	1.2e-07	1.4e-05	// AT5G17970.1 // AT2G26560.1 // AT1G19250.1 // AT1G66090.1 // AT5G47220.1 // AT5G58120.1 // AT5G18350.1 // AT1G02450.1 // AT5G41750.2 // AT1G57630.1 // AT1G74100.1 // AT3G05360.1 // AT2G32140.1 // AT5G64890.1 // AT3G04210.1 // AT5G40990.1 // AT4G19925.1 // AT1G72940.1 // AT5G45240.1 // AT3G52430.1 // AT5G36970.1 // AT5G41550.1 // AT5G41750.1 // AT3G52450.1 // AT5G64900.1 // AT3G04220.1 // AT4G23…
GO:0010876	P	lipid localization	9	1201	24	37767	4.8e-07	5.2e-05	// AT4G22520.1 // AT3G22620.1 // AT4G12490.1 // AT2G37870.1 // AT4G39670.1 // AT2G44300.1 // AT5G59310.1 // AT3G22600.1 // AT3G25610.1
GO:0019748	P	secondary metabolic process	39	1201	489	37767	6e-07	6.1e-05	// AT1G61120.1 // AT1G17170.1 // AT3G13650.1 // AT5G42600.1 // AT1G69930.1 // AT2G34555.1 // AT5G57220.1 // AT1G02930.1 // AT4G11190.1 // AT2G38470.1 // AT4G39950.1 // AT1G74100.1 // AT1G80820.1 // AT2G44990.1 // AT1G61720.1 // AT2G29460.1 // AT5G07200.1 // AT1G77520.1 // AT4G39940.1 // AT3G26830.1 // AT4G11210.1 // AT1G18570.1 // AT1G65870.1 // AT5G14700.1 // AT2G30770.1 // AT1G33030.1 // AT2G29…
GO:0009611	P	response to wounding	22	1201	197	37767	1.4e-06	0.00013	// AT1G61120.1 // AT2G38870.1 // AT5G13220.2 // AT4G11280.1 // AT5G08790.1 // AT4G10265.1 // AT1G74100.1 // AT1G74930.1 // AT2G24850.1 // AT5G59820.1 // AT1G27730.1 // AT1G80840.1 // AT1G32920.1 // AT4G10270.1 // AT5G64900.1 // AT1G72520.1 // AT2G30020.1 // AT1G72920.1 // AT1G76690.1 // AT1G07640.3 // AT1G17420.1 // AT3G44260.1
GO:0042398	P	cellular amino acid derivative biosynthetic process	24	1201	233	37767	1.7e-06	0.00015	// AT5G14700.1 // AT3G13650.1 // AT4G26200.1 // AT4G11280.1 // AT4G11190.1 // AT2G19590.1 // AT4G08040.1 // AT1G01480.1 // AT3G49700.1 // AT1G61720.1 // AT4G37770.1 // AT4G11210.1 // AT1G65870.1 // AT1G80820.1 // AT1G33030.1 // AT2G46770.1 // AT5G17990.1 // AT1G32770.1 // AT3G54640.1 // AT4G27070.1 // AT4G34135.1 // AT1G77520.1 // AT3G13610.1 // AT2G23910.1
GO:0009620	P	response to fungus	19	1201	158	37767	2.6e-06	0.00023	// AT5G08790.1 // AT3G06490.1 // AT2G30020.1 // AT2G38470.1 // AT2G30770.1 // AT4G12490.1 // AT1G19250.1 // AT2G43510.1 // AT3G25780.1 // AT2G38870.1 // AT1G37130.1 // AT1G80840.1 // AT3G49110.1 // AT5G40990.1 // AT5G57220.1 // AT5G39580.1 // AT5G64120.1 // AT2G46240.1 // AT1G17420.1
GO:0042742	P	defense response to bacterium	20	1201	177	37767	3.5e-06	0.00028	// AT1G18570.1 // AT1G80840.1 // AT2G38470.1 // AT3G49110.1 // AT4G39950.1 // AT2G30770.1 // AT4G23190.1 // AT1G19250.1 // AT5G40990.1 // AT1G02450.1 // AT5G14565.1 // AT5G47220.1 // AT2G19190.1 // AT5G52640.1 // AT5G06320.1 // AT5G57220.1 // AT4G23810.1 // AT5G22570.1 // AT3G54640.1 // AT3G52430.1
GO:0009617	P	response to bacterium	24	1201	247	37767	4.3e-06	0.00034	// AT3G12580.1 // AT1G19250.1 // AT5G22570.1 // AT5G47220.1 // AT5G57220.1 // AT1G02450.1 // AT1G80840.1 // AT2G38470.1 // AT4G39950.1 // AT2G19190.1 // AT5G52640.1 // AT5G06320.1 // AT5G40990.1 // AT2G30750.1 // AT3G26830.1 // AT1G18570.1 // AT3G52430.1 // AT2G30770.1 // AT5G14565.1 // AT4G23810.1 // AT3G54640.1 // AT4G23190.1 // AT3G28930.1 // AT3G49110.1
GO:0009266	P	response to temperature stimulus	36	1201	485	37767	7.2e-06	0.00054	// AT3G12580.1 // AT1G54050.1 // AT5G47230.1 // AT1G53540.1 // AT2G38470.1 // AT3G08720.2 // AT2G40340.1 // AT5G12030.1 // AT5G51440.1 // AT5G52640.1 // AT5G12020.1 // AT5G59820.1 // AT2G46240.1 // AT2G46590.2 // AT3G46230.1 // AT1G27730.1 // AT1G80820.1 // AT2G29500.1 // AT4G25200.1 // AT5G03720.1 // AT1G74310.1 // AT5G59720.1 // AT3G08970.1 // AT4G17615.1 // AT3G22370.1 // AT4G17615.2 // AT1G07…
GO:0006355	P	regulation of transcription, DNA-dependent	59	1201	987	37767	7.7e-06	0.00055	// AT1G66170.1 // AT3G06490.1 // AT1G80590.1 // AT5G26930.1 // AT5G21960.1 // AT5G56110.1 // AT1G28370.1 // AT5G18560.1 // AT5G51190.1 // AT4G17785.1 // AT4G17490.1 // AT4G28110.1 // AT3G23230.1 // AT4G23810.1 // AT5G22570.1 // AT2G44840.1 // AT1G62300.1 // AT4G13480.1 // AT4G17500.1 // AT2G38340.1 // AT5G63900.1 // AT2G38470.1 // AT2G40340.1 // AT5G61890.1 // AT2G46400.1 // AT1G74930.1 // AT5G64…
GO:0051252	P	regulation of RNA metabolic process	59	1201	996	37767	9.9e-06	0.00068	// AT1G66170.1 // AT3G06490.1 // AT1G80590.1 // AT5G26930.1 // AT5G21960.1 // AT5G56110.1 // AT1G28370.1 // AT5G18560.1 // AT5G51190.1 // AT4G17785.1 // AT4G17490.1 // AT4G28110.1 // AT3G23230.1 // AT4G23810.1 // AT5G22570.1 // AT2G44840.1 // AT1G62300.1 // AT4G13480.1 // AT4G17500.1 // AT2G38340.1 // AT5G63900.1 // AT2G38470.1 // AT2G40340.1 // AT5G61890.1 // AT2G46400.1 // AT1G74930.1 // AT5G64…
GO:0006351	P	transcription, DNA-dependent	60	1201	1039	37767	1.7e-05	0.0011	// AT1G66170.1 // AT3G06490.1 // AT1G80590.1 // AT5G26930.1 // AT5G21960.1 // AT5G56110.1 // AT1G28370.1 // AT5G18560.1 // AT5G51190.1 // AT4G17785.1 // AT4G17490.1 // AT4G28110.1 // AT3G23230.1 // AT4G23810.1 // AT5G22570.1 // AT2G44840.1 // AT1G62300.1 // AT4G13480.1 // AT4G17500.1 // AT2G38340.1 // AT5G63900.1 // AT2G38470.1 // AT2G40340.1 // AT5G61890.1 // AT2G46400.1 // AT1G74930.1 // AT5G64…
GO:0032774	P	RNA biosynthetic process	60	1201	1040	37767	1.7e-05	0.0011	// AT1G66170.1 // AT3G06490.1 // AT1G80590.1 // AT5G26930.1 // AT5G21960.1 // AT5G56110.1 // AT1G28370.1 // AT5G18560.1 // AT5G51190.1 // AT4G17785.1 // AT4G17490.1 // AT4G28110.1 // AT3G23230.1 // AT4G23810.1 // AT5G22570.1 // AT2G44840.1 // AT1G62300.1 // AT4G13480.1 // AT4G17500.1 // AT2G38340.1 // AT5G63900.1 // AT2G38470.1 // AT2G40340.1 // AT5G61890.1 // AT2G46400.1 // AT1G74930.1 // AT5G64…
GO:0009719	P	response to endogenous stimulus	61	1201	1068	37767	2e-05	0.0012	// AT3G06490.1 // AT1G61120.1 // AT3G23230.1 // AT1G17380.1 // AT1G28370.1 // AT5G47230.1 // AT3G28210.1 // AT3G50060.1 // AT5G13220.2 // AT4G17490.1 // AT4G28110.1 // AT2G23170.1 // AT5G59310.1 // AT4G11280.1 // AT4G37390.1 // AT2G44840.1 // AT2G39540.1 // AT5G08790.1 // AT1G74100.1 // AT4G13790.1 // AT5G54490.1 // AT4G12410.1 // AT2G24850.1 // AT1G67100.1 // AT5G40990.1 // AT5G01550.1 // AT3G23…
GO:0019438	P	aromatic compound biosynthetic process	22	1201	237	37767	2e-05	0.0012	// AT1G80820.1 // AT3G13650.1 // AT4G11190.1 // AT2G38470.1 // AT4G39950.1 // AT4G39030.1 // AT5G14700.1 // AT1G61720.1 // AT1G77520.1 // AT3G26830.1 // AT4G11210.1 // AT1G65870.1 // AT2G30770.1 // AT1G33030.1 // AT2G46770.1 // AT5G17990.1 // AT1G32770.1 // AT3G54640.1 // AT4G27070.1 // AT4G34135.1 // AT3G13610.1 // AT2G23910.1
GO:0050832	P	defense response to fungus	14	1201	108	37767	2.5e-05	0.0014	// AT2G43510.1 // AT2G30020.1 // AT2G38470.1 // AT2G30770.1 // AT4G12490.1 // AT1G19250.1 // AT2G38870.1 // AT1G80840.1 // AT3G49110.1 // AT5G40990.1 // AT5G57220.1 // AT5G39580.1 // AT5G64120.1 // AT2G46240.1
GO:0042435	P	indole derivative biosynthetic process	9	1201	47	37767	5e-05	0.0028	// AT1G18570.1 // AT2G38470.1 // AT4G39950.1 // AT2G30770.1 // AT5G17990.1 // AT3G26830.1 // AT5G57220.1 // AT3G54640.1 // AT4G27070.1
GO:0006575	P	cellular amino acid derivative metabolic process	25	1201	315	37767	6.4e-05	0.0035	// AT5G14700.1 // AT3G13650.1 // AT4G26200.1 // AT4G11280.1 // AT4G11190.1 // AT4G39950.1 // AT4G08040.1 // AT1G01480.1 // AT3G49700.1 // AT1G61720.1 // AT4G37770.1 // AT4G11210.1 // AT1G65870.1 // AT1G80820.1 // AT1G33030.1 // AT2G46770.1 // AT5G17990.1 // AT1G32770.1 // AT3G54640.1 // AT4G27070.1 // AT4G34135.1 // AT2G19590.1 // AT1G77520.1 // AT3G13610.1 // AT2G23910.1
GO:0009692	P	ethylene metabolic process	7	1201	28	37767	8.2e-05	0.0042	// AT2G19590.1 // AT4G08040.1 // AT1G01480.1 // AT3G49700.1 // AT4G11280.1 // AT4G37770.1 // AT4G26200.1
GO:0009693	P	ethylene biosynthetic process	7	1201	28	37767	8.2e-05	0.0042	// AT2G19590.1 // AT4G08040.1 // AT1G01480.1 // AT3G49700.1 // AT4G11280.1 // AT4G37770.1 // AT4G26200.1
GO:0043449	P	cellular alkene metabolic process	7	1201	30	37767	0.00012	0.0053	// AT2G19590.1 // AT4G08040.1 // AT1G01480.1 // AT3G49700.1 // AT4G11280.1 // AT4G37770.1 // AT4G26200.1
GO:0031347	P	regulation of defense response	10	1201	66	37767	0.00011	0.0053	// AT1G02450.1 // AT1G80840.1 // AT3G52430.1 // AT4G39030.1 // AT3G05360.1 // AT1G19250.1 // AT5G47220.1 // AT5G40990.1 // AT4G23810.1 // AT1G08860.1
GO:0043450	P	alkene biosynthetic process	7	1201	30	37767	0.00012	0.0053	// AT2G19590.1 // AT4G08040.1 // AT1G01480.1 // AT3G49700.1 // AT4G11280.1 // AT4G37770.1 // AT4G26200.1
GO:0042434	P	indole derivative metabolic process	9	1201	53	37767	0.00011	0.0053	// AT1G18570.1 // AT2G38470.1 // AT4G39950.1 // AT2G30770.1 // AT5G17990.1 // AT3G26830.1 // AT5G57220.1 // AT3G54640.1 // AT4G27070.1
GO:0042430	P	indole and derivative metabolic process	9	1201	53	37767	0.00011	0.0053	// AT1G18570.1 // AT2G38470.1 // AT4G39950.1 // AT2G30770.1 // AT5G17990.1 // AT3G26830.1 // AT5G57220.1 // AT3G54640.1 // AT4G27070.1
GO:0009753	P	response to jasmonic acid stimulus	19	1201	215	37767	0.00013	0.0057	// AT1G18570.1 // AT5G08790.1 // AT3G06490.1 // AT1G61120.1 // AT1G17380.1 // AT1G74100.1 // AT1G72260.1 // AT1G18710.1 // AT1G47510.1 // AT3G50060.1 // AT5G13220.2 // AT2G24850.1 // AT1G07640.3 // AT5G64900.1 // AT4G11280.1 // AT3G23240.1 // AT1G28480.1 // AT5G40350.1 // AT5G47220.1
GO:0080134	P	regulation of response to stress	11	1201	83	37767	0.00015	0.0064	// AT1G02450.1 // AT1G80840.1 // AT3G52430.1 // AT4G39030.1 // AT3G05360.1 // AT1G19250.1 // AT5G47220.1 // AT5G40990.1 // AT4G23810.1 // AT1G08860.1 // AT2G45130.1
GO:0009644	P	response to high light intensity	9	1201	57	37767	0.00019	0.0076	// AT3G12580.1 // AT1G54050.1 // AT1G27730.1 // AT2G29500.1 // AT5G12030.1 // AT1G74310.1 // AT5G59720.1 // AT4G27670.1 // AT2G46240.1
GO:0044036	P	cell wall macromolecule metabolic process	8	1201	45	37767	0.00021	0.0083	// AT2G43570.1 // AT5G54690.1 // AT2G43580.1 // AT1G02360.1 // AT2G43590.1 // AT4G01700.1 // AT2G37090.1 // AT3G47540.1
GO:0009699	P	phenylpropanoid biosynthetic process	14	1201	141	37767	0.00033	0.013	// AT4G11190.1 // AT1G65870.1 // AT4G34135.1 // AT3G13650.1 // AT1G80820.1 // AT1G33030.1 // AT5G14700.1 // AT1G32770.1 // AT2G46770.1 // AT3G13610.1 // AT1G61720.1 // AT2G23910.1 // AT1G77520.1 // AT4G11210.1
GO:0009723	P	response to ethylene stimulus	17	1201	199	37767	0.00042	0.016	// AT1G18570.1 // AT3G06490.1 // AT5G19880.1 // AT3G23230.1 // AT3G50060.1 // AT2G44840.1 // AT5G47230.1 // AT1G28370.1 // AT1G68765.1 // AT2G47190.1 // AT4G17490.1 // AT5G64900.1 // AT5G40990.1 // AT3G23220.1 // AT4G11280.1 // AT3G23240.1 // AT5G47220.1
GO:0006790	P	sulfur metabolic process	18	1201	220	37767	0.00046	0.017	// AT3G59760.1 // AT1G18570.1 // AT3G49700.1 // AT2G38470.1 // AT2G19590.1 // AT4G39950.1 // AT2G30770.1 // AT4G08040.1 // AT1G01480.1 // AT1G74100.1 // AT1G67810.1 // AT4G14680.1 // AT3G26830.1 // AT4G11280.1 // AT5G57220.1 // AT4G37770.1 // AT4G39940.1 // AT4G26200.1
GO:0016998	P	cell wall macromolecule catabolic process	6	1201	28	37767	0.00054	0.019	// AT2G43570.1 // AT2G43590.1 // AT2G43580.1 // AT1G02360.1 // AT4G01700.1 // AT3G47540.1
GO:0042542	P	response to hydrogen peroxide	8	1201	53	37767	0.00055	0.019	// AT3G12580.1 // AT1G54050.1 // AT4G27670.1 // AT2G29500.1 // AT5G12030.1 // AT1G74310.1 // AT5G59720.1 // AT2G46240.1
GO:0009404	P	toxin metabolic process	8	1201	53	37767	0.00055	0.019	// AT2G29470.1 // AT1G69920.1 // AT1G69930.1 // AT1G02920.1 // AT1G17170.1 // AT1G17180.1 // AT2G29460.1 // AT1G02930.1
GO:0009407	P	toxin catabolic process	8	1201	53	37767	0.00055	0.019	// AT2G29470.1 // AT1G69920.1 // AT1G69930.1 // AT1G02920.1 // AT1G17170.1 // AT1G17180.1 // AT2G29460.1 // AT1G02930.1
GO:0000302	P	response to reactive oxygen species	10	1201	85	37767	0.0007	0.023	// AT3G12580.1 // AT1G61120.1 // AT4G27670.1 // AT4G25100.2 // AT2G29500.1 // AT5G12030.1 // AT1G74310.1 // AT5G59720.1 // AT1G54050.1 // AT2G46240.1
GO:0009809	P	lignin biosynthetic process	7	1201	42	37767	0.00072	0.023	// AT1G80820.1 // AT1G33030.1 // AT5G14700.1 // AT2G46770.1 // AT1G32770.1 // AT2G23910.1 // AT1G77520.1
GO:0009838	P	abscission	5	1201	19	37767	0.00072	0.023	// AT5G09805.1 // AT5G64667.1 // AT3G25655.1 // AT1G68765.1 // AT3G57510.1
GO:0009889	P	regulation of biosynthetic process	86	1201	1881	37767	0.00076	0.024	// AT1G66170.1 // AT3G06490.1 // AT1G80590.1 // AT5G61890.1 // AT2G37430.1 // AT1G63910.1 // AT2G31420.1 // AT3G50060.1 // AT4G13480.1 // AT1G80840.1 // AT2G38340.1 // AT3G08720.2 // AT2G40340.1 // AT1G74930.1 // AT5G43650.1 // AT3G23240.1 // AT1G66600.1 // AT4G34410.1 // AT4G23810.1 // AT1G68320.1 // AT1G71520.1 // AT1G07640.3 // AT4G34400.1 // AT5G56110.1 // AT3G10040.1 // AT5G51190.1 // AT5G22…
GO:0031326	P	regulation of cellular biosynthetic process	86	1201	1881	37767	0.00076	0.024	// AT1G66170.1 // AT3G06490.1 // AT1G80590.1 // AT5G61890.1 // AT2G37430.1 // AT1G63910.1 // AT2G31420.1 // AT3G50060.1 // AT4G13480.1 // AT1G80840.1 // AT2G38340.1 // AT3G08720.2 // AT2G40340.1 // AT1G74930.1 // AT5G43650.1 // AT3G23240.1 // AT1G66600.1 // AT4G34410.1 // AT4G23810.1 // AT1G68320.1 // AT1G71520.1 // AT1G07640.3 // AT4G34400.1 // AT5G56110.1 // AT3G10040.1 // AT5G51190.1 // AT5G22…
GO:0002252	P	immune effector process	6	1201	31	37767	0.00087	0.027	// AT1G80840.1 // AT2G35930.1 // AT2G26560.1 // AT3G52450.1 // AT5G06320.1 // AT2G35980.1
GO:0009873	P	ethylene mediated signaling pathway	9	1201	74	37767	0.001	0.031	// AT5G40990.1 // AT1G28370.1 // AT3G23230.1 // AT5G47220.1 // AT4G17490.1 // AT5G47230.1 // AT3G23220.1 // AT3G23240.1 // AT2G44840.1
GO:0009642	P	response to light intensity	10	1201	90	37767	0.0011	0.031	// AT3G12580.1 // AT1G54050.1 // AT1G27730.1 // AT2G29500.1 // AT5G12030.1 // AT1G74310.1 // AT5G59720.1 // AT4G27670.1 // AT5G59820.1 // AT2G46240.1
GO:0009725	P	response to hormone stimulus	50	1201	982	37767	0.0012	0.037	// AT3G06490.1 // AT3G23230.1 // AT1G28370.1 // AT5G47230.1 // AT3G28210.1 // AT3G50060.1 // AT4G17490.1 // AT4G28110.1 // AT2G23170.1 // AT5G59310.1 // AT4G11280.1 // AT4G37390.1 // AT2G44840.1 // AT2G39540.1 // AT4G13790.1 // AT5G54490.1 // AT4G12410.1 // AT1G67100.1 // AT5G40990.1 // AT5G01550.1 // AT3G23240.1 // AT3G26830.1 // AT4G34770.1 // AT1G18570.1 // AT5G59845.1 // AT1G27730.1 // AT2G44…
GO:0009808	P	lignin metabolic process	7	1201	47	37767	0.0013	0.037	// AT1G80820.1 // AT1G33030.1 // AT5G14700.1 // AT2G46770.1 // AT1G32770.1 // AT2G23910.1 // AT1G77520.1
GO:0010556	P	regulation of macromolecule biosynthetic process	83	1201	1843	37767	0.0014	0.039	// AT1G66170.1 // AT3G06490.1 // AT1G80590.1 // AT4G26930.1 // AT5G26930.1 // AT5G21960.1 // AT5G56110.1 // AT2G37430.1 // AT3G10040.1 // AT5G18560.1 // AT3G46080.1 // AT1G63910.1 // AT5G51190.1 // AT4G17785.1 // AT4G17490.1 // AT4G28110.1 // AT3G23230.1 // AT4G23810.1 // AT5G22570.1 // AT2G44840.1 // AT5G43650.1 // AT1G62300.1 // AT1G28370.1 // AT3G55980.1 // AT4G17500.1 // AT2G38340.1 // AT5G63…
GO:0030001	P	metal ion transport	17	1201	224	37767	0.0014	0.039	// AT5G52750.1 // AT5G52760.1 // AT3G20180.1 // AT3G22910.1 // AT4G05030.1 // AT5G24380.1 // AT3G63380.1 // AT3G61940.1 // AT5G59040.1 // AT4G17615.1 // AT5G46240.1 // AT4G13420.1 // AT4G17615.2 // AT5G52680.1 // AT5G52670.1 // AT2G04040.1 // AT5G52700.1
GO:0006725	P	cellular aromatic compound metabolic process	25	1201	399	37767	0.0017	0.046	// AT5G14700.1 // AT3G13650.1 // AT5G57220.1 // AT4G11190.1 // AT2G38470.1 // AT4G39950.1 // AT4G39030.1 // AT1G80820.1 // AT1G61720.1 // AT1G77520.1 // AT3G26830.1 // AT4G11210.1 // AT1G18570.1 // AT1G65870.1 // AT2G19500.1 // AT2G30770.1 // AT1G33030.1 // AT2G46770.1 // AT5G17990.1 // AT1G32770.1 // AT3G54640.1 // AT4G27070.1 // AT4G34135.1 // AT3G13610.1 // AT2G23910.1
GO:0045449	P	regulation of transcription	81	1201	1802	37767	0.0017	0.046	// AT1G66170.1 // AT3G06490.1 // AT1G80590.1 // AT4G26930.1 // AT5G26930.1 // AT5G21960.1 // AT5G56110.1 // AT2G37430.1 // AT3G10040.1 // AT5G18560.1 // AT3G46080.1 // AT1G63910.1 // AT5G51190.1 // AT4G17785.1 // AT4G17490.1 // AT4G28110.1 // AT3G23230.1 // AT4G23810.1 // AT5G22570.1 // AT2G44840.1 // AT5G43650.1 // AT1G62300.1 // AT1G28370.1 // AT3G55980.1 // AT4G17500.1 // AT2G38340.1 // AT5G63…
GO:0009698	P	phenylpropanoid metabolic process	14	1201	175	37767	0.0023	0.061	// AT4G11190.1 // AT1G65870.1 // AT4G34135.1 // AT3G13650.1 // AT1G80820.1 // AT1G33030.1 // AT5G14700.1 // AT1G32770.1 // AT2G46770.1 // AT3G13610.1 // AT1G61720.1 // AT2G23910.1 // AT1G77520.1 // AT4G11210.1
GO:0010035	P	response to inorganic substance	19	1201	279	37767	0.0025	0.064	// AT4G13180.1 // AT3G12580.1 // AT1G61120.1 // AT4G27670.1 // AT3G48450.1 // AT5G24380.1 // AT2G29500.1 // AT5G12030.1 // AT2G28210.1 // AT1G74310.1 // AT4G25100.2 // AT2G47190.1 // AT5G59720.1 // AT5G52640.1 // AT1G54050.1 // AT2G41380.1 // AT3G50060.1 // AT1G75280.1 // AT2G46240.1
GO:0006915	P	apoptosis	13	1201	159	37767	0.0027	0.07	// AT5G41750.2 // AT5G41750.1 // AT5G17970.1 // AT3G04220.1 // AT5G41550.1 // AT1G66090.1 // AT1G27170.2 // AT3G04210.1 // AT5G58120.1 // AT5G18350.1 // AT4G11280.1 // AT5G41740.2 // AT2G46240.1
GO:0080090	P	regulation of primary metabolic process	85	1201	1952	37767	0.003	0.072	// AT1G66170.1 // AT3G06490.1 // AT1G80590.1 // AT4G26930.1 // AT5G26930.1 // AT5G21960.1 // AT5G56110.1 // AT2G37430.1 // AT3G10040.1 // AT5G18560.1 // AT3G46080.1 // AT1G63910.1 // AT5G51190.1 // AT4G17785.1 // AT4G17490.1 // AT4G28110.1 // AT3G23230.1 // AT4G23810.1 // AT5G22570.1 // AT2G44840.1 // AT5G43650.1 // AT1G62300.1 // AT1G28370.1 // AT3G55980.1 // AT4G17500.1 // AT2G38340.1 // AT5G63…
GO:0050776	P	regulation of immune response	6	1201	41	37767	0.0031	0.072	// AT1G02450.1 // AT1G80840.1 // AT3G05360.1 // AT1G19250.1 // AT5G40990.1 // AT5G47220.1
GO:0016265	P	death	19	1201	286	37767	0.0032	0.072	// AT5G41750.2 // AT5G41750.1 // AT5G41740.2 // AT5G17970.1 // AT2G26560.1 // AT1G19250.1 // AT3G04220.1 // AT5G41550.1 // AT1G66090.1 // AT1G27170.2 // AT3G13610.1 // AT3G04210.1 // AT5G58120.1 // AT5G18350.1 // AT4G11280.1 // AT1G08860.1 // AT5G47910.1 // AT2G46240.1 // AT2G33670.1
GO:0006350	P	transcription	84	1201	1923	37767	0.0029	0.072	// AT1G66170.1 // AT3G06490.1 // AT1G80590.1 // AT4G26930.1 // AT5G26930.1 // AT5G21960.1 // AT5G56110.1 // AT2G37430.1 // AT3G10040.1 // AT5G18560.1 // AT3G46080.1 // AT1G63910.1 // AT5G51190.1 // AT4G17785.1 // AT4G17490.1 // AT4G28110.1 // AT3G23230.1 // AT4G23810.1 // AT5G22570.1 // AT2G44840.1 // AT5G43650.1 // AT1G62300.1 // AT1G28370.1 // AT3G55980.1 // AT4G17500.1 // AT2G38340.1 // AT5G63…
GO:0042545	P	cell wall modification	11	1201	123	37767	0.003	0.072	// AT1G18570.1 // AT4G39950.1 // AT2G47550.1 // AT3G29030.1 // AT3G57510.1 // AT3G10720.2 // AT2G45220.1 // AT5G57220.1 // AT3G15370.1 // AT3G54640.1 // AT4G02320.1
GO:0006555	P	methionine metabolic process	7	1201	56	37767	0.0032	0.072	// AT2G19590.1 // AT4G08040.1 // AT1G01480.1 // AT3G49700.1 // AT4G11280.1 // AT4G37770.1 // AT4G26200.1
GO:0031323	P	regulation of cellular metabolic process	88	1201	2036	37767	0.0031	0.072	// AT1G66170.1 // AT3G06490.1 // AT1G80590.1 // AT5G61890.1 // AT2G37430.1 // AT1G67810.1 // AT1G63910.1 // AT2G31420.1 // AT3G50060.1 // AT4G13480.1 // AT1G80840.1 // AT2G38340.1 // AT3G08720.2 // AT2G40340.1 // AT1G74930.1 // AT5G43650.1 // AT3G23240.1 // AT1G66600.1 // AT4G34410.1 // AT4G23810.1 // AT1G68320.1 // AT1G71520.1 // AT1G07640.3 // AT4G34400.1 // AT5G56110.1 // AT3G10040.1 // AT5G51…
GO:0008219	P	cell death	19	1201	286	37767	0.0032	0.072	// AT5G41750.2 // AT5G41750.1 // AT5G41740.2 // AT5G17970.1 // AT2G26560.1 // AT1G19250.1 // AT3G04220.1 // AT5G41550.1 // AT1G66090.1 // AT1G27170.2 // AT3G13610.1 // AT3G04210.1 // AT5G58120.1 // AT5G18350.1 // AT4G11280.1 // AT1G08860.1 // AT5G47910.1 // AT2G46240.1 // AT2G33670.1
GO:0002682	P	regulation of immune system process	6	1201	41	37767	0.0031	0.072	// AT1G02450.1 // AT1G80840.1 // AT3G05360.1 // AT1G19250.1 // AT5G40990.1 // AT5G47220.1
GO:0019219	P	regulation of nucleobase, nucleoside, nucleotide and nucleic acid metabolic process	81	1201	1847	37767	0.0031	0.072	// AT1G66170.1 // AT3G06490.1 // AT1G80590.1 // AT4G26930.1 // AT5G26930.1 // AT5G21960.1 // AT5G56110.1 // AT2G37430.1 // AT3G10040.1 // AT5G18560.1 // AT3G46080.1 // AT1G63910.1 // AT5G51190.1 // AT4G17785.1 // AT4G17490.1 // AT4G28110.1 // AT3G23230.1 // AT4G23810.1 // AT5G22570.1 // AT2G44840.1 // AT5G43650.1 // AT1G62300.1 // AT1G28370.1 // AT3G55980.1 // AT4G17500.1 // AT2G38340.1 // AT5G63…
GO:0012501	P	programmed cell death	17	1201	244	37767	0.0033	0.072	// AT5G41750.2 // AT5G41750.1 // AT5G41740.2 // AT5G17970.1 // AT2G26560.1 // AT1G19250.1 // AT3G04220.1 // AT5G41550.1 // AT1G66090.1 // AT1G27170.2 // AT3G13610.1 // AT3G04210.1 // AT5G58120.1 // AT5G18350.1 // AT4G11280.1 // AT5G47910.1 // AT2G46240.1
GO:0006855	P	multidrug transport	8	1201	73	37767	0.0035	0.077	// AT1G61890.1 // AT5G19700.1 // AT5G52050.1 // AT3G23550.1 // AT2G29940.1 // AT2G04050.1 // AT1G71140.1 // AT2G04070.1
GO:0065007	P	biological regulation	164	1201	4188	37767	0.0038	0.082	// AT1G66170.1 // AT3G06490.1 // AT1G80590.1 // AT5G61890.1 // AT1G32970.1 // AT2G37430.1 // AT5G47230.1 // AT5G42640.1 // AT1G63910.1 // AT2G31420.1 // AT2G23170.1 // AT5G18350.1 // AT1G72940.1 // AT4G13480.1 // AT1G80840.1 // AT2G38340.1 // AT3G08720.2 // AT1G73965.1 // AT2G40340.1 // AT3G29030.1 // AT1G74930.1 // AT2G37800.1 // AT5G43650.1 // AT3G23240.1 // AT1G66600.1 // AT4G10520.1 // AT4G21…
GO:0051171	P	regulation of nitrogen compound metabolic process	82	1201	1888	37767	0.0038	0.082	// AT1G66170.1 // AT3G06490.1 // AT1G80590.1 // AT4G26930.1 // AT5G26930.1 // AT5G21960.1 // AT5G56110.1 // AT2G37430.1 // AT3G10040.1 // AT5G18560.1 // AT3G46080.1 // AT1G63910.1 // AT5G51190.1 // AT4G17785.1 // AT4G17490.1 // AT4G28110.1 // AT3G23230.1 // AT4G23810.1 // AT5G22570.1 // AT2G44840.1 // AT5G43650.1 // AT1G62300.1 // AT1G28370.1 // AT3G55980.1 // AT4G17500.1 // AT2G38340.1 // AT5G63…
GO:0000160	P	two-component signal transduction system (phosphorelay)	9	1201	92	37767	0.004	0.085	// AT5G40990.1 // AT1G28370.1 // AT3G23230.1 // AT5G47220.1 // AT4G17490.1 // AT5G47230.1 // AT3G23220.1 // AT3G23240.1 // AT2G44840.1
GO:0009605	P	response to external stimulus	25	1201	429	37767	0.0041	0.086	// AT1G61120.1 // AT2G38870.1 // AT5G13220.2 // AT4G11280.1 // AT2G45130.1 // AT5G08790.1 // AT4G10265.1 // AT1G74100.1 // AT1G74930.1 // AT2G24850.1 // AT3G03540.1 // AT5G59820.1 // AT1G27730.1 // AT1G80840.1 // AT1G32920.1 // AT4G10270.1 // AT5G64900.1 // AT1G72520.1 // AT2G30020.1 // AT1G72920.1 // AT1G76690.1 // AT5G57560.1 // AT1G07640.3 // AT3G44260.1 // AT1G17420.1
GO:0015893	P	drug transport	8	1201	76	37767	0.0044	0.09	// AT1G61890.1 // AT5G19700.1 // AT5G52050.1 // AT3G23550.1 // AT2G29940.1 // AT2G04050.1 // AT1G71140.1 // AT2G04070.1
GO:0009628	P	response to abiotic stimulus	66	1201	1471	37767	0.0045	0.092	// AT3G12580.1 // AT3G06490.1 // AT1G54050.1 // AT3G08970.1 // AT5G47230.1 // AT1G53540.1 // AT1G59860.1 // AT1G52770.1 // AT3G50060.1 // AT1G37130.1 // AT2G29100.1 // AT5G59310.1 // AT4G11280.1 // AT1G02930.1 // AT5G08790.1 // AT2G35930.1 // AT2G38470.1 // AT3G08720.2 // AT4G13790.1 // AT2G40340.1 // AT4G15480.1 // AT5G12030.1 // AT5G57560.1 // AT5G51440.1 // AT1G52830.1 // AT5G52640.1 // AT1G55…
GO:0055074	P	calcium ion homeostasis	5	1201	31	37767	0.0047	0.092	// AT2G29120.1 // AT5G48400.2 // AT2G29110.1 // AT2G29100.1 // AT5G11210.1
GO:0006874	P	cellular calcium ion homeostasis	5	1201	31	37767	0.0047	0.092	// AT2G29120.1 // AT5G48400.2 // AT2G29110.1 // AT2G29100.1 // AT5G11210.1
GO:0042493	P	response to drug	8	1201	77	37767	0.0047	0.092	// AT1G61890.1 // AT5G19700.1 // AT5G52050.1 // AT3G23550.1 // AT2G29940.1 // AT2G04050.1 // AT1G71140.1 // AT2G04070.1
GO:0031408	P	oxylipin biosynthetic process	5	1201	32	37767	0.0053	0.1	// AT1G76690.1 // AT1G72520.1 // AT2G26560.1 // AT3G25780.1 // AT1G17420.1
GO:0016138	P	glycoside biosynthetic process	8	1201	79	37767	0.0054	0.1	// AT1G18570.1 // AT5G51460.1 // AT1G74100.1 // AT1G22210.1 // AT1G35910.1 // AT5G57220.1 // AT3G43190.1 // AT4G39940.1
GO:0050794	P	regulation of cellular process	134	1201	3375	37767	0.0057	0.11	// AT1G66170.1 // AT3G06490.1 // AT1G80590.1 // AT5G61890.1 // AT2G37430.1 // AT5G47230.1 // AT5G42640.1 // AT1G63910.1 // AT2G31420.1 // AT5G18350.1 // AT1G72940.1 // AT4G13480.1 // AT1G80840.1 // AT2G38340.1 // AT3G08720.2 // AT1G73965.1 // AT2G40340.1 // AT1G74930.1 // AT2G37800.1 // AT5G43650.1 // AT3G23240.1 // AT1G66600.1 // AT4G34410.1 // AT4G23810.1 // AT1G68320.1 // AT1G72260.1 // AT1G71…
GO:0031349	P	positive regulation of defense response	5	1201	34	37767	0.0067	0.12	// AT5G47220.1 // AT3G05360.1 // AT1G19250.1 // AT1G08860.1 // AT5G40990.1
GO:0006812	P	cation transport	21	1201	357	37767	0.0073	0.13	// AT1G55720.1 // AT5G22910.1 // AT3G20180.1 // AT3G22910.1 // AT4G05030.1 // AT5G24380.1 // AT5G52700.1 // AT3G63380.1 // AT5G52750.1 // AT3G61940.1 // AT5G52760.1 // AT3G08560.1 // AT5G59040.1 // AT4G17615.1 // AT5G46240.1 // AT4G13420.1 // AT4G17615.2 // AT5G52680.1 // AT5G52670.1 // AT2G04040.1 // AT5G41610.1
GO:0006811	P	ion transport	24	1201	427	37767	0.0073	0.13	// AT5G22910.1 // AT5G24380.1 // AT2G34390.1 // AT3G63380.1 // AT1G55720.1 // AT4G05030.1 // AT3G61940.1 // AT5G14570.1 // AT5G59040.1 // AT5G52760.1 // AT3G20180.1 // AT3G22910.1 // AT3G08560.1 // AT4G17615.1 // AT5G46240.1 // AT4G17615.2 // AT2G04040.1 // AT5G41610.1 // AT5G52750.1 // AT1G50400.1 // AT5G52700.1 // AT4G13420.1 // AT5G52680.1 // AT5G52670.1
GO:0000096	P	sulfur amino acid metabolic process	8	1201	84	37767	0.0076	0.14	// AT3G59760.1 // AT2G19590.1 // AT4G08040.1 // AT1G01480.1 // AT3G49700.1 // AT4G11280.1 // AT4G37770.1 // AT4G26200.1
GO:0043086	P	negative regulation of catalytic activity	6	1201	53	37767	0.0095	0.17	// AT4G21650.1 // AT5G58840.1 // AT1G32970.1 // AT4G10540.1 // AT4G10530.1 // AT4G10520.1
GO:0045088	P	regulation of innate immune response	5	1201	38	37767	0.01	0.18	// AT5G47220.1 // AT3G05360.1 // AT1G19250.1 // AT1G02450.1 // AT5G40990.1
GO:0010468	P	regulation of gene expression	83	1201	2001	37767	0.011	0.19	// AT1G66170.1 // AT3G06490.1 // AT1G80590.1 // AT4G26930.1 // AT5G26930.1 // AT5G21960.1 // AT5G56110.1 // AT2G37430.1 // AT3G10040.1 // AT5G18560.1 // AT3G46080.1 // AT1G63910.1 // AT5G51190.1 // AT4G17785.1 // AT4G17490.1 // AT4G28110.1 // AT3G23230.1 // AT4G23810.1 // AT5G22570.1 // AT2G44840.1 // AT5G43650.1 // AT1G62300.1 // AT1G28370.1 // AT3G55980.1 // AT4G17500.1 // AT2G38340.1 // AT5G63…
GO:0009615	P	response to virus	6	1201	55	37767	0.011	0.19	// AT3G12580.1 // AT1G80840.1 // AT2G26560.1 // AT5G19880.1 // AT5G06320.1 // AT2G35980.1
GO:0031407	P	oxylipin metabolic process	5	1201	39	37767	0.011	0.19	// AT1G76690.1 // AT1G72520.1 // AT2G26560.1 // AT3G25780.1 // AT1G17420.1
GO:0016070	P	RNA metabolic process	70	1201	1657	37767	0.013	0.21	// AT1G66170.1 // AT3G06490.1 // AT1G80590.1 // AT5G26930.1 // AT5G21960.1 // AT5G56110.1 // AT1G28370.1 // AT5G18560.1 // AT5G51190.1 // AT4G17785.1 // AT4G17490.1 // AT4G28110.1 // AT1G61470.1 // AT3G23230.1 // AT4G23810.1 // AT5G22570.1 // AT5G46315.1 // AT2G44840.1 // AT1G62300.1 // AT5G40395.1 // AT4G17500.1 // AT2G38340.1 // AT5G63900.1 // AT2G38470.1 // AT4G18940.1 // AT2G40340.1 // AT5G61…
GO:0009737	P	response to abscisic acid stimulus	21	1201	378	37767	0.013	0.22	// AT1G18570.1 // AT4G17260.1 // AT3G06490.1 // AT5G64750.1 // AT1G27730.1 // AT3G24650.1 // AT3G50060.1 // AT2G32020.1 // AT5G59310.1 // AT3G28210.1 // AT3G22060.1 // AT5G01540.1 // AT3G28580.1 // AT2G47190.1 // AT4G28110.1 // AT5G59320.1 // AT4G17615.2 // AT5G01550.1 // AT4G17615.1 // AT3G26830.1 // AT1G47510.1
GO:0044272	P	sulfur compound biosynthetic process	9	1201	115	37767	0.015	0.25	// AT3G59760.1 // AT1G18570.1 // AT2G38470.1 // AT4G39950.1 // AT1G74100.1 // AT2G30770.1 // AT5G57220.1 // AT4G39940.1 // AT3G26830.1
GO:0009751	P	response to salicylic acid stimulus	13	1201	200	37767	0.015	0.26	// AT1G18570.1 // AT5G08790.1 // AT3G52430.1 // AT1G80840.1 // AT5G36970.1 // AT1G72260.1 // AT4G23170.1 // AT2G47190.1 // AT5G40990.1 // AT3G50060.1 // AT5G22570.1 // AT1G68320.1 // AT1G28480.1
GO:0009664	P	plant-type cell wall organization	7	1201	79	37767	0.017	0.28	// AT1G26240.1 // AT3G29030.1 // AT5G57560.1 // AT3G57510.1 // AT2G21140.1 // AT1G14420.1 // AT3G15370.1
GO:0044092	P	negative regulation of molecular function	6	1201	61	37767	0.017	0.28	// AT4G21650.1 // AT5G58840.1 // AT1G32970.1 // AT4G10540.1 // AT4G10530.1 // AT4G10520.1
GO:0048584	P	positive regulation of response to stimulus	6	1201	62	37767	0.018	0.3	// AT3G05360.1 // AT1G19250.1 // AT5G40990.1 // AT5G47220.1 // AT1G08860.1 // AT2G45130.1
GO:0060255	P	regulation of macromolecule metabolic process	83	1201	2060	37767	0.02	0.31	// AT1G66170.1 // AT3G06490.1 // AT1G80590.1 // AT4G26930.1 // AT5G26930.1 // AT5G21960.1 // AT5G56110.1 // AT2G37430.1 // AT3G10040.1 // AT5G18560.1 // AT3G46080.1 // AT1G63910.1 // AT5G51190.1 // AT4G17785.1 // AT4G17490.1 // AT4G28110.1 // AT3G23230.1 // AT4G23810.1 // AT5G22570.1 // AT2G44840.1 // AT5G43650.1 // AT1G62300.1 // AT1G28370.1 // AT3G55980.1 // AT4G17500.1 // AT2G38340.1 // AT5G63…
GO:0019222	P	regulation of metabolic process	88	1201	2210	37767	0.021	0.34	// AT1G66170.1 // AT3G06490.1 // AT1G80590.1 // AT5G61890.1 // AT2G37430.1 // AT1G67810.1 // AT1G63910.1 // AT2G31420.1 // AT3G50060.1 // AT4G13480.1 // AT1G80840.1 // AT2G38340.1 // AT3G08720.2 // AT2G40340.1 // AT1G74930.1 // AT5G43650.1 // AT3G23240.1 // AT1G66600.1 // AT4G34410.1 // AT4G23810.1 // AT1G68320.1 // AT1G71520.1 // AT1G07640.3 // AT4G34400.1 // AT5G56110.1 // AT3G10040.1 // AT5G51…
GO:0048583	P	regulation of response to stimulus	12	1201	188	37767	0.022	0.34	// AT1G02450.1 // AT1G80840.1 // AT5G64750.1 // AT3G52430.1 // AT4G39030.1 // AT3G05360.1 // AT1G19250.1 // AT5G47220.1 // AT5G40990.1 // AT4G23810.1 // AT1G08860.1 // AT2G45130.1
GO:0016137	P	glycoside metabolic process	8	1201	104	37767	0.023	0.35	// AT1G18570.1 // AT5G51460.1 // AT1G74100.1 // AT1G22210.1 // AT1G35910.1 // AT5G57220.1 // AT3G43190.1 // AT4G39940.1
GO:0051179	P	localization	77	1201	1922	37767	0.027	0.41	// AT4G18195.1 // AT5G22910.1 // AT1G32880.1 // AT3G22620.1 // AT5G24380.1 // AT3G63380.1 // AT2G04070.1 // AT2G46320.3 // AT1G54560.1 // AT5G65980.1 // AT2G29940.1 // AT1G03050.1 // AT3G15980.1 // AT3G25260.1 // AT4G39670.1 // AT5G57220.1 // AT4G24570.1 // AT3G48850.1 // AT3G25610.1 // AT4G02650.1 // AT4G18197.1 // AT1G55720.1 // AT1G50400.1 // AT4G05030.1 // AT2G37870.1 // AT3G22910.1 // AT5G52…
GO:0009066	P	aspartate family amino acid metabolic process	7	1201	90	37767	0.03	0.47	// AT2G19590.1 // AT4G08040.1 // AT1G01480.1 // AT3G49700.1 // AT4G11280.1 // AT4G37770.1 // AT4G26200.1
GO:0009311	P	oligosaccharide metabolic process	5	1201	52	37767	0.031	0.47	// AT1G22210.1 // AT3G43190.1 // AT4G28110.1 // AT5G51460.1 // AT1G35910.1
GO:0006875	P	cellular metal ion homeostasis	5	1201	54	37767	0.035	0.52	// AT2G29120.1 // AT5G48400.2 // AT2G29110.1 // AT2G29100.1 // AT5G11210.1
GO:0055065	P	metal ion homeostasis	5	1201	54	37767	0.035	0.52	// AT2G29120.1 // AT5G48400.2 // AT2G29110.1 // AT2G29100.1 // AT5G11210.1
GO:0050789	P	regulation of biological process	137	1201	3697	37767	0.038	0.56	// AT1G66170.1 // AT3G06490.1 // AT1G80590.1 // AT5G61890.1 // AT2G37430.1 // AT5G47230.1 // AT5G42640.1 // AT1G63910.1 // AT2G31420.1 // AT5G18350.1 // AT1G72940.1 // AT4G13480.1 // AT1G80840.1 // AT2G38340.1 // AT3G08720.2 // AT1G73965.1 // AT2G40340.1 // AT1G74930.1 // AT2G37800.1 // AT5G43650.1 // AT3G23240.1 // AT1G66600.1 // AT4G34410.1 // AT4G23810.1 // AT1G68320.1 // AT1G72260.1 // AT1G71…
GO:0007165	P	signal transduction	51	1201	1228	37767	0.038	0.56	// AT5G17970.1 // AT3G23230.1 // AT2G25440.1 // AT1G28370.1 // AT1G19250.1 // AT3G04220.1 // AT1G66090.1 // AT5G47220.1 // AT4G17490.1 // AT5G58120.1 // AT5G18350.1 // AT5G22570.1 // AT2G44840.1 // AT1G47890.1 // AT5G41750.2 // AT1G57630.1 // AT4G18950.1 // AT3G05360.1 // AT2G37800.1 // AT1G73965.1 // AT2G32140.1 // AT3G04210.1 // AT5G40990.1 // AT5G01550.1 // AT3G23240.1 // AT4G19925.1 // AT1G72…
GO:0006810	P	transport	73	1201	1846	37767	0.038	0.56	// AT4G18195.1 // AT5G22910.1 // AT1G32880.1 // AT3G22620.1 // AT5G24380.1 // AT3G63380.1 // AT2G04070.1 // AT2G46320.3 // AT1G54560.1 // AT5G65980.1 // AT2G29940.1 // AT1G03050.1 // AT3G15980.1 // AT3G25260.1 // AT4G39670.1 // AT4G24570.1 // AT3G48850.1 // AT3G25610.1 // AT4G02650.1 // AT4G18197.1 // AT1G55720.1 // AT1G50400.1 // AT4G05030.1 // AT2G37870.1 // AT3G22910.1 // AT5G52340.1 // AT3G61…
GO:0051234	P	establishment of localization	73	1201	1851	37767	0.04	0.58	// AT4G18195.1 // AT5G22910.1 // AT1G32880.1 // AT3G22620.1 // AT5G24380.1 // AT3G63380.1 // AT2G04070.1 // AT2G46320.3 // AT1G54560.1 // AT5G65980.1 // AT2G29940.1 // AT1G03050.1 // AT3G15980.1 // AT3G25260.1 // AT4G39670.1 // AT4G24570.1 // AT3G48850.1 // AT3G25610.1 // AT4G02650.1 // AT4G18197.1 // AT1G55720.1 // AT1G50400.1 // AT4G05030.1 // AT2G37870.1 // AT3G22910.1 // AT5G52340.1 // AT3G61…
GO:0030005	P	cellular di-, tri-valent inorganic cation homeostasis	5	1201	59	37767	0.047	0.67	// AT2G29120.1 // AT5G48400.2 // AT2G29110.1 // AT2G29100.1 // AT5G11210.1
GO:0008202	P	steroid metabolic process	6	1201	84	37767	0.06	0.84	// AT1G01020.1 // AT5G14700.1 // AT2G36800.1 // AT2G31030.1 // AT5G24140.1 // AT5G24160.1
GO:0070887	P	cellular response to chemical stimulus	21	1201	452	37767	0.062	0.87	// AT1G72260.1 // AT5G47230.1 // AT5G64750.1 // AT3G23230.1 // AT3G52430.1 // AT2G44080.1 // AT4G25100.2 // AT5G36970.1 // AT1G28370.1 // AT5G40990.1 // AT5G01540.1 // AT5G01550.1 // AT4G17490.1 // AT4G17615.1 // AT4G17615.2 // AT3G23220.1 // AT5G22570.1 // AT3G23240.1 // AT1G28480.1 // AT2G44840.1 // AT5G47220.1
GO:0048437	P	floral organ development	9	1201	152	37767	0.062	0.87	// AT5G09805.1 // AT5G64667.1 // AT1G68765.1 // AT3G57510.1 // AT2G46770.1 // AT3G02310.1 // AT5G56110.1 // AT3G25655.1 // AT5G40350.1
GO:0055066	P	di-, tri-valent inorganic cation homeostasis	5	1201	65	37767	0.065	0.89	// AT2G29120.1 // AT5G48400.2 // AT2G29110.1 // AT2G29100.1 // AT5G11210.1
GO:0034637	P	cellular carbohydrate biosynthetic process	10	1201	177	37767	0.065	0.89	// AT1G18570.1 // AT5G51460.1 // AT1G74100.1 // AT1G22210.1 // AT5G54690.1 // AT1G35910.1 // AT5G57220.1 // AT3G43190.1 // AT4G39940.1 // AT2G37090.1
GO:0048569	P	post-embryonic organ development	9	1201	154	37767	0.066	0.9	// AT5G09805.1 // AT5G64667.1 // AT1G68765.1 // AT3G57510.1 // AT2G46770.1 // AT3G02310.1 // AT5G56110.1 // AT3G25655.1 // AT5G40350.1
GO:0006468	P	protein amino acid phosphorylation	39	1201	946	37767	0.068	0.92	// AT5G39390.1 // AT1G21240.1 // AT4G00970.1 // AT4G23250.1 // AT1G67000.1 // AT5G35580.1 // AT5G35960.1 // AT2G14440.1 // AT3G08720.2 // AT4G23320.1 // AT4G18950.1 // AT4G03175.1 // AT4G11480.1 // AT5G39030.1 // AT4G11470.1 // AT2G29250.1 // AT4G34440.1 // AT1G61475.1 // AT1G61440.1 // AT5G65600.1 // AT2G29220.1 // AT5G35380.1 // AT4G18250.1 // AT1G61550.1 // AT1G79680.1 // AT1G66880.1 // AT1G11…
GO:0007568	P	aging	7	1201	110	37767	0.07	0.94	// AT2G17850.1 // AT2G31690.1 // AT3G60140.1 // AT3G52430.1 // AT4G30430.1 // AT5G14930.1 // AT2G35980.1
GO:0006629	P	lipid metabolic process	35	1201	841	37767	0.073	0.97	// AT1G61120.1 // AT1G43800.1 // AT2G26560.1 // AT5G42600.1 // AT5G57190.1 // AT2G34555.1 // AT3G48460.1 // AT1G01020.1 // AT4G30140.1 // AT2G31690.1 // AT3G48790.1 // AT3G25780.1 // AT5G24140.1 // AT2G44990.1 // AT3G03540.1 // AT5G14930.1 // AT1G71250.1 // AT5G07200.1 // AT2G42990.1 // AT3G52430.1 // AT3G23530.1 // AT2G31030.1 // AT5G36150.1 // AT5G24160.1 // AT1G30370.1 // AT2G47240.1 // AT1G72…
GO:0022621	P	shoot system development	9	1201	358	37767	0.8	1	// AT4G13395.1 // AT3G46613.1 // AT5G56110.1 // AT3G53232.1 // AT3G13960.1 // AT2G44990.1 // AT3G63088.1 // AT1G04110.1 // AT5G28646.1
GO:0055082	P	cellular chemical homeostasis	5	1201	97	37767	0.21	1	// AT2G29120.1 // AT5G48400.2 // AT2G29110.1 // AT2G29100.1 // AT5G11210.1
GO:0034645	P	cellular macromolecule biosynthetic process	100	1201	3661	37767	0.95	1	// AT1G66170.1 // AT3G06490.1 // AT1G80590.1 // AT5G61890.1 // AT2G37430.1 // AT1G63910.1 // AT2G31420.1 // AT3G50060.1 // AT4G13480.1 // AT1G80840.1 // AT2G38340.1 // AT3G08720.2 // AT2G40340.1 // AT1G74930.1 // AT5G43650.1 // AT1G18430.1 // AT3G23240.1 // AT1G66600.1 // AT4G34410.1 // AT5G57500.1 // AT4G23810.1 // AT3G07920.1 // AT1G68320.1 // AT2G37090.1 // AT1G71520.1 // AT1G07640.3 // AT4G34…
GO:0009451	P	RNA modification	6	1201	133	37767	0.26	1	// AT1G61470.1 // AT1G26233.1 // AT3G01316.1 // AT5G22250.1 // AT5G58595.1 // AT3G44260.1
GO:0009409	P	response to cold	13	1201	328	37767	0.26	1	// AT2G46590.2 // AT2G38470.1 // AT3G08720.2 // AT1G80820.1 // AT5G47230.1 // AT5G59820.1 // AT5G57560.1 // AT4G17615.1 // AT3G22370.1 // AT4G17615.2 // AT1G27730.1 // AT4G34150.1 // AT2G46240.1
GO:0009165	P	nucleotide biosynthetic process	6	1201	122	37767	0.2	1	// AT3G22910.1 // AT3G08560.1 // AT2G34890.1 // AT3G63380.1 // AT5G14760.1 // AT3G25610.1
GO:0009755	P	hormone-mediated signaling pathway	15	1201	321	37767	0.099	1	// AT5G47230.1 // AT5G64750.1 // AT3G23230.1 // AT2G44080.1 // AT1G28370.1 // AT5G40990.1 // AT5G01550.1 // AT4G17490.1 // AT4G17615.1 // AT4G17615.2 // AT3G23220.1 // AT5G01540.1 // AT3G23240.1 // AT2G44840.1 // AT5G47220.1
GO:0051716	P	cellular response to stimulus	31	1201	840	37767	0.23	1	// AT5G39770.1 // AT3G23230.1 // AT4G25100.2 // AT2G26560.1 // AT1G19250.1 // AT5G47230.1 // AT4G17490.1 // AT5G22570.1 // AT5G47220.1 // AT5G57220.1 // AT2G44840.1 // AT2G45130.1 // AT4G39950.1 // AT3G03540.1 // AT5G01550.1 // AT3G23240.1 // AT1G18570.1 // AT3G52430.1 // AT2G44080.1 // AT5G36970.1 // AT5G40990.1 // AT3G08970.1 // AT4G17615.1 // AT4G17615.2 // AT3G23220.1 // AT1G28480.1 // AT3G54…
GO:0000003	P	reproduction	21	1201	1186	37767	1	1	// AT3G59760.1 // AT1G32770.1 // AT5G18560.1 // AT2G36640.1 // AT5G64667.1 // AT1G61440.1 // AT1G61550.1 // AT1G68765.1 // AT3G02310.1 // AT2G46770.1 // AT5G40350.1 // AT1G11300.1 // AT5G56110.1 // AT3G08970.1 // AT5G09805.1 // AT3G57510.1 // AT3G25655.1 // AT4G13560.1 // AT4G27300.1 // AT4G23250.1 // AT2G46240.1
GO:0055085	P	transmembrane transport	9	1201	244	37767	0.38	1	// AT1G61890.1 // AT3G08560.1 // AT5G52050.1 // AT3G23550.1 // AT5G19700.1 // AT2G29940.1 // AT2G04050.1 // AT1G71140.1 // AT2G04070.1
GO:0008104	P	protein localization	7	1201	408	37767	0.97	1	// AT1G32880.1 // AT3G48870.1 // AT3G60540.2 // AT1G60970.1 // AT3G15980.1 // AT2G20510.1 // AT3G45280.1
GO:0048513	P	organ development	25	1201	838	37767	0.65	1	// AT5G09805.1 // AT3G46613.1 // AT5G56110.1 // AT5G18560.1 // AT3G57510.1 // AT3G13960.1 // AT3G50060.1 // AT2G31690.1 // AT2G44990.1 // AT3G25655.1 // AT3G52430.1 // AT5G64667.1 // AT3G53232.1 // AT5G51060.1 // AT2G46770.1 // AT1G04110.1 // AT5G28646.1 // AT4G13395.1 // AT4G37720.1 // AT1G68765.1 // AT3G02310.1 // AT1G12610.1 // AT3G63088.1 // AT2G35980.1 // AT5G40350.1
GO:0055086	P	nucleobase, nucleoside and nucleotide metabolic process	7	1201	221	37767	0.56	1	// AT3G22910.1 // AT4G28940.1 // AT3G08560.1 // AT2G34890.1 // AT3G63380.1 // AT5G14760.1 // AT3G25610.1
GO:0048518	P	positive regulation of biological process	11	1201	259	37767	0.21	1	// AT3G08720.2 // AT3G05360.1 // AT1G19250.1 // AT5G47220.1 // AT1G67810.1 // AT4G11280.1 // AT5G40990.1 // AT4G23810.1 // AT1G08860.1 // AT2G45130.1 // AT2G46240.1
GO:0048519	P	negative regulation of biological process	8	1201	442	37767	0.97	1	// AT1G02450.1 // AT5G64750.1 // AT3G52430.1 // AT4G39030.1 // AT4G28110.1 // AT1G61720.1 // AT5G47910.1 // AT1G08860.1
GO:0034621	P	cellular macromolecular complex subunit organization	5	1201	224	37767	0.84	1	// AT4G02650.1 // AT1G24150.1 // AT3G53650.1 // AT1G03050.1 // AT5G02570.1
GO:0046483	P	heterocycle metabolic process	18	1201	460	37767	0.22	1	// AT1G18570.1 // AT4G34135.1 // AT2G38470.1 // AT2G19500.1 // AT4G39950.1 // AT2G30770.1 // AT3G08560.1 // AT2G34890.1 // AT5G17990.1 // AT3G13610.1 // AT3G26830.1 // AT3G22910.1 // AT3G63380.1 // AT5G57220.1 // AT4G14690.1 // AT3G54640.1 // AT4G27070.1 // AT3G25610.1
GO:0019725	P	cellular homeostasis	7	1201	174	37767	0.33	1	// AT2G29110.1 // AT5G48400.2 // AT2G29100.1 // AT2G29120.1 // AT5G11210.1 // AT1G08860.1 // AT1G60740.1
GO:0032787	P	monocarboxylic acid metabolic process	12	1201	408	37767	0.65	1	// AT1G43800.1 // AT4G39950.1 // AT4G39030.1 // AT1G76690.1 // AT3G25780.1 // AT1G01600.1 // AT2G34555.1 // AT2G26560.1 // AT2G47240.1 // AT5G07200.1 // AT1G72520.1 // AT1G17420.1
GO:0003006	P	reproductive developmental process	15	1201	978	37767	1	1	// AT5G18560.1 // AT2G36640.1 // AT5G64667.1 // AT4G23250.1 // AT1G68765.1 // AT3G02310.1 // AT2G46770.1 // AT3G57510.1 // AT5G56110.1 // AT3G08970.1 // AT5G09805.1 // AT3G25655.1 // AT4G13560.1 // AT5G40350.1 // AT2G46240.1
GO:0008361	P	regulation of cell size	9	1201	274	37767	0.51	1	// AT5G08790.1 // AT2G44080.1 // AT3G29030.1 // AT1G12610.1 // AT3G08970.1 // AT4G28110.1 // AT3G49110.1 // AT3G15370.1 // AT5G28646.1
GO:0010038	P	response to metal ion	6	1201	238	37767	0.77	1	// AT4G25100.2 // AT5G24380.1 // AT2G47190.1 // AT2G41380.1 // AT3G50060.1 // AT1G75280.1
GO:0043436	P	oxoacid metabolic process	24	1201	859	37767	0.76	1	// AT3G59760.1 // AT1G43800.1 // AT5G43330.1 // AT2G26560.1 // AT2G34555.1 // AT4G11280.1 // AT4G39950.1 // AT4G08040.1 // AT4G39030.1 // AT1G01480.1 // AT3G49700.1 // AT3G25780.1 // AT4G26200.1 // AT5G07200.1 // AT4G37770.1 // AT5G17990.1 // AT1G01600.1 // AT2G47240.1 // AT1G72520.1 // AT3G54640.1 // AT4G27070.1 // AT2G19590.1 // AT1G76690.1 // AT1G17420.1
GO:0055114	P	oxidation reduction	6	1201	203	37767	0.63	1	// AT4G39830.1 // AT1G32350.1 // AT1G60750.1 // AT3G22370.1 // AT5G47970.1 // AT3G22360.1
GO:0016192	P	vesicle-mediated transport	8	1201	272	37767	0.63	1	// AT5G39630.1 // AT3G09520.1 // AT1G03050.1 // AT5G52340.1 // AT1G60970.1 // AT3G15980.1 // AT5G52350.1 // AT4G02650.1
GO:0044248	P	cellular catabolic process	20	1201	746	37767	0.81	1	// AT3G03540.1 // AT2G29470.1 // AT1G69920.1 // AT2G34555.1 // AT4G39950.1 // AT4G05490.1 // AT2G44990.1 // AT4G26390.1 // AT1G17170.1 // AT1G02930.1 // AT1G77000.1 // AT1G02920.1 // AT4G26270.1 // AT1G69930.1 // AT5G43330.1 // AT1G65140.1 // AT3G21860.1 // AT2G29460.1 // AT2G31690.1 // AT1G17180.1
GO:0044249	P	cellular biosynthetic process	163	1201	4925	37767	0.31	1	// AT1G66170.1 // AT3G06490.1 // AT1G80590.1 // AT5G51460.1 // AT5G61890.1 // AT2G37430.1 // AT3G13650.1 // AT5G42640.1 // AT1G63910.1 // AT2G31420.1 // AT5G57190.1 // AT3G50060.1 // AT4G26930.1 // AT1G35910.1 // AT4G13480.1 // AT1G80840.1 // AT2G38340.1 // AT3G08720.2 // AT1G74100.1 // AT2G40340.1 // AT1G74930.1 // AT5G43650.1 // AT1G18430.1 // AT5G07200.1 // AT1G66600.1 // AT4G27070.1 // AT1G18…
GO:0019538	P	protein metabolic process	85	1201	4009	37767	1	1	// AT3G08970.1 // AT3G12580.1 // AT5G12030.1 // AT5G58840.1 // AT1G21240.1 // AT1G32960.1 // AT1G32970.1 // AT5G48430.1 // AT4G23250.1 // AT5G19110.1 // AT1G70170.1 // AT5G35580.1 // AT4G10540.1 // AT4G10530.1 // AT3G21860.1 // AT1G65140.1 // AT1G71000.1 // AT2G29250.1 // AT2G14440.1 // AT5G40040.1 // AT2G35930.1 // AT3G08720.2 // AT4G23320.1 // AT4G18950.1 // AT3G28500.1 // AT4G22050.1 // AT4G03…
GO:0016053	P	organic acid biosynthetic process	14	1201	417	37767	0.46	1	// AT3G59760.1 // AT1G43800.1 // AT4G39950.1 // AT4G39030.1 // AT1G76690.1 // AT3G25780.1 // AT5G17990.1 // AT2G26560.1 // AT2G47240.1 // AT5G07200.1 // AT1G72520.1 // AT3G54640.1 // AT4G27070.1 // AT1G17420.1
GO:0048878	P	chemical homeostasis	7	1201	136	37767	0.15	1	// AT2G29110.1 // AT5G48400.2 // AT2G23170.1 // AT2G29100.1 // AT2G29120.1 // AT5G11210.1 // AT4G37390.1
GO:0033554	P	cellular response to stress	11	1201	399	37767	0.72	1	// AT1G18570.1 // AT5G39770.1 // AT4G39950.1 // AT4G25100.2 // AT2G26560.1 // AT1G19250.1 // AT3G08970.1 // AT3G03540.1 // AT5G57220.1 // AT3G54640.1 // AT2G45130.1
GO:0045184	P	establishment of protein localization	7	1201	381	37767	0.96	1	// AT1G32880.1 // AT3G48870.1 // AT3G60540.2 // AT1G60970.1 // AT3G15980.1 // AT2G20510.1 // AT3G45280.1
GO:0032535	P	regulation of cellular component size	9	1201	277	37767	0.52	1	// AT5G08790.1 // AT2G44080.1 // AT3G29030.1 // AT1G12610.1 // AT3G08970.1 // AT4G28110.1 // AT3G49110.1 // AT3G15370.1 // AT5G28646.1
GO:0022607	P	cellular component assembly	6	1201	265	37767	0.84	1	// AT3G53650.1 // AT1G03050.1 // AT4G02650.1 // AT5G59230.1 // AT1G24150.1 // AT5G02570.1
GO:0006457	P	protein folding	5	1201	275	37767	0.93	1	// AT1G16030.1 // AT3G08970.1 // AT5G12030.1 // AT1G71000.1 // AT3G12580.1
GO:0009414	P	response to water deprivation	10	1201	229	37767	0.21	1	// AT2G35930.1 // AT2G38470.1 // AT4G17615.2 // AT2G47190.1 // AT3G52450.1 // AT4G17615.1 // AT5G59320.1 // AT5G59310.1 // AT1G27730.1 // AT1G02930.1
GO:0006807	P	nitrogen compound metabolic process	123	1201	3826	37767	0.46	1	// AT1G66170.1 // AT3G06490.1 // AT1G80590.1 // AT5G61890.1 // AT2G37430.1 // AT1G63910.1 // AT2G31420.1 // AT3G50060.1 // AT4G13480.1 // AT1G80840.1 // AT2G38340.1 // AT4G18940.1 // AT2G40340.1 // AT1G74930.1 // AT5G43650.1 // AT3G23240.1 // AT1G66600.1 // AT1G61470.1 // AT4G34410.1 // AT4G23810.1 // AT1G68320.1 // AT1G71520.1 // AT1G26233.1 // AT1G07640.3 // AT3G51450.1 // AT4G34400.1 // AT3G23…
GO:0016051	P	carbohydrate biosynthetic process	13	1201	277	37767	0.12	1	// AT1G18570.1 // AT1G32180.1 // AT5G51460.1 // AT1G74100.1 // AT1G22210.1 // AT5G54690.1 // AT1G35910.1 // AT4G26250.1 // AT5G57220.1 // AT3G28340.1 // AT3G43190.1 // AT4G39940.1 // AT2G37090.1
GO:0044267	P	cellular protein metabolic process	66	1201	3487	37767	1	1	// AT3G12580.1 // AT3G49700.1 // AT3G48960.1 // AT1G21240.1 // AT5G39390.1 // AT4G00970.1 // AT4G23250.1 // AT1G67000.1 // AT5G35580.1 // AT3G21860.1 // AT1G65140.1 // AT1G71000.1 // AT2G29250.1 // AT2G14440.1 // AT5G40040.1 // AT2G35930.1 // AT3G08720.2 // AT4G23320.1 // AT4G18950.1 // AT3G28500.1 // AT5G12030.1 // AT4G03175.1 // AT4G11480.1 // AT5G39030.1 // AT2G27535.1 // AT5G43640.1 // AT4G11…
GO:0044265	P	cellular macromolecule catabolic process	7	1201	465	37767	0.99	1	// AT4G26270.1 // AT4G26390.1 // AT4G05490.1 // AT5G43330.1 // AT3G21860.1 // AT1G65140.1 // AT1G77000.1
GO:0016049	P	cell growth	8	1201	265	37767	0.61	1	// AT2G44080.1 // AT3G29030.1 // AT1G12610.1 // AT3G08970.1 // AT4G28110.1 // AT3G49110.1 // AT3G15370.1 // AT5G28646.1
GO:0000902	P	cell morphogenesis	6	1201	259	37767	0.83	1	// AT5G56110.1 // AT3G29030.1 // AT3G08970.1 // AT3G49110.1 // AT3G15370.1 // AT5G28646.1
GO:0044260	P	cellular macromolecule metabolic process	168	1201	6447	37767	1	1	// AT1G66170.1 // AT3G06490.1 // AT1G80590.1 // AT1G21240.1 // AT5G61890.1 // AT4G00970.1 // AT2G37430.1 // AT1G63910.1 // AT2G31420.1 // AT4G26270.1 // AT3G21860.1 // AT1G71000.1 // AT5G35960.1 // AT4G13480.1 // AT1G80840.1 // AT2G38340.1 // AT3G08720.2 // AT4G18940.1 // AT2G40340.1 // AT5G12030.1 // AT1G74930.1 // AT4G11470.1 // AT5G43650.1 // AT1G18430.1 // AT3G23240.1 // AT1G66600.1 // AT1G61…
GO:0006886	P	intracellular protein transport	6	1201	311	37767	0.93	1	// AT1G32880.1 // AT3G48870.1 // AT1G60970.1 // AT3G15980.1 // AT3G45280.1 // AT2G20510.1
GO:0042254	P	ribosome biogenesis	5	1201	241	37767	0.88	1	// AT3G48960.1 // AT3G01316.1 // AT5G58595.1 // AT5G51610.1 // AT1G26233.1
GO:0016043	P	cellular component organization	20	1201	1179	37767	1	1	// AT5G39630.1 // AT3G15370.1 // AT5G56110.1 // AT5G54690.1 // AT3G48870.1 // AT3G29030.1 // AT3G57510.1 // AT5G28646.1 // AT3G24650.1 // AT3G53650.1 // AT1G03050.1 // AT3G08970.1 // AT3G49110.1 // AT4G02650.1 // AT5G59230.1 // AT1G24150.1 // AT2G31690.1 // AT5G07760.1 // AT2G20510.1 // AT5G02570.1
GO:0090066	P	regulation of anatomical structure size	9	1201	277	37767	0.52	1	// AT5G08790.1 // AT2G44080.1 // AT3G29030.1 // AT1G12610.1 // AT3G08970.1 // AT4G28110.1 // AT3G49110.1 // AT3G15370.1 // AT5G28646.1
GO:0065003	P	macromolecular complex assembly	6	1201	210	37767	0.66	1	// AT3G53650.1 // AT1G03050.1 // AT4G02650.1 // AT5G59230.1 // AT1G24150.1 // AT5G02570.1
GO:0065009	P	regulation of molecular function	6	1201	153	37767	0.37	1	// AT4G21650.1 // AT5G58840.1 // AT1G32970.1 // AT4G10540.1 // AT4G10530.1 // AT4G10520.1
GO:0065008	P	regulation of biological quality	26	1201	665	37767	0.17	1	// AT5G65980.1 // AT4G28110.1 // AT2G23170.1 // AT2G29100.1 // AT4G37390.1 // AT5G43890.1 // AT5G08790.1 // AT4G39950.1 // AT3G29030.1 // AT2G44990.1 // AT5G15100.1 // AT1G08860.1 // AT2G19500.1 // AT2G44080.1 // AT3G08970.1 // AT5G11210.1 // AT2G04040.1 // AT5G28646.1 // AT3G15370.1 // AT2G36800.1 // AT2G29110.1 // AT1G12610.1 // AT5G48400.2 // AT3G49110.1 // AT2G29120.1 // AT1G60740.1
GO:0034613	P	cellular protein localization	6	1201	322	37767	0.94	1	// AT1G32880.1 // AT3G48870.1 // AT1G60970.1 // AT3G15980.1 // AT3G45280.1 // AT2G20510.1
GO:0009308	P	amine metabolic process	13	1201	521	37767	0.84	1	// AT3G59760.1 // AT2G19500.1 // AT4G39950.1 // AT4G08040.1 // AT4G37770.1 // AT1G01480.1 // AT3G49700.1 // AT5G17990.1 // AT4G27070.1 // AT2G19590.1 // AT4G11280.1 // AT3G54640.1 // AT4G26200.1
GO:0006520	P	cellular amino acid metabolic process	12	1201	430	37767	0.71	1	// AT3G59760.1 // AT2G19590.1 // AT4G39950.1 // AT4G08040.1 // AT4G37770.1 // AT1G01480.1 // AT3G49700.1 // AT5G17990.1 // AT4G27070.1 // AT4G11280.1 // AT3G54640.1 // AT4G26200.1
GO:0050790	P	regulation of catalytic activity	6	1201	141	37767	0.3	1	// AT4G21650.1 // AT5G58840.1 // AT1G32970.1 // AT4G10540.1 // AT4G10530.1 // AT4G10520.1
GO:0043412	P	macromolecule modification	50	1201	1636	37767	0.63	1	// AT5G39390.1 // AT1G21240.1 // AT1G61470.1 // AT4G00970.1 // AT4G23250.1 // AT1G67000.1 // AT5G35580.1 // AT5G58595.1 // AT5G35960.1 // AT2G14440.1 // AT5G39030.1 // AT2G35930.1 // AT3G08720.2 // AT4G23320.1 // AT4G18950.1 // AT4G03175.1 // AT4G11480.1 // AT5G22250.1 // AT4G18250.1 // AT4G11470.1 // AT2G29250.1 // AT4G34440.1 // AT1G61475.1 // AT4G27300.1 // AT5G67340.1 // AT5G65600.1 // AT2G29…
GO:0008152	P	metabolic process	341	1201	10614	37767	0.42	1	// AT1G66170.1 // AT3G06490.1 // AT4G13090.1 // AT5G51460.1 // AT1G21240.1 // AT3G12580.1 // AT1G32970.1 // AT2G37430.1 // AT3G13650.1 // AT4G27570.1 // AT1G63910.1 // AT2G31420.1 // AT4G26270.1 // AT2G30660.1 // AT3G21860.1 // AT4G26930.1 // AT1G35910.1 // AT1G71000.1 // AT5G35960.1 // AT2G36770.1 // AT4G13480.1 // AT4G33860.1 // AT2G38340.1 // AT3G08720.2 // AT1G74100.1 // AT1G75020.2 // AT2G40…
GO:0042546	P	cell wall biogenesis	5	1201	70	37767	0.082	1	// AT1G32180.1 // AT1G32770.1 // AT2G37090.1 // AT2G46770.1 // AT5G54690.1
GO:0044271	P	cellular nitrogen compound biosynthetic process	12	1201	394	37767	0.6	1	// AT3G59760.1 // AT2G38470.1 // AT4G39950.1 // AT2G30770.1 // AT5G64300.1 // AT5G17990.1 // AT1G37130.1 // AT3G26830.1 // AT4G14690.1 // AT3G51450.1 // AT3G54640.1 // AT4G27070.1
GO:0046907	P	intracellular transport	11	1201	463	37767	0.87	1	// AT5G39630.1 // AT1G32880.1 // AT4G24570.1 // AT3G48870.1 // AT2G46320.3 // AT1G60970.1 // AT3G15980.1 // AT2G20510.1 // AT2G22500.1 // AT3G45280.1 // AT1G54560.1
GO:0046394	P	carboxylic acid biosynthetic process	14	1201	417	37767	0.46	1	// AT3G59760.1 // AT1G43800.1 // AT4G39950.1 // AT4G39030.1 // AT1G76690.1 // AT3G25780.1 // AT5G17990.1 // AT2G26560.1 // AT2G47240.1 // AT5G07200.1 // AT1G72520.1 // AT3G54640.1 // AT4G27070.1 // AT1G17420.1
GO:0009814	P	defense response, incompatible interaction	8	1201	143	37767	0.096	1	// AT1G02450.1 // AT3G52430.1 // AT1G74100.1 // AT5G36970.1 // AT4G23190.1 // AT1G19250.1 // AT5G64890.1 // AT4G23810.1
GO:0070727	P	cellular macromolecule localization	10	1201	341	37767	0.64	1	// AT1G18570.1 // AT1G32880.1 // AT4G39950.1 // AT3G48870.1 // AT1G60970.1 // AT3G15980.1 // AT2G20510.1 // AT5G57220.1 // AT3G54640.1 // AT3G45280.1
GO:0048367	P	shoot development	9	1201	355	37767	0.79	1	// AT4G13395.1 // AT3G46613.1 // AT5G56110.1 // AT3G53232.1 // AT3G13960.1 // AT2G44990.1 // AT3G63088.1 // AT1G04110.1 // AT5G28646.1
GO:0048869	P	cellular developmental process	12	1201	520	37767	0.9	1	// AT3G15370.1 // AT2G24840.1 // AT1G08465.1 // AT4G37720.1 // AT5G56110.1 // AT3G29030.1 // AT5G51060.1 // AT3G08970.1 // AT4G20900.1 // AT3G49110.1 // AT3G56700.1 // AT5G28646.1
GO:0006753	P	nucleoside phosphate metabolic process	6	1201	180	37767	0.51	1	// AT3G22910.1 // AT3G08560.1 // AT2G34890.1 // AT3G63380.1 // AT5G14760.1 // AT3G25610.1
GO:0006633	P	fatty acid biosynthetic process	7	1201	140	37767	0.17	1	// AT1G43800.1 // AT2G26560.1 // AT3G25780.1 // AT1G76690.1 // AT2G47240.1 // AT1G72520.1 // AT1G17420.1
GO:0006631	P	fatty acid metabolic process	8	1201	225	37767	0.43	1	// AT1G43800.1 // AT1G76690.1 // AT3G25780.1 // AT1G01600.1 // AT2G26560.1 // AT2G47240.1 // AT1G72520.1 // AT1G17420.1
GO:0006869	P	lipid transport	9	1201	163	37767	0.086	1	// AT4G22520.1 // AT3G22620.1 // AT4G12490.1 // AT2G37870.1 // AT4G39670.1 // AT2G44300.1 // AT5G59310.1 // AT3G22600.1 // AT3G25610.1
GO:0050801	P	ion homeostasis	5	1201	103	37767	0.24	1	// AT2G29120.1 // AT5G48400.2 // AT2G29110.1 // AT2G29100.1 // AT5G11210.1
GO:0030154	P	cell differentiation	7	1201	355	37767	0.93	1	// AT2G24840.1 // AT1G08465.1 // AT4G37720.1 // AT5G56110.1 // AT5G51060.1 // AT3G08970.1 // AT5G28646.1
GO:0009791	P	post-embryonic development	20	1201	705	37767	0.72	1	// AT2G46590.2 // AT1G04110.1 // AT2G36640.1 // AT5G64667.1 // AT4G23250.1 // AT1G68765.1 // AT5G56110.1 // AT3G02310.1 // AT2G46770.1 // AT3G57510.1 // AT3G50060.1 // AT5G09805.1 // AT5G01540.1 // AT5G01550.1 // AT1G52830.1 // AT3G25655.1 // AT4G13560.1 // AT5G18560.1 // AT5G40350.1 // AT2G46240.1
GO:0009790	P	embryonic development	5	1201	535	37767	1	1	// AT3G24650.1 // AT4G23250.1 // AT4G13560.1 // AT2G36640.1 // AT2G46770.1
GO:0034641	P	cellular nitrogen compound metabolic process	21	1201	506	37767	0.14	1	// AT3G59760.1 // AT2G38470.1 // AT2G19590.1 // AT4G39950.1 // AT2G30770.1 // AT4G08040.1 // AT4G37770.1 // AT1G01480.1 // AT3G49700.1 // AT5G64300.1 // AT5G22300.1 // AT5G17990.1 // AT3G26830.1 // AT1G37130.1 // AT4G27070.1 // AT4G11280.1 // AT4G14690.1 // AT3G51450.1 // AT3G54640.1 // AT5G14760.1 // AT4G26200.1
GO:0070882	P	cellular cell wall organization or biogenesis	6	1201	247	37767	0.79	1	// AT1G32180.1 // AT5G54690.1 // AT3G57510.1 // AT2G46770.1 // AT1G32770.1 // AT2G37090.1
GO:0009416	P	response to light stimulus	25	1201	596	37767	0.11	1	// AT3G12580.1 // AT5G12030.1 // AT1G52770.1 // AT1G37130.1 // AT2G29100.1 // AT5G08790.1 // AT4G14690.1 // AT4G13790.1 // AT4G15480.1 // AT1G54050.1 // AT1G52830.1 // AT5G11210.1 // AT5G59820.1 // AT2G46240.1 // AT2G46590.2 // AT1G27730.1 // AT2G29500.1 // AT1G74310.1 // AT5G59720.1 // AT4G27670.1 // AT2G29110.1 // AT5G48400.2 // AT4G36880.1 // AT3G49110.1 // AT2G29120.1
GO:0009415	P	response to water	10	1201	240	37767	0.24	1	// AT2G35930.1 // AT2G38470.1 // AT4G17615.2 // AT2G47190.1 // AT3G52450.1 // AT4G17615.1 // AT5G59320.1 // AT5G59310.1 // AT1G27730.1 // AT1G02930.1
GO:0009651	P	response to salt stress	15	1201	366	37767	0.2	1	// AT1G18570.1 // AT3G06490.1 // AT2G38470.1 // AT3G08720.2 // AT3G50060.1 // AT1G18710.1 // AT5G14565.1 // AT1G12610.1 // AT4G17260.1 // AT2G47190.1 // AT4G17615.1 // AT4G17615.2 // AT1G55450.1 // AT1G27730.1 // AT5G59820.1
GO:0009653	P	anatomical structure morphogenesis	12	1201	637	37767	0.98	1	// AT3G29030.1 // AT1G04110.1 // AT3G52430.1 // AT4G37720.1 // AT5G56110.1 // AT5G18560.1 // AT5G51060.1 // AT3G08970.1 // AT2G44990.1 // AT3G49110.1 // AT3G15370.1 // AT5G28646.1
GO:0006139	P	nucleobase, nucleoside, nucleotide and nucleic acid metabolic process	102	1201	3198	37767	0.5	1	// AT1G66170.1 // AT3G06490.1 // AT1G80590.1 // AT5G61890.1 // AT2G37430.1 // AT1G63910.1 // AT2G31420.1 // AT3G50060.1 // AT4G13480.1 // AT1G80840.1 // AT2G38340.1 // AT4G18940.1 // AT2G40340.1 // AT1G74930.1 // AT5G43650.1 // AT3G23240.1 // AT1G66600.1 // AT1G61470.1 // AT4G34410.1 // AT4G23810.1 // AT1G68320.1 // AT1G71520.1 // AT1G26233.1 // AT1G07640.3 // AT4G34400.1 // AT3G63380.1 // AT5G56…
GO:0051649	P	establishment of localization in cell	14	1201	525	37767	0.78	1	// AT5G39630.1 // AT1G32880.1 // AT4G24570.1 // AT3G09520.1 // AT3G48870.1 // AT5G52340.1 // AT2G46320.3 // AT1G60970.1 // AT3G15980.1 // AT2G20510.1 // AT5G52350.1 // AT2G22500.1 // AT3G45280.1 // AT1G54560.1
GO:0009057	P	macromolecule catabolic process	7	1201	982	37767	1	1	// AT4G26270.1 // AT4G26390.1 // AT4G05490.1 // AT5G43330.1 // AT3G21860.1 // AT1G65140.1 // AT1G77000.1
GO:0022613	P	ribonucleoprotein complex biogenesis	5	1201	253	37767	0.9	1	// AT3G48960.1 // AT3G01316.1 // AT5G58595.1 // AT5G51610.1 // AT1G26233.1
GO:0006508	P	proteolysis	23	1201	810	37767	0.73	1	// AT5G58840.1 // AT1G32960.1 // AT1G32970.1 // AT4G05490.1 // AT5G19110.1 // AT1G70170.1 // AT4G10540.1 // AT4G10530.1 // AT3G21860.1 // AT1G65140.1 // AT1G24140.1 // AT1G44130.1 // AT4G22050.1 // AT1G61130.1 // AT2G28220.1 // AT4G10520.1 // AT4G21650.1 // AT2G35770.1 // AT1G04110.1 // AT5G48430.1 // AT2G18720.1 // AT4G36880.1 // AT1G77000.1
GO:0051641	P	cellular localization	18	1201	569	37767	0.54	1	// AT1G18570.1 // AT5G39630.1 // AT1G32880.1 // AT4G39950.1 // AT4G24570.1 // AT3G09520.1 // AT3G48870.1 // AT5G52340.1 // AT2G46320.3 // AT1G60970.1 // AT3G15980.1 // AT2G20510.1 // AT5G52350.1 // AT5G57220.1 // AT2G22500.1 // AT3G54640.1 // AT3G45280.1 // AT1G54560.1
GO:0015672	P	monovalent inorganic cation transport	5	1201	115	37767	0.31	1	// AT3G08560.1 // AT4G17615.1 // AT5G46240.1 // AT4G13420.1 // AT4G17615.2
GO:0032502	P	developmental process	53	1201	2304	37767	1	1	// AT3G59760.1 // AT5G09805.1 // AT3G60140.1 // AT1G08465.1 // AT3G46613.1 // AT5G56110.1 // AT4G23250.1 // AT5G18560.1 // AT3G57510.1 // AT3G13960.1 // AT4G28110.1 // AT3G50060.1 // AT4G13560.1 // AT3G52430.1 // AT5G08790.1 // AT3G56700.1 // AT5G64060.1 // AT3G29030.1 // AT4G20900.1 // AT2G44990.1 // AT5G01550.1 // AT3G25655.1 // AT2G43000.1 // AT2G46240.1 // AT2G46590.2 // AT2G36640.1 // AT4G30…
GO:0032501	P	multicellular organismal process	50	1201	2094	37767	0.99	1	// AT3G59760.1 // AT5G09805.1 // AT3G46613.1 // AT5G56110.1 // AT4G23250.1 // AT5G18560.1 // AT3G57510.1 // AT3G13960.1 // AT4G28110.1 // AT3G50060.1 // AT4G13560.1 // AT3G52430.1 // AT5G08790.1 // AT3G56700.1 // AT5G64060.1 // AT4G20900.1 // AT2G44990.1 // AT5G01550.1 // AT3G25655.1 // AT2G43000.1 // AT4G27300.1 // AT2G46240.1 // AT2G46590.2 // AT1G27730.1 // AT2G36640.1 // AT5G64667.1 // AT1G61…
GO:0048608	P	reproductive structure development	14	1201	978	37767	1	1	// AT5G18560.1 // AT2G36640.1 // AT5G64667.1 // AT4G23250.1 // AT1G68765.1 // AT3G02310.1 // AT2G46770.1 // AT3G57510.1 // AT5G56110.1 // AT5G09805.1 // AT3G25655.1 // AT4G13560.1 // AT5G40350.1 // AT2G46240.1
GO:0044238	P	primary metabolic process	274	1201	8995	37767	0.8	1	// AT1G66170.1 // AT3G06490.1 // AT4G13090.1 // AT5G51460.1 // AT1G21240.1 // AT5G61890.1 // AT1G32970.1 // AT2G37430.1 // AT3G13650.1 // AT1G63910.1 // AT2G31420.1 // AT4G26270.1 // AT3G21860.1 // AT4G26930.1 // AT1G35910.1 // AT1G71000.1 // AT5G35960.1 // AT1G47510.1 // AT4G13480.1 // AT4G33860.1 // AT2G38340.1 // AT3G08720.2 // AT1G74100.1 // AT4G18940.1 // AT2G40340.1 // AT5G12030.1 // AT4G18…
GO:0043687	P	post-translational protein modification	43	1201	1248	37767	0.32	1	// AT5G39390.1 // AT1G21240.1 // AT4G00970.1 // AT4G23250.1 // AT1G67000.1 // AT5G35580.1 // AT5G35960.1 // AT2G14440.1 // AT2G35930.1 // AT3G08720.2 // AT4G23320.1 // AT4G18950.1 // AT4G03175.1 // AT4G11480.1 // AT5G39030.1 // AT4G11470.1 // AT2G29250.1 // AT4G34440.1 // AT1G61475.1 // AT1G61440.1 // AT5G67340.1 // AT5G65600.1 // AT2G29220.1 // AT5G35380.1 // AT4G18250.1 // AT1G61550.1 // AT1G79…
GO:0009987	P	cellular process	353	1201	11684	37767	0.88	1	// AT1G66170.1 // AT2G37430.1 // AT3G21860.1 // AT1G71000.1 // AT2G33670.1 // AT3G08720.2 // AT2G40340.1 // AT3G53650.1 // AT1G74930.1 // AT5G07200.1 // AT4G23810.1 // AT3G07920.1 // AT2G29120.1 // AT3G51450.1 // AT4G28420.2 // AT1G17170.1 // AT5G51190.1 // AT5G43330.1 // AT5G22570.1 // AT5G07760.1 // AT1G01020.1 // AT2G26380.1 // AT1G57630.1 // AT5G39030.1 // AT4G27300.1 // AT3G08560.1 // AT1G33…
GO:0006873	P	cellular ion homeostasis	5	1201	96	37767	0.2	1	// AT2G29120.1 // AT5G48400.2 // AT2G29110.1 // AT2G29100.1 // AT5G11210.1
GO:0032870	P	cellular response to hormone stimulus	15	1201	321	37767	0.099	1	// AT5G47230.1 // AT5G64750.1 // AT3G23230.1 // AT2G44080.1 // AT1G28370.1 // AT5G40990.1 // AT5G01550.1 // AT4G17490.1 // AT4G17615.1 // AT4G17615.2 // AT3G23220.1 // AT5G01540.1 // AT3G23240.1 // AT2G44840.1 // AT5G47220.1
GO:0030003	P	cellular cation homeostasis	5	1201	84	37767	0.14	1	// AT2G29120.1 // AT5G48400.2 // AT2G29110.1 // AT2G29100.1 // AT5G11210.1
GO:0055080	P	cation homeostasis	5	1201	90	37767	0.17	1	// AT2G29120.1 // AT5G48400.2 // AT2G29110.1 // AT2G29100.1 // AT5G11210.1
GO:0044255	P	cellular lipid metabolic process	20	1201	618	37767	0.5	1	// AT1G01020.1 // AT3G03540.1 // AT1G47510.1 // AT1G72520.1 // AT1G43800.1 // AT1G61120.1 // AT1G76690.1 // AT3G48790.1 // AT3G25780.1 // AT5G36150.1 // AT1G01600.1 // AT5G42600.1 // AT5G57190.1 // AT2G44990.1 // AT2G34555.1 // AT2G26560.1 // AT2G47240.1 // AT5G07200.1 // AT2G31690.1 // AT1G17420.1
GO:0042180	P	cellular ketone metabolic process	25	1201	882	37767	0.74	1	// AT3G59760.1 // AT1G43800.1 // AT5G43330.1 // AT2G26560.1 // AT2G34555.1 // AT2G47240.1 // AT4G11280.1 // AT4G39950.1 // AT4G08040.1 // AT4G39030.1 // AT1G01480.1 // AT3G49700.1 // AT3G25780.1 // AT4G26200.1 // AT5G07200.1 // AT4G37770.1 // AT5G17990.1 // AT1G01600.1 // AT1G18870.1 // AT1G72520.1 // AT3G54640.1 // AT4G27070.1 // AT2G19590.1 // AT1G76690.1 // AT1G17420.1
GO:0033036	P	macromolecule localization	20	1201	462	37767	0.11	1	// AT1G18570.1 // AT3G60540.2 // AT1G32880.1 // AT4G39950.1 // AT3G22620.1 // AT4G12490.1 // AT2G37870.1 // AT3G48870.1 // AT5G59310.1 // AT4G22520.1 // AT2G44300.1 // AT1G60970.1 // AT3G15980.1 // AT2G20510.1 // AT4G39670.1 // AT5G57220.1 // AT3G54640.1 // AT3G22600.1 // AT3G45280.1 // AT3G25610.1
GO:0006082	P	organic acid metabolic process	24	1201	860	37767	0.77	1	// AT3G59760.1 // AT1G43800.1 // AT5G43330.1 // AT2G26560.1 // AT2G34555.1 // AT4G11280.1 // AT4G39950.1 // AT4G08040.1 // AT4G39030.1 // AT1G01480.1 // AT3G49700.1 // AT3G25780.1 // AT4G26200.1 // AT5G07200.1 // AT4G37770.1 // AT5G17990.1 // AT1G01600.1 // AT2G47240.1 // AT1G72520.1 // AT3G54640.1 // AT4G27070.1 // AT2G19590.1 // AT1G76690.1 // AT1G17420.1
GO:0007242	P	intracellular signaling cascade	25	1201	659	37767	0.22	1	// AT1G28370.1 // AT1G19250.1 // AT4G17615.2 // AT3G24650.1 // AT4G17490.1 // AT3G23230.1 // AT5G47220.1 // AT5G22570.1 // AT2G44840.1 // AT3G05360.1 // AT2G37800.1 // AT5G40990.1 // AT5G01550.1 // AT3G23240.1 // AT3G52430.1 // AT2G44080.1 // AT5G36970.1 // AT4G17615.1 // AT3G22370.1 // AT5G47230.1 // AT3G23220.1 // AT1G28480.1 // AT1G72260.1 // AT5G64750.1 // AT5G01540.1
GO:0016310	P	phosphorylation	41	1201	1079	37767	0.15	1	// AT5G39390.1 // AT1G21240.1 // AT4G00970.1 // AT4G23250.1 // AT1G67000.1 // AT5G35580.1 // AT5G35960.1 // AT2G14440.1 // AT3G08720.2 // AT4G23320.1 // AT4G18950.1 // AT4G03175.1 // AT4G11480.1 // AT5G39030.1 // AT4G18250.1 // AT4G11470.1 // AT2G29250.1 // AT4G34440.1 // AT1G61475.1 // AT1G61440.1 // AT4G39940.1 // AT5G65600.1 // AT2G29220.1 // AT5G35380.1 // AT3G08560.1 // AT1G61550.1 // AT1G79…
GO:0043170	P	macromolecule metabolic process	194	1201	7127	37767	0.99	1	// AT1G66170.1 // AT3G06490.1 // AT1G80590.1 // AT1G21240.1 // AT5G61890.1 // AT1G32970.1 // AT2G37430.1 // AT1G63910.1 // AT2G31420.1 // AT4G26270.1 // AT3G21860.1 // AT1G71000.1 // AT5G35960.1 // AT4G13480.1 // AT1G80840.1 // AT2G38340.1 // AT3G08720.2 // AT4G18940.1 // AT2G40340.1 // AT4G22050.1 // AT5G43640.1 // AT1G74930.1 // AT4G00970.1 // AT4G11470.1 // AT5G43650.1 // AT2G28220.1 // AT1G18…
GO:0048731	P	system development	25	1201	839	37767	0.66	1	// AT5G09805.1 // AT3G46613.1 // AT5G56110.1 // AT5G18560.1 // AT3G57510.1 // AT3G13960.1 // AT3G50060.1 // AT2G31690.1 // AT2G44990.1 // AT3G25655.1 // AT3G52430.1 // AT5G64667.1 // AT3G53232.1 // AT5G51060.1 // AT2G46770.1 // AT1G04110.1 // AT5G28646.1 // AT4G13395.1 // AT4G37720.1 // AT1G68765.1 // AT3G02310.1 // AT1G12610.1 // AT3G63088.1 // AT2G35980.1 // AT5G40350.1
GO:0044106	P	cellular amine metabolic process	12	1201	438	37767	0.73	1	// AT3G59760.1 // AT2G19590.1 // AT4G39950.1 // AT4G08040.1 // AT4G37770.1 // AT1G01480.1 // AT3G49700.1 // AT5G17990.1 // AT4G27070.1 // AT4G11280.1 // AT3G54640.1 // AT4G26200.1
GO:0043933	P	macromolecular complex subunit organization	6	1201	235	37767	0.76	1	// AT3G53650.1 // AT1G03050.1 // AT4G02650.1 // AT5G59230.1 // AT1G24150.1 // AT5G02570.1
GO:0019752	P	carboxylic acid metabolic process	24	1201	859	37767	0.76	1	// AT3G59760.1 // AT1G43800.1 // AT5G43330.1 // AT2G26560.1 // AT2G34555.1 // AT4G11280.1 // AT4G39950.1 // AT4G08040.1 // AT4G39030.1 // AT1G01480.1 // AT3G49700.1 // AT3G25780.1 // AT4G26200.1 // AT5G07200.1 // AT4G37770.1 // AT5G17990.1 // AT1G01600.1 // AT2G47240.1 // AT1G72520.1 // AT3G54640.1 // AT4G27070.1 // AT2G19590.1 // AT1G76690.1 // AT1G17420.1
GO:0042592	P	homeostatic process	9	1201	216	37767	0.26	1	// AT2G29110.1 // AT5G48400.2 // AT2G23170.1 // AT2G29100.1 // AT2G29120.1 // AT4G37390.1 // AT1G08860.1 // AT1G60740.1 // AT5G11210.1
GO:0034622	P	cellular macromolecular complex assembly	5	1201	200	37767	0.76	1	// AT4G02650.1 // AT1G24150.1 // AT3G53650.1 // AT1G03050.1 // AT5G02570.1
GO:0007275	P	multicellular organismal development	45	1201	2020	37767	1	1	// AT3G59760.1 // AT5G09805.1 // AT3G46613.1 // AT5G56110.1 // AT4G23250.1 // AT5G18560.1 // AT3G57510.1 // AT3G13960.1 // AT4G28110.1 // AT3G50060.1 // AT4G13560.1 // AT3G52430.1 // AT5G08790.1 // AT3G56700.1 // AT5G64060.1 // AT4G20900.1 // AT2G44990.1 // AT5G01550.1 // AT3G25655.1 // AT2G43000.1 // AT2G46240.1 // AT2G46590.2 // AT2G36640.1 // AT5G64667.1 // AT2G46770.1 // AT5G51060.1 // AT1G32…
GO:0044262	P	cellular carbohydrate metabolic process	18	1201	417	37767	0.13	1	// AT1G18570.1 // AT4G26270.1 // AT5G51460.1 // AT1G74100.1 // AT1G22210.1 // AT5G54690.1 // AT4G13090.1 // AT4G26390.1 // AT3G20520.1 // AT1G35910.1 // AT5G57500.1 // AT4G18990.1 // AT5G43330.1 // AT5G57220.1 // AT2G37090.1 // AT3G43190.1 // AT4G39940.1 // AT5G66150.1
GO:0040007	P	growth	11	1201	340	37767	0.52	1	// AT3G15370.1 // AT1G27730.1 // AT2G44080.1 // AT3G29030.1 // AT1G12610.1 // AT5G28646.1 // AT3G08970.1 // AT4G28110.1 // AT3G49110.1 // AT1G72520.1 // AT1G17420.1
GO:0009739	P	response to gibberellin stimulus	7	1201	159	37767	0.25	1	// AT1G18570.1 // AT5G59845.1 // AT1G67100.1 // AT4G36880.1 // AT3G50060.1 // AT2G18420.1 // AT2G39540.1
GO:0009738	P	abscisic acid mediated signaling pathway	5	1201	94	37767	0.19	1	// AT5G01550.1 // AT5G01540.1 // AT5G64750.1 // AT4G17615.1 // AT4G17615.2
GO:0009314	P	response to radiation	25	1201	613	37767	0.13	1	// AT3G12580.1 // AT5G12030.1 // AT1G52770.1 // AT1G37130.1 // AT2G29100.1 // AT5G08790.1 // AT4G14690.1 // AT4G13790.1 // AT4G15480.1 // AT1G54050.1 // AT1G52830.1 // AT5G11210.1 // AT5G59820.1 // AT2G46240.1 // AT2G46590.2 // AT1G27730.1 // AT2G29500.1 // AT1G74310.1 // AT5G59720.1 // AT4G27670.1 // AT2G29110.1 // AT5G48400.2 // AT4G36880.1 // AT3G49110.1 // AT2G29120.1
GO:0032989	P	cellular component morphogenesis	6	1201	289	37767	0.89	1	// AT5G56110.1 // AT3G29030.1 // AT3G08970.1 // AT3G49110.1 // AT3G15370.1 // AT5G28646.1
GO:0006721	P	terpenoid metabolic process	6	1201	126	37767	0.22	1	// AT1G61120.1 // AT5G36150.1 // AT5G42600.1 // AT2G44990.1 // AT2G34555.1 // AT5G07200.1
GO:0010467	P	gene expression	103	1201	3962	37767	0.99	1	// AT1G66170.1 // AT3G06490.1 // AT1G80590.1 // AT5G61890.1 // AT2G37430.1 // AT1G63910.1 // AT2G31420.1 // AT3G50060.1 // AT4G13480.1 // AT1G80840.1 // AT2G38340.1 // AT3G08720.2 // AT2G40340.1 // AT1G74930.1 // AT5G43650.1 // AT1G18430.1 // AT3G23240.1 // AT1G66600.1 // AT4G34410.1 // AT4G23810.1 // AT3G07920.1 // AT1G68320.1 // AT1G71520.1 // AT1G26233.1 // AT1G07640.3 // AT4G34400.1 // AT2G27…
GO:0006720	P	isoprenoid metabolic process	6	1201	168	37767	0.45	1	// AT1G61120.1 // AT5G36150.1 // AT5G42600.1 // AT2G44990.1 // AT2G34555.1 // AT5G07200.1
GO:0009856	P	pollination	6	1201	145	37767	0.32	1	// AT3G59760.1 // AT1G61440.1 // AT1G61550.1 // AT1G11300.1 // AT3G08970.1 // AT4G27300.1
GO:0009908	P	flower development	10	1201	377	37767	0.76	1	// AT5G18560.1 // AT5G64667.1 // AT1G68765.1 // AT3G57510.1 // AT2G46770.1 // AT3G02310.1 // AT5G56110.1 // AT5G09805.1 // AT3G25655.1 // AT5G40350.1
GO:0048438	P	floral whorl development	5	1201	133	37767	0.42	1	// AT3G57510.1 // AT5G56110.1 // AT5G40350.1 // AT2G46770.1 // AT3G02310.1
GO:0009733	P	response to auxin stimulus	13	1201	360	37767	0.37	1	// AT1G18570.1 // AT1G47510.1 // AT4G13790.1 // AT1G29510.1 // AT5G54490.1 // AT4G12410.1 // AT3G24650.1 // AT5G57560.1 // AT1G52830.1 // AT2G23170.1 // AT4G11280.1 // AT4G37390.1 // AT4G34770.1
GO:0006464	P	protein modification process	44	1201	1474	37767	0.68	1	// AT5G39390.1 // AT1G21240.1 // AT4G00970.1 // AT4G23250.1 // AT1G67000.1 // AT5G35580.1 // AT5G35960.1 // AT2G14440.1 // AT2G35930.1 // AT3G08720.2 // AT4G23320.1 // AT4G18950.1 // AT4G03175.1 // AT4G11480.1 // AT5G39030.1 // AT4G18250.1 // AT4G11470.1 // AT2G29250.1 // AT4G34440.1 // AT1G61475.1 // AT1G61440.1 // AT5G67340.1 // AT5G65600.1 // AT2G29220.1 // AT5G35380.1 // AT5G57500.1 // AT1G61…
GO:0010817	P	regulation of hormone levels	7	1201	168	37767	0.3	1	// AT2G19500.1 // AT4G39950.1 // AT2G36800.1 // AT5G43890.1 // AT5G65980.1 // AT2G44990.1 // AT5G15100.1
GO:0022414	P	reproductive process	21	1201	1161	37767	1	1	// AT3G59760.1 // AT1G32770.1 // AT5G18560.1 // AT2G36640.1 // AT5G64667.1 // AT1G61440.1 // AT1G61550.1 // AT1G68765.1 // AT3G02310.1 // AT2G46770.1 // AT5G40350.1 // AT1G11300.1 // AT5G56110.1 // AT3G08970.1 // AT5G09805.1 // AT3G57510.1 // AT3G25655.1 // AT4G13560.1 // AT4G27300.1 // AT4G23250.1 // AT2G46240.1
GO:0009058	P	biosynthetic process	171	1201	5118	37767	0.26	1	// AT1G66170.1 // AT3G06490.1 // AT1G80590.1 // AT5G51460.1 // AT5G61890.1 // AT2G37430.1 // AT3G13650.1 // AT5G42640.1 // AT1G63910.1 // AT2G31420.1 // AT5G57190.1 // AT3G50060.1 // AT4G26930.1 // AT1G35910.1 // AT4G13480.1 // AT1G80840.1 // AT2G38340.1 // AT3G08720.2 // AT1G74100.1 // AT2G40340.1 // AT5G24140.1 // AT5G43650.1 // AT1G18430.1 // AT5G07200.1 // AT1G66600.1 // AT4G27070.1 // AT3G23…
GO:0009059	P	macromolecule biosynthetic process	101	1201	3685	37767	0.95	1	// AT1G66170.1 // AT3G06490.1 // AT1G80590.1 // AT5G61890.1 // AT2G37430.1 // AT1G63910.1 // AT2G31420.1 // AT3G50060.1 // AT4G13480.1 // AT1G80840.1 // AT2G38340.1 // AT3G08720.2 // AT2G40340.1 // AT1G74930.1 // AT5G43650.1 // AT1G18430.1 // AT3G23240.1 // AT1G66600.1 // AT4G34410.1 // AT5G57500.1 // AT4G23810.1 // AT3G07920.1 // AT1G68320.1 // AT2G37090.1 // AT1G71520.1 // AT1G07640.3 // AT4G34…
GO:0009117	P	nucleotide metabolic process	6	1201	180	37767	0.51	1	// AT3G22910.1 // AT3G08560.1 // AT2G34890.1 // AT3G63380.1 // AT5G14760.1 // AT3G25610.1
GO:0007154	P	cell communication	8	1201	1399	37767	1	1	// AT5G64750.1 // AT4G18950.1 // AT1G61440.1 // AT1G61550.1 // AT1G11300.1 // AT3G03540.1 // AT4G27300.1 // AT2G45130.1
GO:0009056	P	catabolic process	27	1201	1307	37767	0.99	1	// AT4G26270.1 // AT5G43330.1 // AT1G02920.1 // AT4G26390.1 // AT1G17170.1 // AT2G43580.1 // AT1G69930.1 // AT2G34555.1 // AT3G21860.1 // AT1G65140.1 // AT1G02930.1 // AT4G39950.1 // AT2G43570.1 // AT1G02360.1 // AT2G44990.1 // AT3G03540.1 // AT2G29460.1 // AT2G19500.1 // AT1G17180.1 // AT4G01700.1 // AT2G31690.1 // AT2G29470.1 // AT1G69920.1 // AT2G43590.1 // AT4G05490.1 // AT1G77000.1 // AT3G47…
GO:0006091	P	generation of precursor metabolites and energy	6	1201	285	37767	0.89	1	// AT4G26270.1 // AT3G08560.1 // AT4G26390.1 // AT5G51060.1 // AT3G22370.1 // AT5G43330.1
GO:0008610	P	lipid biosynthetic process	18	1201	439	37767	0.17	1	// AT3G03540.1 // AT1G61120.1 // AT1G43800.1 // AT5G14700.1 // AT3G23530.1 // AT1G76690.1 // AT3G48790.1 // AT3G25780.1 // AT5G36150.1 // AT5G24160.1 // AT5G42600.1 // AT5G57190.1 // AT5G24140.1 // AT2G26560.1 // AT2G47240.1 // AT5G07200.1 // AT1G72520.1 // AT1G17420.1
GO:0006996	P	organelle organization	11	1201	640	37767	0.99	1	// AT3G48870.1 // AT3G53650.1 // AT1G03050.1 // AT5G28646.1 // AT4G02650.1 // AT3G24650.1 // AT1G24150.1 // AT2G31690.1 // AT5G07760.1 // AT2G20510.1 // AT5G02570.1
GO:0006519	P	cellular amino acid and derivative metabolic process	27	1201	682	37767	0.15	1	// AT3G59760.1 // AT5G14700.1 // AT4G28420.2 // AT3G13650.1 // AT4G26200.1 // AT4G11280.1 // AT4G11190.1 // AT4G39950.1 // AT4G08040.1 // AT1G01480.1 // AT3G49700.1 // AT1G61720.1 // AT4G37770.1 // AT4G11210.1 // AT1G65870.1 // AT1G80820.1 // AT1G33030.1 // AT2G46770.1 // AT5G17990.1 // AT1G32770.1 // AT3G54640.1 // AT4G27070.1 // AT4G34135.1 // AT2G19590.1 // AT1G77520.1 // AT3G13610.1 // AT2G23…
GO:0005975	P	carbohydrate metabolic process	30	1201	866	37767	0.35	1	// AT2G43880.1 // AT5G51460.1 // AT4G26390.1 // AT3G57510.1 // AT4G26270.1 // AT4G28110.1 // AT5G43330.1 // AT5G64790.1 // AT5G57220.1 // AT3G43190.1 // AT1G74100.1 // AT4G13090.1 // AT3G20520.1 // AT1G35910.1 // AT4G33860.1 // AT4G18990.1 // AT2G37090.1 // AT2G43890.1 // AT4G39940.1 // AT1G18570.1 // AT1G32180.1 // AT5G54690.1 // AT5G57500.1 // AT1G05650.1 // AT3G28340.1 // AT5G66150.1 // AT1G22…
GO:0005976	P	polysaccharide metabolic process	5	1201	152	37767	0.53	1	// AT1G32180.1 // AT2G37090.1 // AT4G13090.1 // AT4G18990.1 // AT5G54690.1
GO:0048856	P	anatomical structure development	35	1201	1726	37767	1	1	// AT3G59760.1 // AT5G09805.1 // AT3G46613.1 // AT5G56110.1 // AT4G23250.1 // AT5G18560.1 // AT3G57510.1 // AT3G13960.1 // AT4G28110.1 // AT3G50060.1 // AT4G13560.1 // AT3G52430.1 // AT2G31690.1 // AT3G29030.1 // AT2G44990.1 // AT3G25655.1 // AT3G15370.1 // AT2G46240.1 // AT2G36640.1 // AT5G64667.1 // AT2G46770.1 // AT5G51060.1 // AT3G08970.1 // AT3G53232.1 // AT1G04110.1 // AT5G28646.1 // AT4G13…
GO:0044237	P	cellular metabolic process	262	1201	8722	37767	0.86	1	// AT1G66170.1 // AT3G06490.1 // AT1G80590.1 // AT5G51460.1 // AT1G21240.1 // AT5G61890.1 // AT4G00970.1 // AT2G37430.1 // AT3G13650.1 // AT5G42640.1 // AT1G63910.1 // AT2G31420.1 // AT4G26270.1 // AT3G21860.1 // AT4G26930.1 // AT1G35910.1 // AT1G71000.1 // AT5G35960.1 // AT1G47510.1 // AT4G13480.1 // AT1G80840.1 // AT2G38340.1 // AT3G08720.2 // AT1G74100.1 // AT4G18940.1 // AT2G40340.1 // AT5G12…
GO:0006066	P	alcohol metabolic process	8	1201	270	37767	0.63	1	// AT1G01020.1 // AT4G26270.1 // AT4G26390.1 // AT5G24140.1 // AT5G24160.1 // AT3G20520.1 // AT5G43330.1 // AT5G66150.1
GO:0006796	P	phosphate metabolic process	44	1201	1178	37767	0.16	1	// AT5G39390.1 // AT1G21240.1 // AT4G00970.1 // AT4G23250.1 // AT1G67000.1 // AT5G35580.1 // AT5G35960.1 // AT2G14440.1 // AT3G08720.2 // AT4G23320.1 // AT4G18950.1 // AT4G03175.1 // AT4G11480.1 // AT5G39030.1 // AT3G02800.1 // AT4G11470.1 // AT2G29250.1 // AT4G34440.1 // AT1G61475.1 // AT4G27300.1 // AT4G39940.1 // AT1G47510.1 // AT5G65600.1 // AT2G29220.1 // AT5G35380.1 // AT3G08560.1 // AT1G61…
GO:0044085	P	cellular component biogenesis	16	1201	571	37767	0.73	1	// AT1G32180.1 // AT1G26233.1 // AT5G54690.1 // AT3G01316.1 // AT1G32770.1 // AT2G46770.1 // AT3G48960.1 // AT5G59230.1 // AT3G53650.1 // AT1G03050.1 // AT4G02650.1 // AT5G58595.1 // AT1G24150.1 // AT5G51610.1 // AT2G37090.1 // AT5G02570.1
GO:0006396	P	RNA processing	6	1201	453	37767	1	1	// AT5G40395.1 // AT1G26233.1 // AT3G01316.1 // AT5G58595.1 // AT5G47970.1 // AT5G46315.1
GO:0006793	P	phosphorus metabolic process	44	1201	1179	37767	0.16	1	// AT5G39390.1 // AT1G21240.1 // AT4G00970.1 // AT4G23250.1 // AT1G67000.1 // AT5G35580.1 // AT5G35960.1 // AT2G14440.1 // AT3G08720.2 // AT4G23320.1 // AT4G18950.1 // AT4G03175.1 // AT4G11480.1 // AT5G39030.1 // AT3G02800.1 // AT4G11470.1 // AT2G29250.1 // AT4G34440.1 // AT1G61475.1 // AT4G27300.1 // AT4G39940.1 // AT1G47510.1 // AT5G65600.1 // AT2G29220.1 // AT5G35380.1 // AT3G08560.1 // AT1G61…
GO:0015031	P	protein transport	7	1201	381	37767	0.96	1	// AT1G32880.1 // AT3G48870.1 // AT3G60540.2 // AT1G60970.1 // AT3G15980.1 // AT2G20510.1 // AT3G45280.1
GO:0006970	P	response to osmotic stress	17	1201	408	37767	0.17	1	// AT1G18570.1 // AT3G06490.1 // AT5G64750.1 // AT2G38470.1 // AT3G08720.2 // AT3G50060.1 // AT5G12030.1 // AT1G18710.1 // AT5G14565.1 // AT1G12610.1 // AT4G17260.1 // AT2G47190.1 // AT4G17615.1 // AT4G17615.2 // AT1G55450.1 // AT1G27730.1 // AT5G59820.1
GO:0006412	P	translation	13	1201	1445	37767	1	1	// AT5G40040.1 // AT3G08720.2 // AT2G44070.1 // AT3G28500.1 // AT3G49700.1 // AT5G43640.1 // AT3G48960.1 // AT2G27535.1 // AT3G09680.1 // AT2G03130.1 // AT1G18430.1 // AT3G07920.1 // AT5G51610.1
GO:0048523	P	negative regulation of cellular process	6	1201	234	37767	0.75	1	// AT1G02450.1 // AT5G64750.1 // AT4G28110.1 // AT1G61720.1 // AT5G47910.1 // AT1G08860.1
GO:0048522	P	positive regulation of cellular process	7	1201	163	37767	0.27	1	// AT3G08720.2 // AT5G47220.1 // AT1G67810.1 // AT4G11280.1 // AT4G23810.1 // AT2G45130.1 // AT2G46240.1
GO:0019825	F	oxygen binding	32	1201	255	37767	4.5e-10	3.8e-07	// AT3G26160.1 // AT4G37370.1 // AT1G28430.1 // AT3G28740.1 // AT3G26190.1 // AT5G57220.1 // AT5G08250.1 // AT5G52400.1 // AT4G39950.1 // AT4G31950.1 // AT5G06900.1 // AT3G26125.1 // AT4G20240.1 // AT5G06905.1 // AT2G30750.1 // AT3G26830.1 // AT4G22690.1 // AT5G67310.1 // AT2G30770.1 // AT3G20110.1 // AT4G22710.1 // AT2G21910.1 // AT3G14620.1 // AT1G01600.1 // AT4G31970.1 // AT5G57260.1 // AT2G45…
GO:0004888	F	transmembrane receptor activity	22	1201	171	37767	1.5e-07	6.5e-05	// AT5G17970.1 // AT4G21380.1 // AT1G66090.1 // AT5G58120.1 // AT5G18350.1 // AT5G41750.2 // AT5G41750.1 // AT2G32140.1 // AT3G04210.1 // AT4G11170.1 // AT4G19925.1 // AT1G72940.1 // AT5G45240.1 // AT4G18250.1 // AT5G41550.1 // AT1G57630.1 // AT3G04220.1 // AT4G11340.1 // AT1G72900.1 // AT1G72920.1 // AT1G27170.2 // AT5G41740.2
GO:0030246	F	carbohydrate binding	21	1201	162	37767	2.6e-07	7.3e-05	// AT3G16530.1 // AT5G18470.1 // AT2G02340.1 // AT4G28350.1 // AT2G43620.1 // AT1G61440.1 // AT1G61550.1 // AT3G15356.1 // AT4G21390.1 // AT1G53060.1 // AT1G11300.1 // AT2G43580.1 // AT1G53080.1 // AT1G56240.1 // AT2G43570.1 // AT2G43590.1 // AT2G26400.1 // AT5G66150.1 // AT4G27300.1 // AT2G02320.1 // AT1G56250.1
GO:0003824	F	catalytic activity	382	1201	9638	37767	9.1e-07	0.00019	// AT1G07180.1 // AT5G06720.1 // AT2G23170.1 // AT3G21860.1 // AT3G08720.2 // AT4G22050.1 // AT5G37980.1 // AT5G07200.1 // AT3G23530.1 // AT1G05650.1 // AT2G30020.1 // AT3G50930.1 // AT3G19620.1 // AT3G49700.1 // AT3G51450.1 // AT4G28420.2 // AT4G08770.1 // AT5G19110.1 // AT4G21490.1 // AT3G53160.1 // AT5G43330.1 // AT4G37390.1 // AT5G37970.1 // AT4G32950.1 // AT4G30280.1 // AT5G39030.1 // AT1G14…
GO:0004872	F	receptor activity	23	1201	212	37767	1.2e-06	0.00021	// AT5G17970.1 // AT4G21380.1 // AT1G66090.1 // AT5G58120.1 // AT5G18350.1 // AT5G41750.2 // AT5G41750.1 // AT2G32140.1 // AT3G04210.1 // AT4G11170.1 // AT4G19925.1 // AT1G72940.1 // AT5G45240.1 // AT4G18250.1 // AT5G41550.1 // AT1G57630.1 // AT3G04220.1 // AT4G11340.1 // AT1G72900.1 // AT5G39630.1 // AT1G72920.1 // AT1G27170.2 // AT5G41740.2
GO:0016491	F	oxidoreductase activity	80	1201	1463	37767	4.8e-06	0.00067	// AT1G18140.1 // AT4G02940.1 // AT1G43800.1 // AT2G34555.1 // AT4G25100.2 // AT4G08770.1 // AT4G20830.2 // AT3G17240.2 // AT4G33870.1 // AT4G21490.1 // AT1G37130.1 // AT1G26380.1 // AT5G43330.1 // AT2G18150.1 // AT3G56700.1 // AT5G47910.1 // AT1G26390.1 // AT5G08250.1 // AT3G24170.1 // AT5G64120.1 // AT1G07180.1 // AT2G19590.1 // AT3G51680.1 // AT4G17260.1 // AT5G14700.1 // AT1G26400.1 // AT5G51…
GO:0016847	F	1-aminocyclopropane-1-carboxylate synthase activity	7	1201	19	37767	1e-05	0.0012	// AT4G28420.2 // AT4G08040.1 // AT1G01480.1 // AT3G49700.1 // AT4G11280.1 // AT4G37770.1 // AT4G26200.1
GO:0004568	F	chitinase activity	7	1201	24	37767	3.6e-05	0.0036	// AT2G43570.1 // AT2G43590.1 // AT2G43620.1 // AT2G43580.1 // AT1G02360.1 // AT4G01700.1 // AT3G47540.1
GO:0005529	F	sugar binding	11	1201	70	37767	3.8e-05	0.0036	// AT3G16530.1 // AT5G18470.1 // AT4G28350.1 // AT3G15356.1 // AT4G27300.1 // AT1G61550.1 // AT4G21390.1 // AT1G53060.1 // AT1G11300.1 // AT1G61440.1 // AT1G53080.1
GO:0009055	F	electron carrier activity	24	1201	294	37767	6e-05	0.005	// AT1G26390.1 // AT4G08770.1 // AT4G20830.2 // AT4G33870.1 // AT5G06720.1 // AT2G18150.1 // AT5G08250.1 // AT4G20860.1 // AT3G60270.1 // AT1G26400.1 // AT1G26380.1 // AT4G20830.1 // AT1G14540.1 // AT1G14550.1 // AT2G15780.1 // AT3G23530.1 // AT5G19880.1 // AT1G26410.1 // AT5G39580.1 // AT1G72520.1 // AT5G36130.1 // AT5G58390.1 // AT1G30700.1 // AT1G26420.1
GO:0016682	F	oxidoreductase activity, acting on diphenols and related substances as donors, oxygen as acceptor	7	1201	29	37767	9.9e-05	0.0072	// AT1G18140.1 // AT4G39830.1 // AT1G32350.1 // AT5G05390.1 // AT3G22370.1 // AT5G01190.1 // AT3G22360.1
GO:0050660	F	FAD binding	11	1201	79	37767	0.0001	0.0072	// AT4G20860.1 // AT1G26390.1 // AT1G62580.1 // AT4G20830.2 // AT1G26400.1 // AT1G26380.1 // AT4G20830.1 // AT1G30700.1 // AT1G26410.1 // AT1G26420.1 // AT5G47970.1
GO:0016209	F	antioxidant activity	15	1201	150	37767	0.00019	0.012	// AT3G24170.1 // AT5G39580.1 // AT4G25100.2 // AT5G58390.1 // AT4G08770.1 // AT5G19880.1 // AT4G33870.1 // AT5G64120.1 // AT1G14540.1 // AT5G06720.1 // AT3G49110.1 // AT5G51890.1 // AT2G18150.1 // AT1G14550.1 // AT1G60740.1
GO:0001871	F	pattern binding	5	1201	18	37767	0.00058	0.031	// AT2G43590.1 // AT2G26400.1 // AT2G43570.1 // AT2G43580.1 // AT2G43620.1
GO:0020037	F	heme binding	11	1201	97	37767	0.00051	0.031	// AT5G08250.1 // AT5G36130.1 // AT5G58390.1 // AT4G08770.1 // AT5G19880.1 // AT4G33870.1 // AT1G14540.1 // AT5G06720.1 // AT2G18150.1 // AT1G14550.1 // AT5G39580.1
GO:0030247	F	polysaccharide binding	5	1201	18	37767	0.00058	0.031	// AT2G43590.1 // AT2G26400.1 // AT2G43570.1 // AT2G43580.1 // AT2G43620.1
GO:0016679	F	oxidoreductase activity, acting on diphenols and related substances as donors	7	1201	42	37767	0.00072	0.036	// AT1G18140.1 // AT4G39830.1 // AT1G32350.1 // AT5G05390.1 // AT3G22370.1 // AT5G01190.1 // AT3G22360.1
GO:0004364	F	glutathione transferase activity	8	1201	57	37767	0.00085	0.039	// AT2G29470.1 // AT1G69920.1 // AT1G69930.1 // AT1G02920.1 // AT1G17170.1 // AT1G17180.1 // AT2G29460.1 // AT1G02930.1
GO:0030145	F	manganese ion binding	6	1201	32	37767	0.001	0.042	// AT5G38910.1 // AT5G61750.1 // AT1G18980.1 // AT5G39120.1 // AT5G39110.1 // AT3G05950.1
GO:0005216	F	ion channel activity	11	1201	108	37767	0.0012	0.042	// AT1G50400.1 // AT2G29100.1 // AT1G19780.1 // AT2G29110.1 // AT1G27770.1 // AT5G48400.2 // AT5G46240.1 // AT3G17690.1 // AT2G29120.1 // AT5G11210.1 // AT2G46430.2
GO:0022857	F	transmembrane transporter activity	56	1201	1128	37767	0.0011	0.042	// AT4G18195.1 // AT5G22910.1 // AT5G59040.1 // AT1G74810.1 // AT2G29940.1 // AT1G13210.1 // AT2G29100.1 // AT3G63380.1 // AT4G24570.1 // AT2G04070.1 // AT3G25610.1 // AT4G18197.1 // AT1G55720.1 // AT5G60770.1 // AT3G55090.1 // AT2G34390.1 // AT4G39030.1 // AT3G22910.1 // AT3G61940.1 // AT5G14570.1 // AT5G19700.1 // AT2G46430.2 // AT1G22150.1 // AT2G04050.1 // AT3G28960.1 // AT3G47780.1 // AT3G59…
GO:0003700	F	transcription factor activity	96	1201	2173	37767	0.0011	0.042	// AT3G06490.1 // AT1G80590.1 // AT5G61890.1 // AT2G37430.1 // AT1G63910.1 // AT2G36010.2 // AT3G50060.1 // AT4G13480.1 // AT1G80840.1 // AT2G38340.1 // AT2G40340.1 // AT1G74930.1 // AT5G43650.1 // AT3G23240.1 // AT1G66600.1 // AT5G59820.1 // AT5G62020.1 // AT4G34410.1 // AT2G46770.1 // AT1G59810.1 // AT4G23810.1 // AT1G68320.1 // AT1G71520.1 // AT2G47190.1 // AT1G07640.3 // AT4G34400.1 // AT1G08…
GO:0015238	F	drug transmembrane transporter activity	9	1201	74	37767	0.001	0.042	// AT1G61890.1 // AT5G19700.1 // AT5G52050.1 // AT3G23550.1 // AT2G04050.1 // AT4G39030.1 // AT1G71140.1 // AT2G04040.1 // AT2G04070.1
GO:0016684	F	oxidoreductase activity, acting on peroxide as acceptor	12	1201	127	37767	0.0013	0.043	// AT5G39580.1 // AT5G58390.1 // AT4G08770.1 // AT5G19880.1 // AT4G33870.1 // AT5G64120.1 // AT1G14540.1 // AT5G06720.1 // AT3G49110.1 // AT5G51890.1 // AT2G18150.1 // AT1G14550.1
GO:0004601	F	peroxidase activity	12	1201	127	37767	0.0013	0.043	// AT5G39580.1 // AT5G58390.1 // AT4G08770.1 // AT5G19880.1 // AT4G33870.1 // AT5G64120.1 // AT1G14540.1 // AT5G06720.1 // AT3G49110.1 // AT5G51890.1 // AT2G18150.1 // AT1G14550.1
GO:0005488	F	binding	406	1201	11258	37767	0.0018	0.053	// AT1G66170.1 // AT4G22520.1 // AT2G37430.1 // AT5G06720.1 // AT2G36010.2 // AT1G26380.1 // AT2G02320.1 // AT2G33670.1 // AT2G40340.1 // AT4G26120.1 // AT3G53650.1 // AT1G74930.1 // AT3G26200.1 // AT5G37980.1 // AT4G09130.1 // AT3G20180.1 // AT4G23810.1 // AT3G07920.1 // AT3G50930.1 // AT1G12805.1 // AT2G47190.1 // AT2G24180.1 // AT4G28420.2 // AT4G08770.1 // AT1G18980.1 // AT5G51190.1 // AT5G43…
GO:0015267	F	channel activity	13	1201	152	37767	0.0019	0.053	// AT3G06100.1 // AT1G50400.1 // AT2G29100.1 // AT1G19780.1 // AT2G29110.1 // AT1G27770.1 // AT2G34390.1 // AT5G48400.2 // AT5G46240.1 // AT3G17690.1 // AT2G29120.1 // AT5G11210.1 // AT2G46430.2
GO:0015276	F	ligand-gated ion channel activity	6	1201	37	37767	0.0019	0.053	// AT2G29110.1 // AT5G48400.2 // AT5G46240.1 // AT2G29100.1 // AT2G29120.1 // AT5G11210.1
GO:0022834	F	ligand-gated channel activity	6	1201	37	37767	0.0019	0.053	// AT2G29110.1 // AT5G48400.2 // AT5G46240.1 // AT2G29100.1 // AT2G29120.1 // AT5G11210.1
GO:0022838	F	substrate-specific channel activity	13	1201	151	37767	0.0018	0.053	// AT3G06100.1 // AT1G50400.1 // AT2G29100.1 // AT1G19780.1 // AT2G29110.1 // AT1G27770.1 // AT2G34390.1 // AT5G48400.2 // AT5G46240.1 // AT3G17690.1 // AT2G29120.1 // AT5G11210.1 // AT2G46430.2
GO:0022803	F	passive transmembrane transporter activity	13	1201	152	37767	0.0019	0.053	// AT3G06100.1 // AT1G50400.1 // AT2G29100.1 // AT1G19780.1 // AT2G29110.1 // AT1G27770.1 // AT2G34390.1 // AT5G48400.2 // AT5G46240.1 // AT3G17690.1 // AT2G29120.1 // AT5G11210.1 // AT2G46430.2
GO:0046906	F	tetrapyrrole binding	12	1201	136	37767	0.0022	0.057	// AT5G08250.1 // AT5G36130.1 // AT5G58390.1 // AT4G08770.1 // AT5G19880.1 // AT4G33870.1 // AT1G14540.1 // AT5G06720.1 // AT2G18150.1 // AT4G14690.1 // AT1G14550.1 // AT5G39580.1
GO:0017111	F	nucleoside-triphosphatase activity	41	1201	792	37767	0.0025	0.063	// AT3G28570.1 // AT5G17970.1 // AT3G63380.1 // AT2G18190.1 // AT1G66090.1 // AT2G29940.1 // AT5G58120.1 // AT5G18350.1 // AT3G47780.1 // AT3G25610.1 // AT5G41750.2 // AT5G41750.1 // AT5G41740.2 // AT3G55090.1 // AT4G24170.1 // AT1G71280.1 // AT3G59140.1 // AT4G11170.1 // AT1G54560.1 // AT5G40000.1 // AT4G15236.1 // AT3G22910.1 // AT3G08560.1 // AT3G28580.1 // AT3G50940.1 // AT5G41550.1 // AT1G74…
GO:0005217	F	intracellular ligand-gated ion channel activity	5	1201	27	37767	0.0028	0.069	// AT2G29120.1 // AT5G48400.2 // AT2G29110.1 // AT2G29100.1 // AT5G11210.1
GO:0042626	F	ATPase activity, coupled to transmembrane movement of substances	14	1201	181	37767	0.0031	0.069	// AT5G60740.1 // AT3G22910.1 // AT3G55090.1 // AT3G08560.1 // AT3G47780.1 // AT1G27770.1 // AT3G13090.1 // AT2G29940.1 // AT1G13210.1 // AT3G63380.1 // AT3G59140.1 // AT3G13100.1 // AT2G20510.1 // AT3G25610.1
GO:0043492	F	ATPase activity, coupled to movement of substances	14	1201	181	37767	0.0031	0.069	// AT5G60740.1 // AT3G22910.1 // AT3G55090.1 // AT3G08560.1 // AT3G47780.1 // AT1G27770.1 // AT3G13090.1 // AT2G29940.1 // AT1G13210.1 // AT3G63380.1 // AT3G59140.1 // AT3G13100.1 // AT2G20510.1 // AT3G25610.1
GO:0030528	F	transcription regulator activity	102	1201	2417	37767	0.003	0.069	// AT3G06490.1 // AT1G80590.1 // AT5G61890.1 // AT2G37430.1 // AT1G63910.1 // AT2G36010.2 // AT3G50060.1 // AT5G08790.1 // AT4G13480.1 // AT1G80840.1 // AT2G38340.1 // AT2G40340.1 // AT1G74930.1 // AT5G43650.1 // AT3G23240.1 // AT1G66600.1 // AT5G59820.1 // AT5G62020.1 // AT4G34410.1 // AT2G46770.1 // AT1G59810.1 // AT4G23810.1 // AT1G68320.1 // AT3G13960.1 // AT1G71520.1 // AT1G75280.1 // AT2G47…
GO:0016820	F	hydrolase activity, acting on acid anhydrides, catalyzing transmembrane movement of substances	14	1201	183	37767	0.0033	0.074	// AT5G60740.1 // AT3G22910.1 // AT3G55090.1 // AT3G08560.1 // AT3G47780.1 // AT1G27770.1 // AT3G13090.1 // AT2G29940.1 // AT1G13210.1 // AT3G63380.1 // AT3G59140.1 // AT3G13100.1 // AT2G20510.1 // AT3G25610.1
GO:0016846	F	carbon-sulfur lyase activity	7	1201	59	37767	0.0042	0.089	// AT4G28420.2 // AT4G08040.1 // AT1G01480.1 // AT3G49700.1 // AT4G11280.1 // AT4G37770.1 // AT4G26200.1
GO:0015297	F	antiporter activity	13	1201	170	37767	0.0046	0.097	// AT1G55720.1 // AT5G22910.1 // AT5G19700.1 // AT5G52050.1 // AT3G23550.1 // AT1G74810.1 // AT1G61890.1 // AT2G04050.1 // AT4G39030.1 // AT2G04070.1 // AT1G71140.1 // AT2G04040.1 // AT5G41610.1
GO:0016818	F	hydrolase activity, acting on acid anhydrides, in phosphorus-containing anhydrides	41	1201	837	37767	0.0061	0.11	// AT3G28570.1 // AT5G17970.1 // AT3G63380.1 // AT2G18190.1 // AT1G66090.1 // AT2G29940.1 // AT5G58120.1 // AT5G18350.1 // AT3G47780.1 // AT3G25610.1 // AT5G41750.2 // AT5G41750.1 // AT5G41740.2 // AT3G55090.1 // AT4G24170.1 // AT1G71280.1 // AT3G59140.1 // AT4G11170.1 // AT1G54560.1 // AT5G40000.1 // AT4G15236.1 // AT3G22910.1 // AT3G08560.1 // AT3G28580.1 // AT3G50940.1 // AT5G41550.1 // AT1G74…
GO:0060089	F	molecular transducer activity	24	1201	422	37767	0.0064	0.11	// AT5G17970.1 // AT4G21380.1 // AT1G66090.1 // AT1G52770.1 // AT5G58120.1 // AT5G18350.1 // AT5G41750.2 // AT5G41750.1 // AT2G32140.1 // AT3G04210.1 // AT4G11170.1 // AT4G19925.1 // AT1G72940.1 // AT5G45240.1 // AT4G18250.1 // AT5G41550.1 // AT1G57630.1 // AT3G04220.1 // AT4G11340.1 // AT1G72900.1 // AT5G39630.1 // AT1G72920.1 // AT1G27170.2 // AT5G41740.2
GO:0016817	F	hydrolase activity, acting on acid anhydrides	41	1201	839	37767	0.0063	0.11	// AT3G28570.1 // AT5G17970.1 // AT3G63380.1 // AT2G18190.1 // AT1G66090.1 // AT2G29940.1 // AT5G58120.1 // AT5G18350.1 // AT3G47780.1 // AT3G25610.1 // AT5G41750.2 // AT5G41750.1 // AT5G41740.2 // AT3G55090.1 // AT4G24170.1 // AT1G71280.1 // AT3G59140.1 // AT4G11170.1 // AT1G54560.1 // AT5G40000.1 // AT4G15236.1 // AT3G22910.1 // AT3G08560.1 // AT3G28580.1 // AT3G50940.1 // AT5G41550.1 // AT1G74…
GO:0016787	F	hydrolase activity	137	1201	3468	37767	0.0061	0.11	// AT3G28570.1 // AT4G13090.1 // AT5G51460.1 // AT1G32970.1 // AT2G40180.1 // AT5G18350.1 // AT5G09730.1 // AT4G22100.1 // AT3G55090.1 // AT4G18940.1 // AT4G22050.1 // AT2G35770.1 // AT3G20520.1 // AT4G18990.1 // AT1G71250.1 // AT1G71280.1 // AT2G28220.1 // AT4G10520.1 // AT4G21650.1 // AT1G61470.1 // AT4G25810.1 // AT5G14930.1 // AT1G30370.1 // AT1G05650.1 // AT1G68620.1 // AT4G02330.1 // AT2G31…
GO:0045735	F	nutrient reservoir activity	7	1201	63	37767	0.0058	0.11	// AT5G38910.1 // AT5G61750.1 // AT2G26560.1 // AT1G18980.1 // AT5G39120.1 // AT5G39110.1 // AT3G05950.1
GO:0046872	F	metal ion binding	85	1201	1997	37767	0.0053	0.11	// AT4G09120.1 // AT1G43800.1 // AT5G26930.1 // AT1G76640.1 // AT1G74990.1 // AT2G37430.1 // AT4G08770.1 // AT5G52670.1 // AT4G26390.1 // AT1G18980.1 // AT4G33870.1 // AT5G06720.1 // AT2G18150.1 // AT1G27730.1 // AT2G46495.1 // AT1G21550.1 // AT4G13490.1 // AT5G08250.1 // AT4G14368.1 // AT5G63900.1 // AT5G49200.1 // AT4G20780.1 // AT4G05030.1 // AT5G61750.1 // AT3G60270.1 // AT1G51930.1 // AT2G28…
GO:0043167	F	ion binding	88	1201	2087	37767	0.0058	0.11	// AT2G37430.1 // AT5G06720.1 // AT2G18150.1 // AT1G21550.1 // AT5G38910.1 // AT4G20780.1 // AT2G37800.1 // AT5G37980.1 // AT5G59820.1 // AT2G34030.1 // AT5G59550.1 // AT3G20180.1 // AT5G19880.1 // AT5G39120.1 // AT5G39110.1 // AT5G36130.1 // AT4G27790.1 // AT1G20823.1 // AT5G58390.1 // AT1G48800.1 // AT4G09120.1 // AT4G08770.1 // AT1G18980.1 // AT5G39670.1 // AT5G08250.1 // AT5G63900.1 // AT5G49…
GO:0043169	F	cation binding	88	1201	2087	37767	0.0058	0.11	// AT2G37430.1 // AT5G06720.1 // AT2G18150.1 // AT1G21550.1 // AT5G38910.1 // AT4G20780.1 // AT2G37800.1 // AT5G37980.1 // AT5G59820.1 // AT2G34030.1 // AT5G59550.1 // AT3G20180.1 // AT5G19880.1 // AT5G39120.1 // AT5G39110.1 // AT5G36130.1 // AT4G27790.1 // AT1G20823.1 // AT5G58390.1 // AT1G48800.1 // AT4G09120.1 // AT4G08770.1 // AT1G18980.1 // AT5G39670.1 // AT5G08250.1 // AT5G63900.1 // AT5G49…
GO:0016462	F	pyrophosphatase activity	41	1201	832	37767	0.0055	0.11	// AT3G28570.1 // AT5G17970.1 // AT3G63380.1 // AT2G18190.1 // AT1G66090.1 // AT2G29940.1 // AT5G58120.1 // AT5G18350.1 // AT3G47780.1 // AT3G25610.1 // AT5G41750.2 // AT5G41750.1 // AT5G41740.2 // AT3G55090.1 // AT4G24170.1 // AT1G71280.1 // AT3G59140.1 // AT4G11170.1 // AT1G54560.1 // AT5G40000.1 // AT4G15236.1 // AT3G22910.1 // AT3G08560.1 // AT3G28580.1 // AT3G50940.1 // AT5G41550.1 // AT1G74…
GO:0004871	F	signal transducer activity	24	1201	422	37767	0.0064	0.11	// AT5G17970.1 // AT4G21380.1 // AT1G66090.1 // AT1G52770.1 // AT5G58120.1 // AT5G18350.1 // AT5G41750.2 // AT5G41750.1 // AT2G32140.1 // AT3G04210.1 // AT4G11170.1 // AT4G19925.1 // AT1G72940.1 // AT5G45240.1 // AT4G18250.1 // AT5G41550.1 // AT1G57630.1 // AT3G04220.1 // AT4G11340.1 // AT1G72900.1 // AT5G39630.1 // AT1G72920.1 // AT1G27170.2 // AT5G41740.2
GO:0015662	F	ATPase activity, coupled to transmembrane movement of ions, phosphorylative mechanism	6	1201	49	37767	0.0068	0.11	// AT1G13210.1 // AT3G22910.1 // AT3G08560.1 // AT1G27770.1 // AT3G63380.1 // AT3G25610.1
GO:0004252	F	serine-type endopeptidase activity	7	1201	66	37767	0.0072	0.12	// AT4G21650.1 // AT5G58840.1 // AT1G32970.1 // AT4G10540.1 // AT4G10530.1 // AT1G04110.1 // AT4G10520.1
GO:0005506	F	iron ion binding	12	1201	161	37767	0.0076	0.12	// AT5G08250.1 // AT5G36130.1 // AT5G58390.1 // AT4G08770.1 // AT5G19880.1 // AT4G33870.1 // AT1G14540.1 // AT5G06720.1 // AT5G39580.1 // AT2G18150.1 // AT1G14550.1 // AT1G72520.1
GO:0016798	F	hydrolase activity, acting on glycosyl bonds	28	1201	526	37767	0.0079	0.12	// AT2G43880.1 // AT3G60140.1 // AT3G57510.1 // AT2G43580.1 // AT5G64790.1 // AT5G09730.1 // AT4G22100.1 // AT2G44460.1 // AT2G43570.1 // AT4G30280.1 // AT4G13090.1 // AT4G33860.1 // AT1G02360.1 // AT4G18990.1 // AT2G43890.1 // AT4G25810.1 // AT1G05650.1 // AT4G01700.1 // AT5G24550.1 // AT5G66150.1 // AT2G43620.1 // AT2G43590.1 // AT3G60120.1 // AT1G02310.1 // AT3G19620.1 // AT5G57560.1 // AT1G19…
GO:0016887	F	ATPase activity	26	1201	482	37767	0.0088	0.13	// AT3G28570.1 // AT2G18190.1 // AT2G29940.1 // AT3G63380.1 // AT3G25610.1 // AT3G28580.1 // AT3G55090.1 // AT1G71280.1 // AT3G59140.1 // AT5G40000.1 // AT3G22910.1 // AT3G08560.1 // AT3G47780.1 // AT3G50940.1 // AT1G74310.1 // AT1G27770.1 // AT1G13210.1 // AT4G15236.1 // AT2G20510.1 // AT3G50930.1 // AT1G71370.1 // AT3G13090.1 // AT3G48870.1 // AT5G60740.1 // AT1G43910.1 // AT3G13100.1
GO:0005516	F	calmodulin binding	15	1201	231	37767	0.0098	0.15	// AT1G13210.1 // AT3G22910.1 // AT3G13600.1 // AT5G57010.1 // AT1G19780.1 // AT5G48570.1 // AT2G02010.1 // AT1G27770.1 // AT2G47190.1 // AT2G46430.2 // AT2G15760.1 // AT3G17690.1 // AT3G63380.1 // AT2G46240.1 // AT2G33670.1
GO:0005215	F	transporter activity	64	1201	1477	37767	0.01	0.15	// AT4G18195.1 // AT5G22910.1 // AT1G32880.1 // AT3G25260.1 // AT5G24380.1 // AT4G39670.1 // AT5G59040.1 // AT1G74810.1 // AT2G29940.1 // AT1G13210.1 // AT2G29100.1 // AT3G63380.1 // AT4G24570.1 // AT2G04070.1 // AT3G25610.1 // AT4G18197.1 // AT1G55720.1 // AT5G60770.1 // AT3G55090.1 // AT2G34390.1 // AT4G39030.1 // AT3G22910.1 // AT3G61940.1 // AT5G14570.1 // AT5G19700.1 // AT2G46430.2 // AT1G22…
GO:0022804	F	active transmembrane transporter activity	33	1201	664	37767	0.011	0.15	// AT5G22910.1 // AT5G65980.1 // AT2G29940.1 // AT3G63380.1 // AT3G25610.1 // AT1G13210.1 // AT1G55720.1 // AT3G55090.1 // AT4G39030.1 // AT3G08560.1 // AT2G04050.1 // AT3G28960.1 // AT3G47780.1 // AT3G59140.1 // AT5G15100.1 // AT2G04070.1 // AT1G71140.1 // AT2G42005.1 // AT2G20510.1 // AT3G22910.1 // AT5G19700.1 // AT5G52050.1 // AT1G27770.1 // AT2G04040.1 // AT5G41610.1 // AT1G61890.1 // AT4G35…
GO:0050662	F	coenzyme binding	13	1201	191	37767	0.011	0.16	// AT4G20860.1 // AT1G26390.1 // AT1G62580.1 // AT4G33070.1 // AT4G20830.2 // AT1G26400.1 // AT1G26380.1 // AT4G20830.1 // AT1G30700.1 // AT1G26410.1 // AT1G26420.1 // AT5G47970.1 // AT2G23910.1
GO:0022836	F	gated channel activity	7	1201	73	37767	0.012	0.16	// AT2G29110.1 // AT1G50400.1 // AT5G48400.2 // AT5G46240.1 // AT2G29100.1 // AT2G29120.1 // AT5G11210.1
GO:0004857	F	enzyme inhibitor activity	12	1201	173	37767	0.013	0.17	// AT2G31425.1 // AT5G46960.1 // AT2G43510.1 // AT2G47550.1 // AT2G26390.1 // AT2G38870.1 // AT4G02320.1 // AT3G10720.2 // AT2G45220.1 // AT1G73325.1 // AT3G47380.1 // AT1G70720.1
GO:0004553	F	hydrolase activity, hydrolyzing O-glycosyl compounds	25	1201	476	37767	0.013	0.18	// AT4G13090.1 // AT3G60140.1 // AT3G57510.1 // AT2G43580.1 // AT5G64790.1 // AT5G09730.1 // AT4G22100.1 // AT2G44460.1 // AT2G43570.1 // AT2G43880.1 // AT4G33860.1 // AT1G02360.1 // AT4G18990.1 // AT2G43890.1 // AT1G05650.1 // AT4G01700.1 // AT5G24550.1 // AT5G66150.1 // AT2G43620.1 // AT2G43590.1 // AT3G60120.1 // AT1G02310.1 // AT3G19620.1 // AT1G19940.1 // AT3G47540.1
GO:0016829	F	lyase activity	23	1201	430	37767	0.014	0.19	// AT3G59760.1 // AT1G61120.1 // AT4G28420.2 // AT4G38030.1 // AT5G57190.1 // AT4G11280.1 // AT4G08040.1 // AT1G01480.1 // AT3G49700.1 // AT5G64300.1 // AT2G28210.1 // AT4G26200.1 // AT1G14420.1 // AT4G37770.1 // AT3G26830.1 // AT2G30770.1 // AT5G22300.1 // AT3G54640.1 // AT4G27070.1 // AT1G23730.1 // AT4G33070.1 // AT1G48800.1 // AT3G51450.1
GO:0016563	F	transcription activator activity	12	1201	177	37767	0.015	0.19	// AT5G08790.1 // AT3G13960.1 // AT4G17500.1 // AT2G46770.1 // AT1G63910.1 // AT2G47190.1 // AT1G32770.1 // AT3G24650.1 // AT5G47230.1 // AT4G23810.1 // AT3G23240.1 // AT5G47220.1
GO:0048037	F	cofactor binding	15	1201	246	37767	0.016	0.21	// AT3G48790.1 // AT4G20860.1 // AT1G26390.1 // AT4G28420.2 // AT1G62580.1 // AT4G33070.1 // AT4G20830.2 // AT1G26400.1 // AT1G26380.1 // AT4G20830.1 // AT1G30700.1 // AT1G26410.1 // AT1G26420.1 // AT5G47970.1 // AT2G23910.1
GO:0022892	F	substrate-specific transporter activity	47	1201	1059	37767	0.018	0.22	// AT4G18195.1 // AT5G22910.1 // AT1G32880.1 // AT5G24380.1 // AT4G39670.1 // AT5G59040.1 // AT1G74810.1 // AT2G29100.1 // AT3G63380.1 // AT1G28220.1 // AT3G25610.1 // AT1G13210.1 // AT1G55720.1 // AT5G60770.1 // AT4G24570.1 // AT2G34390.1 // AT3G22910.1 // AT3G61940.1 // AT5G14570.1 // AT2G46430.2 // AT1G22150.1 // AT2G42005.1 // AT3G28960.1 // AT5G11210.1 // AT1G57990.1 // AT3G45280.1 // AT3G17…
GO:0008171	F	O-methyltransferase activity	5	1201	45	37767	0.019	0.23	// AT1G33030.1 // AT1G77520.1 // AT3G44860.1 // AT1G21110.1 // AT1G21120.1
GO:0004091	F	carboxylesterase activity	20	1201	378	37767	0.023	0.29	// AT4G02330.1 // AT2G31425.1 // AT2G42990.1 // AT5G46960.1 // AT3G52430.1 // AT3G14225.1 // AT2G47550.1 // AT2G45220.1 // AT4G30140.1 // AT3G48460.1 // AT5G14930.1 // AT4G02320.1 // AT1G71250.1 // AT1G70720.1 // AT5G40990.1 // AT3G10720.2 // AT1G30370.1 // AT2G31690.1 // AT3G47380.1 // AT4G16820.1
GO:0016740	F	transferase activity	126	1201	3321	37767	0.025	0.31	// AT2G36770.1 // AT1G21240.1 // AT4G00970.1 // AT4G21390.1 // AT4G27570.1 // AT5G67080.1 // AT5G61160.1 // AT5G35960.1 // AT5G23970.1 // AT3G08720.2 // AT1G74100.1 // AT1G75020.2 // AT3G44870.1 // AT4G11470.1 // AT4G34440.1 // AT2G29460.1 // AT1G61440.1 // AT3G23530.1 // AT1G79680.1 // AT1G66880.1 // AT5G57500.1 // AT1G03980.1 // AT2G37090.1 // AT1G69920.1 // AT1G02920.1 // AT2G32030.1 // AT4G14…
GO:0042625	F	ATPase activity, coupled to transmembrane movement of ions	6	1201	68	37767	0.027	0.32	// AT1G13210.1 // AT3G22910.1 // AT3G08560.1 // AT1G27770.1 // AT3G63380.1 // AT3G25610.1
GO:0008194	F	UDP-glycosyltransferase activity	13	1201	219	37767	0.029	0.34	// AT4G34135.1 // AT2G36770.1 // AT2G36800.1 // AT2G36780.1 // AT5G54690.1 // AT4G15480.1 // AT2G23260.1 // AT5G59580.1 // AT3G46680.1 // AT3G53160.1 // AT1G05680.1 // AT3G28340.1 // AT3G43190.1
GO:0022891	F	substrate-specific transmembrane transporter activity	40	1201	908	37767	0.029	0.34	// AT4G18195.1 // AT5G22910.1 // AT5G59040.1 // AT5G65980.1 // AT2G29100.1 // AT3G63380.1 // AT1G28220.1 // AT3G25610.1 // AT1G13210.1 // AT1G55720.1 // AT5G60770.1 // AT4G24570.1 // AT2G34390.1 // AT3G22910.1 // AT3G61940.1 // AT5G14570.1 // AT2G46430.2 // AT1G22150.1 // AT2G42005.1 // AT3G28960.1 // AT5G11210.1 // AT5G41610.1 // AT3G17690.1 // AT3G08560.1 // AT1G19780.1 // AT1G27770.1 // AT5G46…
GO:0015405	F	P-P-bond-hydrolysis-driven transmembrane transporter activity	14	1201	243	37767	0.029	0.34	// AT5G60740.1 // AT3G22910.1 // AT3G55090.1 // AT3G08560.1 // AT3G47780.1 // AT1G27770.1 // AT3G13090.1 // AT2G29940.1 // AT1G13210.1 // AT3G63380.1 // AT3G59140.1 // AT3G13100.1 // AT2G20510.1 // AT3G25610.1
GO:0015399	F	primary active transmembrane transporter activity	14	1201	244	37767	0.03	0.34	// AT5G60740.1 // AT3G22910.1 // AT3G55090.1 // AT3G08560.1 // AT3G47780.1 // AT1G27770.1 // AT3G13090.1 // AT2G29940.1 // AT1G13210.1 // AT3G63380.1 // AT3G59140.1 // AT3G13100.1 // AT2G20510.1 // AT3G25610.1
GO:0001883	F	purine nucleoside binding	60	1201	1465	37767	0.033	0.35	// AT3G28570.1 // AT1G26390.1 // AT5G39390.1 // AT4G00970.1 // AT3G04220.1 // AT4G20830.2 // AT2G18190.1 // AT1G66090.1 // AT4G20830.1 // AT5G58120.1 // AT5G18350.1 // AT5G35960.1 // AT5G41750.2 // AT5G41750.1 // AT4G20860.1 // AT1G68690.1 // AT1G30700.1 // AT4G03175.1 // AT1G26400.1 // AT1G26380.1 // AT4G24170.1 // AT4G11470.1 // AT3G04210.1 // AT4G34440.1 // AT1G61475.1 // AT4G11170.1 // AT4G27…
GO:0001882	F	nucleoside binding	60	1201	1465	37767	0.033	0.35	// AT3G28570.1 // AT1G26390.1 // AT5G39390.1 // AT4G00970.1 // AT3G04220.1 // AT4G20830.2 // AT2G18190.1 // AT1G66090.1 // AT4G20830.1 // AT5G58120.1 // AT5G18350.1 // AT5G35960.1 // AT5G41750.2 // AT5G41750.1 // AT4G20860.1 // AT1G68690.1 // AT1G30700.1 // AT4G03175.1 // AT1G26400.1 // AT1G26380.1 // AT4G24170.1 // AT4G11470.1 // AT3G04210.1 // AT4G34440.1 // AT1G61475.1 // AT4G11170.1 // AT4G27…
GO:0030554	F	adenyl nucleotide binding	60	1201	1465	37767	0.033	0.35	// AT3G28570.1 // AT1G26390.1 // AT5G39390.1 // AT4G00970.1 // AT3G04220.1 // AT4G20830.2 // AT2G18190.1 // AT1G66090.1 // AT4G20830.1 // AT5G58120.1 // AT5G18350.1 // AT5G35960.1 // AT5G41750.2 // AT5G41750.1 // AT4G20860.1 // AT1G68690.1 // AT1G30700.1 // AT4G03175.1 // AT1G26400.1 // AT1G26380.1 // AT4G24170.1 // AT4G11470.1 // AT3G04210.1 // AT4G34440.1 // AT1G61475.1 // AT4G11170.1 // AT4G27…
GO:0004806	F	triglyceride lipase activity	5	1201	53	37767	0.033	0.35	// AT5G14930.1 // AT2G31690.1 // AT1G30370.1 // AT3G52430.1 // AT4G16820.1
GO:0008168	F	methyltransferase activity	15	1201	273	37767	0.035	0.37	// AT1G69523.1 // AT5G37970.1 // AT3G44860.1 // AT1G21110.1 // AT1G21120.1 // AT3G23530.1 // AT1G33030.1 // AT5G37990.1 // AT3G44870.1 // AT3G54150.1 // AT4G22530.1 // AT2G41380.1 // AT1G55450.1 // AT5G10830.1 // AT1G77520.1
GO:0016741	F	transferase activity, transferring one-carbon groups	15	1201	275	37767	0.036	0.38	// AT1G69523.1 // AT5G37970.1 // AT3G44860.1 // AT1G21110.1 // AT1G21120.1 // AT3G23530.1 // AT1G33030.1 // AT5G37990.1 // AT3G44870.1 // AT3G54150.1 // AT4G22530.1 // AT2G41380.1 // AT1G55450.1 // AT5G10830.1 // AT1G77520.1
GO:0046527	F	glucosyltransferase activity	9	1201	136	37767	0.036	0.38	// AT1G32180.1 // AT4G34135.1 // AT2G36800.1 // AT4G15480.1 // AT3G28180.1 // AT2G23260.1 // AT5G59580.1 // AT1G05680.1 // AT3G43190.1
GO:0035251	F	UDP-glucosyltransferase activity	7	1201	94	37767	0.037	0.38	// AT4G34135.1 // AT2G36800.1 // AT4G15480.1 // AT2G23260.1 // AT5G59580.1 // AT1G05680.1 // AT3G43190.1
GO:0016298	F	lipase activity	10	1201	161	37767	0.04	0.4	// AT3G52430.1 // AT3G14225.1 // AT2G26560.1 // AT3G03540.1 // AT5G14930.1 // AT1G30370.1 // AT5G40990.1 // AT1G71250.1 // AT2G31690.1 // AT4G16820.1
GO:0004175	F	endopeptidase activity	14	1201	257	37767	0.043	0.43	// AT4G21650.1 // AT1G24140.1 // AT5G58840.1 // AT1G44130.1 // AT1G32970.1 // AT4G22050.1 // AT5G48430.1 // AT5G19110.1 // AT1G70170.1 // AT4G10540.1 // AT4G10530.1 // AT2G28220.1 // AT1G04110.1 // AT4G10520.1
GO:0030599	F	pectinesterase activity	9	1201	144	37767	0.048	0.47	// AT4G02330.1 // AT2G31425.1 // AT5G46960.1 // AT2G47550.1 // AT3G10720.2 // AT2G45220.1 // AT4G02320.1 // AT3G47380.1 // AT1G70720.1
GO:0005509	F	calcium ion binding	12	1201	215	37767	0.05	0.49	// AT2G34030.1 // AT4G20780.1 // AT1G76640.1 // AT4G27790.1 // AT4G27280.1 // AT3G29000.1 // AT5G54490.1 // AT4G17615.1 // AT5G39670.1 // AT4G17615.2 // AT5G42380.1 // AT1G21550.1
GO:0016651	F	oxidoreductase activity, acting on NADH or NADPH	7	1201	103	37767	0.054	0.52	// AT1G07180.1 // AT3G24170.1 // AT3G17240.2 // AT5G51060.1 // AT4G21490.1 // AT2G20800.1 // AT5G47910.1
GO:0016564	F	transcription repressor activity	5	1201	63	37767	0.059	0.56	// AT3G24650.1 // AT1G28370.1 // AT1G32770.1 // AT1G75280.1 // AT1G27730.1
GO:0003677	F	DNA binding	107	1201	2892	37767	0.063	0.6	// AT1G66170.1 // AT3G06490.1 // AT1G80590.1 // AT5G61890.1 // AT2G37430.1 // AT4G00670.1 // AT1G63910.1 // AT2G31420.1 // AT2G36010.2 // AT3G50060.1 // AT4G13480.1 // AT3G50890.1 // AT2G38340.1 // AT2G40340.1 // AT3G46090.1 // AT1G74930.1 // AT5G43650.1 // AT3G23240.1 // AT1G66600.1 // AT5G59820.1 // AT5G62020.1 // AT4G34410.1 // AT2G46770.1 // AT1G59810.1 // AT4G23810.1 // AT1G68320.1 // AT1G71…
GO:0015082	F	di-, tri-valent inorganic cation transmembrane transporter activity	5	1201	65	37767	0.065	0.6	// AT1G27770.1 // AT3G63380.1 // AT5G59040.1 // AT3G22910.1 // AT3G61940.1
GO:0016757	F	transferase activity, transferring glycosyl groups	24	1201	544	37767	0.076	0.7	// AT2G36770.1 // AT2G23260.1 // AT5G59580.1 // AT4G27570.1 // AT3G53160.1 // AT3G43190.1 // AT4G15480.1 // AT4G13090.1 // AT4G18990.1 // AT1G32180.1 // AT5G54690.1 // AT3G28180.1 // AT5G17990.1 // AT5G57500.1 // AT1G05680.1 // AT3G28340.1 // AT2G36780.1 // AT2G37090.1 // AT4G34135.1 // AT2G36800.1 // AT3G46680.1 // AT5G57560.1 // AT5G53990.1 // AT4G26250.1
GO:0015075	F	ion transmembrane transporter activity	28	1201	655	37767	0.079	0.72	// AT1G22150.1 // AT5G22910.1 // AT5G65980.1 // AT2G29100.1 // AT3G63380.1 // AT3G25610.1 // AT1G50400.1 // AT1G55720.1 // AT5G60770.1 // AT3G61940.1 // AT5G14570.1 // AT2G46430.2 // AT5G59040.1 // AT3G17690.1 // AT5G11210.1 // AT3G22910.1 // AT3G08560.1 // AT1G19780.1 // AT1G27770.1 // AT5G46240.1 // AT5G15100.1 // AT5G41610.1 // AT1G74810.1 // AT2G29110.1 // AT1G13210.1 // AT5G48400.2 // AT4G13…
GO:0017171	F	serine hydrolase activity	10	1201	186	37767	0.083	0.73	// AT4G21650.1 // AT5G58840.1 // AT1G32970.1 // AT2G35770.1 // AT2G18720.1 // AT4G10540.1 // AT4G10530.1 // AT1G61130.1 // AT1G04110.1 // AT4G10520.1
GO:0008236	F	serine-type peptidase activity	10	1201	186	37767	0.083	0.73	// AT4G21650.1 // AT5G58840.1 // AT1G32970.1 // AT2G35770.1 // AT2G18720.1 // AT4G10540.1 // AT4G10530.1 // AT1G61130.1 // AT1G04110.1 // AT4G10520.1
GO:0046914	F	transition metal ion binding	62	1201	1618	37767	0.083	0.73	// AT4G09120.1 // AT1G43800.1 // AT5G26930.1 // AT1G74990.1 // AT2G37430.1 // AT4G08770.1 // AT1G18980.1 // AT4G33870.1 // AT5G06720.1 // AT2G18150.1 // AT2G46495.1 // AT4G13490.1 // AT5G08250.1 // AT4G14368.1 // AT5G63900.1 // AT5G49200.1 // AT5G61750.1 // AT3G60270.1 // AT1G51930.1 // AT2G28210.1 // AT2G37800.1 // AT1G14540.1 // AT3G46090.1 // AT5G37980.1 // AT3G46080.1 // AT1G14550.1 // AT2G15…
GO:0016758	F	transferase activity, transferring hexosyl groups	16	1201	340	37767	0.087	0.76	// AT1G32180.1 // AT4G34135.1 // AT2G36770.1 // AT2G36800.1 // AT5G54690.1 // AT4G15480.1 // AT4G13090.1 // AT3G28180.1 // AT2G23260.1 // AT5G59580.1 // AT5G57560.1 // AT4G18990.1 // AT1G05680.1 // AT4G26250.1 // AT3G28340.1 // AT3G43190.1
GO:0015291	F	secondary active transmembrane transporter activity	16	1201	345	37767	0.095	0.82	// AT1G55720.1 // AT5G22910.1 // AT5G65980.1 // AT5G19700.1 // AT5G52050.1 // AT3G23550.1 // AT1G74810.1 // AT1G61890.1 // AT2G04050.1 // AT4G13420.1 // AT4G39030.1 // AT5G15100.1 // AT2G04070.1 // AT1G71140.1 // AT2G04040.1 // AT5G41610.1
GO:0005342	F	organic acid transmembrane transporter activity	5	1201	78	37767	0.11	0.96	// AT2G34390.1 // AT2G22500.1 // AT4G24570.1 // AT4G35180.1 // AT3G28960.1
GO:0046943	F	carboxylic acid transmembrane transporter activity	5	1201	78	37767	0.11	0.96	// AT2G34390.1 // AT2G22500.1 // AT4G24570.1 // AT4G35180.1 // AT3G28960.1
GO:0000166	F	nucleotide binding	73	1201	2267	37767	0.47	1	// AT3G28570.1 // AT1G26390.1 // AT5G39390.1 // AT4G00970.1 // AT3G48840.1 // AT4G20830.2 // AT2G18190.1 // AT1G66090.1 // AT4G20830.1 // AT5G04210.1 // AT1G09180.1 // AT1G18830.1 // AT3G04220.1 // AT5G58120.1 // AT5G18350.1 // AT5G35960.1 // AT5G41750.2 // AT5G41750.1 // AT4G20860.1 // AT1G68690.1 // AT1G30700.1 // AT1G67000.1 // AT4G03175.1 // AT1G26400.1 // AT1G26380.1 // AT2G46430.2 // AT4G11…
GO:0004713	F	protein tyrosine kinase activity	7	1201	203	37767	0.47	1	// AT1G66880.1 // AT1G11300.1 // AT1G74360.1 // AT4G34440.1 // AT5G35580.1 // AT1G61440.1 // AT1G67470.1
GO:0016874	F	ligase activity	15	1201	564	37767	0.79	1	// AT5G67340.1 // AT2G35930.1 // AT4G34210.1 // AT5G37490.1 // AT4G05490.1 // AT2G34890.1 // AT1G08050.1 // AT3G52450.1 // AT1G48470.1 // AT2G23170.1 // AT3G21860.1 // AT2G47240.1 // AT4G37390.1 // AT1G77000.1 // AT5G09800.1
GO:0017076	F	purine nucleotide binding	63	1201	1713	37767	0.14	1	// AT3G28570.1 // AT1G26390.1 // AT5G39390.1 // AT4G00970.1 // AT3G04220.1 // AT4G20830.2 // AT2G18190.1 // AT1G66090.1 // AT4G20830.1 // AT5G58120.1 // AT5G18350.1 // AT5G35960.1 // AT5G41750.2 // AT5G41750.1 // AT4G20860.1 // AT1G68690.1 // AT1G30700.1 // AT4G03175.1 // AT1G26400.1 // AT1G26380.1 // AT4G24170.1 // AT4G11470.1 // AT3G04210.1 // AT4G34440.1 // AT1G61475.1 // AT4G11170.1 // AT4G27…
GO:0016788	F	hydrolase activity, acting on ester bonds	41	1201	1200	37767	0.35	1	// AT5G39770.1 // AT5G51460.1 // AT2G26560.1 // AT2G40180.1 // AT5G36905.1 // AT1G73010.1 // AT1G65140.1 // AT3G48460.1 // AT4G30140.1 // AT4G32950.1 // AT4G18940.1 // AT3G20520.1 // AT1G35910.1 // AT5G22250.1 // AT3G02800.1 // AT1G71250.1 // AT5G40990.1 // AT4G02320.1 // AT1G61470.1 // AT2G42990.1 // AT5G46960.1 // AT3G52430.1 // AT3G03540.1 // AT1G07160.1 // AT5G14930.1 // AT3G19595.1 // AT1G30…
GO:0004842	F	ubiquitin-protein ligase activity	10	1201	324	37767	0.58	1	// AT5G67340.1 // AT2G35930.1 // AT4G34210.1 // AT5G37490.1 // AT4G05490.1 // AT1G08050.1 // AT3G52450.1 // AT3G21860.1 // AT5G09800.1 // AT1G77000.1
GO:0016773	F	phosphotransferase activity, alcohol group as acceptor	33	1201	1154	37767	0.75	1	// AT5G39390.1 // AT4G26270.1 // AT1G21240.1 // AT4G00970.1 // AT4G21380.1 // AT4G26390.1 // AT1G67000.1 // AT5G35960.1 // AT3G08720.2 // AT4G18950.1 // AT4G03175.1 // AT4G11470.1 // AT4G34440.1 // AT1G61475.1 // AT1G61440.1 // AT4G23250.1 // AT4G21390.1 // AT4G18250.1 // AT1G61550.1 // AT1G66880.1 // AT1G11300.1 // AT1G17750.1 // AT1G68690.1 // AT5G35580.1 // AT3G53590.1 // AT1G72760.1 // AT4G28…
GO:0016772	F	transferase activity, transferring phosphorus-containing groups	62	1201	1887	37767	0.42	1	// AT5G39390.1 // AT4G26270.1 // AT1G21240.1 // AT2G25440.1 // AT4G00970.1 // AT4G21380.1 // AT4G26390.1 // AT5G02290.1 // AT1G67000.1 // AT5G35580.1 // AT4G23180.1 // AT2G30040.1 // AT5G67080.1 // AT2G29250.1 // AT2G14440.1 // AT3G08720.2 // AT4G23320.1 // AT4G18950.1 // AT3G05360.1 // AT4G03175.1 // AT4G11480.1 // AT5G47850.1 // AT5G39030.1 // AT2G19190.1 // AT4G11470.1 // AT5G35960.1 // AT3G25…
GO:0008415	F	acyltransferase activity	7	1201	231	37767	0.6	1	// AT5G63900.1 // AT1G75020.2 // AT2G32020.1 // AT3G48790.1 // AT3G44830.1 // AT5G06090.1 // AT2G32030.1
GO:0032559	F	adenyl ribonucleotide binding	49	1201	1384	37767	0.25	1	// AT3G28570.1 // AT5G39390.1 // AT4G00970.1 // AT4G15236.1 // AT2G18190.1 // AT1G66090.1 // AT5G58120.1 // AT5G18350.1 // AT5G35960.1 // AT5G41750.2 // AT5G41750.1 // AT4G03175.1 // AT4G24170.1 // AT4G11470.1 // AT3G04210.1 // AT4G34440.1 // AT1G61475.1 // AT4G11170.1 // AT4G27300.1 // AT5G40000.1 // AT4G12790.1 // AT2G21300.1 // AT1G61550.1 // AT3G50940.1 // AT5G41550.1 // AT1G66880.1 // AT1G74…
GO:0032555	F	purine ribonucleotide binding	52	1201	1631	37767	0.51	1	// AT3G28570.1 // AT5G39390.1 // AT4G00970.1 // AT3G04220.1 // AT2G18190.1 // AT1G66090.1 // AT5G58120.1 // AT5G18350.1 // AT5G35960.1 // AT5G41750.2 // AT5G41750.1 // AT4G03175.1 // AT4G24170.1 // AT4G11470.1 // AT3G04210.1 // AT4G34440.1 // AT1G61475.1 // AT4G11170.1 // AT4G27300.1 // AT5G40000.1 // AT4G12790.1 // AT1G09180.1 // AT2G21300.1 // AT1G61550.1 // AT3G50940.1 // AT5G41550.1 // AT1G66…
GO:0032553	F	ribonucleotide binding	52	1201	1631	37767	0.51	1	// AT3G28570.1 // AT5G39390.1 // AT4G00970.1 // AT3G04220.1 // AT2G18190.1 // AT1G66090.1 // AT5G58120.1 // AT5G18350.1 // AT5G35960.1 // AT5G41750.2 // AT5G41750.1 // AT4G03175.1 // AT4G24170.1 // AT4G11470.1 // AT3G04210.1 // AT4G34440.1 // AT1G61475.1 // AT4G11170.1 // AT4G27300.1 // AT5G40000.1 // AT4G12790.1 // AT1G09180.1 // AT2G21300.1 // AT1G61550.1 // AT3G50940.1 // AT5G41550.1 // AT1G66…
GO:0008324	F	cation transmembrane transporter activity	13	1201	503	37767	0.81	1	// AT1G55720.1 // AT5G22910.1 // AT3G22910.1 // AT3G08560.1 // AT3G61940.1 // AT1G27770.1 // AT5G65980.1 // AT5G59040.1 // AT5G46240.1 // AT4G13420.1 // AT3G63380.1 // AT5G15100.1 // AT5G41610.1
GO:0008289	F	lipid binding	14	1201	323	37767	0.16	1	// AT4G02650.1 // AT4G22520.1 // AT3G22620.1 // AT4G12490.1 // AT2G37870.1 // AT2G31030.1 // AT2G01920.1 // AT2G44300.1 // AT1G03050.1 // AT4G39670.1 // AT4G14370.1 // AT2G27550.1 // AT1G08860.1 // AT3G22600.1
GO:0016853	F	isomerase activity	5	1201	265	37767	0.92	1	// AT5G42600.1 // AT3G25780.1 // AT5G48570.1 // AT5G36150.1 // AT1G18870.1
GO:0004190	F	aspartic-type endopeptidase activity	5	1201	92	37767	0.18	1	// AT2G28220.1 // AT4G22050.1 // AT5G48430.1 // AT5G19110.1 // AT1G44130.1
GO:0003735	F	structural constituent of ribosome	8	1201	494	37767	0.99	1	// AT5G40040.1 // AT3G28500.1 // AT5G43640.1 // AT3G48960.1 // AT2G27535.1 // AT3G09680.1 // AT2G03130.1 // AT5G51610.1
GO:0070011	F	peptidase activity, acting on L-amino acid peptides	18	1201	579	37767	0.57	1	// AT4G21650.1 // AT2G18720.1 // AT1G24140.1 // AT5G58840.1 // AT1G44130.1 // AT1G32970.1 // AT2G35770.1 // AT4G22050.1 // AT5G48430.1 // AT5G19110.1 // AT1G70170.1 // AT4G10540.1 // AT4G10530.1 // AT2G28220.1 // AT1G61130.1 // AT1G04110.1 // AT4G10520.1 // AT4G36880.1
GO:0004497	F	monooxygenase activity	7	1201	127	37767	0.12	1	// AT5G08250.1 // AT5G36130.1 // AT1G62580.1 // AT1G19250.1 // AT5G43890.1 // AT1G01600.1 // AT3G26830.1
GO:0005543	F	phospholipid binding	6	1201	115	37767	0.17	1	// AT4G14370.1 // AT2G27550.1 // AT2G01920.1 // AT1G03050.1 // AT4G02650.1 // AT1G08860.1
GO:0016746	F	transferase activity, transferring acyl groups	12	1201	324	37767	0.34	1	// AT5G23970.1 // AT5G63900.1 // AT1G75020.2 // AT2G32020.1 // AT3G48790.1 // AT2G32030.1 // AT3G44830.1 // AT5G39050.1 // AT5G06090.1 // AT5G07860.1 // AT1G03980.1 // AT5G42830.1
GO:0016747	F	transferase activity, transferring acyl groups other than amino-acyl groups	11	1201	290	37767	0.33	1	// AT5G23970.1 // AT5G63900.1 // AT1G75020.2 // AT2G32020.1 // AT3G48790.1 // AT2G32030.1 // AT5G39050.1 // AT5G06090.1 // AT5G07860.1 // AT3G44830.1 // AT5G42830.1
GO:0022890	F	inorganic cation transmembrane transporter activity	9	1201	228	37767	0.31	1	// AT5G22910.1 // AT3G22910.1 // AT3G08560.1 // AT3G61940.1 // AT1G27770.1 // AT5G59040.1 // AT4G13420.1 // AT3G63380.1 // AT5G41610.1
GO:0016791	F	phosphatase activity	11	1201	407	37767	0.74	1	// AT1G47510.1 // AT2G30020.1 // AT5G51460.1 // AT4G32950.1 // AT1G22210.1 // AT1G35910.1 // AT1G07160.1 // AT3G02800.1 // AT3G19595.1 // AT1G73010.1 // AT2G40180.1
GO:0016705	F	oxidoreductase activity, acting on paired donors, with incorporation or reduction of molecular oxygen	7	1201	198	37767	0.45	1	// AT1G43800.1 // AT1G62580.1 // AT1G01600.1 // AT3G13610.1 // AT1G14120.1 // AT2G34555.1 // AT5G07200.1
GO:0005515	F	protein binding	94	1201	2944	37767	0.5	1	// AT5G17970.1 // AT1G32970.1 // AT1G20823.1 // AT3G15980.1 // AT5G18350.1 // AT1G71000.1 // AT2G33670.1 // AT5G12030.1 // AT2G37800.1 // AT4G10520.1 // AT4G21650.1 // AT5G59550.1 // AT1G19780.1 // AT4G23810.1 // AT1G72260.1 // AT1G27170.2 // AT2G15760.1 // AT1G24150.1 // AT5G41740.2 // AT4G09120.1 // AT5G58840.1 // AT4G02650.1 // AT2G02010.1 // AT4G10540.1 // AT4G10530.1 // AT5G07760.1 // AT2G26…
GO:0004674	F	protein serine/threonine kinase activity	21	1201	681	37767	0.59	1	// AT3G53590.1 // AT1G74360.1 // AT1G21240.1 // AT5G39390.1 // AT4G00970.1 // AT1G61440.1 // AT1G61550.1 // AT1G66880.1 // AT1G67000.1 // AT1G11300.1 // AT4G18250.1 // AT4G11470.1 // AT1G17750.1 // AT1G68690.1 // AT4G34440.1 // AT5G35580.1 // AT4G28350.1 // AT4G27300.1 // AT4G21380.1 // AT5G35960.1 // AT1G72760.1
GO:0004672	F	protein kinase activity	30	1201	953	37767	0.55	1	// AT5G39390.1 // AT1G21240.1 // AT4G00970.1 // AT4G21380.1 // AT1G67000.1 // AT5G35960.1 // AT3G08720.2 // AT4G18950.1 // AT4G03175.1 // AT4G11470.1 // AT4G34440.1 // AT1G61475.1 // AT1G61440.1 // AT4G23250.1 // AT4G21390.1 // AT4G18250.1 // AT1G61550.1 // AT1G66880.1 // AT1G11300.1 // AT1G17750.1 // AT1G68690.1 // AT5G35580.1 // AT3G53590.1 // AT1G72760.1 // AT4G28350.1 // AT4G27300.1 // AT4G23…
GO:0008509	F	anion transmembrane transporter activity	6	1201	120	37767	0.19	1	// AT1G50400.1 // AT5G60770.1 // AT3G61940.1 // AT5G14570.1 // AT1G74810.1 // AT1G22150.1
GO:0070001	F	aspartic-type peptidase activity	5	1201	92	37767	0.18	1	// AT2G28220.1 // AT4G22050.1 // AT5G48430.1 // AT5G19110.1 // AT1G44130.1
GO:0046873	F	metal ion transmembrane transporter activity	7	1201	168	37767	0.3	1	// AT3G22910.1 // AT3G61940.1 // AT1G27770.1 // AT5G59040.1 // AT5G46240.1 // AT4G13420.1 // AT3G63380.1
GO:0008270	F	zinc ion binding	40	1201	1299	37767	0.6	1	// AT4G09120.1 // AT5G26930.1 // AT1G74990.1 // AT2G37430.1 // AT5G42640.1 // AT1G20823.1 // AT2G46495.1 // AT4G13490.1 // AT4G14365.1 // AT5G63900.1 // AT5G49200.1 // AT2G28210.1 // AT4G14368.1 // AT3G46090.1 // AT5G37980.1 // AT2G37800.1 // AT4G09130.1 // AT5G59820.1 // AT3G23060.1 // AT5G59550.1 // AT5G37940.1 // AT1G27730.1 // AT3G53600.1 // AT1G51930.1 // AT3G46080.1 // AT3G16720.1 // AT1G08…
GO:0016881	F	acid-amino acid ligase activity	12	1201	364	37767	0.49	1	// AT5G67340.1 // AT2G35930.1 // AT4G34210.1 // AT5G37490.1 // AT4G05490.1 // AT1G08050.1 // AT3G52450.1 // AT2G23170.1 // AT3G21860.1 // AT4G37390.1 // AT1G77000.1 // AT5G09800.1
GO:0003676	F	nucleic acid binding	128	1201	4842	37767	0.99	1	// AT1G66170.1 // AT3G06490.1 // AT1G80590.1 // AT5G61890.1 // AT2G37430.1 // AT3G48840.1 // AT1G63910.1 // AT2G31420.1 // AT2G36010.2 // AT3G50060.1 // AT4G13480.1 // AT3G50890.1 // AT2G38340.1 // AT2G40340.1 // AT3G46090.1 // AT1G74930.1 // AT5G43650.1 // AT1G18430.1 // AT3G23240.1 // AT1G66600.1 // AT5G59820.1 // AT5G62020.1 // AT1G61470.1 // AT5G09610.1 // AT4G34410.1 // AT2G46770.1 // AT1G59…
GO:0042623	F	ATPase activity, coupled	16	1201	359	37767	0.12	1	// AT5G60740.1 // AT3G22910.1 // AT3G55090.1 // AT1G71370.1 // AT3G08560.1 // AT3G47780.1 // AT1G71280.1 // AT1G27770.1 // AT3G13090.1 // AT2G29940.1 // AT1G13210.1 // AT3G63380.1 // AT3G59140.1 // AT3G13100.1 // AT2G20510.1 // AT3G25610.1
GO:0005524	F	ATP binding	49	1201	1377	37767	0.24	1	// AT3G28570.1 // AT5G39390.1 // AT4G00970.1 // AT4G15236.1 // AT2G18190.1 // AT1G66090.1 // AT5G58120.1 // AT5G18350.1 // AT5G35960.1 // AT5G41750.2 // AT5G41750.1 // AT4G03175.1 // AT4G24170.1 // AT4G11470.1 // AT3G04210.1 // AT4G34440.1 // AT1G61475.1 // AT4G11170.1 // AT4G27300.1 // AT5G40000.1 // AT4G12790.1 // AT2G21300.1 // AT1G61550.1 // AT3G50940.1 // AT5G41550.1 // AT1G66880.1 // AT1G74…
GO:0016301	F	kinase activity	60	1201	1641	37767	0.16	1	// AT5G39390.1 // AT4G26270.1 // AT1G21240.1 // AT2G25440.1 // AT4G00970.1 // AT4G21380.1 // AT4G26390.1 // AT5G02290.1 // AT1G67000.1 // AT5G35580.1 // AT4G23180.1 // AT2G30040.1 // AT5G67080.1 // AT2G29250.1 // AT2G14440.1 // AT3G08720.2 // AT4G23320.1 // AT4G18950.1 // AT3G05360.1 // AT4G03175.1 // AT4G11480.1 // AT5G47850.1 // AT5G39030.1 // AT2G19190.1 // AT4G11470.1 // AT5G35960.1 // AT3G25…
GO:0016835	F	carbon-oxygen lyase activity	8	1201	163	37767	0.16	1	// AT3G59760.1 // AT1G61120.1 // AT1G23730.1 // AT2G28210.1 // AT5G22300.1 // AT1G14420.1 // AT3G54640.1 // AT4G27070.1
GO:0042578	F	phosphoric ester hydrolase activity	14	1201	481	37767	0.67	1	// AT1G47510.1 // AT2G30020.1 // AT5G51460.1 // AT4G18940.1 // AT4G32950.1 // AT1G22210.1 // AT1G35910.1 // AT3G20520.1 // AT1G07160.1 // AT3G02800.1 // AT3G19595.1 // AT3G03540.1 // AT1G73010.1 // AT2G40180.1
GO:0008233	F	peptidase activity	18	1201	646	37767	0.74	1	// AT4G21650.1 // AT2G18720.1 // AT1G24140.1 // AT5G58840.1 // AT1G44130.1 // AT1G32970.1 // AT2G35770.1 // AT4G22050.1 // AT5G48430.1 // AT5G19110.1 // AT1G70170.1 // AT4G10540.1 // AT4G10530.1 // AT2G28220.1 // AT1G61130.1 // AT1G04110.1 // AT4G10520.1 // AT4G36880.1
GO:0042802	F	identical protein binding	6	1201	112	37767	0.16	1	// AT4G21650.1 // AT5G58840.1 // AT1G32970.1 // AT4G10540.1 // AT4G10530.1 // AT4G10520.1
GO:0004518	F	nuclease activity	5	1201	224	37767	0.84	1	// AT5G36905.1 // AT5G22250.1 // AT5G39770.1 // AT3G44260.1 // AT1G61470.1
GO:0016836	F	hydro-lyase activity	5	1201	97	37767	0.21	1	// AT1G23730.1 // AT5G22300.1 // AT3G54640.1 // AT2G28210.1 // AT4G27070.1
GO:0008757	F	S-adenosylmethionine-dependent methyltransferase activity	5	1201	109	37767	0.28	1	// AT3G23530.1 // AT5G37970.1 // AT5G37990.1 // AT3G44870.1 // AT3G44860.1
GO:0030234	F	enzyme regulator activity	13	1201	367	37767	0.39	1	// AT2G31425.1 // AT5G46960.1 // AT2G43510.1 // AT2G47550.1 // AT2G26390.1 // AT1G67810.1 // AT2G38870.1 // AT4G02320.1 // AT3G10720.2 // AT2G45220.1 // AT1G73325.1 // AT3G47380.1 // AT1G70720.1
GO:0016879	F	ligase activity, forming carbon-nitrogen bonds	14	1201	423	37767	0.48	1	// AT5G67340.1 // AT2G35930.1 // AT4G34210.1 // AT5G37490.1 // AT4G05490.1 // AT2G34890.1 // AT1G08050.1 // AT3G52450.1 // AT1G48470.1 // AT2G23170.1 // AT3G21860.1 // AT4G37390.1 // AT1G77000.1 // AT5G09800.1
GO:0016765	F	transferase activity, transferring alkyl or aryl (other than methyl) groups	8	1201	158	37767	0.14	1	// AT2G29470.1 // AT1G69920.1 // AT1G69930.1 // AT1G02920.1 // AT1G17170.1 // AT1G17180.1 // AT2G29460.1 // AT1G02930.1
GO:0019787	F	small conjugating protein ligase activity	10	1201	336	37767	0.63	1	// AT5G67340.1 // AT2G35930.1 // AT4G34210.1 // AT5G37490.1 // AT4G05490.1 // AT1G08050.1 // AT3G52450.1 // AT3G21860.1 // AT5G09800.1 // AT1G77000.1
GO:0004721	F	phosphoprotein phosphatase activity	6	1201	262	37767	0.84	1	// AT2G30020.1 // AT4G32950.1 // AT2G40180.1 // AT3G02800.1 // AT3G19595.1 // AT1G07160.1
GO:0003723	F	RNA binding	8	1201	1379	37767	1	1	// AT1G35750.1 // AT5G53680.1 // AT5G09610.1 // AT2G36660.1 // AT1G21620.1 // AT1G71280.1 // AT5G04210.1 // AT1G18430.1
GO:0005198	F	structural molecule activity	12	1201	659	37767	0.99	1	// AT5G40040.1 // AT1G26240.1 // AT3G28500.1 // AT2G23830.1 // AT3G22800.1 // AT5G43640.1 // AT3G48960.1 // AT2G27535.1 // AT3G09680.1 // AT2G03130.1 // AT3G15980.1 // AT5G51610.1
GO:0012505	C	endomembrane system	193	1201	3416	37767	2.1e-14	5.4e-12	// AT4G13090.1 // AT3G02242.1 // AT1G32970.1 // AT5G19880.1 // AT3G13650.1 // AT5G06720.1 // AT4G24975.1 // AT3G15980.1 // AT3G13433.1 // AT1G26390.1 // AT4G33860.1 // AT3G24510.1 // AT5G38910.1 // AT2G37870.1 // AT4G22050.1 // AT4G00970.1 // AT4G11470.1 // AT1G71250.1 // AT1G09176.1 // AT4G08380.1 // AT1G61440.1 // AT4G10520.1 // AT1G73325.1 // AT2G34030.1 // AT1G51913.1 // AT3G23530.1 // AT1G79…
GO:0030312	C	external encapsulating structure	32	1201	407	37767	7.8e-06	0.00069	// AT1G32960.1 // AT1G75830.1 // AT3G15356.1 // AT4G27580.1 // AT4G20830.2 // AT4G20830.1 // AT2G38870.1 // AT2G18150.1 // AT3G16530.1 // AT1G44130.1 // AT2G43570.1 // AT4G13090.1 // AT1G35140.1 // AT5G57560.1 // AT5G64120.1 // AT4G18990.1 // AT4G02320.1 // AT4G21650.1 // AT1G65870.1 // AT3G49110.1 // AT1G53080.1 // AT3G22060.1 // AT3G10720.2 // AT4G01700.1 // AT5G18470.1 // AT4G38420.1 // AT2G47…
GO:0005618	C	cell wall	32	1201	403	37767	6.5e-06	0.00069	// AT1G32960.1 // AT1G75830.1 // AT3G15356.1 // AT4G27580.1 // AT4G20830.2 // AT4G20830.1 // AT2G38870.1 // AT2G18150.1 // AT3G16530.1 // AT1G44130.1 // AT2G43570.1 // AT4G13090.1 // AT1G35140.1 // AT5G57560.1 // AT5G64120.1 // AT4G18990.1 // AT4G02320.1 // AT4G21650.1 // AT1G65870.1 // AT3G49110.1 // AT1G53080.1 // AT3G22060.1 // AT3G10720.2 // AT4G01700.1 // AT5G18470.1 // AT4G38420.1 // AT2G47…
GO:0048046	C	apoplast	19	1201	182	37767	1.7e-05	0.0011	// AT3G16530.1 // AT5G64120.1 // AT1G09310.1 // AT1G68765.1 // AT5G38910.1 // AT2G43620.1 // AT5G61750.1 // AT4G13090.1 // AT1G18980.1 // AT5G39120.1 // AT5G39110.1 // AT4G18990.1 // AT1G73965.1 // AT3G05950.1 // AT5G09805.1 // AT2G43570.1 // AT4G20830.1 // AT3G15356.1 // AT1G32960.1
GO:0031224	C	intrinsic to membrane	46	1201	806	37767	0.0002	0.011	// AT1G07180.1 // AT5G17970.1 // AT5G64790.1 // AT1G70170.1 // AT5G65980.1 // AT5G58120.1 // AT5G18350.1 // AT4G22640.1 // AT2G22470.1 // AT1G35180.1 // AT4G17500.1 // AT1G57630.1 // AT3G60270.1 // AT2G32140.1 // AT3G20520.1 // AT1G24140.1 // AT5G62210.1 // AT3G04210.1 // AT3G45280.1 // AT1G72940.1 // AT5G45240.1 // AT4G33905.1 // AT5G41750.2 // AT1G79680.1 // AT5G41550.1 // AT5G41750.1 // AT3G55…
GO:0005576	C	extracellular region	22	1201	285	37767	0.00025	0.011	// AT1G32960.1 // AT5G09805.1 // AT3G15356.1 // AT1G18980.1 // AT4G20830.1 // AT4G37720.1 // AT3G16530.1 // AT5G38910.1 // AT2G43570.1 // AT5G61750.1 // AT4G13090.1 // AT5G64120.1 // AT1G73965.1 // AT4G18990.1 // AT5G40990.1 // AT5G39120.1 // AT5G39110.1 // AT4G39830.1 // AT1G09310.1 // AT2G43620.1 // AT1G68765.1 // AT3G05950.1
GO:0044464	C	cell part	531	1201	15217	37767	0.0036	0.12	// AT1G66170.1 // AT4G22520.1 // AT4G04480.1 // AT1G07180.1 // AT2G37430.1 // AT1G68450.1 // AT5G51890.1 // AT5G06720.1 // AT4G24975.1 // AT3G21860.1 // AT2G33670.1 // AT3G08720.2 // AT2G40340.1 // AT4G22050.1 // AT1G74930.1 // AT5G06320.1 // AT1G36640.1 // AT3G23530.1 // AT1G02813.1 // AT1G05650.1 // AT4G23810.1 // AT2G37720.1 // AT2G30020.1 // AT3G50930.1 // AT3G19620.1 // AT2G02490.1 // AT3G01…
GO:0005623	C	cell	531	1201	15217	37767	0.0036	0.12	// AT1G66170.1 // AT4G22520.1 // AT4G04480.1 // AT1G07180.1 // AT2G37430.1 // AT1G68450.1 // AT5G51890.1 // AT5G06720.1 // AT4G24975.1 // AT3G21860.1 // AT2G33670.1 // AT3G08720.2 // AT2G40340.1 // AT4G22050.1 // AT1G74930.1 // AT5G06320.1 // AT1G36640.1 // AT3G23530.1 // AT1G02813.1 // AT1G05650.1 // AT4G23810.1 // AT2G37720.1 // AT2G30020.1 // AT3G50930.1 // AT3G19620.1 // AT2G02490.1 // AT3G01…
GO:0009505	C	plant-type cell wall	17	1201	254	37767	0.0047	0.14	// AT4G21650.1 // AT5G18470.1 // AT4G20830.2 // AT1G44130.1 // AT1G32960.1 // AT2G47550.1 // AT2G43570.1 // AT1G35140.1 // AT4G08950.1 // AT3G16530.1 // AT4G02320.1 // AT1G53080.1 // AT3G10720.2 // AT2G45220.1 // AT3G49110.1 // AT4G20830.1 // AT4G38420.1
GO:0031225	C	anchored to membrane	15	1201	272	37767	0.034	0.89	// AT1G24140.1 // AT2G22470.1 // AT1G07135.1 // AT3G60270.1 // AT3G55790.1 // AT1G70170.1 // AT2G44300.1 // AT1G05450.2 // AT3G20520.1 // AT5G64790.1 // AT5G62210.1 // AT4G22640.1 // AT5G64310.1 // AT3G22600.1 // AT4G31370.1
GO:0022626	C	cytosolic ribosome	6	1201	336	37767	0.95	1	// AT5G40040.1 // AT3G28500.1 // AT5G43640.1 // AT3G48960.1 // AT2G27535.1 // AT3G09680.1
GO:0044428	C	nuclear part	11	1201	543	37767	0.96	1	// AT5G40395.1 // AT4G17500.1 // AT4G00390.1 // AT1G26233.1 // AT1G76600.1 // AT2G46400.1 // AT5G59230.1 // AT3G09680.1 // AT2G33710.1 // AT5G46315.1 // AT5G02570.1
GO:0044429	C	mitochondrial part	10	1201	274	37767	0.38	1	// AT1G07180.1 // AT4G24570.1 // AT3G08560.1 // AT3G17240.2 // AT2G46320.3 // AT1G50400.1 // AT2G20800.1 // AT2G22500.1 // AT3G48850.1 // AT2G20510.1
GO:0044424	C	intracellular part	216	1201	9302	37767	1	1	// AT4G37370.1 // AT1G66170.1 // AT4G04480.1 // AT1G07180.1 // AT5G43650.1 // AT1G68450.1 // AT4G14450.1 // AT2G46320.3 // AT1G63910.1 // AT5G57190.1 // AT3G15980.1 // AT5G64870.1 // AT3G21860.1 // AT5G08790.1 // AT2G44840.1 // AT1G80840.1 // AT2G38340.1 // AT2G30020.1 // AT3G08720.2 // AT5G55980.1 // AT2G40340.1 // AT5G12030.1 // AT2G32140.1 // AT1G74930.1 // AT1G60970.1 // AT4G34440.1 // AT2G29…
GO:0044425	C	membrane part	55	1201	1360	37767	0.048	1	// AT1G07180.1 // AT5G17970.1 // AT5G64790.1 // AT1G70170.1 // AT5G65980.1 // AT1G03050.1 // AT3G15980.1 // AT5G58120.1 // AT5G18350.1 // AT4G22640.1 // AT2G22470.1 // AT1G35180.1 // AT4G17500.1 // AT1G57630.1 // AT1G04110.1 // AT3G60270.1 // AT2G32140.1 // AT3G20520.1 // AT1G24140.1 // AT5G62210.1 // AT1G60970.1 // AT2G20510.1 // AT3G04210.1 // AT3G45280.1 // AT1G72940.1 // AT5G45240.1 // AT4G33…
GO:0044422	C	organelle part	42	1201	2562	37767	1	1	// AT1G07180.1 // AT3G22620.1 // AT2G27535.1 // AT3G17240.2 // AT2G46320.3 // AT5G57190.1 // AT3G15980.1 // AT5G59230.1 // AT5G46315.1 // AT3G48850.1 // AT1G54560.1 // AT5G40395.1 // AT4G17500.1 // AT2G22500.1 // AT4G00390.1 // AT4G24570.1 // AT2G46400.1 // AT5G43640.1 // AT1G26233.1 // AT5G14570.1 // AT3G53650.1 // AT2G03130.1 // AT2G44990.1 // AT4G24170.1 // AT2G33710.1 // AT2G19500.1 // AT4G33…
GO:0033279	C	ribosomal subunit	5	1201	389	37767	0.99	1	// AT3G48960.1 // AT2G27535.1 // AT3G09680.1 // AT2G03130.1 // AT5G43640.1
GO:0019866	C	organelle inner membrane	9	1201	230	37767	0.32	1	// AT1G07180.1 // AT4G24570.1 // AT3G08560.1 // AT2G46320.3 // AT1G27770.1 // AT2G20800.1 // AT2G22500.1 // AT3G48850.1 // AT2G20510.1
GO:0005622	C	intracellular	225	1201	9671	37767	1	1	// AT4G37370.1 // AT1G66170.1 // AT4G04480.1 // AT1G07180.1 // AT2G37430.1 // AT1G68450.1 // AT4G14450.1 // AT2G46320.3 // AT1G63910.1 // AT5G57190.1 // AT3G15980.1 // AT5G64870.1 // AT3G21860.1 // AT5G09210.1 // AT5G08790.1 // AT2G44840.1 // AT1G80840.1 // AT2G38340.1 // AT2G30020.1 // AT3G08720.2 // AT5G55980.1 // AT4G18940.1 // AT2G40340.1 // AT5G12030.1 // AT2G32140.1 // AT1G74930.1 // AT1G60…
GO:0005737	C	cytoplasm	147	1201	6822	37767	1	1	// AT4G37370.1 // AT1G07180.1 // AT4G04480.1 // AT3G12580.1 // AT1G68450.1 // AT4G14450.1 // AT2G46320.3 // AT5G57190.1 // AT3G15980.1 // AT5G64870.1 // AT2G38340.1 // AT2G30020.1 // AT5G55980.1 // AT5G12030.1 // AT2G32140.1 // AT4G34440.1 // AT5G52640.1 // AT5G25250.1 // AT1G18710.1 // AT1G16030.1 // AT2G37090.1 // AT2G37720.1 // AT1G69920.1 // AT3G50930.1 // AT5G54550.1 // AT1G02920.1 // AT3G28…
GO:0070013	C	intracellular organelle lumen	11	1201	539	37767	0.95	1	// AT4G00390.1 // AT2G19500.1 // AT1G76600.1 // AT2G46400.1 // AT3G17240.2 // AT1G26233.1 // AT5G59230.1 // AT3G09680.1 // AT3G08970.1 // AT2G33710.1 // AT5G02570.1
GO:0016021	C	integral to membrane	11	1201	395	37767	0.71	1	// AT1G35180.1 // AT4G17500.1 // AT4G33905.1 // AT5G51060.1 // AT1G79680.1 // AT2G03250.1 // AT1G14040.1 // AT5G65980.1 // AT4G25010.1 // AT1G26730.1 // AT3G45280.1
GO:0043234	C	protein complex	23	1201	1443	37767	1	1	// AT4G26270.1 // AT3G21860.1 // AT1G03050.1 // AT3G15980.1 // AT4G02650.1 // AT5G59230.1 // AT1G54560.1 // AT4G17500.1 // AT5G52340.1 // AT4G24170.1 // AT1G60970.1 // AT5G09800.1 // AT5G67340.1 // AT1G02980.1 // AT3G09520.1 // AT3G08560.1 // AT1G07160.1 // AT5G52350.1 // AT2G20510.1 // AT5G28646.1 // AT2G30020.1 // AT5G37490.1 // AT2G44070.1
GO:0043231	C	intracellular membrane-bounded organelle	171	1201	7615	37767	1	1	// AT4G37370.1 // AT1G66170.1 // AT4G04480.1 // AT1G07180.1 // AT5G43650.1 // AT1G68450.1 // AT4G14450.1 // AT2G46320.3 // AT1G63910.1 // AT5G57190.1 // AT3G15980.1 // AT5G64870.1 // AT2G44840.1 // AT1G80840.1 // AT2G38340.1 // AT3G08720.2 // AT4G24570.1 // AT2G40340.1 // AT5G61890.1 // AT1G74930.1 // AT1G60970.1 // AT4G34440.1 // AT3G27220.1 // AT3G23240.1 // AT1G61470.1 // AT5G25250.1 // AT2G37…
GO:0043232	C	intracellular non-membrane-bounded organelle	18	1201	1040	37767	1	1	// AT5G40040.1 // AT4G00390.1 // AT1G26233.1 // AT5G43640.1 // AT3G28500.1 // AT1G76600.1 // AT2G46400.1 // AT3G09680.1 // AT3G48960.1 // AT2G27535.1 // AT3G53650.1 // AT2G03130.1 // AT1G54560.1 // AT4G24170.1 // AT2G33710.1 // AT5G51610.1 // AT5G28646.1 // AT5G02570.1
GO:0005829	C	cytosol	21	1201	912	37767	0.95	1	// AT3G12580.1 // AT2G35930.1 // AT2G20825.1 // AT1G21110.1 // AT4G21840.1 // AT1G23730.1 // AT1G33030.1 // AT5G12030.1 // AT4G26270.1 // AT5G43640.1 // AT2G02010.1 // AT3G48960.1 // AT2G27535.1 // AT3G09680.1 // AT1G16030.1 // AT5G52640.1 // AT3G52450.1 // AT3G03540.1 // AT1G21120.1 // AT1G15415.1 // AT1G77520.1
GO:0000151	C	ubiquitin ligase complex	5	1201	259	37767	0.91	1	// AT3G21860.1 // AT5G37490.1 // AT5G09800.1 // AT1G02980.1 // AT5G67340.1
GO:0044435	C	plastid part	5	1201	867	37767	1	1	// AT1G27770.1 // AT3G48870.1 // AT2G31690.1 // AT2G44990.1 // AT3G22620.1
GO:0044434	C	chloroplast part	5	1201	746	37767	1	1	// AT1G27770.1 // AT3G48870.1 // AT2G31690.1 // AT2G44990.1 // AT3G22620.1
GO:0009507	C	chloroplast	51	1201	2740	37767	1	1	// AT1G69523.1 // AT4G04480.1 // AT5G17990.1 // AT4G25100.2 // AT3G56710.1 // AT1G68450.1 // AT4G14450.1 // AT2G22880.1 // AT3G48850.1 // AT5G07760.1 // AT2G47520.1 // AT2G38340.1 // AT2G31690.1 // AT5G55980.1 // AT3G22620.1 // AT1G67810.1 // AT2G32140.1 // AT2G44990.1 // AT4G34440.1 // AT1G44830.1 // AT5G03390.1 // AT4G39940.1 // AT1G21910.1 // AT5G09570.1 // AT4G37710.1 // AT4G17210.1 // AT1G07…
GO:0031090	C	organelle membrane	16	1201	842	37767	0.99	1	// AT1G07180.1 // AT5G57190.1 // AT4G24570.1 // AT4G33905.1 // AT3G08560.1 // AT5G14570.1 // AT2G46320.3 // AT1G27770.1 // AT1G62580.1 // AT1G60970.1 // AT3G15980.1 // AT2G20800.1 // AT2G22500.1 // AT3G48850.1 // AT1G50400.1 // AT2G20510.1
GO:0005783	C	endoplasmic reticulum	11	1201	466	37767	0.87	1	// AT1G01020.1 // AT3G28580.1 // AT2G19500.1 // AT1G62580.1 // AT1G27770.1 // AT2G34390.1 // AT3G08970.1 // AT2G24180.1 // AT4G37370.1 // AT1G72280.1 // AT3G26830.1
GO:0031974	C	membrane-enclosed lumen	11	1201	546	37767	0.96	1	// AT4G00390.1 // AT2G19500.1 // AT1G76600.1 // AT2G46400.1 // AT3G17240.2 // AT1G26233.1 // AT5G59230.1 // AT3G09680.1 // AT3G08970.1 // AT2G33710.1 // AT5G02570.1
GO:0031975	C	envelope	12	1201	595	37767	0.96	1	// AT4G17500.1 // AT1G50400.1 // AT4G24570.1 // AT1G07180.1 // AT3G08560.1 // AT3G22620.1 // AT2G46320.3 // AT1G27770.1 // AT2G20800.1 // AT2G22500.1 // AT3G48850.1 // AT2G20510.1
GO:0005773	C	vacuole	8	1201	383	37767	0.92	1	// AT2G41470.1 // AT5G25250.1 // AT4G08770.1 // AT3G22060.1 // AT4G20830.1 // AT5G14570.1 // AT5G57190.1 // AT5G64870.1
GO:0043229	C	intracellular organelle	180	1201	8149	37767	1	1	// AT4G37370.1 // AT1G66170.1 // AT4G04480.1 // AT1G07180.1 // AT5G43650.1 // AT1G68450.1 // AT4G14450.1 // AT2G46320.3 // AT1G63910.1 // AT5G57190.1 // AT3G15980.1 // AT5G64870.1 // AT5G08790.1 // AT2G44840.1 // AT1G80840.1 // AT2G38340.1 // AT3G08720.2 // AT4G24570.1 // AT2G40340.1 // AT5G61890.1 // AT2G32140.1 // AT1G74930.1 // AT1G60970.1 // AT4G34440.1 // AT3G27220.1 // AT3G23240.1 // AT1G61…
GO:0043228	C	non-membrane-bounded organelle	18	1201	1040	37767	1	1	// AT5G40040.1 // AT4G00390.1 // AT1G26233.1 // AT5G43640.1 // AT3G28500.1 // AT1G76600.1 // AT2G46400.1 // AT3G09680.1 // AT3G48960.1 // AT2G27535.1 // AT3G53650.1 // AT2G03130.1 // AT1G54560.1 // AT4G24170.1 // AT2G33710.1 // AT5G51610.1 // AT5G28646.1 // AT5G02570.1
GO:0043227	C	membrane-bounded organelle	171	1201	7622	37767	1	1	// AT4G37370.1 // AT1G66170.1 // AT4G04480.1 // AT1G07180.1 // AT5G43650.1 // AT1G68450.1 // AT4G14450.1 // AT2G46320.3 // AT1G63910.1 // AT5G57190.1 // AT3G15980.1 // AT5G64870.1 // AT2G44840.1 // AT1G80840.1 // AT2G38340.1 // AT3G08720.2 // AT4G24570.1 // AT2G40340.1 // AT5G61890.1 // AT1G74930.1 // AT1G60970.1 // AT4G34440.1 // AT3G27220.1 // AT3G23240.1 // AT1G61470.1 // AT5G25250.1 // AT2G37…
GO:0043226	C	organelle	180	1201	8155	37767	1	1	// AT4G37370.1 // AT1G66170.1 // AT4G04480.1 // AT1G07180.1 // AT5G43650.1 // AT1G68450.1 // AT4G14450.1 // AT2G46320.3 // AT1G63910.1 // AT5G57190.1 // AT3G15980.1 // AT5G64870.1 // AT5G08790.1 // AT2G44840.1 // AT1G80840.1 // AT2G38340.1 // AT3G08720.2 // AT4G24570.1 // AT2G40340.1 // AT5G61890.1 // AT2G32140.1 // AT1G74930.1 // AT1G60970.1 // AT4G34440.1 // AT3G27220.1 // AT3G23240.1 // AT1G61…
GO:0031981	C	nuclear lumen	8	1201	374	37767	0.9	1	// AT4G00390.1 // AT1G26233.1 // AT1G76600.1 // AT2G46400.1 // AT5G59230.1 // AT3G09680.1 // AT2G33710.1 // AT5G02570.1
GO:0044446	C	intracellular organelle part	42	1201	2561	37767	1	1	// AT1G07180.1 // AT3G22620.1 // AT2G27535.1 // AT3G17240.2 // AT2G46320.3 // AT5G57190.1 // AT3G15980.1 // AT5G59230.1 // AT5G46315.1 // AT3G48850.1 // AT1G54560.1 // AT5G40395.1 // AT4G17500.1 // AT2G22500.1 // AT4G00390.1 // AT4G24570.1 // AT2G46400.1 // AT5G43640.1 // AT1G26233.1 // AT5G14570.1 // AT3G53650.1 // AT2G03130.1 // AT2G44990.1 // AT4G24170.1 // AT2G33710.1 // AT2G19500.1 // AT4G33…
GO:0044444	C	cytoplasmic part	135	1201	6289	37767	1	1	// AT4G37370.1 // AT1G07180.1 // AT4G04480.1 // AT3G12580.1 // AT1G68450.1 // AT4G14450.1 // AT2G46320.3 // AT5G57190.1 // AT3G15980.1 // AT5G64870.1 // AT2G38340.1 // AT4G24570.1 // AT5G12030.1 // AT2G32140.1 // AT4G34440.1 // AT5G52640.1 // AT5G25250.1 // AT2G30020.1 // AT2G37090.1 // AT2G37720.1 // AT1G16030.1 // AT3G50930.1 // AT5G54550.1 // AT3G28580.1 // AT4G14680.1 // AT2G24180.1 // AT5G41…
GO:0044445	C	cytosolic part	5	1201	360	37767	0.99	1	// AT3G48960.1 // AT2G27535.1 // AT3G09680.1 // AT4G26270.1 // AT5G43640.1
GO:0016020	C	membrane	138	1201	4068	37767	0.23	1	// AT1G07180.1 // AT1G21240.1 // AT2G24693.1 // AT2G46320.3 // AT5G25250.1 // AT5G57190.1 // AT3G15980.1 // AT5G64870.1 // AT5G18350.1 // AT4G22640.1 // AT2G33670.1 // AT5G64310.1 // AT3G55090.1 // AT3G20520.1 // AT5G06320.1 // AT3G28960.1 // AT1G79680.1 // AT1G66880.1 // AT5G57500.1 // AT2G03250.1 // AT5G46240.1 // AT1G24140.1 // AT5G13670.1 // AT1G61890.1 // AT4G35180.1 // AT2G15760.1 // AT5G01…
GO:0005730	C	nucleolus	7	1201	209	37767	0.5	1	// AT4G00390.1 // AT1G26233.1 // AT1G76600.1 // AT2G46400.1 // AT3G09680.1 // AT2G33710.1 // AT5G02570.1
GO:0005634	C	nucleus	72	1201	2621	37767	0.91	1	// AT1G66170.1 // AT5G26930.1 // AT5G21960.1 // AT5G56110.1 // AT5G43650.1 // AT2G20825.1 // AT2G02010.1 // AT1G63910.1 // AT5G51190.1 // AT4G17490.1 // AT1G80840.1 // AT1G61470.1 // AT3G23230.1 // AT4G23810.1 // AT1G15415.1 // AT5G46315.1 // AT2G44840.1 // AT3G16530.1 // AT4G17500.1 // AT2G38340.1 // AT5G63900.1 // AT2G38470.1 // AT3G08720.2 // AT4G18950.1 // AT2G40340.1 // AT5G61890.1 // AT2G46…
GO:0005739	C	mitochondrion	30	1201	1276	37767	0.96	1	// AT3G59760.1 // AT1G07180.1 // AT4G25100.2 // AT4G27580.1 // AT3G17240.2 // AT4G20830.1 // AT3G11350.1 // AT1G02930.1 // AT3G48850.1 // AT4G05030.1 // AT4G39030.1 // AT1G74360.1 // AT1G68350.1 // AT2G21640.1 // AT4G11170.1 // AT3G10930.1 // AT3G08560.1 // AT2G20800.1 // AT3G22370.1 // AT2G41380.1 // AT2G22500.1 // AT2G20510.1 // AT4G24570.1 // AT3G50930.1 // AT5G54550.1 // AT1G50400.1 // AT2G46…
GO:0005743	C	mitochondrial inner membrane	8	1201	172	37767	0.19	1	// AT1G07180.1 // AT4G24570.1 // AT3G08560.1 // AT2G46320.3 // AT2G20800.1 // AT2G22500.1 // AT3G48850.1 // AT2G20510.1
GO:0005740	C	mitochondrial envelope	9	1201	223	37767	0.29	1	// AT1G07180.1 // AT4G24570.1 // AT3G08560.1 // AT2G46320.3 // AT1G50400.1 // AT2G20800.1 // AT2G22500.1 // AT3G48850.1 // AT2G20510.1
GO:0009536	C	plastid	57	1201	2965	37767	1	1	// AT1G69523.1 // AT1G61120.1 // AT4G04480.1 // AT5G17990.1 // AT4G25100.2 // AT3G56710.1 // AT1G68450.1 // AT4G14450.1 // AT2G22880.1 // AT3G48850.1 // AT5G07760.1 // AT1G35210.1 // AT2G38340.1 // AT2G31690.1 // AT5G55980.1 // AT4G39030.1 // AT3G22620.1 // AT1G67810.1 // AT2G32140.1 // AT2G44990.1 // AT4G34440.1 // AT1G44830.1 // AT5G03390.1 // AT4G39940.1 // AT1G21910.1 // AT5G09570.1 // AT4G37…
GO:0031966	C	mitochondrial membrane	9	1201	210	37767	0.24	1	// AT1G07180.1 // AT4G24570.1 // AT3G08560.1 // AT2G46320.3 // AT1G50400.1 // AT2G20800.1 // AT2G22500.1 // AT3G48850.1 // AT2G20510.1
GO:0030529	C	ribonucleoprotein complex	13	1201	703	37767	0.99	1	// AT5G40395.1 // AT5G40040.1 // AT1G26233.1 // AT3G28500.1 // AT3G01316.1 // AT5G43640.1 // AT3G48960.1 // AT2G27535.1 // AT3G09680.1 // AT2G03130.1 // AT5G58595.1 // AT5G46315.1 // AT5G51610.1
GO:0032991	C	macromolecular complex	37	1201	2180	37767	1	1	// AT4G26270.1 // AT2G27535.1 // AT5G59230.1 // AT1G03050.1 // AT3G15980.1 // AT4G02650.1 // AT3G21860.1 // AT5G46315.1 // AT1G54560.1 // AT5G40395.1 // AT5G40040.1 // AT3G28500.1 // AT3G09520.1 // AT5G52340.1 // AT1G26233.1 // AT3G53650.1 // AT2G03130.1 // AT5G58595.1 // AT5G09800.1 // AT5G67340.1 // AT1G02980.1 // AT4G17500.1 // AT3G08560.1 // AT1G07160.1 // AT3G48960.1 // AT5G52350.1 // AT5G51…
GO:0031967	C	organelle envelope	12	1201	595	37767	0.96	1	// AT4G17500.1 // AT1G50400.1 // AT4G24570.1 // AT1G07180.1 // AT3G08560.1 // AT3G22620.1 // AT2G46320.3 // AT1G27770.1 // AT2G20800.1 // AT2G22500.1 // AT3G48850.1 // AT2G20510.1
GO:0043233	C	organelle lumen	11	1201	539	37767	0.95	1	// AT4G00390.1 // AT2G19500.1 // AT1G76600.1 // AT2G46400.1 // AT3G17240.2 // AT1G26233.1 // AT5G59230.1 // AT3G09680.1 // AT3G08970.1 // AT2G33710.1 // AT5G02570.1
GO:0005840	C	ribosome	8	1201	524	37767	0.99	1	// AT5G40040.1 // AT3G28500.1 // AT5G43640.1 // AT3G48960.1 // AT2G27535.1 // AT3G09680.1 // AT2G03130.1 // AT5G51610.1
GO:0005886	C	plasma membrane	40	1201	1456	37767	0.84	1	// AT5G43330.1 // AT1G21240.1 // AT2G01340.1 // AT4G20830.2 // AT5G25250.1 // AT4G20830.1 // AT5G25260.1 // AT2G34390.1 // AT5G64870.1 // AT3G25610.1 // AT3G28500.1 // AT4G12735.1 // AT3G25780.1 // AT5G06320.1 // AT5G01550.1 // AT2G33670.1 // AT1G71140.1 // AT1G14870.1 // AT3G03270.1 // AT3G28960.1 // AT2G21300.1 // AT1G66880.1 // AT4G17260.1 // AT5G51060.1 // AT1G08050.1 // AT4G17615.1 // AT5G46…

## Sheet: 5 x c upregulated
GO_acc	term_type	Term	queryitem	querytotal	bgitem	bgtotal	pvalue	FDR	entries
GO:0050896	P	response to stimulus	260	1201	4057	37767	6.7e-27	1.2e-23	// AT3G06490.1 // AT2G43510.1 // AT5G24380.1 // AT2G37430.1 // AT5G47230.1 // AT3G28210.1 // AT3G13650.1 // AT1G14550.1 // AT3G23220.1 // AT5G06720.1 // AT1G61120.1 // AT2G23170.1 // AT5G12020.1 // AT5G18350.1 // AT2G18150.1 // AT5G08790.1 // AT1G72940.1 // AT2G33670.1 // AT1G80840.1 // AT4G10265.1 // AT3G08720.2 // AT1G74100.1 // AT3G48450.1 // AT2G40340.1 // AT4G26120.1 // AT3G46090.1 // AT1G74…
GO:0010200	P	response to chitin	40	1201	151	37767	5.7e-22	3.3e-19	// AT5G59550.1 // AT2G37430.1 // AT3G28210.1 // AT5G51190.1 // AT1G20823.1 // AT4G17490.1 // AT4G28110.1 // AT3G23230.1 // AT3G50060.1 // AT2G44840.1 // AT1G62300.1 // AT3G16530.1 // AT4G17500.1 // AT2G35930.1 // AT5G64660.1 // AT2G38470.1 // AT5G56960.1 // AT4G26120.1 // AT2G46400.1 // AT3G46090.1 // AT3G46080.1 // AT2G33710.1 // AT5G09800.1 // AT5G59820.1 // AT5G62020.1 // AT3G55980.1 // AT1G27…
GO:0006950	P	response to stress	168	1201	2320	37767	5.3e-22	3.3e-19	// AT3G06490.1 // AT2G43510.1 // AT5G47230.1 // AT3G13650.1 // AT5G06720.1 // AT1G61120.1 // AT5G18350.1 // AT2G18150.1 // AT1G72940.1 // AT2G33670.1 // AT1G80840.1 // AT4G10265.1 // AT3G08720.2 // AT1G74100.1 // AT2G40340.1 // AT5G12030.1 // AT1G74930.1 // AT5G06320.1 // AT5G64905.1 // AT5G52640.1 // AT3G23240.1 // AT5G59820.1 // AT4G20830.2 // AT5G19880.1 // AT1G18710.1 // AT4G10270.1 // AT5G59…
GO:0006952	P	defense response	83	1201	766	37767	2.5e-20	1.1e-17	// AT2G43510.1 // AT1G75830.1 // AT3G26460.1 // AT3G28740.1 // AT1G14960.1 // AT2G26560.1 // AT1G19250.1 // AT1G47890.1 // AT3G13650.1 // AT1G14930.1 // AT2G38870.1 // AT5G47220.1 // AT1G80840.1 // AT5G58120.1 // AT5G18350.1 // AT5G22570.1 // AT1G23130.1 // AT1G72940.1 // AT2G33670.1 // AT4G11190.1 // AT5G41750.2 // AT1G57630.1 // AT2G38470.1 // AT5G41740.2 // AT4G39950.1 // AT1G74100.1 // AT2G26…
GO:0042221	P	response to chemical stimulus	149	1201	2085	37767	4.8e-19	1.7e-16	// AT3G06490.1 // AT5G24380.1 // AT2G37430.1 // AT5G47230.1 // AT3G28210.1 // AT1G14550.1 // AT3G23220.1 // AT1G20823.1 // AT1G61120.1 // AT2G23170.1 // AT3G50060.1 // AT2G18150.1 // AT1G80840.1 // AT5G19700.1 // AT1G74100.1 // AT3G48450.1 // AT5G12030.1 // AT1G67100.1 // AT5G37980.1 // AT3G23240.1 // AT5G59820.1 // AT5G62020.1 // AT4G34410.1 // AT5G59550.1 // AT5G19880.1 // AT1G18710.1 // AT5G59…
GO:0009743	P	response to carbohydrate stimulus	42	1201	240	37767	3.3e-17	9.4e-15	// AT5G59550.1 // AT2G37430.1 // AT3G28210.1 // AT5G51190.1 // AT1G20823.1 // AT4G17490.1 // AT4G28110.1 // AT1G80840.1 // AT3G23230.1 // AT3G50060.1 // AT2G44840.1 // AT1G62300.1 // AT3G16530.1 // AT4G17500.1 // AT2G35930.1 // AT5G64660.1 // AT2G38470.1 // AT5G56960.1 // AT4G26120.1 // AT2G46400.1 // AT3G46090.1 // AT3G46080.1 // AT2G33710.1 // AT5G09800.1 // AT5G59820.1 // AT5G62020.1 // AT3G55…
GO:0010033	P	response to organic substance	98	1201	1342	37767	2.6e-13	6.5e-11	// AT3G06490.1 // AT2G37430.1 // AT4G17615.2 // AT3G28210.1 // AT1G20823.1 // AT2G23170.1 // AT3G50060.1 // AT1G80840.1 // AT1G74100.1 // AT4G26120.1 // AT1G67100.1 // AT3G23240.1 // AT5G59820.1 // AT5G62020.1 // AT5G59550.1 // AT5G19880.1 // AT4G34410.1 // AT4G23810.1 // AT1G68320.1 // AT1G72260.1 // AT1G71520.1 // AT4G08950.1 // AT3G28580.1 // AT2G47190.1 // AT1G07640.3 // AT5G59320.1 // AT5G01…
GO:0009607	P	response to biotic stimulus	60	1201	638	37767	1.3e-12	2.9e-10	// AT3G12580.1 // AT3G06490.1 // AT3G26460.1 // AT3G28740.1 // AT2G43510.1 // AT2G26560.1 // AT1G19250.1 // AT2G38870.1 // AT1G37130.1 // AT3G53160.1 // AT1G80840.1 // AT5G22570.1 // AT5G47220.1 // AT5G57220.1 // AT1G23130.1 // AT1G02450.1 // AT5G08790.1 // AT2G38470.1 // AT4G39950.1 // AT1G74100.1 // AT4G39030.1 // AT2G30770.1 // AT3G25780.1 // AT1G74930.1 // AT5G64120.1 // AT2G19190.1 // AT5G64…
GO:0009408	P	response to heat	28	1201	161	37767	6.8e-12	1.3e-09	// AT3G12580.1 // AT1G54050.1 // AT1G53540.1 // AT2G38470.1 // AT3G08720.2 // AT2G40340.1 // AT5G12030.1 // AT5G51440.1 // AT5G52640.1 // AT5G12020.1 // AT5G59820.1 // AT2G46240.1 // AT3G46230.1 // AT2G29500.1 // AT4G25200.1 // AT5G03720.1 // AT1G74310.1 // AT5G59720.1 // AT3G08970.1 // AT1G59860.1 // AT1G07400.1 // AT4G21320.1 // AT5G47910.1 // AT1G16030.1 // AT4G27670.1 // AT4G10250.1 // AT5G57…
GO:0051707	P	response to other organism	53	1201	599	37767	2.1e-10	3.7e-08	// AT3G12580.1 // AT3G06490.1 // AT3G28740.1 // AT2G43510.1 // AT2G26560.1 // AT1G19250.1 // AT2G38870.1 // AT1G37130.1 // AT3G53160.1 // AT1G80840.1 // AT5G22570.1 // AT5G47220.1 // AT5G57220.1 // AT1G02450.1 // AT5G08790.1 // AT2G38470.1 // AT4G39950.1 // AT1G74100.1 // AT4G39030.1 // AT2G30770.1 // AT3G25780.1 // AT5G64120.1 // AT2G19190.1 // AT5G52640.1 // AT5G06320.1 // AT5G40990.1 // AT5G64…
GO:0051704	P	multi-organism process	60	1201	776	37767	1.8e-09	2.8e-07	// AT3G59760.1 // AT3G12580.1 // AT3G06490.1 // AT3G28740.1 // AT2G43510.1 // AT2G26560.1 // AT1G19250.1 // AT2G38870.1 // AT1G37130.1 // AT3G53160.1 // AT1G80840.1 // AT5G22570.1 // AT5G47220.1 // AT5G57220.1 // AT1G02450.1 // AT5G08790.1 // AT2G38470.1 // AT4G39950.1 // AT1G74100.1 // AT4G39030.1 // AT2G30770.1 // AT3G25780.1 // AT5G64120.1 // AT2G19190.1 // AT5G64890.1 // AT1G20640.1 // AT5G06…
GO:0002376	P	immune system process	36	1201	368	37767	1.6e-08	2.2e-06	// AT5G17970.1 // AT2G26560.1 // AT1G19250.1 // AT1G66090.1 // AT5G47220.1 // AT5G58120.1 // AT5G18350.1 // AT3G52430.1 // AT1G02450.1 // AT5G41750.2 // AT1G57630.1 // AT1G74100.1 // AT3G05360.1 // AT2G32140.1 // AT5G64890.1 // AT3G04210.1 // AT5G40990.1 // AT4G19925.1 // AT1G72940.1 // AT5G45240.1 // AT5G06320.1 // AT1G80840.1 // AT5G36970.1 // AT5G41550.1 // AT5G41750.1 // AT3G52450.1 // AT5G64…
GO:0006955	P	immune response	36	1201	367	37767	1.5e-08	2.2e-06	// AT5G17970.1 // AT2G26560.1 // AT1G19250.1 // AT1G66090.1 // AT5G47220.1 // AT5G58120.1 // AT5G18350.1 // AT3G52430.1 // AT1G02450.1 // AT5G41750.2 // AT1G57630.1 // AT1G74100.1 // AT3G05360.1 // AT2G32140.1 // AT5G64890.1 // AT3G04210.1 // AT5G40990.1 // AT4G19925.1 // AT1G72940.1 // AT5G45240.1 // AT5G06320.1 // AT1G80840.1 // AT5G36970.1 // AT5G41550.1 // AT5G41750.1 // AT3G52450.1 // AT5G64…
GO:0006979	P	response to oxidative stress	33	1201	332	37767	4.6e-08	5.6e-06	// AT3G12580.1 // AT1G61120.1 // AT4G25100.2 // AT4G08770.1 // AT4G20830.2 // AT4G20830.1 // AT1G78410.1 // AT5G06720.1 // AT2G18150.1 // AT1G02930.1 // AT1G07400.1 // AT5G12030.1 // AT1G14540.1 // AT5G37980.1 // AT2G21640.1 // AT1G14550.1 // AT1G75280.1 // AT1G14870.1 // AT2G46240.1 // AT1G54050.1 // AT5G37940.1 // AT1G27730.1 // AT2G29500.1 // AT5G19880.1 // AT1G74310.1 // AT5G59720.1 // AT5G51…
GO:0045087	P	innate immune response	33	1201	347	37767	1.2e-07	1.4e-05	// AT5G17970.1 // AT2G26560.1 // AT1G19250.1 // AT1G66090.1 // AT5G47220.1 // AT5G58120.1 // AT5G18350.1 // AT1G02450.1 // AT5G41750.2 // AT1G57630.1 // AT1G74100.1 // AT3G05360.1 // AT2G32140.1 // AT5G64890.1 // AT3G04210.1 // AT5G40990.1 // AT4G19925.1 // AT1G72940.1 // AT5G45240.1 // AT3G52430.1 // AT5G36970.1 // AT5G41550.1 // AT5G41750.1 // AT3G52450.1 // AT5G64900.1 // AT3G04220.1 // AT4G23…
GO:0010876	P	lipid localization	9	1201	24	37767	4.8e-07	5.2e-05	// AT4G22520.1 // AT3G22620.1 // AT4G12490.1 // AT2G37870.1 // AT4G39670.1 // AT2G44300.1 // AT5G59310.1 // AT3G22600.1 // AT3G25610.1
GO:0019748	P	secondary metabolic process	39	1201	489	37767	6e-07	6.1e-05	// AT1G61120.1 // AT1G17170.1 // AT3G13650.1 // AT5G42600.1 // AT1G69930.1 // AT2G34555.1 // AT5G57220.1 // AT1G02930.1 // AT4G11190.1 // AT2G38470.1 // AT4G39950.1 // AT1G74100.1 // AT1G80820.1 // AT2G44990.1 // AT1G61720.1 // AT2G29460.1 // AT5G07200.1 // AT1G77520.1 // AT4G39940.1 // AT3G26830.1 // AT4G11210.1 // AT1G18570.1 // AT1G65870.1 // AT5G14700.1 // AT2G30770.1 // AT1G33030.1 // AT2G29…
GO:0009611	P	response to wounding	22	1201	197	37767	1.4e-06	0.00013	// AT1G61120.1 // AT2G38870.1 // AT5G13220.2 // AT4G11280.1 // AT5G08790.1 // AT4G10265.1 // AT1G74100.1 // AT1G74930.1 // AT2G24850.1 // AT5G59820.1 // AT1G27730.1 // AT1G80840.1 // AT1G32920.1 // AT4G10270.1 // AT5G64900.1 // AT1G72520.1 // AT2G30020.1 // AT1G72920.1 // AT1G76690.1 // AT1G07640.3 // AT1G17420.1 // AT3G44260.1
GO:0042398	P	cellular amino acid derivative biosynthetic process	24	1201	233	37767	1.7e-06	0.00015	// AT5G14700.1 // AT3G13650.1 // AT4G26200.1 // AT4G11280.1 // AT4G11190.1 // AT2G19590.1 // AT4G08040.1 // AT1G01480.1 // AT3G49700.1 // AT1G61720.1 // AT4G37770.1 // AT4G11210.1 // AT1G65870.1 // AT1G80820.1 // AT1G33030.1 // AT2G46770.1 // AT5G17990.1 // AT1G32770.1 // AT3G54640.1 // AT4G27070.1 // AT4G34135.1 // AT1G77520.1 // AT3G13610.1 // AT2G23910.1
GO:0009620	P	response to fungus	19	1201	158	37767	2.6e-06	0.00023	// AT5G08790.1 // AT3G06490.1 // AT2G30020.1 // AT2G38470.1 // AT2G30770.1 // AT4G12490.1 // AT1G19250.1 // AT2G43510.1 // AT3G25780.1 // AT2G38870.1 // AT1G37130.1 // AT1G80840.1 // AT3G49110.1 // AT5G40990.1 // AT5G57220.1 // AT5G39580.1 // AT5G64120.1 // AT2G46240.1 // AT1G17420.1
GO:0042742	P	defense response to bacterium	20	1201	177	37767	3.5e-06	0.00028	// AT1G18570.1 // AT1G80840.1 // AT2G38470.1 // AT3G49110.1 // AT4G39950.1 // AT2G30770.1 // AT4G23190.1 // AT1G19250.1 // AT5G40990.1 // AT1G02450.1 // AT5G14565.1 // AT5G47220.1 // AT2G19190.1 // AT5G52640.1 // AT5G06320.1 // AT5G57220.1 // AT4G23810.1 // AT5G22570.1 // AT3G54640.1 // AT3G52430.1
GO:0009617	P	response to bacterium	24	1201	247	37767	4.3e-06	0.00034	// AT3G12580.1 // AT1G19250.1 // AT5G22570.1 // AT5G47220.1 // AT5G57220.1 // AT1G02450.1 // AT1G80840.1 // AT2G38470.1 // AT4G39950.1 // AT2G19190.1 // AT5G52640.1 // AT5G06320.1 // AT5G40990.1 // AT2G30750.1 // AT3G26830.1 // AT1G18570.1 // AT3G52430.1 // AT2G30770.1 // AT5G14565.1 // AT4G23810.1 // AT3G54640.1 // AT4G23190.1 // AT3G28930.1 // AT3G49110.1
GO:0009266	P	response to temperature stimulus	36	1201	485	37767	7.2e-06	0.00054	// AT3G12580.1 // AT1G54050.1 // AT5G47230.1 // AT1G53540.1 // AT2G38470.1 // AT3G08720.2 // AT2G40340.1 // AT5G12030.1 // AT5G51440.1 // AT5G52640.1 // AT5G12020.1 // AT5G59820.1 // AT2G46240.1 // AT2G46590.2 // AT3G46230.1 // AT1G27730.1 // AT1G80820.1 // AT2G29500.1 // AT4G25200.1 // AT5G03720.1 // AT1G74310.1 // AT5G59720.1 // AT3G08970.1 // AT4G17615.1 // AT3G22370.1 // AT4G17615.2 // AT1G07…
GO:0006355	P	regulation of transcription, DNA-dependent	59	1201	987	37767	7.7e-06	0.00055	// AT1G66170.1 // AT3G06490.1 // AT1G80590.1 // AT5G26930.1 // AT5G21960.1 // AT5G56110.1 // AT1G28370.1 // AT5G18560.1 // AT5G51190.1 // AT4G17785.1 // AT4G17490.1 // AT4G28110.1 // AT3G23230.1 // AT4G23810.1 // AT5G22570.1 // AT2G44840.1 // AT1G62300.1 // AT4G13480.1 // AT4G17500.1 // AT2G38340.1 // AT5G63900.1 // AT2G38470.1 // AT2G40340.1 // AT5G61890.1 // AT2G46400.1 // AT1G74930.1 // AT5G64…
GO:0051252	P	regulation of RNA metabolic process	59	1201	996	37767	9.9e-06	0.00068	// AT1G66170.1 // AT3G06490.1 // AT1G80590.1 // AT5G26930.1 // AT5G21960.1 // AT5G56110.1 // AT1G28370.1 // AT5G18560.1 // AT5G51190.1 // AT4G17785.1 // AT4G17490.1 // AT4G28110.1 // AT3G23230.1 // AT4G23810.1 // AT5G22570.1 // AT2G44840.1 // AT1G62300.1 // AT4G13480.1 // AT4G17500.1 // AT2G38340.1 // AT5G63900.1 // AT2G38470.1 // AT2G40340.1 // AT5G61890.1 // AT2G46400.1 // AT1G74930.1 // AT5G64…
GO:0006351	P	transcription, DNA-dependent	60	1201	1039	37767	1.7e-05	0.0011	// AT1G66170.1 // AT3G06490.1 // AT1G80590.1 // AT5G26930.1 // AT5G21960.1 // AT5G56110.1 // AT1G28370.1 // AT5G18560.1 // AT5G51190.1 // AT4G17785.1 // AT4G17490.1 // AT4G28110.1 // AT3G23230.1 // AT4G23810.1 // AT5G22570.1 // AT2G44840.1 // AT1G62300.1 // AT4G13480.1 // AT4G17500.1 // AT2G38340.1 // AT5G63900.1 // AT2G38470.1 // AT2G40340.1 // AT5G61890.1 // AT2G46400.1 // AT1G74930.1 // AT5G64…
GO:0032774	P	RNA biosynthetic process	60	1201	1040	37767	1.7e-05	0.0011	// AT1G66170.1 // AT3G06490.1 // AT1G80590.1 // AT5G26930.1 // AT5G21960.1 // AT5G56110.1 // AT1G28370.1 // AT5G18560.1 // AT5G51190.1 // AT4G17785.1 // AT4G17490.1 // AT4G28110.1 // AT3G23230.1 // AT4G23810.1 // AT5G22570.1 // AT2G44840.1 // AT1G62300.1 // AT4G13480.1 // AT4G17500.1 // AT2G38340.1 // AT5G63900.1 // AT2G38470.1 // AT2G40340.1 // AT5G61890.1 // AT2G46400.1 // AT1G74930.1 // AT5G64…
GO:0009719	P	response to endogenous stimulus	61	1201	1068	37767	2e-05	0.0012	// AT3G06490.1 // AT1G61120.1 // AT3G23230.1 // AT1G17380.1 // AT1G28370.1 // AT5G47230.1 // AT3G28210.1 // AT3G50060.1 // AT5G13220.2 // AT4G17490.1 // AT4G28110.1 // AT2G23170.1 // AT5G59310.1 // AT4G11280.1 // AT4G37390.1 // AT2G44840.1 // AT2G39540.1 // AT5G08790.1 // AT1G74100.1 // AT4G13790.1 // AT5G54490.1 // AT4G12410.1 // AT2G24850.1 // AT1G67100.1 // AT5G40990.1 // AT5G01550.1 // AT3G23…
GO:0019438	P	aromatic compound biosynthetic process	22	1201	237	37767	2e-05	0.0012	// AT1G80820.1 // AT3G13650.1 // AT4G11190.1 // AT2G38470.1 // AT4G39950.1 // AT4G39030.1 // AT5G14700.1 // AT1G61720.1 // AT1G77520.1 // AT3G26830.1 // AT4G11210.1 // AT1G65870.1 // AT2G30770.1 // AT1G33030.1 // AT2G46770.1 // AT5G17990.1 // AT1G32770.1 // AT3G54640.1 // AT4G27070.1 // AT4G34135.1 // AT3G13610.1 // AT2G23910.1
GO:0050832	P	defense response to fungus	14	1201	108	37767	2.5e-05	0.0014	// AT2G43510.1 // AT2G30020.1 // AT2G38470.1 // AT2G30770.1 // AT4G12490.1 // AT1G19250.1 // AT2G38870.1 // AT1G80840.1 // AT3G49110.1 // AT5G40990.1 // AT5G57220.1 // AT5G39580.1 // AT5G64120.1 // AT2G46240.1
GO:0042435	P	indole derivative biosynthetic process	9	1201	47	37767	5e-05	0.0028	// AT1G18570.1 // AT2G38470.1 // AT4G39950.1 // AT2G30770.1 // AT5G17990.1 // AT3G26830.1 // AT5G57220.1 // AT3G54640.1 // AT4G27070.1
GO:0006575	P	cellular amino acid derivative metabolic process	25	1201	315	37767	6.4e-05	0.0035	// AT5G14700.1 // AT3G13650.1 // AT4G26200.1 // AT4G11280.1 // AT4G11190.1 // AT4G39950.1 // AT4G08040.1 // AT1G01480.1 // AT3G49700.1 // AT1G61720.1 // AT4G37770.1 // AT4G11210.1 // AT1G65870.1 // AT1G80820.1 // AT1G33030.1 // AT2G46770.1 // AT5G17990.1 // AT1G32770.1 // AT3G54640.1 // AT4G27070.1 // AT4G34135.1 // AT2G19590.1 // AT1G77520.1 // AT3G13610.1 // AT2G23910.1
GO:0009692	P	ethylene metabolic process	7	1201	28	37767	8.2e-05	0.0042	// AT2G19590.1 // AT4G08040.1 // AT1G01480.1 // AT3G49700.1 // AT4G11280.1 // AT4G37770.1 // AT4G26200.1
GO:0009693	P	ethylene biosynthetic process	7	1201	28	37767	8.2e-05	0.0042	// AT2G19590.1 // AT4G08040.1 // AT1G01480.1 // AT3G49700.1 // AT4G11280.1 // AT4G37770.1 // AT4G26200.1
GO:0043449	P	cellular alkene metabolic process	7	1201	30	37767	0.00012	0.0053	// AT2G19590.1 // AT4G08040.1 // AT1G01480.1 // AT3G49700.1 // AT4G11280.1 // AT4G37770.1 // AT4G26200.1
GO:0031347	P	regulation of defense response	10	1201	66	37767	0.00011	0.0053	// AT1G02450.1 // AT1G80840.1 // AT3G52430.1 // AT4G39030.1 // AT3G05360.1 // AT1G19250.1 // AT5G47220.1 // AT5G40990.1 // AT4G23810.1 // AT1G08860.1
GO:0043450	P	alkene biosynthetic process	7	1201	30	37767	0.00012	0.0053	// AT2G19590.1 // AT4G08040.1 // AT1G01480.1 // AT3G49700.1 // AT4G11280.1 // AT4G37770.1 // AT4G26200.1
GO:0042434	P	indole derivative metabolic process	9	1201	53	37767	0.00011	0.0053	// AT1G18570.1 // AT2G38470.1 // AT4G39950.1 // AT2G30770.1 // AT5G17990.1 // AT3G26830.1 // AT5G57220.1 // AT3G54640.1 // AT4G27070.1
GO:0042430	P	indole and derivative metabolic process	9	1201	53	37767	0.00011	0.0053	// AT1G18570.1 // AT2G38470.1 // AT4G39950.1 // AT2G30770.1 // AT5G17990.1 // AT3G26830.1 // AT5G57220.1 // AT3G54640.1 // AT4G27070.1
GO:0009753	P	response to jasmonic acid stimulus	19	1201	215	37767	0.00013	0.0057	// AT1G18570.1 // AT5G08790.1 // AT3G06490.1 // AT1G61120.1 // AT1G17380.1 // AT1G74100.1 // AT1G72260.1 // AT1G18710.1 // AT1G47510.1 // AT3G50060.1 // AT5G13220.2 // AT2G24850.1 // AT1G07640.3 // AT5G64900.1 // AT4G11280.1 // AT3G23240.1 // AT1G28480.1 // AT5G40350.1 // AT5G47220.1
GO:0080134	P	regulation of response to stress	11	1201	83	37767	0.00015	0.0064	// AT1G02450.1 // AT1G80840.1 // AT3G52430.1 // AT4G39030.1 // AT3G05360.1 // AT1G19250.1 // AT5G47220.1 // AT5G40990.1 // AT4G23810.1 // AT1G08860.1 // AT2G45130.1
GO:0009644	P	response to high light intensity	9	1201	57	37767	0.00019	0.0076	// AT3G12580.1 // AT1G54050.1 // AT1G27730.1 // AT2G29500.1 // AT5G12030.1 // AT1G74310.1 // AT5G59720.1 // AT4G27670.1 // AT2G46240.1
GO:0044036	P	cell wall macromolecule metabolic process	8	1201	45	37767	0.00021	0.0083	// AT2G43570.1 // AT5G54690.1 // AT2G43580.1 // AT1G02360.1 // AT2G43590.1 // AT4G01700.1 // AT2G37090.1 // AT3G47540.1
GO:0009699	P	phenylpropanoid biosynthetic process	14	1201	141	37767	0.00033	0.013	// AT4G11190.1 // AT1G65870.1 // AT4G34135.1 // AT3G13650.1 // AT1G80820.1 // AT1G33030.1 // AT5G14700.1 // AT1G32770.1 // AT2G46770.1 // AT3G13610.1 // AT1G61720.1 // AT2G23910.1 // AT1G77520.1 // AT4G11210.1
GO:0009723	P	response to ethylene stimulus	17	1201	199	37767	0.00042	0.016	// AT1G18570.1 // AT3G06490.1 // AT5G19880.1 // AT3G23230.1 // AT3G50060.1 // AT2G44840.1 // AT5G47230.1 // AT1G28370.1 // AT1G68765.1 // AT2G47190.1 // AT4G17490.1 // AT5G64900.1 // AT5G40990.1 // AT3G23220.1 // AT4G11280.1 // AT3G23240.1 // AT5G47220.1
GO:0006790	P	sulfur metabolic process	18	1201	220	37767	0.00046	0.017	// AT3G59760.1 // AT1G18570.1 // AT3G49700.1 // AT2G38470.1 // AT2G19590.1 // AT4G39950.1 // AT2G30770.1 // AT4G08040.1 // AT1G01480.1 // AT1G74100.1 // AT1G67810.1 // AT4G14680.1 // AT3G26830.1 // AT4G11280.1 // AT5G57220.1 // AT4G37770.1 // AT4G39940.1 // AT4G26200.1
GO:0016998	P	cell wall macromolecule catabolic process	6	1201	28	37767	0.00054	0.019	// AT2G43570.1 // AT2G43590.1 // AT2G43580.1 // AT1G02360.1 // AT4G01700.1 // AT3G47540.1
GO:0042542	P	response to hydrogen peroxide	8	1201	53	37767	0.00055	0.019	// AT3G12580.1 // AT1G54050.1 // AT4G27670.1 // AT2G29500.1 // AT5G12030.1 // AT1G74310.1 // AT5G59720.1 // AT2G46240.1
GO:0009404	P	toxin metabolic process	8	1201	53	37767	0.00055	0.019	// AT2G29470.1 // AT1G69920.1 // AT1G69930.1 // AT1G02920.1 // AT1G17170.1 // AT1G17180.1 // AT2G29460.1 // AT1G02930.1
GO:0009407	P	toxin catabolic process	8	1201	53	37767	0.00055	0.019	// AT2G29470.1 // AT1G69920.1 // AT1G69930.1 // AT1G02920.1 // AT1G17170.1 // AT1G17180.1 // AT2G29460.1 // AT1G02930.1
GO:0000302	P	response to reactive oxygen species	10	1201	85	37767	0.0007	0.023	// AT3G12580.1 // AT1G61120.1 // AT4G27670.1 // AT4G25100.2 // AT2G29500.1 // AT5G12030.1 // AT1G74310.1 // AT5G59720.1 // AT1G54050.1 // AT2G46240.1
GO:0009809	P	lignin biosynthetic process	7	1201	42	37767	0.00072	0.023	// AT1G80820.1 // AT1G33030.1 // AT5G14700.1 // AT2G46770.1 // AT1G32770.1 // AT2G23910.1 // AT1G77520.1
GO:0009838	P	abscission	5	1201	19	37767	0.00072	0.023	// AT5G09805.1 // AT5G64667.1 // AT3G25655.1 // AT1G68765.1 // AT3G57510.1
GO:0009889	P	regulation of biosynthetic process	86	1201	1881	37767	0.00076	0.024	// AT1G66170.1 // AT3G06490.1 // AT1G80590.1 // AT5G61890.1 // AT2G37430.1 // AT1G63910.1 // AT2G31420.1 // AT3G50060.1 // AT4G13480.1 // AT1G80840.1 // AT2G38340.1 // AT3G08720.2 // AT2G40340.1 // AT1G74930.1 // AT5G43650.1 // AT3G23240.1 // AT1G66600.1 // AT4G34410.1 // AT4G23810.1 // AT1G68320.1 // AT1G71520.1 // AT1G07640.3 // AT4G34400.1 // AT5G56110.1 // AT3G10040.1 // AT5G51190.1 // AT5G22…
GO:0031326	P	regulation of cellular biosynthetic process	86	1201	1881	37767	0.00076	0.024	// AT1G66170.1 // AT3G06490.1 // AT1G80590.1 // AT5G61890.1 // AT2G37430.1 // AT1G63910.1 // AT2G31420.1 // AT3G50060.1 // AT4G13480.1 // AT1G80840.1 // AT2G38340.1 // AT3G08720.2 // AT2G40340.1 // AT1G74930.1 // AT5G43650.1 // AT3G23240.1 // AT1G66600.1 // AT4G34410.1 // AT4G23810.1 // AT1G68320.1 // AT1G71520.1 // AT1G07640.3 // AT4G34400.1 // AT5G56110.1 // AT3G10040.1 // AT5G51190.1 // AT5G22…
GO:0002252	P	immune effector process	6	1201	31	37767	0.00087	0.027	// AT1G80840.1 // AT2G35930.1 // AT2G26560.1 // AT3G52450.1 // AT5G06320.1 // AT2G35980.1
GO:0009873	P	ethylene mediated signaling pathway	9	1201	74	37767	0.001	0.031	// AT5G40990.1 // AT1G28370.1 // AT3G23230.1 // AT5G47220.1 // AT4G17490.1 // AT5G47230.1 // AT3G23220.1 // AT3G23240.1 // AT2G44840.1
GO:0009642	P	response to light intensity	10	1201	90	37767	0.0011	0.031	// AT3G12580.1 // AT1G54050.1 // AT1G27730.1 // AT2G29500.1 // AT5G12030.1 // AT1G74310.1 // AT5G59720.1 // AT4G27670.1 // AT5G59820.1 // AT2G46240.1
GO:0009725	P	response to hormone stimulus	50	1201	982	37767	0.0012	0.037	// AT3G06490.1 // AT3G23230.1 // AT1G28370.1 // AT5G47230.1 // AT3G28210.1 // AT3G50060.1 // AT4G17490.1 // AT4G28110.1 // AT2G23170.1 // AT5G59310.1 // AT4G11280.1 // AT4G37390.1 // AT2G44840.1 // AT2G39540.1 // AT4G13790.1 // AT5G54490.1 // AT4G12410.1 // AT1G67100.1 // AT5G40990.1 // AT5G01550.1 // AT3G23240.1 // AT3G26830.1 // AT4G34770.1 // AT1G18570.1 // AT5G59845.1 // AT1G27730.1 // AT2G44…
GO:0009808	P	lignin metabolic process	7	1201	47	37767	0.0013	0.037	// AT1G80820.1 // AT1G33030.1 // AT5G14700.1 // AT2G46770.1 // AT1G32770.1 // AT2G23910.1 // AT1G77520.1
GO:0010556	P	regulation of macromolecule biosynthetic process	83	1201	1843	37767	0.0014	0.039	// AT1G66170.1 // AT3G06490.1 // AT1G80590.1 // AT4G26930.1 // AT5G26930.1 // AT5G21960.1 // AT5G56110.1 // AT2G37430.1 // AT3G10040.1 // AT5G18560.1 // AT3G46080.1 // AT1G63910.1 // AT5G51190.1 // AT4G17785.1 // AT4G17490.1 // AT4G28110.1 // AT3G23230.1 // AT4G23810.1 // AT5G22570.1 // AT2G44840.1 // AT5G43650.1 // AT1G62300.1 // AT1G28370.1 // AT3G55980.1 // AT4G17500.1 // AT2G38340.1 // AT5G63…
GO:0030001	P	metal ion transport	17	1201	224	37767	0.0014	0.039	// AT5G52750.1 // AT5G52760.1 // AT3G20180.1 // AT3G22910.1 // AT4G05030.1 // AT5G24380.1 // AT3G63380.1 // AT3G61940.1 // AT5G59040.1 // AT4G17615.1 // AT5G46240.1 // AT4G13420.1 // AT4G17615.2 // AT5G52680.1 // AT5G52670.1 // AT2G04040.1 // AT5G52700.1
GO:0006725	P	cellular aromatic compound metabolic process	25	1201	399	37767	0.0017	0.046	// AT5G14700.1 // AT3G13650.1 // AT5G57220.1 // AT4G11190.1 // AT2G38470.1 // AT4G39950.1 // AT4G39030.1 // AT1G80820.1 // AT1G61720.1 // AT1G77520.1 // AT3G26830.1 // AT4G11210.1 // AT1G18570.1 // AT1G65870.1 // AT2G19500.1 // AT2G30770.1 // AT1G33030.1 // AT2G46770.1 // AT5G17990.1 // AT1G32770.1 // AT3G54640.1 // AT4G27070.1 // AT4G34135.1 // AT3G13610.1 // AT2G23910.1
GO:0045449	P	regulation of transcription	81	1201	1802	37767	0.0017	0.046	// AT1G66170.1 // AT3G06490.1 // AT1G80590.1 // AT4G26930.1 // AT5G26930.1 // AT5G21960.1 // AT5G56110.1 // AT2G37430.1 // AT3G10040.1 // AT5G18560.1 // AT3G46080.1 // AT1G63910.1 // AT5G51190.1 // AT4G17785.1 // AT4G17490.1 // AT4G28110.1 // AT3G23230.1 // AT4G23810.1 // AT5G22570.1 // AT2G44840.1 // AT5G43650.1 // AT1G62300.1 // AT1G28370.1 // AT3G55980.1 // AT4G17500.1 // AT2G38340.1 // AT5G63…
GO:0009698	P	phenylpropanoid metabolic process	14	1201	175	37767	0.0023	0.061	// AT4G11190.1 // AT1G65870.1 // AT4G34135.1 // AT3G13650.1 // AT1G80820.1 // AT1G33030.1 // AT5G14700.1 // AT1G32770.1 // AT2G46770.1 // AT3G13610.1 // AT1G61720.1 // AT2G23910.1 // AT1G77520.1 // AT4G11210.1
GO:0010035	P	response to inorganic substance	19	1201	279	37767	0.0025	0.064	// AT4G13180.1 // AT3G12580.1 // AT1G61120.1 // AT4G27670.1 // AT3G48450.1 // AT5G24380.1 // AT2G29500.1 // AT5G12030.1 // AT2G28210.1 // AT1G74310.1 // AT4G25100.2 // AT2G47190.1 // AT5G59720.1 // AT5G52640.1 // AT1G54050.1 // AT2G41380.1 // AT3G50060.1 // AT1G75280.1 // AT2G46240.1
GO:0006915	P	apoptosis	13	1201	159	37767	0.0027	0.07	// AT5G41750.2 // AT5G41750.1 // AT5G17970.1 // AT3G04220.1 // AT5G41550.1 // AT1G66090.1 // AT1G27170.2 // AT3G04210.1 // AT5G58120.1 // AT5G18350.1 // AT4G11280.1 // AT5G41740.2 // AT2G46240.1
GO:0080090	P	regulation of primary metabolic process	85	1201	1952	37767	0.003	0.072	// AT1G66170.1 // AT3G06490.1 // AT1G80590.1 // AT4G26930.1 // AT5G26930.1 // AT5G21960.1 // AT5G56110.1 // AT2G37430.1 // AT3G10040.1 // AT5G18560.1 // AT3G46080.1 // AT1G63910.1 // AT5G51190.1 // AT4G17785.1 // AT4G17490.1 // AT4G28110.1 // AT3G23230.1 // AT4G23810.1 // AT5G22570.1 // AT2G44840.1 // AT5G43650.1 // AT1G62300.1 // AT1G28370.1 // AT3G55980.1 // AT4G17500.1 // AT2G38340.1 // AT5G63…
GO:0050776	P	regulation of immune response	6	1201	41	37767	0.0031	0.072	// AT1G02450.1 // AT1G80840.1 // AT3G05360.1 // AT1G19250.1 // AT5G40990.1 // AT5G47220.1
GO:0016265	P	death	19	1201	286	37767	0.0032	0.072	// AT5G41750.2 // AT5G41750.1 // AT5G41740.2 // AT5G17970.1 // AT2G26560.1 // AT1G19250.1 // AT3G04220.1 // AT5G41550.1 // AT1G66090.1 // AT1G27170.2 // AT3G13610.1 // AT3G04210.1 // AT5G58120.1 // AT5G18350.1 // AT4G11280.1 // AT1G08860.1 // AT5G47910.1 // AT2G46240.1 // AT2G33670.1
GO:0006350	P	transcription	84	1201	1923	37767	0.0029	0.072	// AT1G66170.1 // AT3G06490.1 // AT1G80590.1 // AT4G26930.1 // AT5G26930.1 // AT5G21960.1 // AT5G56110.1 // AT2G37430.1 // AT3G10040.1 // AT5G18560.1 // AT3G46080.1 // AT1G63910.1 // AT5G51190.1 // AT4G17785.1 // AT4G17490.1 // AT4G28110.1 // AT3G23230.1 // AT4G23810.1 // AT5G22570.1 // AT2G44840.1 // AT5G43650.1 // AT1G62300.1 // AT1G28370.1 // AT3G55980.1 // AT4G17500.1 // AT2G38340.1 // AT5G63…
GO:0042545	P	cell wall modification	11	1201	123	37767	0.003	0.072	// AT1G18570.1 // AT4G39950.1 // AT2G47550.1 // AT3G29030.1 // AT3G57510.1 // AT3G10720.2 // AT2G45220.1 // AT5G57220.1 // AT3G15370.1 // AT3G54640.1 // AT4G02320.1
GO:0006555	P	methionine metabolic process	7	1201	56	37767	0.0032	0.072	// AT2G19590.1 // AT4G08040.1 // AT1G01480.1 // AT3G49700.1 // AT4G11280.1 // AT4G37770.1 // AT4G26200.1
GO:0031323	P	regulation of cellular metabolic process	88	1201	2036	37767	0.0031	0.072	// AT1G66170.1 // AT3G06490.1 // AT1G80590.1 // AT5G61890.1 // AT2G37430.1 // AT1G67810.1 // AT1G63910.1 // AT2G31420.1 // AT3G50060.1 // AT4G13480.1 // AT1G80840.1 // AT2G38340.1 // AT3G08720.2 // AT2G40340.1 // AT1G74930.1 // AT5G43650.1 // AT3G23240.1 // AT1G66600.1 // AT4G34410.1 // AT4G23810.1 // AT1G68320.1 // AT1G71520.1 // AT1G07640.3 // AT4G34400.1 // AT5G56110.1 // AT3G10040.1 // AT5G51…
GO:0008219	P	cell death	19	1201	286	37767	0.0032	0.072	// AT5G41750.2 // AT5G41750.1 // AT5G41740.2 // AT5G17970.1 // AT2G26560.1 // AT1G19250.1 // AT3G04220.1 // AT5G41550.1 // AT1G66090.1 // AT1G27170.2 // AT3G13610.1 // AT3G04210.1 // AT5G58120.1 // AT5G18350.1 // AT4G11280.1 // AT1G08860.1 // AT5G47910.1 // AT2G46240.1 // AT2G33670.1
GO:0002682	P	regulation of immune system process	6	1201	41	37767	0.0031	0.072	// AT1G02450.1 // AT1G80840.1 // AT3G05360.1 // AT1G19250.1 // AT5G40990.1 // AT5G47220.1
GO:0019219	P	regulation of nucleobase, nucleoside, nucleotide and nucleic acid metabolic process	81	1201	1847	37767	0.0031	0.072	// AT1G66170.1 // AT3G06490.1 // AT1G80590.1 // AT4G26930.1 // AT5G26930.1 // AT5G21960.1 // AT5G56110.1 // AT2G37430.1 // AT3G10040.1 // AT5G18560.1 // AT3G46080.1 // AT1G63910.1 // AT5G51190.1 // AT4G17785.1 // AT4G17490.1 // AT4G28110.1 // AT3G23230.1 // AT4G23810.1 // AT5G22570.1 // AT2G44840.1 // AT5G43650.1 // AT1G62300.1 // AT1G28370.1 // AT3G55980.1 // AT4G17500.1 // AT2G38340.1 // AT5G63…
GO:0012501	P	programmed cell death	17	1201	244	37767	0.0033	0.072	// AT5G41750.2 // AT5G41750.1 // AT5G41740.2 // AT5G17970.1 // AT2G26560.1 // AT1G19250.1 // AT3G04220.1 // AT5G41550.1 // AT1G66090.1 // AT1G27170.2 // AT3G13610.1 // AT3G04210.1 // AT5G58120.1 // AT5G18350.1 // AT4G11280.1 // AT5G47910.1 // AT2G46240.1
GO:0006855	P	multidrug transport	8	1201	73	37767	0.0035	0.077	// AT1G61890.1 // AT5G19700.1 // AT5G52050.1 // AT3G23550.1 // AT2G29940.1 // AT2G04050.1 // AT1G71140.1 // AT2G04070.1
GO:0065007	P	biological regulation	164	1201	4188	37767	0.0038	0.082	// AT1G66170.1 // AT3G06490.1 // AT1G80590.1 // AT5G61890.1 // AT1G32970.1 // AT2G37430.1 // AT5G47230.1 // AT5G42640.1 // AT1G63910.1 // AT2G31420.1 // AT2G23170.1 // AT5G18350.1 // AT1G72940.1 // AT4G13480.1 // AT1G80840.1 // AT2G38340.1 // AT3G08720.2 // AT1G73965.1 // AT2G40340.1 // AT3G29030.1 // AT1G74930.1 // AT2G37800.1 // AT5G43650.1 // AT3G23240.1 // AT1G66600.1 // AT4G10520.1 // AT4G21…
GO:0051171	P	regulation of nitrogen compound metabolic process	82	1201	1888	37767	0.0038	0.082	// AT1G66170.1 // AT3G06490.1 // AT1G80590.1 // AT4G26930.1 // AT5G26930.1 // AT5G21960.1 // AT5G56110.1 // AT2G37430.1 // AT3G10040.1 // AT5G18560.1 // AT3G46080.1 // AT1G63910.1 // AT5G51190.1 // AT4G17785.1 // AT4G17490.1 // AT4G28110.1 // AT3G23230.1 // AT4G23810.1 // AT5G22570.1 // AT2G44840.1 // AT5G43650.1 // AT1G62300.1 // AT1G28370.1 // AT3G55980.1 // AT4G17500.1 // AT2G38340.1 // AT5G63…
GO:0000160	P	two-component signal transduction system (phosphorelay)	9	1201	92	37767	0.004	0.085	// AT5G40990.1 // AT1G28370.1 // AT3G23230.1 // AT5G47220.1 // AT4G17490.1 // AT5G47230.1 // AT3G23220.1 // AT3G23240.1 // AT2G44840.1
GO:0009605	P	response to external stimulus	25	1201	429	37767	0.0041	0.086	// AT1G61120.1 // AT2G38870.1 // AT5G13220.2 // AT4G11280.1 // AT2G45130.1 // AT5G08790.1 // AT4G10265.1 // AT1G74100.1 // AT1G74930.1 // AT2G24850.1 // AT3G03540.1 // AT5G59820.1 // AT1G27730.1 // AT1G80840.1 // AT1G32920.1 // AT4G10270.1 // AT5G64900.1 // AT1G72520.1 // AT2G30020.1 // AT1G72920.1 // AT1G76690.1 // AT5G57560.1 // AT1G07640.3 // AT3G44260.1 // AT1G17420.1
GO:0015893	P	drug transport	8	1201	76	37767	0.0044	0.09	// AT1G61890.1 // AT5G19700.1 // AT5G52050.1 // AT3G23550.1 // AT2G29940.1 // AT2G04050.1 // AT1G71140.1 // AT2G04070.1
GO:0009628	P	response to abiotic stimulus	66	1201	1471	37767	0.0045	0.092	// AT3G12580.1 // AT3G06490.1 // AT1G54050.1 // AT3G08970.1 // AT5G47230.1 // AT1G53540.1 // AT1G59860.1 // AT1G52770.1 // AT3G50060.1 // AT1G37130.1 // AT2G29100.1 // AT5G59310.1 // AT4G11280.1 // AT1G02930.1 // AT5G08790.1 // AT2G35930.1 // AT2G38470.1 // AT3G08720.2 // AT4G13790.1 // AT2G40340.1 // AT4G15480.1 // AT5G12030.1 // AT5G57560.1 // AT5G51440.1 // AT1G52830.1 // AT5G52640.1 // AT1G55…
GO:0055074	P	calcium ion homeostasis	5	1201	31	37767	0.0047	0.092	// AT2G29120.1 // AT5G48400.2 // AT2G29110.1 // AT2G29100.1 // AT5G11210.1
GO:0006874	P	cellular calcium ion homeostasis	5	1201	31	37767	0.0047	0.092	// AT2G29120.1 // AT5G48400.2 // AT2G29110.1 // AT2G29100.1 // AT5G11210.1
GO:0042493	P	response to drug	8	1201	77	37767	0.0047	0.092	// AT1G61890.1 // AT5G19700.1 // AT5G52050.1 // AT3G23550.1 // AT2G29940.1 // AT2G04050.1 // AT1G71140.1 // AT2G04070.1
GO:0031408	P	oxylipin biosynthetic process	5	1201	32	37767	0.0053	0.1	// AT1G76690.1 // AT1G72520.1 // AT2G26560.1 // AT3G25780.1 // AT1G17420.1
GO:0016138	P	glycoside biosynthetic process	8	1201	79	37767	0.0054	0.1	// AT1G18570.1 // AT5G51460.1 // AT1G74100.1 // AT1G22210.1 // AT1G35910.1 // AT5G57220.1 // AT3G43190.1 // AT4G39940.1
GO:0050794	P	regulation of cellular process	134	1201	3375	37767	0.0057	0.11	// AT1G66170.1 // AT3G06490.1 // AT1G80590.1 // AT5G61890.1 // AT2G37430.1 // AT5G47230.1 // AT5G42640.1 // AT1G63910.1 // AT2G31420.1 // AT5G18350.1 // AT1G72940.1 // AT4G13480.1 // AT1G80840.1 // AT2G38340.1 // AT3G08720.2 // AT1G73965.1 // AT2G40340.1 // AT1G74930.1 // AT2G37800.1 // AT5G43650.1 // AT3G23240.1 // AT1G66600.1 // AT4G34410.1 // AT4G23810.1 // AT1G68320.1 // AT1G72260.1 // AT1G71…
GO:0031349	P	positive regulation of defense response	5	1201	34	37767	0.0067	0.12	// AT5G47220.1 // AT3G05360.1 // AT1G19250.1 // AT1G08860.1 // AT5G40990.1
GO:0006812	P	cation transport	21	1201	357	37767	0.0073	0.13	// AT1G55720.1 // AT5G22910.1 // AT3G20180.1 // AT3G22910.1 // AT4G05030.1 // AT5G24380.1 // AT5G52700.1 // AT3G63380.1 // AT5G52750.1 // AT3G61940.1 // AT5G52760.1 // AT3G08560.1 // AT5G59040.1 // AT4G17615.1 // AT5G46240.1 // AT4G13420.1 // AT4G17615.2 // AT5G52680.1 // AT5G52670.1 // AT2G04040.1 // AT5G41610.1
GO:0006811	P	ion transport	24	1201	427	37767	0.0073	0.13	// AT5G22910.1 // AT5G24380.1 // AT2G34390.1 // AT3G63380.1 // AT1G55720.1 // AT4G05030.1 // AT3G61940.1 // AT5G14570.1 // AT5G59040.1 // AT5G52760.1 // AT3G20180.1 // AT3G22910.1 // AT3G08560.1 // AT4G17615.1 // AT5G46240.1 // AT4G17615.2 // AT2G04040.1 // AT5G41610.1 // AT5G52750.1 // AT1G50400.1 // AT5G52700.1 // AT4G13420.1 // AT5G52680.1 // AT5G52670.1
GO:0000096	P	sulfur amino acid metabolic process	8	1201	84	37767	0.0076	0.14	// AT3G59760.1 // AT2G19590.1 // AT4G08040.1 // AT1G01480.1 // AT3G49700.1 // AT4G11280.1 // AT4G37770.1 // AT4G26200.1
GO:0043086	P	negative regulation of catalytic activity	6	1201	53	37767	0.0095	0.17	// AT4G21650.1 // AT5G58840.1 // AT1G32970.1 // AT4G10540.1 // AT4G10530.1 // AT4G10520.1
GO:0045088	P	regulation of innate immune response	5	1201	38	37767	0.01	0.18	// AT5G47220.1 // AT3G05360.1 // AT1G19250.1 // AT1G02450.1 // AT5G40990.1
GO:0010468	P	regulation of gene expression	83	1201	2001	37767	0.011	0.19	// AT1G66170.1 // AT3G06490.1 // AT1G80590.1 // AT4G26930.1 // AT5G26930.1 // AT5G21960.1 // AT5G56110.1 // AT2G37430.1 // AT3G10040.1 // AT5G18560.1 // AT3G46080.1 // AT1G63910.1 // AT5G51190.1 // AT4G17785.1 // AT4G17490.1 // AT4G28110.1 // AT3G23230.1 // AT4G23810.1 // AT5G22570.1 // AT2G44840.1 // AT5G43650.1 // AT1G62300.1 // AT1G28370.1 // AT3G55980.1 // AT4G17500.1 // AT2G38340.1 // AT5G63…
GO:0009615	P	response to virus	6	1201	55	37767	0.011	0.19	// AT3G12580.1 // AT1G80840.1 // AT2G26560.1 // AT5G19880.1 // AT5G06320.1 // AT2G35980.1
GO:0031407	P	oxylipin metabolic process	5	1201	39	37767	0.011	0.19	// AT1G76690.1 // AT1G72520.1 // AT2G26560.1 // AT3G25780.1 // AT1G17420.1
GO:0016070	P	RNA metabolic process	70	1201	1657	37767	0.013	0.21	// AT1G66170.1 // AT3G06490.1 // AT1G80590.1 // AT5G26930.1 // AT5G21960.1 // AT5G56110.1 // AT1G28370.1 // AT5G18560.1 // AT5G51190.1 // AT4G17785.1 // AT4G17490.1 // AT4G28110.1 // AT1G61470.1 // AT3G23230.1 // AT4G23810.1 // AT5G22570.1 // AT5G46315.1 // AT2G44840.1 // AT1G62300.1 // AT5G40395.1 // AT4G17500.1 // AT2G38340.1 // AT5G63900.1 // AT2G38470.1 // AT4G18940.1 // AT2G40340.1 // AT5G61…
GO:0009737	P	response to abscisic acid stimulus	21	1201	378	37767	0.013	0.22	// AT1G18570.1 // AT4G17260.1 // AT3G06490.1 // AT5G64750.1 // AT1G27730.1 // AT3G24650.1 // AT3G50060.1 // AT2G32020.1 // AT5G59310.1 // AT3G28210.1 // AT3G22060.1 // AT5G01540.1 // AT3G28580.1 // AT2G47190.1 // AT4G28110.1 // AT5G59320.1 // AT4G17615.2 // AT5G01550.1 // AT4G17615.1 // AT3G26830.1 // AT1G47510.1
GO:0044272	P	sulfur compound biosynthetic process	9	1201	115	37767	0.015	0.25	// AT3G59760.1 // AT1G18570.1 // AT2G38470.1 // AT4G39950.1 // AT1G74100.1 // AT2G30770.1 // AT5G57220.1 // AT4G39940.1 // AT3G26830.1
GO:0009751	P	response to salicylic acid stimulus	13	1201	200	37767	0.015	0.26	// AT1G18570.1 // AT5G08790.1 // AT3G52430.1 // AT1G80840.1 // AT5G36970.1 // AT1G72260.1 // AT4G23170.1 // AT2G47190.1 // AT5G40990.1 // AT3G50060.1 // AT5G22570.1 // AT1G68320.1 // AT1G28480.1
GO:0009664	P	plant-type cell wall organization	7	1201	79	37767	0.017	0.28	// AT1G26240.1 // AT3G29030.1 // AT5G57560.1 // AT3G57510.1 // AT2G21140.1 // AT1G14420.1 // AT3G15370.1
GO:0044092	P	negative regulation of molecular function	6	1201	61	37767	0.017	0.28	// AT4G21650.1 // AT5G58840.1 // AT1G32970.1 // AT4G10540.1 // AT4G10530.1 // AT4G10520.1
GO:0048584	P	positive regulation of response to stimulus	6	1201	62	37767	0.018	0.3	// AT3G05360.1 // AT1G19250.1 // AT5G40990.1 // AT5G47220.1 // AT1G08860.1 // AT2G45130.1
GO:0060255	P	regulation of macromolecule metabolic process	83	1201	2060	37767	0.02	0.31	// AT1G66170.1 // AT3G06490.1 // AT1G80590.1 // AT4G26930.1 // AT5G26930.1 // AT5G21960.1 // AT5G56110.1 // AT2G37430.1 // AT3G10040.1 // AT5G18560.1 // AT3G46080.1 // AT1G63910.1 // AT5G51190.1 // AT4G17785.1 // AT4G17490.1 // AT4G28110.1 // AT3G23230.1 // AT4G23810.1 // AT5G22570.1 // AT2G44840.1 // AT5G43650.1 // AT1G62300.1 // AT1G28370.1 // AT3G55980.1 // AT4G17500.1 // AT2G38340.1 // AT5G63…
GO:0019222	P	regulation of metabolic process	88	1201	2210	37767	0.021	0.34	// AT1G66170.1 // AT3G06490.1 // AT1G80590.1 // AT5G61890.1 // AT2G37430.1 // AT1G67810.1 // AT1G63910.1 // AT2G31420.1 // AT3G50060.1 // AT4G13480.1 // AT1G80840.1 // AT2G38340.1 // AT3G08720.2 // AT2G40340.1 // AT1G74930.1 // AT5G43650.1 // AT3G23240.1 // AT1G66600.1 // AT4G34410.1 // AT4G23810.1 // AT1G68320.1 // AT1G71520.1 // AT1G07640.3 // AT4G34400.1 // AT5G56110.1 // AT3G10040.1 // AT5G51…
GO:0048583	P	regulation of response to stimulus	12	1201	188	37767	0.022	0.34	// AT1G02450.1 // AT1G80840.1 // AT5G64750.1 // AT3G52430.1 // AT4G39030.1 // AT3G05360.1 // AT1G19250.1 // AT5G47220.1 // AT5G40990.1 // AT4G23810.1 // AT1G08860.1 // AT2G45130.1
GO:0016137	P	glycoside metabolic process	8	1201	104	37767	0.023	0.35	// AT1G18570.1 // AT5G51460.1 // AT1G74100.1 // AT1G22210.1 // AT1G35910.1 // AT5G57220.1 // AT3G43190.1 // AT4G39940.1
GO:0051179	P	localization	77	1201	1922	37767	0.027	0.41	// AT4G18195.1 // AT5G22910.1 // AT1G32880.1 // AT3G22620.1 // AT5G24380.1 // AT3G63380.1 // AT2G04070.1 // AT2G46320.3 // AT1G54560.1 // AT5G65980.1 // AT2G29940.1 // AT1G03050.1 // AT3G15980.1 // AT3G25260.1 // AT4G39670.1 // AT5G57220.1 // AT4G24570.1 // AT3G48850.1 // AT3G25610.1 // AT4G02650.1 // AT4G18197.1 // AT1G55720.1 // AT1G50400.1 // AT4G05030.1 // AT2G37870.1 // AT3G22910.1 // AT5G52…
GO:0009066	P	aspartate family amino acid metabolic process	7	1201	90	37767	0.03	0.47	// AT2G19590.1 // AT4G08040.1 // AT1G01480.1 // AT3G49700.1 // AT4G11280.1 // AT4G37770.1 // AT4G26200.1
GO:0009311	P	oligosaccharide metabolic process	5	1201	52	37767	0.031	0.47	// AT1G22210.1 // AT3G43190.1 // AT4G28110.1 // AT5G51460.1 // AT1G35910.1
GO:0006875	P	cellular metal ion homeostasis	5	1201	54	37767	0.035	0.52	// AT2G29120.1 // AT5G48400.2 // AT2G29110.1 // AT2G29100.1 // AT5G11210.1
GO:0055065	P	metal ion homeostasis	5	1201	54	37767	0.035	0.52	// AT2G29120.1 // AT5G48400.2 // AT2G29110.1 // AT2G29100.1 // AT5G11210.1
GO:0050789	P	regulation of biological process	137	1201	3697	37767	0.038	0.56	// AT1G66170.1 // AT3G06490.1 // AT1G80590.1 // AT5G61890.1 // AT2G37430.1 // AT5G47230.1 // AT5G42640.1 // AT1G63910.1 // AT2G31420.1 // AT5G18350.1 // AT1G72940.1 // AT4G13480.1 // AT1G80840.1 // AT2G38340.1 // AT3G08720.2 // AT1G73965.1 // AT2G40340.1 // AT1G74930.1 // AT2G37800.1 // AT5G43650.1 // AT3G23240.1 // AT1G66600.1 // AT4G34410.1 // AT4G23810.1 // AT1G68320.1 // AT1G72260.1 // AT1G71…
GO:0007165	P	signal transduction	51	1201	1228	37767	0.038	0.56	// AT5G17970.1 // AT3G23230.1 // AT2G25440.1 // AT1G28370.1 // AT1G19250.1 // AT3G04220.1 // AT1G66090.1 // AT5G47220.1 // AT4G17490.1 // AT5G58120.1 // AT5G18350.1 // AT5G22570.1 // AT2G44840.1 // AT1G47890.1 // AT5G41750.2 // AT1G57630.1 // AT4G18950.1 // AT3G05360.1 // AT2G37800.1 // AT1G73965.1 // AT2G32140.1 // AT3G04210.1 // AT5G40990.1 // AT5G01550.1 // AT3G23240.1 // AT4G19925.1 // AT1G72…
GO:0006810	P	transport	73	1201	1846	37767	0.038	0.56	// AT4G18195.1 // AT5G22910.1 // AT1G32880.1 // AT3G22620.1 // AT5G24380.1 // AT3G63380.1 // AT2G04070.1 // AT2G46320.3 // AT1G54560.1 // AT5G65980.1 // AT2G29940.1 // AT1G03050.1 // AT3G15980.1 // AT3G25260.1 // AT4G39670.1 // AT4G24570.1 // AT3G48850.1 // AT3G25610.1 // AT4G02650.1 // AT4G18197.1 // AT1G55720.1 // AT1G50400.1 // AT4G05030.1 // AT2G37870.1 // AT3G22910.1 // AT5G52340.1 // AT3G61…
GO:0051234	P	establishment of localization	73	1201	1851	37767	0.04	0.58	// AT4G18195.1 // AT5G22910.1 // AT1G32880.1 // AT3G22620.1 // AT5G24380.1 // AT3G63380.1 // AT2G04070.1 // AT2G46320.3 // AT1G54560.1 // AT5G65980.1 // AT2G29940.1 // AT1G03050.1 // AT3G15980.1 // AT3G25260.1 // AT4G39670.1 // AT4G24570.1 // AT3G48850.1 // AT3G25610.1 // AT4G02650.1 // AT4G18197.1 // AT1G55720.1 // AT1G50400.1 // AT4G05030.1 // AT2G37870.1 // AT3G22910.1 // AT5G52340.1 // AT3G61…
GO:0030005	P	cellular di-, tri-valent inorganic cation homeostasis	5	1201	59	37767	0.047	0.67	// AT2G29120.1 // AT5G48400.2 // AT2G29110.1 // AT2G29100.1 // AT5G11210.1
GO:0008202	P	steroid metabolic process	6	1201	84	37767	0.06	0.84	// AT1G01020.1 // AT5G14700.1 // AT2G36800.1 // AT2G31030.1 // AT5G24140.1 // AT5G24160.1
GO:0070887	P	cellular response to chemical stimulus	21	1201	452	37767	0.062	0.87	// AT1G72260.1 // AT5G47230.1 // AT5G64750.1 // AT3G23230.1 // AT3G52430.1 // AT2G44080.1 // AT4G25100.2 // AT5G36970.1 // AT1G28370.1 // AT5G40990.1 // AT5G01540.1 // AT5G01550.1 // AT4G17490.1 // AT4G17615.1 // AT4G17615.2 // AT3G23220.1 // AT5G22570.1 // AT3G23240.1 // AT1G28480.1 // AT2G44840.1 // AT5G47220.1
GO:0048437	P	floral organ development	9	1201	152	37767	0.062	0.87	// AT5G09805.1 // AT5G64667.1 // AT1G68765.1 // AT3G57510.1 // AT2G46770.1 // AT3G02310.1 // AT5G56110.1 // AT3G25655.1 // AT5G40350.1
GO:0055066	P	di-, tri-valent inorganic cation homeostasis	5	1201	65	37767	0.065	0.89	// AT2G29120.1 // AT5G48400.2 // AT2G29110.1 // AT2G29100.1 // AT5G11210.1
GO:0034637	P	cellular carbohydrate biosynthetic process	10	1201	177	37767	0.065	0.89	// AT1G18570.1 // AT5G51460.1 // AT1G74100.1 // AT1G22210.1 // AT5G54690.1 // AT1G35910.1 // AT5G57220.1 // AT3G43190.1 // AT4G39940.1 // AT2G37090.1
GO:0048569	P	post-embryonic organ development	9	1201	154	37767	0.066	0.9	// AT5G09805.1 // AT5G64667.1 // AT1G68765.1 // AT3G57510.1 // AT2G46770.1 // AT3G02310.1 // AT5G56110.1 // AT3G25655.1 // AT5G40350.1
GO:0006468	P	protein amino acid phosphorylation	39	1201	946	37767	0.068	0.92	// AT5G39390.1 // AT1G21240.1 // AT4G00970.1 // AT4G23250.1 // AT1G67000.1 // AT5G35580.1 // AT5G35960.1 // AT2G14440.1 // AT3G08720.2 // AT4G23320.1 // AT4G18950.1 // AT4G03175.1 // AT4G11480.1 // AT5G39030.1 // AT4G11470.1 // AT2G29250.1 // AT4G34440.1 // AT1G61475.1 // AT1G61440.1 // AT5G65600.1 // AT2G29220.1 // AT5G35380.1 // AT4G18250.1 // AT1G61550.1 // AT1G79680.1 // AT1G66880.1 // AT1G11…
GO:0007568	P	aging	7	1201	110	37767	0.07	0.94	// AT2G17850.1 // AT2G31690.1 // AT3G60140.1 // AT3G52430.1 // AT4G30430.1 // AT5G14930.1 // AT2G35980.1
GO:0006629	P	lipid metabolic process	35	1201	841	37767	0.073	0.97	// AT1G61120.1 // AT1G43800.1 // AT2G26560.1 // AT5G42600.1 // AT5G57190.1 // AT2G34555.1 // AT3G48460.1 // AT1G01020.1 // AT4G30140.1 // AT2G31690.1 // AT3G48790.1 // AT3G25780.1 // AT5G24140.1 // AT2G44990.1 // AT3G03540.1 // AT5G14930.1 // AT1G71250.1 // AT5G07200.1 // AT2G42990.1 // AT3G52430.1 // AT3G23530.1 // AT2G31030.1 // AT5G36150.1 // AT5G24160.1 // AT1G30370.1 // AT2G47240.1 // AT1G72…
GO:0022621	P	shoot system development	9	1201	358	37767	0.8	1	// AT4G13395.1 // AT3G46613.1 // AT5G56110.1 // AT3G53232.1 // AT3G13960.1 // AT2G44990.1 // AT3G63088.1 // AT1G04110.1 // AT5G28646.1
GO:0055082	P	cellular chemical homeostasis	5	1201	97	37767	0.21	1	// AT2G29120.1 // AT5G48400.2 // AT2G29110.1 // AT2G29100.1 // AT5G11210.1
GO:0034645	P	cellular macromolecule biosynthetic process	100	1201	3661	37767	0.95	1	// AT1G66170.1 // AT3G06490.1 // AT1G80590.1 // AT5G61890.1 // AT2G37430.1 // AT1G63910.1 // AT2G31420.1 // AT3G50060.1 // AT4G13480.1 // AT1G80840.1 // AT2G38340.1 // AT3G08720.2 // AT2G40340.1 // AT1G74930.1 // AT5G43650.1 // AT1G18430.1 // AT3G23240.1 // AT1G66600.1 // AT4G34410.1 // AT5G57500.1 // AT4G23810.1 // AT3G07920.1 // AT1G68320.1 // AT2G37090.1 // AT1G71520.1 // AT1G07640.3 // AT4G34…
GO:0009451	P	RNA modification	6	1201	133	37767	0.26	1	// AT1G61470.1 // AT1G26233.1 // AT3G01316.1 // AT5G22250.1 // AT5G58595.1 // AT3G44260.1
GO:0009409	P	response to cold	13	1201	328	37767	0.26	1	// AT2G46590.2 // AT2G38470.1 // AT3G08720.2 // AT1G80820.1 // AT5G47230.1 // AT5G59820.1 // AT5G57560.1 // AT4G17615.1 // AT3G22370.1 // AT4G17615.2 // AT1G27730.1 // AT4G34150.1 // AT2G46240.1
GO:0009165	P	nucleotide biosynthetic process	6	1201	122	37767	0.2	1	// AT3G22910.1 // AT3G08560.1 // AT2G34890.1 // AT3G63380.1 // AT5G14760.1 // AT3G25610.1
GO:0009755	P	hormone-mediated signaling pathway	15	1201	321	37767	0.099	1	// AT5G47230.1 // AT5G64750.1 // AT3G23230.1 // AT2G44080.1 // AT1G28370.1 // AT5G40990.1 // AT5G01550.1 // AT4G17490.1 // AT4G17615.1 // AT4G17615.2 // AT3G23220.1 // AT5G01540.1 // AT3G23240.1 // AT2G44840.1 // AT5G47220.1
GO:0051716	P	cellular response to stimulus	31	1201	840	37767	0.23	1	// AT5G39770.1 // AT3G23230.1 // AT4G25100.2 // AT2G26560.1 // AT1G19250.1 // AT5G47230.1 // AT4G17490.1 // AT5G22570.1 // AT5G47220.1 // AT5G57220.1 // AT2G44840.1 // AT2G45130.1 // AT4G39950.1 // AT3G03540.1 // AT5G01550.1 // AT3G23240.1 // AT1G18570.1 // AT3G52430.1 // AT2G44080.1 // AT5G36970.1 // AT5G40990.1 // AT3G08970.1 // AT4G17615.1 // AT4G17615.2 // AT3G23220.1 // AT1G28480.1 // AT3G54…
GO:0000003	P	reproduction	21	1201	1186	37767	1	1	// AT3G59760.1 // AT1G32770.1 // AT5G18560.1 // AT2G36640.1 // AT5G64667.1 // AT1G61440.1 // AT1G61550.1 // AT1G68765.1 // AT3G02310.1 // AT2G46770.1 // AT5G40350.1 // AT1G11300.1 // AT5G56110.1 // AT3G08970.1 // AT5G09805.1 // AT3G57510.1 // AT3G25655.1 // AT4G13560.1 // AT4G27300.1 // AT4G23250.1 // AT2G46240.1
GO:0055085	P	transmembrane transport	9	1201	244	37767	0.38	1	// AT1G61890.1 // AT3G08560.1 // AT5G52050.1 // AT3G23550.1 // AT5G19700.1 // AT2G29940.1 // AT2G04050.1 // AT1G71140.1 // AT2G04070.1
GO:0008104	P	protein localization	7	1201	408	37767	0.97	1	// AT1G32880.1 // AT3G48870.1 // AT3G60540.2 // AT1G60970.1 // AT3G15980.1 // AT2G20510.1 // AT3G45280.1
GO:0048513	P	organ development	25	1201	838	37767	0.65	1	// AT5G09805.1 // AT3G46613.1 // AT5G56110.1 // AT5G18560.1 // AT3G57510.1 // AT3G13960.1 // AT3G50060.1 // AT2G31690.1 // AT2G44990.1 // AT3G25655.1 // AT3G52430.1 // AT5G64667.1 // AT3G53232.1 // AT5G51060.1 // AT2G46770.1 // AT1G04110.1 // AT5G28646.1 // AT4G13395.1 // AT4G37720.1 // AT1G68765.1 // AT3G02310.1 // AT1G12610.1 // AT3G63088.1 // AT2G35980.1 // AT5G40350.1
GO:0055086	P	nucleobase, nucleoside and nucleotide metabolic process	7	1201	221	37767	0.56	1	// AT3G22910.1 // AT4G28940.1 // AT3G08560.1 // AT2G34890.1 // AT3G63380.1 // AT5G14760.1 // AT3G25610.1
GO:0048518	P	positive regulation of biological process	11	1201	259	37767	0.21	1	// AT3G08720.2 // AT3G05360.1 // AT1G19250.1 // AT5G47220.1 // AT1G67810.1 // AT4G11280.1 // AT5G40990.1 // AT4G23810.1 // AT1G08860.1 // AT2G45130.1 // AT2G46240.1
GO:0048519	P	negative regulation of biological process	8	1201	442	37767	0.97	1	// AT1G02450.1 // AT5G64750.1 // AT3G52430.1 // AT4G39030.1 // AT4G28110.1 // AT1G61720.1 // AT5G47910.1 // AT1G08860.1
GO:0034621	P	cellular macromolecular complex subunit organization	5	1201	224	37767	0.84	1	// AT4G02650.1 // AT1G24150.1 // AT3G53650.1 // AT1G03050.1 // AT5G02570.1
GO:0046483	P	heterocycle metabolic process	18	1201	460	37767	0.22	1	// AT1G18570.1 // AT4G34135.1 // AT2G38470.1 // AT2G19500.1 // AT4G39950.1 // AT2G30770.1 // AT3G08560.1 // AT2G34890.1 // AT5G17990.1 // AT3G13610.1 // AT3G26830.1 // AT3G22910.1 // AT3G63380.1 // AT5G57220.1 // AT4G14690.1 // AT3G54640.1 // AT4G27070.1 // AT3G25610.1
GO:0019725	P	cellular homeostasis	7	1201	174	37767	0.33	1	// AT2G29110.1 // AT5G48400.2 // AT2G29100.1 // AT2G29120.1 // AT5G11210.1 // AT1G08860.1 // AT1G60740.1
GO:0032787	P	monocarboxylic acid metabolic process	12	1201	408	37767	0.65	1	// AT1G43800.1 // AT4G39950.1 // AT4G39030.1 // AT1G76690.1 // AT3G25780.1 // AT1G01600.1 // AT2G34555.1 // AT2G26560.1 // AT2G47240.1 // AT5G07200.1 // AT1G72520.1 // AT1G17420.1
GO:0003006	P	reproductive developmental process	15	1201	978	37767	1	1	// AT5G18560.1 // AT2G36640.1 // AT5G64667.1 // AT4G23250.1 // AT1G68765.1 // AT3G02310.1 // AT2G46770.1 // AT3G57510.1 // AT5G56110.1 // AT3G08970.1 // AT5G09805.1 // AT3G25655.1 // AT4G13560.1 // AT5G40350.1 // AT2G46240.1
GO:0008361	P	regulation of cell size	9	1201	274	37767	0.51	1	// AT5G08790.1 // AT2G44080.1 // AT3G29030.1 // AT1G12610.1 // AT3G08970.1 // AT4G28110.1 // AT3G49110.1 // AT3G15370.1 // AT5G28646.1
GO:0010038	P	response to metal ion	6	1201	238	37767	0.77	1	// AT4G25100.2 // AT5G24380.1 // AT2G47190.1 // AT2G41380.1 // AT3G50060.1 // AT1G75280.1
GO:0043436	P	oxoacid metabolic process	24	1201	859	37767	0.76	1	// AT3G59760.1 // AT1G43800.1 // AT5G43330.1 // AT2G26560.1 // AT2G34555.1 // AT4G11280.1 // AT4G39950.1 // AT4G08040.1 // AT4G39030.1 // AT1G01480.1 // AT3G49700.1 // AT3G25780.1 // AT4G26200.1 // AT5G07200.1 // AT4G37770.1 // AT5G17990.1 // AT1G01600.1 // AT2G47240.1 // AT1G72520.1 // AT3G54640.1 // AT4G27070.1 // AT2G19590.1 // AT1G76690.1 // AT1G17420.1
GO:0055114	P	oxidation reduction	6	1201	203	37767	0.63	1	// AT4G39830.1 // AT1G32350.1 // AT1G60750.1 // AT3G22370.1 // AT5G47970.1 // AT3G22360.1
GO:0016192	P	vesicle-mediated transport	8	1201	272	37767	0.63	1	// AT5G39630.1 // AT3G09520.1 // AT1G03050.1 // AT5G52340.1 // AT1G60970.1 // AT3G15980.1 // AT5G52350.1 // AT4G02650.1
GO:0044248	P	cellular catabolic process	20	1201	746	37767	0.81	1	// AT3G03540.1 // AT2G29470.1 // AT1G69920.1 // AT2G34555.1 // AT4G39950.1 // AT4G05490.1 // AT2G44990.1 // AT4G26390.1 // AT1G17170.1 // AT1G02930.1 // AT1G77000.1 // AT1G02920.1 // AT4G26270.1 // AT1G69930.1 // AT5G43330.1 // AT1G65140.1 // AT3G21860.1 // AT2G29460.1 // AT2G31690.1 // AT1G17180.1
GO:0044249	P	cellular biosynthetic process	163	1201	4925	37767	0.31	1	// AT1G66170.1 // AT3G06490.1 // AT1G80590.1 // AT5G51460.1 // AT5G61890.1 // AT2G37430.1 // AT3G13650.1 // AT5G42640.1 // AT1G63910.1 // AT2G31420.1 // AT5G57190.1 // AT3G50060.1 // AT4G26930.1 // AT1G35910.1 // AT4G13480.1 // AT1G80840.1 // AT2G38340.1 // AT3G08720.2 // AT1G74100.1 // AT2G40340.1 // AT1G74930.1 // AT5G43650.1 // AT1G18430.1 // AT5G07200.1 // AT1G66600.1 // AT4G27070.1 // AT1G18…
GO:0019538	P	protein metabolic process	85	1201	4009	37767	1	1	// AT3G08970.1 // AT3G12580.1 // AT5G12030.1 // AT5G58840.1 // AT1G21240.1 // AT1G32960.1 // AT1G32970.1 // AT5G48430.1 // AT4G23250.1 // AT5G19110.1 // AT1G70170.1 // AT5G35580.1 // AT4G10540.1 // AT4G10530.1 // AT3G21860.1 // AT1G65140.1 // AT1G71000.1 // AT2G29250.1 // AT2G14440.1 // AT5G40040.1 // AT2G35930.1 // AT3G08720.2 // AT4G23320.1 // AT4G18950.1 // AT3G28500.1 // AT4G22050.1 // AT4G03…
GO:0016053	P	organic acid biosynthetic process	14	1201	417	37767	0.46	1	// AT3G59760.1 // AT1G43800.1 // AT4G39950.1 // AT4G39030.1 // AT1G76690.1 // AT3G25780.1 // AT5G17990.1 // AT2G26560.1 // AT2G47240.1 // AT5G07200.1 // AT1G72520.1 // AT3G54640.1 // AT4G27070.1 // AT1G17420.1
GO:0048878	P	chemical homeostasis	7	1201	136	37767	0.15	1	// AT2G29110.1 // AT5G48400.2 // AT2G23170.1 // AT2G29100.1 // AT2G29120.1 // AT5G11210.1 // AT4G37390.1
GO:0033554	P	cellular response to stress	11	1201	399	37767	0.72	1	// AT1G18570.1 // AT5G39770.1 // AT4G39950.1 // AT4G25100.2 // AT2G26560.1 // AT1G19250.1 // AT3G08970.1 // AT3G03540.1 // AT5G57220.1 // AT3G54640.1 // AT2G45130.1
GO:0045184	P	establishment of protein localization	7	1201	381	37767	0.96	1	// AT1G32880.1 // AT3G48870.1 // AT3G60540.2 // AT1G60970.1 // AT3G15980.1 // AT2G20510.1 // AT3G45280.1
GO:0032535	P	regulation of cellular component size	9	1201	277	37767	0.52	1	// AT5G08790.1 // AT2G44080.1 // AT3G29030.1 // AT1G12610.1 // AT3G08970.1 // AT4G28110.1 // AT3G49110.1 // AT3G15370.1 // AT5G28646.1
GO:0022607	P	cellular component assembly	6	1201	265	37767	0.84	1	// AT3G53650.1 // AT1G03050.1 // AT4G02650.1 // AT5G59230.1 // AT1G24150.1 // AT5G02570.1
GO:0006457	P	protein folding	5	1201	275	37767	0.93	1	// AT1G16030.1 // AT3G08970.1 // AT5G12030.1 // AT1G71000.1 // AT3G12580.1
GO:0009414	P	response to water deprivation	10	1201	229	37767	0.21	1	// AT2G35930.1 // AT2G38470.1 // AT4G17615.2 // AT2G47190.1 // AT3G52450.1 // AT4G17615.1 // AT5G59320.1 // AT5G59310.1 // AT1G27730.1 // AT1G02930.1
GO:0006807	P	nitrogen compound metabolic process	123	1201	3826	37767	0.46	1	// AT1G66170.1 // AT3G06490.1 // AT1G80590.1 // AT5G61890.1 // AT2G37430.1 // AT1G63910.1 // AT2G31420.1 // AT3G50060.1 // AT4G13480.1 // AT1G80840.1 // AT2G38340.1 // AT4G18940.1 // AT2G40340.1 // AT1G74930.1 // AT5G43650.1 // AT3G23240.1 // AT1G66600.1 // AT1G61470.1 // AT4G34410.1 // AT4G23810.1 // AT1G68320.1 // AT1G71520.1 // AT1G26233.1 // AT1G07640.3 // AT3G51450.1 // AT4G34400.1 // AT3G23…
GO:0016051	P	carbohydrate biosynthetic process	13	1201	277	37767	0.12	1	// AT1G18570.1 // AT1G32180.1 // AT5G51460.1 // AT1G74100.1 // AT1G22210.1 // AT5G54690.1 // AT1G35910.1 // AT4G26250.1 // AT5G57220.1 // AT3G28340.1 // AT3G43190.1 // AT4G39940.1 // AT2G37090.1
GO:0044267	P	cellular protein metabolic process	66	1201	3487	37767	1	1	// AT3G12580.1 // AT3G49700.1 // AT3G48960.1 // AT1G21240.1 // AT5G39390.1 // AT4G00970.1 // AT4G23250.1 // AT1G67000.1 // AT5G35580.1 // AT3G21860.1 // AT1G65140.1 // AT1G71000.1 // AT2G29250.1 // AT2G14440.1 // AT5G40040.1 // AT2G35930.1 // AT3G08720.2 // AT4G23320.1 // AT4G18950.1 // AT3G28500.1 // AT5G12030.1 // AT4G03175.1 // AT4G11480.1 // AT5G39030.1 // AT2G27535.1 // AT5G43640.1 // AT4G11…
GO:0044265	P	cellular macromolecule catabolic process	7	1201	465	37767	0.99	1	// AT4G26270.1 // AT4G26390.1 // AT4G05490.1 // AT5G43330.1 // AT3G21860.1 // AT1G65140.1 // AT1G77000.1
GO:0016049	P	cell growth	8	1201	265	37767	0.61	1	// AT2G44080.1 // AT3G29030.1 // AT1G12610.1 // AT3G08970.1 // AT4G28110.1 // AT3G49110.1 // AT3G15370.1 // AT5G28646.1
GO:0000902	P	cell morphogenesis	6	1201	259	37767	0.83	1	// AT5G56110.1 // AT3G29030.1 // AT3G08970.1 // AT3G49110.1 // AT3G15370.1 // AT5G28646.1
GO:0044260	P	cellular macromolecule metabolic process	168	1201	6447	37767	1	1	// AT1G66170.1 // AT3G06490.1 // AT1G80590.1 // AT1G21240.1 // AT5G61890.1 // AT4G00970.1 // AT2G37430.1 // AT1G63910.1 // AT2G31420.1 // AT4G26270.1 // AT3G21860.1 // AT1G71000.1 // AT5G35960.1 // AT4G13480.1 // AT1G80840.1 // AT2G38340.1 // AT3G08720.2 // AT4G18940.1 // AT2G40340.1 // AT5G12030.1 // AT1G74930.1 // AT4G11470.1 // AT5G43650.1 // AT1G18430.1 // AT3G23240.1 // AT1G66600.1 // AT1G61…
GO:0006886	P	intracellular protein transport	6	1201	311	37767	0.93	1	// AT1G32880.1 // AT3G48870.1 // AT1G60970.1 // AT3G15980.1 // AT3G45280.1 // AT2G20510.1
GO:0042254	P	ribosome biogenesis	5	1201	241	37767	0.88	1	// AT3G48960.1 // AT3G01316.1 // AT5G58595.1 // AT5G51610.1 // AT1G26233.1
GO:0016043	P	cellular component organization	20	1201	1179	37767	1	1	// AT5G39630.1 // AT3G15370.1 // AT5G56110.1 // AT5G54690.1 // AT3G48870.1 // AT3G29030.1 // AT3G57510.1 // AT5G28646.1 // AT3G24650.1 // AT3G53650.1 // AT1G03050.1 // AT3G08970.1 // AT3G49110.1 // AT4G02650.1 // AT5G59230.1 // AT1G24150.1 // AT2G31690.1 // AT5G07760.1 // AT2G20510.1 // AT5G02570.1
GO:0090066	P	regulation of anatomical structure size	9	1201	277	37767	0.52	1	// AT5G08790.1 // AT2G44080.1 // AT3G29030.1 // AT1G12610.1 // AT3G08970.1 // AT4G28110.1 // AT3G49110.1 // AT3G15370.1 // AT5G28646.1
GO:0065003	P	macromolecular complex assembly	6	1201	210	37767	0.66	1	// AT3G53650.1 // AT1G03050.1 // AT4G02650.1 // AT5G59230.1 // AT1G24150.1 // AT5G02570.1
GO:0065009	P	regulation of molecular function	6	1201	153	37767	0.37	1	// AT4G21650.1 // AT5G58840.1 // AT1G32970.1 // AT4G10540.1 // AT4G10530.1 // AT4G10520.1
GO:0065008	P	regulation of biological quality	26	1201	665	37767	0.17	1	// AT5G65980.1 // AT4G28110.1 // AT2G23170.1 // AT2G29100.1 // AT4G37390.1 // AT5G43890.1 // AT5G08790.1 // AT4G39950.1 // AT3G29030.1 // AT2G44990.1 // AT5G15100.1 // AT1G08860.1 // AT2G19500.1 // AT2G44080.1 // AT3G08970.1 // AT5G11210.1 // AT2G04040.1 // AT5G28646.1 // AT3G15370.1 // AT2G36800.1 // AT2G29110.1 // AT1G12610.1 // AT5G48400.2 // AT3G49110.1 // AT2G29120.1 // AT1G60740.1
GO:0034613	P	cellular protein localization	6	1201	322	37767	0.94	1	// AT1G32880.1 // AT3G48870.1 // AT1G60970.1 // AT3G15980.1 // AT3G45280.1 // AT2G20510.1
GO:0009308	P	amine metabolic process	13	1201	521	37767	0.84	1	// AT3G59760.1 // AT2G19500.1 // AT4G39950.1 // AT4G08040.1 // AT4G37770.1 // AT1G01480.1 // AT3G49700.1 // AT5G17990.1 // AT4G27070.1 // AT2G19590.1 // AT4G11280.1 // AT3G54640.1 // AT4G26200.1
GO:0006520	P	cellular amino acid metabolic process	12	1201	430	37767	0.71	1	// AT3G59760.1 // AT2G19590.1 // AT4G39950.1 // AT4G08040.1 // AT4G37770.1 // AT1G01480.1 // AT3G49700.1 // AT5G17990.1 // AT4G27070.1 // AT4G11280.1 // AT3G54640.1 // AT4G26200.1
GO:0050790	P	regulation of catalytic activity	6	1201	141	37767	0.3	1	// AT4G21650.1 // AT5G58840.1 // AT1G32970.1 // AT4G10540.1 // AT4G10530.1 // AT4G10520.1
GO:0043412	P	macromolecule modification	50	1201	1636	37767	0.63	1	// AT5G39390.1 // AT1G21240.1 // AT1G61470.1 // AT4G00970.1 // AT4G23250.1 // AT1G67000.1 // AT5G35580.1 // AT5G58595.1 // AT5G35960.1 // AT2G14440.1 // AT5G39030.1 // AT2G35930.1 // AT3G08720.2 // AT4G23320.1 // AT4G18950.1 // AT4G03175.1 // AT4G11480.1 // AT5G22250.1 // AT4G18250.1 // AT4G11470.1 // AT2G29250.1 // AT4G34440.1 // AT1G61475.1 // AT4G27300.1 // AT5G67340.1 // AT5G65600.1 // AT2G29…
GO:0008152	P	metabolic process	341	1201	10614	37767	0.42	1	// AT1G66170.1 // AT3G06490.1 // AT4G13090.1 // AT5G51460.1 // AT1G21240.1 // AT3G12580.1 // AT1G32970.1 // AT2G37430.1 // AT3G13650.1 // AT4G27570.1 // AT1G63910.1 // AT2G31420.1 // AT4G26270.1 // AT2G30660.1 // AT3G21860.1 // AT4G26930.1 // AT1G35910.1 // AT1G71000.1 // AT5G35960.1 // AT2G36770.1 // AT4G13480.1 // AT4G33860.1 // AT2G38340.1 // AT3G08720.2 // AT1G74100.1 // AT1G75020.2 // AT2G40…
GO:0042546	P	cell wall biogenesis	5	1201	70	37767	0.082	1	// AT1G32180.1 // AT1G32770.1 // AT2G37090.1 // AT2G46770.1 // AT5G54690.1
GO:0044271	P	cellular nitrogen compound biosynthetic process	12	1201	394	37767	0.6	1	// AT3G59760.1 // AT2G38470.1 // AT4G39950.1 // AT2G30770.1 // AT5G64300.1 // AT5G17990.1 // AT1G37130.1 // AT3G26830.1 // AT4G14690.1 // AT3G51450.1 // AT3G54640.1 // AT4G27070.1
GO:0046907	P	intracellular transport	11	1201	463	37767	0.87	1	// AT5G39630.1 // AT1G32880.1 // AT4G24570.1 // AT3G48870.1 // AT2G46320.3 // AT1G60970.1 // AT3G15980.1 // AT2G20510.1 // AT2G22500.1 // AT3G45280.1 // AT1G54560.1
GO:0046394	P	carboxylic acid biosynthetic process	14	1201	417	37767	0.46	1	// AT3G59760.1 // AT1G43800.1 // AT4G39950.1 // AT4G39030.1 // AT1G76690.1 // AT3G25780.1 // AT5G17990.1 // AT2G26560.1 // AT2G47240.1 // AT5G07200.1 // AT1G72520.1 // AT3G54640.1 // AT4G27070.1 // AT1G17420.1
GO:0009814	P	defense response, incompatible interaction	8	1201	143	37767	0.096	1	// AT1G02450.1 // AT3G52430.1 // AT1G74100.1 // AT5G36970.1 // AT4G23190.1 // AT1G19250.1 // AT5G64890.1 // AT4G23810.1
GO:0070727	P	cellular macromolecule localization	10	1201	341	37767	0.64	1	// AT1G18570.1 // AT1G32880.1 // AT4G39950.1 // AT3G48870.1 // AT1G60970.1 // AT3G15980.1 // AT2G20510.1 // AT5G57220.1 // AT3G54640.1 // AT3G45280.1
GO:0048367	P	shoot development	9	1201	355	37767	0.79	1	// AT4G13395.1 // AT3G46613.1 // AT5G56110.1 // AT3G53232.1 // AT3G13960.1 // AT2G44990.1 // AT3G63088.1 // AT1G04110.1 // AT5G28646.1
GO:0048869	P	cellular developmental process	12	1201	520	37767	0.9	1	// AT3G15370.1 // AT2G24840.1 // AT1G08465.1 // AT4G37720.1 // AT5G56110.1 // AT3G29030.1 // AT5G51060.1 // AT3G08970.1 // AT4G20900.1 // AT3G49110.1 // AT3G56700.1 // AT5G28646.1
GO:0006753	P	nucleoside phosphate metabolic process	6	1201	180	37767	0.51	1	// AT3G22910.1 // AT3G08560.1 // AT2G34890.1 // AT3G63380.1 // AT5G14760.1 // AT3G25610.1
GO:0006633	P	fatty acid biosynthetic process	7	1201	140	37767	0.17	1	// AT1G43800.1 // AT2G26560.1 // AT3G25780.1 // AT1G76690.1 // AT2G47240.1 // AT1G72520.1 // AT1G17420.1
GO:0006631	P	fatty acid metabolic process	8	1201	225	37767	0.43	1	// AT1G43800.1 // AT1G76690.1 // AT3G25780.1 // AT1G01600.1 // AT2G26560.1 // AT2G47240.1 // AT1G72520.1 // AT1G17420.1
GO:0006869	P	lipid transport	9	1201	163	37767	0.086	1	// AT4G22520.1 // AT3G22620.1 // AT4G12490.1 // AT2G37870.1 // AT4G39670.1 // AT2G44300.1 // AT5G59310.1 // AT3G22600.1 // AT3G25610.1
GO:0050801	P	ion homeostasis	5	1201	103	37767	0.24	1	// AT2G29120.1 // AT5G48400.2 // AT2G29110.1 // AT2G29100.1 // AT5G11210.1
GO:0030154	P	cell differentiation	7	1201	355	37767	0.93	1	// AT2G24840.1 // AT1G08465.1 // AT4G37720.1 // AT5G56110.1 // AT5G51060.1 // AT3G08970.1 // AT5G28646.1
GO:0009791	P	post-embryonic development	20	1201	705	37767	0.72	1	// AT2G46590.2 // AT1G04110.1 // AT2G36640.1 // AT5G64667.1 // AT4G23250.1 // AT1G68765.1 // AT5G56110.1 // AT3G02310.1 // AT2G46770.1 // AT3G57510.1 // AT3G50060.1 // AT5G09805.1 // AT5G01540.1 // AT5G01550.1 // AT1G52830.1 // AT3G25655.1 // AT4G13560.1 // AT5G18560.1 // AT5G40350.1 // AT2G46240.1
GO:0009790	P	embryonic development	5	1201	535	37767	1	1	// AT3G24650.1 // AT4G23250.1 // AT4G13560.1 // AT2G36640.1 // AT2G46770.1
GO:0034641	P	cellular nitrogen compound metabolic process	21	1201	506	37767	0.14	1	// AT3G59760.1 // AT2G38470.1 // AT2G19590.1 // AT4G39950.1 // AT2G30770.1 // AT4G08040.1 // AT4G37770.1 // AT1G01480.1 // AT3G49700.1 // AT5G64300.1 // AT5G22300.1 // AT5G17990.1 // AT3G26830.1 // AT1G37130.1 // AT4G27070.1 // AT4G11280.1 // AT4G14690.1 // AT3G51450.1 // AT3G54640.1 // AT5G14760.1 // AT4G26200.1
GO:0070882	P	cellular cell wall organization or biogenesis	6	1201	247	37767	0.79	1	// AT1G32180.1 // AT5G54690.1 // AT3G57510.1 // AT2G46770.1 // AT1G32770.1 // AT2G37090.1
GO:0009416	P	response to light stimulus	25	1201	596	37767	0.11	1	// AT3G12580.1 // AT5G12030.1 // AT1G52770.1 // AT1G37130.1 // AT2G29100.1 // AT5G08790.1 // AT4G14690.1 // AT4G13790.1 // AT4G15480.1 // AT1G54050.1 // AT1G52830.1 // AT5G11210.1 // AT5G59820.1 // AT2G46240.1 // AT2G46590.2 // AT1G27730.1 // AT2G29500.1 // AT1G74310.1 // AT5G59720.1 // AT4G27670.1 // AT2G29110.1 // AT5G48400.2 // AT4G36880.1 // AT3G49110.1 // AT2G29120.1
GO:0009415	P	response to water	10	1201	240	37767	0.24	1	// AT2G35930.1 // AT2G38470.1 // AT4G17615.2 // AT2G47190.1 // AT3G52450.1 // AT4G17615.1 // AT5G59320.1 // AT5G59310.1 // AT1G27730.1 // AT1G02930.1
GO:0009651	P	response to salt stress	15	1201	366	37767	0.2	1	// AT1G18570.1 // AT3G06490.1 // AT2G38470.1 // AT3G08720.2 // AT3G50060.1 // AT1G18710.1 // AT5G14565.1 // AT1G12610.1 // AT4G17260.1 // AT2G47190.1 // AT4G17615.1 // AT4G17615.2 // AT1G55450.1 // AT1G27730.1 // AT5G59820.1
GO:0009653	P	anatomical structure morphogenesis	12	1201	637	37767	0.98	1	// AT3G29030.1 // AT1G04110.1 // AT3G52430.1 // AT4G37720.1 // AT5G56110.1 // AT5G18560.1 // AT5G51060.1 // AT3G08970.1 // AT2G44990.1 // AT3G49110.1 // AT3G15370.1 // AT5G28646.1
GO:0006139	P	nucleobase, nucleoside, nucleotide and nucleic acid metabolic process	102	1201	3198	37767	0.5	1	// AT1G66170.1 // AT3G06490.1 // AT1G80590.1 // AT5G61890.1 // AT2G37430.1 // AT1G63910.1 // AT2G31420.1 // AT3G50060.1 // AT4G13480.1 // AT1G80840.1 // AT2G38340.1 // AT4G18940.1 // AT2G40340.1 // AT1G74930.1 // AT5G43650.1 // AT3G23240.1 // AT1G66600.1 // AT1G61470.1 // AT4G34410.1 // AT4G23810.1 // AT1G68320.1 // AT1G71520.1 // AT1G26233.1 // AT1G07640.3 // AT4G34400.1 // AT3G63380.1 // AT5G56…
GO:0051649	P	establishment of localization in cell	14	1201	525	37767	0.78	1	// AT5G39630.1 // AT1G32880.1 // AT4G24570.1 // AT3G09520.1 // AT3G48870.1 // AT5G52340.1 // AT2G46320.3 // AT1G60970.1 // AT3G15980.1 // AT2G20510.1 // AT5G52350.1 // AT2G22500.1 // AT3G45280.1 // AT1G54560.1
GO:0009057	P	macromolecule catabolic process	7	1201	982	37767	1	1	// AT4G26270.1 // AT4G26390.1 // AT4G05490.1 // AT5G43330.1 // AT3G21860.1 // AT1G65140.1 // AT1G77000.1
GO:0022613	P	ribonucleoprotein complex biogenesis	5	1201	253	37767	0.9	1	// AT3G48960.1 // AT3G01316.1 // AT5G58595.1 // AT5G51610.1 // AT1G26233.1
GO:0006508	P	proteolysis	23	1201	810	37767	0.73	1	// AT5G58840.1 // AT1G32960.1 // AT1G32970.1 // AT4G05490.1 // AT5G19110.1 // AT1G70170.1 // AT4G10540.1 // AT4G10530.1 // AT3G21860.1 // AT1G65140.1 // AT1G24140.1 // AT1G44130.1 // AT4G22050.1 // AT1G61130.1 // AT2G28220.1 // AT4G10520.1 // AT4G21650.1 // AT2G35770.1 // AT1G04110.1 // AT5G48430.1 // AT2G18720.1 // AT4G36880.1 // AT1G77000.1
GO:0051641	P	cellular localization	18	1201	569	37767	0.54	1	// AT1G18570.1 // AT5G39630.1 // AT1G32880.1 // AT4G39950.1 // AT4G24570.1 // AT3G09520.1 // AT3G48870.1 // AT5G52340.1 // AT2G46320.3 // AT1G60970.1 // AT3G15980.1 // AT2G20510.1 // AT5G52350.1 // AT5G57220.1 // AT2G22500.1 // AT3G54640.1 // AT3G45280.1 // AT1G54560.1
GO:0015672	P	monovalent inorganic cation transport	5	1201	115	37767	0.31	1	// AT3G08560.1 // AT4G17615.1 // AT5G46240.1 // AT4G13420.1 // AT4G17615.2
GO:0032502	P	developmental process	53	1201	2304	37767	1	1	// AT3G59760.1 // AT5G09805.1 // AT3G60140.1 // AT1G08465.1 // AT3G46613.1 // AT5G56110.1 // AT4G23250.1 // AT5G18560.1 // AT3G57510.1 // AT3G13960.1 // AT4G28110.1 // AT3G50060.1 // AT4G13560.1 // AT3G52430.1 // AT5G08790.1 // AT3G56700.1 // AT5G64060.1 // AT3G29030.1 // AT4G20900.1 // AT2G44990.1 // AT5G01550.1 // AT3G25655.1 // AT2G43000.1 // AT2G46240.1 // AT2G46590.2 // AT2G36640.1 // AT4G30…
GO:0032501	P	multicellular organismal process	50	1201	2094	37767	0.99	1	// AT3G59760.1 // AT5G09805.1 // AT3G46613.1 // AT5G56110.1 // AT4G23250.1 // AT5G18560.1 // AT3G57510.1 // AT3G13960.1 // AT4G28110.1 // AT3G50060.1 // AT4G13560.1 // AT3G52430.1 // AT5G08790.1 // AT3G56700.1 // AT5G64060.1 // AT4G20900.1 // AT2G44990.1 // AT5G01550.1 // AT3G25655.1 // AT2G43000.1 // AT4G27300.1 // AT2G46240.1 // AT2G46590.2 // AT1G27730.1 // AT2G36640.1 // AT5G64667.1 // AT1G61…
GO:0048608	P	reproductive structure development	14	1201	978	37767	1	1	// AT5G18560.1 // AT2G36640.1 // AT5G64667.1 // AT4G23250.1 // AT1G68765.1 // AT3G02310.1 // AT2G46770.1 // AT3G57510.1 // AT5G56110.1 // AT5G09805.1 // AT3G25655.1 // AT4G13560.1 // AT5G40350.1 // AT2G46240.1
GO:0044238	P	primary metabolic process	274	1201	8995	37767	0.8	1	// AT1G66170.1 // AT3G06490.1 // AT4G13090.1 // AT5G51460.1 // AT1G21240.1 // AT5G61890.1 // AT1G32970.1 // AT2G37430.1 // AT3G13650.1 // AT1G63910.1 // AT2G31420.1 // AT4G26270.1 // AT3G21860.1 // AT4G26930.1 // AT1G35910.1 // AT1G71000.1 // AT5G35960.1 // AT1G47510.1 // AT4G13480.1 // AT4G33860.1 // AT2G38340.1 // AT3G08720.2 // AT1G74100.1 // AT4G18940.1 // AT2G40340.1 // AT5G12030.1 // AT4G18…
GO:0043687	P	post-translational protein modification	43	1201	1248	37767	0.32	1	// AT5G39390.1 // AT1G21240.1 // AT4G00970.1 // AT4G23250.1 // AT1G67000.1 // AT5G35580.1 // AT5G35960.1 // AT2G14440.1 // AT2G35930.1 // AT3G08720.2 // AT4G23320.1 // AT4G18950.1 // AT4G03175.1 // AT4G11480.1 // AT5G39030.1 // AT4G11470.1 // AT2G29250.1 // AT4G34440.1 // AT1G61475.1 // AT1G61440.1 // AT5G67340.1 // AT5G65600.1 // AT2G29220.1 // AT5G35380.1 // AT4G18250.1 // AT1G61550.1 // AT1G79…
GO:0009987	P	cellular process	353	1201	11684	37767	0.88	1	// AT1G66170.1 // AT2G37430.1 // AT3G21860.1 // AT1G71000.1 // AT2G33670.1 // AT3G08720.2 // AT2G40340.1 // AT3G53650.1 // AT1G74930.1 // AT5G07200.1 // AT4G23810.1 // AT3G07920.1 // AT2G29120.1 // AT3G51450.1 // AT4G28420.2 // AT1G17170.1 // AT5G51190.1 // AT5G43330.1 // AT5G22570.1 // AT5G07760.1 // AT1G01020.1 // AT2G26380.1 // AT1G57630.1 // AT5G39030.1 // AT4G27300.1 // AT3G08560.1 // AT1G33…
GO:0006873	P	cellular ion homeostasis	5	1201	96	37767	0.2	1	// AT2G29120.1 // AT5G48400.2 // AT2G29110.1 // AT2G29100.1 // AT5G11210.1
GO:0032870	P	cellular response to hormone stimulus	15	1201	321	37767	0.099	1	// AT5G47230.1 // AT5G64750.1 // AT3G23230.1 // AT2G44080.1 // AT1G28370.1 // AT5G40990.1 // AT5G01550.1 // AT4G17490.1 // AT4G17615.1 // AT4G17615.2 // AT3G23220.1 // AT5G01540.1 // AT3G23240.1 // AT2G44840.1 // AT5G47220.1
GO:0030003	P	cellular cation homeostasis	5	1201	84	37767	0.14	1	// AT2G29120.1 // AT5G48400.2 // AT2G29110.1 // AT2G29100.1 // AT5G11210.1
GO:0055080	P	cation homeostasis	5	1201	90	37767	0.17	1	// AT2G29120.1 // AT5G48400.2 // AT2G29110.1 // AT2G29100.1 // AT5G11210.1
GO:0044255	P	cellular lipid metabolic process	20	1201	618	37767	0.5	1	// AT1G01020.1 // AT3G03540.1 // AT1G47510.1 // AT1G72520.1 // AT1G43800.1 // AT1G61120.1 // AT1G76690.1 // AT3G48790.1 // AT3G25780.1 // AT5G36150.1 // AT1G01600.1 // AT5G42600.1 // AT5G57190.1 // AT2G44990.1 // AT2G34555.1 // AT2G26560.1 // AT2G47240.1 // AT5G07200.1 // AT2G31690.1 // AT1G17420.1
GO:0042180	P	cellular ketone metabolic process	25	1201	882	37767	0.74	1	// AT3G59760.1 // AT1G43800.1 // AT5G43330.1 // AT2G26560.1 // AT2G34555.1 // AT2G47240.1 // AT4G11280.1 // AT4G39950.1 // AT4G08040.1 // AT4G39030.1 // AT1G01480.1 // AT3G49700.1 // AT3G25780.1 // AT4G26200.1 // AT5G07200.1 // AT4G37770.1 // AT5G17990.1 // AT1G01600.1 // AT1G18870.1 // AT1G72520.1 // AT3G54640.1 // AT4G27070.1 // AT2G19590.1 // AT1G76690.1 // AT1G17420.1
GO:0033036	P	macromolecule localization	20	1201	462	37767	0.11	1	// AT1G18570.1 // AT3G60540.2 // AT1G32880.1 // AT4G39950.1 // AT3G22620.1 // AT4G12490.1 // AT2G37870.1 // AT3G48870.1 // AT5G59310.1 // AT4G22520.1 // AT2G44300.1 // AT1G60970.1 // AT3G15980.1 // AT2G20510.1 // AT4G39670.1 // AT5G57220.1 // AT3G54640.1 // AT3G22600.1 // AT3G45280.1 // AT3G25610.1
GO:0006082	P	organic acid metabolic process	24	1201	860	37767	0.77	1	// AT3G59760.1 // AT1G43800.1 // AT5G43330.1 // AT2G26560.1 // AT2G34555.1 // AT4G11280.1 // AT4G39950.1 // AT4G08040.1 // AT4G39030.1 // AT1G01480.1 // AT3G49700.1 // AT3G25780.1 // AT4G26200.1 // AT5G07200.1 // AT4G37770.1 // AT5G17990.1 // AT1G01600.1 // AT2G47240.1 // AT1G72520.1 // AT3G54640.1 // AT4G27070.1 // AT2G19590.1 // AT1G76690.1 // AT1G17420.1
GO:0007242	P	intracellular signaling cascade	25	1201	659	37767	0.22	1	// AT1G28370.1 // AT1G19250.1 // AT4G17615.2 // AT3G24650.1 // AT4G17490.1 // AT3G23230.1 // AT5G47220.1 // AT5G22570.1 // AT2G44840.1 // AT3G05360.1 // AT2G37800.1 // AT5G40990.1 // AT5G01550.1 // AT3G23240.1 // AT3G52430.1 // AT2G44080.1 // AT5G36970.1 // AT4G17615.1 // AT3G22370.1 // AT5G47230.1 // AT3G23220.1 // AT1G28480.1 // AT1G72260.1 // AT5G64750.1 // AT5G01540.1
GO:0016310	P	phosphorylation	41	1201	1079	37767	0.15	1	// AT5G39390.1 // AT1G21240.1 // AT4G00970.1 // AT4G23250.1 // AT1G67000.1 // AT5G35580.1 // AT5G35960.1 // AT2G14440.1 // AT3G08720.2 // AT4G23320.1 // AT4G18950.1 // AT4G03175.1 // AT4G11480.1 // AT5G39030.1 // AT4G18250.1 // AT4G11470.1 // AT2G29250.1 // AT4G34440.1 // AT1G61475.1 // AT1G61440.1 // AT4G39940.1 // AT5G65600.1 // AT2G29220.1 // AT5G35380.1 // AT3G08560.1 // AT1G61550.1 // AT1G79…
GO:0043170	P	macromolecule metabolic process	194	1201	7127	37767	0.99	1	// AT1G66170.1 // AT3G06490.1 // AT1G80590.1 // AT1G21240.1 // AT5G61890.1 // AT1G32970.1 // AT2G37430.1 // AT1G63910.1 // AT2G31420.1 // AT4G26270.1 // AT3G21860.1 // AT1G71000.1 // AT5G35960.1 // AT4G13480.1 // AT1G80840.1 // AT2G38340.1 // AT3G08720.2 // AT4G18940.1 // AT2G40340.1 // AT4G22050.1 // AT5G43640.1 // AT1G74930.1 // AT4G00970.1 // AT4G11470.1 // AT5G43650.1 // AT2G28220.1 // AT1G18…
GO:0048731	P	system development	25	1201	839	37767	0.66	1	// AT5G09805.1 // AT3G46613.1 // AT5G56110.1 // AT5G18560.1 // AT3G57510.1 // AT3G13960.1 // AT3G50060.1 // AT2G31690.1 // AT2G44990.1 // AT3G25655.1 // AT3G52430.1 // AT5G64667.1 // AT3G53232.1 // AT5G51060.1 // AT2G46770.1 // AT1G04110.1 // AT5G28646.1 // AT4G13395.1 // AT4G37720.1 // AT1G68765.1 // AT3G02310.1 // AT1G12610.1 // AT3G63088.1 // AT2G35980.1 // AT5G40350.1
GO:0044106	P	cellular amine metabolic process	12	1201	438	37767	0.73	1	// AT3G59760.1 // AT2G19590.1 // AT4G39950.1 // AT4G08040.1 // AT4G37770.1 // AT1G01480.1 // AT3G49700.1 // AT5G17990.1 // AT4G27070.1 // AT4G11280.1 // AT3G54640.1 // AT4G26200.1
GO:0043933	P	macromolecular complex subunit organization	6	1201	235	37767	0.76	1	// AT3G53650.1 // AT1G03050.1 // AT4G02650.1 // AT5G59230.1 // AT1G24150.1 // AT5G02570.1
GO:0019752	P	carboxylic acid metabolic process	24	1201	859	37767	0.76	1	// AT3G59760.1 // AT1G43800.1 // AT5G43330.1 // AT2G26560.1 // AT2G34555.1 // AT4G11280.1 // AT4G39950.1 // AT4G08040.1 // AT4G39030.1 // AT1G01480.1 // AT3G49700.1 // AT3G25780.1 // AT4G26200.1 // AT5G07200.1 // AT4G37770.1 // AT5G17990.1 // AT1G01600.1 // AT2G47240.1 // AT1G72520.1 // AT3G54640.1 // AT4G27070.1 // AT2G19590.1 // AT1G76690.1 // AT1G17420.1
GO:0042592	P	homeostatic process	9	1201	216	37767	0.26	1	// AT2G29110.1 // AT5G48400.2 // AT2G23170.1 // AT2G29100.1 // AT2G29120.1 // AT4G37390.1 // AT1G08860.1 // AT1G60740.1 // AT5G11210.1
GO:0034622	P	cellular macromolecular complex assembly	5	1201	200	37767	0.76	1	// AT4G02650.1 // AT1G24150.1 // AT3G53650.1 // AT1G03050.1 // AT5G02570.1
GO:0007275	P	multicellular organismal development	45	1201	2020	37767	1	1	// AT3G59760.1 // AT5G09805.1 // AT3G46613.1 // AT5G56110.1 // AT4G23250.1 // AT5G18560.1 // AT3G57510.1 // AT3G13960.1 // AT4G28110.1 // AT3G50060.1 // AT4G13560.1 // AT3G52430.1 // AT5G08790.1 // AT3G56700.1 // AT5G64060.1 // AT4G20900.1 // AT2G44990.1 // AT5G01550.1 // AT3G25655.1 // AT2G43000.1 // AT2G46240.1 // AT2G46590.2 // AT2G36640.1 // AT5G64667.1 // AT2G46770.1 // AT5G51060.1 // AT1G32…
GO:0044262	P	cellular carbohydrate metabolic process	18	1201	417	37767	0.13	1	// AT1G18570.1 // AT4G26270.1 // AT5G51460.1 // AT1G74100.1 // AT1G22210.1 // AT5G54690.1 // AT4G13090.1 // AT4G26390.1 // AT3G20520.1 // AT1G35910.1 // AT5G57500.1 // AT4G18990.1 // AT5G43330.1 // AT5G57220.1 // AT2G37090.1 // AT3G43190.1 // AT4G39940.1 // AT5G66150.1
GO:0040007	P	growth	11	1201	340	37767	0.52	1	// AT3G15370.1 // AT1G27730.1 // AT2G44080.1 // AT3G29030.1 // AT1G12610.1 // AT5G28646.1 // AT3G08970.1 // AT4G28110.1 // AT3G49110.1 // AT1G72520.1 // AT1G17420.1
GO:0009739	P	response to gibberellin stimulus	7	1201	159	37767	0.25	1	// AT1G18570.1 // AT5G59845.1 // AT1G67100.1 // AT4G36880.1 // AT3G50060.1 // AT2G18420.1 // AT2G39540.1
GO:0009738	P	abscisic acid mediated signaling pathway	5	1201	94	37767	0.19	1	// AT5G01550.1 // AT5G01540.1 // AT5G64750.1 // AT4G17615.1 // AT4G17615.2
GO:0009314	P	response to radiation	25	1201	613	37767	0.13	1	// AT3G12580.1 // AT5G12030.1 // AT1G52770.1 // AT1G37130.1 // AT2G29100.1 // AT5G08790.1 // AT4G14690.1 // AT4G13790.1 // AT4G15480.1 // AT1G54050.1 // AT1G52830.1 // AT5G11210.1 // AT5G59820.1 // AT2G46240.1 // AT2G46590.2 // AT1G27730.1 // AT2G29500.1 // AT1G74310.1 // AT5G59720.1 // AT4G27670.1 // AT2G29110.1 // AT5G48400.2 // AT4G36880.1 // AT3G49110.1 // AT2G29120.1
GO:0032989	P	cellular component morphogenesis	6	1201	289	37767	0.89	1	// AT5G56110.1 // AT3G29030.1 // AT3G08970.1 // AT3G49110.1 // AT3G15370.1 // AT5G28646.1
GO:0006721	P	terpenoid metabolic process	6	1201	126	37767	0.22	1	// AT1G61120.1 // AT5G36150.1 // AT5G42600.1 // AT2G44990.1 // AT2G34555.1 // AT5G07200.1
GO:0010467	P	gene expression	103	1201	3962	37767	0.99	1	// AT1G66170.1 // AT3G06490.1 // AT1G80590.1 // AT5G61890.1 // AT2G37430.1 // AT1G63910.1 // AT2G31420.1 // AT3G50060.1 // AT4G13480.1 // AT1G80840.1 // AT2G38340.1 // AT3G08720.2 // AT2G40340.1 // AT1G74930.1 // AT5G43650.1 // AT1G18430.1 // AT3G23240.1 // AT1G66600.1 // AT4G34410.1 // AT4G23810.1 // AT3G07920.1 // AT1G68320.1 // AT1G71520.1 // AT1G26233.1 // AT1G07640.3 // AT4G34400.1 // AT2G27…
GO:0006720	P	isoprenoid metabolic process	6	1201	168	37767	0.45	1	// AT1G61120.1 // AT5G36150.1 // AT5G42600.1 // AT2G44990.1 // AT2G34555.1 // AT5G07200.1
GO:0009856	P	pollination	6	1201	145	37767	0.32	1	// AT3G59760.1 // AT1G61440.1 // AT1G61550.1 // AT1G11300.1 // AT3G08970.1 // AT4G27300.1
GO:0009908	P	flower development	10	1201	377	37767	0.76	1	// AT5G18560.1 // AT5G64667.1 // AT1G68765.1 // AT3G57510.1 // AT2G46770.1 // AT3G02310.1 // AT5G56110.1 // AT5G09805.1 // AT3G25655.1 // AT5G40350.1
GO:0048438	P	floral whorl development	5	1201	133	37767	0.42	1	// AT3G57510.1 // AT5G56110.1 // AT5G40350.1 // AT2G46770.1 // AT3G02310.1
GO:0009733	P	response to auxin stimulus	13	1201	360	37767	0.37	1	// AT1G18570.1 // AT1G47510.1 // AT4G13790.1 // AT1G29510.1 // AT5G54490.1 // AT4G12410.1 // AT3G24650.1 // AT5G57560.1 // AT1G52830.1 // AT2G23170.1 // AT4G11280.1 // AT4G37390.1 // AT4G34770.1
GO:0006464	P	protein modification process	44	1201	1474	37767	0.68	1	// AT5G39390.1 // AT1G21240.1 // AT4G00970.1 // AT4G23250.1 // AT1G67000.1 // AT5G35580.1 // AT5G35960.1 // AT2G14440.1 // AT2G35930.1 // AT3G08720.2 // AT4G23320.1 // AT4G18950.1 // AT4G03175.1 // AT4G11480.1 // AT5G39030.1 // AT4G18250.1 // AT4G11470.1 // AT2G29250.1 // AT4G34440.1 // AT1G61475.1 // AT1G61440.1 // AT5G67340.1 // AT5G65600.1 // AT2G29220.1 // AT5G35380.1 // AT5G57500.1 // AT1G61…
GO:0010817	P	regulation of hormone levels	7	1201	168	37767	0.3	1	// AT2G19500.1 // AT4G39950.1 // AT2G36800.1 // AT5G43890.1 // AT5G65980.1 // AT2G44990.1 // AT5G15100.1
[truncated: 231 more rows]

## Sheet: 5 x c downregulated
GO_acc	term_type	Term	queryitem	querytotal	bgitem	bgtotal	pvalue	FDR	entries
[truncated: 315 more rows]

[truncated: 4 more sheets: 7 x c upregulated, 7 x c downregulated, 10 x c upregulated, 10 x c downregulated]
