# Supplementary material for: Plasticity of Phymatotrichopsis omnivora infection strategies is dependent on host and nonhost plant responses
Source: Plant Cell Environ. 2020 Feb 14;43(4):1084–101. doi: 10.1111/pce.13721 (PMC7154777; doi:10.1111/pce.13721)
Supplement: Supplementary file 8 — Dataset S7 GO terms significantly over represented in A. thaliana DEGs at each infection time point compared to control generated in AgriGO website. [file PCE-43-1084-s008.xlsx]

## Sheet: At 1xC down GO
light-harvesting complex 0.00006644723460039053 AT1G29910	AT1G29930	AT2G05070	AT2G05100	AT2G34420	AT2G34430	AT3G27690	AT3G47470	AT3G54890	AT4G10340	AT5G54270 GO:0030076
photosystem I 0.0010379842643917767 AT1G08380	AT1G29910	AT1G29930	AT1G49975	AT2G05070	AT2G05100	AT2G34420	AT2G34430	AT3G27690	AT3G47470	AT3G54890	AT4G10340	AT5G54270 GO:0009522
sequence-specific DNA binding 6.16233428364148e-8 AT1G01060	AT1G02340	AT1G02580	AT1G05230	AT1G05805	AT1G07540	AT1G08320	AT1G10610	AT1G12630	AT1G13260	AT1G13300	AT1G13600	AT1G15050	AT1G18330	AT1G22490	AT1G26790	AT1G31140	AT1G46768	AT1G47760	AT1G49130	AT1G49720	AT1G51220	AT1G53160	AT1G54760	AT1G56160	AT1G56280	AT1G59530	AT1G63030	AT1G65330	AT1G67710	AT1G68190	AT1G68800	AT1G69490	AT1G69570	AT1G71030	AT1G72360	AT1G73870	AT1G74480	AT1G75250	AT1G75380	AT1G75490	AT1G76420	AT1G76890	AT1G77080	AT1G79700	AT2G01930	AT2G04038	AT2G13570	AT2G14210	AT2G18280
sequence-specific double-stranded DNA binding 9.326667433237133e-8 AT1G01060	AT1G02340	AT1G02580	AT1G05230	AT1G05805	AT1G08320	AT1G10610	AT1G12630	AT1G13260	AT1G13300	AT1G13600	AT1G15050	AT1G18330	AT1G22490	AT1G26790	AT1G31140	AT1G46768	AT1G47760	AT1G49130	AT1G49720	AT1G51220	AT1G53160	AT1G54760	AT1G56160	AT1G56280	AT1G59530	AT1G63030	AT1G65330	AT1G67710	AT1G68190	AT1G68800	AT1G69490	AT1G69570	AT1G71030	AT1G72360	AT1G73870	AT1G74480	AT1G75250	AT1G75490	AT1G76420	AT1G76890	AT1G77080	AT1G79700	AT2G01930	AT2G04038	AT2G13570	AT2G14210	AT2G18280	AT2G18300	AT2G19810
transcription regulatory region sequence-specific DNA binding 9.664448340234022e-8 AT1G01060	AT1G02340	AT1G02580	AT1G05230	AT1G05805	AT1G08320	AT1G10610	AT1G12630	AT1G13260	AT1G13300	AT1G13600	AT1G15050	AT1G18330	AT1G22490	AT1G26790	AT1G31140	AT1G46768	AT1G47760	AT1G49130	AT1G49720	AT1G51220	AT1G53160	AT1G54760	AT1G56160	AT1G56280	AT1G59530	AT1G63030	AT1G65330	AT1G67710	AT1G68190	AT1G68800	AT1G69490	AT1G69570	AT1G71030	AT1G72360	AT1G73870	AT1G74480	AT1G75250	AT1G75490	AT1G76420	AT1G76890	AT1G77080	AT1G79700	AT2G01930	AT2G04038	AT2G13570	AT2G14210	AT2G18280	AT2G18300	AT2G19810
transcription regulatory region DNA binding 1.0697678149289393e-7 AT1G01060	AT1G02340	AT1G02580	AT1G05230	AT1G05805	AT1G08320	AT1G10610	AT1G12630	AT1G13260	AT1G13300	AT1G13600	AT1G15050	AT1G18330	AT1G22490	AT1G26790	AT1G31140	AT1G46768	AT1G47760	AT1G49130	AT1G49720	AT1G51220	AT1G53160	AT1G54760	AT1G56160	AT1G56280	AT1G59530	AT1G63030	AT1G65330	AT1G67710	AT1G68190	AT1G68800	AT1G69490	AT1G69570	AT1G71030	AT1G72360	AT1G73870	AT1G74480	AT1G75250	AT1G75490	AT1G76420	AT1G76890	AT1G77080	AT1G79700	AT2G01930	AT2G04038	AT2G13570	AT2G14210	AT2G18280	AT2G18300	AT2G19810
transcription factor activity	sequence-specific DNA binding 1.1611179948881742e-7 AT1G01060	AT1G02340	AT1G02580	AT1G05230	AT1G05805	AT1G08320	AT1G10610	AT1G12630	AT1G13260	AT1G13300	AT1G13600	AT1G15050	AT1G18330	AT1G22490	AT1G26790	AT1G31140	AT1G46768	AT1G47760	AT1G49130	AT1G49720	AT1G51220	AT1G53160	AT1G54760	AT1G56160	AT1G56280	AT1G59530	AT1G63030	AT1G65330	AT1G67710	AT1G68190	AT1G68800	AT1G69490	AT1G69570	AT1G71030	AT1G72360	AT1G73870	AT1G74480	AT1G75250	AT1G75490	AT1G76420	AT1G76890	AT1G77080	AT1G79700	AT2G01930	AT2G04038	AT2G13570	AT2G14210	AT2G18280	AT2G18300
regulatory region DNA binding 1.1715461210448493e-7 AT1G01060	AT1G02340	AT1G02580	AT1G05230	AT1G05805	AT1G08320	AT1G10610	AT1G12630	AT1G13260	AT1G13300	AT1G13600	AT1G15050	AT1G18330	AT1G22490	AT1G26790	AT1G31140	AT1G46768	AT1G47760	AT1G49130	AT1G49720	AT1G51220	AT1G53160	AT1G54760	AT1G56160	AT1G56280	AT1G59530	AT1G63030	AT1G65330	AT1G67710	AT1G68190	AT1G68800	AT1G69490	AT1G69570	AT1G71030	AT1G72360	AT1G73870	AT1G74480	AT1G75250	AT1G75490	AT1G76420	AT1G76890	AT1G77080	AT1G79700	AT2G01930	AT2G04038	AT2G13570	AT2G14210	AT2G18280	AT2G18300	AT2G19810
nucleic acid binding transcription factor activity 1.2148055577035339e-7 AT1G01060	AT1G02340	AT1G02580	AT1G05230	AT1G05805	AT1G08320	AT1G10610	AT1G12630	AT1G13260	AT1G13300	AT1G13600	AT1G15050	AT1G18330	AT1G22490	AT1G26790	AT1G31140	AT1G46768	AT1G47760	AT1G49130	AT1G49720	AT1G51220	AT1G53160	AT1G54760	AT1G56160	AT1G56280	AT1G59530	AT1G63030	AT1G65330	AT1G67710	AT1G68190	AT1G68800	AT1G69490	AT1G69570	AT1G71030	AT1G72360	AT1G73870	AT1G74480	AT1G75250	AT1G75490	AT1G76420	AT1G76890	AT1G77080	AT1G79700	AT2G01930	AT2G04038	AT2G13570	AT2G14210	AT2G18280	AT2G18300	AT2G19810
regulatory region nucleic acid binding 1.2254710288819808e-7 AT1G01060	AT1G02340	AT1G02580	AT1G05230	AT1G05805	AT1G08320	AT1G10610	AT1G12630	AT1G13260	AT1G13300	AT1G13600	AT1G15050	AT1G18330	AT1G22490	AT1G26790	AT1G31140	AT1G46768	AT1G47760	AT1G49130	AT1G49720	AT1G51220	AT1G53160	AT1G54760	AT1G56160	AT1G56280	AT1G59530	AT1G63030	AT1G65330	AT1G67710	AT1G68190	AT1G68800	AT1G69490	AT1G69570	AT1G71030	AT1G72360	AT1G73870	AT1G74480	AT1G75250	AT1G75490	AT1G76420	AT1G76890	AT1G77080	AT1G79700	AT2G01930	AT2G04038	AT2G13570	AT2G14210	AT2G18280	AT2G18300	AT2G19810
double-stranded DNA binding 7.556309431658256e-7 AT1G01060	AT1G02340	AT1G02580	AT1G05230	AT1G05805	AT1G07540	AT1G08320	AT1G10610	AT1G12630	AT1G13260	AT1G13300	AT1G13600	AT1G15050	AT1G18330	AT1G22490	AT1G26790	AT1G31140	AT1G46768	AT1G47760	AT1G49130	AT1G49720	AT1G51220	AT1G53160	AT1G54760	AT1G56160	AT1G56280	AT1G59530	AT1G61970	AT1G63030	AT1G65330	AT1G67710	AT1G68190	AT1G68800	AT1G69490	AT1G69570	AT1G71030	AT1G72360	AT1G73870	AT1G74480	AT1G75250	AT1G75490	AT1G76420	AT1G76890	AT1G77080	AT1G79700	AT2G01930	AT2G04038	AT2G13570	AT2G14210	AT2G18280
pigment binding 0.000025109037659897915 AT1G29910	AT1G29930	AT2G05070	AT2G05100	AT2G34420	AT2G34430	AT3G27690	AT3G47470	AT3G54890	AT4G10340	AT5G54270 GO:0031409
transmembrane transporter activity 0.00007458227670966734 AT1G01070	AT1G02630	AT1G05200	AT1G08890	AT1G08900	AT1G11260	AT1G11460	AT1G11560	AT1G12940	AT1G21890	AT1G28230	AT1G30560	AT1G32450	AT1G32710	AT1G47603	AT1G52710	AT1G57943	AT1G57980	AT1G60050	AT1G60160	AT1G62280	AT1G70260	AT1G71680	AT1G76800	AT1G77210	AT1G77990	AT1G80050	AT1G80830	AT2G24220	AT2G24240	AT2G24710	AT2G25680	AT2G28800	AT2G29650	AT2G33750	AT2G37450	AT2G37460	AT2G37925	AT2G38460	AT2G39010	AT2G43520	AT2G43535	AT2G45960	AT3G02850	AT3G05155	AT3G05160	AT3G09330	AT3G16690	AT3G19930	AT3G23430
substrate-specific transmembrane transporter activity 0.00008144015935746384 AT1G01070	AT1G02630	AT1G05200	AT1G08890	AT1G08900	AT1G11260	AT1G11560	AT1G12940	AT1G21890	AT1G28230	AT1G30560	AT1G32450	AT1G32710	AT1G47603	AT1G52710	AT1G57943	AT1G57980	AT1G60160	AT1G62280	AT1G71680	AT1G76800	AT1G77210	AT1G77990	AT1G80050	AT1G80830	AT2G24220	AT2G24240	AT2G24710	AT2G25680	AT2G28800	AT2G29650	AT2G33750	AT2G37925	AT2G38460	AT2G39010	AT2G43520	AT2G43535	AT2G45960	AT3G02850	AT3G05155	AT3G05160	AT3G09330	AT3G16690	AT3G19930	AT3G23430	AT3G28007	AT3G28360	AT3G28380	AT3G28390	AT3G45780
substrate-specific transporter activity 0.0027489813940051798 AT1G01070	AT1G02630	AT1G05200	AT1G08890	AT1G08900	AT1G11260	AT1G11560	AT1G12940	AT1G21360	AT1G21890	AT1G28230	AT1G30560	AT1G32450	AT1G32710	AT1G47603	AT1G52710	AT1G57943	AT1G57980	AT1G60160	AT1G62280	AT1G71680	AT1G76800	AT1G77210	AT1G77990	AT1G80050	AT1G80830	AT2G24220	AT2G24240	AT2G24710	AT2G25680	AT2G28800	AT2G29650	AT2G33750	AT2G37925	AT2G38460	AT2G39010	AT2G43520	AT2G43535	AT2G45960	AT3G02850	AT3G05155	AT3G05160	AT3G08790	AT3G09330	AT3G16690	AT3G19930	AT3G23430	AT3G28007	AT3G28360	AT3G28380
transporter activity 0.00648566839009995 AT1G01070	AT1G02630	AT1G05200	AT1G08890	AT1G08900	AT1G11260	AT1G11460	AT1G11560	AT1G12940	AT1G21360	AT1G21890	AT1G28230	AT1G30560	AT1G32450	AT1G32710	AT1G47603	AT1G52710	AT1G57943	AT1G57980	AT1G60050	AT1G60160	AT1G62280	AT1G68570	AT1G70260	AT1G71680	AT1G72150	AT1G76800	AT1G77210	AT1G77990	AT1G80050	AT1G80830	AT2G16980	AT2G16990	AT2G24220	AT2G24240	AT2G24710	AT2G25680	AT2G28800	AT2G29650	AT2G33750	AT2G37450	AT2G37460	AT2G37925	AT2G38460	AT2G39010	AT2G43520	AT2G43535	AT2G45960	AT3G02850	AT3G05155
carbohydrate transmembrane transporter activity 0.008001940908269643 AT1G08890	AT1G08900	AT1G11260	AT1G11560	AT1G77210	AT2G29650	AT2G39010	AT2G45960	AT3G05155	AT3G05160	AT3G16690	AT3G19930	AT3G28007	AT3G53420	AT3G61430	AT4G16480	AT4G17340	AT4G23400	AT4G36670	AT4G36790	AT5G26250	AT5G27360	AT5G47450	AT5G53190	AT5G60660 GO:0015144
carbohydrate transporter activity 0.008001940908269643 AT1G08890	AT1G08900	AT1G11260	AT1G11560	AT1G77210	AT2G29650	AT2G39010	AT2G45960	AT3G05155	AT3G05160	AT3G16690	AT3G19930	AT3G28007	AT3G53420	AT3G61430	AT4G16480	AT4G17340	AT4G23400	AT4G36670	AT4G36790	AT5G26250	AT5G27360	AT5G47450	AT5G53190	AT5G60660 GO:1901476
chlorophyll binding 0.018201869827417033 AT1G29910	AT1G29930	AT2G05070	AT2G05100	AT2G34420	AT2G34430	AT3G27690	AT3G47470	AT3G54890	AT4G10340	AT5G54270 GO:0016168
purine nucleobase transmembrane transporter activity 0.025079768217170118 AT1G28230	AT1G47603	AT1G57943	AT1G57980	AT2G24220	AT2G33750	AT4G08700	AT4G18190	AT4G18210 GO:0005345
substrate-specific channel activity 0.027899401422823798 AT1G05200	AT1G62280	AT2G24240	AT2G24710	AT2G39010	AT2G43520	AT2G43535	AT2G45960	AT3G02850	AT3G45780	AT3G53420	AT3G61430	AT4G17340	AT4G23400	AT4G27970	AT5G11180	AT5G15410	AT5G37500	AT5G40890	AT5G42610	AT5G46330	AT5G46360	AT5G46370	AT5G47450	AT5G60660 GO:0022838
photosynthesis, light harvesting in photosystem I	7.90979e-06	AT1G08380,AT1G29910,AT1G29930,AT2G05070,AT2G05100,AT2G34420,AT2G34430,AT3G27690,AT3G47470,AT3G54890,AT4G10340,AT5G54270	GO:0009768
amino acid export	0.00387142	AT1G01070,AT1G21890,AT4G01430,AT4G08290,AT4G08300,AT5G24920,AT5G38770,AT5G57685	GO:0032973
protein-chromophore linkage	0.00582616	AT1G29910,AT1G29930,AT2G02710,AT2G05070,AT2G05100,AT2G34420,AT2G34430,AT3G27690,AT3G45780,AT3G47470,AT3G54890,AT4G10340,AT5G54270	GO:0018298
transmembrane transport	0.00855395	AT1G01070,AT1G02630,AT1G05200,AT1G08890,AT1G08900,AT1G11260,AT1G11460,AT1G11560,AT1G12940,AT1G21890,AT1G28230,AT1G30560,AT1G32450,AT1G32710,AT1G47603,AT1G52710,AT1G57943,AT1G57980,AT1G60050,AT1G60160,AT1G62280,AT1G70260,AT1G71680,AT1G76800,AT1G77210,AT1G77990,AT1G80050,AT1G80830,AT2G16980,AT2G24220,AT2G24240,AT2G24710,AT2G25680,AT2G28800,AT2G29650,AT2G33750,AT2G34350,AT2G37450,AT2G37460,AT2G37925…	GO:0055085
secondary metabolic process	0.0105551	AT1G01190,AT1G02950,AT1G13080,AT1G13710,AT1G15670,AT1G61810,AT1G62560,AT1G63030,AT1G64160,AT1G65870,AT1G66270,AT1G66280,AT1G66800,AT1G71030,AT1G73300,AT1G74090,AT1G78370,AT1G80440,AT2G21730,AT2G22980,AT2G22990,AT2G32860,AT2G43100,AT2G44130,AT2G46660,AT3G03190,AT3G10570,AT3G12230,AT3G16390,AT3G19710,AT3G25420,AT3G26150,AT3G26280,AT3G46490,AT3G50740,AT3G58990,AT3G59940,AT3G61880,AT4G12030,AT4G12330…	GO:0019748
biological regulation	0.0127813	AT1G01060,AT1G01355,AT1G01580,AT1G02340,AT1G02580,AT1G03020,AT1G03710,AT1G03850,AT1G05200,AT1G05230,AT1G05510,AT1G05570,AT1G05800,AT1G05805,AT1G07540,AT1G08320,AT1G08650,AT1G08980,AT1G09370,AT1G10210,AT1G10610,AT1G10770,AT1G11530,AT1G12070,AT1G12630,AT1G13260,AT1G13300,AT1G13600,AT1G13608,AT1G13609,AT1G13710,AT1G14890,AT1G15050,AT1G15670,AT1G17600,AT1G18075,AT1G18100,AT1G18330,AT1G18810,AT1G19610…	GO:0065007
homeostatic process	0.0246703	AT1G01580,AT1G03020,AT1G03850,AT1G05200,AT1G07540,AT1G11530,AT1G21890,AT1G22990,AT1G30560,AT1G32450,AT1G62280,AT1G68570,AT1G76800,AT1G80830,AT2G24710,AT2G32440,AT2G37025,AT2G39010,AT2G41240,AT2G45960,AT3G02850,AT3G15353,AT3G19270,AT3G21460,AT3G51840,AT3G53420,AT3G53530,AT3G56970,AT3G58060,AT3G58620,AT3G61430,AT3G62950,AT3G62960,AT4G00250,AT4G08290,AT4G08300,AT4G15393,AT4G15396,AT4G15660,AT4G15670…	GO:0042592
nucleic acid-templated transcription	0.0257596	AT1G01060,AT1G02340,AT1G02580,AT1G05230,AT1G05805,AT1G07540,AT1G08320,AT1G10610,AT1G12630,AT1G13260,AT1G13300,AT1G13600,AT1G15050,AT1G18330,AT1G22490,AT1G26790,AT1G29010,AT1G31140,AT1G46768,AT1G47760,AT1G49130,AT1G49720,AT1G51220,AT1G53160,AT1G54760,AT1G56160,AT1G56280,AT1G59530,AT1G61970,AT1G63030,AT1G65330,AT1G67710,AT1G68190,AT1G68800,AT1G69490,AT1G69570,AT1G71030,AT1G72360,AT1G73870,AT1G74480…	GO:0097659
regulation of transcription, DNA-templated	0.0309943	AT1G01060,AT1G02340,AT1G02580,AT1G05230,AT1G05805,AT1G07540,AT1G08320,AT1G10610,AT1G12630,AT1G13260,AT1G13300,AT1G13600,AT1G15050,AT1G18330,AT1G22490,AT1G26790,AT1G29010,AT1G31140,AT1G46768,AT1G47760,AT1G49130,AT1G49720,AT1G51220,AT1G53160,AT1G54760,AT1G56160,AT1G56280,AT1G59530,AT1G61970,AT1G63030,AT1G65330,AT1G67710,AT1G68190,AT1G68800,AT1G69490,AT1G69570,AT1G71030,AT1G72360,AT1G73870,AT1G74480…	GO:0006355
transcription, DNA-templated	0.0339588	AT1G01060,AT1G02340,AT1G02580,AT1G05230,AT1G05805,AT1G07540,AT1G08320,AT1G10610,AT1G12630,AT1G13260,AT1G13300,AT1G13600,AT1G15050,AT1G18330,AT1G22490,AT1G26790,AT1G29010,AT1G31140,AT1G46768,AT1G47760,AT1G49130,AT1G49720,AT1G51220,AT1G53160,AT1G54760,AT1G56160,AT1G56280,AT1G59530,AT1G61970,AT1G63030,AT1G65330,AT1G67710,AT1G68190,AT1G68800,AT1G69490,AT1G69570,AT1G71030,AT1G72360,AT1G73870,AT1G74480…	GO:0006351
regulation of cellular macromolecule biosynthetic process	0.039203	AT1G01060,AT1G02340,AT1G02580,AT1G05230,AT1G05805,AT1G07540,AT1G08320,AT1G10610,AT1G12630,AT1G13260,AT1G13300,AT1G13600,AT1G15050,AT1G18075,AT1G18330,AT1G22490,AT1G26790,AT1G29010,AT1G31140,AT1G46768,AT1G47760,AT1G49130,AT1G49720,AT1G51220,AT1G53160,AT1G54760,AT1G56160,AT1G56280,AT1G59530,AT1G61970,AT1G63030,AT1G64790,AT1G65330,AT1G66783,AT1G67710,AT1G68190,AT1G68800,AT1G69490,AT1G69570,AT1G71030…	GO:2000112
RNA biosynthetic process	0.0407576	AT1G01060,AT1G02340,AT1G02580,AT1G05230,AT1G05805,AT1G07540,AT1G08320,AT1G10610,AT1G12630,AT1G13260,AT1G13300,AT1G13600,AT1G15050,AT1G18330,AT1G22490,AT1G26790,AT1G29010,AT1G31140,AT1G46768,AT1G47760,AT1G49130,AT1G49720,AT1G51220,AT1G53160,AT1G54760,AT1G56160,AT1G56280,AT1G59530,AT1G61970,AT1G63030,AT1G65330,AT1G67710,AT1G68190,AT1G68800,AT1G69490,AT1G69570,AT1G71030,AT1G72360,AT1G73870,AT1G74480…	GO:0032774
regulation of nucleic acid-templated transcription	0.0411324	AT1G01060,AT1G02340,AT1G02580,AT1G05230,AT1G05805,AT1G07540,AT1G08320,AT1G10610,AT1G12630,AT1G13260,AT1G13300,AT1G13600,AT1G15050,AT1G18330,AT1G22490,AT1G26790,AT1G29010,AT1G31140,AT1G46768,AT1G47760,AT1G49130,AT1G49720,AT1G51220,AT1G53160,AT1G54760,AT1G56160,AT1G56280,AT1G59530,AT1G61970,AT1G63030,AT1G65330,AT1G67710,AT1G68190,AT1G68800,AT1G69490,AT1G69570,AT1G71030,AT1G72360,AT1G73870,AT1G74480…	GO:1903506
regulation of RNA biosynthetic process	0.0411324	AT1G01060,AT1G02340,AT1G02580,AT1G05230,AT1G05805,AT1G07540,AT1G08320,AT1G10610,AT1G12630,AT1G13260,AT1G13300,AT1G13600,AT1G15050,AT1G18330,AT1G22490,AT1G26790,AT1G29010,AT1G31140,AT1G46768,AT1G47760,AT1G49130,AT1G49720,AT1G51220,AT1G53160,AT1G54760,AT1G56160,AT1G56280,AT1G59530,AT1G61970,AT1G63030,AT1G65330,AT1G67710,AT1G68190,AT1G68800,AT1G69490,AT1G69570,AT1G71030,AT1G72360,AT1G73870,AT1G74480…	GO:2001141
organic hydroxy compound transport	0.0454868	AT1G30560,AT2G16980,AT2G16990,AT2G39010,AT2G45960,AT3G53420,AT3G61430,AT4G12030,AT4G16480,AT4G17340,AT4G23400,AT5G47450,AT5G60660	GO:0015850
chemical homeostasis	0.0470816	AT1G01580,AT1G05200,AT1G21890,AT1G22990,AT1G30560,AT1G32450,AT1G62280,AT1G68570,AT1G76800,AT1G80830,AT2G24710,AT2G32440,AT2G39010,AT2G41240,AT2G45960,AT3G02850,AT3G15353,AT3G19270,AT3G51840,AT3G53420,AT3G53530,AT3G56970,AT3G58060,AT3G61430,AT4G00250,AT4G08290,AT4G08300,AT4G15393,AT4G15396,AT4G17340,AT4G19680,AT4G19690,AT4G23400,AT4G27970,AT4G28620,AT4G30110,AT4G33000,AT4G37840,AT4G39403,AT5G03570…	GO:0048878
photosynthesis, light harvesting	0.0492334	AT1G08380,AT1G29910,AT1G29930,AT2G05070,AT2G05100,AT2G34420,AT2G34430,AT3G27690,AT3G47470,AT3G54890,AT4G10340,AT5G54270	GO:0009765
[truncated: 119 more columns]

## Sheet: At 1xC down pathway enrichment
Photosynthesis - antenna proteins 1.5862083393497617e-7 AT1G29910	AT1G29930	AT2G05070	AT2G05100	AT2G34420	AT2G34430	AT3G27690	AT3G47470	AT3G54890	AT4G10340	AT5G54270 00196
Glucosinolate biosynthesis 0.0022907785048164055 AT1G10060	AT1G10070	AT1G74090	AT3G19710	AT4G13770	AT5G23010	AT5G23020 00966
Biosynthesis of secondary metabolites 0.040163387385043714 AT1G05610	AT1G07450	AT1G10060	AT1G10070	AT1G12010	AT1G13700	AT1G13710	AT1G21400	AT1G23360	AT1G44318	AT1G44446	AT1G61810	AT1G66270	AT1G66280	AT1G74090	AT2G06925	AT2G13360	AT2G21730	AT2G22810	AT2G23800	AT2G28860	AT2G29320	AT2G32440	AT2G32860	AT2G38400	AT2G43100	AT2G46720	AT3G01260	AT3G02020	AT3G06850	AT3G19710	AT3G21500	AT3G22740	AT3G26150	AT3G26280	AT3G29430	AT3G45130	AT3G47340	AT3G47800	AT3G48360	AT3G51840	AT3G55610	AT3G55650	AT3G58990	AT3G62750	AT4G03205	AT4G08040	AT4G13770	AT4G15340	AT4G21760
[truncated: 24 more columns]

## Sheet: At 1xC down proteindomain enr
EamA domain 0.00022827080231479154 AT1G01070	AT1G11460	AT1G21890	AT1G60050	AT1G70260	AT2G37450	AT2G37460	AT3G53210	AT4G01430	AT4G01450	AT4G08290	AT4G08300	AT4G15540	AT4G16620	AT5G07050 IPR000620
WAT1-related protein 0.00022827080231479154 AT1G01070	AT1G11460	AT1G21890	AT1G60050	AT1G70260	AT2G37450	AT2G37460	AT3G53210	AT4G01430	AT4G01450	AT4G08290	AT4G08300	AT4G15540	AT4G16620	AT5G07050 IPR030184
Chlorophyll A-B binding protein	plant 0.00030572125664095443 AT1G29930	AT2G05070	AT2G05100	AT2G34420	AT2G34430	AT3G27690	AT3G47470	AT3G54890	AT4G10340	AT5G54270 IPR001344
Glutaredoxin-like	plant II 0.0005531825428096629 AT1G03020	AT1G03850	AT3G21460	AT3G62950	AT3G62960	AT4G15660	AT4G15670	AT4G15700	AT5G14070	AT5G18600 IPR011905
Chlorophyll A-B binding protein 0.0008940217574310074 AT1G29910	AT1G29930	AT2G05070	AT2G05100	AT2G34420	AT2G34430	AT3G27690	AT3G47470	AT3G54890	AT4G10340	AT5G54270 IPR022796
Purine permease	plant 0.004602074446919305 AT1G28230	AT1G47603	AT1G57943	AT1G57980	AT2G24220	AT2G33750	AT4G08700	AT4G18190	AT4G18210 IPR030182
Chlorophyll a/b binding protein domain 0.01346437950558927 AT1G29910	AT1G29930	AT2G05070	AT2G05100	AT2G34420	AT2G34430	AT3G27690	AT3G47470	AT3G54890	AT4G10340	AT5G54270 IPR023329
Major facilitator superfamily domain 0.018213055149642922 AT1G02630	AT1G08890	AT1G08900	AT1G11260	AT1G12940	AT1G30560	AT1G32450	AT1G68570	AT1G77210	AT2G16980	AT2G16990	AT2G29650	AT2G34350	AT2G38460	AT3G05155	AT3G05160	AT3G19930	AT3G28007	AT3G45720	AT3G54140	AT4G05130	AT4G16480	AT4G21680	AT4G36670	AT4G36790	AT5G03570	AT5G11570	AT5G14120	AT5G26250	AT5G27360	AT5G46040	AT5G46050 IPR020846
Hydrophobic seed protein 0.029135259519851343 AT1G62500	AT1G62510	AT3G22120	AT3G22142	AT4G12470	AT4G12500	AT4G12545	AT4G12550	AT4G22610	AT5G46890 IPR027923

## Sheet: At 1xC up GO enrichment
oxidoreductase activity 9.802693304170032e-12 AT1G01280	AT1G01600	AT1G02190	AT1G02205	AT1G02590	AT1G04180	AT1G05250	AT1G06360	AT1G07180	AT1G09500	AT1G09510	AT1G10960	AT1G11600	AT1G11610	AT1G12000	AT1G12200	AT1G14120	AT1G14130	AT1G14540	AT1G14550	AT1G17020	AT1G17420	AT1G17745	AT1G17990	AT1G19250	AT1G21850	AT1G23010	AT1G24280	AT1G26380	AT1G26390	AT1G26410	AT1G26420	AT1G28430	AT1G28480	AT1G30100	AT1G30700	AT1G30710	AT1G31690	AT1G32100	AT1G32350	AT1G32480	AT1G32780	AT1G33720	AT1G43800	AT1G47990	AT1G48700	AT1G55020	AT1G59730	AT1G59950	AT1G60730
glutathione transferase activity 6.104730626327067e-7 AT1G02920	AT1G02930	AT1G10370	AT1G17170	AT1G17180	AT1G59670	AT1G69920	AT1G69930	AT1G74590	AT1G75270	AT1G78340	AT1G78380	AT2G29420	AT2G29440	AT2G29450	AT2G29460	AT2G29470	AT2G29480	AT2G29490	AT2G47730	AT3G09270	AT3G62760	AT5G02780 GO:0004364
oxidoreductase activity	acting on paired donors	with incorporation or reduction of molecular oxygen	NAD(P)H as one donor	and incorporation of one atom of oxygen 0.000004840640217510953 AT1G01280	AT1G04180	AT1G11600	AT1G11610	AT1G12200	AT1G19250	AT1G28430	AT1G33720	AT1G64930	AT1G64940	AT1G64950	AT1G74110	AT1G74550	AT2G23190	AT2G24180	AT2G30490	AT2G30750	AT2G30770	AT2G40890	AT2G45570	AT2G45580	AT3G20110	AT3G20140	AT3G26190	AT3G26200	AT3G26830	AT3G28740	AT3G48290	AT3G48300	AT3G53280	AT4G12320	AT4G13290	AT4G22710	AT4G31950	AT4G31970	AT4G37310	AT4G37370	AT4G37410	AT4G37760	AT5G05260	AT5G07990	AT5G24150	AT5G45180	AT5G57220	AT5G57260	AT5G61320
catalytic activity 0.000007243970209673336 AT1G01280	AT1G01480	AT1G01560	AT1G01600	AT1G01610	AT1G01680	AT1G02190	AT1G02205	AT1G02310	AT1G02360	AT1G02520	AT1G02590	AT1G02670	AT1G02800	AT1G02850	AT1G02920	AT1G02930	AT1G02980	AT1G03445	AT1G03905	AT1G03940	AT1G03980	AT1G04110	AT1G04180	AT1G04220	AT1G04980	AT1G04990	AT1G05000	AT1G05250	AT1G05280	AT1G05450	AT1G05560	AT1G05650	AT1G05675	AT1G05680	AT1G05880	AT1G06000	AT1G06030	AT1G06360	AT1G06430	AT1G06840	AT1G06870	AT1G07160	AT1G07180	AT1G07370	AT1G08050	AT1G09500	AT1G09510	AT1G09850	AT1G10170
oxidoreductase activity	acting on paired donors	with incorporation or reduction of molecular oxygen 0.000021731343045965 AT1G01280	AT1G01600	AT1G04180	AT1G06360	AT1G11600	AT1G11610	AT1G12200	AT1G14120	AT1G14130	AT1G17020	AT1G19250	AT1G28430	AT1G33720	AT1G43800	AT1G47990	AT1G48700	AT1G64930	AT1G64940	AT1G64950	AT1G69720	AT1G74110	AT1G74550	AT1G80340	AT2G23180	AT2G23190	AT2G24180	AT2G30490	AT2G30750	AT2G30770	AT2G34555	AT2G40890	AT2G44800	AT2G44890	AT2G45570	AT2G45580	AT3G13610	AT3G14620	AT3G15870	AT3G20110	AT3G20140	AT3G26190	AT3G26200	AT3G26830	AT3G28740	AT3G48290	AT3G48300	AT3G51240	AT3G53280
monooxygenase activity 0.000036939583283563986 AT1G01280	AT1G01600	AT1G04180	AT1G11600	AT1G11610	AT1G12200	AT1G19250	AT1G28430	AT1G33720	AT1G64930	AT1G64940	AT1G64950	AT1G74110	AT1G74550	AT2G23180	AT2G23190	AT2G24180	AT2G30490	AT2G30750	AT2G30770	AT2G40890	AT2G44890	AT2G45570	AT2G45580	AT3G14620	AT3G20110	AT3G20140	AT3G26190	AT3G26200	AT3G26830	AT3G28740	AT3G48290	AT3G48300	AT3G53280	AT4G12320	AT4G13290	AT4G15760	AT4G22710	AT4G25700	AT4G26740	AT4G31950	AT4G31970	AT4G37310	AT4G37370	AT4G37410	AT4G37760	AT5G05260	AT5G07990	AT5G08250	AT5G14400
heme binding 0.00006723672544734169 AT1G01280	AT1G01600	AT1G05250	AT1G11600	AT1G11610	AT1G14540	AT1G14550	AT1G28430	AT1G33720	AT1G64930	AT1G64940	AT1G64950	AT1G68850	AT1G69720	AT1G74110	AT1G74550	AT2G07768	AT2G18140	AT2G23180	AT2G23190	AT2G24180	AT2G30490	AT2G32720	AT2G37970	AT2G40890	AT2G44890	AT2G45570	AT2G45580	AT3G01420	AT3G09640	AT3G14620	AT3G20110	AT3G20140	AT3G26190	AT3G26200	AT3G26830	AT3G28740	AT3G48290	AT3G48300	AT3G49110	AT3G53280	AT4G08390	AT4G10040	AT4G11290	AT4G12320	AT4G13290	AT4G22710	AT4G31950	AT4G31970	AT4G37310
quercetin 3-O-glucosyltransferase activity 0.00015440598142160074 AT1G05560	AT1G05680	AT1G06000	AT1G22380	AT1G30530	AT2G15480	AT2G15490	AT2G23260	AT2G30140	AT2G31750	AT2G36800	AT3G11340	AT3G21560	AT3G21750	AT3G21760	AT3G53160	AT4G15480	AT4G15550	AT4G34131	AT4G34135	AT5G17030	AT5G17050 GO:0080043
oxygen binding 0.00020125060988089103 AT1G01280	AT1G01600	AT1G11600	AT1G11610	AT1G28430	AT1G33720	AT1G64930	AT1G64940	AT1G64950	AT1G74110	AT1G74550	AT2G23180	AT2G23190	AT2G24180	AT2G30750	AT2G30770	AT2G44890	AT2G45570	AT2G45580	AT3G14620	AT3G20110	AT3G20140	AT3G26190	AT3G26200	AT3G26830	AT3G28740	AT3G48290	AT3G48300	AT3G53280	AT4G12320	AT4G13290	AT4G20240	AT4G22710	AT4G31950	AT4G31970	AT4G37310	AT4G37370	AT4G37410	AT5G05260	AT5G07990	AT5G08250	AT5G14400	AT5G23190	AT5G48000	AT5G52400	AT5G57220	AT5G57260	AT5G61320	AT5G67310 GO:0019825
quercetin 7-O-glucosyltransferase activity 0.0004165117867202207 AT1G05560	AT1G05680	AT1G06000	AT1G22380	AT1G30530	AT2G15480	AT2G15490	AT2G23260	AT2G30140	AT2G31750	AT2G36800	AT3G11340	AT3G21560	AT3G21760	AT3G53160	AT4G15480	AT4G15550	AT4G34131	AT4G34135	AT5G17030	AT5G17050 GO:0080044
tetrapyrrole binding 0.0004261054497958934 AT1G01280	AT1G01600	AT1G05250	AT1G11600	AT1G11610	AT1G14540	AT1G14550	AT1G28430	AT1G33720	AT1G64930	AT1G64940	AT1G64950	AT1G68850	AT1G69720	AT1G74110	AT1G74550	AT2G07768	AT2G18140	AT2G23180	AT2G23190	AT2G24180	AT2G30490	AT2G32720	AT2G37970	AT2G40100	AT2G40890	AT2G44890	AT2G45570	AT2G45580	AT3G01420	AT3G09640	AT3G14620	AT3G20110	AT3G20140	AT3G22840	AT3G26190	AT3G26200	AT3G26830	AT3G28740	AT3G48290	AT3G48300	AT3G49110	AT3G53280	AT4G08390	AT4G10040	AT4G11290	AT4G12320	AT4G13290	AT4G14690	AT4G22710
glutathione binding 0.0175556039453217 AT1G02920	AT1G02930	AT1G17170	AT1G75270	AT1G78380	AT2G29450	AT2G47730 GO:0043295
oligopeptide binding 0.0175556039453217 AT1G02920	AT1G02930	AT1G17170	AT1G75270	AT1G78380	AT2G29450	AT2G47730 GO:1900750
oxidoreductase activity	acting on diphenols and related substances as donors	oxygen as acceptor 0.0186543494215189 AT1G17020	AT1G23010	AT1G32350	AT2G29130	AT2G38080	AT2G40370	AT3G22370	AT5G01190	AT5G03260	AT5G05390	AT5G60020 GO:0016682
secondary metabolic process 2.8878390931899525e-24 AT1G01280	AT1G02920	AT1G02930	AT1G03980	AT1G04220	AT1G05250	AT1G09500	AT1G09510	AT1G10370	AT1G11600	AT1G11610	AT1G12610	AT1G17170	AT1G17180	AT1G28430	AT1G32100	AT1G33030	AT1G33720	AT1G50110	AT1G51680	AT1G52400	AT1G55210	AT1G58170	AT1G59670	AT1G64670	AT1G64930	AT1G64940	AT1G64950	AT1G65060	AT1G65690	AT1G67990	AT1G69920	AT1G69930	AT1G74110	AT1G74550	AT1G74590	AT1G76470	AT1G77520	AT1G77530	AT1G78340	AT1G78380	AT2G23000	AT2G23010	AT2G23190	AT2G23910	AT2G24180	AT2G29130	AT2G29420	AT2G29440	AT2G29450
response to stress 2.693309194321167e-16 AT1G01680	AT1G01720	AT1G02205	AT1G02360	AT1G02450	AT1G02670	AT1G02820	AT1G02920	AT1G02930	AT1G03670	AT1G04220	AT1G04370	AT1G04980	AT1G05250	AT1G05680	AT1G05880	AT1G07370	AT1G07400	AT1G07500	AT1G10170	AT1G10370	AT1G11300	AT1G12200	AT1G12370	AT1G12480	AT1G12610	AT1G14360	AT1G14540	AT1G14550	AT1G14870	AT1G14960	AT1G14980	AT1G15520	AT1G16030	AT1G16390	AT1G16420	AT1G17420	AT1G18570	AT1G18710	AT1G18870	AT1G19020	AT1G19250	AT1G19640	AT1G19670	AT1G20823	AT1G21250	AT1G23010	AT1G24010	AT1G24020	AT1G26380
response to chemical 2.891187940827148e-14 AT1G01560	AT1G01720	AT1G02205	AT1G02920	AT1G02930	AT1G03445	AT1G03670	AT1G03980	AT1G04370	AT1G05250	AT1G05560	AT1G05680	AT1G05880	AT1G08090	AT1G10170	AT1G10370	AT1G12000	AT1G12480	AT1G12610	AT1G14360	AT1G14540	AT1G14550	AT1G14980	AT1G15460	AT1G15520	AT1G16420	AT1G17170	AT1G17180	AT1G17420	AT1G18570	AT1G18710	AT1G19250	AT1G19640	AT1G19830	AT1G20823	AT1G21250	AT1G22690	AT1G22810	AT1G23730	AT1G26380	AT1G26410	AT1G27730	AT1G27940	AT1G28010	AT1G28480	AT1G29420	AT1G30100	AT1G34390	AT1G36370	AT1G42550
response to stimulus 1.3703295058417996e-13 AT1G01560	AT1G01680	AT1G01720	AT1G02205	AT1G02360	AT1G02450	AT1G02670	AT1G02800	AT1G02820	AT1G02920	AT1G02930	AT1G03445	AT1G03670	AT1G03980	AT1G04220	AT1G04370	AT1G04980	AT1G05250	AT1G05560	AT1G05680	AT1G05880	AT1G06430	AT1G06550	AT1G06840	AT1G07180	AT1G07370	AT1G07400	AT1G07410	AT1G07500	AT1G08090	AT1G10170	AT1G10370	AT1G10960	AT1G11300	AT1G12000	AT1G12200	AT1G12370	AT1G12480	AT1G12610	AT1G14360	AT1G14540	AT1G14550	AT1G14870	AT1G14960	AT1G14980	AT1G15460	AT1G15520	AT1G16030	AT1G16390	AT1G16420
response to karrikin 5.962021152353424e-13 AT1G05680	AT1G06550	AT1G10370	AT1G10960	AT1G23010	AT1G30530	AT1G61800	AT1G66390	AT2G23910	AT2G27820	AT2G30490	AT2G37040	AT2G39980	AT2G40080	AT2G44460	AT2G47730	AT3G09440	AT3G17609	AT3G21560	AT3G22840	AT3G44720	AT3G52740	AT3G52930	AT3G53260	AT3G55120	AT4G02940	AT4G13510	AT4G24110	AT4G27030	AT4G31870	AT4G34710	AT4G37290	AT4G37370	AT4G39070	AT5G02270	AT5G05270	AT5G08050	AT5G08640	AT5G10120	AT5G11260	AT5G13750	AT5G17050	AT5G42900	AT5G48540	AT5G53660	AT5G57785	AT5G62210 GO:0080167
secondary metabolite biosynthetic process 4.917392760962965e-12 AT1G01280	AT1G03980	AT1G04220	AT1G09500	AT1G09510	AT1G11600	AT1G11610	AT1G28430	AT1G32100	AT1G33030	AT1G33720	AT1G50110	AT1G55210	AT1G58170	AT1G64670	AT1G64930	AT1G64940	AT1G64950	AT1G67990	AT1G74110	AT1G74550	AT1G76470	AT1G77520	AT1G77530	AT2G23190	AT2G23910	AT2G24180	AT2G29130	AT2G30490	AT2G30750	AT2G30770	AT2G37040	AT2G38080	AT2G38470	AT2G40890	AT2G43000	AT2G45570	AT2G45580	AT3G13610	AT3G20110	AT3G20140	AT3G26190	AT3G26200	AT3G26830	AT3G28740	AT3G44540	AT3G48290	AT3G48300	AT3G53260	AT3G53280
cellular response to hypoxia 8.69018413899888e-11 AT1G05880	AT1G14540	AT1G14550	AT1G19250	AT1G26380	AT1G26410	AT1G53620	AT1G57630	AT2G23270	AT2G26150	AT2G26560	AT2G44800	AT3G10040	AT3G55790	AT4G31970	AT5G25250	AT5G57220	AT5G57510	AT5G64905 GO:0071456
response to heat 1.690302270465196e-10 AT1G07400	AT1G12610	AT1G14980	AT1G16030	AT1G52560	AT1G53540	AT1G54050	AT1G59860	AT1G74310	AT2G04030	AT2G19310	AT2G26150	AT2G29500	AT2G32120	AT2G38340	AT2G38470	AT2G40340	AT2G40350	AT2G46240	AT3G04120	AT3G08970	AT3G09350	AT3G09440	AT3G12580	AT3G22840	AT3G23990	AT3G24500	AT3G25230	AT3G46230	AT3G61190	AT4G10250	AT4G12400	AT4G14690	AT4G17250	AT4G21320	AT4G25200	AT4G25380	AT4G26780	AT4G27670	AT4G37910	AT5G02490	AT5G03720	AT5G05410	AT5G09590	AT5G12020	AT5G12030	AT5G15450	AT5G28540	AT5G42020	AT5G48570
cellular response to decreased oxygen levels 7.543093444779809e-10 AT1G05880	AT1G14540	AT1G14550	AT1G19250	AT1G26380	AT1G26410	AT1G53620	AT1G57630	AT2G23270	AT2G26150	AT2G26560	AT2G44800	AT3G10040	AT3G55790	AT4G31970	AT5G25250	AT5G57220	AT5G57510	AT5G64905 GO:0036294
cellular response to oxygen levels 7.543093444779809e-10 AT1G05880	AT1G14540	AT1G14550	AT1G19250	AT1G26380	AT1G26410	AT1G53620	AT1G57630	AT2G23270	AT2G26150	AT2G26560	AT2G44800	AT3G10040	AT3G55790	AT4G31970	AT5G25250	AT5G57220	AT5G57510	AT5G64905 GO:0071453
response to abiotic stimulus 2.7996745114937134e-9 AT1G02205	AT1G02920	AT1G02930	AT1G04220	AT1G05680	AT1G05880	AT1G06430	AT1G06550	AT1G07180	AT1G07400	AT1G10170	AT1G10370	AT1G10960	AT1G12370	AT1G12480	AT1G12610	AT1G14540	AT1G14550	AT1G14980	AT1G16030	AT1G16390	AT1G16420	AT1G17420	AT1G18570	AT1G18710	AT1G19250	AT1G20823	AT1G23010	AT1G26380	AT1G26410	AT1G27730	AT1G27760	AT1G30100	AT1G30530	AT1G35140	AT1G35210	AT1G35910	AT1G42550	AT1G47510	AT1G47990	AT1G51680	AT1G52400	AT1G52560	AT1G52770	AT1G52830	AT1G53090	AT1G53300	AT1G53540	AT1G53620	AT1G54050
single-organism metabolic process 5.7435938204537426e-9 AT1G01280	AT1G01480	AT1G01560	AT1G01600	AT1G01610	AT1G02190	AT1G02205	AT1G02590	AT1G02850	AT1G02920	AT1G02930	AT1G03980	AT1G04180	AT1G04220	AT1G05250	AT1G05560	AT1G05680	AT1G06000	AT1G06030	AT1G06360	AT1G06430	AT1G07180	AT1G08090	AT1G09500	AT1G09510	AT1G10170	AT1G10370	AT1G10960	AT1G11600	AT1G11610	AT1G11790	AT1G12000	AT1G12200	AT1G12610	AT1G14100	AT1G14120	AT1G14130	AT1G14540	AT1G14550	AT1G17020	AT1G17170	AT1G17180	AT1G17420	AT1G17745	AT1G17990	AT1G18570	AT1G18870	AT1G18970	AT1G19140	AT1G19250
oxidation-reduction process 4.538869136830901e-8 AT1G01280	AT1G01600	AT1G02190	AT1G02205	AT1G02590	AT1G04180	AT1G05250	AT1G06360	AT1G06430	AT1G07180	AT1G09500	AT1G09510	AT1G10960	AT1G11600	AT1G11610	AT1G12200	AT1G14120	AT1G14130	AT1G14540	AT1G14550	AT1G17020	AT1G17420	AT1G17745	AT1G17990	AT1G19250	AT1G21850	AT1G23010	AT1G24280	AT1G26380	AT1G26390	AT1G26410	AT1G26420	AT1G28430	AT1G28480	AT1G30100	AT1G30700	AT1G30710	AT1G31690	AT1G32100	AT1G32350	AT1G32480	AT1G32780	AT1G33720	AT1G43800	AT1G47990	AT1G48700	AT1G55020	AT1G59730	AT1G59950	AT1G60730
toxin metabolic process 1.428836406406242e-7 AT1G02920	AT1G02930	AT1G10370	AT1G17170	AT1G17180	AT1G59670	AT1G69920	AT1G69930	AT1G74590	AT1G78340	AT1G78380	AT2G29420	AT2G29440	AT2G29450	AT2G29460	AT2G29470	AT2G29480	AT2G29490	AT2G30770	AT2G38470	AT2G43000	AT2G47730	AT3G09270	AT3G26830	AT3G62760 GO:0009404
response to biotic stimulus 2.2081729124618288e-7 AT1G02205	AT1G02360	AT1G02450	AT1G02800	AT1G02920	AT1G02930	AT1G10170	AT1G12200	AT1G14960	AT1G15520	AT1G16030	AT1G17420	AT1G18570	AT1G19250	AT1G19670	AT1G21250	AT1G24010	AT1G24020	AT1G27950	AT1G31290	AT1G47540	AT1G51680	AT1G51890	AT1G52400	AT1G53130	AT1G55010	AT1G55020	AT1G59740	AT1G61340	AT1G61800	AT1G64107	AT1G64670	AT1G64780	AT1G65060	AT1G72520	AT1G73607	AT1G75050	AT1G77093	AT1G79680	AT1G80840	AT2G01340	AT2G02130	AT2G04046	AT2G15480	AT2G15490	AT2G17310	AT2G18660	AT2G19190	AT2G20208	AT2G23190
response to wounding 2.2265972503420305e-7 AT1G01720	AT1G04220	AT1G17420	AT1G19640	AT1G27730	AT1G32920	AT1G51680	AT1G52030	AT1G55020	AT1G61340	AT1G65060	AT1G72520	AT1G72920	AT1G74020	AT1G76650	AT1G76680	AT1G76690	AT1G80840	AT2G24850	AT2G30490	AT2G34810	AT2G37040	AT2G38870	AT2G47800	AT3G02310	AT3G22275	AT3G25230	AT3G25250	AT3G44540	AT3G45140	AT3G53260	AT3G54420	AT3G61190	AT4G10265	AT4G10270	AT4G11280	AT4G16760	AT4G21440	AT4G28680	AT4G34710	AT4G37760	AT5G05730	AT5G06320	AT5G07690	AT5G08790	AT5G13930	AT5G40990	AT5G43570	AT5G44420	AT5G50200
response to oxidative stress 2.2752934349652079e-7 AT1G02930	AT1G05250	AT1G05680	AT1G07400	AT1G12480	AT1G14540	AT1G14550	AT1G14870	AT1G15520	AT1G16420	AT1G19020	AT1G27730	AT1G35910	AT1G52560	AT1G53130	AT1G54050	AT1G59730	AT1G68850	AT1G69880	AT1G72520	AT1G74310	AT1G75280	AT1G78380	AT1G78410	AT2G18140	AT2G19310	AT2G26150	AT2G29450	AT2G29500	AT2G31570	AT2G32120	AT2G37040	AT2G41090	AT2G46240	AT3G01420	AT3G02840	AT3G04120	AT3G09640	AT3G11050	AT3G12580	AT3G13610	AT3G22200	AT3G25250	AT3G28340	AT3G49110	AT3G53260	AT3G53280	AT4G04840	AT4G08390	AT4G11170
response to toxic substance 2.9691420102633825e-7 AT1G02920	AT1G02930	AT1G05250	AT1G10170	AT1G10370	AT1G14540	AT1G14550	AT1G17170	AT1G17180	AT1G52827	AT1G59670	AT1G60740	AT1G67070	AT1G68850	AT1G69920	AT1G69930	AT1G74590	AT1G75270	AT1G78340	AT1G78380	AT2G15490	AT2G18140	AT2G29420	AT2G29440	AT2G29450	AT2G29460	AT2G29470	AT2G29480	AT2G29490	AT2G31570	AT2G37770	AT2G47730	AT3G01420	AT3G09270	AT3G09640	AT3G21560	AT3G24170	AT3G29200	AT3G49110	AT3G62760	AT4G08390	AT4G11290	AT4G11600	AT4G15480	AT4G15550	AT4G31870	AT5G02780	AT5G05340	AT5G07390	AT5G19880
defense response 5.035807132486272e-7 AT1G02205	AT1G02360	AT1G02450	AT1G02920	AT1G02930	AT1G03670	AT1G04370	AT1G10170	AT1G11300	AT1G12200	AT1G14960	AT1G15520	AT1G17420	AT1G18570	AT1G18870	AT1G19250	AT1G19670	AT1G20823	AT1G21250	AT1G24010	AT1G24020	AT1G27950	AT1G31290	AT1G31580	AT1G47540	AT1G47890	AT1G51480	AT1G51890	AT1G52030	AT1G52400	AT1G52900	AT1G53130	AT1G55010	AT1G55020	AT1G55210	AT1G57630	AT1G57650	AT1G58170	AT1G59218	AT1G62630	AT1G64107	AT1G64670	AT1G65060	AT1G65790	AT1G65800	AT1G66090	AT1G66100	AT1G72520	AT1G72900	AT1G72910
response to chitin 5.530853425153341e-7 AT1G20823	AT1G27730	AT1G62300	AT1G66160	AT1G71520	AT1G80840	AT2G23770	AT2G26150	AT2G33710	AT2G37430	AT2G38470	AT2G44840	AT2G46400	AT3G16530	AT3G21150	AT3G23250	AT3G28210	AT3G46080	AT3G46090	AT3G50060	AT3G52450	AT3G53600	AT3G56400	AT4G15975	AT4G17490	AT4G18450	AT4G23810	AT4G26120	AT4G28110	AT4G34410	AT4G39070	AT5G03720	AT5G09800	AT5G37490	AT5G51190	AT5G56960	AT5G59820	AT5G62020	AT5G64660 GO:0010200
phenylpropanoid metabolic process 9.692046065081257e-7 AT1G04220	AT1G05250	AT1G09500	AT1G09510	AT1G32100	AT1G33030	AT1G51680	AT1G55210	AT1G58170	AT1G64670	AT1G65060	AT1G67990	AT1G74550	AT1G76470	AT1G77520	AT1G77530	AT2G23910	AT2G29130	AT2G30490	AT2G37040	AT2G38080	AT2G40370	AT2G40890	AT3G13610	AT3G21560	AT3G44540	AT3G53260	AT4G11190	AT4G11210	AT4G30470	AT4G34050	AT4G37980	AT4G37990	AT4G39330	AT5G01190	AT5G03260	AT5G05340	AT5G05390	AT5G13580	AT5G13930	AT5G14700	AT5G17050	AT5G23190	AT5G60020	AT5G64120 GO:0009698
response to external biotic stimulus 0.000001311563926830207 AT1G02205	AT1G02360	AT1G02450	AT1G02800	AT1G02920	AT1G02930	AT1G10170	AT1G12200	AT1G15520	AT1G16030	AT1G17420	AT1G18570	AT1G19250	AT1G19670	AT1G21250	AT1G27950	AT1G31290	AT1G47540	AT1G51680	AT1G51890	AT1G52400	AT1G53130	AT1G55010	AT1G55020	AT1G59740	AT1G61340	AT1G61800	AT1G64107	AT1G64670	AT1G64780	AT1G65060	AT1G72520	AT1G73607	AT1G75050	AT1G77093	AT1G79680	AT1G80840	AT2G01340	AT2G02130	AT2G04046	AT2G15480	AT2G15490	AT2G17310	AT2G18660	AT2G19190	AT2G20208	AT2G23190	AT2G23770	AT2G25620	AT2G26560
response to other organism 0.000001311563926830207 AT1G02205	AT1G02360	AT1G02450	AT1G02800	AT1G02920	AT1G02930	AT1G10170	AT1G12200	AT1G15520	AT1G16030	AT1G17420	AT1G18570	AT1G19250	AT1G19670	AT1G21250	AT1G27950	AT1G31290	AT1G47540	AT1G51680	AT1G51890	AT1G52400	AT1G53130	AT1G55010	AT1G55020	AT1G59740	AT1G61340	AT1G61800	AT1G64107	AT1G64670	AT1G64780	AT1G65060	AT1G72520	AT1G73607	AT1G75050	AT1G77093	AT1G79680	AT1G80840	AT2G01340	AT2G02130	AT2G04046	AT2G15480	AT2G15490	AT2G17310	AT2G18660	AT2G19190	AT2G20208	AT2G23190	AT2G23770	AT2G25620	AT2G26560
response to organonitrogen compound 0.0000014360051014741363 AT1G10370	AT1G20823	AT1G27730	AT1G61340	AT1G62300	AT1G66160	AT1G71520	AT1G80840	AT2G23770	AT2G26150	AT2G33710	AT2G37430	AT2G38470	AT2G43570	AT2G44840	AT2G46400	AT3G16530	AT3G21150	AT3G23250	AT3G28210	AT3G46080	AT3G46090	AT3G50060	AT3G52450	AT3G53600	AT3G56400	AT4G15975	AT4G17490	AT4G18450	AT4G23810	AT4G26120	AT4G28110	AT4G34410	AT4G39070	AT5G03720	AT5G09800	AT5G37490	AT5G51060	AT5G51190	AT5G56960	AT5G59820	AT5G62020	AT5G64660 GO:0010243
toxin catabolic process 0.00000149764510605763 AT1G02920	AT1G02930	AT1G10370	AT1G17170	AT1G17180	AT1G59670	AT1G69920	AT1G69930	AT1G74590	AT1G78340	AT1G78380	AT2G29420	AT2G29440	AT2G29450	AT2G29460	AT2G29470	AT2G29480	AT2G29490	AT2G47730	AT3G09270	AT3G62760 GO:0009407
secondary metabolite catabolic process 0.00000149764510605763 AT1G02920	AT1G02930	AT1G10370	AT1G17170	AT1G17180	AT1G59670	AT1G69920	AT1G69930	AT1G74590	AT1G78340	AT1G78380	AT2G29420	AT2G29440	AT2G29450	AT2G29460	AT2G29470	AT2G29480	AT2G29490	AT2G47730	AT3G09270	AT3G62760 GO:0090487
glutathione metabolic process 0.0000023306646978586857 AT1G02920	AT1G02930	AT1G10370	AT1G17170	AT1G17180	AT1G59670	AT1G69920	AT1G69930	AT1G74590	AT1G75270	AT1G78340	AT1G78380	AT2G29420	AT2G29440	AT2G29450	AT2G29460	AT2G29470	AT2G29480	AT2G29490	AT2G47730	AT3G09270	AT3G24170	AT3G62760	AT5G02780 GO:0006749
response to oxygen-containing compound 0.0000025789159499861053 AT1G01560	AT1G01720	AT1G02205	AT1G02930	AT1G03445	AT1G03670	AT1G05560	AT1G05680	AT1G08090	AT1G10370	AT1G12480	AT1G12610	AT1G15520	AT1G16420	AT1G17420	AT1G18570	AT1G18710	AT1G19640	AT1G20823	AT1G21250	AT1G22690	AT1G27730	AT1G28480	AT1G30100	AT1G42550	AT1G43910	AT1G47510	AT1G52400	AT1G52560	AT1G53130	AT1G53300	AT1G54050	AT1G55020	AT1G61340	AT1G61800	AT1G62300	AT1G64670	AT1G65690	AT1G65790	AT1G66160	AT1G66370	AT1G66600	AT1G67070	AT1G67100	AT1G68320	AT1G68360	AT1G70170	AT1G70810	AT1G71520	AT1G72520
response to bacterium 0.00000605427342868715 AT1G02205	AT1G02450	AT1G02920	AT1G02930	AT1G10170	AT1G18570	AT1G19250	AT1G19670	AT1G51890	AT1G53130	AT1G55020	AT1G61340	AT1G72520	AT1G79680	AT1G80840	AT2G17310	AT2G19190	AT2G23770	AT2G26820	AT2G30750	AT2G30770	AT2G38470	AT2G47730	AT3G01420	AT3G01500	AT3G05360	AT3G12580	AT3G15020	AT3G17980	AT3G22231	AT3G26830	AT3G45140	AT3G49110	AT3G50930	AT3G54420	AT3G54640	AT3G56400	AT3G56710	AT3G57240	AT4G04510	AT4G04540	AT4G10500	AT4G11470	AT4G11480	AT4G15760	AT4G18360	AT4G23140	AT4G23150	AT4G23180	AT4G23190
phenylpropanoid biosynthetic process 0.000006735969237471437 AT1G04220	AT1G09500	AT1G09510	AT1G32100	AT1G33030	AT1G55210	AT1G58170	AT1G64670	AT1G67990	AT1G74550	AT1G76470	AT1G77520	AT1G77530	AT2G23910	AT2G29130	AT2G30490	AT2G37040	AT2G38080	AT2G40890	AT3G13610	AT3G44540	AT3G53260	AT4G11190	AT4G11210	AT4G30470	AT4G34050	AT4G37980	AT4G37990	AT4G39330	AT5G01190	AT5G03260	AT5G05340	AT5G13580	AT5G13930	AT5G14700	AT5G23190	AT5G60020 GO:0009699
response to decreased oxygen levels 0.00001693809365065017 AT1G05880	AT1G14540	AT1G14550	AT1G19250	AT1G26380	AT1G26410	AT1G35140	AT1G53620	AT1G57630	AT2G23270	AT2G26150	AT2G26560	AT2G34390	AT2G44800	AT2G47520	AT3G10040	AT3G55790	AT4G31970	AT4G33070	AT5G25250	AT5G26860	AT5G27760	AT5G57220	AT5G57510	AT5G63790	AT5G64905 GO:0036293
response to external stimulus 0.000020386968055628332 AT1G02205	AT1G02360	AT1G02450	AT1G02800	AT1G02920	AT1G02930	AT1G05680	AT1G10170	AT1G12200	AT1G15460	AT1G15520	AT1G16030	AT1G17420	AT1G18570	AT1G19250	AT1G19670	AT1G21250	AT1G23010	AT1G26973	AT1G27950	AT1G31290	AT1G42550	AT1G43910	AT1G47540	AT1G51680	AT1G51890	AT1G52400	AT1G53090	AT1G53130	AT1G55010	AT1G55020	AT1G55920	AT1G59740	AT1G61340	AT1G61800	AT1G62300	AT1G64107	AT1G64670	AT1G64780	AT1G65060	AT1G67070	AT1G68320	AT1G72520	AT1G73607	AT1G74020	AT1G75050	AT1G77093	AT1G78000	AT1G78380	AT1G79410
response to oxygen levels 0.000023390546337130926 AT1G05880	AT1G14540	AT1G14550	AT1G19250	AT1G26380	AT1G26410	AT1G35140	AT1G53620	AT1G57630	AT2G23270	AT2G26150	AT2G26560	AT2G34390	AT2G44800	AT2G47520	AT3G10040	AT3G55790	AT4G31970	AT4G33070	AT5G25250	AT5G26860	AT5G27760	AT5G57220	AT5G57510	AT5G63790	AT5G64905 GO:0070482
multi-organism process 0.000024127176653418762 AT1G02205	AT1G02360	AT1G02450	AT1G02800	AT1G02920	AT1G02930	AT1G10170	AT1G12200	AT1G15520	AT1G16030	AT1G17420	AT1G18570	AT1G19250	AT1G19670	AT1G19780	AT1G20640	AT1G21250	AT1G24520	AT1G27950	AT1G31290	AT1G47540	AT1G47560	AT1G51680	AT1G51890	AT1G52400	AT1G53130	AT1G54560	AT1G55010	AT1G55020	AT1G59740	AT1G61340	AT1G61440	AT1G61550	AT1G61800	AT1G63530	AT1G64107	AT1G64670	AT1G64780	AT1G65060	AT1G65790	AT1G65800	AT1G66170	AT1G72520	AT1G73607	AT1G75050	AT1G75880	AT1G75900	AT1G75930	AT1G76750	AT1G77093
response to hypoxia 0.0000630756599057953 AT1G05880	AT1G14540	AT1G14550	AT1G19250	AT1G26380	AT1G26410	AT1G35140	AT1G53620	AT1G57630	AT2G23270	AT2G26150	AT2G26560	AT2G34390	AT2G44800	AT3G10040	AT3G55790	AT4G31970	AT5G25250	AT5G26860	AT5G27760	AT5G57220	AT5G57510	AT5G63790	AT5G64905 GO:0001666
rRNA modification 0.00009762851676501947 AT1G12015	AT1G19376	AT1G26233	AT1G32385	AT2G35384	AT2G35387	AT2G35742	AT3G01316	AT3G13525	AT3G24612	AT3G24614	AT3G24615	AT3G27865	AT3G57940	AT3G58193	AT4G02555	AT4G03295	AT4G25630	AT4G26600	AT5G10572	AT5G13225	AT5G44286	AT5G51174	AT5G58595	AT5G66562	AT5G66564	AT5G66567 GO:0000154
flavonoid biosynthetic process 0.00020647386613854886 AT1G05560	AT1G05680	AT1G06000	AT1G17020	AT1G22380	AT1G30530	AT1G66370	AT1G78570	AT2G15480	AT2G15490	AT2G23260	AT2G30140	AT2G31750	AT2G36800	AT2G40890	AT2G43000	AT2G47460	AT3G11340	AT3G21560	AT3G21760	AT3G51240	AT3G53160	AT3G55120	AT3G62610	AT4G15480	AT4G15550	AT4G25640	AT4G34131	AT4G34135	AT5G05270	AT5G07990	AT5G08640	AT5G13930	AT5G17030	AT5G17050	AT5G49330 GO:0009813
lignin metabolic process 0.0002484813754773713 AT1G05250	AT1G09500	AT1G09510	AT1G33030	AT1G67990	AT1G74550	AT1G76470	AT1G77520	AT1G77530	AT2G23910	AT2G29130	AT2G30490	AT2G37040	AT2G38080	AT2G40370	AT2G40890	AT4G30470	AT4G34050	AT4G37980	AT4G37990	AT4G39330	AT5G01190	AT5G03260	AT5G05340	AT5G05390	AT5G14700	AT5G60020	AT5G64120 GO:0009808
response to hydrogen peroxide 0.0004547019136318101 AT1G05680	AT1G16420	AT1G52560	AT1G54050	AT1G74310	AT2G19310	AT2G26150	AT2G29500	AT2G32120	AT2G46240	AT3G04120	AT3G12580	AT3G13610	AT4G12400	AT4G23810	AT4G27670	AT5G05410	AT5G12030	AT5G24110	AT5G46350	AT5G59720 GO:0042542
flavonoid metabolic process 0.0014713999300212195 AT1G05560	AT1G05680	AT1G06000	AT1G17020	AT1G22380	AT1G30530	AT1G66370	AT1G78570	AT2G15480	AT2G15490	AT2G23260	AT2G30140	AT2G31750	AT2G36800	AT2G40890	AT2G43000	AT2G47460	AT3G11340	AT3G21560	AT3G21760	AT3G51240	AT3G53160	AT3G55120	AT3G62610	AT4G15480	AT4G15550	AT4G25640	AT4G34131	AT4G34135	AT5G05270	AT5G07990	AT5G08640	AT5G11260	AT5G13930	AT5G17030	AT5G17050	AT5G49330 GO:0009812
glucuronate metabolic process 0.002152876344090702 AT1G05560	AT1G05680	AT1G06000	AT1G22380	AT1G30530	AT2G15480	AT2G15490	AT2G23260	AT2G30140	AT2G31750	AT2G36800	AT3G11340	AT3G21560	AT3G21760	AT3G53160	AT4G15480	AT4G15550	AT4G34131	AT4G34135	AT5G17030	AT5G17050 GO:0019585
cellular glucuronidation 0.002152876344090702 AT1G05560	AT1G05680	AT1G06000	AT1G22380	AT1G30530	AT2G15480	AT2G15490	AT2G23260	AT2G30140	AT2G31750	AT2G36800	AT3G11340	AT3G21560	AT3G21760	AT3G53160	AT4G15480	AT4G15550	AT4G34131	AT4G34135	AT5G17030	AT5G17050 GO:0052695
flavonoid glucuronidation 0.002152876344090702 AT1G05560	AT1G05680	AT1G06000	AT1G22380	AT1G30530	AT2G15480	AT2G15490	AT2G23260	AT2G30140	AT2G31750	AT2G36800	AT3G11340	AT3G21560	AT3G21760	AT3G53160	AT4G15480	AT4G15550	AT4G34131	AT4G34135	AT5G17030	AT5G17050 GO:0052696
organic acid metabolic process 0.0026047419040205392 AT1G01280	AT1G01480	AT1G01600	AT1G02190	AT1G02205	AT1G04220	AT1G05560	AT1G05680	AT1G06000	AT1G06360	AT1G08090	AT1G10170	AT1G11790	AT1G12000	AT1G12610	AT1G17420	AT1G17745	AT1G18870	AT1G18970	AT1G19640	AT1G22380	AT1G22410	AT1G30100	AT1G30530	AT1G36370	AT1G43800	AT1G44542	AT1G47990	AT1G48470	AT1G48850	AT1G50110	AT1G52400	AT1G53130	AT1G55020	AT1G55920	AT1G62180	AT1G62190	AT1G64670	AT1G65690	AT1G66200	AT1G67070	AT1G68320	AT1G69870	AT1G72520	AT1G74030	AT1G75000	AT1G76550	AT1G76680	AT1G76690	AT1G80340
sulfur compound metabolic process 0.0030901749666369513 AT1G02920	AT1G02930	AT1G10370	AT1G17170	AT1G17180	AT1G18570	AT1G21120	AT1G50110	AT1G52400	AT1G59670	AT1G59730	AT1G62180	AT1G67810	AT1G69880	AT1G69920	AT1G69930	AT1G74590	AT1G75270	AT1G78340	AT1G78380	AT2G23190	AT2G29420	AT2G29440	AT2G29450	AT2G29460	AT2G29470	AT2G29480	AT2G29490	AT2G30770	AT2G38470	AT2G43000	AT2G44460	AT2G44470	AT2G47730	AT3G03780	AT3G09270	AT3G23810	AT3G24170	AT3G26830	AT3G28740	AT3G44320	AT3G44540	AT3G60120	AT3G60140	AT3G62760	AT4G14680	AT4G21990	AT4G35640	AT4G37310	AT4G37370
response to high light intensity 0.0033976574352838893 AT1G06430	AT1G17420	AT1G27730	AT1G52560	AT1G54050	AT1G74310	AT1G77510	AT2G19310	AT2G26150	AT2G29500	AT2G32120	AT2G46240	AT3G02310	AT3G12580	AT3G22840	AT4G12400	AT4G14690	AT4G17490	AT4G27670	AT5G12030	AT5G15250	AT5G59720 GO:0009644
response to UV 0.0037769726167504987 AT1G05880	AT1G12370	AT1G16420	AT1G35210	AT1G51680	AT1G65060	AT1G66580	AT2G37040	AT3G02310	AT3G17609	AT3G22231	AT3G22840	AT3G50930	AT3G51240	AT3G55120	AT4G01660	AT4G14690	AT4G15480	AT4G37900	AT5G05410	AT5G07990	AT5G08020	AT5G11260	AT5G13930	AT5G17780	AT5G23730	AT5G55200	AT5G58760	AT5G59820 GO:0009411
single-organism catabolic process 0.004914035617114475 AT1G02205	AT1G02920	AT1G02930	AT1G10370	AT1G12000	AT1G17170	AT1G17180	AT1G19670	AT1G28600	AT1G44542	AT1G47990	AT1G52400	AT1G54020	AT1G59670	AT1G69920	AT1G69930	AT1G71120	AT1G74030	AT1G74590	AT1G75880	AT1G75900	AT1G75930	AT1G76550	AT1G78340	AT1G78380	AT2G04570	AT2G26560	AT2G29130	AT2G29420	AT2G29440	AT2G29450	AT2G29460	AT2G29470	AT2G29480	AT2G29490	AT2G34555	AT2G37040	AT2G38080	AT2G38180	AT2G38860	AT2G40116	AT2G40370	AT2G44460	AT2G44470	AT2G47730	AT3G01420	AT3G03530	AT3G04120	AT3G04290	AT3G08590
uronic acid metabolic process 0.005002177686165781 AT1G05560	AT1G05680	AT1G06000	AT1G22380	AT1G30530	AT2G15480	AT2G15490	AT2G23260	AT2G30140	AT2G31750	AT2G36800	AT3G11340	AT3G21560	AT3G21760	AT3G53160	AT4G15480	AT4G15550	AT4G34131	AT4G34135	AT5G17030	AT5G17050 GO:0006063
response to inorganic substance 0.005108552620812857 AT1G02205	AT1G02920	AT1G02930	AT1G03980	AT1G05680	AT1G08090	AT1G10370	AT1G12000	AT1G12480	AT1G12610	AT1G15520	AT1G16420	AT1G27730	AT1G30100	AT1G36370	AT1G42550	AT1G52400	AT1G52560	AT1G52827	AT1G53130	AT1G54050	AT1G64670	AT1G67070	AT1G70170	AT1G72520	AT1G74310	AT1G75280	AT1G76680	AT1G77510	AT1G78380	AT1G79410	AT2G04030	AT2G19310	AT2G26150	AT2G26560	AT2G26740	AT2G29130	AT2G29500	AT2G32120	AT2G33380	AT2G37040	AT2G37430	AT2G37760	AT2G37770	AT2G38340	AT2G38470	AT2G40370	AT2G41380	AT2G43570	AT2G46240
oxylipin metabolic process 0.00541162563652861 AT1G17420	AT1G19640	AT1G55020	AT1G72520	AT1G76680	AT1G76690	AT2G26560	AT2G33380	AT3G01420	AT3G45140	AT4G26740	AT5G48880 GO:0031407
response to nitrogen compound 0.006957811884655614 AT1G08090	AT1G10370	AT1G20823	AT1G27730	AT1G61340	AT1G62300	AT1G66160	AT1G71520	AT1G80840	AT2G23770	AT2G26150	AT2G27840	AT2G33710	AT2G37430	AT2G38470	AT2G43570	AT2G44840	AT2G46400	AT3G01420	AT3G16530	AT3G21150	AT3G23250	AT3G28210	AT3G46080	AT3G46090	AT3G48450	AT3G50060	AT3G52450	AT3G53280	AT3G53600	AT3G56400	AT4G15975	AT4G17490	AT4G18450	AT4G23810	AT4G26120	AT4G28110	AT4G34410	AT4G39070	AT5G03720	AT5G09800	AT5G22300	AT5G37490	AT5G50200	AT5G51060	AT5G51190	AT5G56960	AT5G59820	AT5G62020	AT5G64660 GO:1901698
lignin biosynthetic process 0.007361273469371111 AT1G09500	AT1G09510	AT1G33030	AT1G67990	AT1G74550	AT1G76470	AT1G77520	AT1G77530	AT2G23910	AT2G29130	AT2G38080	AT2G40890	AT4G30470	AT4G34050	AT4G37980	AT4G37990	AT4G39330	AT5G01190	AT5G03260	AT5G05340	AT5G14700	AT5G60020 GO:0009809
single-organism biosynthetic process 0.00806224062759177 AT1G01280	AT1G01480	AT1G01610	AT1G02190	AT1G02205	AT1G03980	AT1G04220	AT1G06000	AT1G06030	AT1G06360	AT1G09500	AT1G09510	AT1G10170	AT1G11600	AT1G11610	AT1G11790	AT1G12610	AT1G14100	AT1G17420	AT1G17745	AT1G18570	AT1G18870	AT1G19140	AT1G19640	AT1G22210	AT1G22410	AT1G25054	AT1G28430	AT1G30100	AT1G30530	AT1G32100	AT1G33030	AT1G33720	AT1G35910	AT1G43800	AT1G44830	AT1G47510	AT1G47990	AT1G48320	AT1G48470	AT1G48800	AT1G48850	AT1G50110	AT1G53100	AT1G53130	AT1G54570	AT1G55020	AT1G55210	AT1G55920	AT1G58170
oxoacid metabolic process 0.008298049285143974 AT1G01280	AT1G01480	AT1G01600	AT1G02190	AT1G02205	AT1G04220	AT1G05560	AT1G05680	AT1G06000	AT1G06360	AT1G08090	AT1G10170	AT1G11790	AT1G12000	AT1G17420	AT1G17745	AT1G18870	AT1G18970	AT1G19640	AT1G22380	AT1G22410	AT1G30100	AT1G30530	AT1G36370	AT1G43800	AT1G48470	AT1G48850	AT1G50110	AT1G52400	AT1G53130	AT1G55020	AT1G55920	AT1G62180	AT1G62190	AT1G64670	AT1G65690	AT1G66200	AT1G67070	AT1G69870	AT1G72520	AT1G74030	AT1G75000	AT1G76550	AT1G76680	AT1G76690	AT2G02000	AT2G02010	AT2G04400	AT2G15480	AT2G15490
defense response to other organism 0.008961786172105727 AT1G02205	AT1G02360	AT1G02450	AT1G02920	AT1G02930	AT1G10170	AT1G12200	AT1G15520	AT1G18570	AT1G19250	AT1G19670	AT1G21250	AT1G27950	AT1G31290	AT1G47540	AT1G51890	AT1G52400	AT1G53130	AT1G55010	AT1G55020	AT1G64107	AT1G64670	AT1G65060	AT1G73607	AT1G77093	AT1G80840	AT2G02130	AT2G04046	AT2G18660	AT2G19190	AT2G20208	AT2G23190	AT2G25620	AT2G26560	AT2G29350	AT2G30750	AT2G30770	AT2G31865	AT2G33380	AT2G35980	AT2G38470	AT2G38870	AT2G43510	AT2G43570	AT2G46240	AT2G47730	AT3G01420	AT3G01500	AT3G04545	AT3G05360
indole-containing compound metabolic process 0.010968239112557194 AT1G05680	AT1G18570	AT1G21120	AT1G44542	AT2G04400	AT2G23190	AT2G24180	AT2G30770	AT2G38470	AT2G43000	AT3G26830	AT3G28740	AT3G54640	AT4G27070	AT4G37310	AT4G37370	AT4G37410	AT5G05730	AT5G17990	AT5G57220	AT5G67310 GO:0042430
response to acid chemical 0.023702985217700336 AT1G01560	AT1G01720	AT1G02205	AT1G02930	AT1G03670	AT1G05560	AT1G05680	AT1G10370	AT1G12480	AT1G12610	AT1G15520	AT1G17420	AT1G18570	AT1G18710	AT1G19640	AT1G21250	AT1G22690	AT1G27730	AT1G28480	AT1G30100	AT1G42550	AT1G43910	AT1G47510	AT1G52400	AT1G53130	AT1G53300	AT1G55020	AT1G61340	AT1G64670	AT1G65690	AT1G65790	AT1G66370	AT1G66600	AT1G67070	AT1G67100	AT1G68320	AT1G68360	AT1G70170	AT1G70810	AT1G72520	AT1G74020	AT1G75240	AT1G76680	AT1G78380	AT1G79410	AT1G79680	AT1G80340	AT1G80840	AT2G04030	AT2G18420
oxylipin biosynthetic process 0.02727304865332086 AT1G17420	AT1G19640	AT1G55020	AT1G72520	AT1G76680	AT1G76690	AT2G26560	AT3G01420	AT3G45140	AT4G26740	AT5G48880 GO:0031408
defense response to bacterium 0.02896384435948035 AT1G02205	AT1G02450	AT1G02920	AT1G02930	AT1G10170	AT1G18570	AT1G19250	AT1G19670	AT1G51890	AT1G53130	AT1G55020	AT1G80840	AT2G19190	AT2G30750	AT2G30770	AT2G38470	AT2G47730	AT3G01420	AT3G01500	AT3G15020	AT3G17980	AT3G49110	AT3G54640	AT3G56400	AT3G56710	AT4G04510	AT4G04540	AT4G11470	AT4G11480	AT4G18360	AT4G23140	AT4G23150	AT4G23180	AT4G23190	AT4G23220	AT4G23230	AT4G23250	AT4G23260	AT4G23280	AT4G23310	AT4G23320	AT4G23670	AT4G23810	AT4G26090	AT4G36280	AT4G39030	AT5G01540	AT5G06320	AT5G07690	AT5G14740
response to organic substance 0.032658060362379095 AT1G01560	AT1G01720	AT1G03445	AT1G03670	AT1G04370	AT1G05560	AT1G05680	AT1G10370	AT1G12000	AT1G12480	AT1G14360	AT1G14980	AT1G15520	AT1G17420	AT1G18570	AT1G18710	AT1G19640	AT1G19830	AT1G20823	AT1G21250	AT1G22690	AT1G22810	AT1G23730	AT1G27730	AT1G27940	AT1G28010	AT1G28480	AT1G29420	AT1G34390	AT1G42550	AT1G43910	AT1G44830	AT1G47510	AT1G52400	AT1G52830	AT1G53130	AT1G53300	AT1G55020	AT1G61340	AT1G61800	AT1G62300	AT1G64670	AT1G65690	AT1G65790	AT1G66160	AT1G66370	AT1G66600	AT1G67070	AT1G67100	AT1G68320
response to reactive oxygen species 0.03313461018311788 AT1G05680	AT1G12480	AT1G15520	AT1G16420	AT1G52560	AT1G53130	AT1G54050	AT1G72520	AT1G74310	AT2G19310	AT2G26150	AT2G29500	AT2G32120	AT2G46240	AT3G01420	AT3G02840	AT3G04120	AT3G12580	AT3G13610	AT3G53280	AT4G11170	AT4G12400	AT4G17490	AT4G23140	AT4G23150	AT4G23810	AT4G27670	AT5G05410	AT5G12030	AT5G12080	AT5G24110	AT5G42380	AT5G46350	AT5G59720 GO:0000302
single-organism process 0.04805001133589165 AT1G01183	AT1G01280	AT1G01480	AT1G01560	AT1G01600	AT1G01610	AT1G01720	AT1G02065	AT1G02190	AT1G02205	AT1G02220	AT1G02230	AT1G02520	AT1G02590	AT1G02800	AT1G02820	AT1G02850	AT1G02920	AT1G02930	AT1G03170	AT1G03445	AT1G03670	AT1G03980	AT1G04110	AT1G04180	AT1G04220	AT1G04370	AT1G04980	AT1G05250	AT1G05560	AT1G05680	AT1G06000	AT1G06030	AT1G06360	AT1G06430	AT1G06840	AT1G06870	AT1G07180	AT1G07370	AT1G07410	AT1G08090	AT1G08465	AT1G09500	AT1G09510	AT1G10010	AT1G10170	AT1G10270	AT1G10370	AT1G10960	AT1G11100
secondary metabolic process 2.8878390931899525e-24 AT1G01280	AT1G02920	AT1G02930	AT1G03980	AT1G04220	AT1G05250	AT1G09500	AT1G09510	AT1G10370	AT1G11600	AT1G11610	AT1G12610	AT1G17170	AT1G17180	AT1G28430	AT1G32100	AT1G33030	AT1G33720	AT1G50110	AT1G51680	AT1G52400	AT1G55210	AT1G58170	AT1G59670	AT1G64670	AT1G64930	AT1G64940	AT1G64950	AT1G65060	AT1G65690	AT1G67990	AT1G69920	AT1G69930	AT1G74110	AT1G74550	AT1G74590	AT1G76470	AT1G77520	AT1G77530	AT1G78340	AT1G78380	AT2G23000	AT2G23010	AT2G23190	AT2G23910	AT2G24180	AT2G29130	AT2G29420	AT2G29440	AT2G29450
response to stress 2.693309194321167e-16 AT1G01680	AT1G01720	AT1G02205	AT1G02360	AT1G02450	AT1G02670	AT1G02820	AT1G02920	AT1G02930	AT1G03670	AT1G04220	AT1G04370	AT1G04980	AT1G05250	AT1G05680	AT1G05880	AT1G07370	AT1G07400	AT1G07500	AT1G10170	AT1G10370	AT1G11300	AT1G12200	AT1G12370	AT1G12480	AT1G12610	AT1G14360	AT1G14540	AT1G14550	AT1G14870	AT1G14960	AT1G14980	AT1G15520	AT1G16030	AT1G16390	AT1G16420	AT1G17420	AT1G18570	AT1G18710	AT1G18870	AT1G19020	AT1G19250	AT1G19640	AT1G19670	AT1G20823	AT1G21250	AT1G23010	AT1G24010	AT1G24020	AT1G26380
response to chemical 2.891187940827148e-14 AT1G01560	AT1G01720	AT1G02205	AT1G02920	AT1G02930	AT1G03445	AT1G03670	AT1G03980	AT1G04370	AT1G05250	AT1G05560	AT1G05680	AT1G05880	AT1G08090	AT1G10170	AT1G10370	AT1G12000	AT1G12480	AT1G12610	AT1G14360	AT1G14540	AT1G14550	AT1G14980	AT1G15460	AT1G15520	AT1G16420	AT1G17170	AT1G17180	AT1G17420	AT1G18570	AT1G18710	AT1G19250	AT1G19640	AT1G19830	AT1G20823	AT1G21250	AT1G22690	AT1G22810	AT1G23730	AT1G26380	AT1G26410	AT1G27730	AT1G27940	AT1G28010	AT1G28480	AT1G29420	AT1G30100	AT1G34390	AT1G36370	AT1G42550
response to stimulus 1.3703295058417996e-13 AT1G01560	AT1G01680	AT1G01720	AT1G02205	AT1G02360	AT1G02450	AT1G02670	AT1G02800	AT1G02820	AT1G02920	AT1G02930	AT1G03445	AT1G03670	AT1G03980	AT1G04220	AT1G04370	AT1G04980	AT1G05250	AT1G05560	AT1G05680	AT1G05880	AT1G06430	AT1G06550	AT1G06840	AT1G07180	AT1G07370	AT1G07400	AT1G07410	AT1G07500	AT1G08090	AT1G10170	AT1G10370	AT1G10960	AT1G11300	AT1G12000	AT1G12200	AT1G12370	AT1G12480	AT1G12610	AT1G14360	AT1G14540	AT1G14550	AT1G14870	AT1G14960	AT1G14980	AT1G15460	AT1G15520	AT1G16030	AT1G16390	AT1G16420
response to karrikin 5.962021152353424e-13 AT1G05680	AT1G06550	AT1G10370	AT1G10960	AT1G23010	AT1G30530	AT1G61800	AT1G66390	AT2G23910	AT2G27820	AT2G30490	AT2G37040	AT2G39980	AT2G40080	AT2G44460	AT2G47730	AT3G09440	AT3G17609	AT3G21560	AT3G22840	AT3G44720	AT3G52740	AT3G52930	AT3G53260	AT3G55120	AT4G02940	AT4G13510	AT4G24110	AT4G27030	AT4G31870	AT4G34710	AT4G37290	AT4G37370	AT4G39070	AT5G02270	AT5G05270	AT5G08050	AT5G08640	AT5G10120	AT5G11260	AT5G13750	AT5G17050	AT5G42900	AT5G48540	AT5G53660	AT5G57785	AT5G62210 GO:0080167
secondary metabolite biosynthetic process 4.917392760962965e-12 AT1G01280	AT1G03980	AT1G04220	AT1G09500	AT1G09510	AT1G11600	AT1G11610	AT1G28430	AT1G32100	AT1G33030	AT1G33720	AT1G50110	AT1G55210	AT1G58170	AT1G64670	AT1G64930	AT1G64940	AT1G64950	AT1G67990	AT1G74110	AT1G74550	AT1G76470	AT1G77520	AT1G77530	AT2G23190	AT2G23910	AT2G24180	AT2G29130	AT2G30490	AT2G30750	AT2G30770	AT2G37040	AT2G38080	AT2G38470	AT2G40890	AT2G43000	AT2G45570	AT2G45580	AT3G13610	AT3G20110	AT3G20140	AT3G26190	AT3G26200	AT3G26830	AT3G28740	AT3G44540	AT3G48290	AT3G48300	AT3G53260	AT3G53280
cellular response to hypoxia 8.69018413899888e-11 AT1G05880	AT1G14540	AT1G14550	AT1G19250	AT1G26380	AT1G26410	AT1G53620	AT1G57630	AT2G23270	AT2G26150	AT2G26560	AT2G44800	AT3G10040	AT3G55790	AT4G31970	AT5G25250	AT5G57220	AT5G57510	AT5G64905 GO:0071456
response to heat 1.690302270465196e-10 AT1G07400	AT1G12610	AT1G14980	AT1G16030	AT1G52560	AT1G53540	AT1G54050	AT1G59860	AT1G74310	AT2G04030	AT2G19310	AT2G26150	AT2G29500	AT2G32120	AT2G38340	AT2G38470	AT2G40340	AT2G40350	AT2G46240	AT3G04120	AT3G08970	AT3G09350	AT3G09440	AT3G12580	AT3G22840	AT3G23990	AT3G24500	AT3G25230	AT3G46230	AT3G61190	AT4G10250	AT4G12400	AT4G14690	AT4G17250	AT4G21320	AT4G25200	AT4G25380	AT4G26780	AT4G27670	AT4G37910	AT5G02490	AT5G03720	AT5G05410	AT5G09590	AT5G12020	AT5G12030	AT5G15450	AT5G28540	AT5G42020	AT5G48570
cellular response to decreased oxygen levels 7.543093444779809e-10 AT1G05880	AT1G14540	AT1G14550	AT1G19250	AT1G26380	AT1G26410	AT1G53620	AT1G57630	AT2G23270	AT2G26150	AT2G26560	AT2G44800	AT3G10040	AT3G55790	AT4G31970	AT5G25250	AT5G57220	AT5G57510	AT5G64905 GO:0036294
cellular response to oxygen levels 7.543093444779809e-10 AT1G05880	AT1G14540	AT1G14550	AT1G19250	AT1G26380	AT1G26410	AT1G53620	AT1G57630	AT2G23270	AT2G26150	AT2G26560	AT2G44800	AT3G10040	AT3G55790	AT4G31970	AT5G25250	AT5G57220	AT5G57510	AT5G64905 GO:0071453
response to abiotic stimulus 2.7996745114937134e-9 AT1G02205	AT1G02920	AT1G02930	AT1G04220	AT1G05680	AT1G05880	AT1G06430	AT1G06550	AT1G07180	AT1G07400	AT1G10170	AT1G10370	AT1G10960	AT1G12370	AT1G12480	AT1G12610	AT1G14540	AT1G14550	AT1G14980	AT1G16030	AT1G16390	AT1G16420	AT1G17420	AT1G18570	AT1G18710	AT1G19250	AT1G20823	AT1G23010	AT1G26380	AT1G26410	AT1G27730	AT1G27760	AT1G30100	AT1G30530	AT1G35140	AT1G35210	AT1G35910	AT1G42550	AT1G47510	AT1G47990	AT1G51680	AT1G52400	AT1G52560	AT1G52770	AT1G52830	AT1G53090	AT1G53300	AT1G53540	AT1G53620	AT1G54050
single-organism metabolic process 5.7435938204537426e-9 AT1G01280	AT1G01480	AT1G01560	AT1G01600	AT1G01610	AT1G02190	AT1G02205	AT1G02590	AT1G02850	AT1G02920	AT1G02930	AT1G03980	AT1G04180	AT1G04220	AT1G05250	AT1G05560	AT1G05680	AT1G06000	AT1G06030	AT1G06360	AT1G06430	AT1G07180	AT1G08090	AT1G09500	AT1G09510	AT1G10170	AT1G10370	AT1G10960	AT1G11600	AT1G11610	AT1G11790	AT1G12000	AT1G12200	AT1G12610	AT1G14100	AT1G14120	AT1G14130	AT1G14540	AT1G14550	AT1G17020	AT1G17170	AT1G17180	AT1G17420	AT1G17745	AT1G17990	AT1G18570	AT1G18870	AT1G18970	AT1G19140	AT1G19250
oxidation-reduction process 4.538869136830901e-8 AT1G01280	AT1G01600	AT1G02190	AT1G02205	AT1G02590	AT1G04180	AT1G05250	AT1G06360	AT1G06430	AT1G07180	AT1G09500	AT1G09510	AT1G10960	AT1G11600	AT1G11610	AT1G12200	AT1G14120	AT1G14130	AT1G14540	AT1G14550	AT1G17020	AT1G17420	AT1G17745	AT1G17990	AT1G19250	AT1G21850	AT1G23010	AT1G24280	AT1G26380	AT1G26390	AT1G26410	AT1G26420	AT1G28430	AT1G28480	AT1G30100	AT1G30700	AT1G30710	AT1G31690	AT1G32100	AT1G32350	AT1G32480	AT1G32780	AT1G33720	AT1G43800	AT1G47990	AT1G48700	AT1G55020	AT1G59730	AT1G59950	AT1G60730
toxin metabolic process 1.428836406406242e-7 AT1G02920	AT1G02930	AT1G10370	AT1G17170	AT1G17180	AT1G59670	AT1G69920	AT1G69930	AT1G74590	AT1G78340	AT1G78380	AT2G29420	AT2G29440	AT2G29450	AT2G29460	AT2G29470	AT2G29480	AT2G29490	AT2G30770	AT2G38470	AT2G43000	AT2G47730	AT3G09270	AT3G26830	AT3G62760 GO:0009404
response to biotic stimulus 2.2081729124618288e-7 AT1G02205	AT1G02360	AT1G02450	AT1G02800	AT1G02920	AT1G02930	AT1G10170	AT1G12200	AT1G14960	AT1G15520	AT1G16030	AT1G17420	AT1G18570	AT1G19250	AT1G19670	AT1G21250	AT1G24010	AT1G24020	AT1G27950	AT1G31290	AT1G47540	AT1G51680	AT1G51890	AT1G52400	AT1G53130	AT1G55010	AT1G55020	AT1G59740	AT1G61340	AT1G61800	AT1G64107	AT1G64670	AT1G64780	AT1G65060	AT1G72520	AT1G73607	AT1G75050	AT1G77093	AT1G79680	AT1G80840	AT2G01340	AT2G02130	AT2G04046	AT2G15480	AT2G15490	AT2G17310	AT2G18660	AT2G19190	AT2G20208	AT2G23190
response to wounding 2.2265972503420305e-7 AT1G01720	AT1G04220	AT1G17420	AT1G19640	AT1G27730	AT1G32920	AT1G51680	AT1G52030	AT1G55020	AT1G61340	AT1G65060	AT1G72520	AT1G72920	AT1G74020	AT1G76650	AT1G76680	AT1G76690	AT1G80840	AT2G24850	AT2G30490	AT2G34810	AT2G37040	AT2G38870	AT2G47800	AT3G02310	AT3G22275	AT3G25230	AT3G25250	AT3G44540	AT3G45140	AT3G53260	AT3G54420	AT3G61190	AT4G10265	AT4G10270	AT4G11280	AT4G16760	AT4G21440	AT4G28680	AT4G34710	AT4G37760	AT5G05730	AT5G06320	AT5G07690	AT5G08790	AT5G13930	AT5G40990	AT5G43570	AT5G44420	AT5G50200
response to oxidative stress 2.2752934349652079e-7 AT1G02930	AT1G05250	AT1G05680	AT1G07400	AT1G12480	AT1G14540	AT1G14550	AT1G14870	AT1G15520	AT1G16420	AT1G19020	AT1G27730	AT1G35910	AT1G52560	AT1G53130	AT1G54050	AT1G59730	AT1G68850	AT1G69880	AT1G72520	AT1G74310	AT1G75280	AT1G78380	AT1G78410	AT2G18140	AT2G19310	AT2G26150	AT2G29450	AT2G29500	AT2G31570	AT2G32120	AT2G37040	AT2G41090	AT2G46240	AT3G01420	AT3G02840	AT3G04120	AT3G09640	AT3G11050	AT3G12580	AT3G13610	AT3G22200	AT3G25250	AT3G28340	AT3G49110	AT3G53260	AT3G53280	AT4G04840	AT4G08390	AT4G11170
response to toxic substance 2.9691420102633825e-7 AT1G02920	AT1G02930	AT1G05250	AT1G10170	AT1G10370	AT1G14540	AT1G14550	AT1G17170	AT1G17180	AT1G52827	AT1G59670	AT1G60740	AT1G67070	AT1G68850	AT1G69920	AT1G69930	AT1G74590	AT1G75270	AT1G78340	AT1G78380	AT2G15490	AT2G18140	AT2G29420	AT2G29440	AT2G29450	AT2G29460	AT2G29470	AT2G29480	AT2G29490	AT2G31570	AT2G37770	AT2G47730	AT3G01420	AT3G09270	AT3G09640	AT3G21560	AT3G24170	AT3G29200	AT3G49110	AT3G62760	AT4G08390	AT4G11290	AT4G11600	AT4G15480	AT4G15550	AT4G31870	AT5G02780	AT5G05340	AT5G07390	AT5G19880
defense response 5.035807132486272e-7 AT1G02205	AT1G02360	AT1G02450	AT1G02920	AT1G02930	AT1G03670	AT1G04370	AT1G10170	AT1G11300	AT1G12200	AT1G14960	AT1G15520	AT1G17420	AT1G18570	AT1G18870	AT1G19250	AT1G19670	AT1G20823	AT1G21250	AT1G24010	AT1G24020	AT1G27950	AT1G31290	AT1G31580	AT1G47540	AT1G47890	AT1G51480	AT1G51890	AT1G52030	AT1G52400	AT1G52900	AT1G53130	AT1G55010	AT1G55020	AT1G55210	AT1G57630	AT1G57650	AT1G58170	AT1G59218	AT1G62630	AT1G64107	AT1G64670	AT1G65060	AT1G65790	AT1G65800	AT1G66090	AT1G66100	AT1G72520	AT1G72900	AT1G72910
response to chitin 5.530853425153341e-7 AT1G20823	AT1G27730	AT1G62300	AT1G66160	AT1G71520	AT1G80840	AT2G23770	AT2G26150	AT2G33710	AT2G37430	AT2G38470	AT2G44840	AT2G46400	AT3G16530	AT3G21150	AT3G23250	AT3G28210	AT3G46080	AT3G46090	AT3G50060	AT3G52450	AT3G53600	AT3G56400	AT4G15975	AT4G17490	AT4G18450	AT4G23810	AT4G26120	AT4G28110	AT4G34410	AT4G39070	AT5G03720	AT5G09800	AT5G37490	AT5G51190	AT5G56960	AT5G59820	AT5G62020	AT5G64660 GO:0010200
phenylpropanoid metabolic process 9.692046065081257e-7 AT1G04220	AT1G05250	AT1G09500	AT1G09510	AT1G32100	AT1G33030	AT1G51680	AT1G55210	AT1G58170	AT1G64670	AT1G65060	AT1G67990	AT1G74550	AT1G76470	AT1G77520	AT1G77530	AT2G23910	AT2G29130	AT2G30490	AT2G37040	AT2G38080	AT2G40370	AT2G40890	AT3G13610	AT3G21560	AT3G44540	AT3G53260	AT4G11190	AT4G11210	AT4G30470	AT4G34050	AT4G37980	AT4G37990	AT4G39330	AT5G01190	AT5G03260	AT5G05340	AT5G05390	AT5G13580	AT5G13930	AT5G14700	AT5G17050	AT5G23190	AT5G60020	AT5G64120 GO:0009698
response to external biotic stimulus 0.000001311563926830207 AT1G02205	AT1G02360	AT1G02450	AT1G02800	AT1G02920	AT1G02930	AT1G10170	AT1G12200	AT1G15520	AT1G16030	AT1G17420	AT1G18570	AT1G19250	AT1G19670	AT1G21250	AT1G27950	AT1G31290	AT1G47540	AT1G51680	AT1G51890	AT1G52400	AT1G53130	AT1G55010	AT1G55020	AT1G59740	AT1G61340	AT1G61800	AT1G64107	AT1G64670	AT1G64780	AT1G65060	AT1G72520	AT1G73607	AT1G75050	AT1G77093	AT1G79680	AT1G80840	AT2G01340	AT2G02130	AT2G04046	AT2G15480	AT2G15490	AT2G17310	AT2G18660	AT2G19190	AT2G20208	AT2G23190	AT2G23770	AT2G25620	AT2G26560
response to other organism 0.000001311563926830207 AT1G02205	AT1G02360	AT1G02450	AT1G02800	AT1G02920	AT1G02930	AT1G10170	AT1G12200	AT1G15520	AT1G16030	AT1G17420	AT1G18570	AT1G19250	AT1G19670	AT1G21250	AT1G27950	AT1G31290	AT1G47540	AT1G51680	AT1G51890	AT1G52400	AT1G53130	AT1G55010	AT1G55020	AT1G59740	AT1G61340	AT1G61800	AT1G64107	AT1G64670	AT1G64780	AT1G65060	AT1G72520	AT1G73607	AT1G75050	AT1G77093	AT1G79680	AT1G80840	AT2G01340	AT2G02130	AT2G04046	AT2G15480	AT2G15490	AT2G17310	AT2G18660	AT2G19190	AT2G20208	AT2G23190	AT2G23770	AT2G25620	AT2G26560
response to organonitrogen compound 0.0000014360051014741363 AT1G10370	AT1G20823	AT1G27730	AT1G61340	AT1G62300	AT1G66160	AT1G71520	AT1G80840	AT2G23770	AT2G26150	AT2G33710	AT2G37430	AT2G38470	AT2G43570	AT2G44840	AT2G46400	AT3G16530	AT3G21150	AT3G23250	AT3G28210	AT3G46080	AT3G46090	AT3G50060	AT3G52450	AT3G53600	AT3G56400	AT4G15975	AT4G17490	AT4G18450	AT4G23810	AT4G26120	AT4G28110	AT4G34410	AT4G39070	AT5G03720	AT5G09800	AT5G37490	AT5G51060	AT5G51190	AT5G56960	AT5G59820	AT5G62020	AT5G64660 GO:0010243
toxin catabolic process 0.00000149764510605763 AT1G02920	AT1G02930	AT1G10370	AT1G17170	AT1G17180	AT1G59670	AT1G69920	AT1G69930	AT1G74590	AT1G78340	AT1G78380	AT2G29420	AT2G29440	AT2G29450	AT2G29460	AT2G29470	AT2G29480	AT2G29490	AT2G47730	AT3G09270	AT3G62760 GO:0009407
secondary metabolite catabolic process 0.00000149764510605763 AT1G02920	AT1G02930	AT1G10370	AT1G17170	AT1G17180	AT1G59670	AT1G69920	AT1G69930	AT1G74590	AT1G78340	AT1G78380	AT2G29420	AT2G29440	AT2G29450	AT2G29460	AT2G29470	AT2G29480	AT2G29490	AT2G47730	AT3G09270	AT3G62760 GO:0090487
glutathione metabolic process 0.0000023306646978586857 AT1G02920	AT1G02930	AT1G10370	AT1G17170	AT1G17180	AT1G59670	AT1G69920	AT1G69930	AT1G74590	AT1G75270	AT1G78340	AT1G78380	AT2G29420	AT2G29440	AT2G29450	AT2G29460	AT2G29470	AT2G29480	AT2G29490	AT2G47730	AT3G09270	AT3G24170	AT3G62760	AT5G02780 GO:0006749
response to oxygen-containing compound 0.0000025789159499861053 AT1G01560	AT1G01720	AT1G02205	AT1G02930	AT1G03445	AT1G03670	AT1G05560	AT1G05680	AT1G08090	AT1G10370	AT1G12480	AT1G12610	AT1G15520	AT1G16420	AT1G17420	AT1G18570	AT1G18710	AT1G19640	AT1G20823	AT1G21250	AT1G22690	AT1G27730	AT1G28480	AT1G30100	AT1G42550	AT1G43910	AT1G47510	AT1G52400	AT1G52560	AT1G53130	AT1G53300	AT1G54050	AT1G55020	AT1G61340	AT1G61800	AT1G62300	AT1G64670	AT1G65690	AT1G65790	AT1G66160	AT1G66370	AT1G66600	AT1G67070	AT1G67100	AT1G68320	AT1G68360	AT1G70170	AT1G70810	AT1G71520	AT1G72520
response to bacterium 0.00000605427342868715 AT1G02205	AT1G02450	AT1G02920	AT1G02930	AT1G10170	AT1G18570	AT1G19250	AT1G19670	AT1G51890	AT1G53130	AT1G55020	AT1G61340	AT1G72520	AT1G79680	AT1G80840	AT2G17310	AT2G19190	AT2G23770	AT2G26820	AT2G30750	AT2G30770	AT2G38470	AT2G47730	AT3G01420	AT3G01500	AT3G05360	AT3G12580	AT3G15020	AT3G17980	AT3G22231	AT3G26830	AT3G45140	AT3G49110	AT3G50930	AT3G54420	AT3G54640	AT3G56400	AT3G56710	AT3G57240	AT4G04510	AT4G04540	AT4G10500	AT4G11470	AT4G11480	AT4G15760	AT4G18360	AT4G23140	AT4G23150	AT4G23180	AT4G23190
phenylpropanoid biosynthetic process 0.000006735969237471437 AT1G04220	AT1G09500	AT1G09510	AT1G32100	AT1G33030	AT1G55210	AT1G58170	AT1G64670	AT1G67990	AT1G74550	AT1G76470	AT1G77520	AT1G77530	AT2G23910	AT2G29130	AT2G30490	AT2G37040	AT2G38080	AT2G40890	AT3G13610	AT3G44540	AT3G53260	AT4G11190	AT4G11210	AT4G30470	AT4G34050	AT4G37980	AT4G37990	AT4G39330	AT5G01190	AT5G03260	AT5G05340	AT5G13580	AT5G13930	AT5G14700	AT5G23190	AT5G60020 GO:0009699
response to decreased oxygen levels 0.00001693809365065017 AT1G05880	AT1G14540	AT1G14550	AT1G19250	AT1G26380	AT1G26410	AT1G35140	AT1G53620	AT1G57630	AT2G23270	AT2G26150	AT2G26560	AT2G34390	AT2G44800	AT2G47520	AT3G10040	AT3G55790	AT4G31970	AT4G33070	AT5G25250	AT5G26860	AT5G27760	AT5G57220	AT5G57510	AT5G63790	AT5G64905 GO:0036293
response to external stimulus 0.000020386968055628332 AT1G02205	AT1G02360	AT1G02450	AT1G02800	AT1G02920	AT1G02930	AT1G05680	AT1G10170	AT1G12200	AT1G15460	AT1G15520	AT1G16030	AT1G17420	AT1G18570	AT1G19250	AT1G19670	AT1G21250	AT1G23010	AT1G26973	AT1G27950	AT1G31290	AT1G42550	AT1G43910	AT1G47540	AT1G51680	AT1G51890	AT1G52400	AT1G53090	AT1G53130	AT1G55010	AT1G55020	AT1G55920	AT1G59740	AT1G61340	AT1G61800	AT1G62300	AT1G64107	AT1G64670	AT1G64780	AT1G65060	AT1G67070	AT1G68320	AT1G72520	AT1G73607	AT1G74020	AT1G75050	AT1G77093	AT1G78000	AT1G78380	AT1G79410
response to oxygen levels 0.000023390546337130926 AT1G05880	AT1G14540	AT1G14550	AT1G19250	AT1G26380	AT1G26410	AT1G35140	AT1G53620	AT1G57630	AT2G23270	AT2G26150	AT2G26560	AT2G34390	AT2G44800	AT2G47520	AT3G10040	AT3G55790	AT4G31970	AT4G33070	AT5G25250	AT5G26860	AT5G27760	AT5G57220	AT5G57510	AT5G63790	AT5G64905 GO:0070482
multi-organism process 0.000024127176653418762 AT1G02205	AT1G02360	AT1G02450	AT1G02800	AT1G02920	AT1G02930	AT1G10170	AT1G12200	AT1G15520	AT1G16030	AT1G17420	AT1G18570	AT1G19250	AT1G19670	AT1G19780	AT1G20640	AT1G21250	AT1G24520	AT1G27950	AT1G31290	AT1G47540	AT1G47560	AT1G51680	AT1G51890	AT1G52400	AT1G53130	AT1G54560	AT1G55010	AT1G55020	AT1G59740	AT1G61340	AT1G61440	AT1G61550	AT1G61800	AT1G63530	AT1G64107	AT1G64670	AT1G64780	AT1G65060	AT1G65790	AT1G65800	AT1G66170	AT1G72520	AT1G73607	AT1G75050	AT1G75880	AT1G75900	AT1G75930	AT1G76750	AT1G77093
response to hypoxia 0.0000630756599057953 AT1G05880	AT1G14540	AT1G14550	AT1G19250	AT1G26380	AT1G26410	AT1G35140	AT1G53620	AT1G57630	AT2G23270	AT2G26150	AT2G26560	AT2G34390	AT2G44800	AT3G10040	AT3G55790	AT4G31970	AT5G25250	AT5G26860	AT5G27760	AT5G57220	AT5G57510	AT5G63790	AT5G64905 GO:0001666
rRNA modification 0.00009762851676501947 AT1G12015	AT1G19376	AT1G26233	AT1G32385	AT2G35384	AT2G35387	AT2G35742	AT3G01316	AT3G13525	AT3G24612	AT3G24614	AT3G24615	AT3G27865	AT3G57940	AT3G58193	AT4G02555	AT4G03295	AT4G25630	AT4G26600	AT5G10572	AT5G13225	AT5G44286	AT5G51174	AT5G58595	AT5G66562	AT5G66564	AT5G66567 GO:0000154
flavonoid biosynthetic process 0.00020647386613854886 AT1G05560	AT1G05680	AT1G06000	AT1G17020	AT1G22380	AT1G30530	AT1G66370	AT1G78570	AT2G15480	AT2G15490	AT2G23260	AT2G30140	AT2G31750	AT2G36800	AT2G40890	AT2G43000	AT2G47460	AT3G11340	AT3G21560	AT3G21760	AT3G51240	AT3G53160	AT3G55120	AT3G62610	AT4G15480	AT4G15550	AT4G25640	AT4G34131	AT4G34135	AT5G05270	AT5G07990	AT5G08640	AT5G13930	AT5G17030	AT5G17050	AT5G49330 GO:0009813
lignin metabolic process 0.0002484813754773713 AT1G05250	AT1G09500	AT1G09510	AT1G33030	AT1G67990	AT1G74550	AT1G76470	AT1G77520	AT1G77530	AT2G23910	AT2G29130	AT2G30490	AT2G37040	AT2G38080	AT2G40370	AT2G40890	AT4G30470	AT4G34050	AT4G37980	AT4G37990	AT4G39330	AT5G01190	AT5G03260	AT5G05340	AT5G05390	AT5G14700	AT5G60020	AT5G64120 GO:0009808
response to hydrogen peroxide 0.0004547019136318101 AT1G05680	AT1G16420	AT1G52560	AT1G54050	AT1G74310	AT2G19310	AT2G26150	AT2G29500	AT2G32120	AT2G46240	AT3G04120	AT3G12580	AT3G13610	AT4G12400	AT4G23810	AT4G27670	AT5G05410	AT5G12030	AT5G24110	AT5G46350	AT5G59720 GO:0042542
flavonoid metabolic process 0.0014713999300212195 AT1G05560	AT1G05680	AT1G06000	AT1G17020	AT1G22380	AT1G30530	AT1G66370	AT1G78570	AT2G15480	AT2G15490	AT2G23260	AT2G30140	AT2G31750	AT2G36800	AT2G40890	AT2G43000	AT2G47460	AT3G11340	AT3G21560	AT3G21760	AT3G51240	AT3G53160	AT3G55120	AT3G62610	AT4G15480	AT4G15550	AT4G25640	AT4G34131	AT4G34135	AT5G05270	AT5G07990	AT5G08640	AT5G11260	AT5G13930	AT5G17030	AT5G17050	AT5G49330 GO:0009812
glucuronate metabolic process 0.002152876344090702 AT1G05560	AT1G05680	AT1G06000	AT1G22380	AT1G30530	AT2G15480	AT2G15490	AT2G23260	AT2G30140	AT2G31750	AT2G36800	AT3G11340	AT3G21560	AT3G21760	AT3G53160	AT4G15480	AT4G15550	AT4G34131	AT4G34135	AT5G17030	AT5G17050 GO:0019585
cellular glucuronidation 0.002152876344090702 AT1G05560	AT1G05680	AT1G06000	AT1G22380	AT1G30530	AT2G15480	AT2G15490	AT2G23260	AT2G30140	AT2G31750	AT2G36800	AT3G11340	AT3G21560	AT3G21760	AT3G53160	AT4G15480	AT4G15550	AT4G34131	AT4G34135	AT5G17030	AT5G17050 GO:0052695
flavonoid glucuronidation 0.002152876344090702 AT1G05560	AT1G05680	AT1G06000	AT1G22380	AT1G30530	AT2G15480	AT2G15490	AT2G23260	AT2G30140	AT2G31750	AT2G36800	AT3G11340	AT3G21560	AT3G21760	AT3G53160	AT4G15480	AT4G15550	AT4G34131	AT4G34135	AT5G17030	AT5G17050 GO:0052696
organic acid metabolic process 0.0026047419040205392 AT1G01280	AT1G01480	AT1G01600	AT1G02190	AT1G02205	AT1G04220	AT1G05560	AT1G05680	AT1G06000	AT1G06360	AT1G08090	AT1G10170	AT1G11790	AT1G12000	AT1G12610	AT1G17420	AT1G17745	AT1G18870	AT1G18970	AT1G19640	AT1G22380	AT1G22410	AT1G30100	AT1G30530	AT1G36370	AT1G43800	AT1G44542	AT1G47990	AT1G48470	AT1G48850	AT1G50110	AT1G52400	AT1G53130	AT1G55020	AT1G55920	AT1G62180	AT1G62190	AT1G64670	AT1G65690	AT1G66200	AT1G67070	AT1G68320	AT1G69870	AT1G72520	AT1G74030	AT1G75000	AT1G76550	AT1G76680	AT1G76690	AT1G80340
sulfur compound metabolic process 0.0030901749666369513 AT1G02920	AT1G02930	AT1G10370	AT1G17170	AT1G17180	AT1G18570	AT1G21120	AT1G50110	AT1G52400	AT1G59670	AT1G59730	AT1G62180	AT1G67810	AT1G69880	AT1G69920	AT1G69930	AT1G74590	AT1G75270	AT1G78340	AT1G78380	AT2G23190	AT2G29420	AT2G29440	AT2G29450	AT2G29460	AT2G29470	AT2G29480	AT2G29490	AT2G30770	AT2G38470	AT2G43000	AT2G44460	AT2G44470	AT2G47730	AT3G03780	AT3G09270	AT3G23810	AT3G24170	AT3G26830	AT3G28740	AT3G44320	AT3G44540	AT3G60120	AT3G60140	AT3G62760	AT4G14680	AT4G21990	AT4G35640	AT4G37310	AT4G37370
response to high light intensity 0.0033976574352838893 AT1G06430	AT1G17420	AT1G27730	AT1G52560	AT1G54050	AT1G74310	AT1G77510	AT2G19310	AT2G26150	AT2G29500	AT2G32120	AT2G46240	AT3G02310	AT3G12580	AT3G22840	AT4G12400	AT4G14690	AT4G17490	AT4G27670	AT5G12030	AT5G15250	AT5G59720 GO:0009644
response to UV 0.0037769726167504987 AT1G05880	AT1G12370	AT1G16420	AT1G35210	AT1G51680	AT1G65060	AT1G66580	AT2G37040	AT3G02310	AT3G17609	AT3G22231	AT3G22840	AT3G50930	AT3G51240	AT3G55120	AT4G01660	AT4G14690	AT4G15480	AT4G37900	AT5G05410	AT5G07990	AT5G08020	AT5G11260	AT5G13930	AT5G17780	AT5G23730	AT5G55200	AT5G58760	AT5G59820 GO:0009411
single-organism catabolic process 0.004914035617114475 AT1G02205	AT1G02920	AT1G02930	AT1G10370	AT1G12000	AT1G17170	AT1G17180	AT1G19670	AT1G28600	AT1G44542	AT1G47990	AT1G52400	AT1G54020	AT1G59670	AT1G69920	AT1G69930	AT1G71120	AT1G74030	AT1G74590	AT1G75880	AT1G75900	AT1G75930	AT1G76550	AT1G78340	AT1G78380	AT2G04570	AT2G26560	AT2G29130	AT2G29420	AT2G29440	AT2G29450	AT2G29460	AT2G29470	AT2G29480	AT2G29490	AT2G34555	AT2G37040	AT2G38080	AT2G38180	AT2G38860	AT2G40116	AT2G40370	AT2G44460	AT2G44470	AT2G47730	AT3G01420	AT3G03530	AT3G04120	AT3G04290	AT3G08590
uronic acid metabolic process 0.005002177686165781 AT1G05560	AT1G05680	AT1G06000	AT1G22380	AT1G30530	AT2G15480	AT2G15490	AT2G23260	AT2G30140	AT2G31750	AT2G36800	AT3G11340	AT3G21560	AT3G21760	AT3G53160	AT4G15480	AT4G15550	AT4G34131	AT4G34135	AT5G17030	AT5G17050 GO:0006063
response to inorganic substance 0.005108552620812857 AT1G02205	AT1G02920	AT1G02930	AT1G03980	AT1G05680	AT1G08090	AT1G10370	AT1G12000	AT1G12480	AT1G12610	AT1G15520	AT1G16420	AT1G27730	AT1G30100	AT1G36370	AT1G42550	AT1G52400	AT1G52560	AT1G52827	AT1G53130	AT1G54050	AT1G64670	AT1G67070	AT1G70170	AT1G72520	AT1G74310	AT1G75280	AT1G76680	AT1G77510	AT1G78380	AT1G79410	AT2G04030	AT2G19310	AT2G26150	AT2G26560	AT2G26740	AT2G29130	AT2G29500	AT2G32120	AT2G33380	AT2G37040	AT2G37430	AT2G37760	AT2G37770	AT2G38340	AT2G38470	AT2G40370	AT2G41380	AT2G43570	AT2G46240
oxylipin metabolic process 0.00541162563652861 AT1G17420	AT1G19640	AT1G55020	AT1G72520	AT1G76680	AT1G76690	AT2G26560	AT2G33380	AT3G01420	AT3G45140	AT4G26740	AT5G48880 GO:0031407
response to nitrogen compound 0.006957811884655614 AT1G08090	AT1G10370	AT1G20823	AT1G27730	AT1G61340	AT1G62300	AT1G66160	AT1G71520	AT1G80840	AT2G23770	AT2G26150	AT2G27840	AT2G33710	AT2G37430	AT2G38470	AT2G43570	AT2G44840	AT2G46400	AT3G01420	AT3G16530	AT3G21150	AT3G23250	AT3G28210	AT3G46080	AT3G46090	AT3G48450	AT3G50060	AT3G52450	AT3G53280	AT3G53600	AT3G56400	AT4G15975	AT4G17490	AT4G18450	AT4G23810	AT4G26120	AT4G28110	AT4G34410	AT4G39070	AT5G03720	AT5G09800	AT5G22300	AT5G37490	AT5G50200	AT5G51060	AT5G51190	AT5G56960	AT5G59820	AT5G62020	AT5G64660 GO:1901698
lignin biosynthetic process 0.007361273469371111 AT1G09500	AT1G09510	AT1G33030	AT1G67990	AT1G74550	AT1G76470	AT1G77520	AT1G77530	AT2G23910	AT2G29130	AT2G38080	AT2G40890	AT4G30470	AT4G34050	AT4G37980	AT4G37990	AT4G39330	AT5G01190	AT5G03260	AT5G05340	AT5G14700	AT5G60020 GO:0009809
single-organism biosynthetic process 0.00806224062759177 AT1G01280	AT1G01480	AT1G01610	AT1G02190	AT1G02205	AT1G03980	AT1G04220	AT1G06000	AT1G06030	AT1G06360	AT1G09500	AT1G09510	AT1G10170	AT1G11600	AT1G11610	AT1G11790	AT1G12610	AT1G14100	AT1G17420	AT1G17745	AT1G18570	AT1G18870	AT1G19140	AT1G19640	AT1G22210	AT1G22410	AT1G25054	AT1G28430	AT1G30100	AT1G30530	AT1G32100	AT1G33030	AT1G33720	AT1G35910	AT1G43800	AT1G44830	AT1G47510	AT1G47990	AT1G48320	AT1G48470	AT1G48800	AT1G48850	AT1G50110	AT1G53100	AT1G53130	AT1G54570	AT1G55020	AT1G55210	AT1G55920	AT1G58170
oxoacid metabolic process 0.008298049285143974 AT1G01280	AT1G01480	AT1G01600	AT1G02190	AT1G02205	AT1G04220	AT1G05560	AT1G05680	AT1G06000	AT1G06360	AT1G08090	AT1G10170	AT1G11790	AT1G12000	AT1G17420	AT1G17745	AT1G18870	AT1G18970	AT1G19640	AT1G22380	AT1G22410	AT1G30100	AT1G30530	AT1G36370	AT1G43800	AT1G48470	AT1G48850	AT1G50110	AT1G52400	AT1G53130	AT1G55020	AT1G55920	AT1G62180	AT1G62190	AT1G64670	AT1G65690	AT1G66200	AT1G67070	AT1G69870	AT1G72520	AT1G74030	AT1G75000	AT1G76550	AT1G76680	AT1G76690	AT2G02000	AT2G02010	AT2G04400	AT2G15480	AT2G15490
defense response to other organism 0.008961786172105727 AT1G02205	AT1G02360	AT1G02450	AT1G02920	AT1G02930	AT1G10170	AT1G12200	AT1G15520	AT1G18570	AT1G19250	AT1G19670	AT1G21250	AT1G27950	AT1G31290	AT1G47540	AT1G51890	AT1G52400	AT1G53130	AT1G55010	AT1G55020	AT1G64107	AT1G64670	AT1G65060	AT1G73607	AT1G77093	AT1G80840	AT2G02130	AT2G04046	AT2G18660	AT2G19190	AT2G20208	AT2G23190	AT2G25620	AT2G26560	AT2G29350	AT2G30750	AT2G30770	AT2G31865	AT2G33380	AT2G35980	AT2G38470	AT2G38870	AT2G43510	AT2G43570	AT2G46240	AT2G47730	AT3G01420	AT3G01500	AT3G04545	AT3G05360
indole-containing compound metabolic process 0.010968239112557194 AT1G05680	AT1G18570	AT1G21120	AT1G44542	AT2G04400	AT2G23190	AT2G24180	AT2G30770	AT2G38470	AT2G43000	AT3G26830	AT3G28740	AT3G54640	AT4G27070	AT4G37310	AT4G37370	AT4G37410	AT5G05730	AT5G17990	AT5G57220	AT5G67310 GO:0042430
response to acid chemical 0.023702985217700336 AT1G01560	AT1G01720	AT1G02205	AT1G02930	AT1G03670	AT1G05560	AT1G05680	AT1G10370	AT1G12480	AT1G12610	AT1G15520	AT1G17420	AT1G18570	AT1G18710	AT1G19640	AT1G21250	AT1G22690	AT1G27730	AT1G28480	AT1G30100	AT1G42550	AT1G43910	AT1G47510	AT1G52400	AT1G53130	AT1G53300	AT1G55020	AT1G61340	AT1G64670	AT1G65690	AT1G65790	AT1G66370	AT1G66600	AT1G67070	AT1G67100	AT1G68320	AT1G68360	AT1G70170	AT1G70810	AT1G72520	AT1G74020	AT1G75240	AT1G76680	AT1G78380	AT1G79410	AT1G79680	AT1G80340	AT1G80840	AT2G04030	AT2G18420
oxylipin biosynthetic process 0.02727304865332086 AT1G17420	AT1G19640	AT1G55020	AT1G72520	AT1G76680	AT1G76690	AT2G26560	AT3G01420	AT3G45140	AT4G26740	AT5G48880 GO:0031408
defense response to bacterium 0.02896384435948035 AT1G02205	AT1G02450	AT1G02920	AT1G02930	AT1G10170	AT1G18570	AT1G19250	AT1G19670	AT1G51890	AT1G53130	AT1G55020	AT1G80840	AT2G19190	AT2G30750	AT2G30770	AT2G38470	AT2G47730	AT3G01420	AT3G01500	AT3G15020	AT3G17980	AT3G49110	AT3G54640	AT3G56400	AT3G56710	AT4G04510	AT4G04540	AT4G11470	AT4G11480	AT4G18360	AT4G23140	AT4G23150	AT4G23180	AT4G23190	AT4G23220	AT4G23230	AT4G23250	AT4G23260	AT4G23280	AT4G23310	AT4G23320	AT4G23670	AT4G23810	AT4G26090	AT4G36280	AT4G39030	AT5G01540	AT5G06320	AT5G07690	AT5G14740
response to organic substance 0.032658060362379095 AT1G01560	AT1G01720	AT1G03445	AT1G03670	AT1G04370	AT1G05560	AT1G05680	AT1G10370	AT1G12000	AT1G12480	AT1G14360	AT1G14980	AT1G15520	AT1G17420	AT1G18570	AT1G18710	AT1G19640	AT1G19830	AT1G20823	AT1G21250	AT1G22690	AT1G22810	AT1G23730	AT1G27730	AT1G27940	AT1G28010	AT1G28480	AT1G29420	AT1G34390	AT1G42550	AT1G43910	AT1G44830	AT1G47510	AT1G52400	AT1G52830	AT1G53130	AT1G53300	AT1G55020	AT1G61340	AT1G61800	AT1G62300	AT1G64670	AT1G65690	AT1G65790	AT1G66160	AT1G66370	AT1G66600	AT1G67070	AT1G67100	AT1G68320
response to reactive oxygen species 0.03313461018311788 AT1G05680	AT1G12480	AT1G15520	AT1G16420	AT1G52560	AT1G53130	AT1G54050	AT1G72520	AT1G74310	AT2G19310	AT2G26150	AT2G29500	AT2G32120	AT2G46240	AT3G01420	AT3G02840	AT3G04120	AT3G12580	AT3G13610	AT3G53280	AT4G11170	AT4G12400	AT4G17490	AT4G23140	AT4G23150	AT4G23810	AT4G27670	AT5G05410	AT5G12030	AT5G12080	AT5G24110	AT5G42380	AT5G46350	AT5G59720 GO:0000302
single-organism process 0.04805001133589165 AT1G01183	AT1G01280	AT1G01480	AT1G01560	AT1G01600	AT1G01610	AT1G01720	AT1G02065	AT1G02190	AT1G02205	AT1G02220	AT1G02230	AT1G02520	AT1G02590	AT1G02800	AT1G02820	AT1G02850	AT1G02920	AT1G02930	AT1G03170	AT1G03445	AT1G03670	AT1G03980	AT1G04110	AT1G04180	AT1G04220	AT1G04370	AT1G04980	AT1G05250	AT1G05560	AT1G05680	AT1G06000	AT1G06030	AT1G06360	AT1G06430	AT1G06840	AT1G06870	AT1G07180	AT1G07370	AT1G07410	AT1G08090	AT1G08465	AT1G09500	AT1G09510	AT1G10010	AT1G10170	AT1G10270	AT1G10370	AT1G10960	AT1G11100
[truncated: 971 more columns]

## Sheet: At 1xC up pathway enrich
Glutathione metabolism 2.9811731046468874e-7 AT1G02920	AT1G02930	AT1G10370	AT1G17170	AT1G17180	AT1G24280	AT1G59670	AT1G69920	AT1G69930	AT1G74590	AT1G78340	AT1G78380	AT2G29420	AT2G29440	AT2G29450	AT2G29460	AT2G29470	AT2G29480	AT2G29490	AT2G31570	AT2G47730	AT3G09270	AT3G09640	AT3G24170	AT3G62760	AT4G08390	AT4G11600	AT4G31870	AT5G02780 00480
Biosynthesis of secondary metabolites 0.000003075964116361167 AT1G01480	AT1G01610	AT1G02205	AT1G02850	AT1G04220	AT1G05250	AT1G11610	AT1G11790	AT1G14540	AT1G14550	AT1G17420	AT1G18020	AT1G18870	AT1G19640	AT1G19670	AT1G22410	AT1G24280	AT1G30100	AT1G31690	AT1G32480	AT1G32780	AT1G36370	AT1G48850	AT1G50110	AT1G51680	AT1G55920	AT1G65060	AT1G67070	AT1G68850	AT1G72520	AT1G74020	AT1G74030	AT1G76680	AT1G76690	AT1G79470	AT1G80340	AT2G02000	AT2G02010	AT2G04400	AT2G18140	AT2G24850	AT2G27820	AT2G29150	AT2G29290	AT2G29300	AT2G30490	AT2G30750	AT2G37040	AT2G40890	AT2G44460
Phenylpropanoid biosynthesis 0.000255640005783769 AT1G02850	AT1G05250	AT1G14540	AT1G14550	AT1G51680	AT1G65060	AT1G67990	AT1G68850	AT1G74550	AT2G18140	AT2G30490	AT2G37040	AT2G40890	AT2G44460	AT2G44470	AT3G21560	AT3G49110	AT3G53260	AT3G60120	AT3G60140	AT4G11290	AT4G22100	AT4G34050	AT4G37980	AT4G37990	AT4G39330	AT5G05340	AT5G09640	AT5G19880	AT5G24540	AT5G39580	AT5G51890	AT5G58390	AT5G64120 00940
Protein processing in endoplasmic reticulum 0.0005281510461228511 AT1G02980	AT1G04980	AT1G07400	AT1G09180	AT1G16030	AT1G36340	AT1G52560	AT1G53540	AT1G54050	AT1G59860	AT1G72280	AT1G77510	AT2G03170	AT2G04030	AT2G29500	AT3G07770	AT3G08690	AT3G08700	AT3G09350	AT3G09440	AT3G12580	AT3G46230	AT3G53230	AT3G60010	AT4G10250	AT4G25200	AT4G27670	AT4G34210	AT5G02490	AT5G03160	AT5G09590	AT5G12020	AT5G12030	AT5G28540	AT5G42020	AT5G49910	AT5G51440	AT5G52640	AT5G56030	AT5G56150	AT5G59720	AT5G61790 04141
Flavonoid biosynthesis 0.006971670902758878 AT2G30490	AT2G40890	AT3G51240	AT3G55120	AT4G22870	AT4G34050	AT5G07990	AT5G08640	AT5G13930 00941
Stilbenoid	diarylheptanoid and gingerol biosynthesis 0.03305983031201281 AT1G11610	AT2G30490	AT2G30750	AT2G40890	AT3G26190	AT3G26200	AT3G26830	AT3G53280	AT4G34050	AT4G37310	AT4G37370	AT4G37410	AT5G57220 00945
alpha-Linolenic acid metabolism 0.03767905426430132 AT1G17420	AT1G18020	AT1G19640	AT1G72520	AT1G76680	AT1G76690	AT3G01420	AT3G03480	AT3G45140	AT4G16760	AT5G48880 00592
[truncated: 98 more columns]

## Sheet: At 1xC up protein domain enrich
UDP-glucuronosyl/UDP-glucosyltransferase 5.240361371496536e-7 AT1G05560	AT1G05675	AT1G05680	AT1G06000	AT1G22380	AT1G30530	AT2G15480	AT2G15490	AT2G16890	AT2G22590	AT2G23260	AT2G30140	AT2G31750	AT2G36770	AT2G36780	AT2G36800	AT3G11340	AT3G21560	AT3G21750	AT3G21760	AT3G29630	AT3G46680	AT3G53160	AT4G15480	AT4G15550	AT4G27560	AT4G27570	AT4G34131	AT4G34135	AT5G17030	AT5G17040	AT5G17050	AT5G37950	AT5G38010	AT5G49690	AT5G53990 IPR002213
Glutathione S-transferase	N-terminal 7.549149020592608e-7 AT1G02920	AT1G02930	AT1G10370	AT1G17170	AT1G17180	AT1G59670	AT1G69920	AT1G69930	AT1G74590	AT1G75270	AT1G78340	AT1G78380	AT2G29420	AT2G29440	AT2G29450	AT2G29460	AT2G29470	AT2G29480	AT2G29490	AT2G47730	AT3G09270	AT3G62760	AT5G02780	AT5G42150	AT5G44990 IPR004045
Glutathione S-transferase	C-terminal-like 8.570497078191722e-7 AT1G02920	AT1G02930	AT1G10370	AT1G17170	AT1G17180	AT1G59670	AT1G69920	AT1G69930	AT1G74590	AT1G75270	AT1G78340	AT1G78380	AT2G29420	AT2G29440	AT2G29450	AT2G29460	AT2G29470	AT2G29480	AT2G29490	AT2G47730	AT3G09270	AT3G62760	AT5G02780	AT5G12110	AT5G42150	AT5G44990 IPR010987
Cytochrome P450	conserved site 0.000011682930067172423 AT1G01280	AT1G01600	AT1G11600	AT1G11610	AT1G28430	AT1G33720	AT1G64930	AT1G64940	AT1G64950	AT1G74110	AT1G74550	AT2G23180	AT2G23190	AT2G24180	AT2G30490	AT2G30750	AT2G30770	AT2G40890	AT2G44890	AT2G45570	AT2G45580	AT3G14620	AT3G20110	AT3G20140	AT3G26190	AT3G26200	AT3G26830	AT3G28740	AT3G48290	AT3G48300	AT3G53280	AT4G12320	AT4G13290	AT4G20240	AT4G22710	AT4G31950	AT4G31970	AT4G37310	AT4G37370	AT4G37410	AT5G05260	AT5G07990	AT5G08250	AT5G14400	AT5G23190	AT5G48000	AT5G52400	AT5G57220	AT5G57260
Small heat shock protein HSP20 0.000013408893237897593 AT1G07400	AT1G52560	AT1G53540	AT1G54050	AT1G59860	AT2G19310	AT2G29500	AT3G46230	AT4G10250	AT4G25200	AT4G27670	AT5G12020	AT5G12030	AT5G51440	AT5G59720 IPR031107
Alpha crystallin/Hsp20 domain 0.000050376297295996815 AT1G07400	AT1G52560	AT1G53540	AT1G54050	AT1G59860	AT2G03020	AT2G29500	AT3G46230	AT4G10250	AT4G16540	AT4G25200	AT4G27670	AT5G12020	AT5G12030	AT5G47600	AT5G51440	AT5G59720 IPR002068
Cytochrome P450	E-class	group I 0.00005426584327017224 AT1G01280	AT1G01600	AT1G11600	AT1G11610	AT1G28430	AT1G33720	AT1G64930	AT1G64940	AT1G64950	AT1G74110	AT1G74550	AT2G23180	AT2G23190	AT2G24180	AT2G30490	AT2G30750	AT2G30770	AT2G40890	AT2G44890	AT2G45570	AT2G45580	AT3G14620	AT3G20110	AT3G20140	AT3G26190	AT3G26200	AT3G26830	AT3G28740	AT3G48290	AT3G48300	AT3G53280	AT4G12320	AT4G13290	AT4G20240	AT4G22710	AT4G31950	AT4G31970	AT4G37310	AT4G37370	AT4G37410	AT5G05260	AT5G07990	AT5G08250	AT5G14400	AT5G23190	AT5G52400	AT5G57220	AT5G57260
HSP20-like chaperone 0.00020269040024829994 AT1G07400	AT1G30070	AT1G52560	AT1G53540	AT1G54050	AT1G59860	AT2G03020	AT2G19310	AT2G29500	AT3G46230	AT4G10250	AT4G16540	AT4G25200	AT4G27670	AT5G12020	AT5G12030	AT5G47600	AT5G51440	AT5G59720 IPR008978
Cytochrome P450 0.0003600838211666114 AT1G01280	AT1G01600	AT1G11600	AT1G11610	AT1G28430	AT1G33720	AT1G64930	AT1G64940	AT1G64950	AT1G74110	AT1G74550	AT2G23180	AT2G23190	AT2G24180	AT2G30490	AT2G30750	AT2G30770	AT2G40890	AT2G44890	AT2G45570	AT2G45580	AT3G14620	AT3G20110	AT3G20140	AT3G26190	AT3G26200	AT3G26830	AT3G28740	AT3G48290	AT3G48300	AT3G53280	AT4G12320	AT4G13290	AT4G20240	AT4G22710	AT4G31950	AT4G31970	AT4G37310	AT4G37370	AT4G37410	AT5G05260	AT5G07990	AT5G08250	AT5G14400	AT5G23190	AT5G48000	AT5G52400	AT5G57220	AT5G57260	AT5G61320
Heat shock protein 70	conserved site 0.0006445365727585407 AT1G16030	AT2G32120	AT3G09440	AT3G12580	AT4G37910	AT5G02490	AT5G09590	AT5G28540	AT5G42020	AT5G49910 IPR018181
WRKY domain 0.0031058091237445443 AT1G29860	AT1G62300	AT1G64000	AT1G66550	AT1G66600	AT1G80840	AT2G38470	AT2G40740	AT2G40750	AT2G46130	AT2G46400	AT3G01970	AT3G56400	AT4G04450	AT4G22070	AT4G23810	AT5G13080	AT5G22570	AT5G24110	AT5G41570	AT5G46350	AT5G64810 IPR003657
Heat shock protein 70kD	peptide-binding domain 0.007215966079059265 AT1G16030	AT2G32120	AT3G09440	AT3G12580	AT4G37910	AT5G02490	AT5G09590	AT5G28540	AT5G42020	AT5G49910 IPR029047
GroES-like 0.013809306662521012 AT1G14980	AT1G23100	AT1G32780	AT1G65560	AT4G37980	AT4G37990	AT4G39330	AT5G16960	AT5G16970	AT5G16980	AT5G17000	AT5G24760	AT5G37940	AT5G37960	AT5G37980	AT5G38000 IPR011032
Heat shock protein 70 family 0.013951878145419074 AT1G16030	AT2G32120	AT3G09440	AT3G12580	AT4G37910	AT5G02490	AT5G09590	AT5G28540	AT5G42020	AT5G49910 IPR013126
[truncated: 2 more columns]

## Sheet: At 3xC down GO enrichment
transcription regulatory region DNA binding 2.1580836969194085e-13 AT1G02340	AT1G05230	AT1G05805	AT1G08320	AT1G09030	AT1G10200	AT1G12630	AT1G13260	AT1G13300	AT1G15050	AT1G15360	AT1G18330	AT1G19040	AT1G20693	AT1G22490	AT1G25440	AT1G28050	AT1G29280	AT1G29950	AT1G30650	AT1G35515	AT1G46768	AT1G47270	AT1G49130	AT1G49720	AT1G50420	AT1G53910	AT1G56010	AT1G56160	AT1G56280	AT1G59530	AT1G62310	AT1G62360	AT1G63030	AT1G64380	AT1G65330	AT1G67710	AT1G68050	AT1G68240	AT1G68520	AT1G68800	AT1G69490	AT1G71030	AT1G72010	AT1G74840	AT1G75250	AT1G75410	AT1G75490	AT1G77080	AT1G77950
regulatory region DNA binding 2.4210357630340096e-13 AT1G02340	AT1G05230	AT1G05805	AT1G08320	AT1G09030	AT1G10200	AT1G12630	AT1G13260	AT1G13300	AT1G15050	AT1G15360	AT1G18330	AT1G19040	AT1G20693	AT1G22490	AT1G25440	AT1G28050	AT1G29280	AT1G29950	AT1G30650	AT1G35515	AT1G46768	AT1G47270	AT1G49130	AT1G49720	AT1G50420	AT1G53910	AT1G56010	AT1G56160	AT1G56280	AT1G59530	AT1G62310	AT1G62360	AT1G63030	AT1G64380	AT1G65330	AT1G67710	AT1G68050	AT1G68240	AT1G68520	AT1G68800	AT1G69490	AT1G71030	AT1G72010	AT1G74840	AT1G75250	AT1G75410	AT1G75490	AT1G77080	AT1G77950
regulatory region nucleic acid binding 2.563585670221407e-13 AT1G02340	AT1G05230	AT1G05805	AT1G08320	AT1G09030	AT1G10200	AT1G12630	AT1G13260	AT1G13300	AT1G15050	AT1G15360	AT1G18330	AT1G19040	AT1G20693	AT1G22490	AT1G25440	AT1G28050	AT1G29280	AT1G29950	AT1G30650	AT1G35515	AT1G46768	AT1G47270	AT1G49130	AT1G49720	AT1G50420	AT1G53910	AT1G56010	AT1G56160	AT1G56280	AT1G59530	AT1G62310	AT1G62360	AT1G63030	AT1G64380	AT1G65330	AT1G67710	AT1G68050	AT1G68240	AT1G68520	AT1G68800	AT1G69490	AT1G71030	AT1G72010	AT1G74840	AT1G75250	AT1G75410	AT1G75490	AT1G77080	AT1G77950
sequence-specific double-stranded DNA binding 3.9711542754278073e-13 AT1G02340	AT1G05230	AT1G05805	AT1G08320	AT1G09030	AT1G10200	AT1G12630	AT1G13260	AT1G13300	AT1G15050	AT1G15360	AT1G18330	AT1G19040	AT1G20693	AT1G22490	AT1G25440	AT1G28050	AT1G29280	AT1G29950	AT1G30650	AT1G35515	AT1G46768	AT1G47270	AT1G49130	AT1G49720	AT1G50420	AT1G53910	AT1G56010	AT1G56160	AT1G56280	AT1G59530	AT1G62310	AT1G62360	AT1G63030	AT1G64380	AT1G65330	AT1G67710	AT1G68240	AT1G68520	AT1G68800	AT1G69490	AT1G71030	AT1G72010	AT1G74840	AT1G75250	AT1G75410	AT1G75490	AT1G77080	AT1G77950	AT1G78080
transcription regulatory region sequence-specific DNA binding 4.116046634748153e-13 AT1G02340	AT1G05230	AT1G05805	AT1G08320	AT1G09030	AT1G10200	AT1G12630	AT1G13260	AT1G13300	AT1G15050	AT1G15360	AT1G18330	AT1G19040	AT1G20693	AT1G22490	AT1G25440	AT1G28050	AT1G29280	AT1G29950	AT1G30650	AT1G35515	AT1G46768	AT1G47270	AT1G49130	AT1G49720	AT1G50420	AT1G53910	AT1G56010	AT1G56160	AT1G56280	AT1G59530	AT1G62310	AT1G62360	AT1G63030	AT1G64380	AT1G65330	AT1G67710	AT1G68240	AT1G68520	AT1G68800	AT1G69490	AT1G71030	AT1G72010	AT1G74840	AT1G75250	AT1G75410	AT1G75490	AT1G77080	AT1G77950	AT1G78080
transcription factor activity	sequence-specific DNA binding 5.174220469698285e-13 AT1G02340	AT1G05230	AT1G05805	AT1G08320	AT1G09030	AT1G10200	AT1G12630	AT1G13260	AT1G13300	AT1G15050	AT1G15360	AT1G18330	AT1G19040	AT1G20693	AT1G22490	AT1G25440	AT1G28050	AT1G29280	AT1G29950	AT1G30650	AT1G35515	AT1G46768	AT1G47270	AT1G49130	AT1G49720	AT1G50420	AT1G53910	AT1G56010	AT1G56160	AT1G56280	AT1G59530	AT1G62310	AT1G62360	AT1G63030	AT1G64380	AT1G65330	AT1G67710	AT1G68240	AT1G68520	AT1G68800	AT1G69490	AT1G71030	AT1G72010	AT1G74840	AT1G75250	AT1G75410	AT1G75490	AT1G77080	AT1G77950
sequence-specific DNA binding 5.336579525191865e-13 AT1G02340	AT1G05230	AT1G05805	AT1G08320	AT1G09030	AT1G10200	AT1G12630	AT1G13260	AT1G13300	AT1G15050	AT1G15360	AT1G18330	AT1G19040	AT1G20693	AT1G22490	AT1G25440	AT1G28050	AT1G29280	AT1G29950	AT1G30650	AT1G35515	AT1G46768	AT1G47270	AT1G49130	AT1G49720	AT1G50420	AT1G53910	AT1G56010	AT1G56160	AT1G56280	AT1G59530	AT1G62310	AT1G62360	AT1G63030	AT1G64380	AT1G65330	AT1G67710	AT1G68240	AT1G68520	AT1G68800	AT1G69490	AT1G71030	AT1G72010	AT1G74840	AT1G75250	AT1G75380	AT1G75410	AT1G75490	AT1G77080	AT1G77950
nucleic acid binding transcription factor activity 5.474553903764133e-13 AT1G02340	AT1G05230	AT1G05805	AT1G08320	AT1G09030	AT1G10200	AT1G12630	AT1G13260	AT1G13300	AT1G15050	AT1G15360	AT1G18330	AT1G19040	AT1G20693	AT1G22490	AT1G25440	AT1G28050	AT1G29280	AT1G29950	AT1G30650	AT1G35515	AT1G46768	AT1G47270	AT1G49130	AT1G49720	AT1G50420	AT1G53910	AT1G56010	AT1G56160	AT1G56280	AT1G59530	AT1G62310	AT1G62360	AT1G63030	AT1G64380	AT1G65330	AT1G67710	AT1G68240	AT1G68520	AT1G68800	AT1G69490	AT1G71030	AT1G72010	AT1G74840	AT1G75250	AT1G75410	AT1G75490	AT1G77080	AT1G77950	AT1G78080
double-stranded DNA binding 1.2381835599726606e-12 AT1G02340	AT1G05230	AT1G05805	AT1G08320	AT1G09030	AT1G10200	AT1G12630	AT1G13260	AT1G13300	AT1G15050	AT1G15360	AT1G18330	AT1G19040	AT1G20693	AT1G22490	AT1G25440	AT1G28050	AT1G29280	AT1G29950	AT1G30650	AT1G35515	AT1G46768	AT1G47270	AT1G49130	AT1G49720	AT1G50420	AT1G53910	AT1G56010	AT1G56160	AT1G56280	AT1G59530	AT1G61970	AT1G62310	AT1G62360	AT1G63030	AT1G64380	AT1G65330	AT1G67710	AT1G68240	AT1G68520	AT1G68800	AT1G69490	AT1G71030	AT1G72010	AT1G74840	AT1G75250	AT1G75410	AT1G75490	AT1G77080	AT1G77950
DNA binding 0.000013277748819058168 AT1G01040	AT1G02340	AT1G05230	AT1G05805	AT1G08320	AT1G09030	AT1G10200	AT1G12630	AT1G13260	AT1G13300	AT1G15050	AT1G15360	AT1G18330	AT1G19040	AT1G20693	AT1G22490	AT1G25440	AT1G28050	AT1G29280	AT1G29600	AT1G29950	AT1G30650	AT1G35515	AT1G46768	AT1G47270	AT1G49130	AT1G49720	AT1G50420	AT1G53910	AT1G56010	AT1G56160	AT1G56280	AT1G59530	AT1G61970	AT1G62310	AT1G62360	AT1G63030	AT1G64380	AT1G65330	AT1G66730	AT1G67710	AT1G68050	AT1G68240	AT1G68520	AT1G68800	AT1G69490	AT1G71030	AT1G72010	AT1G74840	AT1G75250
ADP binding 0.0015409255936921894 AT1G12220	AT1G12290	AT1G17600	AT1G56520	AT1G56540	AT1G63360	AT1G63880	AT1G72870	AT1G72890	AT3G46710	AT3G51560	AT4G09420	AT4G16860	AT4G16920	AT4G16940	AT4G16950	AT4G26090	AT5G18370	AT5G38350	AT5G43730	AT5G45230	AT5G45490	AT5G46260	AT5G46270	AT5G48620	AT5G63020 GO:0043531
iron ion binding 0.007711147862551051 AT1G01190	AT1G05160	AT1G13080	AT1G13150	AT1G13710	AT1G14520	AT1G15550	AT2G05180	AT2G26710	AT2G27150	AT2G28850	AT2G32440	AT2G45550	AT2G45560	AT3G10570	AT3G11180	AT3G14640	AT3G20080	AT3G20935	AT3G26150	AT3G26280	AT3G26310	AT3G44970	AT3G46480	AT3G46490	AT3G46500	AT3G61010	AT4G12310	AT4G12330	AT4G13310	AT4G13770	AT4G15310	AT4G15360	AT4G15380	AT4G15393	AT4G15440	AT4G25420	AT4G27710	AT4G29890	AT4G31940	AT4G37330	AT5G25140 GO:0005506
metal ion transmembrane transporter activity 0.008273005865051187 AT1G05200	AT1G29830	AT1G31120	AT1G60160	AT1G64170	AT1G76800	AT1G80830	AT2G03620	AT2G19110	AT2G24240	AT2G28170	AT2G38460	AT2G41560	AT3G02850	AT3G25190	AT3G58060	AT3G58810	AT4G01840	AT4G13800	AT4G19690	AT4G30110	AT4G30120	AT5G03570	AT5G09720	AT5G14880	AT5G17850	AT5G37500	AT5G42610	AT5G45105	AT5G46360	AT5G46370	AT5G47560 GO:0046873
oxidoreductase activity	acting on paired donors	with incorporation or reduction of molecular oxygen 0.038483119145331396 AT1G01190	AT1G05160	AT1G06100	AT1G13080	AT1G13150	AT1G13710	AT1G15550	AT1G50960	AT2G05180	AT2G26710	AT2G28850	AT2G32440	AT2G45550	AT2G45560	AT3G02610	AT3G10570	AT3G12900	AT3G14640	AT3G20080	AT3G20935	AT3G26150	AT3G26280	AT3G26310	AT3G44970	AT3G46480	AT3G46490	AT3G60290	AT4G04930	AT4G12310	AT4G12330	AT4G13310	AT4G13770	AT4G15310	AT4G15360	AT4G15380	AT4G15393	AT4G15440	AT4G25420	AT4G27710	AT4G29890	AT4G31940	AT4G37330	AT5G07480	AT5G25140 GO:0016705
substrate-specific transmembrane transporter activity 0.045607681102962476 AT1G02630	AT1G05200	AT1G08890	AT1G08900	AT1G11260	AT1G21890	AT1G22710	AT1G28230	AT1G29830	AT1G31120	AT1G32450	AT1G32710	AT1G44800	AT1G47603	AT1G52710	AT1G54730	AT1G57980	AT1G60160	AT1G62262	AT1G62280	AT1G64170	AT1G68710	AT1G71680	AT1G76800	AT1G77990	AT1G80050	AT1G80830	AT2G03620	AT2G19110	AT2G24220	AT2G24240	AT2G24710	AT2G25680	AT2G28170	AT2G28800	AT2G28900	AT2G33750	AT2G38460	AT2G41560	AT2G43520	AT3G02850	AT3G05160	AT3G10600	AT3G23430	AT3G25190	AT3G27870	AT3G28360	AT3G28380	AT3G28390	AT3G58060
biological regulation 5.287437822720703e-8 AT1G01040	AT1G01580	AT1G02300	AT1G02340	AT1G03850	AT1G05160	AT1G05200	AT1G05230	AT1G05570	AT1G05805	AT1G08320	AT1G08650	AT1G08980	AT1G09030	AT1G09570	AT1G10200	AT1G10210	AT1G10770	AT1G11530	AT1G12220	AT1G12630	AT1G13260	AT1G13300	AT1G13608	AT1G13609	AT1G13710	AT1G14890	AT1G15050	AT1G15360	AT1G15550	AT1G15670	AT1G17600	AT1G18100	AT1G18200	AT1G18330	AT1G18810	AT1G19040	AT1G20693	AT1G21210	AT1G21890	AT1G22490	AT1G22740	AT1G22770	AT1G22990	AT1G23810	AT1G24230	AT1G25440	AT1G26665	AT1G27820	AT1G28050
regulation of transcription	DNA-templated 1.4105784520983405e-7 AT1G02340	AT1G05230	AT1G05805	AT1G08320	AT1G09030	AT1G09570	AT1G10200	AT1G12630	AT1G13260	AT1G13300	AT1G15050	AT1G15360	AT1G18330	AT1G19040	AT1G20693	AT1G22490	AT1G22770	AT1G23810	AT1G24230	AT1G25440	AT1G26665	AT1G27820	AT1G28050	AT1G29010	AT1G29280	AT1G29950	AT1G30650	AT1G35515	AT1G46768	AT1G47270	AT1G49130	AT1G49720	AT1G50420	AT1G53910	AT1G56010	AT1G56160	AT1G56280	AT1G56460	AT1G59530	AT1G61970	AT1G62310	AT1G62360	AT1G63030	AT1G64380	AT1G65330	AT1G67710	AT1G68050	AT1G68240	AT1G68520
regulation of nucleic acid-templated transcription 2.1338869917902396e-7 AT1G02340	AT1G05230	AT1G05805	AT1G08320	AT1G09030	AT1G09570	AT1G10200	AT1G12630	AT1G13260	AT1G13300	AT1G15050	AT1G15360	AT1G18330	AT1G19040	AT1G20693	AT1G22490	AT1G22770	AT1G23810	AT1G24230	AT1G25440	AT1G26665	AT1G27820	AT1G28050	AT1G29010	AT1G29280	AT1G29950	AT1G30650	AT1G35515	AT1G46768	AT1G47270	AT1G49130	AT1G49720	AT1G50420	AT1G53910	AT1G56010	AT1G56160	AT1G56280	AT1G56460	AT1G59530	AT1G61970	AT1G62310	AT1G62360	AT1G63030	AT1G64380	AT1G65330	AT1G67710	AT1G68050	AT1G68240	AT1G68520	AT1G68800
regulation of RNA biosynthetic process 2.1338869917902396e-7 AT1G02340	AT1G05230	AT1G05805	AT1G08320	AT1G09030	AT1G09570	AT1G10200	AT1G12630	AT1G13260	AT1G13300	AT1G15050	AT1G15360	AT1G18330	AT1G19040	AT1G20693	AT1G22490	AT1G22770	AT1G23810	AT1G24230	AT1G25440	AT1G26665	AT1G27820	AT1G28050	AT1G29010	AT1G29280	AT1G29950	AT1G30650	AT1G35515	AT1G46768	AT1G47270	AT1G49130	AT1G49720	AT1G50420	AT1G53910	AT1G56010	AT1G56160	AT1G56280	AT1G56460	AT1G59530	AT1G61970	AT1G62310	AT1G62360	AT1G63030	AT1G64380	AT1G65330	AT1G67710	AT1G68050	AT1G68240	AT1G68520	AT1G68800
regulation of gene expression 2.5514646845004735e-7 AT1G01040	AT1G02340	AT1G05230	AT1G05805	AT1G08320	AT1G09030	AT1G09570	AT1G10200	AT1G12630	AT1G13260	AT1G13300	AT1G15050	AT1G15360	AT1G18330	AT1G19040	AT1G20693	AT1G22490	AT1G22770	AT1G23810	AT1G24230	AT1G25440	AT1G26665	AT1G27820	AT1G28050	AT1G29010	AT1G29280	AT1G29950	AT1G30650	AT1G34140	AT1G35515	AT1G46768	AT1G47270	AT1G49130	AT1G49720	AT1G50420	AT1G53910	AT1G56010	AT1G56160	AT1G56280	AT1G56460	AT1G59530	AT1G61970	AT1G62310	AT1G62360	AT1G63030	AT1G64380	AT1G64790	AT1G65330	AT1G67710	AT1G68050
regulation of cellular macromolecule biosynthetic process 3.5960896264883705e-7 AT1G01040	AT1G02340	AT1G05230	AT1G05805	AT1G08320	AT1G09030	AT1G09570	AT1G10200	AT1G12630	AT1G13260	AT1G13300	AT1G15050	AT1G15360	AT1G18330	AT1G19040	AT1G20693	AT1G22490	AT1G22770	AT1G23810	AT1G24230	AT1G25440	AT1G26665	AT1G27820	AT1G28050	AT1G29010	AT1G29280	AT1G29950	AT1G30650	AT1G34140	AT1G35515	AT1G46768	AT1G47270	AT1G49130	AT1G49720	AT1G50420	AT1G53910	AT1G56010	AT1G56160	AT1G56280	AT1G56460	AT1G59530	AT1G61970	AT1G62310	AT1G62360	AT1G63030	AT1G64380	AT1G64790	AT1G65330	AT1G67710	AT1G68050
regulation of RNA metabolic process 5.987476380749465e-7 AT1G02340	AT1G05230	AT1G05805	AT1G08320	AT1G09030	AT1G09570	AT1G10200	AT1G12630	AT1G13260	AT1G13300	AT1G15050	AT1G15360	AT1G18330	AT1G19040	AT1G20693	AT1G22490	AT1G22770	AT1G23810	AT1G24230	AT1G25440	AT1G26665	AT1G27820	AT1G28050	AT1G29010	AT1G29280	AT1G29950	AT1G30650	AT1G35515	AT1G46768	AT1G47270	AT1G49130	AT1G49720	AT1G50420	AT1G53910	AT1G56010	AT1G56160	AT1G56280	AT1G56460	AT1G59530	AT1G61970	AT1G62310	AT1G62360	AT1G63030	AT1G64380	AT1G65330	AT1G67710	AT1G68050	AT1G68240	AT1G68520	AT1G68800
regulation of macromolecule biosynthetic process 6.321134737839545e-7 AT1G01040	AT1G02340	AT1G05230	AT1G05805	AT1G08320	AT1G09030	AT1G09570	AT1G10200	AT1G12630	AT1G13260	AT1G13300	AT1G15050	AT1G15360	AT1G18330	AT1G19040	AT1G20693	AT1G22490	AT1G22770	AT1G23810	AT1G24230	AT1G25440	AT1G26665	AT1G27820	AT1G28050	AT1G29010	AT1G29280	AT1G29950	AT1G30650	AT1G34140	AT1G35515	AT1G46768	AT1G47270	AT1G49130	AT1G49720	AT1G50420	AT1G53910	AT1G56010	AT1G56160	AT1G56280	AT1G56460	AT1G59530	AT1G61970	AT1G62310	AT1G62360	AT1G63030	AT1G64380	AT1G64790	AT1G65330	AT1G67710	AT1G68050
regulation of cellular process 7.997709160121178e-7 AT1G01040	AT1G02340	AT1G03850	AT1G05200	AT1G05230	AT1G05570	AT1G05805	AT1G08320	AT1G08650	AT1G09030	AT1G09570	AT1G10200	AT1G10210	AT1G11530	AT1G12220	AT1G12630	AT1G13260	AT1G13300	AT1G13710	AT1G15050	AT1G15360	AT1G15550	AT1G15670	AT1G17600	AT1G18100	AT1G18200	AT1G18330	AT1G18810	AT1G19040	AT1G20693	AT1G21210	AT1G22490	AT1G22740	AT1G22770	AT1G23810	AT1G24230	AT1G25440	AT1G26665	AT1G27820	AT1G28050	AT1G29010	AT1G29280	AT1G29440	AT1G29950	AT1G30650	AT1G33520	AT1G34140	AT1G35515	AT1G46768	AT1G47270
regulation of biosynthetic process 0.00000121424622094145 AT1G01040	AT1G02340	AT1G05230	AT1G05805	AT1G08320	AT1G09030	AT1G09570	AT1G10200	AT1G12630	AT1G13260	AT1G13300	AT1G15050	AT1G15360	AT1G18330	AT1G19040	AT1G20693	AT1G22490	AT1G22770	AT1G23810	AT1G24230	AT1G25440	AT1G26665	AT1G27820	AT1G28050	AT1G29010	AT1G29280	AT1G29950	AT1G30650	AT1G34140	AT1G35515	AT1G46768	AT1G47270	AT1G49130	AT1G49720	AT1G50420	AT1G53910	AT1G54410	AT1G56010	AT1G56160	AT1G56280	AT1G56460	AT1G59530	AT1G61970	AT1G62310	AT1G62360	AT1G63030	AT1G64380	AT1G64790	AT1G65330	AT1G67710
regulation of biological process 0.0000013112472484148351 AT1G01040	AT1G02340	AT1G03850	AT1G05200	AT1G05230	AT1G05570	AT1G05805	AT1G08320	AT1G08650	AT1G09030	AT1G09570	AT1G10200	AT1G10210	AT1G11530	AT1G12220	AT1G12630	AT1G13260	AT1G13300	AT1G13710	AT1G15050	AT1G15360	AT1G15550	AT1G15670	AT1G17600	AT1G18100	AT1G18200	AT1G18330	AT1G18810	AT1G19040	AT1G20693	AT1G21210	AT1G22490	AT1G22740	AT1G22770	AT1G23810	AT1G24230	AT1G25440	AT1G26665	AT1G27820	AT1G28050	AT1G29010	AT1G29280	AT1G29440	AT1G29950	AT1G30650	AT1G33520	AT1G34140	AT1G35515	AT1G46768	AT1G47270
regulation of nucleobase-containing compound metabolic process 0.0000015298258795533324 AT1G02340	AT1G05230	AT1G05805	AT1G08320	AT1G09030	AT1G09570	AT1G10200	AT1G12630	AT1G13260	AT1G13300	AT1G15050	AT1G15360	AT1G18330	AT1G19040	AT1G20693	AT1G22490	AT1G22770	AT1G23810	AT1G24230	AT1G25440	AT1G26665	AT1G27820	AT1G28050	AT1G29010	AT1G29280	AT1G29950	AT1G30650	AT1G35515	AT1G46768	AT1G47270	AT1G49130	AT1G49720	AT1G50420	AT1G53910	AT1G56010	AT1G56160	AT1G56280	AT1G56460	AT1G59530	AT1G61970	AT1G62310	AT1G62360	AT1G63030	AT1G64380	AT1G65330	AT1G67710	AT1G68050	AT1G68240	AT1G68520	AT1G68800
regulation of cellular biosynthetic process 0.00000209335266338494 AT1G01040	AT1G02340	AT1G05230	AT1G05805	AT1G08320	AT1G09030	AT1G09570	AT1G10200	AT1G12630	AT1G13260	AT1G13300	AT1G15050	AT1G15360	AT1G18330	AT1G19040	AT1G20693	AT1G22490	AT1G22770	AT1G23810	AT1G24230	AT1G25440	AT1G26665	AT1G27820	AT1G28050	AT1G29010	AT1G29280	AT1G29950	AT1G30650	AT1G34140	AT1G35515	AT1G46768	AT1G47270	AT1G49130	AT1G49720	AT1G50420	AT1G53910	AT1G54410	AT1G56010	AT1G56160	AT1G56280	AT1G56460	AT1G59530	AT1G61970	AT1G62310	AT1G62360	AT1G63030	AT1G64380	AT1G64790	AT1G65330	AT1G67710
regulation of metabolic process 0.0000033982996535288874 AT1G01040	AT1G02340	AT1G05230	AT1G05805	AT1G08320	AT1G09030	AT1G09570	AT1G10200	AT1G12630	AT1G13260	AT1G13300	AT1G15050	AT1G15360	AT1G15670	AT1G18330	AT1G19040	AT1G20693	AT1G22490	AT1G22770	AT1G23810	AT1G24230	AT1G25440	AT1G26665	AT1G27820	AT1G28050	AT1G29010	AT1G29280	AT1G29950	AT1G30650	AT1G34140	AT1G35515	AT1G46768	AT1G47270	AT1G49130	AT1G49720	AT1G50420	AT1G51330	AT1G53910	AT1G54410	AT1G56010	AT1G56160	AT1G56280	AT1G56460	AT1G59530	AT1G61970	AT1G62310	AT1G62360	AT1G63030	AT1G64380	AT1G64790
regulation of macromolecule metabolic process 0.00000342669097819174 AT1G01040	AT1G02340	AT1G05230	AT1G05805	AT1G08320	AT1G09030	AT1G09570	AT1G10200	AT1G12630	AT1G13260	AT1G13300	AT1G15050	AT1G15360	AT1G15670	AT1G18330	AT1G19040	AT1G20693	AT1G22490	AT1G22770	AT1G23810	AT1G24230	AT1G25440	AT1G26665	AT1G27820	AT1G28050	AT1G29010	AT1G29280	AT1G29950	AT1G30650	AT1G34140	AT1G35515	AT1G46768	AT1G47270	AT1G49130	AT1G49720	AT1G50420	AT1G51330	AT1G53910	AT1G56010	AT1G56160	AT1G56280	AT1G56460	AT1G59530	AT1G61970	AT1G62310	AT1G62360	AT1G63030	AT1G64380	AT1G64790	AT1G65330
regulation of nitrogen compound metabolic process 0.000004220771918539198 AT1G01040	AT1G02340	AT1G05230	AT1G05805	AT1G08320	AT1G09030	AT1G09570	AT1G10200	AT1G12630	AT1G13260	AT1G13300	AT1G15050	AT1G15360	AT1G18330	AT1G19040	AT1G20693	AT1G22490	AT1G22770	AT1G23810	AT1G24230	AT1G25440	AT1G26665	AT1G27820	AT1G28050	AT1G29010	AT1G29280	AT1G29950	AT1G30650	AT1G34140	AT1G35515	AT1G46768	AT1G47270	AT1G49130	AT1G49720	AT1G50420	AT1G53910	AT1G56010	AT1G56160	AT1G56280	AT1G56460	AT1G59530	AT1G61970	AT1G62310	AT1G62360	AT1G63030	AT1G64380	AT1G64790	AT1G65330	AT1G67710	AT1G68050
regulation of primary metabolic process 0.000004535429994084709 AT1G01040	AT1G02340	AT1G05230	AT1G05805	AT1G08320	AT1G09030	AT1G09570	AT1G10200	AT1G12630	AT1G13260	AT1G13300	AT1G15050	AT1G15360	AT1G15670	AT1G18330	AT1G19040	AT1G20693	AT1G22490	AT1G22770	AT1G23810	AT1G24230	AT1G25440	AT1G26665	AT1G27820	AT1G28050	AT1G29010	AT1G29280	AT1G29950	AT1G30650	AT1G34140	AT1G35515	AT1G46768	AT1G47270	AT1G49130	AT1G49720	AT1G50420	AT1G51330	AT1G53910	AT1G56010	AT1G56160	AT1G56280	AT1G56460	AT1G59530	AT1G61970	AT1G62310	AT1G62360	AT1G63030	AT1G64380	AT1G64790	AT1G65330
nucleic acid-templated transcription 0.000004597720634261433 AT1G02340	AT1G05230	AT1G05805	AT1G08320	AT1G09030	AT1G09570	AT1G12630	AT1G13260	AT1G13300	AT1G15050	AT1G15360	AT1G18330	AT1G19040	AT1G22490	AT1G22770	AT1G23810	AT1G24230	AT1G25440	AT1G26665	AT1G27820	AT1G28050	AT1G29010	AT1G29280	AT1G29950	AT1G30650	AT1G35515	AT1G46768	AT1G47270	AT1G49130	AT1G49720	AT1G50420	AT1G53910	AT1G56010	AT1G56160	AT1G56280	AT1G56460	AT1G59530	AT1G61970	AT1G62360	AT1G63030	AT1G64380	AT1G65330	AT1G67710	AT1G68050	AT1G68240	AT1G68520	AT1G68800	AT1G69490	AT1G71030	AT1G72010
RNA biosynthetic process 0.000005098649422394554 AT1G02340	AT1G05230	AT1G05805	AT1G08320	AT1G09030	AT1G09570	AT1G12630	AT1G13260	AT1G13300	AT1G15050	AT1G15360	AT1G18330	AT1G19040	AT1G22490	AT1G22770	AT1G23810	AT1G24230	AT1G25440	AT1G26665	AT1G27820	AT1G28050	AT1G29010	AT1G29280	AT1G29950	AT1G30650	AT1G35515	AT1G46768	AT1G47270	AT1G49130	AT1G49720	AT1G50420	AT1G53910	AT1G56010	AT1G56160	AT1G56280	AT1G56460	AT1G59530	AT1G61970	AT1G62360	AT1G63030	AT1G64380	AT1G65330	AT1G66730	AT1G67710	AT1G68050	AT1G68240	AT1G68520	AT1G68800	AT1G69490	AT1G71030
regulation of cellular metabolic process 0.000005949079442689984 AT1G01040	AT1G02340	AT1G05230	AT1G05805	AT1G08320	AT1G09030	AT1G09570	AT1G10200	AT1G12630	AT1G13260	AT1G13300	AT1G15050	AT1G15360	AT1G15670	AT1G18330	AT1G19040	AT1G20693	AT1G22490	AT1G22770	AT1G23810	AT1G24230	AT1G25440	AT1G26665	AT1G27820	AT1G28050	AT1G29010	AT1G29280	AT1G29950	AT1G30650	AT1G34140	AT1G35515	AT1G46768	AT1G47270	AT1G49130	AT1G49720	AT1G50420	AT1G51330	AT1G53910	AT1G54410	AT1G56010	AT1G56160	AT1G56280	AT1G56460	AT1G59530	AT1G61970	AT1G62310	AT1G62360	AT1G63030	AT1G64380	AT1G64790
transcription	DNA-templated 0.000006664818520830951 AT1G02340	AT1G05230	AT1G05805	AT1G08320	AT1G09030	AT1G09570	AT1G12630	AT1G13260	AT1G13300	AT1G15050	AT1G15360	AT1G18330	AT1G19040	AT1G22490	AT1G22770	AT1G23810	AT1G24230	AT1G25440	AT1G26665	AT1G27820	AT1G28050	AT1G29010	AT1G29280	AT1G29950	AT1G30650	AT1G35515	AT1G46768	AT1G47270	AT1G49130	AT1G49720	AT1G50420	AT1G53910	AT1G56010	AT1G56160	AT1G56280	AT1G56460	AT1G59530	AT1G61970	AT1G62360	AT1G63030	AT1G64380	AT1G65330	AT1G67710	AT1G68050	AT1G68240	AT1G68520	AT1G68800	AT1G69490	AT1G71030
transition metal ion homeostasis 0.0000715459664531858 AT1G01580	AT1G22990	AT1G58340	AT1G76800	AT1G80830	AT2G19110	AT2G41240	AT3G09390	AT3G15353	AT3G25190	AT3G53530	AT3G56970	AT3G56980	AT3G58060	AT3G58810	AT3G61010	AT4G19690	AT4G30110	AT5G03570	AT5G04150	AT5G66110 GO:0055076
metal ion homeostasis 0.0006361612858435478 AT1G01580	AT1G05200	AT1G22990	AT1G32450	AT1G58340	AT1G76800	AT1G80830	AT2G19110	AT2G24710	AT2G41240	AT3G02850	AT3G09390	AT3G15353	AT3G25190	AT3G53530	AT3G56970	AT3G56980	AT3G58060	AT3G58810	AT3G61010	AT4G19690	AT4G30110	AT5G03570	AT5G04150	AT5G11180	AT5G66110 GO:0055065
response to stimulus 0.0006812565296780766 AT1G01040	AT1G01580	AT1G02340	AT1G03850	AT1G05200	AT1G06460	AT1G08650	AT1G09350	AT1G09570	AT1G09750	AT1G10210	AT1G10760	AT1G11210	AT1G11530	AT1G12010	AT1G12220	AT1G12290	AT1G12630	AT1G13080	AT1G13260	AT1G13300	AT1G13608	AT1G13609	AT1G13930	AT1G15050	AT1G15330	AT1G15360	AT1G15550	AT1G15670	AT1G16850	AT1G17345	AT1G17600	AT1G18100	AT1G18200	AT1G18330	AT1G18810	AT1G19660	AT1G20620	AT1G21210	AT1G21400	AT1G22500	AT1G22740	AT1G22770	AT1G28330	AT1G29395	AT1G29440	AT1G29930	AT1G30260	AT1G31580	AT1G32450
response to cold 0.0007544063902745168 AT1G05200	AT1G09350	AT1G10760	AT1G20620	AT1G22770	AT1G29395	AT1G35515	AT1G46768	AT1G66730	AT1G78080	AT2G18260	AT2G21660	AT2G28900	AT2G40880	AT2G42530	AT2G42540	AT2G45660	AT2G47400	AT3G05880	AT3G17020	AT3G48360	AT3G50970	AT3G50980	AT3G53460	AT3G57260	AT4G03290	AT4G04330	AT4G12470	AT4G12480	AT4G14400	AT4G17090	AT4G25470	AT4G25480	AT4G25490	AT4G39260	AT5G06070	AT5G10140	AT5G15960	AT5G15970	AT5G37500	AT5G42900	AT5G52300	AT5G52310	AT5G54770	AT5G57380	AT5G58780	AT5G65080	AT5G66400 GO:0009409
response to oxygen-containing compound 0.000768400483732485 AT1G02340	AT1G05200	AT1G08650	AT1G12010	AT1G13260	AT1G13300	AT1G15360	AT1G15550	AT1G18100	AT1G21400	AT1G22500	AT1G22770	AT1G28330	AT1G29395	AT1G32450	AT1G35515	AT1G46768	AT1G49720	AT1G50420	AT1G53940	AT1G54410	AT1G56160	AT1G56280	AT1G58340	AT1G64380	AT1G66730	AT1G71030	AT1G74840	AT1G75490	AT1G76800	AT1G78080	AT2G04240	AT2G05520	AT2G18050	AT2G18170	AT2G18300	AT2G20880	AT2G21660	AT2G23430	AT2G26710	AT2G28160	AT2G28350	AT2G28900	AT2G32460	AT2G36270	AT2G39175	AT2G39885	AT2G40130	AT2G40880	AT2G41240
cold acclimation 0.0008482626268970245 AT1G10760	AT1G29395	AT1G35515	AT2G42530	AT2G42540	AT3G50970	AT3G50980	AT3G53460	AT4G12470	AT4G25470	AT4G25480	AT4G25490	AT5G15960	AT5G66400 GO:0009631
nucleobase-containing compound biosynthetic process 0.0013234188651378327 AT1G02340	AT1G05230	AT1G05805	AT1G08320	AT1G09030	AT1G09570	AT1G12630	AT1G12780	AT1G13260	AT1G13300	AT1G15050	AT1G15360	AT1G18330	AT1G19040	AT1G22490	AT1G22770	AT1G23810	AT1G24230	AT1G25440	AT1G26665	AT1G27820	AT1G28050	AT1G29010	AT1G29280	AT1G29950	AT1G30650	AT1G30820	AT1G35515	AT1G46768	AT1G47270	AT1G49130	AT1G49720	AT1G50420	AT1G53910	AT1G56010	AT1G56160	AT1G56280	AT1G56460	AT1G59530	AT1G61970	AT1G62360	AT1G63030	AT1G63180	AT1G64380	AT1G65330	AT1G66730	AT1G67710	AT1G68050	AT1G68240	AT1G68520
response to organic substance 0.0016871212157499548 AT1G01040	AT1G02340	AT1G03850	AT1G05200	AT1G08650	AT1G10210	AT1G12010	AT1G12630	AT1G13260	AT1G13300	AT1G13930	AT1G15050	AT1G15360	AT1G15550	AT1G15670	AT1G17345	AT1G18100	AT1G18330	AT1G21400	AT1G22500	AT1G28330	AT1G29395	AT1G29440	AT1G30260	AT1G35515	AT1G46768	AT1G48660	AT1G49720	AT1G50420	AT1G53910	AT1G53940	AT1G54200	AT1G56010	AT1G56160	AT1G56280	AT1G58340	AT1G64380	AT1G66730	AT1G67710	AT1G71030	AT1G74840	AT1G75490	AT1G76800	AT1G78080	AT1G78160	AT1G80440	AT2G01200	AT2G04240	AT2G05520	AT2G18300
response to endogenous stimulus 0.002413503174104668 AT1G02340	AT1G03850	AT1G05200	AT1G08650	AT1G10210	AT1G12630	AT1G13260	AT1G13300	AT1G13930	AT1G15050	AT1G15360	AT1G15550	AT1G15670	AT1G17345	AT1G18100	AT1G18330	AT1G29395	AT1G29440	AT1G30260	AT1G46768	AT1G48660	AT1G49720	AT1G50420	AT1G53910	AT1G53940	AT1G54200	AT1G56010	AT1G56160	AT1G56280	AT1G58340	AT1G64380	AT1G66730	AT1G67710	AT1G71030	AT1G74840	AT1G75490	AT1G76800	AT1G78080	AT1G78160	AT1G80440	AT2G01200	AT2G04240	AT2G05520	AT2G18300	AT2G20880	AT2G21660	AT2G23430	AT2G26710	AT2G28160	AT2G28350
response to hormone 0.0029642352332248196 AT1G02340	AT1G03850	AT1G05200	AT1G08650	AT1G10210	AT1G12630	AT1G13260	AT1G13300	AT1G13930	AT1G15050	AT1G15360	AT1G15550	AT1G15670	AT1G17345	AT1G18100	AT1G18330	AT1G29395	AT1G29440	AT1G30260	AT1G46768	AT1G48660	AT1G49720	AT1G50420	AT1G53910	AT1G53940	AT1G54200	AT1G56010	AT1G56160	AT1G56280	AT1G58340	AT1G64380	AT1G67710	AT1G71030	AT1G74840	AT1G76800	AT1G78080	AT1G78160	AT1G80440	AT2G01200	AT2G04240	AT2G05520	AT2G18300	AT2G20880	AT2G21660	AT2G23430	AT2G26710	AT2G28160	AT2G28350	AT2G28550	AT2G28900
cellular response to nitric oxide 0.0032487202265041953 AT1G56160	AT1G76800	AT2G28160	AT3G12900	AT3G25190	AT4G19690	AT5G04950	AT5G38820	AT5G56080 GO:0071732
cation homeostasis 0.003693631250224084 AT1G01580	AT1G05200	AT1G22990	AT1G32450	AT1G58340	AT1G64170	AT1G76800	AT1G80830	AT2G19110	AT2G24710	AT2G28170	AT2G41240	AT3G02850	AT3G09390	AT3G15353	AT3G25190	AT3G53530	AT3G56970	AT3G56980	AT3G58060	AT3G58810	AT3G61010	AT3G62270	AT4G19690	AT4G30110	AT5G03570	AT5G04150	AT5G11180	AT5G47560	AT5G66110 GO:0055080
heterocycle biosynthetic process 0.004102794085166725 AT1G02340	AT1G05230	AT1G05805	AT1G08320	AT1G09030	AT1G09570	AT1G12630	AT1G12780	AT1G13260	AT1G13300	AT1G15050	AT1G15360	AT1G18330	AT1G19040	AT1G22490	AT1G22770	AT1G23810	AT1G24230	AT1G25440	AT1G26665	AT1G27820	AT1G28050	AT1G29010	AT1G29280	AT1G29950	AT1G30650	AT1G30820	AT1G35515	AT1G46768	AT1G47270	AT1G49130	AT1G49720	AT1G50420	AT1G53910	AT1G56010	AT1G56160	AT1G56280	AT1G56460	AT1G59530	AT1G61970	AT1G62360	AT1G63030	AT1G63180	AT1G64380	AT1G65330	AT1G66730	AT1G67710	AT1G68050	AT1G68240	AT1G68520
ion homeostasis 0.004334787405132012 AT1G01580	AT1G05200	AT1G22990	AT1G32450	AT1G58340	AT1G62262	AT1G62280	AT1G64170	AT1G76800	AT1G80830	AT2G19110	AT2G24710	AT2G28170	AT2G41240	AT2G41560	AT3G02850	AT3G09390	AT3G15353	AT3G25190	AT3G53530	AT3G56970	AT3G56980	AT3G58060	AT3G58810	AT3G61010	AT3G62270	AT4G19690	AT4G30110	AT5G03570	AT5G04150	AT5G11180	AT5G47560	AT5G66110 GO:0050801
cellular response to reactive nitrogen species 0.00444576120788336 AT1G56160	AT1G76800	AT2G28160	AT2G39885	AT3G12900	AT3G25190	AT4G19690	AT5G04950	AT5G38820	AT5G56080 GO:1902170
response to nitric oxide 0.005392279315598452 AT1G56160	AT1G76800	AT2G28160	AT3G12900	AT3G25190	AT4G19690	AT5G04950	AT5G38820	AT5G56080 GO:0071731
chemical homeostasis 0.006067888727039562 AT1G01580	AT1G05160	AT1G05200	AT1G21890	AT1G22990	AT1G32450	AT1G44800	AT1G58340	AT1G62262	AT1G62280	AT1G64170	AT1G76800	AT1G80830	AT2G19110	AT2G24710	AT2G26710	AT2G28170	AT2G32440	AT2G41240	AT2G41560	AT3G02850	AT3G09390	AT3G15353	AT3G25190	AT3G53530	AT3G56970	AT3G56980	AT3G58060	AT3G58810	AT3G61010	AT3G62270	AT4G00250	AT4G08290	AT4G08300	AT4G15310	AT4G15393	AT4G19690	AT4G30110	AT4G36260	AT5G03570	AT5G04150	AT5G11180	AT5G28770	AT5G47450	AT5G47560	AT5G66110 GO:0048878
response to temperature stimulus 0.01695150508218867 AT1G05200	AT1G06460	AT1G09350	AT1G10760	AT1G13080	AT1G20620	AT1G22770	AT1G29395	AT1G32583	AT1G35515	AT1G46768	AT1G58340	AT1G66730	AT1G78080	AT2G18260	AT2G21660	AT2G26330	AT2G28900	AT2G40880	AT2G42530	AT2G42540	AT2G45660	AT2G47400	AT3G05880	AT3G11020	AT3G17020	AT3G47860	AT3G48360	AT3G50970	AT3G50980	AT3G51910	AT3G53460	AT3G57260	AT4G03290	AT4G04330	AT4G12470	AT4G12480	AT4G14400	AT4G17090	AT4G25470	AT4G25480	AT4G25490	AT4G39260	AT5G02810	AT5G06070	AT5G08000	AT5G10140	AT5G15960	AT5G15970	AT5G37500
response to ethylene 0.017290901477735786 AT1G12630	AT1G13260	AT1G15360	AT1G18330	AT1G46768	AT1G53910	AT1G53940	AT1G56160	AT1G64380	AT1G71030	AT1G74840	AT1G76800	AT1G78080	AT2G05520	AT2G20880	AT2G28160	AT2G28550	AT2G35700	AT2G41710	AT3G12900	AT3G25190	AT3G45410	AT3G61630	AT4G16750	AT4G19690	AT4G27440	AT4G36900	AT4G37580	AT4G39780	AT5G02840	AT5G04950	AT5G11590	AT5G38820	AT5G54190	AT5G56080	AT5G59780	AT5G61590	AT5G67190 GO:0009723
inorganic ion homeostasis 0.026327208190483762 AT1G01580	AT1G05200	AT1G22990	AT1G32450	AT1G58340	AT1G64170	AT1G76800	AT1G80830	AT2G19110	AT2G24710	AT2G28170	AT2G41240	AT3G02850	AT3G09390	AT3G15353	AT3G25190	AT3G53530	AT3G56970	AT3G56980	AT3G58060	AT3G58810	AT3G61010	AT3G62270	AT4G19690	AT4G30110	AT5G03570	AT5G04150	AT5G11180	AT5G47560	AT5G66110 GO:0098771
metal ion transport 0.0263384570037935 AT1G05200	AT1G22990	AT1G29100	AT1G29830	AT1G31120	AT1G60160	AT1G64170	AT1G76800	AT1G80830	AT2G03620	AT2G19110	AT2G24240	AT2G25090	AT2G28160	AT2G28170	AT2G38460	AT2G41560	AT3G02850	AT3G25190	AT3G53530	AT3G58060	AT3G58810	AT3G61010	AT4G01840	AT4G13800	AT4G19690	AT4G30110	AT4G30120	AT5G03570	AT5G09720	AT5G14880	AT5G17850	AT5G37500	AT5G42610	AT5G45105	AT5G46360	AT5G46370	AT5G47560	AT5G66110 GO:0030001
signal transduction 0.03374112550611699 AT1G02340	AT1G05200	AT1G08650	AT1G09570	AT1G10210	AT1G12220	AT1G12630	AT1G13260	AT1G13300	AT1G15050	AT1G15360	AT1G15550	AT1G15670	AT1G17600	AT1G18100	AT1G18200	AT1G18810	AT1G21210	AT1G22740	AT1G22770	AT1G29440	AT1G33520	AT1G46768	AT1G49160	AT1G49720	AT1G50190	AT1G50280	AT1G51170	AT1G51270	AT1G53910	AT1G54200	AT1G56010	AT1G56160	AT1G56520	AT1G56540	AT1G57850	AT1G63880	AT1G64380	AT1G64480	AT1G67710	AT1G68050	AT1G71390	AT1G72710	AT1G72870	AT1G72890	AT1G75820	AT1G78080	AT1G78290	AT1G80440	AT2G01200
organic cyclic compound biosynthetic process 0.04328129682204829 AT1G02340	AT1G05160	AT1G05230	AT1G05805	AT1G08320	AT1G09030	AT1G09570	AT1G12630	AT1G12780	AT1G13260	AT1G13300	AT1G15050	AT1G15360	AT1G18330	AT1G19040	AT1G22490	AT1G22770	AT1G23810	AT1G24230	AT1G25440	AT1G26665	AT1G27820	AT1G28050	AT1G29010	AT1G29280	AT1G29950	AT1G30650	AT1G30820	AT1G35515	AT1G46768	AT1G47270	AT1G49130	AT1G49720	AT1G50420	AT1G53910	AT1G56010	AT1G56160	AT1G56280	AT1G56460	AT1G59530	AT1G61970	AT1G62360	AT1G63030	AT1G63180	AT1G64380	AT1G65330	AT1G66730	AT1G67710	AT1G68050	AT1G68240
single organism signaling 0.04498753230153138 AT1G02340	AT1G05200	AT1G08650	AT1G09570	AT1G10210	AT1G12220	AT1G12630	AT1G13260	AT1G13300	AT1G15050	AT1G15360	AT1G15550	AT1G15670	AT1G17600	AT1G18100	AT1G18200	AT1G18810	AT1G21210	AT1G22740	AT1G22770	AT1G29440	AT1G33520	AT1G46768	AT1G49160	AT1G49720	AT1G50190	AT1G50280	AT1G51170	AT1G51270	AT1G53910	AT1G54200	AT1G56010	AT1G56160	AT1G56520	AT1G56540	AT1G57850	AT1G63880	AT1G64380	AT1G64480	AT1G67710	AT1G68050	AT1G71390	AT1G72710	AT1G72870	AT1G72890	AT1G75820	AT1G78080	AT1G78290	AT1G80440	AT2G01200
amino acid export 0.045666991939962355 AT1G21890	AT1G44800	AT4G01430	AT4G08290	AT4G08300	AT5G24920	AT5G57685 GO:0032973
signaling 0.04627309928142331 AT1G02340	AT1G05200	AT1G08650	AT1G09570	AT1G10210	AT1G12220	AT1G12630	AT1G13260	AT1G13300	AT1G15050	AT1G15360	AT1G15550	AT1G15670	AT1G17600	AT1G18100	AT1G18200	AT1G18810	AT1G21210	AT1G22740	AT1G22770	AT1G29440	AT1G33520	AT1G46768	AT1G49160	AT1G49720	AT1G50190	AT1G50280	AT1G51170	AT1G51270	AT1G53910	AT1G54200	AT1G56010	AT1G56160	AT1G56520	AT1G56540	AT1G57850	AT1G63880	AT1G64380	AT1G64480	AT1G67710	AT1G68050	AT1G71390	AT1G72710	AT1G72870	AT1G72890	AT1G75820	AT1G78080	AT1G78290	AT1G80440	AT2G01200
[truncated: 411 more columns]

## Sheet: At 3xC down protein domain enri
CCT domain 0.004840655158546458 AT1G07050	AT1G25440	AT1G28050	AT1G49130	AT1G68520	AT2G33500	AT3G07650	AT5G02810	AT5G24470	AT5G48250	AT5G60100	AT5G61380 IPR010402
NB-ARC 0.007226555905048832 AT1G12220	AT1G12290	AT1G17600	AT1G56520	AT1G56540	AT1G63360	AT1G63880	AT1G72870	AT1G72890	AT3G46710	AT3G51560	AT4G09420	AT4G16860	AT4G16920	AT4G16940	AT4G16950	AT4G26090	AT5G18370	AT5G38350	AT5G43730	AT5G45230	AT5G45490	AT5G46260	AT5G46270	AT5G48620	AT5G63020 IPR002182
AP2/ERF domain 0.00957809137845239 AT1G12630	AT1G13260	AT1G15360	AT1G46768	AT1G53910	AT1G63030	AT1G64380	AT1G75490	AT1G78080	AT2G20880	AT2G28550	AT2G35700	AT2G41710	AT3G11020	AT3G61630	AT4G16750	AT4G25470	AT4G25480	AT4G25490	AT4G36900	AT4G39780	AT5G11590	AT5G61590	AT5G67190 IPR001471
DNA-binding domain 0.03977991165530329 AT1G12630	AT1G13260	AT1G15360	AT1G46768	AT1G53910	AT1G63030	AT1G64380	AT1G75490	AT1G78080	AT2G20880	AT2G28550	AT2G35700	AT2G41710	AT3G11020	AT3G61630	AT4G16750	AT4G25470	AT4G25480	AT4G25490	AT4G36900	AT4G39780	AT5G11590	AT5G61590	AT5G67190 IPR016177
Cytochrome P450 0.04470567510348877 AT1G01190	AT1G05160	AT1G13080	AT1G13150	AT1G13710	AT2G05180	AT2G26710	AT2G28850	AT2G32440	AT2G45550	AT2G45560	AT3G10570	AT3G14640	AT3G20080	AT3G20935	AT3G26150	AT3G26280	AT3G26310	AT3G44970	AT4G12310	AT4G12330	AT4G13310	AT4G13770	AT4G15310	AT4G15360	AT4G15380	AT4G15393	AT4G15440	AT4G27710	AT4G31940	AT4G37330	AT5G25140 IPR001128

## Sheet: At 3xC up GO enrichment
extracellular region 1.8976861093547527e-32 AT1G01900	AT1G02310	AT1G02360	AT1G02850	AT1G02900	AT1G03220	AT1G04110	AT1G04520	AT1G05250	AT1G05650	AT1G05660	AT1G06135	AT1G08050	AT1G09180	AT1G09310	AT1G09610	AT1G11610	AT1G11925	AT1G12100	AT1G12570	AT1G13755	AT1G14540	AT1G14550	AT1G15415	AT1G16420	AT1G17150	AT1G18140	AT1G18970	AT1G18980	AT1G19320	AT1G19940	AT1G20120	AT1G20150	AT1G20850	AT1G21310	AT1G21850	AT1G22690	AT1G23740	AT1G24140	AT1G24147	AT1G24650	AT1G26770	AT1G28430	AT1G28670	AT1G29920	AT1G31670	AT1G32763	AT1G32940	AT1G32950	AT1G32960
anchored component of membrane 3.562964029043655e-9 AT1G02405	AT1G03870	AT1G05450	AT1G07135	AT1G08500	AT1G24140	AT1G32270	AT1G35230	AT1G48940	AT1G56320	AT1G63550	AT1G63580	AT1G68725	AT1G70170	AT1G70985	AT1G70990	AT1G72230	AT2G20520	AT2G20700	AT2G22470	AT2G35980	AT2G44300	AT2G44790	AT2G45040	AT2G48130	AT2G48140	AT3G01700	AT3G01730	AT3G07390	AT3G10116	AT3G12660	AT3G13520	AT3G20520	AT3G20865	AT3G22600	AT3G27200	AT3G29810	AT3G43720	AT3G54200	AT3G55790	AT3G57240	AT3G60270	AT3G60280	AT4G09030	AT4G12730	AT4G12950	AT4G14805	AT4G20830	AT4G22640	AT4G26320
cell wall 1.2316333066820018e-8 AT1G01900	AT1G02930	AT1G03220	AT1G04110	AT1G04980	AT1G05250	AT1G12000	AT1G12240	AT1G16030	AT1G18970	AT1G20150	AT1G20850	AT1G21310	AT1G21850	AT1G26770	AT1G32940	AT1G32950	AT1G32960	AT1G33600	AT1G35140	AT1G44130	AT1G53080	AT1G53830	AT1G54970	AT1G57590	AT1G58684	AT1G58983	AT1G62380	AT1G62980	AT1G64670	AT1G65310	AT1G65870	AT1G69530	AT1G69940	AT1G71380	AT1G71695	AT1G74000	AT1G75750	AT1G75830	AT1G78860	AT2G02130	AT2G03090	AT2G16060	AT2G18150	AT2G18800	AT2G20750	AT2G21140	AT2G22230	AT2G30490	AT2G30870
external encapsulating structure 1.2316333066820018e-8 AT1G01900	AT1G02930	AT1G03220	AT1G04110	AT1G04980	AT1G05250	AT1G12000	AT1G12240	AT1G16030	AT1G18970	AT1G20150	AT1G20850	AT1G21310	AT1G21850	AT1G26770	AT1G32940	AT1G32950	AT1G32960	AT1G33600	AT1G35140	AT1G44130	AT1G53080	AT1G53830	AT1G54970	AT1G57590	AT1G58684	AT1G58983	AT1G62380	AT1G62980	AT1G64670	AT1G65310	AT1G65870	AT1G69530	AT1G69940	AT1G71380	AT1G71695	AT1G74000	AT1G75750	AT1G75830	AT1G78860	AT2G02130	AT2G03090	AT2G16060	AT2G18150	AT2G18800	AT2G20750	AT2G21140	AT2G22230	AT2G30490	AT2G30870
apoplast 0.000018570643121969308 AT1G01900	AT1G02900	AT1G04110	AT1G09310	AT1G15415	AT1G18140	AT1G18970	AT1G18980	AT1G23740	AT1G29920	AT1G32940	AT1G32960	AT1G53080	AT1G53130	AT1G55210	AT1G58170	AT1G61566	AT1G64160	AT1G65310	AT1G65870	AT1G68765	AT1G73165	AT1G75880	AT1G78820	AT2G18800	AT2G21100	AT2G29130	AT2G30210	AT2G30870	AT2G32890	AT2G33775	AT2G35150	AT2G38080	AT2G38540	AT2G43570	AT2G43620	AT2G46140	AT3G01500	AT3G03780	AT3G04120	AT3G04180	AT3G04200	AT3G05930	AT3G05950	AT3G08590	AT3G09820	AT3G12580	AT3G13080	AT3G13650	AT3G15020
cell periphery 0.0010793202312037325 AT1G01140	AT1G01900	AT1G02405	AT1G02930	AT1G03220	AT1G03700	AT1G03870	AT1G04110	AT1G04980	AT1G05250	AT1G05450	AT1G08050	AT1G08440	AT1G08500	AT1G08860	AT1G09930	AT1G10540	AT1G11300	AT1G11990	AT1G12000	AT1G12240	AT1G13230	AT1G14040	AT1G14260	AT1G14870	AT1G14880	AT1G15520	AT1G16030	AT1G16370	AT1G16390	AT1G17750	AT1G17810	AT1G18970	AT1G19780	AT1G20150	AT1G20823	AT1G20850	AT1G21240	AT1G21310	AT1G21850	AT1G22150	AT1G23730	AT1G24030	AT1G24140	AT1G24150	AT1G25530	AT1G26380	AT1G26700	AT1G26730	AT1G26770
heme binding 2.4942811555533422e-17 AT1G01600	AT1G05250	AT1G11610	AT1G14540	AT1G14550	AT1G22840	AT1G28430	AT1G33720	AT1G33730	AT1G34510	AT1G34540	AT1G63710	AT1G64930	AT1G64940	AT1G65670	AT1G68850	AT1G69500	AT1G71695	AT1G73680	AT1G74550	AT2G16060	AT2G18150	AT2G18980	AT2G22330	AT2G22420	AT2G23180	AT2G23190	AT2G24180	AT2G24800	AT2G25160	AT2G30490	AT2G32720	AT2G34500	AT2G37970	AT2G39040	AT2G40890	AT2G44890	AT2G45570	AT2G45580	AT2G46650	AT3G01420	AT3G03670	AT3G09640	AT3G14620	AT3G17070	AT3G20110	AT3G20140	AT3G26160	AT3G26190	AT3G26200
oxidoreductase activity 3.4035048607130803e-15 AT1G01600	AT1G02190	AT1G02205	AT1G05250	AT1G06120	AT1G06360	AT1G06830	AT1G07180	AT1G07450	AT1G09500	AT1G09510	AT1G10960	AT1G11610	AT1G12000	AT1G12200	AT1G12570	AT1G14120	AT1G14540	AT1G14550	AT1G17020	AT1G17420	AT1G17745	AT1G17990	AT1G18140	AT1G19250	AT1G21850	AT1G23740	AT1G24470	AT1G26380	AT1G26390	AT1G26400	AT1G26410	AT1G26420	AT1G28430	AT1G28480	AT1G30100	AT1G30700	AT1G30710	AT1G31670	AT1G31690	AT1G32100	AT1G32350	AT1G32780	AT1G33720	AT1G33730	AT1G34510	AT1G34540	AT1G43800	AT1G45243	AT1G47990
tetrapyrrole binding 4.544516436406013e-15 AT1G01600	AT1G05250	AT1G11610	AT1G14540	AT1G14550	AT1G22840	AT1G28430	AT1G29920	AT1G33720	AT1G33730	AT1G34510	AT1G34540	AT1G63710	AT1G64930	AT1G64940	AT1G65670	AT1G68850	AT1G69500	AT1G71695	AT1G73680	AT1G74550	AT2G16060	AT2G18150	AT2G18980	AT2G22330	AT2G22420	AT2G23180	AT2G23190	AT2G24180	AT2G24800	AT2G25160	AT2G30490	AT2G32720	AT2G34500	AT2G37970	AT2G39040	AT2G40890	AT2G44890	AT2G45570	AT2G45580	AT2G46650	AT3G01420	AT3G03670	AT3G09640	AT3G14620	AT3G17070	AT3G20110	AT3G20140	AT3G22840	AT3G26160
monooxygenase activity 4.839439822502818e-12 AT1G01600	AT1G11610	AT1G12200	AT1G19250	AT1G28430	AT1G33720	AT1G33730	AT1G34540	AT1G62540	AT1G62580	AT1G63710	AT1G64930	AT1G64940	AT1G65670	AT1G69500	AT1G74550	AT2G22330	AT2G23180	AT2G23190	AT2G24180	AT2G25160	AT2G30490	AT2G30750	AT2G30770	AT2G34500	AT2G40890	AT2G44890	AT2G45570	AT2G45580	AT3G14620	AT3G20110	AT3G20140	AT3G26160	AT3G26190	AT3G26200	AT3G26270	AT3G26830	AT3G28740	AT3G52970	AT4G12320	AT4G13290	AT4G15760	AT4G19230	AT4G22690	AT4G22710	AT4G26740	AT4G31950	AT4G31970	AT4G32170	AT4G32540
oxygen binding 2.0919129865767818e-11 AT1G01600	AT1G11610	AT1G28430	AT1G33720	AT1G33730	AT1G34540	AT1G62580	AT1G63710	AT1G64930	AT1G64940	AT1G65670	AT1G69500	AT1G74550	AT2G16060	AT2G22330	AT2G23180	AT2G23190	AT2G24180	AT2G25160	AT2G30750	AT2G30770	AT2G34500	AT2G44890	AT2G45570	AT2G45580	AT3G14620	AT3G20110	AT3G20140	AT3G26160	AT3G26190	AT3G26200	AT3G26270	AT3G26830	AT3G28740	AT3G52970	AT4G12320	AT4G13290	AT4G19230	AT4G20240	AT4G22690	AT4G22710	AT4G31950	AT4G31970	AT4G32170	AT4G37310	AT4G37370	AT4G37410	AT4G39950	AT5G02900	AT5G04630
oxidoreductase activity	acting on paired donors	with incorporation or reduction of molecular oxygen 7.621976619489098e-11 AT1G01600	AT1G06120	AT1G06360	AT1G11610	AT1G12200	AT1G14120	AT1G17020	AT1G19250	AT1G28430	AT1G33720	AT1G33730	AT1G34540	AT1G43800	AT1G47990	AT1G60980	AT1G62540	AT1G63710	AT1G64930	AT1G64940	AT1G65670	AT1G69500	AT1G74550	AT2G22330	AT2G23180	AT2G23190	AT2G24180	AT2G25160	AT2G30490	AT2G30750	AT2G30770	AT2G34500	AT2G34555	AT2G40890	AT2G44800	AT2G44890	AT2G45570	AT2G45580	AT3G13610	AT3G14620	AT3G15870	AT3G20110	AT3G20140	AT3G26160	AT3G26190	AT3G26200	AT3G26270	AT3G26830	AT3G28740
oxidoreductase activity	acting on paired donors	with incorporation or reduction of molecular oxygen	NAD(P)H as one donor	and incorporation of one atom of oxygen 1.7014255271604667e-10 AT1G11610	AT1G12200	AT1G19250	AT1G28430	AT1G33720	AT1G33730	AT1G62540	AT1G64930	AT1G64940	AT1G74550	AT2G22330	AT2G23190	AT2G24180	AT2G25160	AT2G30490	AT2G30750	AT2G30770	AT2G40890	AT2G45570	AT2G45580	AT3G20110	AT3G20140	AT3G26160	AT3G26190	AT3G26200	AT3G26270	AT3G26830	AT3G28740	AT3G52970	AT4G12320	AT4G13290	AT4G19230	AT4G22690	AT4G22710	AT4G31950	AT4G31970	AT4G32540	AT4G37310	AT4G37370	AT4G37410	AT4G39950	AT5G04630	AT5G05260	AT5G06900	AT5G06905	AT5G07800
catalytic activity 4.0443633027283055e-7 AT1G01120	AT1G01140	AT1G01480	AT1G01560	AT1G01600	AT1G01610	AT1G01900	AT1G02190	AT1G02205	AT1G02310	AT1G02360	AT1G02850	AT1G02920	AT1G02930	AT1G02980	AT1G03055	AT1G03445	AT1G03980	AT1G04110	AT1G04220	AT1G04980	AT1G05100	AT1G05250	AT1G05450	AT1G05650	AT1G05660	AT1G05675	AT1G05680	AT1G05800	AT1G05880	AT1G06000	AT1G06030	AT1G06120	AT1G06360	AT1G06800	AT1G06830	AT1G07160	AT1G07180	AT1G07370	AT1G07450	AT1G08050	AT1G08080	AT1G09240	AT1G09500	AT1G09510	AT1G09610	AT1G09935	AT1G10370	AT1G10960	AT1G11300
glutathione transferase activity 9.419271249474704e-7 AT1G02920	AT1G02930	AT1G10370	AT1G17170	AT1G17180	AT1G59670	AT1G69920	AT1G69930	AT1G74590	AT1G75270	AT1G78340	AT2G02390	AT2G02930	AT2G29420	AT2G29440	AT2G29460	AT2G29470	AT2G29480	AT2G29490	AT2G30870	AT2G47730	AT3G09270	AT3G62760	AT4G02520	AT5G02780 GO:0004364
oxidoreductase activity	acting on peroxide as acceptor 0.0000010142253546140587 AT1G05250	AT1G14540	AT1G14550	AT1G34510	AT1G60740	AT1G68850	AT1G71695	AT1G73680	AT2G02390	AT2G18150	AT2G18980	AT2G22420	AT2G24800	AT2G31570	AT2G33380	AT2G39040	AT2G47730	AT3G01420	AT3G03670	AT3G09640	AT3G17070	AT3G29200	AT3G49110	AT3G50990	AT4G02520	AT4G08390	AT4G08770	AT4G08780	AT4G11290	AT4G26740	AT4G31870	AT4G33870	AT4G36430	AT4G37520	AT4G37530	AT5G06720	AT5G06730	AT5G19880	AT5G39580	AT5G47910	AT5G51060	AT5G51890	AT5G58390	AT5G64120 GO:0016684
peroxidase activity 0.0000028155901605415574 AT1G05250	AT1G14540	AT1G14550	AT1G34510	AT1G60740	AT1G68850	AT1G71695	AT1G73680	AT2G02390	AT2G18150	AT2G18980	AT2G22420	AT2G24800	AT2G31570	AT2G39040	AT2G47730	AT3G01420	AT3G03670	AT3G09640	AT3G17070	AT3G29200	AT3G49110	AT3G50990	AT4G02520	AT4G08390	AT4G08770	AT4G08780	AT4G11290	AT4G31870	AT4G33870	AT4G36430	AT4G37520	AT4G37530	AT5G06720	AT5G06730	AT5G19880	AT5G39580	AT5G47910	AT5G51060	AT5G51890	AT5G58390	AT5G64120 GO:0004601
antioxidant activity 0.000013198553251656081 AT1G05250	AT1G14540	AT1G14550	AT1G34510	AT1G60740	AT1G68850	AT1G71695	AT1G73680	AT1G75270	AT2G02390	AT2G18150	AT2G18980	AT2G22420	AT2G24800	AT2G31570	AT2G39040	AT2G47730	AT3G01420	AT3G03670	AT3G09640	AT3G17070	AT3G24170	AT3G29200	AT3G49110	AT3G50990	AT4G02520	AT4G08390	AT4G08770	AT4G08780	AT4G11290	AT4G25100	AT4G31870	AT4G33870	AT4G36430	AT4G37520	AT4G37530	AT5G06720	AT5G06730	AT5G19880	AT5G39580	AT5G47910	AT5G51060	AT5G51890	AT5G58390	AT5G64120 GO:0016209
iron ion binding 0.00001826846560288007 AT1G01600	AT1G02190	AT1G02205	AT1G11610	AT1G28430	AT1G33720	AT1G33730	AT1G34540	AT1G47990	AT1G60980	AT1G63710	AT1G64930	AT1G64940	AT1G65670	AT1G69500	AT1G74550	AT2G22330	AT2G23180	AT2G23190	AT2G24180	AT2G25160	AT2G30490	AT2G34500	AT2G40890	AT2G44890	AT2G45570	AT2G45580	AT3G11050	AT3G14620	AT3G20110	AT3G20140	AT3G26160	AT3G26190	AT3G26200	AT3G26270	AT3G26830	AT3G28740	AT3G47190	AT3G49620	AT3G52970	AT3G55970	AT4G12320	AT4G13290	AT4G19230	AT4G22690	AT4G22710	AT4G31950	AT4G31970	AT4G32170	AT4G37310
chitinase activity 0.000058001048128305434 AT1G02360	AT2G43570	AT2G43580	AT2G43590	AT2G43620	AT3G04720	AT3G12500	AT3G16920	AT3G47540	AT3G54420	AT4G01700	AT4G19810	AT5G24090 GO:0004568
quercetin 3-O-glucosyltransferase activity 0.0002969691889856289 AT1G05680	AT1G06000	AT1G22400	AT1G24100	AT1G30530	AT2G15480	AT2G15490	AT2G23250	AT2G23260	AT2G30140	AT2G31750	AT2G36790	AT2G36800	AT3G21560	AT3G21750	AT3G53160	AT4G15480	AT4G15550	AT4G34131	AT4G34135	AT5G17030	AT5G17050	AT5G26310	AT5G59580 GO:0080043
quercetin 7-O-glucosyltransferase activity 0.0006931590245426607 AT1G05680	AT1G06000	AT1G22400	AT1G24100	AT1G30530	AT2G15480	AT2G15490	AT2G23250	AT2G23260	AT2G30140	AT2G31750	AT2G36790	AT2G36800	AT3G21560	AT3G53160	AT4G15480	AT4G15550	AT4G34131	AT4G34135	AT5G17030	AT5G17050	AT5G26310	AT5G59580 GO:0080044
glucosyltransferase activity 0.001046141041988633 AT1G05680	AT1G06000	AT1G16980	AT1G22400	AT1G24100	AT1G30530	AT1G32180	AT1G32900	AT1G55850	AT1G65310	AT2G15480	AT2G15490	AT2G18800	AT2G23250	AT2G23260	AT2G30140	AT2G30680	AT2G31750	AT2G36790	AT2G36800	AT3G21560	AT3G21750	AT3G28180	AT3G43190	AT3G53160	AT4G13410	AT4G15290	AT4G15320	AT4G15480	AT4G15550	AT4G18780	AT4G24000	AT4G27550	AT4G30280	AT4G34131	AT4G34135	AT5G17030	AT5G17050	AT5G17420	AT5G26310	AT5G59580 GO:0046527
transferase activity	transferring alkyl or aryl (other than methyl) groups 0.005429454711796093 AT1G02920	AT1G02930	AT1G09240	AT1G10370	AT1G17170	AT1G17180	AT1G22410	AT1G59670	AT1G69920	AT1G69930	AT1G74590	AT1G75270	AT1G78340	AT2G02390	AT2G02930	AT2G29420	AT2G29440	AT2G29460	AT2G29470	AT2G29480	AT2G29490	AT2G30870	AT2G36880	AT2G45300	AT2G47730	AT3G09270	AT3G14530	AT3G23630	AT3G62760	AT4G02520	AT4G39980	AT5G02780	AT5G33320	AT5G53120	AT5G58770	AT5G60500 GO:0016765
UDP-glucosyltransferase activity 0.010476093828681947 AT1G05680	AT1G06000	AT1G16980	AT1G22400	AT1G24100	AT1G30530	AT1G32180	AT1G32900	AT1G55850	AT2G15480	AT2G15490	AT2G23250	AT2G23260	AT2G30140	AT2G30680	AT2G31750	AT2G36790	AT2G36800	AT3G21560	AT3G21750	AT3G43190	AT3G53160	AT4G15290	AT4G15480	AT4G15550	AT4G18780	AT4G24000	AT4G27550	AT4G34131	AT4G34135	AT5G17030	AT5G17050	AT5G17420	AT5G26310	AT5G59580 GO:0035251
copper ion binding 0.018253028673156757 AT1G02920	AT1G02930	AT1G08500	AT1G14980	AT1G18140	AT1G21850	AT1G22840	AT1G31670	AT1G31690	AT1G48940	AT1G62380	AT1G72230	AT2G04400	AT2G29130	AT2G30210	AT2G30870	AT2G36880	AT2G38080	AT2G44790	AT3G04120	AT3G09820	AT3G15020	AT3G17820	AT3G21490	AT3G23990	AT3G27200	AT3G29250	AT3G60270	AT3G60280	AT4G10040	AT4G12290	AT4G23670	AT4G25100	AT4G26780	AT4G27520	AT4G27590	AT4G38420	AT5G01190	AT5G02380	AT5G05390	AT5G07475	AT5G13490	AT5G19550	AT5G20230	AT5G24580	AT5G26330	AT5G50370	AT5G53870	AT5G58910	AT5G60020
carboxylic ester hydrolase activity 0.03597201625713105 AT1G05800	AT1G06800	AT1G19190	AT1G19670	AT1G20120	AT1G23350	AT1G28670	AT1G30370	AT1G33811	AT1G45201	AT1G49640	AT1G53830	AT1G54010	AT1G54020	AT1G54790	AT1G54980	AT1G57590	AT1G62760	AT1G68620	AT1G69940	AT1G70540	AT1G70720	AT1G71250	AT1G75880	AT1G75900	AT2G04020	AT2G04570	AT2G26560	AT2G30220	AT2G31100	AT2G38180	AT2G39400	AT2G42990	AT2G45220	AT2G47050	AT2G47340	AT2G47550	AT3G04290	AT3G10720	AT3G14225	AT3G14820	AT3G17150	AT3G47380	AT3G48460	AT3G48690	AT3G48700	AT3G49330	AT3G50400	AT3G59010	AT4G02300
lyase activity 0.04870345972383267 AT1G01480	AT1G02205	AT1G05650	AT1G05660	AT1G08080	AT1G11790	AT1G12000	AT1G12370	AT1G12570	AT1G17150	AT1G18970	AT1G23730	AT1G25220	AT1G48800	AT1G48850	AT1G52410	AT1G62580	AT1G66020	AT1G70500	AT1G73050	AT1G74000	AT1G74020	AT1G74030	AT1G76550	AT1G78570	AT1G79680	AT2G02010	AT2G02720	AT2G04400	AT2G22230	AT2G28210	AT2G28760	AT2G30770	AT2G37040	AT2G38860	AT3G01500	AT3G04120	AT3G05930	AT3G08590	AT3G14520	AT3G14540	AT3G17720	AT3G21720	AT3G25810	AT3G26830	AT3G29190	AT3G44310	AT3G44320	AT3G44720	AT3G51450
secondary metabolic process 1.8940681580112796e-36 AT1G02920	AT1G02930	AT1G03980	AT1G04220	AT1G05250	AT1G09500	AT1G09510	AT1G10370	AT1G11610	AT1G17170	AT1G17180	AT1G18140	AT1G18590	AT1G20500	AT1G24100	AT1G28430	AT1G32100	AT1G32770	AT1G33030	AT1G33720	AT1G33730	AT1G50110	AT1G51680	AT1G52400	AT1G54040	AT1G55210	AT1G58170	AT1G59670	AT1G62540	AT1G63910	AT1G64160	AT1G64670	AT1G64930	AT1G64940	AT1G65060	AT1G65690	AT1G65870	AT1G67980	AT1G67990	AT1G69920	AT1G69930	AT1G73310	AT1G74100	AT1G74550	AT1G74590	AT1G76470	AT1G77520	AT1G78340	AT1G80820	AT2G02390
secondary metabolite biosynthetic process 1.5085809125324176e-23 AT1G03980	AT1G04220	AT1G09500	AT1G09510	AT1G11610	AT1G18140	AT1G18590	AT1G24100	AT1G28430	AT1G32100	AT1G32770	AT1G33030	AT1G33720	AT1G33730	AT1G50110	AT1G55210	AT1G58170	AT1G62540	AT1G63910	AT1G64160	AT1G64670	AT1G64930	AT1G64940	AT1G65870	AT1G67980	AT1G67990	AT1G74100	AT1G74550	AT1G76470	AT1G77520	AT1G80820	AT2G14750	AT2G21100	AT2G22330	AT2G23190	AT2G23910	AT2G24180	AT2G25160	AT2G29130	AT2G30490	AT2G30750	AT2G30770	AT2G36880	AT2G37040	AT2G38080	AT2G38470	AT2G40890	AT2G43000	AT2G45570	AT2G45580
single-organism metabolic process 1.7545749450339598e-19 AT1G01120	AT1G01480	AT1G01560	AT1G01600	AT1G01610	AT1G02190	AT1G02205	AT1G02850	AT1G02920	AT1G02930	AT1G03055	AT1G03980	AT1G04220	AT1G05100	AT1G05250	AT1G05575	AT1G05680	AT1G05800	AT1G06000	AT1G06030	AT1G06120	AT1G06360	AT1G06800	AT1G06830	AT1G07180	AT1G07450	AT1G08080	AT1G09240	AT1G09500	AT1G09510	AT1G09610	AT1G10370	AT1G10960	AT1G11610	AT1G11790	AT1G12000	AT1G12200	AT1G12240	AT1G12570	AT1G14120	AT1G14540	AT1G14550	AT1G15540	AT1G16980	AT1G17020	AT1G17170	AT1G17180	AT1G17420	AT1G17745	AT1G17990
response to stress 7.433984016307344e-19 AT1G01060	AT1G01120	AT1G01140	AT1G02205	AT1G02360	AT1G02920	AT1G02930	AT1G03220	AT1G04220	AT1G04370	AT1G04980	AT1G05250	AT1G05680	AT1G05800	AT1G05880	AT1G07370	AT1G07400	AT1G07500	AT1G08860	AT1G09080	AT1G10370	AT1G11300	AT1G12200	AT1G12370	AT1G13635	AT1G13755	AT1G14540	AT1G14550	AT1G14870	AT1G14930	AT1G14940	AT1G14960	AT1G14980	AT1G15520	AT1G16030	AT1G16370	AT1G16390	AT1G16420	AT1G17380	AT1G17420	AT1G17540	AT1G17750	AT1G18350	AT1G18570	AT1G18710	AT1G18870	AT1G19020	AT1G19180	AT1G19230	AT1G19250
cellular response to hypoxia 5.458404166766586e-15 AT1G05880	AT1G14540	AT1G14550	AT1G19250	AT1G26380	AT1G26410	AT1G53620	AT1G57630	AT2G23270	AT2G26150	AT2G26560	AT2G44800	AT3G03670	AT3G10040	AT3G55790	AT4G19520	AT4G30380	AT4G31970	AT4G37710	AT5G25250	AT5G57220	AT5G57510	AT5G64905 GO:0071456
response to chemical 1.474983415398347e-14 AT1G01060	AT1G01140	AT1G01250	AT1G01560	AT1G02205	AT1G02920	AT1G02930	AT1G03445	AT1G03800	AT1G03980	AT1G04370	AT1G05250	AT1G05680	AT1G05880	AT1G10370	AT1G12000	AT1G12240	AT1G13420	AT1G14540	AT1G14550	AT1G14980	AT1G15520	AT1G16370	AT1G16420	AT1G17170	AT1G17180	AT1G17380	AT1G17420	AT1G17560	AT1G17750	AT1G18350	AT1G18570	AT1G18710	AT1G19180	AT1G19250	AT1G19640	AT1G20823	AT1G22690	AT1G22810	AT1G23730	AT1G25220	AT1G26380	AT1G26410	AT1G27730	AT1G28010	AT1G28160	AT1G28370	AT1G28480	AT1G29420	AT1G29920
phenylpropanoid metabolic process 1.869827313700369e-14 AT1G04220	AT1G05250	AT1G09500	AT1G09510	AT1G18140	AT1G20500	AT1G32100	AT1G32770	AT1G33030	AT1G51680	AT1G55210	AT1G58170	AT1G63910	AT1G64160	AT1G64670	AT1G65060	AT1G65870	AT1G67980	AT1G67990	AT1G74550	AT1G76470	AT1G77520	AT1G80820	AT2G21100	AT2G23910	AT2G29130	AT2G30210	AT2G30490	AT2G36880	AT2G37040	AT2G38080	AT2G40890	AT3G13610	AT3G13650	AT3G16920	AT3G21560	AT3G44540	AT3G53260	AT3G56700	AT3G59030	AT4G11190	AT4G11210	AT4G13555	AT4G23690	AT4G30210	AT4G30470	AT4G33790	AT4G34050	AT4G37970	AT4G37980
phenylpropanoid biosynthetic process 9.825444778733005e-14 AT1G04220	AT1G09500	AT1G09510	AT1G18140	AT1G32100	AT1G32770	AT1G33030	AT1G55210	AT1G58170	AT1G63910	AT1G64160	AT1G64670	AT1G65870	AT1G67980	AT1G67990	AT1G74550	AT1G76470	AT1G77520	AT1G80820	AT2G21100	AT2G23910	AT2G29130	AT2G30490	AT2G36880	AT2G37040	AT2G38080	AT2G40890	AT3G13610	AT3G13650	AT3G16920	AT3G44540	AT3G53260	AT3G56700	AT3G59030	AT4G11190	AT4G11210	AT4G13555	AT4G23690	AT4G30470	AT4G33790	AT4G34050	AT4G37970	AT4G37980	AT4G37990	AT4G39330	AT5G01190	AT5G13580	AT5G13930	AT5G14700	AT5G20230
cellular response to decreased oxygen levels 1.6207416840789487e-13 AT1G05880	AT1G14540	AT1G14550	AT1G19250	AT1G26380	AT1G26410	AT1G53620	AT1G57630	AT2G23270	AT2G26150	AT2G26560	AT2G44800	AT3G03670	AT3G10040	AT3G55790	AT4G19520	AT4G30380	AT4G31970	AT4G37710	AT5G25250	AT5G57220	AT5G57510	AT5G64905 GO:0036294
cellular response to oxygen levels 1.6207416840789487e-13 AT1G05880	AT1G14540	AT1G14550	AT1G19250	AT1G26380	AT1G26410	AT1G53620	AT1G57630	AT2G23270	AT2G26150	AT2G26560	AT2G44800	AT3G03670	AT3G10040	AT3G55790	AT4G19520	AT4G30380	AT4G31970	AT4G37710	AT5G25250	AT5G57220	AT5G57510	AT5G64905 GO:0071453
oxidation-reduction process 2.914439197133065e-13 AT1G01600	AT1G02190	AT1G02205	AT1G05250	AT1G05575	AT1G06120	AT1G06360	AT1G06830	AT1G07180	AT1G07450	AT1G09500	AT1G09510	AT1G10960	AT1G11610	AT1G12200	AT1G12570	AT1G14120	AT1G14540	AT1G14550	AT1G15540	AT1G17020	AT1G17420	AT1G17745	AT1G17990	AT1G18140	AT1G19250	AT1G21850	AT1G22840	AT1G23740	AT1G24470	AT1G26380	AT1G26390	AT1G26400	AT1G26410	AT1G26420	AT1G28430	AT1G28480	AT1G30100	AT1G30700	AT1G30710	AT1G31670	AT1G31690	AT1G32100	AT1G32350	AT1G32780	AT1G33720	AT1G33730	AT1G34510	AT1G34540	AT1G43800
response to wounding 9.580045107306263e-13 AT1G01140	AT1G04220	AT1G05800	AT1G17380	AT1G17420	AT1G17750	AT1G19180	AT1G19640	AT1G27730	AT1G30135	AT1G32920	AT1G51680	AT1G51760	AT1G52030	AT1G55020	AT1G61340	AT1G65060	AT1G72520	AT1G72920	AT1G74020	AT1G74100	AT1G76650	AT1G76680	AT1G76690	AT1G76930	AT1G80840	AT2G22330	AT2G24850	AT2G26690	AT2G30490	AT2G34810	AT2G37040	AT2G38870	AT2G47800	AT3G11480	AT3G12500	AT3G15356	AT3G22275	AT3G25230	AT3G25250	AT3G44260	AT3G44540	AT3G45140	AT3G51450	AT3G53260	AT3G54420	AT3G56700	AT3G61190	AT4G10265	AT4G10270
defense response 1.1409330132563937e-12 AT1G02205	AT1G02360	AT1G02920	AT1G02930	AT1G04370	AT1G05800	AT1G08860	AT1G11300	AT1G12200	AT1G13755	AT1G14930	AT1G14940	AT1G14960	AT1G15520	AT1G17380	AT1G17420	AT1G17750	AT1G18350	AT1G18570	AT1G18870	AT1G19180	AT1G19230	AT1G19250	AT1G19670	AT1G20823	AT1G20850	AT1G23070	AT1G24010	AT1G24020	AT1G24100	AT1G26700	AT1G30135	AT1G31290	AT1G32270	AT1G32763	AT1G32960	AT1G34047	AT1G35310	AT1G44350	AT1G47540	AT1G47890	AT1G51890	AT1G52030	AT1G52400	AT1G52410	AT1G52900	AT1G53130	AT1G54040	AT1G55010	AT1G55020
single-organism biosynthetic process 1.7479019280995804e-12 AT1G01120	AT1G01480	AT1G01610	AT1G02190	AT1G02205	AT1G03055	AT1G03980	AT1G04220	AT1G05800	AT1G06000	AT1G06030	AT1G06120	AT1G06360	AT1G09240	AT1G09500	AT1G09510	AT1G09610	AT1G11610	AT1G11790	AT1G16980	AT1G17420	AT1G17745	AT1G18140	AT1G18570	AT1G18590	AT1G18870	AT1G19640	AT1G22210	AT1G22410	AT1G24100	AT1G25220	AT1G25330	AT1G28430	AT1G30100	AT1G30530	AT1G32100	AT1G32180	AT1G32770	AT1G32900	AT1G33030	AT1G33720	AT1G33730	AT1G35910	AT1G43800	AT1G44830	AT1G47510	AT1G47990	AT1G48320	AT1G48470	AT1G48800
response to toxic substance 3.946816220203496e-12 AT1G02920	AT1G02930	AT1G05250	AT1G10370	AT1G14540	AT1G14550	AT1G17170	AT1G17180	AT1G34510	AT1G52827	AT1G59670	AT1G60740	AT1G67070	AT1G68850	AT1G69920	AT1G69930	AT1G71695	AT1G73680	AT1G74590	AT1G75270	AT1G78340	AT2G02390	AT2G02930	AT2G15490	AT2G18150	AT2G18980	AT2G22420	AT2G24800	AT2G29420	AT2G29440	AT2G29460	AT2G29470	AT2G29480	AT2G29490	AT2G30870	AT2G31570	AT2G37770	AT2G39040	AT2G47730	AT3G01420	AT3G03670	AT3G09270	AT3G09640	AT3G17070	AT3G21560	AT3G24170	AT3G29200	AT3G49110	AT3G50990	AT3G62760
response to stimulus 4.750624804657431e-12 AT1G01060	AT1G01120	AT1G01140	AT1G01250	AT1G01560	AT1G02205	AT1G02360	AT1G02900	AT1G02920	AT1G02930	AT1G03220	AT1G03445	AT1G03800	AT1G03980	AT1G04220	AT1G04370	AT1G04980	AT1G05100	AT1G05250	AT1G05680	AT1G05800	AT1G05880	AT1G06550	AT1G07180	AT1G07370	AT1G07400	AT1G07500	AT1G08860	AT1G09080	AT1G10370	AT1G10960	AT1G11300	AT1G12000	AT1G12200	AT1G12240	AT1G12370	AT1G13230	AT1G13420	AT1G13635	AT1G13755	AT1G14540	AT1G14550	AT1G14870	AT1G14930	AT1G14940	AT1G14960	AT1G14980	AT1G15520	AT1G16030	AT1G16370
response to biotic stimulus 4.7865343959635854e-11 AT1G02205	AT1G02360	AT1G02920	AT1G02930	AT1G05800	AT1G12200	AT1G12240	AT1G13230	AT1G13755	AT1G14930	AT1G14940	AT1G14960	AT1G15520	AT1G16030	AT1G17420	AT1G17750	AT1G18350	AT1G18570	AT1G19180	AT1G19250	AT1G19320	AT1G19670	AT1G24010	AT1G24020	AT1G24100	AT1G25220	AT1G26700	AT1G31290	AT1G32763	AT1G32960	AT1G34047	AT1G35310	AT1G44350	AT1G47540	AT1G51680	AT1G51890	AT1G52400	AT1G52410	AT1G53130	AT1G54040	AT1G55010	AT1G55020	AT1G56233	AT1G61340	AT1G61800	AT1G64107	AT1G64670	AT1G64780	AT1G65060	AT1G67865
response to external biotic stimulus 3.1666675333529077e-9 AT1G02205	AT1G02360	AT1G02920	AT1G02930	AT1G05800	AT1G12200	AT1G12240	AT1G13230	AT1G13755	AT1G15520	AT1G16030	AT1G17420	AT1G17750	AT1G18350	AT1G18570	AT1G19180	AT1G19250	AT1G19320	AT1G19670	AT1G24100	AT1G25220	AT1G31290	AT1G32763	AT1G32960	AT1G34047	AT1G44350	AT1G47540	AT1G51680	AT1G51890	AT1G52400	AT1G52410	AT1G53130	AT1G54040	AT1G55010	AT1G55020	AT1G56233	AT1G61340	AT1G61800	AT1G64107	AT1G64670	AT1G64780	AT1G65060	AT1G67865	AT1G69940	AT1G72520	AT1G73680	AT1G74080	AT1G74100	AT1G75050	AT1G75830
response to other organism 3.1666675333529077e-9 AT1G02205	AT1G02360	AT1G02920	AT1G02930	AT1G05800	AT1G12200	AT1G12240	AT1G13230	AT1G13755	AT1G15520	AT1G16030	AT1G17420	AT1G17750	AT1G18350	AT1G18570	AT1G19180	AT1G19250	AT1G19320	AT1G19670	AT1G24100	AT1G25220	AT1G31290	AT1G32763	AT1G32960	AT1G34047	AT1G44350	AT1G47540	AT1G51680	AT1G51890	AT1G52400	AT1G52410	AT1G53130	AT1G54040	AT1G55010	AT1G55020	AT1G56233	AT1G61340	AT1G61800	AT1G64107	AT1G64670	AT1G64780	AT1G65060	AT1G67865	AT1G69940	AT1G72520	AT1G73680	AT1G74080	AT1G74100	AT1G75050	AT1G75830
response to decreased oxygen levels 3.252008725286706e-9 AT1G05880	AT1G14540	AT1G14550	AT1G19250	AT1G26380	AT1G26410	AT1G35140	AT1G53620	AT1G57630	AT2G16060	AT2G23270	AT2G26150	AT2G26560	AT2G34390	AT2G44800	AT2G47520	AT3G03670	AT3G05780	AT3G10040	AT3G43190	AT3G55790	AT4G19520	AT4G30380	AT4G31970	AT4G33070	AT4G37710	AT5G25250	AT5G26860	AT5G27760	AT5G39890	AT5G57220	AT5G57510	AT5G63790	AT5G64905 GO:0036293
response to oxygen levels 5.211914549363932e-9 AT1G05880	AT1G14540	AT1G14550	AT1G19250	AT1G26380	AT1G26410	AT1G35140	AT1G53620	AT1G57630	AT2G16060	AT2G23270	AT2G26150	AT2G26560	AT2G34390	AT2G44800	AT2G47520	AT3G03670	AT3G05780	AT3G10040	AT3G43190	AT3G55790	AT4G19520	AT4G30380	AT4G31970	AT4G33070	AT4G37710	AT5G25250	AT5G26860	AT5G27760	AT5G39890	AT5G57220	AT5G57510	AT5G63790	AT5G64905 GO:0070482
response to hypoxia 7.184238313996731e-9 AT1G05880	AT1G14540	AT1G14550	AT1G19250	AT1G26380	AT1G26410	AT1G35140	AT1G53620	AT1G57630	AT2G16060	AT2G23270	AT2G26150	AT2G26560	AT2G34390	AT2G44800	AT3G03670	AT3G05780	AT3G10040	AT3G43190	AT3G55790	AT4G19520	AT4G30380	AT4G31970	AT4G37710	AT5G25250	AT5G26860	AT5G27760	AT5G39890	AT5G57220	AT5G57510	AT5G63790	AT5G64905 GO:0001666
toxin metabolic process 7.385762126656199e-9 AT1G02920	AT1G02930	AT1G10370	AT1G17170	AT1G17180	AT1G59670	AT1G69920	AT1G69930	AT1G74590	AT1G78340	AT2G02390	AT2G02930	AT2G22330	AT2G29420	AT2G29440	AT2G29460	AT2G29470	AT2G29480	AT2G29490	AT2G30770	AT2G30870	AT2G38470	AT2G43000	AT2G47730	AT3G09270	AT3G26830	AT3G62760	AT4G02520	AT4G39950 GO:0009404
single-organism process 2.4805990289101388e-8 AT1G01060	AT1G01120	AT1G01140	AT1G01183	AT1G01250	AT1G01380	AT1G01480	AT1G01560	AT1G01600	AT1G01610	AT1G02190	AT1G02205	AT1G02220	AT1G02230	AT1G02850	AT1G02900	AT1G02920	AT1G02930	AT1G03055	AT1G03170	AT1G03445	AT1G03800	AT1G03980	AT1G04110	AT1G04220	AT1G04370	AT1G04980	AT1G05100	AT1G05250	AT1G05575	AT1G05680	AT1G05800	AT1G06000	AT1G06030	AT1G06120	AT1G06360	AT1G06800	AT1G06830	AT1G07060	AT1G07180	AT1G07270	AT1G07370	AT1G07450	AT1G08080	AT1G08465	AT1G08860	AT1G09080	AT1G09240	AT1G09500	AT1G09510
response to oxidative stress 5.599006623749437e-8 AT1G02930	AT1G05250	AT1G05680	AT1G07400	AT1G14540	AT1G14550	AT1G14870	AT1G15520	AT1G16420	AT1G19020	AT1G27730	AT1G34510	AT1G35910	AT1G52560	AT1G53130	AT1G54050	AT1G62380	AT1G68850	AT1G69880	AT1G71695	AT1G72520	AT1G73680	AT1G74310	AT1G75280	AT1G78410	AT2G18150	AT2G18980	AT2G21640	AT2G22240	AT2G22420	AT2G24800	AT2G26150	AT2G29500	AT2G31570	AT2G32120	AT2G37040	AT2G39040	AT2G46240	AT3G01420	AT3G02840	AT3G03670	AT3G04120	AT3G05780	AT3G08640	AT3G09640	AT3G11050	AT3G12580	AT3G13610	AT3G17070	AT3G25250
response to heat 8.526493013640245e-8 AT1G07400	AT1G09080	AT1G14980	AT1G16030	AT1G52560	AT1G53540	AT1G54050	AT1G59860	AT1G74310	AT2G04030	AT2G21320	AT2G22240	AT2G26150	AT2G29500	AT2G32120	AT2G38340	AT2G38470	AT2G40340	AT2G46240	AT3G04120	AT3G08970	AT3G09350	AT3G12580	AT3G16920	AT3G22840	AT3G23990	AT3G24500	AT3G25230	AT3G46230	AT3G61190	AT4G10250	AT4G12400	AT4G14690	AT4G21320	AT4G25200	AT4G25380	AT4G26780	AT4G27670	AT4G29770	AT4G37910	AT5G02490	AT5G03720	AT5G09590	AT5G10230	AT5G12020	AT5G12030	AT5G15450	AT5G27660	AT5G37670	AT5G37770
multi-organism process 8.837484836796531e-8 AT1G02205	AT1G02360	AT1G02920	AT1G02930	AT1G04520	AT1G05800	AT1G09080	AT1G09240	AT1G12200	AT1G12240	AT1G13230	AT1G13755	AT1G15520	AT1G16030	AT1G17420	AT1G17750	AT1G18350	AT1G18570	AT1G19180	AT1G19250	AT1G19320	AT1G19670	AT1G19780	AT1G22130	AT1G24100	AT1G25220	AT1G27380	AT1G31290	AT1G32763	AT1G32960	AT1G34047	AT1G44350	AT1G47540	AT1G51680	AT1G51890	AT1G52400	AT1G52410	AT1G53130	AT1G54040	AT1G54560	AT1G55010	AT1G55020	AT1G56233	AT1G61340	AT1G61440	AT1G61550	AT1G61610	AT1G61800	AT1G63530	AT1G64107
lignin metabolic process 4.026655612950093e-7 AT1G05250	AT1G09500	AT1G09510	AT1G18140	AT1G32770	AT1G33030	AT1G63910	AT1G67980	AT1G67990	AT1G74550	AT1G76470	AT1G77520	AT1G80820	AT2G23910	AT2G29130	AT2G30210	AT2G30490	AT2G36880	AT2G37040	AT2G38080	AT2G40890	AT3G16920	AT4G13555	AT4G30470	AT4G34050	AT4G37970	AT4G37980	AT4G37990	AT4G39330	AT5G01190	AT5G05390	AT5G14700	AT5G20230	AT5G58910	AT5G60020	AT5G64120 GO:0009808
response to abiotic stimulus 4.97909484844562e-7 AT1G01060	AT1G01120	AT1G01140	AT1G02205	AT1G02920	AT1G02930	AT1G03220	AT1G04220	AT1G05680	AT1G05880	AT1G06550	AT1G07180	AT1G07400	AT1G09080	AT1G10370	AT1G10960	AT1G12370	AT1G14540	AT1G14550	AT1G14980	AT1G16030	AT1G16370	AT1G16390	AT1G16420	AT1G17420	AT1G18570	AT1G18710	AT1G19180	AT1G19250	AT1G20823	AT1G23740	AT1G25220	AT1G26380	AT1G26410	AT1G27730	AT1G29920	AT1G30100	AT1G30530	AT1G35140	AT1G35210	AT1G35910	AT1G47510	AT1G47990	AT1G51680	AT1G52400	AT1G52410	AT1G52560	AT1G52770	AT1G52830	AT1G52890
glutathione metabolic process 9.620104443155838e-7 AT1G02920	AT1G02930	AT1G10370	AT1G17170	AT1G17180	AT1G59670	AT1G69920	AT1G69930	AT1G74590	AT1G75270	AT1G78340	AT2G02390	AT2G02930	AT2G29420	AT2G29440	AT2G29460	AT2G29470	AT2G29480	AT2G29490	AT2G30870	AT2G47730	AT3G09270	AT3G24170	AT3G62760	AT4G02520	AT4G39640	AT5G02780 GO:0006749
toxin catabolic process 0.0000015567954299783854 AT1G02920	AT1G02930	AT1G10370	AT1G17170	AT1G17180	AT1G59670	AT1G69920	AT1G69930	AT1G74590	AT1G78340	AT2G02390	AT2G02930	AT2G29420	AT2G29440	AT2G29460	AT2G29470	AT2G29480	AT2G29490	AT2G30870	AT2G47730	AT3G09270	AT3G62760	AT4G02520 GO:0009407
secondary metabolite catabolic process 0.0000015567954299783854 AT1G02920	AT1G02930	AT1G10370	AT1G17170	AT1G17180	AT1G59670	AT1G69920	AT1G69930	AT1G74590	AT1G78340	AT2G02390	AT2G02930	AT2G29420	AT2G29440	AT2G29460	AT2G29470	AT2G29480	AT2G29490	AT2G30870	AT2G47730	AT3G09270	AT3G62760	AT4G02520 GO:0090487
response to chitin 0.0000017918552012238244 AT1G20823	AT1G27730	AT1G62300	AT1G66160	AT1G71520	AT1G80840	AT2G26150	AT2G33710	AT2G35930	AT2G37430	AT2G38470	AT2G44840	AT2G46400	AT3G15356	AT3G16530	AT3G21150	AT3G23230	AT3G23250	AT3G28210	AT3G46080	AT3G46090	AT3G50060	AT3G52450	AT3G53600	AT3G55980	AT4G15975	AT4G17490	AT4G17500	AT4G23810	AT4G26120	AT4G28110	AT4G33050	AT4G34410	AT5G03720	AT5G09800	AT5G37490	AT5G47220	AT5G47230	AT5G51190	AT5G56960	AT5G59820	AT5G62020	AT5G64660 GO:0010200
cell wall organization or biogenesis 0.000002505709782712846 AT1G02310	AT1G02360	AT1G05250	AT1G05650	AT1G05660	AT1G06920	AT1G09610	AT1G12260	AT1G18570	AT1G19940	AT1G21310	AT1G24100	AT1G26240	AT1G26770	AT1G32180	AT1G32770	AT1G53830	AT1G55850	AT1G57590	AT1G62980	AT1G63910	AT1G65310	AT1G66230	AT1G69530	AT1G69940	AT1G70500	AT1G71380	AT1G73140	AT1G75110	AT1G78570	AT1G79180	AT2G03090	AT2G15350	AT2G15390	AT2G18800	AT2G20750	AT2G21140	AT2G22330	AT2G26620	AT2G31220	AT2G32990	AT2G33160	AT2G37090	AT2G38080	AT2G38540	AT2G40320	AT2G41850	AT2G43570	AT2G43580	AT2G43590
response to organonitrogen compound 0.0000032472579639917196 AT1G10370	AT1G20823	AT1G27730	AT1G61340	AT1G62300	AT1G66160	AT1G71520	AT1G80840	AT2G26150	AT2G33710	AT2G35930	AT2G37430	AT2G38470	AT2G43570	AT2G44840	AT2G46400	AT2G46830	AT3G15356	AT3G16530	AT3G21150	AT3G23230	AT3G23250	AT3G28210	AT3G46080	AT3G46090	AT3G50060	AT3G52450	AT3G53600	AT3G55980	AT4G15975	AT4G17490	AT4G17500	AT4G23810	AT4G26120	AT4G28110	AT4G33050	AT4G34410	AT5G03720	AT5G09800	AT5G37490	AT5G37770	AT5G47220	AT5G47230	AT5G51060	AT5G51190	AT5G56960	AT5G59820	AT5G62020	AT5G64660 GO:0010243
lignin biosynthetic process 0.0000032638816219584452 AT1G09500	AT1G09510	AT1G18140	AT1G32770	AT1G33030	AT1G63910	AT1G67980	AT1G67990	AT1G74550	AT1G76470	AT1G77520	AT1G80820	AT2G23910	AT2G29130	AT2G36880	AT2G38080	AT2G40890	AT3G16920	AT4G13555	AT4G30470	AT4G34050	AT4G37970	AT4G37980	AT4G37990	AT4G39330	AT5G01190	AT5G14700	AT5G20230	AT5G58910	AT5G60020 GO:0009809
response to oxygen-containing compound 0.0000032748675338433416 AT1G01060	AT1G01140	AT1G01560	AT1G02205	AT1G02930	AT1G03445	AT1G05680	AT1G10370	AT1G12240	AT1G15520	AT1G16370	AT1G16420	AT1G17380	AT1G17420	AT1G17560	AT1G17750	AT1G18350	AT1G18570	AT1G18710	AT1G19180	AT1G19640	AT1G20823	AT1G22690	AT1G27730	AT1G28480	AT1G29920	AT1G30100	AT1G30135	AT1G43910	AT1G44350	AT1G47510	AT1G52400	AT1G52560	AT1G52890	AT1G53130	AT1G54040	AT1G54050	AT1G55020	AT1G57560	AT1G60980	AT1G61340	AT1G61800	AT1G62300	AT1G62380	AT1G64670	AT1G65690	AT1G66160	AT1G66600	AT1G67070	AT1G67100
response to external stimulus 0.000005547693573726209 AT1G01140	AT1G02205	AT1G02360	AT1G02920	AT1G02930	AT1G05680	AT1G05800	AT1G12200	AT1G12240	AT1G13230	AT1G13755	AT1G15520	AT1G16030	AT1G16370	AT1G17420	AT1G17750	AT1G18350	AT1G18570	AT1G19180	AT1G19250	AT1G19320	AT1G19670	AT1G24100	AT1G25220	AT1G31290	AT1G32763	AT1G32960	AT1G34047	AT1G43910	AT1G44350	AT1G47540	AT1G51680	AT1G51890	AT1G52400	AT1G52410	AT1G53130	AT1G54040	AT1G55010	AT1G55020	AT1G55920	AT1G56233	AT1G61340	AT1G61800	AT1G62300	AT1G64107	AT1G64670	AT1G64780	AT1G65060	AT1G67070	AT1G67865
response to karrikin 0.000028651820300657455 AT1G05680	AT1G06550	AT1G10370	AT1G10960	AT1G30530	AT1G61800	AT2G23910	AT2G30490	AT2G37040	AT2G39980	AT2G44460	AT2G47730	AT3G17609	AT3G21560	AT3G22840	AT3G44720	AT3G52740	AT3G53260	AT3G55120	AT4G02940	AT4G13510	AT4G24110	AT4G27030	AT4G27280	AT4G31870	AT4G34710	AT4G35110	AT4G37290	AT4G37370	AT5G02270	AT5G05270	AT5G05600	AT5G07460	AT5G08640	AT5G13750	AT5G17050	AT5G18470	AT5G48540	AT5G57785	AT5G62210 GO:0080167
sulfur compound metabolic process 0.0000422191508587181 AT1G02920	AT1G02930	AT1G10370	AT1G17170	AT1G17180	AT1G18570	AT1G18590	AT1G21120	AT1G24100	AT1G50110	AT1G52400	AT1G54040	AT1G59670	AT1G62540	AT1G67810	AT1G69880	AT1G69920	AT1G69930	AT1G74100	AT1G74590	AT1G75270	AT1G78340	AT2G02390	AT2G02930	AT2G14750	AT2G22330	AT2G23190	AT2G29420	AT2G29440	AT2G29460	AT2G29470	AT2G29480	AT2G29490	AT2G30770	AT2G30870	AT2G33070	AT2G36880	AT2G38470	AT2G43000	AT2G44460	AT2G44470	AT2G47730	AT3G03780	AT3G09270	AT3G22890	AT3G23810	AT3G24170	AT3G26830	AT3G28740	AT3G44320
detoxification 0.00006001265156607907 AT1G05250	AT1G14540	AT1G14550	AT1G34510	AT1G52827	AT1G60740	AT1G68850	AT1G71695	AT1G73680	AT1G75270	AT2G02390	AT2G18150	AT2G18980	AT2G22420	AT2G24800	AT2G31570	AT2G39040	AT2G47730	AT3G01420	AT3G03670	AT3G09640	AT3G17070	AT3G24170	AT3G29200	AT3G49110	AT3G50990	AT4G02520	AT4G08390	AT4G08770	AT4G08780	AT4G11290	AT4G25100	AT4G31870	AT4G33870	AT4G36430	AT4G37520	AT4G37530	AT5G06720	AT5G06730	AT5G19880	AT5G22300	AT5G39580	AT5G47910	AT5G51060	AT5G51890	AT5G58390	AT5G64120 GO:0098754
hydrogen peroxide catabolic process 0.00006466376553932455 AT1G05250	AT1G14540	AT1G34510	AT1G68850	AT1G71695	AT2G18150	AT2G18980	AT2G22420	AT2G24800	AT2G39040	AT3G03670	AT3G09640	AT3G17070	AT3G49110	AT3G50990	AT4G08390	AT4G08770	AT4G08780	AT4G11290	AT4G36430	AT4G37520	AT4G37530	AT5G06720	AT5G06730	AT5G19880	AT5G39580	AT5G51890	AT5G58390	AT5G64120 GO:0042744
defense response to other organism 0.00006994615723426036 AT1G02205	AT1G02360	AT1G02920	AT1G02930	AT1G05800	AT1G12200	AT1G13755	AT1G15520	AT1G17750	AT1G18350	AT1G18570	AT1G19180	AT1G19250	AT1G19670	AT1G24100	AT1G31290	AT1G32763	AT1G32960	AT1G34047	AT1G44350	AT1G47540	AT1G51890	AT1G52400	AT1G52410	AT1G53130	AT1G54040	AT1G55010	AT1G55020	AT1G56233	AT1G64107	AT1G64670	AT1G65060	AT1G67865	AT1G69940	AT1G74100	AT1G75830	AT1G76954	AT1G80840	AT2G02130	AT2G02930	AT2G14365	AT2G19190	AT2G21725	AT2G22230	AT2G22240	AT2G22330	AT2G23190	AT2G24693	AT2G26560	AT2G29250
cellular oxidant detoxification 0.00010147144705678985 AT1G05250	AT1G14540	AT1G14550	AT1G34510	AT1G60740	AT1G68850	AT1G71695	AT1G73680	AT1G75270	AT2G02390	AT2G18150	AT2G18980	AT2G22420	AT2G24800	AT2G31570	AT2G39040	AT2G47730	AT3G01420	AT3G03670	AT3G09640	AT3G17070	AT3G24170	AT3G29200	AT3G49110	AT3G50990	AT4G02520	AT4G08390	AT4G08770	AT4G08780	AT4G11290	AT4G25100	AT4G31870	AT4G33870	AT4G36430	AT4G37520	AT4G37530	AT5G06720	AT5G06730	AT5G19880	AT5G39580	AT5G47910	AT5G51060	AT5G51890	AT5G58390	AT5G64120 GO:0098869
cellular detoxification 0.00010147144705678985 AT1G05250	AT1G14540	AT1G14550	AT1G34510	AT1G60740	AT1G68850	AT1G71695	AT1G73680	AT1G75270	AT2G02390	AT2G18150	AT2G18980	AT2G22420	AT2G24800	AT2G31570	AT2G39040	AT2G47730	AT3G01420	AT3G03670	AT3G09640	AT3G17070	AT3G24170	AT3G29200	AT3G49110	AT3G50990	AT4G02520	AT4G08390	AT4G08770	AT4G08780	AT4G11290	AT4G25100	AT4G31870	AT4G33870	AT4G36430	AT4G37520	AT4G37530	AT5G06720	AT5G06730	AT5G19880	AT5G39580	AT5G47910	AT5G51060	AT5G51890	AT5G58390	AT5G64120 GO:1990748
response to bacterium 0.0001440828380191819 AT1G02205	AT1G02920	AT1G02930	AT1G12240	AT1G17750	AT1G18350	AT1G18570	AT1G19180	AT1G19250	AT1G19670	AT1G24100	AT1G25220	AT1G32960	AT1G51890	AT1G53130	AT1G54040	AT1G55020	AT1G61340	AT1G69940	AT1G72520	AT1G79680	AT1G80840	AT2G19190	AT2G22240	AT2G22330	AT2G30750	AT2G30770	AT2G38470	AT2G43120	AT2G45220	AT2G47730	AT3G01420	AT3G01500	AT3G04720	AT3G05360	AT3G12580	AT3G15020	AT3G17980	AT3G26830	AT3G28930	AT3G44260	AT3G45140	AT3G49110	AT3G50930	AT3G54420	AT3G54640	AT3G56710	AT3G57240	AT3G57330	AT3G59740
indole-containing compound metabolic process 0.0003864149038619887 AT1G05680	AT1G18570	AT1G21120	AT1G25220	AT1G44542	AT1G52410	AT2G04400	AT2G22330	AT2G23190	AT2G24180	AT2G30770	AT2G38470	AT2G43000	AT3G26830	AT3G28740	AT3G54640	AT4G27070	AT4G37310	AT4G37370	AT4G37410	AT4G39950	AT5G05730	AT5G17990	AT5G54810	AT5G57220	AT5G67310 GO:0042430
response to jasmonic acid 0.00041016896132768616 AT1G01060	AT1G15520	AT1G17380	AT1G17420	AT1G17750	AT1G18570	AT1G18710	AT1G19180	AT1G19640	AT1G28480	AT1G30135	AT1G44350	AT1G47510	AT1G53130	AT1G54040	AT1G55020	AT1G57560	AT1G61340	AT1G70170	AT1G74020	AT1G74100	AT1G76930	AT1G79180	AT2G24850	AT2G26690	AT2G34810	AT2G39030	AT2G46830	AT3G03760	AT3G06490	AT3G09600	AT3G15356	AT3G22275	AT3G23240	AT3G23250	AT3G45140	AT3G51450	AT4G11280	AT4G16740	AT4G18780	AT4G19810	AT4G23600	AT4G34710	AT5G07690	AT5G08790	AT5G13220	AT5G13330	AT5G13930	AT5G24780	AT5G37260
flavonoid biosynthetic process 0.0005733678326104429 AT1G05680	AT1G06000	AT1G17020	AT1G22400	AT1G24100	AT1G30530	AT1G53520	AT1G78570	AT2G15480	AT2G15490	AT2G23250	AT2G23260	AT2G30140	AT2G31750	AT2G36790	AT2G36800	AT2G40890	AT2G43000	AT2G47460	AT3G21560	AT3G51240	AT3G53160	AT3G55120	AT3G59030	AT4G15480	AT4G15550	AT4G25640	AT4G34131	AT4G34135	AT5G05270	AT5G07990	AT5G08640	AT5G13930	AT5G17030	AT5G17050	AT5G26310	AT5G35550	AT5G43935	AT5G59580	AT5G63590 GO:0009813
hydrogen peroxide metabolic process 0.0017945269108356023 AT1G05250	AT1G14540	AT1G34510	AT1G68850	AT1G71695	AT2G18150	AT2G18980	AT2G22420	AT2G24800	AT2G39040	AT3G03670	AT3G09640	AT3G17070	AT3G49110	AT3G50990	AT4G08390	AT4G08770	AT4G08780	AT4G11290	AT4G18360	AT4G36430	AT4G37520	AT4G37530	AT5G06720	AT5G06730	AT5G19880	AT5G39580	AT5G51890	AT5G58390	AT5G64120	AT5G65600 GO:0042743
plant-type cell wall organization or biogenesis 0.0019570096350037167 AT1G05250	AT1G06920	AT1G12260	AT1G21310	AT1G26240	AT1G26770	AT1G32180	AT1G32770	AT1G55850	AT1G62980	AT1G63910	AT1G66230	AT1G69530	AT1G79180	AT2G03090	AT2G15350	AT2G15390	AT2G20750	AT2G21140	AT2G37090	AT2G38080	AT2G40320	AT2G41850	AT2G45890	AT3G07970	AT3G08500	AT3G08900	AT3G10116	AT3G15370	AT3G18660	AT3G29030	AT3G29810	AT3G50220	AT3G57510	AT4G01630	AT4G08370	AT4G12350	AT4G17030	AT4G18780	AT4G27110	AT4G33330	AT5G01100	AT5G01360	AT5G02260	AT5G03170	AT5G05290	AT5G12870	AT5G15490	AT5G16490	AT5G17420
cell wall organization 0.002013393348659368 AT1G05250	AT1G05650	AT1G05660	AT1G12260	AT1G18570	AT1G19940	AT1G21310	AT1G24100	AT1G26240	AT1G26770	AT1G32180	AT1G53830	AT1G55850	AT1G57590	AT1G62980	AT1G65310	AT1G69530	AT1G69940	AT1G70500	AT1G71380	AT1G75110	AT1G78570	AT2G03090	AT2G15390	AT2G18800	AT2G20750	AT2G21140	AT2G22330	AT2G26620	AT2G31220	AT2G32990	AT2G33160	AT2G37090	AT2G38540	AT2G41850	AT2G43870	AT2G43880	AT2G43890	AT2G45220	AT2G45890	AT2G47550	AT3G07970	AT3G08900	AT3G09405	AT3G10116	AT3G10720	AT3G15370	AT3G18660	AT3G22800	AT3G23730
external encapsulating structure organization 0.0022516059086242772 AT1G05250	AT1G05650	AT1G05660	AT1G12260	AT1G18570	AT1G19940	AT1G21310	AT1G24100	AT1G26240	AT1G26770	AT1G32180	AT1G53830	AT1G55850	AT1G57590	AT1G62980	AT1G65060	AT1G65310	AT1G69500	AT1G69530	AT1G69940	AT1G70500	AT1G71380	AT1G75110	AT1G78570	AT2G03090	AT2G15390	AT2G18800	AT2G20750	AT2G21140	AT2G22330	AT2G26620	AT2G31220	AT2G32990	AT2G33160	AT2G37090	AT2G38540	AT2G41850	AT2G43870	AT2G43880	AT2G43890	AT2G45220	AT2G45890	AT2G47550	AT3G07970	AT3G08900	AT3G09405	AT3G10116	AT3G10720	AT3G15370	AT3G18660
aminoglycan catabolic process 0.0023633586817403 AT1G02360	AT2G43570	AT2G43580	AT2G43590	AT2G43620	AT3G12500	AT3G47540	AT3G54420	AT4G01700	AT4G19810	AT5G24090 GO:0006026
chitin metabolic process 0.0023633586817403 AT1G02360	AT2G43570	AT2G43580	AT2G43590	AT2G43620	AT3G12500	AT3G47540	AT3G54420	AT4G01700	AT4G19810	AT5G24090 GO:0006030
chitin catabolic process 0.0023633586817403 AT1G02360	AT2G43570	AT2G43580	AT2G43590	AT2G43620	AT3G12500	AT3G47540	AT3G54420	AT4G01700	AT4G19810	AT5G24090 GO:0006032
amino sugar catabolic process 0.0023633586817403 AT1G02360	AT2G43570	AT2G43580	AT2G43590	AT2G43620	AT3G12500	AT3G47540	AT3G54420	AT4G01700	AT4G19810	AT5G24090 GO:0046348
glucosamine-containing compound catabolic process 0.0023633586817403 AT1G02360	AT2G43570	AT2G43580	AT2G43590	AT2G43620	AT3G12500	AT3G47540	AT3G54420	AT4G01700	AT4G19810	AT5G24090 GO:1901072
cell wall macromolecule metabolic process 0.0034400563290761287 AT1G02310	AT1G02360	AT1G09610	AT1G65310	AT1G73140	AT2G15350	AT2G15390	AT2G18800	AT2G37090	AT2G40320	AT2G43570	AT2G43580	AT2G43590	AT2G43620	AT3G12500	AT3G18660	AT3G23730	AT3G29810	AT3G47540	AT3G50220	AT3G50990	AT3G52790	AT3G54420	AT3G55990	AT4G01700	AT4G13090	AT4G18990	AT4G25810	AT4G30280	AT4G33330	AT5G01360	AT5G09730	AT5G17420	AT5G54690	AT5G57560	AT5G62150	AT5G62220	AT5G65730	AT5G67210	AT5G67230 GO:0044036
oxoacid metabolic process 0.0037609666370794484 AT1G01120	AT1G01480	AT1G01600	AT1G02190	AT1G02205	AT1G04220	AT1G05680	AT1G05800	AT1G06000	AT1G06120	AT1G06360	AT1G09240	AT1G11790	AT1G12000	AT1G17420	AT1G17745	AT1G18590	AT1G18870	AT1G18970	AT1G19640	AT1G22400	AT1G22410	AT1G24100	AT1G25220	AT1G30100	AT1G30530	AT1G43800	AT1G44350	AT1G48470	AT1G48850	AT1G50110	AT1G52400	AT1G52410	AT1G53130	AT1G53520	AT1G54040	AT1G55020	AT1G55920	AT1G62190	AT1G62540	AT1G63710	AT1G64400	AT1G64670	AT1G65690	AT1G65890	AT1G67070	AT1G69870	AT1G72520	AT1G73680	AT1G74030
glucuronate metabolic process 0.004403539475579246 AT1G05680	AT1G06000	AT1G22400	AT1G24100	AT1G30530	AT2G15480	AT2G15490	AT2G23250	AT2G23260	AT2G30140	AT2G31750	AT2G36790	AT2G36800	AT3G21560	AT3G53160	AT4G15480	AT4G15550	AT4G34131	AT4G34135	AT5G17030	AT5G17050	AT5G26310	AT5G59580 GO:0019585
cellular glucuronidation 0.004403539475579246 AT1G05680	AT1G06000	AT1G22400	AT1G24100	AT1G30530	AT2G15480	AT2G15490	AT2G23250	AT2G23260	AT2G30140	AT2G31750	AT2G36790	AT2G36800	AT3G21560	AT3G53160	AT4G15480	AT4G15550	AT4G34131	AT4G34135	AT5G17030	AT5G17050	AT5G26310	AT5G59580 GO:0052695
flavonoid glucuronidation 0.004403539475579246 AT1G05680	AT1G06000	AT1G22400	AT1G24100	AT1G30530	AT2G15480	AT2G15490	AT2G23250	AT2G23260	AT2G30140	AT2G31750	AT2G36790	AT2G36800	AT3G21560	AT3G53160	AT4G15480	AT4G15550	AT4G34131	AT4G34135	AT5G17030	AT5G17050	AT5G26310	AT5G59580 GO:0052696
flavonoid metabolic process 0.005444789600664404 AT1G05680	AT1G06000	AT1G17020	AT1G22400	AT1G24100	AT1G30530	AT1G53520	AT1G78570	AT2G15480	AT2G15490	AT2G23250	AT2G23260	AT2G30140	AT2G31750	AT2G36790	AT2G36800	AT2G40890	AT2G43000	AT2G47460	AT3G21560	AT3G51240	AT3G53160	AT3G55120	AT3G59030	AT4G15480	AT4G15550	AT4G25640	AT4G34131	AT4G34135	AT5G05270	AT5G07990	AT5G08640	AT5G13930	AT5G17030	AT5G17050	AT5G26310	AT5G35550	AT5G43935	AT5G47990	AT5G59580	AT5G63590 GO:0009812
carboxylic acid biosynthetic process 0.005532282756939544 AT1G01120	AT1G01480	AT1G02190	AT1G02205	AT1G04220	AT1G05800	AT1G06120	AT1G06360	AT1G09240	AT1G11790	AT1G17420	AT1G17745	AT1G18870	AT1G19640	AT1G22410	AT1G25220	AT1G30100	AT1G43800	AT1G48470	AT1G48850	AT1G50110	AT1G52410	AT1G53130	AT1G55020	AT1G55920	AT1G64400	AT1G64670	AT1G65690	AT1G67070	AT1G72520	AT1G73680	AT1G75000	AT1G76680	AT1G76690	AT2G04400	AT2G14750	AT2G22230	AT2G22250	AT2G22330	AT2G26560	AT2G37040	AT2G38860	AT2G43000	AT2G45300	AT2G46740	AT2G46760	AT3G01420	AT3G03780	AT3G05020	AT3G15870
organic acid metabolic process 0.005946418691880836 AT1G01120	AT1G01480	AT1G01600	AT1G02190	AT1G02205	AT1G04220	AT1G05680	AT1G05800	AT1G06000	AT1G06120	AT1G06360	AT1G09240	AT1G11790	AT1G12000	AT1G17420	AT1G17745	AT1G18590	AT1G18870	AT1G18970	AT1G19640	AT1G22400	AT1G22410	AT1G24100	AT1G25220	AT1G30100	AT1G30530	AT1G43800	AT1G44350	AT1G44542	AT1G47990	AT1G48470	AT1G48850	AT1G50110	AT1G52400	AT1G52410	AT1G53130	AT1G53520	AT1G54040	AT1G55020	AT1G55920	AT1G60980	AT1G62190	AT1G62540	AT1G63710	AT1G64400	AT1G64670	AT1G65690	AT1G65890	AT1G67070	AT1G68320
oxylipin metabolic process 0.006911917134030231 AT1G17420	AT1G19640	AT1G55020	AT1G72520	AT1G73680	AT1G76680	AT1G76690	AT2G26560	AT2G33380	AT3G01420	AT3G45140	AT4G26740	AT5G48880 GO:0031407
organic acid biosynthetic process 0.008618306747533017 AT1G01120	AT1G01480	AT1G02190	AT1G02205	AT1G04220	AT1G05800	AT1G06120	AT1G06360	AT1G09240	AT1G11790	AT1G17420	AT1G17745	AT1G18870	AT1G19640	AT1G22410	AT1G25220	AT1G30100	AT1G43800	AT1G47990	AT1G48470	AT1G48850	AT1G50110	AT1G52410	AT1G53130	AT1G55020	AT1G55920	AT1G60980	AT1G64400	AT1G64670	AT1G65690	AT1G67070	AT1G68320	AT1G72520	AT1G73680	AT1G75000	AT1G76680	AT1G76690	AT2G04400	AT2G14750	AT2G22230	AT2G22250	AT2G22330	AT2G26560	AT2G33380	AT2G34555	AT2G37040	AT2G38860	AT2G43000	AT2G45300	AT2G46740
uronic acid metabolic process 0.010860872205424726 AT1G05680	AT1G06000	AT1G22400	AT1G24100	AT1G30530	AT2G15480	AT2G15490	AT2G23250	AT2G23260	AT2G30140	AT2G31750	AT2G36790	AT2G36800	AT3G21560	AT3G53160	AT4G15480	AT4G15550	AT4G34131	AT4G34135	AT5G17030	AT5G17050	AT5G26310	AT5G59580 GO:0006063
glucosamine-containing compound metabolic process 0.011438463991332012 AT1G02360	AT2G43570	AT2G43580	AT2G43590	AT2G43620	AT3G12500	AT3G47540	AT3G54420	AT4G01700	AT4G19810	AT5G24090 GO:1901071
lignan metabolic process 0.012884592549580574 AT1G32100	AT1G55210	AT1G58170	AT1G64160	AT1G65870	AT2G21100	AT3G13650	AT4G11190	AT4G11210	AT4G23690 GO:0009806
lignan biosynthetic process 0.012884592549580574 AT1G32100	AT1G55210	AT1G58170	AT1G64160	AT1G65870	AT2G21100	AT3G13650	AT4G11190	AT4G11210	AT4G23690 GO:0009807
indole-containing compound biosynthetic process 0.014983302471070187 AT1G18570	AT1G25220	AT1G52410	AT2G04400	AT2G22330	AT2G30770	AT2G38470	AT2G43000	AT3G26830	AT3G54640	AT4G27070	AT4G39950	AT5G05730	AT5G17990	AT5G54810	AT5G57220 GO:0042435
response to hydrogen peroxide 0.016066393515047833 AT1G05680	AT1G16420	AT1G52560	AT1G54050	AT1G74310	AT2G22240	AT2G26150	AT2G29500	AT2G32120	AT2G46240	AT3G04120	AT3G12580	AT3G13610	AT4G12400	AT4G23810	AT4G27670	AT5G12030	AT5G24110	AT5G37770	AT5G46350	AT5G59720 GO:0042542
cellular modified amino acid metabolic process 0.01646333000525566 AT1G02920	AT1G02930	AT1G10370	AT1G17170	AT1G17180	AT1G59670	AT1G69920	AT1G69930	AT1G74590	AT1G75270	AT1G78340	AT2G02390	AT2G02930	AT2G12200	AT2G29420	AT2G29440	AT2G29460	AT2G29470	AT2G29480	AT2G29490	AT2G30870	AT2G45300	AT2G47730	AT3G09270	AT3G24170	AT3G62760	AT4G00600	AT4G02520	AT4G13930	AT4G39640	AT4G39800	AT5G02780 GO:0006575
defense response to bacterium 0.01690954893646418 AT1G02205	AT1G02920	AT1G02930	AT1G17750	AT1G18350	AT1G18570	AT1G19180	AT1G19250	AT1G19670	AT1G24100	AT1G32960	AT1G51890	AT1G53130	AT1G54040	AT1G55020	AT1G69940	AT1G80840	AT2G19190	AT2G22240	AT2G22330	AT2G30750	AT2G30770	AT2G38470	AT2G43120	AT2G45220	AT2G47730	AT3G01420	AT3G01500	AT3G04720	AT3G15020	AT3G17980	AT3G44260	AT3G49110	AT3G54640	AT3G56710	AT3G57330	AT3G59740	AT4G02300	AT4G02420	AT4G02520	AT4G04510	AT4G04540	AT4G11470	AT4G11480	AT4G18360	AT4G18780	AT4G23180	AT4G23190	AT4G23200	AT4G23250
response to endogenous stimulus 0.018923960528170695 AT1G01060	AT1G01250	AT1G01560	AT1G03445	AT1G03800	AT1G04370	AT1G05680	AT1G10370	AT1G12000	AT1G12240	AT1G13420	AT1G15520	AT1G17380	AT1G17420	AT1G17560	AT1G17750	AT1G18570	AT1G18710	AT1G19180	AT1G19640	AT1G20823	AT1G22690	AT1G22810	AT1G25220	AT1G27730	AT1G28010	AT1G28160	AT1G28370	AT1G28480	AT1G29420	AT1G30135	AT1G33760	AT1G34390	AT1G35540	AT1G43910	AT1G44350	AT1G44830	AT1G47510	AT1G52400	AT1G52830	AT1G53130	AT1G54040	AT1G55020	AT1G56150	AT1G57560	AT1G59940	AT1G60980	AT1G61340	AT1G62300	AT1G62380
aminoglycan metabolic process 0.030431803058903115 AT1G02360	AT2G43570	AT2G43580	AT2G43590	AT2G43620	AT3G12500	AT3G47540	AT3G54420	AT4G01700	AT4G19810	AT5G15490	AT5G24090 GO:0006022
oxylipin biosynthetic process 0.030431803058903115 AT1G17420	AT1G19640	AT1G55020	AT1G72520	AT1G73680	AT1G76680	AT1G76690	AT2G26560	AT3G01420	AT3G45140	AT4G26740	AT5G48880 GO:0031408
response to organic substance 0.035266952262026155 AT1G01060	AT1G01140	AT1G01250	AT1G01560	AT1G03445	AT1G03800	AT1G04370	AT1G05680	AT1G10370	AT1G12000	AT1G12240	AT1G13420	AT1G14980	AT1G15520	AT1G17380	AT1G17420	AT1G17560	AT1G17750	AT1G18350	AT1G18570	AT1G18710	AT1G19180	AT1G19640	AT1G20823	AT1G22690	AT1G22810	AT1G23730	AT1G25220	AT1G27730	AT1G28010	AT1G28160	AT1G28370	AT1G28480	AT1G29420	AT1G29920	AT1G30135	AT1G33760	AT1G34390	AT1G35540	AT1G43910	AT1G44350	AT1G44830	AT1G47510	AT1G52400	AT1G52830	AT1G53130	AT1G54040	AT1G55020	AT1G56150	AT1G57560
response to acid chemical 0.03590124625229817 AT1G01060	AT1G01560	AT1G02205	AT1G02930	AT1G05680	AT1G10370	AT1G12240	AT1G15520	AT1G16370	AT1G17380	AT1G17420	AT1G17750	AT1G18350	AT1G18570	AT1G18710	AT1G19180	AT1G19640	AT1G22690	AT1G27730	AT1G28480	AT1G30100	AT1G30135	AT1G43910	AT1G44350	AT1G47510	AT1G52400	AT1G52890	AT1G53130	AT1G54040	AT1G55020	AT1G57560	AT1G60980	AT1G61340	AT1G62380	AT1G64670	AT1G65690	AT1G66600	AT1G67070	AT1G67100	AT1G68320	AT1G68360	AT1G69530	AT1G70170	AT1G72520	AT1G73000	AT1G73580	AT1G74020	AT1G74100	AT1G74500	AT1G75240
monocarboxylic acid metabolic process 0.03863913737339777 AT1G01120	AT1G01600	AT1G02190	AT1G02205	AT1G04220	AT1G05680	AT1G05800	AT1G06000	AT1G06120	AT1G06360	AT1G12000	AT1G17420	AT1G18870	AT1G19640	AT1G22400	AT1G24100	AT1G30100	AT1G30530	AT1G43800	AT1G44350	AT1G52400	AT1G53130	AT1G53520	AT1G55020	AT1G62190	AT1G63710	AT1G64400	AT1G64670	AT1G65690	AT1G65890	AT1G72520	AT1G73680	AT1G74030	AT1G75000	AT1G76290	AT1G76550	AT1G76680	AT1G76690	AT2G02390	AT2G15480	AT2G15490	AT2G22230	AT2G22330	AT2G23250	AT2G23260	AT2G30140	AT2G31750	AT2G36790	AT2G36800	AT2G37040
glycosinolate metabolic process 0.04277726511039206 AT1G18590	AT1G24100	AT1G50110	AT1G52400	AT1G54040	AT1G62540	AT1G74100	AT2G14750	AT2G22330	AT2G33070	AT2G44460	AT2G44470	AT3G44320	AT3G60120	AT3G60140	AT4G30530	AT4G39940	AT4G39950	AT5G05260	AT5G07690	AT5G24550	AT5G28510	AT5G48180	AT5G57220 GO:0019757
glucosinolate metabolic process 0.04277726511039206 AT1G18590	AT1G24100	AT1G50110	AT1G52400	AT1G54040	AT1G62540	AT1G74100	AT2G14750	AT2G22330	AT2G33070	AT2G44460	AT2G44470	AT3G44320	AT3G60120	AT3G60140	AT4G30530	AT4G39940	AT4G39950	AT5G05260	AT5G07690	AT5G24550	AT5G28510	AT5G48180	AT5G57220 GO:0019760
response to ethylene 0.04942491216850189 AT1G01060	AT1G01250	AT1G03800	AT1G04370	AT1G15520	AT1G18570	AT1G22810	AT1G25220	AT1G28160	AT1G28370	AT1G33760	AT1G44830	AT1G62300	AT1G62380	AT1G68765	AT1G71520	AT1G77200	AT1G80580	AT2G25820	AT2G33710	AT2G39250	AT2G41230	AT2G44840	AT2G46830	AT2G47190	AT2G47460	AT2G47520	AT3G04720	AT3G06490	AT3G09600	AT3G12500	AT3G15356	AT3G23230	AT3G23240	AT3G23250	AT3G24500	AT3G25730	AT3G50060	AT3G51450	AT3G59900	AT4G11140	AT4G11280	AT4G17490	AT4G17500	AT4G18780	AT4G34410	AT5G05730	AT5G13330	AT5G18560	AT5G19790
[truncated: 1,255 more columns]

## Sheet: At 3xC up pathway enrichment
Phenylpropanoid biosynthesis 3.0010106660938927e-13 AT1G02850	AT1G05250	AT1G14540	AT1G14550	AT1G34510	AT1G51680	AT1G65060	AT1G67980	AT1G67990	AT1G68850	AT1G71695	AT1G74550	AT1G80820	AT2G18150	AT2G18980	AT2G22420	AT2G24800	AT2G30490	AT2G37040	AT2G39040	AT2G40890	AT2G44460	AT2G44470	AT3G03670	AT3G17070	AT3G21560	AT3G49110	AT3G50990	AT3G53260	AT3G60120	AT3G60140	AT4G08770	AT4G08780	AT4G11290	AT4G22100	AT4G33870	AT4G34050	AT4G36430	AT4G37520	AT4G37530	AT4G37970	AT4G37980	AT4G37990	AT4G39330	AT5G06720	AT5G06730	AT5G09640	AT5G19880	AT5G24550	AT5G26310
Biosynthesis of secondary metabolites 3.3379396046302564e-13 AT1G01120	AT1G01480	AT1G01610	AT1G02205	AT1G02850	AT1G04220	AT1G05250	AT1G07450	AT1G11610	AT1G11790	AT1G14540	AT1G14550	AT1G17420	AT1G18020	AT1G18590	AT1G18870	AT1G19640	AT1G19670	AT1G22410	AT1G24100	AT1G25220	AT1G30100	AT1G31670	AT1G31690	AT1G32780	AT1G34510	AT1G48850	AT1G50110	AT1G51680	AT1G55920	AT1G60980	AT1G62380	AT1G65060	AT1G67070	AT1G67980	AT1G68850	AT1G71695	AT1G72520	AT1G73050	AT1G74000	AT1G74020	AT1G74030	AT1G74100	AT1G76680	AT1G76690	AT1G80820	AT2G02010	AT2G04400	AT2G18150	AT2G18980
Glutathione metabolism 0.000007573652844746419 AT1G02920	AT1G02930	AT1G10370	AT1G17170	AT1G17180	AT1G59670	AT1G69920	AT1G69930	AT1G74590	AT1G78340	AT2G02930	AT2G29420	AT2G29440	AT2G29460	AT2G29470	AT2G29480	AT2G29490	AT2G30870	AT2G31570	AT2G47730	AT3G09270	AT3G09640	AT3G24170	AT3G62760	AT4G02520	AT4G08390	AT4G31870	AT4G39640	AT5G02780	AT5G53120 00480
Metabolic pathways 0.000031445452152285713 AT1G01480	AT1G01600	AT1G01610	AT1G02850	AT1G05250	AT1G06030	AT1G06550	AT1G07450	AT1G11610	AT1G11790	AT1G12240	AT1G14540	AT1G14550	AT1G16980	AT1G17420	AT1G17710	AT1G17745	AT1G18020	AT1G18870	AT1G19670	AT1G22210	AT1G22410	AT1G22840	AT1G25145	AT1G25220	AT1G29920	AT1G30100	AT1G31670	AT1G31690	AT1G32780	AT1G34510	AT1G35910	AT1G48470	AT1G48850	AT1G50110	AT1G51680	AT1G53830	AT1G55920	AT1G60980	AT1G61700	AT1G62380	AT1G63710	AT1G64200	AT1G64400	AT1G65060	AT1G67070	AT1G67980	AT1G68850	AT1G69770	AT1G69940
Flavonoid biosynthesis 0.0006332059121905689 AT1G67980	AT2G30490	AT2G40890	AT3G51240	AT3G55120	AT4G34050	AT5G07990	AT5G08640	AT5G13930	AT5G43935	AT5G63590 00941
Phenylalanine	tyrosine and tryptophan biosynthesis 0.0012166912419288192 AT1G11790	AT1G22410	AT1G25220	AT1G48850	AT2G04400	AT2G22250	AT2G24850	AT2G45300	AT3G29200	AT3G44720	AT3G54640	AT4G23600	AT4G27070	AT4G28420	AT4G39980	AT5G05730	AT5G17990	AT5G19550	AT5G54810 00400
Phenylalanine metabolism 0.004194522104736254 AT1G31670	AT1G31690	AT1G51680	AT1G65060	AT1G67980	AT2G22250	AT2G24850	AT2G30490	AT2G37040	AT3G53260	AT4G12290	AT4G23600	AT4G28420	AT4G34050	AT5G19550 00360
Stilbenoid	diarylheptanoid and gingerol biosynthesis 0.004524897414254065 AT1G11610	AT1G67980	AT2G30490	AT2G30750	AT2G40890	AT3G26160	AT3G26190	AT3G26200	AT3G26270	AT3G26830	AT4G34050	AT4G37310	AT4G37370	AT4G37410	AT5G25180	AT5G57220 00945
Tropane	piperidine and pyridine alkaloid biosynthesis 0.012163812320108212 AT1G07450	AT1G31670	AT1G31690	AT2G22250	AT2G24850	AT2G29150	AT2G29290	AT2G29300	AT2G29340	AT4G12290	AT4G23600	AT4G28420	AT5G19550 00960
Flavone and flavonol biosynthesis 0.021129654092183776 AT1G30530	AT2G36790	AT5G07990	AT5G17050 00944
[truncated: 224 more columns]

[truncated: 19 more sheets: At 3xC up protein domain enrich, At 5xC down GO enrichment, At 5xC down pathway enrichment, At 5xC down protein domain enri, At 5xC up GO enrichment, At 5xC up pathway enrichment, At 5xC up protein domain enrich, At 7xC down GO enrichment, At 7xC down pathway enrichment, At 7xC down protein domain enri, At 7xC up GO enrichment, At 7xC up pathway enrichment, At 7xC up protein domain enrich, At 10xC down GO enrichment, At 10xC down pathway enrichment, At 10xC down proteindomain enr , At 10xC up GO enrichment, At 10xC up pathway enrichment, At 10xC up protein domain enric]
