# Supplementary material for: Plasticity of Phymatotrichopsis omnivora infection strategies is dependent on host and nonhost plant responses
Source: Plant Cell Environ. 2020 Feb 14;43(4):1084–101. doi: 10.1111/pce.13721 (PMC7154777; doi:10.1111/pce.13721)
Supplement: Supplementary file 9 — Dataset S8 GO terms, protein domains and pathways significantly over represented in A. thaliana DEGs at each infection time point compared to control generated in Thalemine website. [file PCE-43-1084-s009.xlsx]

## Sheet: Mt late upregulated gene enrich
SUID	Column 3	Column 4	MapMan_BINCODE	MapMan_DESCRIPTION	MapMan_NAME	MapMan_TYPE	name	selected	shared name
5467		0	26.2	(at4g15480 : 476.0) Encodes a protein that might have sinapic acid:UDP-glucose glucosyltransferase activity.; UGT84A1; CONTAINS InterPro DOMAIN/s: UDP-glucuronosyl/UDP-glucosyltransferase (InterPro:IPR002213); BEST Arabidopsis thaliana protein match is: UDP-Glycosyltransferase superfamily protein (TAIR:AT4G15490.1); Has 7986 Blast hits to 7909 proteins in 477 species: Archae - 0; Bacteria - 354; …	misc.UDP glucosyl and glucoronyl transferases	T	Medtr1g107315	FALSE	Medtr1g107315
5468		6.46323e-10	35.2	no hits & (original description: | hypothetical protein | HC | chr1:48620091-48619592 | 20130731)	not assigned.unknown	T	Medtr1g107320	FALSE	Medtr1g107320
5469		5.33399e-14	24	(loc_os03g15270.1 : 340.0) no description available & (at5g16080 : 322.0) carboxyesterase 17 (CXE17); FUNCTIONS IN: hydrolase activity; INVOLVED IN: metabolic process; LOCATED IN: cellular_component unknown; EXPRESSED IN: 11 plant structures; EXPRESSED DURING: 4 anthesis, petal differentiation and expansion stage; CONTAINS InterPro DOMAIN/s: Lipase, GDXG, active site (InterPro:IPR002168), Alpha/b…	Biodegradation of Xenobiotics	T	Medtr1g111280	FALSE	Medtr1g111280
5470		2.21735e-07	27.3.6	(at2g16910 : 384.0) Encodes a basic helix-loop helix transcription factor involved in tapetal cell development. Loss of function mutations are male sterile. AMS binds to a region termed the E box of target gene promoters.; ABORTED MICROSPORES (AMS); FUNCTIONS IN: DNA binding, sequence-specific DNA binding transcription factor activity; INVOLVED IN: tapetal layer development, regulation of transcr…	RNA.regulation of transcription.bHLH,Basic Helix-Loop-Helix family	T	Medtr1g112680	FALSE	Medtr1g112680
5471		0.00787408	27.3.38	(at1g04880 : 297.0) HMG (high mobility group) box protein with ARID/BRIGHT DNA-binding domain; FUNCTIONS IN: sequence-specific DNA binding transcription factor activity; INVOLVED IN: regulation of transcription; LOCATED IN: intracellular, nucleus; EXPRESSED IN: 10 plant structures; EXPRESSED DURING: 7 growth stages; CONTAINS InterPro DOMAIN/s: High mobility group, superfamily (InterPro:IPR009071)…	RNA.regulation of transcription.AT-rich interaction domain containing transcription factor family	T	Medtr1g116180	FALSE	Medtr1g116180
5472		0	35.1	(at3g26040 : 249.0) HXXXD-type acyl-transferase family protein; FUNCTIONS IN: transferase activity, transferring acyl groups other than amino-acyl groups, transferase activity; INVOLVED IN: biological_process unknown; LOCATED IN: cellular_component unknown; EXPRESSED IN: root; CONTAINS InterPro DOMAIN/s: Transferase (InterPro:IPR003480); BEST Arabidopsis thaliana protein match is: HXXXD-type acyl…	not assigned.no ontology	T	Medtr2g007880	FALSE	Medtr2g007880
5473		2.47785e-199	34.6	(at1g22150 : 860.0) sulfate transporter Sultr1;3; sulfate transporter 1;3 (SULTR1;3); FUNCTIONS IN: sulfate transmembrane transporter activity; INVOLVED IN: sulfate transport, transport, transmembrane transport; LOCATED IN: integral to membrane, membrane; EXPRESSED IN: petal, leaf whorl, sperm cell, flower, pollen tube; EXPRESSED DURING: 4 anthesis, petal differentiation and expansion stage; CONT…	transport.sulphate	T	Medtr2g008470	FALSE	Medtr2g008470
5474		2.36379e-68	29.5	(loc_os03g27210.1 : 225.0) no description available & (at1g02170 : 219.0) Metacaspase AtMCP1b. Arginine/lysine-specific cysteine protease activity. Induces apoptosis in yeast. Contains Pfam profile PF00656: ICE-like protease (caspase) p20 domain; metacaspase 1 (AMC1); FUNCTIONS IN: cysteine-type endopeptidase activity; INVOLVED IN: proteolysis, induction of apoptosis; LOCATED IN: chloroplast; EXP…	protein.degradation	T	Medtr2g008990	FALSE	Medtr2g008990
5475		3.63822e-63	35.2	no hits & (original description: | cysteine-rich TM module stress tolerance protein | HC | chr2:2237711-2236786 | 20130731)	not assigned.unknown	T	Medtr2g010120	FALSE	Medtr2g010120
5476		4.25802e-07	26.1	(at1g64950 : 495.0) member of CYP89A; "cytochrome P450, family 89, subfamily A, polypeptide 5" (CYP89A5); FUNCTIONS IN: electron carrier activity, monooxygenase activity, iron ion binding, oxygen binding, heme binding; INVOLVED IN: oxidation reduction; LOCATED IN: endoplasmic reticulum; EXPRESSED IN: callus; CONTAINS InterPro DOMAIN/s: Cytochrome P450 (InterPro:IPR001128), Cytochrome P450, conser…	misc.cytochrome P450	T	Medtr2g010300	FALSE	Medtr2g010300
5477		0	35.2	(at5g64510 : 495.0) unknown protein; FUNCTIONS IN: molecular_function unknown; INVOLVED IN: biological_process unknown; LOCATED IN: endomembrane system; EXPRESSED IN: 17 plant structures; EXPRESSED DURING: 10 growth stages; Has 35333 Blast hits to 34131 proteins in 2444 species: Archae - 798; Bacteria - 22429; Metazoa - 974; Fungi - 991; Plants - 531; Viruses - 0; Other Eukaryotes - 9610 (source:…	not assigned.unknown	T	Medtr2g010460	FALSE	Medtr2g010460
5478		1.86601e-209	30.2.11	(at1g09970 : 1027.0) RLK7 belongs to a leucine-rich repeat class of receptor-likekinase (LRR-RLKs). It is involved in the control of germination speed and the tolerance to oxidant stress.; LRR XI-23; FUNCTIONS IN: protein serine/threonine kinase activity, protein kinase activity, kinase activity, ATP binding; INVOLVED IN: protein amino acid phosphorylation, transmembrane receptor protein tyrosine…	signalling.receptor kinases.leucine rich repeat XI	T	Medtr2g010470	FALSE	Medtr2g010470
5479		4.59184e-39	35.2	no hits & (original description: | hypothetical protein | HC | chr2:2587804-2589230 | 20130731)	not assigned.unknown	T	Medtr2g010935	FALSE	Medtr2g010935
5480		2.35773e-122	27.3.6	(at1g61660 : 224.0) basic helix-loop-helix (bHLH) DNA-binding superfamily protein; FUNCTIONS IN: DNA binding, sequence-specific DNA binding transcription factor activity; EXPRESSED IN: 22 plant structures; EXPRESSED DURING: 13 growth stages; BEST Arabidopsis thaliana protein match is: basic helix-loop-helix (bHLH) DNA-binding superfamily protein (TAIR:AT3G20640.1). & (loc_os05g42180.1 : 191.0) no…	RNA.regulation of transcription.bHLH,Basic Helix-Loop-Helix family	T	Medtr2g011070	FALSE	Medtr2g011070
5481		2.25579e-55	20.2.1	(at2g20560 : 478.0) DNAJ heat shock family protein; FUNCTIONS IN: unfolded protein binding, heat shock protein binding; INVOLVED IN: protein folding; LOCATED IN: cellular_component unknown; EXPRESSED IN: 10 plant structures; EXPRESSED DURING: M germinated pollen stage, 4 anthesis, C globular stage, petal differentiation and expansion stage; CONTAINS InterPro DOMAIN/s: Molecular chaperone, heat sh…	stress.abiotic.heat	T	Medtr2g014470	FALSE	Medtr2g014470
5482		3.40815e-47	10.5.1.1	(loc_os01g62380.2 : 107.0) no description available & (at3g46550 : 100.0) Isolated in a screen for salt hypersensitive mutants. Mutants have thinner cell walls, abnormal siliques and root growth is inhibited under salt stress. The gene has similarity to arabinogalactan proteins and domains associated with cell adhesion.; salt overly sensitive 5 (SOS5); FUNCTIONS IN: polysaccharide binding; INVOLV…	cell wall.cell wall proteins.AGPs.AGP	T	Medtr2g018340	FALSE	Medtr2g018340
5483		4.48811e-23	35.2	no hits & (original description: | hypothetical protein | HC | chr2:5797073-5795872 | 20130731)	not assigned.unknown	T	Medtr2g018430	FALSE	Medtr2g018430
5484		1.7827e-07	34.8	(at1g61800 : 521.0) glucose6-Phosphate/phosphate transporter 2; glucose-6-phosphate/phosphate translocator 2 (GPT2); FUNCTIONS IN: antiporter activity, glucose-6-phosphate transmembrane transporter activity; INVOLVED IN: in 7 processes; LOCATED IN: plasma membrane; EXPRESSED IN: 16 plant structures; EXPRESSED DURING: 10 growth stages; CONTAINS InterPro DOMAIN/s: Tpt phosphate/phosphoenolpyruvate …	transport.metabolite transporters at the envelope membrane	T	Medtr2g022700	FALSE	Medtr2g022700
5485		2.61992e-12	30.2.21	(at3g21630 : 633.0) LysM receptor-like kinase. Essential in the perception and transduction of the chitin oligosaccharide elicitor. Involved in chitin-mediated plant innate immunity. Located in the plasma membrane.; chitin elicitor receptor kinase 1 (CERK1); FUNCTIONS IN: transmembrane receptor protein kinase activity, receptor signaling protein activity, kinase activity; INVOLVED IN: defense res…	signalling.receptor kinases.lysine motif	T	Medtr2g024290	FALSE	Medtr2g024290
5486		0	26.21	(p14009|14kd_dauca : 97.4) 14 kDa proline-rich protein DC2.15 precursor - Daucus carota (Carrot) & (loc_os04g46810.1 : 93.2) no description available & (at4g12510 : 88.2) Bifunctional inhibitor/lipid-transfer protein/seed storage 2S albumin superfamily protein; FUNCTIONS IN: lipid binding; INVOLVED IN: lipid transport; LOCATED IN: endomembrane system; CONTAINS InterPro DOMAIN/s: Bifunctional inhi…	misc.protease inhibitor/seed storage/lipid transfer protein (LTP) family protein	T	Medtr2g026760	FALSE	Medtr2g026760
5487		1.78487e-19	29.5.11.4.2	(at4g19700 : 226.0) RING; FUNCTIONS IN: zinc ion binding; INVOLVED IN: response to gibberellin stimulus; LOCATED IN: cellular_component unknown; CONTAINS InterPro DOMAIN/s: Zinc finger, RING-type (InterPro:IPR001841), S-ribonuclease binding protein, SBP1, pollen (InterPro:IPR017066); BEST Arabidopsis thaliana protein match is: SBP (S-ribonuclease binding protein) family protein (TAIR:AT5G45100.1)…	protein.degradation.ubiquitin.E3.RING	T	Medtr2g028830	FALSE	Medtr2g028830
5488		1.95074e-40	35.2	no hits & (original description: | transmembrane protein, putative | HC | chr2:11332084-11332854 | 20130731)	not assigned.unknown	T	Medtr2g030220	FALSE	Medtr2g030220
5489		0	10.6.3	(at1g48100 : 621.0) Pectin lyase-like superfamily protein; FUNCTIONS IN: polygalacturonase activity; INVOLVED IN: carbohydrate metabolic process; EXPRESSED IN: 19 plant structures; EXPRESSED DURING: 10 growth stages; CONTAINS InterPro DOMAIN/s: Pectin lyase fold/virulence factor (InterPro:IPR011050), Pectin lyase fold (InterPro:IPR012334), Glycoside hydrolase, family 28 (InterPro:IPR000743), Para…	cell wall.degradation.pectate lyases and polygalacturonases	T	Medtr2g032710	FALSE	Medtr2g032710
5490		2.86058e-08	35.2	(at5g49320 : 227.0) Protein of unknown function (DUF1218); CONTAINS InterPro DOMAIN/s: Protein of unknown function DUF1218 (InterPro:IPR009606); Has 1807 Blast hits to 1807 proteins in 277 species: Archae - 0; Bacteria - 0; Metazoa - 736; Fungi - 347; Plants - 385; Viruses - 0; Other Eukaryotes - 339 (source: NCBI BLink). & (loc_os01g14960.1 : 124.0) no description available & (reliability: 454.0…	not assigned.unknown	T	Medtr2g034880	FALSE	Medtr2g034880
5491		4.99681e-16	35.2	(original description: | ABA-responsive protein | HC | chr2:13541138-13542216 | 20130731)	not assigned.unknown	T	Medtr2g035220	FALSE	Medtr2g035220
5492		1.08875e-05	29.5	(at4g20070 : 588.0) The gene encoding Arabidopsis thaliana Allantoate Amidohydrolase (AtAAH)which catalyzes the allantoate deiminase reaction (EC 3.5.3.9)is expressed in all parts of the plant being consistent with a function in purine turnover in Arabidopsis.; allantoate amidohydrolase (AAH); CONTAINS InterPro DOMAIN/s: Peptidase M20 (InterPro:IPR002933), ArgE/DapE/ACY1/CPG2/YscS, conserved site…	protein.degradation	T	Medtr2g035405	FALSE	Medtr2g035405
5493		1.33177e-58	18.1	(loc_os09g38772.1 : 406.0) no description available & (at1g30910 : 394.0) Molybdenum cofactor sulfurase family protein; FUNCTIONS IN: molybdenum ion binding, Mo-molybdopterin cofactor sulfurase activity, pyridoxal phosphate binding, catalytic activity; INVOLVED IN: biological_process unknown; LOCATED IN: chloroplast; EXPRESSED IN: 22 plant structures; EXPRESSED DURING: 13 growth stages; CONTAINS …	Co-factor and vitamine metabolism.molybdenum cofactor	T	Medtr2g035480	FALSE	Medtr2g035480
5494		0.00314415	35.2	no hits & (original description: | Defensin fusion | HC | chr2:16215434-16215911 | 20130731)	not assigned.unknown	T	Medtr2g037345	FALSE	Medtr2g037345
5495		1.35122e-06	35.2	no hits & (original description: | Defensin fusion | HC | chr2:16222824-16223314 | 20130731)	not assigned.unknown	T	Medtr2g037380	FALSE	Medtr2g037380
5496		2.64996e-11	31.4	(loc_os08g40590.1 : 417.0) no description available & (at5g57240 : 405.0) OSBP(oxysterol binding protein)-related protein 4C (ORP4C); FUNCTIONS IN: oxysterol binding; INVOLVED IN: steroid metabolic process; LOCATED IN: cellular_component unknown; EXPRESSED IN: 9 plant structures; EXPRESSED DURING: L mature pollen stage, M germinated pollen stage, 4 anthesis, petal differentiation and expansion st…	cell.vesicle transport	T	Medtr2g037790	FALSE	Medtr2g037790
5497		4.24894e-05	27.3.3	(at1g19210 : 172.0) encodes a member of the DREB subfamily A-5 of ERF/AP2 transcription factor family. The protein contains one AP2 domain. There are 15 members in this subfamily including RAP2.1, RAP2.9 and RAP2.10.; Integrase-type DNA-binding superfamily protein; FUNCTIONS IN: DNA binding, sequence-specific DNA binding transcription factor activity; INVOLVED IN: regulation of transcription, DNA…	RNA.regulation of transcription.AP2/EREBP, APETALA2/Ethylene-responsive element binding protein family	T	Medtr2g043050	FALSE	Medtr2g043050
5498		1.49868e-71	35.2	(at5g20790 : 87.4) unknown protein; FUNCTIONS IN: molecular_function unknown; INVOLVED IN: biological_process unknown; LOCATED IN: endomembrane system; EXPRESSED IN: 11 plant structures; EXPRESSED DURING: LP.04 four leaves visible, 4 anthesis, petal differentiation and expansion stage; BEST Arabidopsis thaliana protein match is: unknown protein (TAIR:AT3G43110.1). & (reliability: 174.8) & (origin…	not assigned.unknown	T	Medtr2g043710	FALSE	Medtr2g043710
5499		0.00199669	29.5.1	(at5g59190 : 568.0) subtilase family protein; FUNCTIONS IN: identical protein binding, serine-type endopeptidase activity; INVOLVED IN: response to cadmium ion, proteolysis; LOCATED IN: cellular_component unknown; EXPRESSED IN: central cell, root; CONTAINS InterPro DOMAIN/s: Protease-associated PA (InterPro:IPR003137), Peptidase S8/S53, subtilisin/kexin/sedolisin (InterPro:IPR000209), Peptidase S…	protein.degradation.subtilases	T	Medtr2g044630	FALSE	Medtr2g044630
5500		2.50453e-12	16.8.1.12	(at2g22590 : 382.0) UDP-Glycosyltransferase superfamily protein; FUNCTIONS IN: transferase activity, transferring glycosyl groups; INVOLVED IN: metabolic process; LOCATED IN: cellular_component unknown; CONTAINS InterPro DOMAIN/s: UDP-glucuronosyl/UDP-glucosyltransferase (InterPro:IPR002213); BEST Arabidopsis thaliana protein match is: UDP-Glycosyltransferase superfamily protein (TAIR:AT5G65550.1…	secondary metabolism.flavonoids.anthocyanins.anthocyanidin 3-O-glucosyltransferase	T	Medtr2g046620	FALSE	Medtr2g046620
5501		0.00940923	35.2	no hits & (original description: | hypothetical protein | HC | chr2:20991588-20989551 | 20130731)	not assigned.unknown	T	Medtr2g047905	FALSE	Medtr2g047905
5502		0.00104689	35.2	no hits & (original description: | hypothetical protein | HC | chr2:21202861-21203309 | 20130731)	not assigned.unknown	T	Medtr2g048185	FALSE	Medtr2g048185
5503		2.28489e-17	35.2	no hits & (original description: | transmembrane protein, putative | HC | chr2:24034588-24035197 | 20130731)	not assigned.unknown	T	Medtr2g056070	FALSE	Medtr2g056070
5504		0.00302139	35.2	(at5g55490 : 527.0) Encodes a transmembrane domain containing protein that is expressed in pollen germ cells.; gamete expressed protein 1 (GEX1); Has 7985 Blast hits to 6093 proteins in 809 species: Archae - 118; Bacteria - 1642; Metazoa - 3258; Fungi - 589; Plants - 254; Viruses - 18; Other Eukaryotes - 2106 (source: NCBI BLink). & (loc_os09g27040.1 : 474.0) no description available & (reliabili…	not assigned.unknown	T	Medtr2g063920	FALSE	Medtr2g063920
5505		1.32724e-05	27.3.25	(loc_os01g74600.1 : 113.0) no description available & (at5g52630 : 109.0) Encodes a member of the DYW subfamily of pentatricopeptide repeat (PPR) proteins. Loss of MEF1 function affects RNA editing at specific sites in the mitochondrial genome but do not exhibit obvious phenotypes.; mitochondrial RNAediting factor 1 (MEF1); CONTAINS InterPro DOMAIN/s: Pentatricopeptide repeat (InterPro:IPR002885)…	RNA.regulation of transcription.MYB domain transcription factor family	T	Medtr2g064660	FALSE	Medtr2g064660
5506		0.00356825	35.2	no hits & (original description: | hypothetical protein | HC | chr2:27707172-27706685 | 20130731)	not assigned.unknown	T	Medtr2g066123	FALSE	Medtr2g066123
5507		0	26.9	(p46417|lgul_soybn : 353.0) Lactoylglutathione lyase (EC 4.4.1.5) (Methylglyoxalase) (Aldoketomutase) (Glyoxalase I) - Glycine max (Soybean) & (at1g78380 : 291.0) Encodes a glutathione transferase that is a member of Tau GST gene family. Expression is induced by drought stress, oxidative stress, and high doses of auxin and cytokinin. naming convention according to Wagner et al. (2002) The express…	misc.glutathione S transferases	T	Medtr2g070070	FALSE	Medtr2g070070
5508		3.26366e-37	17.1.1.1.10	(at3g14440 : 822.0) Encodes 9-<i>cis</i>-epoxycarotenoid dioxygenase, a key enzyme in the biosynthesis of abscisic acid. Regulated in response to drought and salinity. Expressed in roots, flowers and seeds. Localized to the chloroplast stroma and thylakoid membrane.; nine-cis-epoxycarotenoid dioxygenase 3 (NCED3); CONTAINS InterPro DOMAIN/s: Carotenoid oxygenase (InterPro:IPR004294); BEST Arabido…	hormone metabolism.abscisic acid.synthesis-degradation.synthesis.9-cis-epoxycarotenoid dioxygenase	T	Medtr2g070460	FALSE	Medtr2g070460
5509		9.59183e-61	3.6	(at3g14570 : 2564.0) encodes a protein similar to callose synthase; glucan synthase-like 4 (GSL04); FUNCTIONS IN: transferase activity, transferring glycosyl groups, 1,3-beta-glucan synthase activity; INVOLVED IN: 1,3-beta-glucan biosynthetic process; LOCATED IN: 1,3-beta-glucan synthase complex, membrane; EXPRESSED IN: 23 plant structures; EXPRESSED DURING: 15 growth stages; CONTAINS InterPro DO…	minor CHO metabolism.callose	T	Medtr2g072160	FALSE	Medtr2g072160
5510		0	16.1.5	(at1g17050 : 520.0) Encodes a protein with solanesyl diphosphate synthase activity.; solanesyl diphosphate synthase 2 (SPS2); FUNCTIONS IN: trans-octaprenyltranstransferase activity; INVOLVED IN: ubiquinone biosynthetic process; LOCATED IN: chloroplast, plastid; EXPRESSED IN: 22 plant structures; EXPRESSED DURING: 13 growth stages; CONTAINS InterPro DOMAIN/s: Solanesyl diphosphate synthase (Inter…	secondary metabolism.isoprenoids.terpenoids	T	Medtr2g072470	FALSE	Medtr2g072470
5511		0	35.2	(at3g15115 : 101.0) unknown protein; BEST Arabidopsis thaliana protein match is: unknown protein (TAIR:AT1G53180.1); Has 47 Blast hits to 47 proteins in 15 species: Archae - 0; Bacteria - 0; Metazoa - 13; Fungi - 0; Plants - 30; Viruses - 0; Other Eukaryotes - 4 (source: NCBI BLink). & (reliability: 202.0) & (original description: | hypothetical protein | HC | chr2:32817930-32815804 | 20130731)	not assigned.unknown	T	Medtr2g078620	FALSE	Medtr2g078620
5512		1.20151e-18	17.5.3	(at3g20640 : 250.0) basic helix-loop-helix (bHLH) DNA-binding superfamily protein; FUNCTIONS IN: sequence-specific DNA binding transcription factor activity; INVOLVED IN: regulation of transcription; LOCATED IN: nucleus, chloroplast; CONTAINS InterPro DOMAIN/s: Helix-loop-helix DNA-binding domain (InterPro:IPR001092), Helix-loop-helix DNA-binding (InterPro:IPR011598); BEST Arabidopsis thaliana pr…	hormone metabolism.ethylene.induced-regulated-responsive-activated	T	Medtr2g081820	FALSE	Medtr2g081820
5513		1.7685e-07	35.2	no hits & (original description: | hypothetical protein | LC | chr2:35335757-35335363 | 20130731)	not assigned.unknown	T	Medtr2g084140	FALSE	Medtr2g084140
5514		0.00422331	35.2	no hits & (original description: | hypothetical protein | HC | chr2:35340818-35340606 | 20130731)	not assigned.unknown	T	Medtr2g084160	FALSE	Medtr2g084160
5515		6.45202e-14	35.2	no hits & (original description: | hypothetical protein | LC | chr2:35343416-35343832 | 20130731)	not assigned.unknown	T	Medtr2g084170	FALSE	Medtr2g084170
5516		8.29298e-10	35.2	no hits & (original description: | hypothetical protein | LC | chr2:35346258-35345829 | 20130731)	not assigned.unknown	T	Medtr2g084180	FALSE	Medtr2g084180
5517		0.000693086	35.2	no hits & (original description: | hypothetical protein | LC | chr2:35355991-35355355 | 20130731)	not assigned.unknown	T	Medtr2g084200	FALSE	Medtr2g084200
5518		5.62595e-17	35.2	no hits & (original description: | hypothetical protein | LC | chr2:35368380-35367936 | 20130731)	not assigned.unknown	T	Medtr2g084210	FALSE	Medtr2g084210
5519		0	35.2	(at5g22580 : 135.0) Stress responsive A/B Barrel Domain; FUNCTIONS IN: molecular_function unknown; INVOLVED IN: biological_process unknown; LOCATED IN: chloroplast; EXPRESSED IN: 22 plant structures; EXPRESSED DURING: 13 growth stages; CONTAINS InterPro DOMAIN/s: Stress responsive alpha-beta barrel (InterPro:IPR013097), Dimeric alpha-beta barrel (InterPro:IPR011008); BEST Arabidopsis thaliana pro…	not assigned.unknown	T	Medtr2g084985	FALSE	Medtr2g084985
5520		0	11.9.4.13	(at4g33790 : 608.0) Encodes an alcohol-forming fatty acyl-CoA reductase, involved in cuticular wax biosynthesis. Lines carrying recessive mutations are deficient in primary alcohol and have glossy stem surfaces.; ECERIFERUM 4 (CER4); FUNCTIONS IN: oxidoreductase activity, acting on the CH-CH group of donors, fatty-acyl-CoA reductase (alcohol-forming) activity; INVOLVED IN: microsporogenesis, wax …	lipid metabolism.lipid degradation.beta-oxidation.acyl CoA reductase	T	Medtr2g086070	FALSE	Medtr2g086070
5521		2.71861e-33	35.2	(at5g22090 : 95.5) Protein of unknown function (DUF3049); FUNCTIONS IN: molecular_function unknown; INVOLVED IN: biological_process unknown; LOCATED IN: chloroplast; CONTAINS InterPro DOMAIN/s: Protein of unknown function DUF3049 (InterPro:IPR021410); BEST Arabidopsis thaliana protein match is: Protein of unknown function (DUF3049) (TAIR:AT4G02810.1). & (reliability: 191.0) & (original descriptio…	not assigned.unknown	T	Medtr2g087390	FALSE	Medtr2g087390
5522		1.77977e-82	35.2	(at5g22090 : 110.0) Protein of unknown function (DUF3049); FUNCTIONS IN: molecular_function unknown; INVOLVED IN: biological_process unknown; LOCATED IN: chloroplast; CONTAINS InterPro DOMAIN/s: Protein of unknown function DUF3049 (InterPro:IPR021410); BEST Arabidopsis thaliana protein match is: Protein of unknown function (DUF3049) (TAIR:AT4G02810.1). & (reliability: 220.0) & (original descripti…	not assigned.unknown	T	Medtr2g087430	FALSE	Medtr2g087430
5523		8.10214e-43	35.2	(at5g22090 : 115.0) Protein of unknown function (DUF3049); FUNCTIONS IN: molecular_function unknown; INVOLVED IN: biological_process unknown; LOCATED IN: chloroplast; CONTAINS InterPro DOMAIN/s: Protein of unknown function DUF3049 (InterPro:IPR021410); BEST Arabidopsis thaliana protein match is: Protein of unknown function (DUF3049) (TAIR:AT4G02810.1). & (loc_os03g15530.1 : 100.0) no description …	not assigned.unknown	T	Medtr2g087460	FALSE	Medtr2g087460
5524		6.29716e-14	35.2	no hits & (original description: | DUF3049 family protein | LC | chr2:36795973-36797089 | 20130731)	not assigned.unknown	T	Medtr2g087470	FALSE	Medtr2g087470
5525		0	20.2.1	(loc_os03g57340.1 : 604.0) no description available & (q04960|dnjh_cucsa : 595.0) DnaJ protein homolog (DNAJ-1) - Cucumis sativus (Cucumber) & (at3g44110 : 591.0) homologous to the co-chaperon DNAJ protein from E coli; DNAJ homologue 3 (ATJ3); FUNCTIONS IN: unfolded protein binding, heat shock protein binding; INVOLVED IN: protein folding, response to salt stress, regulation of ATPase activity; L…	stress.abiotic.heat	T	Medtr2g087660	FALSE	Medtr2g087660
5526		9.00581e-09	31.2	(at2g32510 : 311.0) member of MEKK subfamily; mitogen-activated protein kinase kinase kinase 17 (MAPKKK17); FUNCTIONS IN: protein serine/threonine kinase activity, protein kinase activity, kinase activity, ATP binding; INVOLVED IN: protein amino acid phosphorylation; EXPRESSED IN: 7 plant structures; EXPRESSED DURING: 4 anthesis, petal differentiation and expansion stage; CONTAINS InterPro DOMAIN…	cell.division	T	Medtr2g088020	FALSE	Medtr2g088020
5527		4.0661e-82	35.2	no hits & (original description: | hypothetical protein | HC | chr2:37096428-37096010 | 20130731)	not assigned.unknown	T	Medtr2g088100	FALSE	Medtr2g088100
5528		7.94018e-49	35.2	no hits & (original description: | transmembrane protein, putative | HC | chr2:37102990-37103199 | 20130731)	not assigned.unknown	T	Medtr2g088107	FALSE	Medtr2g088107
5529		1.60438e-65	35.1	(at1g05280 : 359.0) Protein of unknown function (DUF604); CONTAINS InterPro DOMAIN/s: Protein of unknown function DUF604 (InterPro:IPR006740); BEST Arabidopsis thaliana protein match is: Protein of unknown function (DUF604) (TAIR:AT4G15240.1); Has 523 Blast hits to 513 proteins in 78 species: Archae - 0; Bacteria - 0; Metazoa - 61; Fungi - 172; Plants - 273; Viruses - 0; Other Eukaryotes - 17 (so…	not assigned.no ontology	T	Medtr2g088940	FALSE	Medtr2g088940
5530		1.17749e-20	27.3.21	(loc_os05g42130.1 : 379.0) no description available & (at3g49950 : 336.0) GRAS family transcription factor; CONTAINS InterPro DOMAIN/s: Transcription factor GRAS (InterPro:IPR005202); BEST Arabidopsis thaliana protein match is: GRAS family transcription factor (TAIR:AT5G67411.1); Has 2188 Blast hits to 2164 proteins in 278 species: Archae - 0; Bacteria - 2; Metazoa - 0; Fungi - 0; Plants - 2186; …	RNA.regulation of transcription.GRAS transcription factor family	T	Medtr2g089100	FALSE	Medtr2g089100
5531		1.11359e-12	35.2	no hits & (original description: | hypothetical protein | HC | chr2:37728371-37726578 | 20130731)	not assigned.unknown	T	Medtr2g089300	FALSE	Medtr2g089300
5532		0.00297603	35.2	no hits & (original description: | hypothetical protein | HC | chr2:39616777-39616257 | 20130731)	not assigned.unknown	T	Medtr2g093040	FALSE	Medtr2g093040
5533		4.11971e-17	35.2	(at5g55490 : 481.0) Encodes a transmembrane domain containing protein that is expressed in pollen germ cells.; gamete expressed protein 1 (GEX1); Has 7985 Blast hits to 6093 proteins in 809 species: Archae - 118; Bacteria - 1642; Metazoa - 3258; Fungi - 589; Plants - 254; Viruses - 18; Other Eukaryotes - 2106 (source: NCBI BLink). & (loc_os09g27040.1 : 416.0) no description available & (reliabili…	not assigned.unknown	T	Medtr2g093230	FALSE	Medtr2g093230
5534		3.17956e-08	35.2	(at5g59990 : 103.0) CCT motif family protein; FUNCTIONS IN: molecular_function unknown; INVOLVED IN: biological_process unknown; LOCATED IN: cellular_component unknown; EXPRESSED IN: shoot apex, stem, leaf whorl, flower; EXPRESSED DURING: petal differentiation and expansion stage; BEST Arabidopsis thaliana protein match is: CCT motif family protein (TAIR:AT5G41380.1); Has 30201 Blast hits to 1732…	not assigned.unknown	T	Medtr2g096080	FALSE	Medtr2g096080
5535		2.25365e-10	29.4.1.57	(at1g07570 : 464.0) Protein kinase capable of phosphorylating tyrosine, serine, and threonine residues; APK1A; FUNCTIONS IN: protein serine/threonine kinase activity, kinase activity; INVOLVED IN: protein amino acid phosphorylation; EXPRESSED IN: 20 plant structures; EXPRESSED DURING: 8 growth stages; CONTAINS InterPro DOMAIN/s: Protein kinase, ATP binding site (InterPro:IPR017441), Serine/threon…	protein.postranslational modification.kinase.receptor like cytoplasmatic kinase VII	T	Medtr2g096970	FALSE	Medtr2g096970
5536		2.45257e-09	27.3.21	(at1g07530 : 470.0) Encodes a member of the GRAS family of transcription factors. The protein interacts with the TGA2 transcription factor and affects the transcription of stress-responsive genes. The protein is found in the nucleus and is also exported to the cytoplasm.; SCARECROW-like 14 (SCL14); CONTAINS InterPro DOMAIN/s: Transcription factor GRAS (InterPro:IPR005202); BEST Arabidopsis thalia…	RNA.regulation of transcription.GRAS transcription factor family	T	Medtr2g097390	FALSE	Medtr2g097390
5537		0.00274336	35.2	no hits & (original description: | hypothetical protein | LC | chr2:41695886-41696219 | 20130731)	not assigned.unknown	T	Medtr2g097615	FALSE	Medtr2g097615
5538		6.19095e-250	35.2	(at5g59050 : 94.7) unknown protein; Has 35333 Blast hits to 34131 proteins in 2444 species: Archae - 798; Bacteria - 22429; Metazoa - 974; Fungi - 991; Plants - 531; Viruses - 0; Other Eukaryotes - 9610 (source: NCBI BLink). & (reliability: 189.4) & (original description: | hypothetical protein | HC | chr2:41783019-41788049 | 20130731)	not assigned.unknown	T	Medtr2g097800	FALSE	Medtr2g097800
5539		0	27.3.7	(at1g06040 : 263.0) Encodes salt tolerance protein (STO) which confers salt tolerance to yeast cells. Fully complements calcineurin deficient yeast but does not encode a phosphoprotein phosphatase. Sequence has similarities to CONSTANS. STO co-localizes with COP1 and plays a role in light signaling.; SALT TOLERANCE (STO); CONTAINS InterPro DOMAIN/s: Zinc finger, B-box (InterPro:IPR000315); BEST A…	RNA.regulation of transcription.C2C2(Zn) CO-like, Constans-like zinc finger family	T	Medtr2g099010	FALSE	Medtr2g099010
5540		8.32406e-14	26.13	(at1g73010 : 338.0) phosphate starvation-induced gene 2 (PS2); FUNCTIONS IN: phosphatase activity; INVOLVED IN: metabolic process; LOCATED IN: cellular_component unknown; EXPRESSED IN: 19 plant structures; EXPRESSED DURING: 10 growth stages; CONTAINS InterPro DOMAIN/s: Pyridoxal phosphate phosphatase, PHOSPHO2 (InterPro:IPR016965), HAD-superfamily hydrolase, subfamily IB, PSPase-like (InterPro:IP…	misc.acid and other phosphatases	T	Medtr2g100350	FALSE	Medtr2g100350
5541		5.2615e-35	30.1	(at3g16360 : 214.0) Encodes AHP4, a histidine-containing phosphotransmitter involved in Histidine (His)-to-Aspartate (Asp) phosphorelay signal transduction. AHP4 is one of the six Arabidopsis thaliana histidine phosphotransfer proteins (AHPs). AHPs function as redundant positive regulators of cytokinin signaling. Members of the AHP gene family include: AT3G21510 (AHP1), AT3G29350 (AHP2), AT5G3934…	signalling.phosphorelay	T	Medtr2g100880	FALSE	Medtr2g100880
5542		1.62203e-12	30.1	(at3g16360 : 213.0) Encodes AHP4, a histidine-containing phosphotransmitter involved in Histidine (His)-to-Aspartate (Asp) phosphorelay signal transduction. AHP4 is one of the six Arabidopsis thaliana histidine phosphotransfer proteins (AHPs). AHPs function as redundant positive regulators of cytokinin signaling. Members of the AHP gene family include: AT3G21510 (AHP1), AT3G29350 (AHP2), AT5G3934…	signalling.phosphorelay	T	Medtr2g100900	FALSE	Medtr2g100900
5543		3.66042e-06	27.3.3	(at5g11590 : 159.0) encodes a member of the DREB subfamily A-4 of ERF/AP2 transcription factor family. The protein contains one AP2 domain. There are 17 members in this subfamily including TINY.; TINY2 (TINY2); FUNCTIONS IN: DNA binding, sequence-specific DNA binding transcription factor activity; INVOLVED IN: regulation of transcription, DNA-dependent; LOCATED IN: nucleus; EXPRESSED IN: shoot ap…	RNA.regulation of transcription.AP2/EREBP, APETALA2/Ethylene-responsive element binding protein family	T	Medtr2g101340	FALSE	Medtr2g101340
5544		0.000145903	35.2	no hits & (original description: | hypothetical protein | LC | chr2:44322947-44326348 | 20130731)	not assigned.unknown	T	Medtr2g102860	FALSE	Medtr2g102860
5545		1.55203e-21	29.4.1.61	(loc_os05g25540.1 : 411.0) no description available & (at2g25220 : 386.0) Protein kinase superfamily protein; FUNCTIONS IN: protein serine/threonine kinase activity, protein kinase activity, kinase activity, ATP binding; INVOLVED IN: protein amino acid phosphorylation; EXPRESSED IN: 8 plant structures; EXPRESSED DURING: LP.06 six leaves visible, 4 anthesis, petal differentiation and expansion sta…	protein.postranslational modification.kinase.receptor like cytoplasmatic kinase X	T	Medtr2g104790	FALSE	Medtr2g104790
5546		0	35.2	(at2g12400 : 451.0) unknown protein; FUNCTIONS IN: molecular_function unknown; INVOLVED IN: biological_process unknown; LOCATED IN: endomembrane system; EXPRESSED IN: 25 plant structures; EXPRESSED DURING: 13 growth stages; BEST Arabidopsis thaliana protein match is: unknown protein (TAIR:AT2G25270.1); Has 177 Blast hits to 172 proteins in 23 species: Archae - 0; Bacteria - 2; Metazoa - 3; Fungi …	not assigned.unknown	T	Medtr2g450550	FALSE	Medtr2g450550
5547		0.00635107	26.2	(at1g18580 : 738.0) Encodes a protein with putative galacturonosyltransferase activity.; galacturonosyltransferase 11 (GAUT11); FUNCTIONS IN: polygalacturonate 4-alpha-galacturonosyltransferase activity; LOCATED IN: mitochondrion; EXPRESSED IN: 19 plant structures; EXPRESSED DURING: 12 growth stages; CONTAINS InterPro DOMAIN/s: Glycosyl transferase, family 8 (InterPro:IPR002495); BEST Arabidopsis…	misc.UDP glucosyl and glucoronyl transferases	T	Medtr2g461670	FALSE	Medtr2g461670
5548		1.73448e-36	26.2	(at1g22340 : 556.0) UDP-glucosyl transferase 85A7 (UGT85A7); FUNCTIONS IN: UDP-glycosyltransferase activity, transferase activity, transferring glycosyl groups, glucuronosyltransferase activity; INVOLVED IN: metabolic process; LOCATED IN: cellular_component unknown; EXPRESSED IN: 8 plant structures; CONTAINS InterPro DOMAIN/s: UDP-glucuronosyl/UDP-glucosyltransferase (InterPro:IPR002213); BEST Ar…	misc.UDP glucosyl and glucoronyl transferases	T	Medtr3g008010	FALSE	Medtr3g008010
5549		0.000344319	35.2	no hits & (original description: | heavy metal transport/detoxification superfamily protein | HC | chr3:2306361-2306845 | 20130731)	not assigned.unknown	T	Medtr3g010130	FALSE	Medtr3g010130
5550		0	35.1.42	(at5g07020 : 134.0) proline-rich family protein; FUNCTIONS IN: molecular_function unknown; INVOLVED IN: biological_process unknown; LOCATED IN: thylakoid, chloroplast thylakoid membrane, chloroplast; EXPRESSED IN: 23 plant structures; EXPRESSED DURING: 13 growth stages; Has 30201 Blast hits to 17322 proteins in 780 species: Archae - 12; Bacteria - 1396; Metazoa - 17338; Fungi - 3422; Plants - 503…	not assigned.no ontology.proline rich family	T	Medtr3g013460	FALSE	Medtr3g013460
5551		0	27.3.30	(at3g54390 : 294.0) sequence-specific DNA binding transcription factors; FUNCTIONS IN: sequence-specific DNA binding transcription factor activity; INVOLVED IN: regulation of transcription; LOCATED IN: cellular_component unknown; EXPRESSED IN: 20 plant structures; EXPRESSED DURING: 9 growth stages; BEST Arabidopsis thaliana protein match is: aspartate/glutamate/uridylate kinase family protein (TA…	RNA.regulation of transcription.Trihelix, Triple-Helix transcription factor family	T	Medtr3g014280	FALSE	Medtr3g014280
5552		0.00233881	35.2	no hits & (original description: | liver stage antigen 3, putative | LC | chr3:7146018-7140704 | 20130731)	not assigned.unknown	T	Medtr3g023520	FALSE	Medtr3g023520
5553		0.0052463	35.2	(at3g29575 : 123.0) ABI five binding protein 3 (AFP3); FUNCTIONS IN: protein binding; INVOLVED IN: biological_process unknown; LOCATED IN: cellular_component unknown; EXPRESSED IN: 17 plant structures; EXPRESSED DURING: 10 growth stages; CONTAINS InterPro DOMAIN/s: Protein of unknown function DUF1675 (InterPro:IPR012463); BEST Arabidopsis thaliana protein match is: ABI five binding protein (TAIR:…	not assigned.unknown	T	Medtr3g025970	FALSE	Medtr3g025970
5554		7.9279e-223	35.2	no hits & (original description: | hypothetical protein | HC | chr3:8251194-8250863 | 20130731)	not assigned.unknown	T	Medtr3g026785	FALSE	Medtr3g026785
5555		3.96213e-08	30.2.19	(q40987|lecr_pea : 300.0) Nodule lectin precursor (PsNlec-1) - Pisum sativum (Garden pea) & (loc_os08g03240.1 : 127.0) no description available & (ipr001220 : 112.4902) Legume lectin, beta chain & (at5g65600 : 94.4) Concanavalin A-like lectin protein kinase family protein; FUNCTIONS IN: kinase activity; INVOLVED IN: protein amino acid phosphorylation; LOCATED IN: endomembrane system; EXPRESSED IN…	signalling.receptor kinases.legume-lectin	T	Medtr3g027280	FALSE	Medtr3g027280
5556		8.59909e-05	35.2	no hits & (original description: | hypothetical protein | LC | chr3:8712360-8712022 | 20130731)	not assigned.unknown	T	Medtr3g027675	FALSE	Medtr3g027675
5557		1.98985e-197	35.2	(at4g27030 : 350.0) Encodes an unusual palmitate desaturase that is highly substrate specific. It introduces a delta-3 trans double bond at palmitate at the sn-2 position of phosphatidylglycerol.; fatty acid desaturase A (FADA); FUNCTIONS IN: Delta 3-trans hexadecenoic acid phosphatidylglycerol desaturase activity; INVOLVED IN: response to karrikin, phosphatidylglycerol metabolic process, unsatur…	not assigned.unknown	T	Medtr3g051220	FALSE	Medtr3g051220
5558		1.48096e-08	26.28	(at5g55050 : 369.0) GDSL-like Lipase/Acylhydrolase superfamily protein; FUNCTIONS IN: hydrolase activity, acting on ester bonds, lipase activity, carboxylesterase activity; INVOLVED IN: lipid metabolic process; LOCATED IN: endomembrane system; EXPRESSED IN: 17 plant structures; EXPRESSED DURING: 10 growth stages; CONTAINS InterPro DOMAIN/s: Lipase, GDSL, active site (InterPro:IPR008265), Lipase, …	misc.GDSL-motif lipase	T	Medtr3g052490	FALSE	Medtr3g052490
5559		1.14634e-116	20.2.1	(loc_os05g23140.1 : 144.0) no description available & (p09887|hs22c_soybn : 123.0) Chloroplast small heat shock protein (Fragment) - Glycine max (Soybean) & (at4g27670 : 118.0) chloroplast located small heat shock protein.; heat shock protein 21 (HSP21); CONTAINS InterPro DOMAIN/s: Heat shock protein Hsp20 (InterPro:IPR002068), HSP20-like chaperone (InterPro:IPR008978); BEST Arabidopsis thaliana …	stress.abiotic.heat	T	Medtr3g052760	FALSE	Medtr3g052760
5560		4.79727e-142	35.2	no hits & (original description: | hypothetical protein | HC | chr3:24096375-24095455 | 20130731)	not assigned.unknown	T	Medtr3g060740	FALSE	Medtr3g060740
5561		2.68783e-26	23.3.3	(at1g14860 : 225.0) nudix hydrolase homolog 18 (NUDT18); FUNCTIONS IN: hydrolase activity; INVOLVED IN: biological_process unknown; CONTAINS InterPro DOMAIN/s: NUDIX hydrolase domain-like (InterPro:IPR015797), NUDIX hydrolase, conserved site (InterPro:IPR020084), NUDIX hydrolase domain (InterPro:IPR000086); BEST Arabidopsis thaliana protein match is: nudix hydrolase homolog 17 (TAIR:AT2G01670.1);…	nucleotide metabolism.salvage.NUDIX hydrolases	T	Medtr3g065330	FALSE	Medtr3g065330
5562		7.88578e-14	35.2	(at3g03341 : 114.0) unknown protein; Has 30201 Blast hits to 17322 proteins in 780 species: Archae - 12; Bacteria - 1396; Metazoa - 17338; Fungi - 3422; Plants - 5037; Viruses - 0; Other Eukaryotes - 2996 (source: NCBI BLink). & (reliability: 228.0) & (original description: | cold-regulated protein, putative | HC | chr3:30360868-30361438 | 20130731)	not assigned.unknown	T	Medtr3g067720	FALSE	Medtr3g067720
5563		0	31.2	(at3g55580 : 590.0) Regulator of chromosome condensation (RCC1) family protein; CONTAINS InterPro DOMAIN/s: Regulator of chromosome condensation/beta-lactamase-inhibitor protein II (InterPro:IPR009091), Regulator of chromosome condensation, RCC1 (InterPro:IPR000408); BEST Arabidopsis thaliana protein match is: Regulator of chromosome condensation (RCC1) family protein (TAIR:AT3G53830.1); Has 2017…	cell.division	T	Medtr3g069030	FALSE	Medtr3g069030
5564		1.88668e-149	27.3.99	(at2g39830 : 662.0) DA1-related protein 2 (DAR2); FUNCTIONS IN: zinc ion binding; LOCATED IN: chloroplast; EXPRESSED IN: 23 plant structures; EXPRESSED DURING: 13 growth stages; CONTAINS InterPro DOMAIN/s: Zinc finger, LIM-type (InterPro:IPR001781), Protein of unknown function DUF3633 (InterPro:IPR022087); BEST Arabidopsis thaliana protein match is: LIM domain-containing protein (TAIR:AT4G36860.1…	RNA.regulation of transcription.unclassified	T	Medtr3g069410	FALSE	Medtr3g069410
5565		1.57805e-20	35.2	no hits & (original description: | transmembrane amino acid transporter family protein | HC | chr3:32392639-32393090 | 20130731)	not assigned.unknown	T	Medtr3g072105	FALSE	Medtr3g072105
5566		7.47866e-207	25.1	(at1g36370 : 755.0) Encodes a putative serine hydroxymethyltransferase.; serine hydroxymethyltransferase 7 (SHM7); FUNCTIONS IN: pyridoxal phosphate binding, glycine hydroxymethyltransferase activity, catalytic activity; INVOLVED IN: response to cadmium ion, glycine metabolic process, L-serine metabolic process; EXPRESSED IN: 23 plant structures; EXPRESSED DURING: 15 growth stages; CONTAINS Inter…	C1-metabolism.glycine hydroxymethyltransferase	T	Medtr3g073470	FALSE	Medtr3g073470
5567		1.29212e-276	34.6	(at5g10180 : 733.0) Encodes a low-affinity sulfate transporter expressed in the root cap and central cylinder, where it is induced by sulfur starvation. Expression in the shoot vascular system is not induced by sulfur starvation.; slufate transporter 2;1 (SULTR2;1); FUNCTIONS IN: sulfate transmembrane transporter activity; INVOLVED IN: sulfate transport; LOCATED IN: integral to membrane, membrane…	transport.sulphate	T	Medtr3g073730	FALSE	Medtr3g073730
5568		6.73291e-103	29.3.4.99	(at1g22180 : 253.0) Sec14p-like phosphatidylinositol transfer family protein; CONTAINS InterPro DOMAIN/s: Cellular retinaldehyde-binding/triple function, C-terminal (InterPro:IPR001251); BEST Arabidopsis thaliana protein match is: Sec14p-like phosphatidylinositol transfer family protein (TAIR:AT4G08690.1); Has 35333 Blast hits to 34131 proteins in 2444 species: Archae - 798; Bacteria - 22429; Met…	protein.targeting.secretory pathway.unspecified	T	Medtr3g074050	FALSE	Medtr3g074050
5569		7.78524e-49	35.2	(at3g48510 : 139.0) unknown protein; BEST Arabidopsis thaliana protein match is: unknown protein (TAIR:AT5G63350.1); Has 98 Blast hits to 98 proteins in 11 species: Archae - 0; Bacteria - 0; Metazoa - 0; Fungi - 0; Plants - 98; Viruses - 0; Other Eukaryotes - 0 (source: NCBI BLink). & (loc_os12g13910.1 : 82.0) no description available & (reliability: 278.0) & (original description: | hypothetical…	not assigned.unknown	T	Medtr3g075030	FALSE	Medtr3g075030
5570		1.39748e-249	29.4	(p54152|msra_fraan : 269.0) Peptide methionine sulfoxide reductase (EC 1.8.4.11) (Protein-methionine-S-oxide reductase) (Peptide-methionine (S)-S-oxide reductase) (Peptide Met(O) reductase) (Fruit-ripening protein E4) - Fragaria ananassa (Strawberry) & (at5g61640 : 246.0) ubiquitous enzyme that repairs oxidatively damaged proteins; peptidemethionine sulfoxide reductase 1 (PMSR1); FUNCTIONS IN: pe…	protein.postranslational modification	T	Medtr3g075380	FALSE	Medtr3g075380
5571		1.81688e-109	27.3.22	(at5g65310 : 149.0) Encodes a class I HDZip (homeodomain-leucine zipper) protein that is a positive regulator of ABA-responsiveness, mediating the inhibitory effect of ABA on growth during seedling establishment.; homeobox protein 5 (HB5); FUNCTIONS IN: sequence-specific DNA binding, transcription activator activity, protein homodimerization activity, sequence-specific DNA binding transcription f…	RNA.regulation of transcription.HB,Homeobox transcription factor family	T	Medtr3g080100	FALSE	Medtr3g080100
5572		0.000622717	26.3.4	(q6yxt7|gun19_orysa : 634.0) Endoglucanase 19 precursor (EC 3.2.1.4) (Endo-1,4-beta glucanase 19) - Oryza sativa (Rice) & (loc_os08g02220.1 : 634.0) no description available & (at1g02800 : 592.0) Encodes a protein with similarity to endo-1,4-b-glucanases and is a member of Glycoside Hydrolase Family 9. CEL2 is induced by nemotodes and is expressed in syncitia induced by Heterodera schachtii.May b…	misc.gluco-, galacto- and mannosidases.endoglucanase	T	Medtr3g080810	FALSE	Medtr3g080810
5573		1.65641e-08	13.2.3.4.1	(at1g64660 : 591.0) Encodes a functional methionine gamma-lyase, a cytosolic enzyme catalyzes the degradation of methionine into methanethiol, alpha-ketobutyrate and ammonia. The catabolism of excess methionine is important to methionine homeostasis.; methionine gamma-lyase (MGL); CONTAINS InterPro DOMAIN/s: Pyridoxal phosphate-dependent transferase, major domain (InterPro:IPR015424), Cys/Met met…	amino acid metabolism.degradation.aspartate family.methionine.methionine gamma-lyase	T	Medtr3g080850	FALSE	Medtr3g080850
5574		1.47881e-19	27.3.25	(at3g13540 : 235.0) Encodes a member of the MYB family of transcriptional regulators. MYB5 act as a negative regulator of trichome branching and play a role in the correct formation of the seed coat and possibly the formation the underlying endosperm layers. Loss of function mutations have defects in seed coat mucilage and columella cells as well as trichome defects (smaller and reduced number of…	RNA.regulation of transcription.MYB domain transcription factor family	T	Medtr3g083540	FALSE	Medtr3g083540
5575		7.794e-78	26.21	(at1g55260 : 140.0) Bifunctional inhibitor/lipid-transfer protein/seed storage 2S albumin superfamily protein; FUNCTIONS IN: lipid binding; INVOLVED IN: lipid transport; LOCATED IN: anchored to membrane; EXPRESSED IN: 22 plant structures; EXPRESSED DURING: 13 growth stages; CONTAINS InterPro DOMAIN/s: Bifunctional inhibitor/plant lipid transfer protein/seed storage (InterPro:IPR016140), Plant lip…	misc.protease inhibitor/seed storage/lipid transfer protein (LTP) family protein	T	Medtr3g083760	FALSE	Medtr3g083760
5576		7.78469e-06	35.2	no hits & (original description: | hypothetical protein | HC | chr3:38045944-38044376 | 20130731)	not assigned.unknown	T	Medtr3g084270	FALSE	Medtr3g084270
5577		0	15	(at4g14030 : 847.0) selenium-binding protein 1 (SBP1); FUNCTIONS IN: selenium binding; INVOLVED IN: response to cadmium ion, response to hydrogen peroxide, cellular response to selenium ion, sulfate assimilation; LOCATED IN: cellular_component unknown; EXPRESSED IN: guard cell; CONTAINS InterPro DOMAIN/s: Cytochrome cd1-nitrite reductase-like, C-terminal haem d1 (InterPro:IPR011048), Selenium-bin…	metal handling	T	Medtr3g084410	FALSE	Medtr3g084410
5578		4.24894e-05	35.2	no hits & (original description: | chromatin remodeling protein, putative | LC | chr3:38206648-38209542 | 20130731)	not assigned.unknown	T	Medtr3g084600	FALSE	Medtr3g084600
5579		4.45046e-107	35.2	no hits & (original description: | phloem filament protein PP1 | HC | chr3:38284448-38286450 | 20130731)	not assigned.unknown	T	Medtr3g084780	FALSE	Medtr3g084780
5580		0	4.1.8	(q43247|g3pe_maize : 470.0) Glyceraldehyde-3-phosphate dehydrogenase, cytosolic 3 (EC 1.2.1.12) - Zea mays (Maize) & (loc_os04g40950.2 : 466.0) no description available & (at1g13440 : 461.0) glyceraldehyde-3-phosphate dehydrogenase C2 (GAPC2); FUNCTIONS IN: copper ion binding, glyceraldehyde-3-phosphate dehydrogenase activity, zinc ion binding; INVOLVED IN: response to oxidative stress, response …	glycolysis.cytosolic branch.glyceraldehyde 3-phosphate dehydrogenase (GAP-DH)	T	Medtr3g085850	FALSE	Medtr3g085850
5581		5.80694e-242	20.2.1	(loc_os05g23140.1 : 146.0) no description available & (p30222|hs22c_pethy : 122.0) Small heat shock protein, chloroplast precursor - Petunia hybrida (Petunia) & (at4g27670 : 119.0) chloroplast located small heat shock protein.; heat shock protein 21 (HSP21); CONTAINS InterPro DOMAIN/s: Heat shock protein Hsp20 (InterPro:IPR002068), HSP20-like chaperone (InterPro:IPR008978); BEST Arabidopsis thali…	stress.abiotic.heat	T	Medtr3g086050	FALSE	Medtr3g086050
5582		0	35.2	(at4g39900 : 139.0) unknown protein; Has 30201 Blast hits to 17322 proteins in 780 species: Archae - 12; Bacteria - 1396; Metazoa - 17338; Fungi - 3422; Plants - 5037; Viruses - 0; Other Eukaryotes - 2996 (source: NCBI BLink). & (reliability: 278.0) & (original description: | plant/T5J17-70 protein, putative | HC | chr3:39521058-39525188 | 20130731)	not assigned.unknown	T	Medtr3g087150	FALSE	Medtr3g087150
5583		0	3.4.3	(q9lw96|ino1_tobac : 963.0) Inositol-3-phosphate synthase (EC 5.5.1.4) (Myo-inositol-1-phosphate synthase) (MI-1-P synthase) (IPS) - Nicotiana tabacum (Common tobacco) & (at2g22240 : 931.0) ** Referred to as MIPS1 in Mitsuhashi et al 2008. Myo-inositol-1-phosphate synthase isoform 2. Expressed in leaf, root and silique. Immunolocalization experiments with an antibody recognizing MIPS1, MIPS2, and…	minor CHO metabolism.myo-inositol.InsP Synthases	T	Medtr3g087590	FALSE	Medtr3g087590
5584		0	35.2	no hits & (original description: | DUF581 family protein | HC | chr3:39734754-39733288 | 20130731)	not assigned.unknown	T	Medtr3g087700	FALSE	Medtr3g087700
5585		2.27186e-72	34.6	(at5g10180 : 777.0) Encodes a low-affinity sulfate transporter expressed in the root cap and central cylinder, where it is induced by sulfur starvation. Expression in the shoot vascular system is not induced by sulfur starvation.; slufate transporter 2;1 (SULTR2;1); FUNCTIONS IN: sulfate transmembrane transporter activity; INVOLVED IN: sulfate transport; LOCATED IN: integral to membrane, membrane…	transport.sulphate	T	Medtr3g087740	FALSE	Medtr3g087740
5586		6.96664e-05	35.2	no hits & (original description: | hypothetical protein | HC | chr3:41125824-41125086 | 20130731)	not assigned.unknown	T	Medtr3g090620	FALSE	Medtr3g090620
5587		0	27.3.85	(at5g24120 : 564.0) Encodes a specialized sigma factor that functions in regulation of plastid genes and is responsible for the light-dependent transcription at the psbD LRP. Activation of SIG5 is dependent upon blue light and mediated by cryptochromes.; sigma factor E (SIGE); CONTAINS InterPro DOMAIN/s: RNA polymerase sigma factor, region 2 (InterPro:IPR013325), Winged helix-turn-helix transcrip…	RNA.regulation of transcription.sigma like plant	T	Medtr3g090900	FALSE	Medtr3g090900
5588		5.99148e-07	3.2.2	(loc_os10g40550.2 : 344.0) no description available & (at4g22590 : 330.0) Haloacid dehalogenase-like hydrolase (HAD) superfamily protein; FUNCTIONS IN: catalytic activity, trehalose-phosphatase activity; INVOLVED IN: trehalose biosynthetic process, metabolic process; LOCATED IN: chloroplast; EXPRESSED IN: sperm cell, male gametophyte, pollen tube; EXPRESSED DURING: L mature pollen stage, M germin…	minor CHO metabolism.trehalose.TPP	T	Medtr3g091010	FALSE	Medtr3g091010
5589		2.05278e-218	35.1	(at5g53730 : 212.0) Late embryogenesis abundant (LEA) hydroxyproline-rich glycoprotein family; CONTAINS InterPro DOMAIN/s: Late embryogenesis abundant protein, group 2 (InterPro:IPR004864); BEST Arabidopsis thaliana protein match is: Late embryogenesis abundant (LEA) hydroxyproline-rich glycoprotein family (TAIR:AT3G44220.1); Has 1807 Blast hits to 1807 proteins in 277 species: Archae - 0; Bacter…	not assigned.no ontology	T	Medtr3g092790	FALSE	Medtr3g092790
5590		0	35.2	(at3g56290 : 136.0) unknown protein; Has 39 Blast hits to 39 proteins in 15 species: Archae - 0; Bacteria - 0; Metazoa - 0; Fungi - 0; Plants - 39; Viruses - 0; Other Eukaryotes - 0 (source: NCBI BLink). & (loc_os01g60830.1 : 124.0) no description available & (reliability: 272.0) & (original description: | hypothetical protein | HC | chr3:42983526-42982384 | 20130731)	not assigned.unknown	T	Medtr3g094080	FALSE	Medtr3g094080
5591		1.71083e-79	26.12	(at5g05340 : 458.0) Peroxidase superfamily protein; FUNCTIONS IN: protein binding, peroxidase activity; INVOLVED IN: response to oxidative stress, oxidation reduction; LOCATED IN: apoplast, cell wall; EXPRESSED IN: 9 plant structures; EXPRESSED DURING: LP.04 four leaves visible, 4 anthesis, C globular stage, petal differentiation and expansion stage; CONTAINS InterPro DOMAIN/s: Haem peroxidase (I…	misc.peroxidases	T	Medtr3g094630	FALSE	Medtr3g094630
5592		7.60726e-33	26.12	(at5g05340 : 474.0) Peroxidase superfamily protein; FUNCTIONS IN: protein binding, peroxidase activity; INVOLVED IN: response to oxidative stress, oxidation reduction; LOCATED IN: apoplast, cell wall; EXPRESSED IN: 9 plant structures; EXPRESSED DURING: LP.04 four leaves visible, 4 anthesis, C globular stage, petal differentiation and expansion stage; CONTAINS InterPro DOMAIN/s: Haem peroxidase (I…	misc.peroxidases	T	Medtr3g094670	FALSE	Medtr3g094670
5593		0.00211895	35.2	no hits & (original description: | transmembrane protein, putative | LC | chr3:44904326-44902372 | 20130731)	not assigned.unknown	T	Medtr3g098360	FALSE	Medtr3g098360
5594		0.0062225	33.99	(at5g13180 : 203.0) Encodes a NAC domain transcription factor that interacts with VND7 and negatively regulates xylem vessel formation.; NAC domain containing protein 83 (NAC083); CONTAINS InterPro DOMAIN/s: No apical meristem (NAM) protein (InterPro:IPR003441); BEST Arabidopsis thaliana protein match is: NAC domain containing protein 41 (TAIR:AT2G33480.1); Has 1807 Blast hits to 1807 proteins in…	development.unspecified	T	Medtr3g098810	FALSE	Medtr3g098810
5595		1.77505e-09	35.2	no hits & (original description: | hypothetical protein | HC | chr3:46197827-46198332 | 20130731)	not assigned.unknown	T	Medtr3g100465	FALSE	Medtr3g100465
5596		2.31768e-19	35.2	(at5g42680 : 263.0) Protein of unknown function, DUF617; FUNCTIONS IN: molecular_function unknown; INVOLVED IN: biological_process unknown; EXPRESSED IN: 18 plant structures; EXPRESSED DURING: 10 growth stages; CONTAINS InterPro DOMAIN/s: Protein of unknown function DUF617, plant (InterPro:IPR006460); BEST Arabidopsis thaliana protein match is: Protein of unknown function, DUF617 (TAIR:AT4G39610.…	not assigned.unknown	T	Medtr3g101300	FALSE	Medtr3g101300
5597		1.16164e-32	35.2	no hits & (original description: | transmembrane protein, putative | HC | chr3:46872095-46872439 | 20130731)	not assigned.unknown	T	Medtr3g101777	FALSE	Medtr3g101777
5598		1.91956e-181	17.1.3	(at1g45249 : 318.0) Leucine zipper transcription factor that binds to the abscisic acid (ABA)??responsive element (ABRE) motif in the promoter region of ABA-inducible genes. Enhances drought tolerance in vegetative tissues. Required for normal glucose response. Localized in the nucleus. Expressed constitutively in roots, leaf vascular tissues, and hydathodes or in all tissues under stress conditi…	hormone metabolism.abscisic acid.induced-regulated-responsive-activated	T	Medtr3g101780	FALSE	Medtr3g101780
5599		0.000114453	35.1	(at3g44510 : 380.0) alpha/beta-Hydrolases superfamily protein; FUNCTIONS IN: molecular_function unknown; INVOLVED IN: biological_process unknown; LOCATED IN: cellular_component unknown; EXPRESSED IN: inflorescence meristem, root; CONTAINS InterPro DOMAIN/s: Alpha/beta hydrolase fold-1 (InterPro:IPR000073); BEST Arabidopsis thaliana protein match is: alpha/beta-Hydrolases superfamily protein (TAIR…	not assigned.no ontology	T	Medtr3g104770	FALSE	Medtr3g104770
5600		5.77422e-06	26.21	(at2g45180 : 135.0) Bifunctional inhibitor/lipid-transfer protein/seed storage 2S albumin superfamily protein; FUNCTIONS IN: lipid binding; INVOLVED IN: lipid transport; LOCATED IN: chloroplast thylakoid membrane; EXPRESSED IN: 22 plant structures; EXPRESSED DURING: 13 growth stages; CONTAINS InterPro DOMAIN/s: Bifunctional inhibitor/plant lipid transfer protein/seed storage (InterPro:IPR016140),…	misc.protease inhibitor/seed storage/lipid transfer protein (LTP) family protein	T	Medtr3g106740	FALSE	Medtr3g106740
5601		4.0756e-143	35.2	(loc_os02g49530.2 : 108.0) no description available & (at1g16810 : 100.0) unknown protein; CONTAINS InterPro DOMAIN/s: Protein of unknown function DUF1754, eukaryotic (InterPro:IPR013865); Has 35333 Blast hits to 34131 proteins in 2444 species: Archae - 798; Bacteria - 22429; Metazoa - 974; Fungi - 991; Plants - 531; Viruses - 0; Other Eukaryotes - 9610 (source: NCBI BLink). & (reliability: 200.0…	not assigned.unknown	T	Medtr3g108730	FALSE	Medtr3g108730
5602		2.8548e-195	29.5.11.4.3.2	(at2g24540 : 286.0) ATTENUATED FAR-RED RESPONSE (AFR); CONTAINS InterPro DOMAIN/s: F-box domain, cyclin-like (InterPro:IPR001810), Galactose oxidase/kelch, beta-propeller (InterPro:IPR011043), Kelch repeat type 1 (InterPro:IPR006652), Kelch related (InterPro:IPR013089), Kelch-type beta propeller (InterPro:IPR015915); BEST Arabidopsis thaliana protein match is: Galactose oxidase/kelch repeat super…	protein.degradation.ubiquitin.E3.SCF.FBOX	T	Medtr3g108860	FALSE	Medtr3g108860
5603		4.54639e-27	13.1.1.2.1	(p28011|aat1_medsa : 821.0) Aspartate aminotransferase 1 (EC 2.6.1.1) (Transaminase A) - Medicago sativa (Alfalfa) & (at5g11520 : 713.0) Encodes the chloroplastic isozyme of aspartate aminotransferase. Involved in aspartate biosynthesis and nitrogen metabolism. mRNA is expressed in senescing leaves.; aspartate aminotransferase 3 (ASP3); FUNCTIONS IN: L-aspartate:2-oxoglutarate aminotransferase ac…	amino acid metabolism.synthesis.central amino acid metabolism.aspartate.aspartate aminotransferase	T	Medtr3g110065	FALSE	Medtr3g110065
5604		1.08488e-53	35.2	no hits & (original description: | transmembrane protein, putative | HC | chr3:51995531-51994611 | 20130731)	not assigned.unknown	T	Medtr3g111270	FALSE	Medtr3g111270
5605		0	16.8.5.1	(p52578|ifrh_soltu : 457.0) Isoflavone reductase homolog (EC 1.3.1.-) (CP100) - Solanum tuberosum (Potato) & (at4g39230 : 444.0) encodes a protein whose sequence is similar to phenylcoumaran benzylic ether reductase (PCBER), which catalyzes NADPH-dependent reduction of 8-5 linked lignans such as dehydrodiconiferyl alcohol to give isodihydrodehydrodiconiferyl alcohol.; NmrA-like negative transcrip…	secondary metabolism.flavonoids.isoflavones.isoflavone reductase	T	Medtr3g111980	FALSE	Medtr3g111980
5606		1.17976e-05	35.2	no hits & (original description: | transmembrane protein, putative | HC | chr3:52456900-52457854 | 20130731)	not assigned.unknown	T	Medtr3g112100	FALSE	Medtr3g112100
5607		1.10562e-13	35.2	no hits & (original description: | transmembrane protein, putative | HC | chr3:53128705-53128095 | 20130731)	not assigned.unknown	T	Medtr3g113930	FALSE	Medtr3g113930
5608		0.00255256	35.2	no hits & (original description: | hypothetical protein | LC | chr3:53957131-53956064 | 20130731)	not assigned.unknown	T	Medtr3g115380	FALSE	Medtr3g115380
5609		0	35.2	no hits & (original description: | dehydrin | HC | chr3:54867052-54868719 | 20130731)	not assigned.unknown	T	Medtr3g117290	FALSE	Medtr3g117290
5610		1.21592e-18	35.2	no hits & (original description: | hypothetical protein | HC | chr3:55380796-55379410 | 20130731)	not assigned.unknown	T	Medtr3g118300	FALSE	Medtr3g118300
5611		1.84811e-12	35.2	no hits & (original description: | hypothetical protein | HC | chr3:55381849-55381325 | 20130731)	not assigned.unknown	T	Medtr3g118310	FALSE	Medtr3g118310
4588		7.65982e-83					Medtr0078s0060	FALSE	Medtr0078s0060
5612		4.20394e-06	10.7	(at2g03090 : 367.0) member of Alpha-Expansin Gene Family. Naming convention from the Expansin Working Group (Kende et al, 2004. Plant Mol Bio). Involved in the formation of nematode-induced syncytia in roots of Arabidopsis thaliana.; expansin A15 (EXPA15); INVOLVED IN: plant-type cell wall modification involved in multidimensional cell growth, syncytium formation, unidimensional cell growth, plan…	cell wall.modification	T	Medtr3g435430	FALSE	Medtr3g435430
5613		5.91565e-38	35.2	no hits & (original description: | hypothetical protein | HC | chr3:17037392-17035524 | 20130731)	not assigned.unknown	T	Medtr3g449840	FALSE	Medtr3g449840
5614		1.60262e-170	16.1.4.1	(q9ssu8|psy_dauca : 547.0) Phytoene synthase, chloroplast precursor (EC 2.5.1.-) - Daucus carota (Carrot) & (at5g17230 : 537.0) Encodes phytoene synthase.; PHYTOENE SYNTHASE (PSY); CONTAINS InterPro DOMAIN/s: Squalene/phytoene synthase, conserved site (InterPro:IPR019845), Terpenoid synthase (InterPro:IPR008949), Squalene/phytoene synthase (InterPro:IPR002060); Has 5365 Blast hits to 5364 protein…	secondary metabolism.isoprenoids.carotenoids.phytoene synthase	T	Medtr3g450510	FALSE	Medtr3g450510
5615		2.20365e-06	35.2	no hits & (original description: | hypothetical protein | LC | chr3:17682062-17683574 | 20130731)	not assigned.unknown	T	Medtr3g451000	FALSE	Medtr3g451000
5616		0.000691624	35.2	no hits & (original description: | hypothetical protein | HC | chr3:19161406-19160881 | 20130731)	not assigned.unknown	T	Medtr3g452410	FALSE	Medtr3g452410
5617		1.18659e-54	34.3	(loc_os04g56470.1 : 587.0) no description available & (at5g23810 : 563.0) Encodes nonfunctional amino acid transporter. AAP7 is the most distantly related member of the AAP family, a group of well characterized amino acid transporters within the ATF1 superfamily. Expression of this gene has not been detected with RNA gel blots or promoter GUS studies.; amino acid permease 7 (AAP7); CONTAINS Inter…	transport.amino acids	T	Medtr3g461440	FALSE	Medtr3g461440
5618		0	35.1	(loc_os03g15890.2 : 147.0) no description available & (at1g07350 : 141.0) RNA-binding (RRM/RBD/RNP motifs) family protein; FUNCTIONS IN: RNA binding, nucleotide binding, nucleic acid binding; INVOLVED IN: RNA splicing; EXPRESSED IN: 26 plant structures; EXPRESSED DURING: 15 growth stages; CONTAINS InterPro DOMAIN/s: RNA recognition motif, RNP-1 (InterPro:IPR000504), Nucleotide-binding, alpha-beta…	not assigned.no ontology	T	Medtr3g462330	FALSE	Medtr3g462330
5619		8.46388e-05	34.3	(at3g28960 : 423.0) Transmembrane amino acid transporter family protein; FUNCTIONS IN: amino acid transmembrane transporter activity; INVOLVED IN: amino acid transport; LOCATED IN: plasma membrane, membrane; EXPRESSED IN: 19 plant structures; EXPRESSED DURING: 9 growth stages; CONTAINS InterPro DOMAIN/s: Amino acid transporter, transmembrane (InterPro:IPR013057); BEST Arabidopsis thaliana protein…	transport.amino acids	T	Medtr3g465510	FALSE	Medtr3g465510
4596		0.00973549					Medtr0370s0010	FALSE	Medtr0370s0010
5620		0.00041612	27.3.24	(at5g48670 : 186.0) AGL80 is a member of the MADS box family of genes. AGL80 functions as a transcription factor within the central cell gene regulatory network and controls the expression of downstream genes required for central cell development and function.; AGAMOUS-like 80 (AGL80); FUNCTIONS IN: DNA binding, sequence-specific DNA binding transcription factor activity; INVOLVED IN: regulation …	RNA.regulation of transcription.MADS box transcription factor family	T	Medtr3g466980	FALSE	Medtr3g466980
5621		1.03217e-52	16.2.1.3	(o24145|4cl1_tobac : 829.0) 4-coumarate--CoA ligase 1 (EC 6.2.1.12) (4CL 1) (4-coumaroyl-CoA synthase 1) - Nicotiana tabacum (Common tobacco) & (at1g51680 : 785.0) encodes an isoform of 4-coumarate:CoA ligase (4CL), which is involved in the last step of the general phenylpropanoid pathway. In addition to 4-coumarate, it also converts ferulate. The catalytic efficiency was in the following (descen…	secondary metabolism.phenylpropanoids.lignin biosynthesis.4CL	T	Medtr4g005750	FALSE	Medtr4g005750
5622		1.721e-27	35.2	no hits & (original description: | hypothetical protein | HC | chr4:371694-369872 | 20130731)	not assigned.unknown	T	Medtr4g005810	FALSE	Medtr4g005810
5623		1.32194e-151	34.19.3	(at1g80760 : 320.0) Encodes a protein with boron transporter activity. It helps to preferentially direct boron to young developing tissues in the shoot, such as immature leaves, under low boron conditions. This boron channel appears to be impermeable to water, unlike the closely related NIP5;1 boron transporter. This protein also allows the transport of glycerol, urea, and formimide but not large…	transport.Major Intrinsic Proteins.NIP	T	Medtr4g006730	FALSE	Medtr4g006730
5624		0	27.3.7	(at3g21150 : 115.0) Encodes a protein with a B-box domain predicted to act as a transcription factor. Expression of the BBX32 gene is affected by monochromatic red light.; B-box 32 (BBX32); BEST Arabidopsis thaliana protein match is: B-box type zinc finger family protein (TAIR:AT4G15248.1); Has 926 Blast hits to 858 proteins in 65 species: Archae - 0; Bacteria - 0; Metazoa - 0; Fungi - 0; Plants …	RNA.regulation of transcription.C2C2(Zn) CO-like, Constans-like zinc finger family	T	Medtr4g008050	FALSE	Medtr4g008050
5625		4.54302e-18	29.5.7	(at1g17870 : 750.0) S2P-like putative metalloprotease, also contain transmembrane helices near their C-termini and many of them, five of seven, contain a conserved zinc-binding motif HEXXH. Homolog of EGY1. Each of the EGY1 and EGY-like proteins share two additional highly conserved motifs, the previously reported NPDG motif (aa 442??454 in EGY1, Rudner et al., 1999) and a newly defined GNLR moti…	protein.degradation.metalloprotease	T	Medtr4g010130	FALSE	Medtr4g010130
5626		0.00823892	35.2	(loc_os06g40440.1 : 140.0) no description available & (at1g80130 : 137.0) Tetratricopeptide repeat (TPR)-like superfamily protein; FUNCTIONS IN: binding; INVOLVED IN: response to oxidative stress; LOCATED IN: membrane; EXPRESSED IN: 18 plant structures; EXPRESSED DURING: 12 growth stages; CONTAINS InterPro DOMAIN/s: Tetratricopeptide-like helical (InterPro:IPR011990); BEST Arabidopsis thaliana pr…	not assigned.unknown	T	Medtr4g010250	FALSE	Medtr4g010250
5627		0.00271334	11.9.3.2	(at3g15650 : 377.0) alpha/beta-Hydrolases superfamily protein; FUNCTIONS IN: hydrolase activity, carboxylesterase activity; EXPRESSED IN: 16 plant structures; EXPRESSED DURING: 11 growth stages; CONTAINS InterPro DOMAIN/s: Phospholipase/carboxylesterase (InterPro:IPR003140); BEST Arabidopsis thaliana protein match is: alpha/beta-Hydrolases superfamily protein (TAIR:AT1G52700.1). & (loc_os01g07960…	lipid metabolism.lipid degradation.lysophospholipases.carboxylesterase	T	Medtr4g011320	FALSE	Medtr4g011320
5628		1.33022e-09	20.1.7	(loc_os12g12120.1 : 508.0) no description available & (at1g47890 : 447.0) receptor like protein 7 (RLP7); FUNCTIONS IN: kinase activity; INVOLVED IN: signal transduction, defense response; LOCATED IN: endomembrane system; EXPRESSED IN: stem, stamen; EXPRESSED DURING: 4 anthesis; CONTAINS InterPro DOMAIN/s: Leucine-rich repeat-containing N-terminal domain, type 2 (InterPro:IPR013210), Leucine-rich…	stress.biotic.PR-proteins	T	Medtr4g017280	FALSE	Medtr4g017280
5629		4.01037e-295	13.1.2.2.1	(o65361|p5cs_mescr : 981.0) Delta 1-pyrroline-5-carboxylate synthetase (P5CS) [Includes: Glutamate 5-kinase (EC 2.7.2.11) (Gamma-glutamyl kinase) (GK); Gamma-glutamyl phosphate reductase (GPR) (EC 1.2.1.41) (Glutamate-5-semialdehyde dehydrogenase) (Glutamyl-gamma- & (at2g39800 : 954.0) delta1-pyrroline-5-carboxylate synthase 1 (P5CS1); CONTAINS InterPro DOMAIN/s: Glutamate 5-kinase (InterPro:IPR0…	amino acid metabolism.synthesis.glutamate family.proline.delta 1-pyrroline-5-carboxylate synthetase	T	Medtr4g020110	FALSE	Medtr4g020110
5630		0	35.1.3	(at3g09350 : 509.0) Encodes one of the Arabidopsis orthologs of the human Hsp70-binding protein 1 (HspBP-1) and yeast Fes1p: Fes1A (AT3G09350), Fes1B (AT3G53800), Fes1C (AT5G02150). Fes1A is cytosolic and associates with cytosolic Hsp70. Mutants showed increased heat-sensitive phenotype suggestion the involvement of Fes1A in acquired thermotolerance. Does not have nucleotide exchange factor activ…	not assigned.no ontology.armadillo/beta-catenin repeat family protein	T	Medtr4g021570	FALSE	Medtr4g021570
5631		9.87257e-50	16.2	(at5g67150 : 285.0) HXXXD-type acyl-transferase family protein; FUNCTIONS IN: transferase activity, transferring acyl groups other than amino-acyl groups, transferase activity; INVOLVED IN: biological_process unknown; LOCATED IN: cellular_component unknown; EXPRESSED IN: 22 plant structures; EXPRESSED DURING: 13 growth stages; CONTAINS InterPro DOMAIN/s: Transferase (InterPro:IPR003480); BEST Ara…	secondary metabolism.phenylpropanoids	T	Medtr4g022290	FALSE	Medtr4g022290
5632		2.75202e-08	10.8.1	(at3g60730 : 538.0) Plant invertase/pectin methylesterase inhibitor superfamily; FUNCTIONS IN: enzyme inhibitor activity, pectinesterase activity; INVOLVED IN: cell wall modification; LOCATED IN: endomembrane system, cell wall, plant-type cell wall; EXPRESSED IN: flower; CONTAINS InterPro DOMAIN/s: Pectinesterase, active site (InterPro:IPR018040), Pectin lyase fold/virulence factor (InterPro:IPR0…	cell wall.pectin*esterases.PME	T	Medtr4g025670	FALSE	Medtr4g025670
5633		3.58627e-10	35.2	no hits & (original description: | hypothetical protein | LC | chr4:9063487-9063753 | 20130731)	not assigned.unknown	T	Medtr4g026390	FALSE	Medtr4g026390
5634		1.0055e-09	35.2	no hits & (original description: | hypothetical protein | LC | chr4:9072554-9072935 | 20130731)	not assigned.unknown	T	Medtr4g026430	FALSE	Medtr4g026430
5635		3.88532e-08	35.2	no hits & (original description: | hypothetical protein | HC | chr4:9077250-9077473 | 20130731)	not assigned.unknown	T	Medtr4g026440	FALSE	Medtr4g026440
5636		4.81568e-70	31.3	(at2g45080 : 288.0) cyclin p3;1 (cycp3;1); CONTAINS InterPro DOMAIN/s: Negative regulatory factor PREG (InterPro:IPR012389), Cyclin-like (InterPro:IPR011028), Cyclin-related 2 (InterPro:IPR013922), Cyclin (InterPro:IPR006670); BEST Arabidopsis thaliana protein match is: cyclin p3;2 (TAIR:AT3G60550.1); Has 1274 Blast hits to 1274 proteins in 212 species: Archae - 0; Bacteria - 18; Metazoa - 174; F…	cell.cycle	T	Medtr4g028060	FALSE	Medtr4g028060
5637		0.000718654	29.5.11.4.3.2	(at3g14710 : 114.0) RNI-like superfamily protein; CONTAINS InterPro DOMAIN/s: FBD (InterPro:IPR013596), FBD-like (InterPro:IPR006566); BEST Arabidopsis thaliana protein match is: F-box/RNI-like/FBD-like domains-containing protein (TAIR:AT3G52680.2); Has 1267 Blast hits to 1249 proteins in 21 species: Archae - 0; Bacteria - 0; Metazoa - 0; Fungi - 0; Plants - 1267; Viruses - 0; Other Eukaryotes - …	protein.degradation.ubiquitin.E3.SCF.FBOX	T	Medtr4g032845	FALSE	Medtr4g032845
5638		0.000260833	26.6	(o22308|7omt6_medsa : 344.0) Isoflavone-7-O-methyltransferase 6 (EC 2.1.1.150) (Isoflavone-O-methyltransferase 6) (7-IOMT-6) - Medicago sativa (Alfalfa) & (loc_os05g43940.1 : 271.0) no description available & (ipr001077 : 172.16325) O-methyltransferase, family 2 & (at4g35160 : 162.0) O-methyltransferase family protein; FUNCTIONS IN: methyltransferase activity, O-methyltransferase activity, protei…	misc.O-methyl transferases	T	Medtr4g033170	FALSE	Medtr4g033170
5639		3.22931e-13	3.2.2	(at5g51460 : 528.0) homologous to the C-terminal part of microbial trehalose-6-phosphate phosphatases; ATTPPA; FUNCTIONS IN: trehalose-phosphatase activity; INVOLVED IN: trehalose biosynthetic process; LOCATED IN: chloroplast; EXPRESSED IN: 23 plant structures; EXPRESSED DURING: 16 growth stages; CONTAINS InterPro DOMAIN/s: HAD-superfamily hydrolase, subfamily IIB (InterPro:IPR006379), Trehalose-…	minor CHO metabolism.trehalose.TPP	T	Medtr4g036090	FALSE	Medtr4g036090
5640		8.99975e-06	35.2	no hits & (original description: | RALF related | HC | chr4:13864390-13864994 | 20130731)	not assigned.unknown	T	Medtr4g037645	FALSE	Medtr4g037645
4617		4.22254e-11	27.3.9	(at5g56860 : 97.8) Encodes a member of the GATA factor family of zinc finger transcription factors.; GATA, nitrate-inducible, carbon metabolism-involved (GNC); CONTAINS InterPro DOMAIN/s: Zinc finger, NHR/GATA-type (InterPro:IPR013088), Zinc finger, GATA-type (InterPro:IPR000679); BEST Arabidopsis thaliana protein match is: cytokinin-responsive gata factor 1 (TAIR:AT4G26150.1); Has 1952 Blast hit…	RNA.regulation of transcription.C2C2(Zn) GATA transcription factor family	T	Medtr1g016170	FALSE	Medtr1g016170
5641		1.63375e-15	28.99	(at4g15248 : 105.0) B-box type zinc finger family protein; FUNCTIONS IN: zinc ion binding; INVOLVED IN: biological_process unknown; LOCATED IN: intracellular; CONTAINS InterPro DOMAIN/s: Zinc finger, B-box (InterPro:IPR000315); BEST Arabidopsis thaliana protein match is: B-box type zinc finger family protein (TAIR:AT3G21890.1); Has 35333 Blast hits to 34131 proteins in 2444 species: Archae - 798;…	DNA.unspecified	T	Medtr4g046640	FALSE	Medtr4g046640
5642		1.02834e-25	35.2	no hits & (original description: | myb transcription factor | HC | chr4:16558188-16559541 | 20130731)	not assigned.unknown	T	Medtr4g046737	FALSE	Medtr4g046737
5643		1.49408e-57	16.1.5	(p93665|dcs1_goshi : 446.0) (+)-delta-cadinene synthase (EC 4.2.3.13) (D-cadinene synthase) - Gossypium hirsutum (Upland cotton) & (at5g23960 : 333.0) Encodes a sesquiterpene synthase involved in generating all of the group A sesquiterpenes found in the Arabidopsis floral volatile blend. Strongly expressed in the stigma.; terpene synthase 21 (TPS21); CONTAINS InterPro DOMAIN/s: Terpene synthase, …	secondary metabolism.isoprenoids.terpenoids	T	Medtr4g048460	FALSE	Medtr4g048460
5644		2.65396e-18	31.2	(at5g55090 : 313.0) member of MEKK subfamily; mitogen-activated protein kinase kinase kinase 15 (MAPKKK15); FUNCTIONS IN: protein serine/threonine kinase activity, protein kinase activity, kinase activity, ATP binding; INVOLVED IN: protein amino acid phosphorylation; LOCATED IN: cellular_component unknown; CONTAINS InterPro DOMAIN/s: Protein kinase, ATP binding site (InterPro:IPR017441), Protein …	cell.division	T	Medtr4g049730	FALSE	Medtr4g049730
5645		1.94837e-65	35.1	(loc_os07g06880.1 : 367.0) no description available & (at5g06570 : 322.0) alpha/beta-Hydrolases superfamily protein; FUNCTIONS IN: hydrolase activity; INVOLVED IN: metabolic process; LOCATED IN: cellular_component unknown; EXPRESSED IN: 6 plant structures; EXPRESSED DURING: petal differentiation and expansion stage; CONTAINS InterPro DOMAIN/s: Alpha/beta hydrolase fold-3 (InterPro:IPR013094); BES…	not assigned.no ontology	T	Medtr4g050140	FALSE	Medtr4g050140
5646		0	26.22	(loc_os04g33240.1 : 285.0) no description available & (at3g51680 : 266.0) NAD(P)-binding Rossmann-fold superfamily protein; FUNCTIONS IN: oxidoreductase activity, binding, catalytic activity; INVOLVED IN: oxidation reduction, metabolic process; LOCATED IN: cellular_component unknown; EXPRESSED IN: cotyledon, root; CONTAINS InterPro DOMAIN/s: NAD(P)-binding domain (InterPro:IPR016040), Glucose/rib…	misc.short chain dehydrogenase/reductase (SDR)	T	Medtr4g052300	FALSE	Medtr4g052300
5647		1.36165e-05	27.3.25	(at2g36890 : 235.0) "Putative homolog of the Blind gene in tomato. Together with RAX1 and RAX3 belong to the class R2R3 MYB genes; encoded by the Myb-like transcription factor MYB38, regulates axillary meristem formation. "; REGULATOR OF AXILLARY MERISTEMS 2 (RAX2); CONTAINS InterPro DOMAIN/s: SANT, DNA-binding (InterPro:IPR001005), Homeodomain-like (InterPro:IPR009057), Myb, DNA-binding (InterPr…	RNA.regulation of transcription.MYB domain transcription factor family	T	Medtr4g057635	FALSE	Medtr4g057635
5648		7.79434e-12	35.2	no hits & (original description: | transmembrane protein, putative | LC | chr4:22412407-22414039 | 20130731)	not assigned.unknown	T	Medtr4g060920	FALSE	Medtr4g060920
5649		3.02325e-194	34.19.2	(at2g36830 : 410.0) Encodes a tonoplast intrinsic protein, which functions as water channel. It has also been shown to be able to facilitate the transport of urea and hydrogen peroxide. Highly expressed in vascular tissues of the root, stem, cauline leaves and flowers but not in the apical meristems.; gamma tonoplast intrinsic protein (GAMMA-TIP); FUNCTIONS IN: water channel activity, urea transm…	transport.Major Intrinsic Proteins.TIP	T	Medtr4g063090	FALSE	Medtr4g063090
5650		0.00342736	35.2	no hits & (original description: | transmembrane protein, putative | HC | chr4:23397852-23399076 | 20130731)	not assigned.unknown	T	Medtr4g063190	FALSE	Medtr4g063190
4627		1.44219e-30	30.2.20	(loc_os01g02560.1 : 410.0) no description available & (at5g38280 : 326.0) putative receptor serine/threonine kinase PR5K (PR5K) mRNA, PR5-like receptor kinase; PR5-like receptor kinase (PR5K); FUNCTIONS IN: transmembrane receptor protein serine/threonine kinase activity, kinase activity; INVOLVED IN: response to fungus; LOCATED IN: endomembrane system; EXPRESSED IN: 6 plant structures; EXPRESSED …	signalling.receptor kinases.wheat LRK10 like	T	Medtr1g028290	FALSE	Medtr1g028290
5651		0.00331543	35.2	no hits & (original description: | hypothetical protein | LC | chr4:23426440-23424757 | 20130731)	not assigned.unknown	T	Medtr4g063400	FALSE	Medtr4g063400
5652		0	29.6	(loc_os11g47760.1 : 1119.0) no description available & (p09189|hsp7c_pethy : 1107.0) Heat shock cognate 70 kDa protein - Petunia hybrida (Petunia) & (at3g12580 : 1105.0) heat shock protein 70 (HSP70); FUNCTIONS IN: ATP binding; INVOLVED IN: in 9 processes; LOCATED IN: cytosol, mitochondrion, cell wall, plasma membrane; EXPRESSED IN: 23 plant structures; EXPRESSED DURING: 11 growth stages; CONTAIN…	protein.folding	T	Medtr4g063710	FALSE	Medtr4g063710
5653		0	29.6	(chl4|525480 : 787.0) no description available & (p25840|hsp70_chlre : 776.0) Heat shock 70 kDa protein - Chlamydomonas reinhardtii & (loc_os05g35400.1 : 577.0) no description available & (at3g12580 : 566.0) heat shock protein 70 (HSP70); FUNCTIONS IN: ATP binding; INVOLVED IN: in 9 processes; LOCATED IN: cytosol, mitochondrion, cell wall, plasma membrane; EXPRESSED IN: 23 plant structures; EXPRE…	protein.folding	T	Medtr4g063720	FALSE	Medtr4g063720
5654		5.55535e-10	35.2	no hits & (original description: | transmembrane protein, putative | LC | chr4:26195591-26194945 | 20130731)	not assigned.unknown	T	Medtr4g069580	FALSE	Medtr4g069580
5655		2.83559e-14	17.6.1	(loc_os02g41954.1 : 379.0) no description available & (at4g21200 : 345.0) Encodes a protein with gibberellin 2-oxidase activity which acts specifically on C-20 gibberellins.; gibberellin 2-oxidase 8 (GA2OX8); FUNCTIONS IN: C-20 gibberellin 2-beta-dioxygenase activity; INVOLVED IN: gibberellin metabolic process; LOCATED IN: cellular_component unknown; EXPRESSED IN: sepal, flower; EXPRESSED DURING:…	hormone metabolism.gibberelin.synthesis-degradation	T	Medtr4g074130	FALSE	Medtr4g074130
5656		0	30.11	(loc_os04g57800.1 : 383.0) no description available & (at1g50280 : 372.0) Phototropic-responsive NPH3 family protein; FUNCTIONS IN: signal transducer activity; INVOLVED IN: response to light stimulus; LOCATED IN: cellular_component unknown; EXPRESSED IN: shoot, leaf lamina base, leaf whorl, leaf; EXPRESSED DURING: LP.04 four leaves visible, LP.02 two leaves visible, 4 leaf senescence stage; CONTA…	signalling.light	T	Medtr4g074190	FALSE	Medtr4g074190
5657		6.65065e-22	33.99	(at1g50420 : 569.0) Encodes a scarecrow-like protein (SCL3) Putative transcription factors interacting with the gene product of VHA-B1 (vacuolar ATPase subunit B1; as shown through yeast two-hybrid assay).; scarecrow-like 3 (SCL3); CONTAINS InterPro DOMAIN/s: Transcription factor GRAS (InterPro:IPR005202); BEST Arabidopsis thaliana protein match is: SCARECROW-like 21 (TAIR:AT2G04890.1); Has 3106 …	development.unspecified	T	Medtr4g076140	FALSE	Medtr4g076140
5658		3.59321e-63	26.4.1	(p23433|e13d_tobac : 372.0) Glucan endo-1,3-beta-glucosidase precursor (EC 3.2.1.39) ((1->3)-beta-glucan endohydrolase) ((1->3)-beta-glucanase) (Beta-1,3-endoglucanase) - Nicotiana tabacum (Common tobacco) & (loc_os01g71670.1 : 338.0) no description available & (at4g16260 : 320.0) Glycosyl hydrolase superfamily protein; FUNCTIONS IN: cation binding, hydrolase activity, hydrolyzing O-glycosyl comp…	misc.beta 1,3 glucan hydrolases.glucan endo-1,3-beta-glucosidase	T	Medtr4g076430	FALSE	Medtr4g076430
5659		0.00155419	29.2.2.3.5	(at1g16280 : 260.0) RNA helicase 36 (RH36); FUNCTIONS IN: helicase activity, ATP binding, ATP-dependent helicase activity, nucleic acid binding; INVOLVED IN: post-embryonic development, embryo sac development, rRNA processing; LOCATED IN: nucleus; EXPRESSED IN: 30 plant structures; EXPRESSED DURING: 13 growth stages; CONTAINS InterPro DOMAIN/s: RNA helicase, DEAD-box type, Q motif (InterPro:IPR01…	protein.synthesis.ribosome biogenesis.Pre-rRNA processing and modifications.DExD-box helicases	T	Medtr4g077370	FALSE	Medtr4g077370
5660		0.00151078	27.3.6	(at4g20970 : 116.0) basic helix-loop-helix (bHLH) DNA-binding superfamily protein; FUNCTIONS IN: DNA binding, sequence-specific DNA binding transcription factor activity; INVOLVED IN: defense response to fungus, regulation of transcription; LOCATED IN: nucleus; CONTAINS InterPro DOMAIN/s: Helix-loop-helix DNA-binding domain (InterPro:IPR001092), Helix-loop-helix DNA-binding (InterPro:IPR011598); …	RNA.regulation of transcription.bHLH,Basic Helix-Loop-Helix family	T	Medtr4g078350	FALSE	Medtr4g078350
5661		0	20.2.1	(at2g20560 : 464.0) DNAJ heat shock family protein; FUNCTIONS IN: unfolded protein binding, heat shock protein binding; INVOLVED IN: protein folding; LOCATED IN: cellular_component unknown; EXPRESSED IN: 10 plant structures; EXPRESSED DURING: M germinated pollen stage, 4 anthesis, C globular stage, petal differentiation and expansion stage; CONTAINS InterPro DOMAIN/s: Molecular chaperone, heat sh…	stress.abiotic.heat	T	Medtr4g078850	FALSE	Medtr4g078850
5662		0.00314415	20.1	(at1g65870 : 152.0) Disease resistance-responsive (dirigent-like protein) family protein; FUNCTIONS IN: molecular_function unknown; INVOLVED IN: lignan biosynthetic process, defense response; LOCATED IN: cell wall; EXPRESSED IN: 13 plant structures; EXPRESSED DURING: 9 growth stages; CONTAINS InterPro DOMAIN/s: Plant disease resistance response protein (InterPro:IPR004265); BEST Arabidopsis thali…	stress.biotic	T	Medtr4g078885	FALSE	Medtr4g078885
5663		2.2689e-12	26.7	(at3g03080 : 451.0) Zinc-binding dehydrogenase family protein; FUNCTIONS IN: oxidoreductase activity, binding, zinc ion binding, catalytic activity; INVOLVED IN: oxidation reduction, metabolic process; LOCATED IN: cellular_component unknown; EXPRESSED IN: 8 plant structures; EXPRESSED DURING: L mature pollen stage, M germinated pollen stage, 4 anthesis, petal differentiation and expansion stage; …	misc.oxidases - copper, flavone etc	T	Medtr4g082970	FALSE	Medtr4g082970
5664		1.06924e-44	35.2	no hits & (original description: | transmembrane protein, putative | HC | chr4:33169619-33168622 | 20130731)	not assigned.unknown	T	Medtr4g084950	FALSE	Medtr4g084950
5665		9.42436e-28	35.2	no hits & (original description: | transmembrane protein, putative | HC | chr4:33179387-33178576 | 20130731)	not assigned.unknown	T	Medtr4g084970	FALSE	Medtr4g084970
5666		0.00485488	35.1.40	(at2g15780 : 168.0) Cupredoxin superfamily protein; FUNCTIONS IN: electron carrier activity, copper ion binding; LOCATED IN: endomembrane system; CONTAINS InterPro DOMAIN/s: Plastocyanin-like (InterPro:IPR003245), Cupredoxin (InterPro:IPR008972); BEST Arabidopsis thaliana protein match is: Cupredoxin superfamily protein (TAIR:AT2G15770.1); Has 41667 Blast hits to 12483 proteins in 1023 species: A…	not assigned.no ontology.glycine rich proteins	T	Medtr4g086730	FALSE	Medtr4g086730
4643		0.000227021	35.2	(at5g40690 : 107.0) CONTAINS InterPro DOMAIN/s: EF-Hand 1, calcium-binding site (InterPro:IPR018247); BEST Arabidopsis thaliana protein match is: unknown protein (TAIR:AT2G41730.1); Has 1807 Blast hits to 1807 proteins in 277 species: Archae - 0; Bacteria - 0; Metazoa - 736; Fungi - 347; Plants - 385; Viruses - 0; Other Eukaryotes - 339 (source: NCBI BLink). & (reliability: 214.0) & (original des…	not assigned.unknown	T	Medtr1g051195	FALSE	Medtr1g051195
5667		1.10514e-24	35.1.40	(at2g15780 : 164.0) Cupredoxin superfamily protein; FUNCTIONS IN: electron carrier activity, copper ion binding; LOCATED IN: endomembrane system; CONTAINS InterPro DOMAIN/s: Plastocyanin-like (InterPro:IPR003245), Cupredoxin (InterPro:IPR008972); BEST Arabidopsis thaliana protein match is: Cupredoxin superfamily protein (TAIR:AT2G15770.1); Has 41667 Blast hits to 12483 proteins in 1023 species: A…	not assigned.no ontology.glycine rich proteins	T	Medtr4g086750	FALSE	Medtr4g086750
5668		0.00819656	21.2	(at3g19000 : 397.0) 2-oxoglutarate (2OG) and Fe(II)-dependent oxygenase superfamily protein; FUNCTIONS IN: oxidoreductase activity, acting on paired donors, with incorporation or reduction of molecular oxygen, 2-oxoglutarate as one donor, and incorporation of one atom each of oxygen into both donors, oxidoreductase activity; LOCATED IN: cellular_component unknown; EXPRESSED IN: 22 plant structure…	redox.ascorbate and glutathione	T	Medtr4g087090	FALSE	Medtr4g087090
5669		3.60626e-53	21.2	(at3g19000 : 387.0) 2-oxoglutarate (2OG) and Fe(II)-dependent oxygenase superfamily protein; FUNCTIONS IN: oxidoreductase activity, acting on paired donors, with incorporation or reduction of molecular oxygen, 2-oxoglutarate as one donor, and incorporation of one atom each of oxygen into both donors, oxidoreductase activity; LOCATED IN: cellular_component unknown; EXPRESSED IN: 22 plant structure…	redox.ascorbate and glutathione	T	Medtr4g087110	FALSE	Medtr4g087110
5670		9.19593e-33	21.2	(at3g19000 : 414.0) 2-oxoglutarate (2OG) and Fe(II)-dependent oxygenase superfamily protein; FUNCTIONS IN: oxidoreductase activity, acting on paired donors, with incorporation or reduction of molecular oxygen, 2-oxoglutarate as one donor, and incorporation of one atom each of oxygen into both donors, oxidoreductase activity; LOCATED IN: cellular_component unknown; EXPRESSED IN: 22 plant structure…	redox.ascorbate and glutathione	T	Medtr4g087120	FALSE	Medtr4g087120
5671		0	26.1	(q42798|c93a1_soybn : 380.0) Cytochrome P450 93A1 (EC 1.14.-.-) - Glycine max (Soybean) & (loc_os06g41070.1 : 337.0) no description available & (at5g06900 : 291.0) member of CYP93D; "cytochrome P450, family 93, subfamily D, polypeptide 1" (CYP93D1); FUNCTIONS IN: electron carrier activity, monooxygenase activity, iron ion binding, oxygen binding, heme binding; INVOLVED IN: oxidation reduction; LO…	misc.cytochrome P450	T	Medtr4g088160	FALSE	Medtr4g088160
5672		3.28447e-06	20.2.1	(p05478|hsp16_soybn : 177.0) 18.5 kDa class I heat shock protein (HSP 18.5) - Glycine max (Soybean) & (loc_os03g16030.1 : 154.0) no description available & (at2g29500 : 151.0) HSP20-like chaperones superfamily protein; CONTAINS InterPro DOMAIN/s: Heat shock protein Hsp20 (InterPro:IPR002068), HSP20-like chaperone (InterPro:IPR008978); BEST Arabidopsis thaliana protein match is: HSP20-like chapero…	stress.abiotic.heat	T	Medtr4g088445	FALSE	Medtr4g088445
4649		6.90941e-232	23.3.2.1	(at5g03300 : 506.0) Encodes adenosine kinase 2 (ADK2), a typical, constitutively expressed housekeeping enzyme. Shows a high sequence identity with ADK1. Involved in salvage synthesis of adenylates and methyl recycling. Enzyme activity is substantially inhibited in roots, siliques and dry seeds by an unknown compound. May contribute to cytokinin interconversion.; adenosine kinase 2 (ADK2); FUNCTI…	nucleotide metabolism.salvage.nucleoside kinases.adenosine kinase	T	Medtr1g064060	FALSE	Medtr1g064060
5673		5.09009e-24	20.2.1	(p27880|hsp12_medsa : 208.0) 18.2 kDa class I heat shock protein - Medicago sativa (Alfalfa) & (at2g29500 : 165.0) HSP20-like chaperones superfamily protein; CONTAINS InterPro DOMAIN/s: Heat shock protein Hsp20 (InterPro:IPR002068), HSP20-like chaperone (InterPro:IPR008978); BEST Arabidopsis thaliana protein match is: HSP20-like chaperones superfamily protein (TAIR:AT1G07400.1); Has 6873 Blast hi…	stress.abiotic.heat	T	Medtr4g088450	FALSE	Medtr4g088450
4650		0	26.9	(at5g02790 : 234.0) Glutathione transferase L3 (GSTL3); INVOLVED IN: response to cadmium ion; EXPRESSED IN: 24 plant structures; EXPRESSED DURING: 14 growth stages; CONTAINS InterPro DOMAIN/s: Thioredoxin fold (InterPro:IPR012335), Glutathione S-transferase, C-terminal (InterPro:IPR004046), Glutathione S-transferase, C-terminal-like (InterPro:IPR010987), Glutathione S-transferase/chloride channel…	misc.glutathione S transferases	T	Medtr1g067180	FALSE	Medtr1g067180
5674		5.00804e-73	26.1	(p37117|c71a4_solme : 515.0) Cytochrome P450 71A4 (EC 1.14.-.-) (CYPLXXIA4) (P-450EG2) - Solanum melongena (Eggplant) (Aubergine) & (at3g48270 : 509.0) putative cytochrome P450; "cytochrome P450, family 71, subfamily A, polypeptide 26" (CYP71A26); FUNCTIONS IN: electron carrier activity, monooxygenase activity, iron ion binding, oxygen binding, heme binding; INVOLVED IN: oxidation reduction; CONT…	misc.cytochrome P450	T	Medtr4g089030	FALSE	Medtr4g089030
5675		6.36358e-07	30.2.10	(at5g48380 : 220.0) Encodes a BAK1-interacting receptor-like kinase named BIR1. Negatively regulates multiple plant resistance signaling pathways, one of which is the SOBIR1(AT2G31880)-dependent pathway.; BAK1-interacting receptor-like kinase 1 (BIR1); FUNCTIONS IN: protein kinase activity; INVOLVED IN: negative regulation of defense response; LOCATED IN: plasma membrane; EXPRESSED IN: 23 plant s…	signalling.receptor kinases.leucine rich repeat X	T	Medtr4g092550	FALSE	Medtr4g092550
4652		9.67879e-66	31.4	(at3g09520 : 513.0) A member of EXO70 gene family, putative exocyst subunits, conserved in land plants. Arabidopsis thaliana contains 23 putative EXO70 genes, which can be classified into eight clusters on the phylogenetic tree.; exocyst subunit exo70 family protein H4 (EXO70H4); INVOLVED IN: exocytosis, vesicle docking involved in exocytosis; LOCATED IN: exocyst; EXPRESSED IN: stem, sperm cell, …	cell.vesicle transport	T	Medtr1g067480	FALSE	Medtr1g067480
5676		2.64766e-25	23.1.99	(loc_os03g48060.1 : 242.0) no description available & (at2g23970 : 229.0) Class I glutamine amidotransferase-like superfamily protein; FUNCTIONS IN: catalytic activity; INVOLVED IN: defense response; LOCATED IN: endomembrane system; EXPRESSED IN: 6 plant structures; EXPRESSED DURING: 4 anthesis, petal differentiation and expansion stage; CONTAINS InterPro DOMAIN/s: Glutamine amidotransferase clas…	nucleotide metabolism.synthesis.unspecified	T	Medtr4g093250	FALSE	Medtr4g093250
5677		1.05036e-16	10.6.3	(p58822|pgip2_phavu : 386.0) Polygalacturonase inhibitor 2 precursor (Polygalacturonase-inhibiting protein) (PGIP-2) - Phaseolus vulgaris (Kidney bean) (French bean) & (at5g06860 : 274.0) Encodes a polygalacturonase inhibiting protein involved in defense response. PGIPs inhibit the function of cell wall pectin degrading enzymes such as those produced by fungal pathogens. PGIP1 is induced by funga…	cell wall.degradation.pectate lyases and polygalacturonases	T	Medtr4g094440	FALSE	Medtr4g094440
5678		0	10.6.3	(at1g48100 : 658.0) Pectin lyase-like superfamily protein; FUNCTIONS IN: polygalacturonase activity; INVOLVED IN: carbohydrate metabolic process; EXPRESSED IN: 19 plant structures; EXPRESSED DURING: 10 growth stages; CONTAINS InterPro DOMAIN/s: Pectin lyase fold/virulence factor (InterPro:IPR011050), Pectin lyase fold (InterPro:IPR012334), Glycoside hydrolase, family 28 (InterPro:IPR000743), Para…	cell wall.degradation.pectate lyases and polygalacturonases	T	Medtr4g094715	FALSE	Medtr4g094715
5679		5.01953e-18	29.5.11.4.2	(loc_os06g45580.1 : 139.0) no description available & (at5g05280 : 113.0) RING/U-box superfamily protein; FUNCTIONS IN: zinc ion binding; CONTAINS InterPro DOMAIN/s: Zinc finger, RING-type (InterPro:IPR001841), Zinc finger, C3HC4 RING-type (InterPro:IPR018957); BEST Arabidopsis thaliana protein match is: RING/U-box superfamily protein (TAIR:AT3G10910.1); Has 1807 Blast hits to 1807 proteins in 27…	protein.degradation.ubiquitin.E3.RING	T	Medtr4g094725	FALSE	Medtr4g094725
4656		0	34.16	(loc_os02g56550.1 : 407.0) no description available & (at1g03905 : 391.0) P-loop containing nucleoside triphosphate hydrolases superfamily protein; FUNCTIONS IN: nucleoside-triphosphatase activity, ATPase activity, nucleotide binding, ATP binding; EXPRESSED IN: 8 plant structures; EXPRESSED DURING: petal differentiation and expansion stage, D bilateral stage; CONTAINS InterPro DOMAIN/s: ATPase, A…	transport.ABC transporters and multidrug resistance systems	T	Medtr1g069750	FALSE	Medtr1g069750
5680		0	34.12	(at2g23150 : 760.0) Encodes a member of the Nramp2 metal transporter family; like its homolog Atnramp4, localized in vacuolar membrane. Seedlings of double mutant, atnramp3-1 atnramp4-1, were arrested at early germination.; natural resistance-associated macrophage protein 3 (NRAMP3); FUNCTIONS IN: manganese ion transmembrane transporter activity, inorganic anion transmembrane transporter activity…	transport.metal	T	Medtr4g095075	FALSE	Medtr4g095075
5681		9.70297e-137	26.24	(at4g37580 : 571.0) involved in apical hook development. putative N-acetyltransferase; HOOKLESS 1 (HLS1); CONTAINS InterPro DOMAIN/s: GCN5-related N-acetyltransferase, C-terminal (InterPro:IPR022610), GCN5-related N-acetyltransferase (InterPro:IPR000182), Acyl-CoA N-acyltransferase (InterPro:IPR016181); BEST Arabidopsis thaliana protein match is: Acyl-CoA N-acyltransferases (NAT) superfamily prot…	misc.GCN5-related N-acetyltransferase	T	Medtr4g095700	FALSE	Medtr4g095700
5682		3.72628e-07	17.5.1.1	(q00257|1a12_cucma : 702.0) 1-aminocyclopropane-1-carboxylate synthase CMA101 (EC 4.4.1.14) (ACC synthase) (S-adenosyl-L-methionine methylthioadenosine-lyase) - Cucurbita maxima (Pumpkin) (Winter squash) & (at3g49700 : 664.0) encodes a a member of the 1-aminocyclopropane-1-carboxylate (ACC) synthase (S-adenosyl-L-methionine methylthioadenosine-lyase, EC 4.4.1.14) gene family. Mutants produce elev…	hormone metabolism.ethylene.synthesis-degradation.1-aminocyclopropane-1-carboxylate synthase	T	Medtr4g097540	FALSE	Medtr4g097540
5683		5.45502e-40	33.99	(at4g17980 : 298.0) NAC domain containing protein 71 (NAC071); FUNCTIONS IN: sequence-specific DNA binding transcription factor activity; INVOLVED IN: multicellular organismal development, regulation of transcription; LOCATED IN: cellular_component unknown; CONTAINS InterPro DOMAIN/s: No apical meristem (NAM) protein (InterPro:IPR003441); BEST Arabidopsis thaliana protein match is: NAC domain con…	development.unspecified	T	Medtr4g098630	FALSE	Medtr4g098630
5684		0.000990172	35.2	no hits & (original description: | hypothetical protein | HC | chr4:41204814-41203064 | 20130731)	not assigned.unknown	T	Medtr4g099310	FALSE	Medtr4g099310
5685		0	10.7	(at4g17030 : 191.0) Encodes EXLB1 (expansin-like B1), a member of the expansin family.; expansin-like B1 (EXLB1); INVOLVED IN: sexual reproduction, unidimensional cell growth, plant-type cell wall loosening; LOCATED IN: endomembrane system, extracellular region; EXPRESSED IN: 19 plant structures; EXPRESSED DURING: 9 growth stages; CONTAINS InterPro DOMAIN/s: Pollen allergen, N-terminal (InterPro:…	cell wall.modification	T	Medtr4g099400	FALSE	Medtr4g099400
5686		0	27.3.25	(at5g35550 : 173.0) TT2 encodes a R2R3 MYB domain putative transcription factor that acts as a key determinant in the proanthocyanidin accumulation of developing seed. It is thought that a ternary complex composed of TT2, TT8 and TTG1 is necessary for correct expression of BAN in seed endothelium.; TRANSPARENT TESTA 2 (TT2); CONTAINS InterPro DOMAIN/s: SANT, DNA-binding (InterPro:IPR001005), Home…	RNA.regulation of transcription.MYB domain transcription factor family	T	Medtr4g100720	FALSE	Medtr4g100720
5687		0	26.21	(p14009|14kd_dauca : 112.0) 14 kDa proline-rich protein DC2.15 precursor - Daucus carota (Carrot) & (at1g12090 : 110.0) extensin-like protein (ELP); extensin-like protein (ELP); FUNCTIONS IN: lipid binding; INVOLVED IN: lipid transport; LOCATED IN: endomembrane system; EXPRESSED IN: 22 plant structures; EXPRESSED DURING: 13 growth stages; CONTAINS InterPro DOMAIN/s: Bifunctional inhibitor/plant l…	misc.protease inhibitor/seed storage/lipid transfer protein (LTP) family protein	T	Medtr4g101310	FALSE	Medtr4g101310
5688		1.55559e-74	29.5.3	(p49045|vpe_soybn : 561.0) Vacuolar-processing enzyme precursor (EC 3.4.22.-) (VPE) - Glycine max (Soybean) & (at1g62710 : 485.0) Encodes a vacuolar processing enzyme belonging to a novel group of cysteine proteases that is expressed specifically in seeds and is essential for the proper processing of storage proteins.; beta vacuolar processing enzyme (BETA-VPE); FUNCTIONS IN: cysteine-type endope…	protein.degradation.cysteine protease	T	Medtr4g101730	FALSE	Medtr4g101730
5689		7.09938e-05	30.3	(loc_os04g48160.1 : 224.0) no description available & (at4g23060 : 208.0) IQ-domain 22 (IQD22); CONTAINS InterPro DOMAIN/s: IQ calmodulin-binding region (InterPro:IPR000048); BEST Arabidopsis thaliana protein match is: IQ-domain 26 (TAIR:AT3G16490.1); Has 890 Blast hits to 763 proteins in 40 species: Archae - 0; Bacteria - 0; Metazoa - 31; Fungi - 3; Plants - 728; Viruses - 0; Other Eukaryotes - …	signalling.calcium	T	Medtr4g102840	FALSE	Medtr4g102840
5690		7.55919e-10	30.3	(loc_os01g72550.1 : 125.0) no description available & (at1g76650 : 106.0) calmodulin-like 38 (CML38); CONTAINS InterPro DOMAIN/s: EF-Hand 1, calcium-binding site (InterPro:IPR018247), EF-HAND 2 (InterPro:IPR018249), EF-hand-like domain (InterPro:IPR011992), Calcium-binding EF-hand (InterPro:IPR002048); BEST Arabidopsis thaliana protein match is: Calcium-binding EF-hand family protein (TAIR:AT1G76…	signalling.calcium	T	Medtr4g103650	FALSE	Medtr4g103650
5691		2.38313e-193	30.2.11	(loc_os05g07740.1 : 1051.0) no description available & (at4g26540 : 998.0) Leucine-rich repeat receptor-like protein kinase family protein; FUNCTIONS IN: kinase activity; INVOLVED IN: protein amino acid phosphorylation; LOCATED IN: plasma membrane; EXPRESSED IN: inflorescence meristem; CONTAINS InterPro DOMAIN/s: Protein kinase, ATP binding site (InterPro:IPR017441), Protein kinase, catalytic dom…	signalling.receptor kinases.leucine rich repeat XI	T	Medtr4g105370	FALSE	Medtr4g105370
5692		4.25056e-35	29.5	(loc_os09g30411.1 : 276.0) no description available & (at4g10790 : 225.0) UBX domain-containing protein; CONTAINS InterPro DOMAIN/s: UAS (InterPro:IPR006577), UBX (InterPro:IPR001012); BEST Arabidopsis thaliana protein match is: Ubiquitin-like superfamily protein (TAIR:AT4G23040.1); Has 1807 Blast hits to 1807 proteins in 277 species: Archae - 0; Bacteria - 0; Metazoa - 736; Fungi - 347; Plants -…	protein.degradation	T	Medtr4g105430	FALSE	Medtr4g105430
5693		8.40943e-76	30.4.5	(at5g16760 : 313.0) Encodes a inositol 1,3,4-trisphosphate 5/6-kinase.; Inositol 1,3,4-trisphosphate 5/6-kinase family protein; FUNCTIONS IN: inositol or phosphatidylinositol kinase activity, catalytic activity; INVOLVED IN: inositol and derivative phosphorylation; LOCATED IN: intracellular; EXPRESSED IN: 24 plant structures; EXPRESSED DURING: 16 growth stages; CONTAINS InterPro DOMAIN/s: Inosito…	signalling.phosphinositides.inositol-1,3,4-trisphosphate 5/6-kinase	T	Medtr4g105690	FALSE	Medtr4g105690
5694		2.85383e-08	35.2	no hits & (original description: | DUF1645 family protein | HC | chr4:43902791-43903606 | 20130731)	not assigned.unknown	T	Medtr4g105750	FALSE	Medtr4g105750
5695		0	20.2.1	(at1g74310 : 1343.0) Encodes ClpB1, which belongs to the Casein lytic proteinase/heat shock protein 100 (Clp/Hsp100) family. Involved in refolding of proteins which form aggregates under heat stress. Also known as AtHsp101. AtHsp101 is a cytosolic heat shock protein required for acclimation to high temperature.; heat shock protein 101 (HSP101); FUNCTIONS IN: protein binding, ATPase activity, ATP …	stress.abiotic.heat	T	Medtr4g109450	FALSE	Medtr4g109450
5696		2.85499e-13	35.2	no hits & (original description: | hypothetical protein | LC | chr4:45745611-45747122 | 20130731)	not assigned.unknown	T	Medtr4g109950	FALSE	Medtr4g109950
5697		3.7392e-05	27.3.3	(at5g19790 : 101.0) encodes a member of the ERF (ethylene response factor) subfamily B-6 of ERF/AP2 transcription factor family (RAP2.11). The protein contains one AP2 domain. There are 12 members in this subfamily including RAP2.11.; related to AP2 11 (RAP2.11); FUNCTIONS IN: DNA binding, sequence-specific DNA binding transcription factor activity; INVOLVED IN: regulation of transcription, DNA-d…	RNA.regulation of transcription.AP2/EREBP, APETALA2/Ethylene-responsive element binding protein family	T	Medtr4g112490	FALSE	Medtr4g112490
5698		1.97777e-16	13.1.2.3.31	(at1g15410 : 287.0) aspartate-glutamate racemase family; FUNCTIONS IN: racemase and epimerase activity, acting on amino acids and derivatives; INVOLVED IN: metabolic process, cellular amino acid metabolic process; LOCATED IN: chloroplast; EXPRESSED IN: 22 plant structures; EXPRESSED DURING: 13 growth stages; CONTAINS InterPro DOMAIN/s: Asp/Glu/hydantoin racemase (InterPro:IPR015942), Aspartate ra…	amino acid metabolism.synthesis.glutamate family.arginine.aspartate racemase	T	Medtr4g114000	FALSE	Medtr4g114000
5699		0.00243633	26.12	(at2g41480 : 126.0) Peroxidase superfamily protein; FUNCTIONS IN: peroxidase activity, heme binding; INVOLVED IN: oxidation reduction, response to oxidative stress; EXPRESSED IN: root, leaf; EXPRESSED DURING: LP.04 four leaves visible; CONTAINS InterPro DOMAIN/s: Haem peroxidase (InterPro:IPR010255), Plant peroxidase (InterPro:IPR000823), Peroxidases heam-ligand binding site (InterPro:IPR019793),…	misc.peroxidases	T	Medtr4g114220	FALSE	Medtr4g114220
5700		0	15	(at5g19140 : 290.0) AILP1; FUNCTIONS IN: molecular_function unknown; INVOLVED IN: response to auxin stimulus, response to aluminum ion; LOCATED IN: plasma membrane; EXPRESSED IN: 23 plant structures; EXPRESSED DURING: 13 growth stages; BEST Arabidopsis thaliana protein match is: Aluminium induced protein with YGL and LRDR motifs (TAIR:AT5G43830.1); Has 840 Blast hits to 840 proteins in 265 specie…	metal handling	T	Medtr4g117050	FALSE	Medtr4g117050
4677		1.33203e-36	35.1	(at4g02940 : 501.0) oxidoreductase, 2OG-Fe(II) oxygenase family protein; FUNCTIONS IN: oxidoreductase activity; INVOLVED IN: response to karrikin; EXPRESSED IN: 22 plant structures; EXPRESSED DURING: 13 growth stages; CONTAINS InterPro DOMAIN/s: Oxoglutarate/iron-dependent oxygenase (InterPro:IPR005123); BEST Arabidopsis thaliana protein match is: oxidoreductase, 2OG-Fe(II) oxygenase family prote…	not assigned.no ontology	T	Medtr1g089865	FALSE	Medtr1g089865
5701		0.0046867	10.6.3	(at2g40310 : 93.6) Pectin lyase-like superfamily protein; FUNCTIONS IN: polygalacturonase activity; INVOLVED IN: carbohydrate metabolic process; LOCATED IN: endomembrane system; CONTAINS InterPro DOMAIN/s: Pectin lyase fold/virulence factor (InterPro:IPR011050), Pectin lyase fold (InterPro:IPR012334), Glycoside hydrolase, family 28 (InterPro:IPR000743), Parallel beta-helix repeat (InterPro:IPR006…	cell wall.degradation.pectate lyases and polygalacturonases	T	Medtr4g119775	FALSE	Medtr4g119775
5702		6.89733e-145	26.18	(at2g01610 : 195.0) Plant invertase/pectin methylesterase inhibitor superfamily protein; FUNCTIONS IN: enzyme inhibitor activity, pectinesterase inhibitor activity, pectinesterase activity; INVOLVED IN: biological_process unknown; LOCATED IN: endomembrane system; EXPRESSED IN: 22 plant structures; EXPRESSED DURING: 13 growth stages; CONTAINS InterPro DOMAIN/s: Pectinesterase inhibitor (InterPro:I…	misc.invertase/pectin methylesterase inhibitor family protein	T	Medtr4g120830	FALSE	Medtr4g120830
5703		4.89917e-40	35.2	(original description: | pathogenesis-related protein bet V I family protein | HC | chr4:50071629-50070322 | 20130731)	not assigned.unknown	T	Medtr4g120940	FALSE	Medtr4g120940
5704		0	35.2	(original description: | pathogenesis-related protein bet V I family protein | HC | chr4:50079473-50078482 | 20130731)	not assigned.unknown	T	Medtr4g120970	FALSE	Medtr4g120970
5705		0	26.18	(at3g17130 : 137.0) Plant invertase/pectin methylesterase inhibitor superfamily protein; FUNCTIONS IN: enzyme inhibitor activity, pectinesterase inhibitor activity, pectinesterase activity; LOCATED IN: endomembrane system; EXPRESSED IN: 21 plant structures; EXPRESSED DURING: 13 growth stages; CONTAINS InterPro DOMAIN/s: Pectinesterase inhibitor (InterPro:IPR006501); BEST Arabidopsis thaliana prot…	misc.invertase/pectin methylesterase inhibitor family protein	T	Medtr4g122740	FALSE	Medtr4g122740
5706		3.77131e-08	35.2	(at5g49600 : 147.0) Protein of unknown function, DUF538; CONTAINS InterPro DOMAIN/s: Protein of unknown function DUF538 (InterPro:IPR007493); BEST Arabidopsis thaliana protein match is: Protein of unknown function, DUF538 (TAIR:AT1G09310.1); Has 1807 Blast hits to 1807 proteins in 277 species: Archae - 0; Bacteria - 0; Metazoa - 736; Fungi - 347; Plants - 385; Viruses - 0; Other Eukaryotes - 339 …	not assigned.unknown	T	Medtr4g122930	FALSE	Medtr4g122930
4683		0.00330418	4.1.14	(loc_os11g05110.2 : 843.0) no description available & (at3g52990 : 826.0) Pyruvate kinase family protein; FUNCTIONS IN: pyruvate kinase activity, magnesium ion binding, potassium ion binding, catalytic activity; INVOLVED IN: glycolysis; LOCATED IN: membrane; EXPRESSED IN: guard cell, cultured cell, leaf; CONTAINS InterPro DOMAIN/s: Pyruvate/Phosphoenolpyruvate kinase, catalytic core (InterPro:IPR…	glycolysis.cytosolic branch.pyruvate kinase (PK)	T	Medtr1g091040	FALSE	Medtr1g091040
5707		2.61622e-12	29.4	(loc_os01g19130.1 : 392.0) no description available & (at1g48040 : 391.0) Protein phosphatase 2C family protein; FUNCTIONS IN: protein serine/threonine phosphatase activity, catalytic activity; INVOLVED IN: protein amino acid dephosphorylation; LOCATED IN: protein serine/threonine phosphatase complex; EXPRESSED IN: 23 plant structures; EXPRESSED DURING: 14 growth stages; CONTAINS InterPro DOMAIN/…	protein.postranslational modification	T	Medtr4g123080	FALSE	Medtr4g123080
5708		3.73742e-31	27.3.99	(at3g17611 : 365.0) RHOMBOID-like protein 14 (RBL14); FUNCTIONS IN: zinc ion binding; INVOLVED IN: biological_process unknown; LOCATED IN: intracellular; EXPRESSED IN: 23 plant structures; EXPRESSED DURING: 13 growth stages; CONTAINS InterPro DOMAIN/s: Zinc finger, RanBP2-type (InterPro:IPR001876); Has 157 Blast hits to 157 proteins in 54 species: Archae - 0; Bacteria - 0; Metazoa - 77; Fungi - 0…	RNA.regulation of transcription.unclassified	T	Medtr4g123573	FALSE	Medtr4g123573
5709		0	15.2	(q96551|metk_catro : 734.0) S-adenosylmethionine synthetase 1 (EC 2.5.1.6) (Methionine adenosyltransferase 1) (AdoMet synthetase 1) - Catharanthus roseus (Rosy periwinkle) (Madagascar periwinkle) & (loc_os01g22010.3 : 719.0) no description available & (at4g01850 : 713.0) S-adenosylmethionine synthetase 2 (SAM-2); FUNCTIONS IN: methionine adenosyltransferase activity; INVOLVED IN: one-carbon metab…	metal handling.binding, chelation and storage	T	Medtr4g123810	FALSE	Medtr4g123810
5710		0.000557818	35.2	no hits & (original description: | auxin-responsive AUX/IAA family protein | HC | chr4:51327848-51327301 | 20130731)	not assigned.unknown	T	Medtr4g124300	FALSE	Medtr4g124300
5711		0	20.1	(at4g25780 : 232.0) CAP (Cysteine-rich secretory proteins, Antigen 5, and Pathogenesis-related 1 protein) superfamily protein; FUNCTIONS IN: molecular_function unknown; INVOLVED IN: biological_process unknown; LOCATED IN: endomembrane system, extracellular region; EXPRESSED IN: 14 plant structures; EXPRESSED DURING: 11 growth stages; CONTAINS InterPro DOMAIN/s: Allergen V5/Tpx-1 related, conserve…	stress.biotic	T	Medtr4g128770	FALSE	Medtr4g128770
5712		0	35.2	(at1g11700 : 153.0) Protein of unknown function, DUF584; FUNCTIONS IN: molecular_function unknown; INVOLVED IN: biological_process unknown; LOCATED IN: chloroplast; EXPRESSED IN: 21 plant structures; EXPRESSED DURING: 11 growth stages; CONTAINS InterPro DOMAIN/s: Protein of unknown function DUF584 (InterPro:IPR007608); BEST Arabidopsis thaliana protein match is: Protein of unknown function, DUF58…	not assigned.unknown	T	Medtr4g132020	FALSE	Medtr4g132020
5713		7.26372e-09	35.2	(at1g12030 : 199.0) Protein of unknown function (DUF506) ; CONTAINS InterPro DOMAIN/s: Protein of unknown function DUF506, plant (InterPro:IPR006502); BEST Arabidopsis thaliana protein match is: Protein of unknown function (DUF506) (TAIR:AT1G62420.1); Has 393 Blast hits to 391 proteins in 26 species: Archae - 0; Bacteria - 4; Metazoa - 0; Fungi - 0; Plants - 387; Viruses - 0; Other Eukaryotes - 2…	not assigned.unknown	T	Medtr4g132940	FALSE	Medtr4g132940
5714		7.26372e-09	35.2	(at1g12030 : 199.0) Protein of unknown function (DUF506) ; CONTAINS InterPro DOMAIN/s: Protein of unknown function DUF506, plant (InterPro:IPR006502); BEST Arabidopsis thaliana protein match is: Protein of unknown function (DUF506) (TAIR:AT1G62420.1); Has 393 Blast hits to 391 proteins in 26 species: Archae - 0; Bacteria - 4; Metazoa - 0; Fungi - 0; Plants - 387; Viruses - 0; Other Eukaryotes - 2…	not assigned.unknown	T	Medtr4g132963	FALSE	Medtr4g132963
5715		0.00176811	35.2	no hits & (original description: | hypothetical protein | HC | chr4:55939092-55939798 | 20130731)	not assigned.unknown	T	Medtr4g133720	FALSE	Medtr4g133720
5716		5.03406e-15	35.2	(at5g19260 : 120.0) Protein of unknown function (DUF3049); CONTAINS InterPro DOMAIN/s: Protein of unknown function DUF3049 (InterPro:IPR021410); BEST Arabidopsis thaliana protein match is: Protein of unknown function (DUF3049) (TAIR:AT3G06020.1); Has 1807 Blast hits to 1807 proteins in 277 species: Archae - 0; Bacteria - 0; Metazoa - 736; Fungi - 347; Plants - 385; Viruses - 0; Other Eukaryotes -…	not assigned.unknown	T	Medtr5g005770	FALSE	Medtr5g005770
5717		2.88128e-21	24	(loc_os09g28630.1 : 246.0) no description available & (at1g47480 : 232.0) alpha/beta-Hydrolases superfamily protein; FUNCTIONS IN: hydrolase activity; INVOLVED IN: metabolic process; LOCATED IN: cellular_component unknown; EXPRESSED IN: stem, hypocotyl, root, flower; EXPRESSED DURING: petal differentiation and expansion stage; CONTAINS InterPro DOMAIN/s: Lipase, GDXG, active site (InterPro:IPR002…	Biodegradation of Xenobiotics	T	Medtr5g005920	FALSE	Medtr5g005920
5718		0	17.7.1.5	(at1g76690 : 606.0) Encodes one of the closely related 12-oxophytodienoic acid reductases. This enzyme is not expected to participate in jasmonic acid biosynthesis because during in vitro assays, it shows very little activity with the naturally occurring OPDA isomer. Shows activity towards 2,4,6-trinitrotoluene. Expressed predominately in root. Predicted to be a cytosolic protein.; 12-oxophytodie…	hormone metabolism.jasmonate.synthesis-degradation.12-Oxo-PDA-reductase	T	Medtr5g006800	FALSE	Medtr5g006800
5719		1.36163e-123	29.5.4	(at5g33340 : 336.0) Encodes a protein with aspartic protease activity (also known as aspartate-type endopeptidase activity). Overexpression of the gene was shown to lead to salicylic acid (SA)-mediated disease resistance upon exposure to the pathogen Pseudomonas syringae. Moreover, overexpression of this gene led to the upregulation of two pathogenesis-related genes PR1 and PR2. This upregulation…	protein.degradation.aspartate protease	T	Medtr5g008070	FALSE	Medtr5g008070
5720		6.20366e-255	33.99	(at1g50420 : 613.0) Encodes a scarecrow-like protein (SCL3) Putative transcription factors interacting with the gene product of VHA-B1 (vacuolar ATPase subunit B1; as shown through yeast two-hybrid assay).; scarecrow-like 3 (SCL3); CONTAINS InterPro DOMAIN/s: Transcription factor GRAS (InterPro:IPR005202); BEST Arabidopsis thaliana protein match is: SCARECROW-like 21 (TAIR:AT2G04890.1); Has 3106 …	development.unspecified	T	Medtr5g009080	FALSE	Medtr5g009080
5721		0.00954958	34.12	(at5g41610 : 943.0) member of Putative Na+/H+ antiporter family; ARABIDOPSIS THALIANA CATION/H+ EXCHANGER 18 (ATCHX18); FUNCTIONS IN: monovalent cation:hydrogen antiporter activity, sodium:hydrogen antiporter activity; INVOLVED IN: cation transport; LOCATED IN: integral to membrane; EXPRESSED IN: 10 plant structures; EXPRESSED DURING: 6 growth stages; CONTAINS InterPro DOMAIN/s: Cation/H+ exchang…	transport.metal	T	Medtr5g009780	FALSE	Medtr5g009780
4698		5.26929e-11	26.2	(at2g23260 : 357.0) UDP-glucosyl transferase 84B1 (UGT84B1); FUNCTIONS IN: indole-3-acetate beta-glucosyltransferase activity, UDP-glycosyltransferase activity, quercetin 7-O-glucosyltransferase activity, transferase activity, transferring glycosyl groups, abscisic acid glucosyltransferase activity; INVOLVED IN: metabolic process; LOCATED IN: cellular_component unknown; CONTAINS InterPro DOMAIN/s…	misc.UDP glucosyl and glucoronyl transferases	T	Medtr1g107380	FALSE	Medtr1g107380
5722		0.00639493	20.1.3	(loc_os03g28940.2 : 101.0) no description available & (at1g74950 : 95.9) TIFY10B; CONTAINS InterPro DOMAIN/s: Tify (InterPro:IPR010399), CCT domain-like (InterPro:IPR018467); BEST Arabidopsis thaliana protein match is: jasmonate-zim-domain protein 1 (TAIR:AT1G19180.1); Has 432 Blast hits to 427 proteins in 29 species: Archae - 0; Bacteria - 0; Metazoa - 0; Fungi - 0; Plants - 432; Viruses - 0; Ot…	stress.biotic.signalling	T	Medtr5g013530	FALSE	Medtr5g013530
5723		4.67603e-164	35.1	(at2g38740 : 347.0) Haloacid dehalogenase-like hydrolase (HAD) superfamily protein; FUNCTIONS IN: hydrolase activity, catalytic activity; INVOLVED IN: metabolic process; LOCATED IN: plasma membrane; EXPRESSED IN: 25 plant structures; EXPRESSED DURING: 15 growth stages; CONTAINS InterPro DOMAIN/s: Haloacid dehalogenase-like hydrolase (InterPro:IPR005834), Haloacid dehydrogenase/epoxide hydrolase (…	not assigned.no ontology	T	Medtr5g013910	FALSE	Medtr5g013910
5724		1.53629e-19	33.99	(at4g17980 : 294.0) NAC domain containing protein 71 (NAC071); FUNCTIONS IN: sequence-specific DNA binding transcription factor activity; INVOLVED IN: multicellular organismal development, regulation of transcription; LOCATED IN: cellular_component unknown; CONTAINS InterPro DOMAIN/s: No apical meristem (NAM) protein (InterPro:IPR003441); BEST Arabidopsis thaliana protein match is: NAC domain con…	development.unspecified	T	Medtr5g014300	FALSE	Medtr5g014300
5725		3.37362e-10	35.2	no hits & (original description: | Clavata3/ESR (CLE) gene family member MtCLE04 | HC | chr5:5054490-5052966 | 20130731)	not assigned.unknown	T	Medtr5g014860	FALSE	Medtr5g014860
5726		3.36352e-05	35.2	no hits & (original description: | phytosulfokine precursor protein | HC | chr5:5206702-5207338 | 20130731)	not assigned.unknown	T	Medtr5g015140	FALSE	Medtr5g015140
5727		4.07099e-06	20.2.1	(at4g36990 : 225.0) encodes a protein whose sequence is similar to heat shock factors that regulate the expression of heat shock proteins. Transcript level is increased in response to heat shock. However, overexpression of this gene did not result in the increase of decrease of heat shock proteins.; heat shock factor 4 (HSF4); FUNCTIONS IN: transcription repressor activity, DNA binding, sequence-…	stress.abiotic.heat	T	Medtr5g017470	FALSE	Medtr5g017470
5728		4.95726e-43	30.3	(at2g15680 : 147.0) Calcium-binding EF-hand family protein; FUNCTIONS IN: calcium ion binding; INVOLVED IN: biological_process unknown; EXPRESSED IN: 13 plant structures; EXPRESSED DURING: 9 growth stages; CONTAINS InterPro DOMAIN/s: EF-Hand 1, calcium-binding site (InterPro:IPR018247), Recoverin (InterPro:IPR001125), EF-HAND 2 (InterPro:IPR018249), EF-hand-like domain (InterPro:IPR011992), Calci…	signalling.calcium	T	Medtr5g017510	FALSE	Medtr5g017510
5729		2.19835e-105	30.3	(at2g15680 : 108.0) Calcium-binding EF-hand family protein; FUNCTIONS IN: calcium ion binding; INVOLVED IN: biological_process unknown; EXPRESSED IN: 13 plant structures; EXPRESSED DURING: 9 growth stages; CONTAINS InterPro DOMAIN/s: EF-Hand 1, calcium-binding site (InterPro:IPR018247), Recoverin (InterPro:IPR001125), EF-HAND 2 (InterPro:IPR018249), EF-hand-like domain (InterPro:IPR011992), Calci…	signalling.calcium	T	Medtr5g017550	FALSE	Medtr5g017550
5730		4.95726e-43	30.3	(at2g15680 : 147.0) Calcium-binding EF-hand family protein; FUNCTIONS IN: calcium ion binding; INVOLVED IN: biological_process unknown; EXPRESSED IN: 13 plant structures; EXPRESSED DURING: 9 growth stages; CONTAINS InterPro DOMAIN/s: EF-Hand 1, calcium-binding site (InterPro:IPR018247), Recoverin (InterPro:IPR001125), EF-HAND 2 (InterPro:IPR018249), EF-hand-like domain (InterPro:IPR011992), Calci…	signalling.calcium	T	Medtr5g017560	FALSE	Medtr5g017560
5731		6.01726e-137	35.2	(at5g66600 : 619.0) Protein of unknown function, DUF547; FUNCTIONS IN: molecular_function unknown; INVOLVED IN: biological_process unknown; LOCATED IN: cellular_component unknown; CONTAINS InterPro DOMAIN/s: Protein of unknown function DUF547 (InterPro:IPR006869); BEST Arabidopsis thaliana protein match is: Protein of unknown function, DUF547 (TAIR:AT2G23700.1). & (loc_os03g55890.1 : 486.0) no de…	not assigned.unknown	T	Medtr5g018820	FALSE	Medtr5g018820
5732		2.99344e-05	27.3.9	(at3g50870 : 152.0) Encodes a GATA factort transcriptional regulator required to position the proembryo boundary in the early embryo.; MONOPOLE (MNP); CONTAINS InterPro DOMAIN/s: Zinc finger, NHR/GATA-type (InterPro:IPR013088), Zinc finger, GATA-type (InterPro:IPR000679); BEST Arabidopsis thaliana protein match is: GATA transcription factor 19 (TAIR:AT4G36620.1); Has 2164 Blast hits to 2065 prote…	RNA.regulation of transcription.C2C2(Zn) GATA transcription factor family	T	Medtr5g020230	FALSE	Medtr5g020230
4709		3.90452e-25	16.8.1.12	(at2g22590 : 378.0) UDP-Glycosyltransferase superfamily protein; FUNCTIONS IN: transferase activity, transferring glycosyl groups; INVOLVED IN: metabolic process; LOCATED IN: cellular_component unknown; CONTAINS InterPro DOMAIN/s: UDP-glucuronosyl/UDP-glucosyltransferase (InterPro:IPR002213); BEST Arabidopsis thaliana protein match is: UDP-Glycosyltransferase superfamily protein (TAIR:AT5G65550.1…	secondary metabolism.flavonoids.anthocyanins.anthocyanidin 3-O-glucosyltransferase	T	Medtr2g008225	FALSE	Medtr2g008225
5733		0	29.5.9	(at5g17760 : 511.0) P-loop containing nucleoside triphosphate hydrolases superfamily protein; FUNCTIONS IN: ATP binding; LOCATED IN: plasma membrane; EXPRESSED IN: 23 plant structures; EXPRESSED DURING: 13 growth stages; CONTAINS InterPro DOMAIN/s: ATPase, AAA-type, core (InterPro:IPR003959); BEST Arabidopsis thaliana protein match is: P-loop containing nucleoside triphosphate hydrolases superfam…	protein.degradation.AAA type	T	Medtr5g020980	FALSE	Medtr5g020980
5734		1.18635e-165	35.2	(at4g36120 : 378.0) Plant protein of unknown function (DUF869); CONTAINS InterPro DOMAIN/s: Protein of unknown function DUF869, plant (InterPro:IPR008587); BEST Arabidopsis thaliana protein match is: Plant protein of unknown function (DUF869) (TAIR:AT1G19835.2); Has 41895 Blast hits to 24172 proteins in 1641 species: Archae - 536; Bacteria - 4817; Metazoa - 21606; Fungi - 3730; Plants - 2607; Vir…	not assigned.unknown	T	Medtr5g021810	FALSE	Medtr5g021810
4711		3.51793e-292	20.2.1	(ipr013126 : 1500.0) Heat shock protein 70 family & (q01899|hsp7m_phavu : 1137.0) Heat shock 70 kDa protein, mitochondrial precursor - Phaseolus vulgaris (Kidney bean) (French bean) & (at5g09590 : 1065.0) heat shock protein 70 (Hsc70-5); nuclear; mitochondrial HSO70 2 (MTHSC70-2); FUNCTIONS IN: ATP binding; INVOLVED IN: protein folding, response to cadmium ion, response to salt stress, response t…	stress.abiotic.heat	T	Medtr2g010020	FALSE	Medtr2g010020
5735		3.39599e-25	35.2	no hits & (original description: | F-box protein interaction domain protein | HC | chr5:9052310-9053540 | 20130731)	not assigned.unknown	T	Medtr5g022850	FALSE	Medtr5g022850
5736		1.63113e-39	13.1.5.3.2	(at4g35640 : 429.0) Encodes a cytosolic serine O-acetyltransferase involved in sulfur assimilation and cysteine biosynthesis. Expressed in the vascular system. Expression is induced in both roots and shoots under sulfur-starved conditions.; serine acetyltransferase 3;2 (SERAT3;2); CONTAINS InterPro DOMAIN/s: Hexapeptide transferase, conserved site (InterPro:IPR018357), Serine O-acetyltransferase …	amino acid metabolism.synthesis.serine-glycine-cysteine group.cysteine.SAT	T	Medtr5g023760	FALSE	Medtr5g023760
5737		2.72122e-15	26.3.2	(at5g20710 : 874.0) beta-galactosidase 7 (BGAL7); FUNCTIONS IN: beta-galactosidase activity; INVOLVED IN: lactose catabolic process, using glucoside 3-dehydrogenase, carbohydrate metabolic process, lactose catabolic process via UDP-galactose, lactose catabolic process; LOCATED IN: endomembrane system; EXPRESSED IN: 12 plant structures; EXPRESSED DURING: 4 anthesis, C globular stage, F mature embr…	misc.gluco-, galacto- and mannosidases.beta-galactosidase	T	Medtr5g024080	FALSE	Medtr5g024080
5738		6.51616e-27	35.2	no hits & (original description: | hypothetical protein | HC | chr5:10539162-10537848 | 20130731)	not assigned.unknown	T	Medtr5g025825	FALSE	Medtr5g025825
5739		1.83491e-11	16.2	(at1g31490 : 534.0) HXXXD-type acyl-transferase family protein; FUNCTIONS IN: transferase activity, transferring acyl groups other than amino-acyl groups, quinone binding, primary amine oxidase activity, copper ion binding, transferase activity; INVOLVED IN: oxidation reduction, amine metabolic process; LOCATED IN: chloroplast; EXPRESSED IN: 8 plant structures; EXPRESSED DURING: 4 anthesis, C glo…	secondary metabolism.phenylpropanoids	T	Medtr5g026320	FALSE	Medtr5g026320
5740		1.01942e-05	16.2.1.3	(at4g19010 : 641.0) AMP-dependent synthetase and ligase family protein; FUNCTIONS IN: 4-coumarate-CoA ligase activity; INVOLVED IN: metabolic process; EXPRESSED IN: 21 plant structures; EXPRESSED DURING: 11 growth stages; CONTAINS InterPro DOMAIN/s: AMP-binding, conserved site (InterPro:IPR020845), AMP-dependent synthetase/ligase (InterPro:IPR000873); BEST Arabidopsis thaliana protein match is: O…	secondary metabolism.phenylpropanoids.lignin biosynthesis.4CL	T	Medtr5g027480	FALSE	Medtr5g027480
5741		6.52684e-23	16.2.1.10	(q9zrf1|mtdh_fraan : 573.0) Probable mannitol dehydrogenase (EC 1.1.1.255) (NAD-dependent mannitol dehydrogenase) - Fragaria ananassa (Strawberry) & (at4g37980 : 523.0) elicitor-activated gene 3-1 (ELI3-1); FUNCTIONS IN: oxidoreductase activity, zinc ion binding; INVOLVED IN: response to bacterium, plant-type hypersensitive response; EXPRESSED IN: 20 plant structures; EXPRESSED DURING: 13 growth …	secondary metabolism.phenylpropanoids.lignin biosynthesis.CAD	T	Medtr5g031305	FALSE	Medtr5g031305
5742		1.08719e-10	26.2	(loc_os07g30620.1 : 306.0) no description available & (at1g22380 : 280.0) Encodes a putative UDP-glucosyl transferase. At1g22380 was initially identified as encoding the protein AAF87154, which has been classified as a bHLH protein (AtbHLH152). Subsequently it has been found that the AAF87154 protein appears to be encoded by the AT1G23970 genomic locus.; UDP-glucosyl transferase 85A3 (UGT85A3); F…	misc.UDP glucosyl and glucoronyl transferases	T	Medtr5g031830	FALSE	Medtr5g031830
4719		3.95608e-05	34.19.3	(at4g18910 : 365.0) Encodes an aquaporin homolog. Functions in arsenite transport and tolerance.When expressed in yeast cells can conduct hydrogen peroxide into those cells.; NOD26-like intrinsic protein 1;2 (NIP1;2); FUNCTIONS IN: water channel activity, arsenite transmembrane transporter activity; INVOLVED IN: transport, hydrogen peroxide transmembrane transport, response to arsenic, arsenite t…	transport.Major Intrinsic Proteins.NIP	T	Medtr2g017570	FALSE	Medtr2g017570
5743		1.4987e-34	10.6.3	(at1g60590 : 468.0) Pectin lyase-like superfamily protein; FUNCTIONS IN: polygalacturonase activity; INVOLVED IN: carbohydrate metabolic process; EXPRESSED IN: 20 plant structures; EXPRESSED DURING: 10 growth stages; CONTAINS InterPro DOMAIN/s: Pectin lyase fold/virulence factor (InterPro:IPR011050), Pectin lyase fold (InterPro:IPR012334), Glycoside hydrolase, family 28 (InterPro:IPR000743), Para…	cell wall.degradation.pectate lyases and polygalacturonases	T	Medtr5g034090	FALSE	Medtr5g034090
5744		0	10.6.3	(at1g70370 : 759.0) polygalacturonase 2 (PG2); FUNCTIONS IN: polygalacturonase activity; INVOLVED IN: biological_process unknown; LOCATED IN: endomembrane system; EXPRESSED IN: 23 plant structures; EXPRESSED DURING: 13 growth stages; CONTAINS InterPro DOMAIN/s: BURP (InterPro:IPR004873); BEST Arabidopsis thaliana protein match is: BURP domain-containing protein (TAIR:AT1G23760.1). & (loc_os08g292…	cell wall.degradation.pectate lyases and polygalacturonases	T	Medtr5g034320	FALSE	Medtr5g034320
5745		0	17.8.1.1.5	(at1g24100 : 474.0) Encodes a UDP-glucose:thiohydroximate S-glucosyltransferase, involved in glucosinolate biosynthesis; UDP-glucosyl transferase 74B1 (UGT74B1); CONTAINS InterPro DOMAIN/s: UDP-glucuronosyl/UDP-glucosyltransferase (InterPro:IPR002213); BEST Arabidopsis thaliana protein match is: UDP-glycosyltransferase 74 F1 (TAIR:AT2G43840.1); Has 7754 Blast hits to 7677 proteins in 493 species:…	hormone metabolism.salicylic acid.synthesis-degradation.synthesis.SA glucosyltransferase ester and ether bond making SGE, SAG	T	Medtr5g035580	FALSE	Medtr5g035580
5746		1.88547e-228	21.1	(at5g39950 : 115.0) encodes a cytosolic thioredoxin that reduces disulfide bridges of target proteins by the reversible formation of a disulfide bridge between two neighboring Cys residues present in the active site. Thioredoxins have been found to regulate a variety of biological reactions in prokaryotic and eukaryotic cells.; thioredoxin 2 (TRX2); FUNCTIONS IN: oxidoreductase activity, acting o…	redox.thioredoxin	T	Medtr5g037890	FALSE	Medtr5g037890
5747		6.7873e-16	21.1	(at5g39950 : 104.0) encodes a cytosolic thioredoxin that reduces disulfide bridges of target proteins by the reversible formation of a disulfide bridge between two neighboring Cys residues present in the active site. Thioredoxins have been found to regulate a variety of biological reactions in prokaryotic and eukaryotic cells.; thioredoxin 2 (TRX2); FUNCTIONS IN: oxidoreductase activity, acting o…	redox.thioredoxin	T	Medtr5g037930	FALSE	Medtr5g037930
5748		2.2781e-86	21.1	(at5g39950 : 114.0) encodes a cytosolic thioredoxin that reduces disulfide bridges of target proteins by the reversible formation of a disulfide bridge between two neighboring Cys residues present in the active site. Thioredoxins have been found to regulate a variety of biological reactions in prokaryotic and eukaryotic cells.; thioredoxin 2 (TRX2); FUNCTIONS IN: oxidoreductase activity, acting o…	redox.thioredoxin	T	Medtr5g037950	FALSE	Medtr5g037950
5749		1.18975e-62	29.5.11.4.2	(at1g26800 : 118.0) RING/U-box superfamily protein; FUNCTIONS IN: zinc ion binding; EXPRESSED IN: 20 plant structures; EXPRESSED DURING: 11 growth stages; CONTAINS InterPro DOMAIN/s: Zinc finger, RING-type (InterPro:IPR001841), Zinc finger, C3HC4 RING-type (InterPro:IPR018957); BEST Arabidopsis thaliana protein match is: RING/U-box superfamily protein (TAIR:AT1G14200.1); Has 9899 Blast hits to 98…	protein.degradation.ubiquitin.E3.RING	T	Medtr5g041310	FALSE	Medtr5g041310
5750		3.21547e-19	29.5.11.4.2	(at1g26800 : 119.0) RING/U-box superfamily protein; FUNCTIONS IN: zinc ion binding; EXPRESSED IN: 20 plant structures; EXPRESSED DURING: 11 growth stages; CONTAINS InterPro DOMAIN/s: Zinc finger, RING-type (InterPro:IPR001841), Zinc finger, C3HC4 RING-type (InterPro:IPR018957); BEST Arabidopsis thaliana protein match is: RING/U-box superfamily protein (TAIR:AT1G14200.1); Has 9899 Blast hits to 98…	protein.degradation.ubiquitin.E3.RING	T	Medtr5g041330	FALSE	Medtr5g041330
5751		3.22286e-08	27.3.8	(at5g62430 : 215.0) Dof-type zinc finger domain-containing protein, similar to H-protein promoter binding factor-2a GI:3386546 from (Arabidopsis thaliana). Represses expression of Constans (CO), a circadian regulator of flowering time. Interacts with LKP2 and FKF1. Expression oscillates under constant light conditions. Mainly expressed in the vasculature of cotyledons, leaves and hypocotyls, but …	RNA.regulation of transcription.C2C2(Zn) DOF zinc finger family	T	Medtr5g041380	FALSE	Medtr5g041380
4728		0	14.2	(at4g04610 : 666.0) Encodes a protein disulfide isomerase-like (PDIL) protein, a member of a multigene family within the thioredoxin (TRX) superfamily. This protein also belongs to the adenosine 5-phosphosulfate reductase-like (APRL) group.; APS reductase 1 (APR1); FUNCTIONS IN: adenylyl-sulfate reductase activity; INVOLVED IN: response to oxidative stress, sulfate reduction, sulfate assimilation…	S-assimilation.APR	T	Medtr2g023540	FALSE	Medtr2g023540
5752		2.31865e-29	27.3.8	(at5g62430 : 219.0) Dof-type zinc finger domain-containing protein, similar to H-protein promoter binding factor-2a GI:3386546 from (Arabidopsis thaliana). Represses expression of Constans (CO), a circadian regulator of flowering time. Interacts with LKP2 and FKF1. Expression oscillates under constant light conditions. Mainly expressed in the vasculature of cotyledons, leaves and hypocotyls, but …	RNA.regulation of transcription.C2C2(Zn) DOF zinc finger family	T	Medtr5g041400	FALSE	Medtr5g041400
5753		1.14132e-37	27.3.8	(at5g62430 : 142.0) Dof-type zinc finger domain-containing protein, similar to H-protein promoter binding factor-2a GI:3386546 from (Arabidopsis thaliana). Represses expression of Constans (CO), a circadian regulator of flowering time. Interacts with LKP2 and FKF1. Expression oscillates under constant light conditions. Mainly expressed in the vasculature of cotyledons, leaves and hypocotyls, but …	RNA.regulation of transcription.C2C2(Zn) DOF zinc finger family	T	Medtr5g041420	FALSE	Medtr5g041420
5754		2.31566e-89	27.3.8	(at5g62430 : 194.0) Dof-type zinc finger domain-containing protein, similar to H-protein promoter binding factor-2a GI:3386546 from (Arabidopsis thaliana). Represses expression of Constans (CO), a circadian regulator of flowering time. Interacts with LKP2 and FKF1. Expression oscillates under constant light conditions. Mainly expressed in the vasculature of cotyledons, leaves and hypocotyls, but …	RNA.regulation of transcription.C2C2(Zn) DOF zinc finger family	T	Medtr5g041530	FALSE	Medtr5g041530
5755		1.51478e-06	35.2	no hits & (original description: | hypothetical protein | HC | chr5:19041648-19041884 | 20130731)	not assigned.unknown	T	Medtr5g043320	FALSE	Medtr5g043320
5756		4.52016e-168	35.2	(at1g13740 : 192.0) Encodes a member of a small plant-specific gene family whose members interact with ABI5 and appear to be involved in mediating stress responses. AFP2 mutants affect a number of ABA mediated processes such as germination and response to osmotic and sugar stress. AFP2 nuclear localization is stress dependent.; ABI five binding protein 2 (AFP2); CONTAINS InterPro DOMAIN/s: Protei…	not assigned.unknown	T	Medtr5g045370	FALSE	Medtr5g045370
5757		6.83924e-05	35.2	no hits & (original description: | transmembrane protein, putative | LC | chr5:20146710-20146042 | 20130731)	not assigned.unknown	T	Medtr5g045940	FALSE	Medtr5g045940
5758		9.16778e-100	17.8.1	(at4g36470 : 471.0) S-adenosyl-L-methionine-dependent methyltransferases superfamily protein; CONTAINS InterPro DOMAIN/s: SAM dependent carboxyl methyltransferase (InterPro:IPR005299); BEST Arabidopsis thaliana protein match is: S-adenosyl-L-methionine-dependent methyltransferases superfamily protein (TAIR:AT3G11480.1); Has 909 Blast hits to 891 proteins in 125 species: Archae - 0; Bacteria - 69;…	hormone metabolism.salicylic acid.synthesis-degradation	T	Medtr5g046110	FALSE	Medtr5g046110
5759		9.58306e-27	29.5.4	(loc_os02g51540.1 : 449.0) no description available & (at5g10080 : 439.0) Eukaryotic aspartyl protease family protein; FUNCTIONS IN: aspartic-type endopeptidase activity; INVOLVED IN: proteolysis; LOCATED IN: anchored to plasma membrane, anchored to membrane; EXPRESSED IN: cultured cell; CONTAINS InterPro DOMAIN/s: Peptidase aspartic (InterPro:IPR021109), Peptidase aspartic, catalytic (InterPro:I…	protein.degradation.aspartate protease	T	Medtr5g061690	FALSE	Medtr5g061690
5760		8.81e-73	35.2	no hits & (original description: | transmembrane protein, putative | HC | chr5:28438484-28440391 | 20130731)	not assigned.unknown	T	Medtr5g067320	FALSE	Medtr5g067320
5761		0	19.2	(p93111|hem11_cucsa : 753.0) Glutamyl-tRNA reductase 1, chloroplast precursor (EC 1.2.1.70) (GluTR) - Cucumis sativus (Cucumber) & (at1g58290 : 715.0) Encodes a protein with glutamyl-tRNA reductase (GluTR) activity, catalyzing the NADPH-dependent reduction of Glu-tRNA(Glu) to glutamate 1-semialdehyde (GSA) with the release of free tRNA(Glu). It is involved in the early steps of chlorophyll biosyn…	tetrapyrrole synthesis.glu-tRNA reductase	T	Medtr5g067410	FALSE	Medtr5g067410
5762		0.00187704	30.3	(at5g54130 : 533.0) Calcium-binding endonuclease/exonuclease/phosphatase family; EXPRESSED IN: 24 plant structures; EXPRESSED DURING: 15 growth stages; CONTAINS InterPro DOMAIN/s: Endonuclease/exonuclease/phosphatase (InterPro:IPR005135); BEST Arabidopsis thaliana protein match is: Calcium-binding endonuclease/exonuclease/phosphatase family (TAIR:AT1G02270.1); Has 30201 Blast hits to 17322 protei…	signalling.calcium	T	Medtr5g068820	FALSE	Medtr5g068820
5763		0	35.2	no hits & (original description: | thylakoid soluble phosphoprotein TSP9 protein | HC | chr5:29662466-29661564 | 20130731)	not assigned.unknown	T	Medtr5g069990	FALSE	Medtr5g069990
5764		7.33952e-05	35.1	(at5g58770 : 334.0) Undecaprenyl pyrophosphate synthetase family protein; FUNCTIONS IN: dehydrodolichyl diphosphate synthase activity; INVOLVED IN: dolichol biosynthetic process; LOCATED IN: chloroplast; EXPRESSED IN: 15 plant structures; EXPRESSED DURING: 9 growth stages; CONTAINS InterPro DOMAIN/s: Di-trans-poly-cis-decaprenylcistransferase-like, conserved site (InterPro:IPR018520), Di-trans-po…	not assigned.no ontology	T	Medtr5g070210	FALSE	Medtr5g070210
5765		0.00314415	35.2	no hits & (original description: | hypothetical protein | LC | chr5:31033362-31033093 | 20130731)	not assigned.unknown	T	Medtr5g072910	FALSE	Medtr5g072910
5766		2.0551e-184	16.1.4.1	(p37272|psy_capan : 499.0) Phytoene synthase, chloroplast precursor (EC 2.5.1.-) - Capsicum annuum (Bell pepper) & (at5g17230 : 494.0) Encodes phytoene synthase.; PHYTOENE SYNTHASE (PSY); CONTAINS InterPro DOMAIN/s: Squalene/phytoene synthase, conserved site (InterPro:IPR019845), Terpenoid synthase (InterPro:IPR008949), Squalene/phytoene synthase (InterPro:IPR002060); Has 5365 Blast hits to 5364 …	secondary metabolism.isoprenoids.carotenoids.phytoene synthase	T	Medtr5g076620	FALSE	Medtr5g076620
5767		5.42854e-137	35.2	no hits & (original description: | myb transcription factor | HC | chr5:32831868-32828410 | 20130731)	not assigned.unknown	T	Medtr5g076960	FALSE	Medtr5g076960
5768		8.30455e-196	33.99	(at3g03270 : 239.0) Adenine nucleotide alpha hydrolases-like superfamily protein; INVOLVED IN: response to stress; LOCATED IN: plasma membrane, membrane; EXPRESSED IN: 23 plant structures; EXPRESSED DURING: 13 growth stages; CONTAINS InterPro DOMAIN/s: UspA (InterPro:IPR006016), Rossmann-like alpha/beta/alpha sandwich fold (InterPro:IPR014729), Universal stress protein A (InterPro:IPR006015); BES…	development.unspecified	T	Medtr5g077130	FALSE	Medtr5g077130
5769		1.01818e-67	30.2.99	(at5g37660 : 253.0) Encodes a plasmodesmal protein that may be involved in the intercellular movement of molecules through the plasmodesmata. The protein has two DUF26 domains and a single transmembrane domain.; plasmodesmata-located protein 7 (PDLP7); CONTAINS InterPro DOMAIN/s: Protein of unknown function DUF26 (InterPro:IPR002902); BEST Arabidopsis thaliana protein match is: plasmodesmata-loca…	signalling.receptor kinases.misc	T	Medtr5g078030	FALSE	Medtr5g078030
5770		0	27.3.25	(at1g66370 : 199.0) Encodes a member of the MYB family of transcription factors. Involved in regulation of anthocyanin biosynthesis. Affects the expression of enzymes involved in later steps of anthocyanin biosynthesis.; myb domain protein 113 (MYB113); CONTAINS InterPro DOMAIN/s: SANT, DNA-binding (InterPro:IPR001005), Homeodomain-like (InterPro:IPR009057), Myb, DNA-binding (InterPro:IPR014778),…	RNA.regulation of transcription.MYB domain transcription factor family	T	Medtr5g079220	FALSE	Medtr5g079220
5771		0.000664779	35.2	no hits & (original description: | hypothetical protein | HC | chr5:34268681-34269108 | 20130731)	not assigned.unknown	T	Medtr5g080060	FALSE	Medtr5g080060
5772		1.10731e-113	35.2	no hits & (original description: | heavy-metal-associated domain protein | HC | chr5:36109539-36108626 | 20130731)	not assigned.unknown	T	Medtr5g083710	FALSE	Medtr5g083710
5773		0	34.3	(at3g56200 : 472.0) Encodes a putative amino acid transporter.; Transmembrane amino acid transporter family protein; CONTAINS InterPro DOMAIN/s: Amino acid transporter, transmembrane (InterPro:IPR013057); BEST Arabidopsis thaliana protein match is: Transmembrane amino acid transporter family protein (TAIR:AT2G40420.1); Has 4348 Blast hits to 4307 proteins in 431 species: Archae - 11; Bacteria - 4…	transport.amino acids	T	Medtr5g083770	FALSE	Medtr5g083770
5774		3.13504e-31	35.2	(at5g19875 : 90.5) unknown protein; FUNCTIONS IN: molecular_function unknown; INVOLVED IN: response to oxidative stress; LOCATED IN: endomembrane system; EXPRESSED IN: 21 plant structures; EXPRESSED DURING: 13 growth stages; BEST Arabidopsis thaliana protein match is: unknown protein (TAIR:AT2G31940.1); Has 30201 Blast hits to 17322 proteins in 780 species: Archae - 12; Bacteria - 1396; Metazoa -…	not assigned.unknown	T	Medtr5g084250	FALSE	Medtr5g084250
5775		0	35.2	no hits & (original description: | hypothetical protein | HC | chr5:36414548-36410933 | 20130731)	not assigned.unknown	T	Medtr5g084410	FALSE	Medtr5g084410
5776		5.84339e-48	35.2	no hits & (original description: | hypothetical protein | LC | chr5:36436862-36435376 | 20130731)	not assigned.unknown	T	Medtr5g084460	FALSE	Medtr5g084460
5777		5.34853e-52	35.2	no hits & (original description: | hypothetical protein | LC | chr5:36446343-36445248 | 20130731)	not assigned.unknown	T	Medtr5g084470	FALSE	Medtr5g084470
5778		6.82319e-52	11.9.2.1	(loc_os04g21160.1 : 386.0) no description available & (at5g14180 : 374.0) Myzus persicae-induced lipase 1 (MPL1); FUNCTIONS IN: catalytic activity; INVOLVED IN: glycerol biosynthetic process, lipid metabolic process; LOCATED IN: endomembrane system; EXPRESSED IN: 7 plant structures; EXPRESSED DURING: L mature pollen stage, M germinated pollen stage, 4 anthesis, petal differentiation and expansion…	lipid metabolism.lipid degradation.lipases.triacylglycerol lipase	T	Medtr5g084950	FALSE	Medtr5g084950
5779		6.3823e-05	35.2	no hits & (original description: | hypothetical protein | LC | chr5:38551781-38550171 | 20130731)	not assigned.unknown	T	Medtr5g088767	FALSE	Medtr5g088767
5780		3.51726e-08	35.2	no hits & (original description: | hypothetical protein | LC | chr5:38783476-38783946 | 20130731)	not assigned.unknown	T	Medtr5g089230	FALSE	Medtr5g089230
5781		7.08616e-14	13.1.5.2.3	(at2g13360 : 640.0) Encodes a peroxisomal photorespiratory enzyme that catalyzes transamination reactions with multiple substrates. It is involved in photorespiration.; alanine:glyoxylate aminotransferase (AGT); FUNCTIONS IN: serine-pyruvate transaminase activity, serine-glyoxylate transaminase activity, alanine-glyoxylate transaminase activity; INVOLVED IN: photorespiration; LOCATED IN: apoplast…	amino acid metabolism.synthesis.serine-glycine-cysteine group.glycine.serine glyoxylate aminotransferase	T	Medtr5g090070	FALSE	Medtr5g090070
5782		3.2634e-247	26.2	(at3g21760 : 385.0) Encodes HYR1, a UDP glycosyltransferase (UGT). HYR1 glucosylates hypostatin, an inhibitor of cell expansion in vivo to form a bioactive glucoside.; HYPOSTATIN RESISTANCE 1 (HYR1); FUNCTIONS IN: UDP-glycosyltransferase activity, transferase activity, transferring glycosyl groups; INVOLVED IN: metabolic process; LOCATED IN: cellular_component unknown; EXPRESSED IN: 21 plant stru…	misc.UDP glucosyl and glucoronyl transferases	T	Medtr5g090580	FALSE	Medtr5g090580
5783		0.000385514	35.2	no hits & (original description: | hypothetical protein | HC | chr5:39454281-39452798 | 20130731)	not assigned.unknown	T	Medtr5g090590	FALSE	Medtr5g090590
5784		1.71643e-28	26.2	(at3g21760 : 374.0) Encodes HYR1, a UDP glycosyltransferase (UGT). HYR1 glucosylates hypostatin, an inhibitor of cell expansion in vivo to form a bioactive glucoside.; HYPOSTATIN RESISTANCE 1 (HYR1); FUNCTIONS IN: UDP-glycosyltransferase activity, transferase activity, transferring glycosyl groups; INVOLVED IN: metabolic process; LOCATED IN: cellular_component unknown; EXPRESSED IN: 21 plant stru…	misc.UDP glucosyl and glucoronyl transferases	T	Medtr5g090610	FALSE	Medtr5g090610
5785		3.15045e-24	35.2	no hits & (original description: | SAUR-like auxin-responsive family protein | HC | chr5:39689155-39689519 | 20130731)	not assigned.unknown	T	Medtr5g091090	FALSE	Medtr5g091090
5786		1.68534e-07	35.2	no hits & (original description: | hypothetical protein | HC | chr5:39693945-39694698 | 20130731)	not assigned.unknown	T	Medtr5g091100	FALSE	Medtr5g091100
5787		1.01247e-228	35.2	(at2g42975 : 151.0) unknown protein; FUNCTIONS IN: molecular_function unknown; INVOLVED IN: biological_process unknown; LOCATED IN: chloroplast thylakoid membrane, chloroplast; Has 32 Blast hits to 32 proteins in 16 species: Archae - 0; Bacteria - 0; Metazoa - 2; Fungi - 2; Plants - 28; Viruses - 0; Other Eukaryotes - 0 (source: NCBI BLink). & (loc_os01g47630.1 : 113.0) no description available &…	not assigned.unknown	T	Medtr5g091190	FALSE	Medtr5g091190
5788		0.000783096	26.4	(at2g30933 : 153.0) Carbohydrate-binding X8 domain superfamily protein; FUNCTIONS IN: molecular_function unknown; INVOLVED IN: biological_process unknown; LOCATED IN: endomembrane system; CONTAINS InterPro DOMAIN/s: X8 (InterPro:IPR012946); BEST Arabidopsis thaliana protein match is: Carbohydrate-binding X8 domain superfamily protein (TAIR:AT1G09460.1); Has 30201 Blast hits to 17322 proteins in 7…	misc.beta 1,3 glucan hydrolases	T	Medtr5g091650	FALSE	Medtr5g091650
5789		1.77267e-05	30.3	(at3g20410 : 486.0) calmodulin-domain protein kinase CDPK isoform 9 (CPK9); calmodulin-domain protein kinase 9 (CPK9); FUNCTIONS IN: calmodulin-dependent protein kinase activity, kinase activity; INVOLVED IN: signal transduction, protein amino acid phosphorylation, N-terminal protein myristoylation; LOCATED IN: plasma membrane; EXPRESSED IN: 23 plant structures; EXPRESSED DURING: 13 growth stages…	signalling.calcium	T	Medtr5g092815	FALSE	Medtr5g092815
5790		0	35.2	no hits & (original description: | Lipid transfer protein | HC | chr5:41145512-41145820 | 20130731)	not assigned.unknown	T	Medtr5g094210	FALSE	Medtr5g094210
5791		0.00773625	13.1.5.2.3	(at2g13360 : 480.0) Encodes a peroxisomal photorespiratory enzyme that catalyzes transamination reactions with multiple substrates. It is involved in photorespiration.; alanine:glyoxylate aminotransferase (AGT); FUNCTIONS IN: serine-pyruvate transaminase activity, serine-glyoxylate transaminase activity, alanine-glyoxylate transaminase activity; INVOLVED IN: photorespiration; LOCATED IN: apoplast…	amino acid metabolism.synthesis.serine-glycine-cysteine group.glycine.serine glyoxylate aminotransferase	T	Medtr5g094410	FALSE	Medtr5g094410
5792		1.02172e-84	3.5	(at5g14500 : 440.0) aldose 1-epimerase family protein; FUNCTIONS IN: carbohydrate binding, isomerase activity, aldose 1-epimerase activity, catalytic activity; INVOLVED IN: galactose metabolic process, carbohydrate metabolic process; LOCATED IN: cellular_component unknown; EXPRESSED IN: 22 plant structures; EXPRESSED DURING: 13 growth stages; CONTAINS InterPro DOMAIN/s: Glycoside hydrolase-type c…	minor CHO metabolism.others	T	Medtr6g004520	FALSE	Medtr6g004520
5793		9.32062e-11	13.2.1.2	(at5g14760 : 726.0) At5g14760 encodes for L-aspartate oxidase involved in the early steps of NAD biosynthesis. In contrary to the EC 1.4.3.16 (l-aspartate oxidase - deaminating) the enzyme catalyzes the reaction L-aspartate + O2 = iminoaspartate (alpha-iminosuccinate) + H2O2; L-aspartate oxidase (AO); FUNCTIONS IN: electron carrier activity, oxidoreductase activity, L-aspartate oxidase activity; …	amino acid metabolism.degradation.central amino acid metabolism.aspartate	T	Medtr6g007070	FALSE	Medtr6g007070
4770		5.94215e-15	35.2	no hits & (original description: | hypothetical protein | HC | chr2:35374526-35374016 | 20130731)	not assigned.unknown	T	Medtr2g084215	FALSE	Medtr2g084215
5794		1.489e-06	34.12	(at5g62160 : 285.0) member of Fe(II) transporter isolog family; zinc transporter 12 precursor (ZIP12); FUNCTIONS IN: cation transmembrane transporter activity, metal ion transmembrane transporter activity; INVOLVED IN: cation transport; LOCATED IN: endomembrane system, integral to membrane, membrane; EXPRESSED IN: 20 plant structures; EXPRESSED DURING: 10 growth stages; CONTAINS InterPro DOMAIN/s…	transport.metal	T	Medtr6g007687	FALSE	Medtr6g007687
5795		0.00835061	30.2.99	(loc_os04g39180.1 : 384.0) no description available & (q8lkz1|nork_pea : 226.0) Nodulation receptor kinase precursor (EC 2.7.11.1) - Pisum sativum (Garden pea) & (at1g53420 : 211.0) Leucine-rich repeat transmembrane protein kinase; FUNCTIONS IN: protein serine/threonine kinase activity, kinase activity, ATP binding; INVOLVED IN: transmembrane receptor protein tyrosine kinase signaling pathway, pr…	signalling.receptor kinases.misc	T	Medtr6g007690	FALSE	Medtr6g007690
5796		8.61549e-33	34.16	(at3g28345 : 1225.0) ABC transporter family protein; FUNCTIONS IN: ATPase activity, coupled to transmembrane movement of substances; INVOLVED IN: transport, transmembrane transport; LOCATED IN: plasma membrane; EXPRESSED IN: shoot apex, inflorescence meristem, cotyledon, hypocotyl, flower; EXPRESSED DURING: petal differentiation and expansion stage; CONTAINS InterPro DOMAIN/s: ATPase, AAA+ type, …	transport.ABC transporters and multidrug resistance systems	T	Medtr6g008820	FALSE	Medtr6g008820
4773		2.32761e-21	27.3.64	(at2g35930 : 403.0) Encodes a cytoplasmically localized U-box domain containing E3 ubiquitin ligase that is involved in the response to water stress and acts as a negative regulator of PAMP-triggered immunity.; plant U-box 23 (PUB23); CONTAINS InterPro DOMAIN/s: U box domain (InterPro:IPR003613), Armadillo-like helical (InterPro:IPR011989), Armadillo-type fold (InterPro:IPR016024); BEST Arabidops…	RNA.regulation of transcription.PHOR1	T	Medtr2g087350	FALSE	Medtr2g087350
5797		0.00587878	34.16	(at3g28345 : 1602.0) ABC transporter family protein; FUNCTIONS IN: ATPase activity, coupled to transmembrane movement of substances; INVOLVED IN: transport, transmembrane transport; LOCATED IN: plasma membrane; EXPRESSED IN: shoot apex, inflorescence meristem, cotyledon, hypocotyl, flower; EXPRESSED DURING: petal differentiation and expansion stage; CONTAINS InterPro DOMAIN/s: ATPase, AAA+ type, …	transport.ABC transporters and multidrug resistance systems	T	Medtr6g009110	FALSE	Medtr6g009110
5798		1.91074e-07	26.21	(q40375|prp2_Medtr : 153.0) Repetitive proline-rich cell wall protein 2 precursor - Medicago truncatula (Barrel medic) & (chl4|520323 : 91.3) no description available & (at3g22142 : 86.3) Encodes a Protease inhibitor/seed storage/LTP family protein; Bifunctional inhibitor/lipid-transfer protein/seed storage 2S albumin superfamily protein; INVOLVED IN: lipid transport; LOCATED IN: cellular_compone…	misc.protease inhibitor/seed storage/lipid transfer protein (LTP) family protein	T	Medtr6g011410	FALSE	Medtr6g011410
5799		9.42775e-16	26.2	(at1g22360 : 552.0) UDP-glucosyl transferase 85A2 (UGT85A2); FUNCTIONS IN: UDP-glycosyltransferase activity, transferase activity, transferring glycosyl groups, glucuronosyltransferase activity; INVOLVED IN: metabolic process; LOCATED IN: cellular_component unknown; EXPRESSED IN: 21 plant structures; EXPRESSED DURING: 11 growth stages; CONTAINS InterPro DOMAIN/s: UDP-glucuronosyl/UDP-glucosyltran…	misc.UDP glucosyl and glucoronyl transferases	T	Medtr6g014290	FALSE	Medtr6g014290
5800		5.99148e-07	26.2	(at1g22370 : 527.0) UDP-glucosyl transferase 85A5 (UGT85A5); FUNCTIONS IN: transferase activity, transferring glycosyl groups, glucuronosyltransferase activity; INVOLVED IN: metabolic process; EXPRESSED IN: 15 plant structures; EXPRESSED DURING: 9 growth stages; CONTAINS InterPro DOMAIN/s: UDP-glucuronosyl/UDP-glucosyltransferase (InterPro:IPR002213); BEST Arabidopsis thaliana protein match is: U…	misc.UDP glucosyl and glucoronyl transferases	T	Medtr6g014310	FALSE	Medtr6g014310
5801		6.50124e-50	17.3.1.1.99	(q69f95|c85a_phavu : 800.0) Cytochrome P450 85A (EC 1.14.-.-) (C6-oxidase) - Phaseolus vulgaris (Kidney bean) (French bean) & (at3g30180 : 698.0) Encodes a cytochrome p450 enzyme that catalyzes the last reaction in the production of brassinolide. It is capable of converting 6-deoxocastasterone into castasterone, a C-6 oxidation, as well as the further conversion of castasterone into brassinolide …	hormone metabolism.brassinosteroid.synthesis-degradation.BRs.other	T	Medtr6g015910	FALSE	Medtr6g015910
5802		2.1225e-12	13.2.2.2	(at3g30775 : 548.0) Encodes a proline oxidase that is predicted to localize to the inner mitochondrial membrane, its mRNA expression induced by high levels of Al and by osmotic stress. The promoter contains an L-proline-inducible element.; EARLY RESPONSIVE TO DEHYDRATION 5 (ERD5); CONTAINS InterPro DOMAIN/s: Proline dehydrogenase (InterPro:IPR002872), Proline oxidase (InterPro:IPR015659); BEST Ar…	amino acid metabolism.degradation.glutamate family.proline	T	Medtr6g016650	FALSE	Medtr6g016650
5803		3.89369e-11	27.3.8	(loc_os01g15900.1 : 167.0) no description available & (at3g47500 : 134.0) Dof-type zinc finger domain-containing protein, identical to H-protein promoter binding factor-2a GI:3386546 from (Arabidopsis thaliana). Interacts with LKP2 and FKF1, but its overexpression does not change flowering time under short or long day conditions.; cycling DOF factor 3 (CDF3); CONTAINS InterPro DOMAIN/s: Zinc fing…	RNA.regulation of transcription.C2C2(Zn) DOF zinc finger family	T	Medtr6g027450	FALSE	Medtr6g027450
5804		1.06244e-155	27.3.8	(loc_os01g15900.1 : 171.0) no description available & (at3g47500 : 137.0) Dof-type zinc finger domain-containing protein, identical to H-protein promoter binding factor-2a GI:3386546 from (Arabidopsis thaliana). Interacts with LKP2 and FKF1, but its overexpression does not change flowering time under short or long day conditions.; cycling DOF factor 3 (CDF3); CONTAINS InterPro DOMAIN/s: Zinc fing…	RNA.regulation of transcription.C2C2(Zn) DOF zinc finger family	T	Medtr6g027460	FALSE	Medtr6g027460
5805		1.0195e-06	34.3	(loc_os03g45170.1 : 343.0) no description available & (at1g58030 : 336.0) Encodes a member of the cationic amino acid transporter (CAT) subfamily of amino acid polyamine choline transporters. Localized to the tonoplast.; cationic amino acid transporter 2 (CAT2); FUNCTIONS IN: amino acid transmembrane transporter activity; INVOLVED IN: amino acid transport, transport, transmembrane transport; LOCA…	transport.amino acids	T	Medtr6g027670	FALSE	Medtr6g027670
4782		0.000189307	20.2.4	(at4g10270 : 90.5) Wound-responsive family protein; CONTAINS InterPro DOMAIN/s: Protein of unknown function wound-induced (InterPro:IPR022251); BEST Arabidopsis thaliana protein match is: Wound-responsive family protein (TAIR:AT4G10265.1); Has 183 Blast hits to 182 proteins in 16 species: Archae - 0; Bacteria - 0; Metazoa - 0; Fungi - 0; Plants - 183; Viruses - 0; Other Eukaryotes - 0 (source: NC…	stress.abiotic.touch/wounding	T	Medtr2g089940	FALSE	Medtr2g089940
5806		2.73304e-44	34.3	(at1g58030 : 687.0) Encodes a member of the cationic amino acid transporter (CAT) subfamily of amino acid polyamine choline transporters. Localized to the tonoplast.; cationic amino acid transporter 2 (CAT2); FUNCTIONS IN: amino acid transmembrane transporter activity; INVOLVED IN: amino acid transport, transport, transmembrane transport; LOCATED IN: plant-type vacuole membrane, plasma membrane, …	transport.amino acids	T	Medtr6g027680	FALSE	Medtr6g027680
4783		0.000189307	20.2.4	(at4g10270 : 90.5) Wound-responsive family protein; CONTAINS InterPro DOMAIN/s: Protein of unknown function wound-induced (InterPro:IPR022251); BEST Arabidopsis thaliana protein match is: Wound-responsive family protein (TAIR:AT4G10265.1); Has 183 Blast hits to 182 proteins in 16 species: Archae - 0; Bacteria - 0; Metazoa - 0; Fungi - 0; Plants - 183; Viruses - 0; Other Eukaryotes - 0 (source: NC…	stress.abiotic.touch/wounding	T	Medtr2g089960	FALSE	Medtr2g089960
5807		1.17875e-138	31.1	(loc_os09g27990.1 : 280.0) no description available & (at5g12380 : 127.0) annexin 8 (ANNAT8); FUNCTIONS IN: calcium-dependent phospholipid binding, calcium ion binding; INVOLVED IN: response to water deprivation, response to salt stress, response to cold, response to heat; EXPRESSED IN: embryo, pedicel, synergid; EXPRESSED DURING: 4 anthesis, C globular stage; CONTAINS InterPro DOMAIN/s: Annexin …	cell.organisation	T	Medtr6g028030	FALSE	Medtr6g028030
5808		2.73515e-246	35.1.19	(at5g17980 : 1130.0) C2 calcium/lipid-binding plant phosphoribosyltransferase family protein; LOCATED IN: endoplasmic reticulum, plasma membrane; EXPRESSED IN: 18 plant structures; EXPRESSED DURING: 7 growth stages; CONTAINS InterPro DOMAIN/s: C2 membrane targeting protein (InterPro:IPR018029), C2 calcium/lipid-binding domain, CaLB (InterPro:IPR008973), Phosphoribosyltransferase C-terminal (Inter…	not assigned.no ontology.C2 domain-containing protein	T	Medtr6g028050	FALSE	Medtr6g028050
4785		4.34742e-131	20.2.4	(at4g10270 : 113.0) Wound-responsive family protein; CONTAINS InterPro DOMAIN/s: Protein of unknown function wound-induced (InterPro:IPR022251); BEST Arabidopsis thaliana protein match is: Wound-responsive family protein (TAIR:AT4G10265.1); Has 183 Blast hits to 182 proteins in 16 species: Archae - 0; Bacteria - 0; Metazoa - 0; Fungi - 0; Plants - 183; Viruses - 0; Other Eukaryotes - 0 (source: N…	stress.abiotic.touch/wounding	T	Medtr2g089970	FALSE	Medtr2g089970
5809		4.42701e-63	27.3.25	(at3g04030 : 339.0) Homeodomain-like superfamily protein; FUNCTIONS IN: sequence-specific DNA binding transcription factor activity; INVOLVED IN: regulation of transcription; EXPRESSED IN: 9 plant structures; EXPRESSED DURING: 4 anthesis, 4 leaf senescence stage, petal differentiation and expansion stage; CONTAINS InterPro DOMAIN/s: Homeodomain-like (InterPro:IPR009057), Myb, DNA-binding (InterPr…	RNA.regulation of transcription.MYB domain transcription factor family	T	Medtr6g032990	FALSE	Medtr6g032990
4786		0.000189307	20.2.4	(at4g10270 : 90.5) Wound-responsive family protein; CONTAINS InterPro DOMAIN/s: Protein of unknown function wound-induced (InterPro:IPR022251); BEST Arabidopsis thaliana protein match is: Wound-responsive family protein (TAIR:AT4G10265.1); Has 183 Blast hits to 182 proteins in 16 species: Archae - 0; Bacteria - 0; Metazoa - 0; Fungi - 0; Plants - 183; Viruses - 0; Other Eukaryotes - 0 (source: NC…	stress.abiotic.touch/wounding	T	Medtr2g089985	FALSE	Medtr2g089985
5810		0	35.2	(original description: | pathogenesis-related protein bet V I family protein | HC | chr6:10797938-10796892 | 20130731)	not assigned.unknown	T	Medtr6g033450	FALSE	Medtr6g033450
4787		3.05e-44	20.2.4	(at4g10270 : 110.0) Wound-responsive family protein; CONTAINS InterPro DOMAIN/s: Protein of unknown function wound-induced (InterPro:IPR022251); BEST Arabidopsis thaliana protein match is: Wound-responsive family protein (TAIR:AT4G10265.1); Has 183 Blast hits to 182 proteins in 16 species: Archae - 0; Bacteria - 0; Metazoa - 0; Fungi - 0; Plants - 183; Viruses - 0; Other Eukaryotes - 0 (source: N…	stress.abiotic.touch/wounding	T	Medtr2g089990	FALSE	Medtr2g089990
5811		0	26.2	(at3g16520 : 358.0) UDP-glucosyl transferase 88A1 (UGT88A1); FUNCTIONS IN: in 6 functions; INVOLVED IN: metabolic process; LOCATED IN: cellular_component unknown; EXPRESSED IN: 22 plant structures; EXPRESSED DURING: 13 growth stages; CONTAINS InterPro DOMAIN/s: UDP-glucuronosyl/UDP-glucosyltransferase (InterPro:IPR002213); BEST Arabidopsis thaliana protein match is: UDP-glucosyl transferase 72B3 …	misc.UDP glucosyl and glucoronyl transferases	T	Medtr6g033660	FALSE	Medtr6g033660
5812		0.0011903	30.2.12	(at3g47570 : 796.0) Leucine-rich repeat protein kinase family protein; FUNCTIONS IN: protein serine/threonine kinase activity, kinase activity, ATP binding; INVOLVED IN: transmembrane receptor protein tyrosine kinase signaling pathway, protein amino acid phosphorylation; LOCATED IN: plasma membrane; EXPRESSED IN: 13 plant structures; EXPRESSED DURING: 8 growth stages; CONTAINS InterPro DOMAIN/s: …	signalling.receptor kinases.leucine rich repeat XII	T	Medtr6g036840	FALSE	Medtr6g036840
5813		3.9516e-85	26.2	(at1g05675 : 388.0) UDP-Glycosyltransferase superfamily protein; FUNCTIONS IN: transferase activity, transferring hexosyl groups; INVOLVED IN: metabolic process; CONTAINS InterPro DOMAIN/s: UDP-glucuronosyl/UDP-glucosyltransferase (InterPro:IPR002213); BEST Arabidopsis thaliana protein match is: Uridine diphosphate glycosyltransferase 74E2 (TAIR:AT1G05680.1). & (loc_os09g34250.1 : 371.0) no descr…	misc.UDP glucosyl and glucoronyl transferases	T	Medtr6g038300	FALSE	Medtr6g038300
5814		0.000595687	20.1.7	(loc_os01g41750.1 : 421.0) no description available & (at2g34930 : 346.0) disease resistance family protein / LRR family protein; INVOLVED IN: signal transduction, defense response to fungus, defense response; LOCATED IN: cell wall; EXPRESSED IN: 10 plant structures; EXPRESSED DURING: 7 growth stages; CONTAINS InterPro DOMAIN/s: Leucine-rich repeat-containing N-terminal domain, type 2 (InterPro:I…	stress.biotic.PR-proteins	T	Medtr6g038670	FALSE	Medtr6g038670
5815		0	16.1.5	(p93665|dcs1_goshi : 522.0) (+)-delta-cadinene synthase (EC 4.2.3.13) (D-cadinene synthase) - Gossypium hirsutum (Upland cotton) & (at5g23960 : 434.0) Encodes a sesquiterpene synthase involved in generating all of the group A sesquiterpenes found in the Arabidopsis floral volatile blend. Strongly expressed in the stigma.; terpene synthase 21 (TPS21); CONTAINS InterPro DOMAIN/s: Terpene synthase, …	secondary metabolism.isoprenoids.terpenoids	T	Medtr6g039440	FALSE	Medtr6g039440
5816		0.000117668	11.3.2	(at1g74320 : 436.0) encodes a choline kinase, whose expression is induced by high salt and mannitol.; Protein kinase superfamily protein; CONTAINS InterPro DOMAIN/s: Choline/ethanolamine kinase (InterPro:IPR002573), Protein kinase-like domain (InterPro:IPR011009); BEST Arabidopsis thaliana protein match is: Protein kinase superfamily protein (TAIR:AT4G09760.1); Has 1486 Blast hits to 1432 protein…	lipid metabolism.Phospholipid synthesis.choline kinase	T	Medtr6g039820	FALSE	Medtr6g039820
5817		5.39962e-31	35.2	no hits & (original description: | transmembrane protein, putative | LC | chr6:16891786-16893808 | 20130731)	not assigned.unknown	T	Medtr6g046685	FALSE	Medtr6g046685
5818		1.01315e-59	20.1.7	(loc_os11g10550.1 : 95.9) no description available & (at1g69550 : 80.5) disease resistance protein (TIR-NBS-LRR class); FUNCTIONS IN: transmembrane receptor activity, nucleoside-triphosphatase activity, nucleotide binding, ATP binding; INVOLVED IN: signal transduction, defense response, apoptosis, innate immune response; LOCATED IN: intrinsic to membrane, endomembrane system; EXPRESSED IN: 21 pla…	stress.biotic.PR-proteins	T	Medtr6g046750	FALSE	Medtr6g046750
4795		1.92773e-06	29.2.2.1	(loc_os08g45010.1 : 998.0) no description available & (at5g60790 : 945.0) member of GCN subfamily; GENERAL CONTROL NON-REPRESSIBLE 1 (GCN1); FUNCTIONS IN: transporter activity; LOCATED IN: plasma membrane; EXPRESSED IN: 24 plant structures; EXPRESSED DURING: 15 growth stages; CONTAINS InterPro DOMAIN/s: ATPase, AAA+ type, core (InterPro:IPR003593), ABC transporter-like (InterPro:IPR003439), ABC t…	protein.synthesis.ribosome biogenesis.export from nucleus	T	Medtr2g095440	FALSE	Medtr2g095440
5819		2.93324e-25	20.1.7	(loc_os05g31550.1 : 555.0) no description available & (at3g14470 : 443.0) NB-ARC domain-containing disease resistance protein; FUNCTIONS IN: protein binding; INVOLVED IN: apoptosis, defense response; LOCATED IN: endomembrane system; EXPRESSED IN: 23 plant structures; EXPRESSED DURING: 14 growth stages; CONTAINS InterPro DOMAIN/s: Leucine-rich repeat-containing protein (InterPro:IPR015766), NB-ARC…	stress.biotic.PR-proteins	T	Medtr6g047450	FALSE	Medtr6g047450
4796		2.20127e-44	35.2	(original description: | glycoside hydrolase family 18 protein | HC | chr2:40993102-40994041 | 20130731)	not assigned.unknown	T	Medtr2g096030	FALSE	Medtr2g096030
5820		0.00053922	35.2	no hits & (original description: | hypothetical protein | HC | chr6:17353816-17351356 | 20130731)	not assigned.unknown	T	Medtr6g048110	FALSE	Medtr6g048110
5821		0.000211508	35.2	no hits & (original description: | hypothetical protein | HC | chr6:17962002-17961811 | 20130731)	not assigned.unknown	T	Medtr6g051620	FALSE	Medtr6g051620
5822		1.77768e-107	30.2.17	(at4g23160 : 483.0) Encodes a cysteine-rich receptor-like protein kinase.; cysteine-rich RLK (RECEPTOR-like protein kinase) 8 (CRK8); FUNCTIONS IN: kinase activity; INVOLVED IN: protein amino acid phosphorylation; CONTAINS InterPro DOMAIN/s: Protein kinase, ATP binding site (InterPro:IPR017441), Reverse transcriptase, RNA-dependent DNA polymerase (InterPro:IPR013103), Serine/threonine-protein kin…	signalling.receptor kinases.DUF 26	T	Medtr6g055960	FALSE	Medtr6g055960
5823		3.59131e-10	35.2	no hits & (original description: | Kunitz type trypsin inhibitor / Alpha-fucosidase | HC | chr6:20401738-20400851 | 20130731)	not assigned.unknown	T	Medtr6g059410	FALSE	Medtr6g059410
5824		4.10601e-12	35.2	(at5g62280 : 231.0) Protein of unknown function (DUF1442); CONTAINS InterPro DOMAIN/s: Protein of unknown function DUF1442 (InterPro:IPR009902); BEST Arabidopsis thaliana protein match is: Protein of unknown function (DUF1442) (TAIR:AT2G45360.1); Has 92 Blast hits to 92 proteins in 12 species: Archae - 0; Bacteria - 0; Metazoa - 0; Fungi - 0; Plants - 92; Viruses - 0; Other Eukaryotes - 0 (source…	not assigned.unknown	T	Medtr6g060390	FALSE	Medtr6g060390
5825		0	20.2.1	(p27880|hsp12_medsa : 266.0) 18.2 kDa class I heat shock protein - Medicago sativa (Alfalfa) & (at2g29500 : 219.0) HSP20-like chaperones superfamily protein; CONTAINS InterPro DOMAIN/s: Heat shock protein Hsp20 (InterPro:IPR002068), HSP20-like chaperone (InterPro:IPR008978); BEST Arabidopsis thaliana protein match is: HSP20-like chaperones superfamily protein (TAIR:AT1G07400.1); Has 6873 Blast hi…	stress.abiotic.heat	T	Medtr6g061850	FALSE	Medtr6g061850
5826		1.08872e-21	3.8.2	(at5g08370 : 568.0) alpha-galactosidase 2 (AGAL2); FUNCTIONS IN: alpha-galactosidase activity, hydrolase activity, hydrolyzing O-glycosyl compounds, catalytic activity; INVOLVED IN: positive regulation of flower development, leaf morphogenesis; LOCATED IN: plant-type cell wall; EXPRESSED IN: 22 plant structures; EXPRESSED DURING: 13 growth stages; CONTAINS InterPro DOMAIN/s: Aldolase-type TIM bar…	minor CHO metabolism.galactose.alpha-galactosidases	T	Medtr6g069140	FALSE	Medtr6g069140
5827		2.93834e-134	35.1	(at1g73480 : 435.0) alpha/beta-Hydrolases superfamily protein; FUNCTIONS IN: hydrolase activity; EXPRESSED IN: 25 plant structures; EXPRESSED DURING: 15 growth stages; BEST Arabidopsis thaliana protein match is: alpha/beta-Hydrolases superfamily protein (TAIR:AT1G18360.1); Has 6390 Blast hits to 6380 proteins in 1730 species: Archae - 36; Bacteria - 4672; Metazoa - 140; Fungi - 153; Plants - 452;…	not assigned.no ontology	T	Medtr6g071475	FALSE	Medtr6g071475
5828		9.04451e-07	16.8.2	(loc_os03g13390.2 : 144.0) no description available & (q7g765|nado2_orysa : 137.0) Probable NAD(P)H-dependent oxidoreductase 2 (EC 1.-.-.-) - Oryza sativa (Rice) & (at1g59950 : 131.0) NAD(P)-linked oxidoreductase superfamily protein; FUNCTIONS IN: oxidoreductase activity; INVOLVED IN: oxidation reduction; CONTAINS InterPro DOMAIN/s: Aldo/keto reductase (InterPro:IPR001395), Aldo/keto reductase su…	secondary metabolism.flavonoids.chalcones	T	Medtr6g072650	FALSE	Medtr6g072650
5829		0.00595587	35.2	no hits & (original description: | hypothetical protein | HC | chr6:26933528-26933218 | 20130731)	not assigned.unknown	T	Medtr6g072705	FALSE	Medtr6g072705
5830		0	20.1.7.6.1	(at1g17860 : 139.0) Kunitz family trypsin and protease inhibitor protein; FUNCTIONS IN: endopeptidase inhibitor activity; INVOLVED IN: biological_process unknown; LOCATED IN: apoplast, cell wall; EXPRESSED IN: 17 plant structures; EXPRESSED DURING: 13 growth stages; CONTAINS InterPro DOMAIN/s: Proteinase inhibitor I3, Kunitz legume (InterPro:IPR002160), Kunitz inhibitor ST1-like (InterPro:IPR0110…	stress.biotic.PR-proteins.proteinase inhibitors.trypsin inhibitor	T	Medtr6g078120	FALSE	Medtr6g078120
5831		0	20.1.7.6.1	(at1g17860 : 139.0) Kunitz family trypsin and protease inhibitor protein; FUNCTIONS IN: endopeptidase inhibitor activity; INVOLVED IN: biological_process unknown; LOCATED IN: apoplast, cell wall; EXPRESSED IN: 17 plant structures; EXPRESSED DURING: 13 growth stages; CONTAINS InterPro DOMAIN/s: Proteinase inhibitor I3, Kunitz legume (InterPro:IPR002160), Kunitz inhibitor ST1-like (InterPro:IPR0110…	stress.biotic.PR-proteins.proteinase inhibitors.trypsin inhibitor	T	Medtr6g078140	FALSE	Medtr6g078140
5832		0	20.1.7.6.1	(at1g17860 : 124.0) Kunitz family trypsin and protease inhibitor protein; FUNCTIONS IN: endopeptidase inhibitor activity; INVOLVED IN: biological_process unknown; LOCATED IN: apoplast, cell wall; EXPRESSED IN: 17 plant structures; EXPRESSED DURING: 13 growth stages; CONTAINS InterPro DOMAIN/s: Proteinase inhibitor I3, Kunitz legume (InterPro:IPR002160), Kunitz inhibitor ST1-like (InterPro:IPR0110…	stress.biotic.PR-proteins.proteinase inhibitors.trypsin inhibitor	T	Medtr6g078250	FALSE	Medtr6g078250
4809		0	17.6.1.12	(at1g15550 : 424.0) Involved in later steps of the gibberellic acid biosynthetic pathway. Activated by AGAMOUS in a cal-1, ap1-1 background. Deletion of 208 bp from -1016 to -809 (&#916;-808) resulted in loss of GA-negative feedback (this sequence, which contains a 43-bp sequence GNFEI, was shown to be sufficient for GA-negative feedback).; gibberellin 3-oxidase 1 (GA3OX1); CONTAINS InterPro DOMA…	hormone metabolism.gibberelin.synthesis-degradation.GA3 oxidase	T	Medtr2g102570	FALSE	Medtr2g102570
5833		0	20.1.7.6.1	(at1g17860 : 118.0) Kunitz family trypsin and protease inhibitor protein; FUNCTIONS IN: endopeptidase inhibitor activity; INVOLVED IN: biological_process unknown; LOCATED IN: apoplast, cell wall; EXPRESSED IN: 17 plant structures; EXPRESSED DURING: 13 growth stages; CONTAINS InterPro DOMAIN/s: Proteinase inhibitor I3, Kunitz legume (InterPro:IPR002160), Kunitz inhibitor ST1-like (InterPro:IPR0110…	stress.biotic.PR-proteins.proteinase inhibitors.trypsin inhibitor	T	Medtr6g078260	FALSE	Medtr6g078260
5834		0	20.1.7.6.1	(at1g17860 : 131.0) Kunitz family trypsin and protease inhibitor protein; FUNCTIONS IN: endopeptidase inhibitor activity; INVOLVED IN: biological_process unknown; LOCATED IN: apoplast, cell wall; EXPRESSED IN: 17 plant structures; EXPRESSED DURING: 13 growth stages; CONTAINS InterPro DOMAIN/s: Proteinase inhibitor I3, Kunitz legume (InterPro:IPR002160), Kunitz inhibitor ST1-like (InterPro:IPR0110…	stress.biotic.PR-proteins.proteinase inhibitors.trypsin inhibitor	T	Medtr6g078280	FALSE	Medtr6g078280
5835		0	20.1.7.6.1	(at1g17860 : 163.0) Kunitz family trypsin and protease inhibitor protein; FUNCTIONS IN: endopeptidase inhibitor activity; INVOLVED IN: biological_process unknown; LOCATED IN: apoplast, cell wall; EXPRESSED IN: 17 plant structures; EXPRESSED DURING: 13 growth stages; CONTAINS InterPro DOMAIN/s: Proteinase inhibitor I3, Kunitz legume (InterPro:IPR002160), Kunitz inhibitor ST1-like (InterPro:IPR0110…	stress.biotic.PR-proteins.proteinase inhibitors.trypsin inhibitor	T	Medtr6g078290	FALSE	Medtr6g078290
5836		1.0948e-14	35.2	no hits & (original description: | hypothetical protein | LC | chr6:29920711-29921814 | 20130731)	not assigned.unknown	T	Medtr6g079360	FALSE	Medtr6g079360
5837		0	26.9	(at2g29420 : 213.0) Encodes glutathione transferase belonging to the tau class of GSTs. Naming convention according to Wagner et al. (2002). Induced by Salicylic acid. Independent of NPR1 for their induction by salicylic acid.; glutathione S-transferase tau 7 (GSTU7); CONTAINS InterPro DOMAIN/s: Thioredoxin fold (InterPro:IPR012335), Glutathione S-transferase, C-terminal (InterPro:IPR004046), Glu…	misc.glutathione S transferases	T	Medtr6g080440	FALSE	Medtr6g080440
4814		0	26.1	(at4g37370 : 466.0) member of CYP81D; "cytochrome P450, family 81, subfamily D, polypeptide 8" (CYP81D8); FUNCTIONS IN: electron carrier activity, monooxygenase activity, iron ion binding, oxygen binding, heme binding; INVOLVED IN: response to karrikin; LOCATED IN: endoplasmic reticulum, plasma membrane; EXPRESSED IN: 20 plant structures; EXPRESSED DURING: 13 growth stages; CONTAINS InterPro DOMA…	misc.cytochrome P450	T	Medtr2g437880	FALSE	Medtr2g437880
5838		3.79334e-31	30.5	(at3g17660 : 229.0) A member of ARF GAP domain (AGD), A thaliana has 15 members, grouped into four classes; AGD15 belongs to the class 4, together with AGD14.; ARF-GAP domain 15 (AGD15); FUNCTIONS IN: ARF GTPase activator activity, DNA binding, zinc ion binding; INVOLVED IN: regulation of ARF GTPase activity; LOCATED IN: nucleus; CONTAINS InterPro DOMAIN/s: Arf GTPase activating protein (InterPro…	signalling.G-proteins	T	Medtr6g080710	FALSE	Medtr6g080710
5839		0	29.2.1.1.3.2.1712	(at1g68660 : 209.0) Ribosomal protein L12/ ATP-dependent Clp protease adaptor protein ClpS family protein; FUNCTIONS IN: molecular_function unknown; INVOLVED IN: protein catabolic process; EXPRESSED IN: 23 plant structures; EXPRESSED DURING: 14 growth stages; CONTAINS InterPro DOMAIN/s: Adaptor protein ClpS, core (InterPro:IPR003769), Ribosomal protein L7/L12, C-terminal/adaptor protein ClpS-like…	protein.synthesis.ribosomal protein.prokaryotic.unknown organellar.50S subunit.L7/L12	T	Medtr6g085050	FALSE	Medtr6g085050
5840		2.14548e-42	35.2	(at1g52140 : 126.0) unknown protein; BEST Arabidopsis thaliana protein match is: unknown protein (TAIR:AT3G16330.1); Has 114 Blast hits to 114 proteins in 15 species: Archae - 0; Bacteria - 0; Metazoa - 0; Fungi - 0; Plants - 114; Viruses - 0; Other Eukaryotes - 0 (source: NCBI BLink). & (loc_os06g36070.1 : 86.7) no description available & (reliability: 252.0) & (original description: | Avr9/Cf-9…	not assigned.unknown	T	Medtr6g088505	FALSE	Medtr6g088505
5841		4.88523e-53	35.2	(at1g52140 : 127.0) unknown protein; BEST Arabidopsis thaliana protein match is: unknown protein (TAIR:AT3G16330.1); Has 114 Blast hits to 114 proteins in 15 species: Archae - 0; Bacteria - 0; Metazoa - 0; Fungi - 0; Plants - 114; Viruses - 0; Other Eukaryotes - 0 (source: NCBI BLink). & (loc_os06g36070.1 : 83.2) no description available & (reliability: 254.0) & (original description: | Avr9/Cf-9…	not assigned.unknown	T	Medtr6g088565	FALSE	Medtr6g088565
5842		2.74236e-117	10.8.1	(at5g19730 : 574.0) Pectin lyase-like superfamily protein; FUNCTIONS IN: pectinesterase activity; INVOLVED IN: cell wall modification; LOCATED IN: cell wall, plant-type cell wall, cytoplasm; EXPRESSED IN: 17 plant structures; EXPRESSED DURING: 8 growth stages; CONTAINS InterPro DOMAIN/s: Pectinesterase, active site (InterPro:IPR018040), Pectin lyase fold/virulence factor (InterPro:IPR011050), Pec…	cell wall.pectin*esterases.PME	T	Medtr6g088810	FALSE	Medtr6g088810
5843		4.51979e-05	10.5.3	(at2g19780 : 449.0) Leucine-rich repeat (LRR) family protein; INVOLVED IN: signal transduction; LOCATED IN: endomembrane system; EXPRESSED IN: 14 plant structures; EXPRESSED DURING: 7 growth stages; CONTAINS InterPro DOMAIN/s: Leucine-rich repeat-containing N-terminal domain, type 2 (InterPro:IPR013210), Leucine-rich repeat (InterPro:IPR001611); BEST Arabidopsis thaliana protein match is: Leucine…	cell wall.cell wall proteins.LRR	T	Medtr6g090080	FALSE	Medtr6g090080
5844		0	20.2.1	(p51819|hsp83_iponi : 1133.0) Heat shock protein 83 - Ipomoea nil (Japanese morning glory) (Pharbitis nil) & (at5g52640 : 1130.0) Encodes a cytosolic heat shock protein AtHSP90.1. AtHSP90.1 interacts with disease resistance signaling components SGT1b and RAR1 and is required for RPS2-mediated resistance.; heat shock protein 90.1 (HSP90.1); FUNCTIONS IN: unfolded protein binding, ATP binding; INVO…	stress.abiotic.heat	T	Medtr6g452990	FALSE	Medtr6g452990
5845		1.27102e-158	2.2.2.1.2	(at3g23920 : 192.0) Encodes a chloroplast beta-amylase. Is necessary for leaf starch breakdown in the absence of BAM3.; beta-amylase 1 (BAM1); FUNCTIONS IN: beta-amylase activity; INVOLVED IN: response to water deprivation, starch catabolic process; LOCATED IN: cytosol, nucleus; EXPRESSED IN: 25 plant structures; EXPRESSED DURING: 15 growth stages; CONTAINS InterPro DOMAIN/s: Glycoside hydrolase,…	major CHO metabolism.degradation.starch.starch cleavage.beta amylase	T	Medtr6g477770	FALSE	Medtr6g477770
5846		0	2.2.2.1.2	(at3g23920 : 663.0) Encodes a chloroplast beta-amylase. Is necessary for leaf starch breakdown in the absence of BAM3.; beta-amylase 1 (BAM1); FUNCTIONS IN: beta-amylase activity; INVOLVED IN: response to water deprivation, starch catabolic process; LOCATED IN: cytosol, nucleus; EXPRESSED IN: 25 plant structures; EXPRESSED DURING: 15 growth stages; CONTAINS InterPro DOMAIN/s: Glycoside hydrolase,…	major CHO metabolism.degradation.starch.starch cleavage.beta amylase	T	Medtr6g477780	FALSE	Medtr6g477780
5847		0	35.2	no hits & (original description: | myb transcription factor | HC | chr6:28638613-28642876 | 20130731)	not assigned.unknown	T	Medtr6g477860	FALSE	Medtr6g477860
4824		1.18352e-34	29.1.14	(at1g29880 : 1040.0) glycyl-tRNA synthetase / glycine--tRNA ligase; FUNCTIONS IN: glycine-tRNA ligase activity, nucleotide binding, aminoacyl-tRNA ligase activity, ATP binding; INVOLVED IN: response to cadmium ion, glycyl-tRNA aminoacylation; LOCATED IN: mitochondrion; EXPRESSED IN: 24 plant structures; EXPRESSED DURING: 14 growth stages; CONTAINS InterPro DOMAIN/s: Aminoacyl-tRNA synthetase, cla…	protein.aa activation.glycine-tRNA ligase	T	Medtr3g006740	FALSE	Medtr3g006740
5848		3.52947e-21	17.5.3	(at4g29100 : 194.0) basic helix-loop-helix (bHLH) DNA-binding superfamily protein; FUNCTIONS IN: sequence-specific DNA binding transcription factor activity; INVOLVED IN: regulation of transcription; LOCATED IN: nucleus; EXPRESSED IN: 22 plant structures; EXPRESSED DURING: 10 growth stages; CONTAINS InterPro DOMAIN/s: Helix-loop-helix DNA-binding domain (InterPro:IPR001092), Helix-loop-helix DNA-…	hormone metabolism.ethylene.induced-regulated-responsive-activated	T	Medtr6g488100	FALSE	Medtr6g488100
5849		8.246e-37	3.6	(at5g13000 : 3111.0) encodes a gene similar to callose synthase; glucan synthase-like 12 (GSL12); FUNCTIONS IN: transferase activity, transferring glycosyl groups, 1,3-beta-glucan synthase activity; INVOLVED IN: 1,3-beta-glucan biosynthetic process; LOCATED IN: 1,3-beta-glucan synthase complex; EXPRESSED IN: 23 plant structures; EXPRESSED DURING: 13 growth stages; CONTAINS InterPro DOMAIN/s: Glyc…	minor CHO metabolism.callose	T	Medtr7g005950	FALSE	Medtr7g005950
5850		0.000947925	35.2	no hits & (original description: | cysteine protease, putative | LC | chr7:1280952-1281197 | 20130731)	not assigned.unknown	T	Medtr7g006950	FALSE	Medtr7g006950
5851		6.35226e-57	20.1.7	(at1g45616 : 466.0) receptor like protein 6 (RLP6); INVOLVED IN: signal transduction, defense response; LOCATED IN: membrane; EXPRESSED IN: leaf; CONTAINS InterPro DOMAIN/s: Leucine-rich repeat-containing N-terminal domain, type 2 (InterPro:IPR013210), Leucine-rich repeat (InterPro:IPR001611); BEST Arabidopsis thaliana protein match is: receptor like protein 7 (TAIR:AT1G47890.1); Has 122755 Blast…	stress.biotic.PR-proteins	T	Medtr7g007820	FALSE	Medtr7g007820
5852		4.3307e-09	35.2	no hits & (original description: | hypothetical protein | HC | chr7:5719358-5718285 | 20130731)	not assigned.unknown	T	Medtr7g017790	FALSE	Medtr7g017790
5853		3.11405e-259	22.1.2	(q96471|dcam_iponi : 471.0) S-adenosylmethionine decarboxylase proenzyme (EC 4.1.1.50) (AdoMetDC) (SamDC) [Contains: S-adenosylmethionine decarboxylase alpha chain; S-adenosylmethionine decarboxylase beta chain] - Ipomoea nil (Japanese morning glory) (Pharbitis ni & (at3g02470 : 416.0) Encodes a S-adenosylmethionine decarboxylase involved in polyamine biosynthesis.; S-adenosylmethionine decarboxy…	polyamine metabolism.synthesis.SAM decarboxylase	T	Medtr7g018310	FALSE	Medtr7g018310
5854		0	22.1.2	(q96471|dcam_iponi : 427.0) S-adenosylmethionine decarboxylase proenzyme (EC 4.1.1.50) (AdoMetDC) (SamDC) [Contains: S-adenosylmethionine decarboxylase alpha chain; S-adenosylmethionine decarboxylase beta chain] - Ipomoea nil (Japanese morning glory) (Pharbitis ni & (at3g02470 : 375.0) Encodes a S-adenosylmethionine decarboxylase involved in polyamine biosynthesis.; S-adenosylmethionine decarboxy…	polyamine metabolism.synthesis.SAM decarboxylase	T	Medtr7g018320	FALSE	Medtr7g018320
5855		0	30.2.7	(at3g28040 : 1110.0) Leucine-rich receptor-like protein kinase family protein; FUNCTIONS IN: protein serine/threonine kinase activity, kinase activity, ATP binding; INVOLVED IN: transmembrane receptor protein tyrosine kinase signaling pathway, protein amino acid phosphorylation; LOCATED IN: endomembrane system; EXPRESSED IN: 23 plant structures; EXPRESSED DURING: 13 growth stages; CONTAINS InterP…	signalling.receptor kinases.leucine rich repeat VII	T	Medtr7g022160	FALSE	Medtr7g022160
5856		2.00299e-96	35.2	no hits & (original description: | BAG domain protein | HC | chr7:7279478-7277969 | 20130731)	not assigned.unknown	T	Medtr7g022490	FALSE	Medtr7g022490
5857		4.91782e-05	35.2	no hits & (original description: | BAG domain protein | HC | chr7:7374329-7375736 | 20130731)	not assigned.unknown	T	Medtr7g022790	FALSE	Medtr7g022790
5858		0	29.6	(loc_os11g47760.1 : 1058.0) no description available & (at5g02500 : 1049.0) encodes a member of heat shock protein 70 family.; heat shock cognate protein 70-1 (HSC70-1); FUNCTIONS IN: ATP binding; INVOLVED IN: protein folding, response to cold, response to virus, response to heat; LOCATED IN: cytosol, apoplast, chloroplast, plasma membrane, membrane; EXPRESSED IN: 27 plant structures; EXPRESSED D…	protein.folding	T	Medtr7g024390	FALSE	Medtr7g024390
5859		1.4017e-28	30.2.6	(at5g14210 : 746.0) Leucine-rich repeat protein kinase family protein; FUNCTIONS IN: protein serine/threonine kinase activity, protein kinase activity, ATP binding; INVOLVED IN: transmembrane receptor protein tyrosine kinase signaling pathway, protein amino acid phosphorylation; LOCATED IN: mitochondrion; EXPRESSED IN: 22 plant structures; EXPRESSED DURING: 13 growth stages; CONTAINS InterPro DOM…	signalling.receptor kinases.leucine rich repeat VI	T	Medtr7g031470	FALSE	Medtr7g031470
5860		3.23319e-206	35.2	(at5g14370 : 155.0) CCT motif family protein; LOCATED IN: chloroplast; EXPRESSED IN: 21 plant structures; EXPRESSED DURING: 13 growth stages; CONTAINS InterPro DOMAIN/s: CCT domain (InterPro:IPR010402); BEST Arabidopsis thaliana protein match is: CCT motif family protein (TAIR:AT4G25990.1); Has 30201 Blast hits to 17322 proteins in 780 species: Archae - 12; Bacteria - 1396; Metazoa - 17338; Fungi…	not assigned.unknown	T	Medtr7g032240	FALSE	Medtr7g032240
5861		4.69378e-12	14.5	(at3g01910 : 603.0) Encodes a homodimeric Mo-enzyme with molybdopterin as organic component of the molybdenum cofactor. It lacks the heme domain that other eukaryotic Mo-enzymes possess and has no redox-active centers other than the molybdenum. SO protein has been found in all parts of the plant. The plant SO combines its enzymatic sulfite oxidation with a subsequent nonenzymatic step using its r…	S-assimilation.sulfite oxidase	T	Medtr7g033410	FALSE	Medtr7g033410
4838		3.09002e-20	35.2	no hits & (original description: | hypothetical protein | HC | chr3:8260783-8259318 | 20130731)	not assigned.unknown	T	Medtr3g026820	FALSE	Medtr3g026820
5862		0	26.21	(at5g48490 : 94.7) Bifunctional inhibitor/lipid-transfer protein/seed storage 2S albumin superfamily protein; FUNCTIONS IN: lipid binding; INVOLVED IN: lipid transport; LOCATED IN: endomembrane system; EXPRESSED IN: 20 plant structures; EXPRESSED DURING: 13 growth stages; CONTAINS InterPro DOMAIN/s: Bifunctional inhibitor/plant lipid transfer protein/seed storage (InterPro:IPR016140), Plant lipid…	misc.protease inhibitor/seed storage/lipid transfer protein (LTP) family protein	T	Medtr7g052640	FALSE	Medtr7g052640
5863		2.04834e-17	35.2	no hits & (original description: | hypothetical protein | HC | chr7:19532813-19533781 | 20130731)	not assigned.unknown	T	Medtr7g056123	FALSE	Medtr7g056123
5864		4.9978e-09	27.3.35	(at3g17609 : 147.0) Encodes a homolog of HY5 (HYH). Involved in phyB signaling pathway.; HY5-homolog (HYH); CONTAINS InterPro DOMAIN/s: Basic-leucine zipper (bZIP) transcription factor (InterPro:IPR004827), bZIP transcription factor, bZIP-1 (InterPro:IPR011616); BEST Arabidopsis thaliana protein match is: Basic-leucine zipper (bZIP) transcription factor family protein (TAIR:AT5G11260.1); Has 1702…	RNA.regulation of transcription.bZIP transcription factor family	T	Medtr7g057160	FALSE	Medtr7g057160
5865		3.85571e-07	33.99	(at5g48850 : 346.0) homologous to the wheat sulphate deficiency-induced gene sdi1. Expression in root and leaf is induced by sulfur starvation. Knockout mutants retained higher root and leaf sulfate concentrations, indicating a role in regulation of stored sulfate pools.; SULPHUR DEFICIENCY-INDUCED 1 (ATSDI1); FUNCTIONS IN: binding; INVOLVED IN: cellular response to sulfur starvation, regulation …	development.unspecified	T	Medtr7g059010	FALSE	Medtr7g059010
5866		0.00271334	35.2	no hits & (original description: | helix loop helix DNA-binding domain protein | HC | chr7:21404536-21402249 | 20130731)	not assigned.unknown	T	Medtr7g059260	FALSE	Medtr7g059260
5867		0	35.1	(at5g02230 : 418.0) Haloacid dehalogenase-like hydrolase (HAD) superfamily protein; FUNCTIONS IN: hydrolase activity, catalytic activity; INVOLVED IN: metabolic process; LOCATED IN: cellular_component unknown; EXPRESSED IN: 24 plant structures; EXPRESSED DURING: 15 growth stages; CONTAINS InterPro DOMAIN/s: Haloacid dehalogenase-like hydrolase (InterPro:IPR005834), Pyrimidine 5-nucleotidase (Inte…	not assigned.no ontology	T	Medtr7g062150	FALSE	Medtr7g062150
5868		0.000434498	35.2	no hits & (original description: | hypothetical protein | HC | chr7:22890443-22891016 | 20130731)	not assigned.unknown	T	Medtr7g062930	FALSE	Medtr7g062930
5869		1.3371e-30	35.2	no hits & (original description: | hypothetical protein | LC | chr7:23178759-23179345 | 20130731)	not assigned.unknown	T	Medtr7g063560	FALSE	Medtr7g063560
5870		0.00332995	26.9	(p32110|gstx6_soybn : 286.0) Probable glutathione S-transferase (EC 2.5.1.18) (Heat shock protein 26A) (G2-4) - Glycine max (Soybean) & (at3g09270 : 206.0) Encodes glutathione transferase belonging to the tau class of GSTs. Naming convention according to Wagner et al. (2002).; glutathione S-transferase TAU 8 (GSTU8); FUNCTIONS IN: glutathione transferase activity; INVOLVED IN: response to cadmium…	misc.glutathione S transferases	T	Medtr7g065710	FALSE	Medtr7g065710
4847		0	28.99	(at3g13610 : 380.0) 2-oxoglutarate (2OG) and Fe(II)-dependent oxygenase superfamily protein; CONTAINS InterPro DOMAIN/s: Oxoglutarate/iron-dependent oxygenase (InterPro:IPR005123); BEST Arabidopsis thaliana protein match is: 2-oxoglutarate (2OG) and Fe(II)-dependent oxygenase superfamily protein (TAIR:AT1G55290.1); Has 8779 Blast hits to 8731 proteins in 1013 species: Archae - 0; Bacteria - 1145;…	DNA.unspecified	T	Medtr3g045230	FALSE	Medtr3g045230
5871		2.72527e-49	9.8	(at3g54110 : 488.0) Member of Uncoupling protein PUMP2 family. Encodes a mitochondrial uncoupling protein AtUCP1 involved in maintain the redox poise of the mitochondrial electron transport chain to facilitate photosynthetic metabolism. Disruption of UCP1 results in a photosynthetic phenotype. Specifically there is a restriction in photorespiration with a decrease in the rate of oxidation of phot…	mitochondrial electron transport / ATP synthesis.uncoupling protein	T	Medtr7g066690	FALSE	Medtr7g066690
5872		0.00548084	26.11	(at1g32780 : 481.0) GroES-like zinc-binding dehydrogenase family protein; FUNCTIONS IN: oxidoreductase activity, zinc ion binding; INVOLVED IN: oxidation reduction; EXPRESSED IN: 12 plant structures; EXPRESSED DURING: LP.04 four leaves visible, 4 anthesis, LP.02 two leaves visible, petal differentiation and expansion stage, D bilateral stage; CONTAINS InterPro DOMAIN/s: GroES-like (InterPro:IPR01…	misc.alcohol dehydrogenases	T	Medtr7g068330	FALSE	Medtr7g068330
5873		1.29885e-29	26.2	(at2g36770 : 358.0) UDP-Glycosyltransferase superfamily protein; FUNCTIONS IN: transferase activity, transferring hexosyl groups, UDP-glycosyltransferase activity, transferase activity, transferring glycosyl groups; INVOLVED IN: metabolic process; LOCATED IN: cellular_component unknown; CONTAINS InterPro DOMAIN/s: UDP-glucuronosyl/UDP-glucosyltransferase (InterPro:IPR002213); BEST Arabidopsis tha…	misc.UDP glucosyl and glucoronyl transferases	T	Medtr7g070660	FALSE	Medtr7g070660
5874		2.03601e-13	30.2.99	(at5g01740 : 164.0) Nuclear transport factor 2 (NTF2) family protein; CONTAINS InterPro DOMAIN/s: Wound-induced protein, Wun1 (InterPro:IPR009798); BEST Arabidopsis thaliana protein match is: senescence associated gene 20 (TAIR:AT3G10985.1); Has 1807 Blast hits to 1807 proteins in 277 species: Archae - 0; Bacteria - 0; Metazoa - 736; Fungi - 347; Plants - 385; Viruses - 0; Other Eukaryotes - 339 …	signalling.receptor kinases.misc	T	Medtr7g071840	FALSE	Medtr7g071840
5875		1.73592e-05	30.2.99	(at5g01740 : 164.0) Nuclear transport factor 2 (NTF2) family protein; CONTAINS InterPro DOMAIN/s: Wound-induced protein, Wun1 (InterPro:IPR009798); BEST Arabidopsis thaliana protein match is: senescence associated gene 20 (TAIR:AT3G10985.1); Has 1807 Blast hits to 1807 proteins in 277 species: Archae - 0; Bacteria - 0; Metazoa - 736; Fungi - 347; Plants - 385; Viruses - 0; Other Eukaryotes - 339 …	signalling.receptor kinases.misc	T	Medtr7g071970	FALSE	Medtr7g071970
5876		1.03566e-60	16.8.3.1	(at2g45400 : 320.0) involved in the regulation of brassinosteroid metabolic pathway; BEN1; FUNCTIONS IN: coenzyme binding, oxidoreductase activity, acting on CH-OH group of donors, binding, catalytic activity; INVOLVED IN: regulation of brassinosteroid biosynthetic process, brassinosteroid metabolic process, response to light intensity, flavonoid biosynthetic process; LOCATED IN: cytoplasm; EXPRE…	secondary metabolism.flavonoids.dihydroflavonols.dihydroflavonol 4-reductase	T	Medtr7g074730	FALSE	Medtr7g074730
4853		2.77913e-50	26.1	(o48923|c71da_soybn : 508.0) Cytochrome P450 71D10 (EC 1.14.-.-) - Glycine max (Soybean) & (loc_os02g09400.1 : 416.0) no description available & (at3g26330 : 370.0) putative cytochrome P450; "cytochrome P450, family 71, subfamily B, polypeptide 37" (CYP71B37); FUNCTIONS IN: electron carrier activity, monooxygenase activity, iron ion binding, oxygen binding, heme binding; INVOLVED IN: oxidation re…	misc.cytochrome P450	T	Medtr3g057910	FALSE	Medtr3g057910
5877		0	26.1	(at2g45570 : 388.0) member of CYP76C; "cytochrome P450, family 76, subfamily C, polypeptide 2" (CYP76C2); FUNCTIONS IN: electron carrier activity, monooxygenase activity, iron ion binding, oxygen binding, heme binding; INVOLVED IN: oxidation reduction; EXPRESSED IN: stem, sepal, male gametophyte, carpel, stamen; EXPRESSED DURING: 4 anthesis; CONTAINS InterPro DOMAIN/s: Cytochrome P450 (InterPro:I…	misc.cytochrome P450	T	Medtr7g075390	FALSE	Medtr7g075390
4854		1.44676e-08	26.1	(o81971|c71d9_soybn : 667.0) Cytochrome P450 71D9 (EC 1.14.-.-) (P450 CP3) - Glycine max (Soybean) & (loc_os02g09240.1 : 414.0) no description available & (at3g26300 : 396.0) putative cytochrome P450; "cytochrome P450, family 71, subfamily B, polypeptide 34" (CYP71B34); FUNCTIONS IN: electron carrier activity, monooxygenase activity, iron ion binding, oxygen binding, heme binding; INVOLVED IN: ox…	misc.cytochrome P450	T	Medtr3g057970	FALSE	Medtr3g057970
5878		0	35.2	(original description: | Bowman birk trypsin inhibitor | HC | chr7:29145309-29144747 | 20130731)	not assigned.unknown	T	Medtr7g077180	FALSE	Medtr7g077180
5879		0	10.6.3	(at3g61490 : 669.0) Pectin lyase-like superfamily protein; FUNCTIONS IN: polygalacturonase activity; INVOLVED IN: carbohydrate metabolic process; LOCATED IN: endomembrane system; EXPRESSED IN: 22 plant structures; EXPRESSED DURING: 14 growth stages; CONTAINS InterPro DOMAIN/s: Pectin lyase fold/virulence factor (InterPro:IPR011050), Glycoside hydrolase, family 28 (InterPro:IPR000743), Pectin lyas…	cell wall.degradation.pectate lyases and polygalacturonases	T	Medtr7g078680	FALSE	Medtr7g078680
5880		4.1511e-161	17.2.2	(at5g16530 : 505.0) Encodes PIN5, an atypical member of the PIN family. PIN5 is a functional auxin transporter that is required for auxin-mediated development. PIN5 does not have a direct role in cell-to-cell transport but regulates intracellular auxin homeostasis and metabolism. PIN5 localizes, unlike other characterized plasma membrane PIN proteins, to endoplasmic reticulum (ER), presumably med…	hormone metabolism.auxin.signal transduction	T	Medtr7g079720	FALSE	Medtr7g079720
4857		0	29.2.1.2.2.10	(p93847|rl10_solme : 410.0) 60S ribosomal protein L10 (EQM) - Solanum melongena (Eggplant) (Aubergine) & (at1g14320 : 403.0) Encodes a ribosomal protein L10 and may be involved in translation regulation. Semi-dominant mutations in SAC552 can suppress defects in acaulis5, which encodes a thermospermine synthase, by enhancing translation of acl5 and itself.; SUPPRESSOR OF ACAULIS 52 (SAC52); FUNCTI…	protein.synthesis.ribosomal protein.eukaryotic.60S subunit.L10	T	Medtr3g062600	FALSE	Medtr3g062600
5881		3.13583e-54	15.2	(at5g17450 : 201.0) Heavy metal transport/detoxification superfamily protein ; FUNCTIONS IN: metal ion binding; INVOLVED IN: metal ion transport; EXPRESSED IN: 14 plant structures; EXPRESSED DURING: 7 growth stages; CONTAINS InterPro DOMAIN/s: Heavy metal transport/detoxification protein (InterPro:IPR006121); BEST Arabidopsis thaliana protein match is: Heavy metal transport/detoxification superfa…	metal handling.binding, chelation and storage	T	Medtr7g083060	FALSE	Medtr7g083060
5882		1.44939e-13	27.3.3	(at5g13910 : 108.0) Encodes a member of the ERF (ethylene response factor) subfamily B-1 of ERF/AP2 transcription factor family (LEAFY PETIOLE). The protein contains one AP2 domain. There are 15 members in this subfamily including ATERF-3, ATERF-4, ATERF-7, and LEAFY PETIOLE. Acts as a positive regulator of gibberellic acid-induced germination.; LEAFY PETIOLE (LEP); CONTAINS InterPro DOMAIN/s: DN…	RNA.regulation of transcription.AP2/EREBP, APETALA2/Ethylene-responsive element binding protein family	T	Medtr7g084370	FALSE	Medtr7g084370
5883		1.00682e-07	35.2	(at5g47920 : 84.7) unknown protein; BEST Arabidopsis thaliana protein match is: unknown protein (TAIR:AT5G13880.1); Has 1807 Blast hits to 1807 proteins in 277 species: Archae - 0; Bacteria - 0; Metazoa - 736; Fungi - 347; Plants - 385; Viruses - 0; Other Eukaryotes - 339 (source: NCBI BLink). & (reliability: 169.4) & (original description: | DUF761 domain protein | HC | chr7:32679169-32680421 | …	not assigned.unknown	T	Medtr7g084710	FALSE	Medtr7g084710
5884		6.0178e-26	35.2	(at5g47920 : 112.0) unknown protein; BEST Arabidopsis thaliana protein match is: unknown protein (TAIR:AT5G13880.1); Has 1807 Blast hits to 1807 proteins in 277 species: Archae - 0; Bacteria - 0; Metazoa - 736; Fungi - 347; Plants - 385; Viruses - 0; Other Eukaryotes - 339 (source: NCBI BLink). & (loc_os04g31350.1 : 112.0) no description available & (reliability: 224.0) & (original description: |…	not assigned.unknown	T	Medtr7g084720	FALSE	Medtr7g084720
5885		7.90293e-138	21.1	(at1g08570 : 226.0) Encodes a member of the thioredoxin family protein. Located in the chloroplast. Shows high activity towards the chloroplast 2-Cys peroxiredoxin A, and poor activity towards the chloroplast NADP-malate dehydrogenase.; atypical CYS HIS rich thioredoxin 4 (ACHT4); FUNCTIONS IN: oxidoreductase activity, acting on sulfur group of donors, disulfide as acceptor; INVOLVED IN: cell red…	redox.thioredoxin	T	Medtr7g085310	FALSE	Medtr7g085310
5886		2.78175e-132	35.2	no hits & (original description: | transmembrane protein, putative | LC | chr7:33032357-33034678 | 20130731)	not assigned.unknown	T	Medtr7g085330	FALSE	Medtr7g085330
5887		1.89317e-46	27.3.8	(loc_os07g48570.1 : 235.0) no description available & (at3g47500 : 181.0) Dof-type zinc finger domain-containing protein, identical to H-protein promoter binding factor-2a GI:3386546 from (Arabidopsis thaliana). Interacts with LKP2 and FKF1, but its overexpression does not change flowering time under short or long day conditions.; cycling DOF factor 3 (CDF3); CONTAINS InterPro DOMAIN/s: Zinc fing…	RNA.regulation of transcription.C2C2(Zn) DOF zinc finger family	T	Medtr7g086780	FALSE	Medtr7g086780
5888		1.31286e-05	26.12	(at4g26010 : 330.0) Peroxidase superfamily protein; FUNCTIONS IN: peroxidase activity, heme binding; INVOLVED IN: oxidation reduction, response to oxidative stress; LOCATED IN: endomembrane system; EXPRESSED IN: root; CONTAINS InterPro DOMAIN/s: Haem peroxidase (InterPro:IPR010255), Plant peroxidase (InterPro:IPR000823), Peroxidase, active site (InterPro:IPR019794), Haem peroxidase, plant/fungal/…	misc.peroxidases	T	Medtr7g086870	FALSE	Medtr7g086870
5889		4.93434e-19	27.3.25	(loc_os01g16810.1 : 221.0) no description available & (at1g69560 : 212.0) Encodes LOF2 (LATERAL ORGAN FUSION2), a MYB-domain transcription factor expressed in organ boundaries. Functions in boundary specification, meristem initiation and maintenance, and organ patterning. Also see LOF1 (At1g26780).; myb domain protein 105 (MYB105); CONTAINS InterPro DOMAIN/s: SANT, DNA-binding (InterPro:IPR001005…	RNA.regulation of transcription.MYB domain transcription factor family	T	Medtr7g086960	FALSE	Medtr7g086960
4866		5.84585e-53	35.2	(loc_os04g57310.1 : 245.0) no description available & (at5g50100 : 239.0) Putative thiol-disulphide oxidoreductase DCC; FUNCTIONS IN: molecular_function unknown; INVOLVED IN: biological_process unknown; LOCATED IN: mitochondrion; EXPRESSED IN: 22 plant structures; EXPRESSED DURING: 15 growth stages; CONTAINS InterPro DOMAIN/s: Thioredoxin-like fold (InterPro:IPR012336), Putative thiol-disulphide …	not assigned.unknown	T	Medtr3g078320	FALSE	Medtr3g078320
5890		1.99864e-145	34.99	(at1g33110 : 548.0) MATE efflux family protein; FUNCTIONS IN: antiporter activity, drug transmembrane transporter activity, transporter activity; INVOLVED IN: drug transmembrane transport, transmembrane transport; LOCATED IN: membrane; EXPRESSED IN: 22 plant structures; EXPRESSED DURING: 13 growth stages; CONTAINS InterPro DOMAIN/s: Multi antimicrobial extrusion protein MatE (InterPro:IPR002528);…	transport.misc	T	Medtr7g087410	FALSE	Medtr7g087410
5891		0.00432777	35.2	(at3g13950 : 125.0) unknown protein; BEST Arabidopsis thaliana protein match is: unknown protein (TAIR:AT4G13266.1); Has 339 Blast hits to 265 proteins in 12 species: Archae - 0; Bacteria - 0; Metazoa - 0; Fungi - 0; Plants - 339; Viruses - 0; Other Eukaryotes - 0 (source: NCBI BLink). & (reliability: 250.0) & (original description: | ankyrin repeat protein | LC | chr7:34090841-34090205 | 2013073…	not assigned.unknown	T	Medtr7g087540	FALSE	Medtr7g087540
5892		0.000718654	35.2	no hits & (original description: | hypothetical protein | HC | chr7:34110469-34110661 | 20130731)	not assigned.unknown	T	Medtr7g087600	FALSE	Medtr7g087600
5893		2.06903e-50	34.13	(at1g68570 : 604.0) Major facilitator superfamily protein; FUNCTIONS IN: transporter activity; INVOLVED IN: oligopeptide transport; LOCATED IN: membrane; EXPRESSED IN: 23 plant structures; EXPRESSED DURING: 13 growth stages; CONTAINS InterPro DOMAIN/s: Oligopeptide transporter (InterPro:IPR000109), Major facilitator superfamily, general substrate transporter (InterPro:IPR016196); BEST Arabidopsis…	transport.peptides and oligopeptides	T	Medtr7g088790	FALSE	Medtr7g088790
5894		5.16905e-35	35.2	no hits & (original description: | cysteine-rich TM module stress tolerance protein | HC | chr7:35326889-35327603 | 20130731)	not assigned.unknown	T	Medtr7g090035	FALSE	Medtr7g090035
5895		0	35.1	(loc_os07g46520.1 : 280.0) no description available & (at2g41250 : 275.0) Haloacid dehalogenase-like hydrolase (HAD) superfamily protein; FUNCTIONS IN: hydrolase activity, catalytic activity, phosphoglycolate phosphatase activity; INVOLVED IN: metabolic process; LOCATED IN: mitochondrion; EXPRESSED IN: 24 plant structures; EXPRESSED DURING: 15 growth stages; CONTAINS InterPro DOMAIN/s: Haloacid d…	not assigned.no ontology	T	Medtr7g090370	FALSE	Medtr7g090370
5896		9.27906e-70	35.2	no hits & (original description: | hypothetical protein | HC | chr7:35642234-35642834 | 20130731)	not assigned.unknown	T	Medtr7g090570	FALSE	Medtr7g090570
5897		0	17.6.3	(loc_os05g31280.1 : 144.0) no description available & (at3g10185 : 139.0) Encodes a Gibberellin-regulated GASA/GAST/Snakin family protein; Gibberellin-regulated family protein; LOCATED IN: endomembrane system; CONTAINS InterPro DOMAIN/s: Gibberellin regulated protein (InterPro:IPR003854); BEST Arabidopsis thaliana protein match is: Gibberellin-regulated family protein (TAIR:AT1G74670.1); Has 470 …	hormone metabolism.gibberelin.induced-regulated-responsive-activated	T	Medtr7g090590	FALSE	Medtr7g090590
5898		6.58827e-47	27.3.25	(at5g06800 : 109.0) myb-like HTH transcriptional regulator family protein; CONTAINS InterPro DOMAIN/s: Homeodomain-like (InterPro:IPR009057), Myb, DNA-binding (InterPro:IPR014778), Homeodomain-related (InterPro:IPR012287), Myb-like DNA-binding domain, SHAQKYF class (InterPro:IPR006447), HTH transcriptional regulator, Myb-type, DNA-binding (InterPro:IPR017930); BEST Arabidopsis thaliana protein ma…	RNA.regulation of transcription.MYB domain transcription factor family	T	Medtr7g093010	FALSE	Medtr7g093010
5899		1.50159e-50	33.2	(q01417|pm1_soybn : 117.0) 18 kDa seed maturation protein - Glycine max (Soybean) & (at5g06760 : 94.0) Encodes LEA4-5, a member of the Late Embryogenesis Abundant (LEA) proteins which typically accumulate in response to low water availability conditions imposed during development or by the environment. Most of thediverse set of LEA proteins can be grouped according to properties such as high hydr…	development.late embryogenesis abundant	T	Medtr7g093140	FALSE	Medtr7g093140
5900		6.31012e-11	35.2	no hits & (original description: | hypothetical protein | HC | chr7:37515889-37515326 | 20130731)	not assigned.unknown	T	Medtr7g094260	FALSE	Medtr7g094260
5901		8.30403e-05	35.2	no hits & (original description: | hypothetical protein | HC | chr7:37520532-37519773 | 20130731)	not assigned.unknown	T	Medtr7g094270	FALSE	Medtr7g094270
5902		6.76325e-12	35.2	no hits & (original description: | DUF3049 family protein | HC | chr7:37859806-37858613 | 20130731)	not assigned.unknown	T	Medtr7g094830	FALSE	Medtr7g094830
5903		3.35273e-66	26.21	(at3g22600 : 121.0) Bifunctional inhibitor/lipid-transfer protein/seed storage 2S albumin superfamily protein; FUNCTIONS IN: lipid binding; INVOLVED IN: lipid transport; LOCATED IN: anchored to membrane; EXPRESSED IN: 14 plant structures; EXPRESSED DURING: 10 growth stages; CONTAINS InterPro DOMAIN/s: Bifunctional inhibitor/plant lipid transfer protein/seed storage (InterPro:IPR016140), Plant lip…	misc.protease inhibitor/seed storage/lipid transfer protein (LTP) family protein	T	Medtr7g095230	FALSE	Medtr7g095230
5904		8.39069e-34	34.7	(at2g38940 : 870.0) Encodes Pht1;4, a member of the Pht1 family of phosphate transporters which include: Pht1;1/At5g43350, Pht1;2/At5g43370, Pht1;3/At5g43360, Pht1;4/At2g38940, Pht1;5/At2g32830, Pht1;6/At5g43340, Pht1;7/At3g54700, Pht1;8/At1g20860, Pht1;9/At1g76430 (Plant Journal 2002, 31:341).; phosphate transporter 1;4 (PHT1;4); FUNCTIONS IN: phosphate transmembrane transporter activity, carboh…	transport.phosphate	T	Medtr7g096880	FALSE	Medtr7g096880
5905		2.66231e-19	30.3	(at4g28600 : 562.0) encodes a calmodulin-binding protein that is expressed in pollen, suspension culture cells, flowers, and fruits.; no pollen germination related 2 (NPGR2); FUNCTIONS IN: calmodulin binding; LOCATED IN: plasma membrane; EXPRESSED IN: 25 plant structures; EXPRESSED DURING: 14 growth stages; CONTAINS InterPro DOMAIN/s: Tetratricopeptide-like helical (InterPro:IPR011990), Tetratric…	signalling.calcium	T	Medtr7g097230	FALSE	Medtr7g097230
4882		5.27975e-118	35.2	no hits & (original description: | response to low sulfur protein, putative | HC | chr3:42680765-42679904 | 20130731)	not assigned.unknown	T	Medtr3g093400	FALSE	Medtr3g093400
5906		5.98369e-54	26.2	(at2g36750 : 471.0) UDP-glucosyl transferase 73C1 (UGT73C1); CONTAINS InterPro DOMAIN/s: UDP-glucuronosyl/UDP-glucosyltransferase (InterPro:IPR002213); BEST Arabidopsis thaliana protein match is: don-glucosyltransferase 1 (TAIR:AT2G36800.1); Has 7705 Blast hits to 7611 proteins in 415 species: Archae - 0; Bacteria - 205; Metazoa - 2197; Fungi - 31; Plants - 5129; Viruses - 79; Other Eukaryotes - …	misc.UDP glucosyl and glucoronyl transferases	T	Medtr7g102450	FALSE	Medtr7g102450
5907		5.2556e-11	26.2	(at2g36750 : 540.0) UDP-glucosyl transferase 73C1 (UGT73C1); CONTAINS InterPro DOMAIN/s: UDP-glucuronosyl/UDP-glucosyltransferase (InterPro:IPR002213); BEST Arabidopsis thaliana protein match is: don-glucosyltransferase 1 (TAIR:AT2G36800.1); Has 7705 Blast hits to 7611 proteins in 415 species: Archae - 0; Bacteria - 205; Metazoa - 2197; Fungi - 31; Plants - 5129; Viruses - 79; Other Eukaryotes - …	misc.UDP glucosyl and glucoronyl transferases	T	Medtr7g102460	FALSE	Medtr7g102460
5908		4.58022e-85	35.1	(at2g36540 : 222.0) Haloacid dehalogenase-like hydrolase (HAD) superfamily protein; CONTAINS InterPro DOMAIN/s: NLI interacting factor (InterPro:IPR004274); BEST Arabidopsis thaliana protein match is: unknown protein (TAIR:AT2G36550.1); Has 198 Blast hits to 198 proteins in 57 species: Archae - 0; Bacteria - 12; Metazoa - 2; Fungi - 47; Plants - 115; Viruses - 4; Other Eukaryotes - 18 (source: NC…	not assigned.no ontology	T	Medtr7g103560	FALSE	Medtr7g103560
5909		0	35.2	(at3g52740 : 92.4) unknown protein; BEST Arabidopsis thaliana protein match is: unknown protein (TAIR:AT3G44450.1); Has 65 Blast hits to 65 proteins in 13 species: Archae - 0; Bacteria - 0; Metazoa - 0; Fungi - 0; Plants - 65; Viruses - 0; Other Eukaryotes - 0 (source: NCBI BLink). & (reliability: 184.8) & (original description: | plant/F3C22-140 protein, putative | HC | chr7:42365542-42366793 | …	not assigned.unknown	T	Medtr7g104540	FALSE	Medtr7g104540
5910		0	29.5.11.4.3.2	(at4g02440 : 291.0) EID1 is an F-box protein that functions as a negative regulator in phytochrome A (phyA)-specific light signalling. Expressed at all stages of plant development independently of light conditions, localizes to the nucleus, and forms nuclear speckles under continuous far-red light. Forms stable dimeric and trimeric complexes with several ASK proteins and Cullin1 in yeast and in p…	protein.degradation.ubiquitin.E3.SCF.FBOX	T	Medtr7g108820	FALSE	Medtr7g108820
5911		5.094e-47	31.1	(at2g47500 : 905.0) P-loop nucleoside triphosphate hydrolases superfamily protein with CH (Calponin Homology) domain; FUNCTIONS IN: microtubule motor activity, ATP binding; INVOLVED IN: microtubule-based movement; EXPRESSED IN: 21 plant structures; EXPRESSED DURING: 12 growth stages; CONTAINS InterPro DOMAIN/s: Calponin-homology (InterPro:IPR016146), Calponin-like actin-binding (InterPro:IPR00171…	cell.organisation	T	Medtr7g109130	FALSE	Medtr7g109130
5912		3.23613e-149	35.2	(at1g02700 : 155.0) unknown protein; FUNCTIONS IN: molecular_function unknown; INVOLVED IN: biological_process unknown; LOCATED IN: mitochondrion; BEST Arabidopsis thaliana protein match is: unknown protein (TAIR:AT4G02140.1); Has 49 Blast hits to 49 proteins in 21 species: Archae - 0; Bacteria - 0; Metazoa - 10; Fungi - 6; Plants - 29; Viruses - 0; Other Eukaryotes - 4 (source: NCBI BLink). & (r…	not assigned.unknown	T	Medtr7g109280	FALSE	Medtr7g109280
4889		2.13835e-239	21.1	(at5g51010 : 162.0) Rubredoxin-like superfamily protein; FUNCTIONS IN: electron carrier activity, metal ion binding; EXPRESSED IN: 22 plant structures; EXPRESSED DURING: 13 growth stages; CONTAINS InterPro DOMAIN/s: Rubredoxin-type Fe(Cys)4 protein (InterPro:IPR004039); BEST Arabidopsis thaliana protein match is: rubredoxin family protein (TAIR:AT5G17170.1); Has 30201 Blast hits to 17322 proteins…	redox.thioredoxin	T	Medtr3g098520	FALSE	Medtr3g098520
5913		7.57994e-56	11.1.9	(at2g47240 : 951.0) Encodes an acyl-CoA synthetase that acts on long-chain and very-long-chain fatty acids, involved in cuticular wax and cutin biosynthesis; LONG-CHAIN ACYL-COA SYNTHASE 1 (LACS1); FUNCTIONS IN: long-chain fatty acid-CoA ligase activity, very long-chain fatty acid-CoA ligase activity; INVOLVED IN: fatty acid biosynthetic process, cutin biosynthetic process, wax biosynthetic proce…	lipid metabolism.FA synthesis and FA elongation.long chain fatty acid CoA ligase	T	Medtr7g109830	FALSE	Medtr7g109830
5914		2.61255e-05	30.11	(loc_os01g18290.2 : 123.0) no description available & (at1g09530 : 121.0) Transcription factor interacting with photoreceptors phyA and phyB. Forms a ternary complex in vitro with G-box element of the promoters of LHY, CCA1. Acts as a negative regulator of phyB signalling. It degrades rapidly after irradiation of dark grown seedlings in a process controlled by phytochromes. Does not play a signif…	signalling.light	T	Medtr7g110810	FALSE	Medtr7g110810
5915		0.0093828	35.2	no hits & (original description: | hypothetical protein | LC | chr7:45756513-45756274 | 20130731)	not assigned.unknown	T	Medtr7g111480	FALSE	Medtr7g111480
5916		6.59012e-06	28.99	(at5g26940 : 260.0) Polynucleotidyl transferase, ribonuclease H-like superfamily protein; FUNCTIONS IN: exonuclease activity, nucleic acid binding; LOCATED IN: intracellular, chloroplast; EXPRESSED IN: 23 plant structures; EXPRESSED DURING: 13 growth stages; CONTAINS InterPro DOMAIN/s: Exonuclease (InterPro:IPR006055), Polynucleotidyl transferase, ribonuclease H fold (InterPro:IPR012337), Exonucl…	DNA.unspecified	T	Medtr7g112320	FALSE	Medtr7g112320
5917		5.30057e-93	27.3.9	(at5g49300 : 100.0) Encodes a member of the GATA factor family of zinc finger transcription factors.; GATA transcription factor 16 (GATA16); FUNCTIONS IN: sequence-specific DNA binding transcription factor activity; INVOLVED IN: regulation of transcription, DNA-dependent; CONTAINS InterPro DOMAIN/s: Zinc finger, NHR/GATA-type (InterPro:IPR013088), Zinc finger, GATA-type (InterPro:IPR000679); BEST…	RNA.regulation of transcription.C2C2(Zn) GATA transcription factor family	T	Medtr7g112330	FALSE	Medtr7g112330
5918		3.90217e-06	31.1	(at1g56240 : 223.0) phloem protein 2-B13 (PP2-B13); FUNCTIONS IN: carbohydrate binding; LOCATED IN: endomembrane system; CONTAINS InterPro DOMAIN/s: F-box domain, cyclin-like (InterPro:IPR001810), F-box domain, Skp2-like (InterPro:IPR022364); BEST Arabidopsis thaliana protein match is: phloem protein 2-B14 (TAIR:AT1G56250.1); Has 533 Blast hits to 519 proteins in 34 species: Archae - 0; Bacteria …	cell.organisation	T	Medtr7g112560	FALSE	Medtr7g112560
5919		1.5357e-18	27.1.1	(loc_os07g47630.8 : 257.0) no description available & (at1g09140 : 255.0) Encodes a serine-arginine rich RNA binding protein involved in regulation of splicing (including splicing of itself). Exists as 3 alternative spliced forms that are differentially expressed.; SERINE-ARGININE PROTEIN 30 (ATSRP30); CONTAINS InterPro DOMAIN/s: RNA recognition motif, RNP-1 (InterPro:IPR000504), Nucleotide-bindi…	RNA.processing.splicing	T	Medtr7g112760	FALSE	Medtr7g112760
5920		9.36264e-05	15.2	(at1g56210 : 110.0) Heavy metal transport/detoxification superfamily protein ; FUNCTIONS IN: metal ion binding; INVOLVED IN: metal ion transport; LOCATED IN: cellular_component unknown; EXPRESSED IN: 22 plant structures; EXPRESSED DURING: 11 growth stages; CONTAINS InterPro DOMAIN/s: Heavy metal transport/detoxification protein (InterPro:IPR006121); BEST Arabidopsis thaliana protein match is: Hea…	metal handling.binding, chelation and storage	T	Medtr7g113110	FALSE	Medtr7g113110
5921		4.24361e-187	27.3.6	(at1g72210 : 232.0) basic helix-loop-helix (bHLH) DNA-binding superfamily protein; FUNCTIONS IN: DNA binding, sequence-specific DNA binding transcription factor activity; INVOLVED IN: regulation of transcription; LOCATED IN: nucleus; CONTAINS InterPro DOMAIN/s: Helix-loop-helix DNA-binding domain (InterPro:IPR001092), Helix-loop-helix DNA-binding (InterPro:IPR011598); BEST Arabidopsis thaliana pr…	RNA.regulation of transcription.bHLH,Basic Helix-Loop-Helix family	T	Medtr7g113830	FALSE	Medtr7g113830
4898		4.06867e-82	35.1	(at1g27760 : 472.0) Encodes a protein with similarity to human interferon-related developmental regulator (IFRD)that is involved in salt tolerance. Loss of function mutations are hypersensitive to salt stress and have reduced fertility. SAT32 is found in the cytoplasm but appears to translocate to the nucleus when plants are subject to salt stress.; SALT-TOLERANCE 32 (SAT32); FUNCTIONS IN: bindin…	not assigned.no ontology	T	Medtr3g103090	FALSE	Medtr3g103090
5922		9.39318e-201	21.2.2	(o23732|gshb_braju : 713.0) Glutathione synthetase, chloroplast precursor (EC 6.3.2.3) (Glutathione synthase) (GSH synthetase) (GSH-S) - Brassica juncea (Leaf mustard) (Indian mustard) & (at5g27380 : 699.0) Encodes a protein with similarity to glutathione synthetases, which catalyzes one of the early steps in glutathione biosynthesis. Two transcripts have been detected; the longer transcript is l…	redox.ascorbate and glutathione.glutathione	T	Medtr7g113890	FALSE	Medtr7g113890
5923		0.00996332	35.2	no hits & (original description: | hypothetical protein | LC | chr7:47227060-47228643 | 20130731)	not assigned.unknown	T	Medtr7g114400	FALSE	Medtr7g114400
4900		8.29349e-91	20.2.1	(p19242|hsp21_pea : 221.0) 17.1 kDa class II heat shock protein - Pisum sativum (Garden pea) & (loc_os01g08860.1 : 159.0) no description available & (at5g12020 : 145.0) 17.6 kDa class II heat shock protein (HSP17.6II); CONTAINS InterPro DOMAIN/s: Heat shock protein Hsp20 (InterPro:IPR002068), HSP20-like chaperone (InterPro:IPR008978); BEST Arabidopsis thaliana protein match is: heat shock protein…	stress.abiotic.heat	T	Medtr3g104780	FALSE	Medtr3g104780
5924		2.51975e-08	27.3.3	(at1g01250 : 183.0) encodes a member of the DREB subfamily A-4 of ERF/AP2 transcription factor family. The protein contains one AP2 domain. There are 17 members in this subfamily including TINY.; Integrase-type DNA-binding superfamily protein; FUNCTIONS IN: DNA binding, sequence-specific DNA binding transcription factor activity; INVOLVED IN: regulation of transcription, DNA-dependent; LOCATED IN…	RNA.regulation of transcription.AP2/EREBP, APETALA2/Ethylene-responsive element binding protein family	T	Medtr7g117690	FALSE	Medtr7g117690
5925		0	27.3.26	(at1g01060 : 350.0) LHY encodes a myb-related putative transcription factor involved in circadian rhythm along with another myb transcription factor CCA1; LATE ELONGATED HYPOCOTYL (LHY); FUNCTIONS IN: DNA binding, sequence-specific DNA binding transcription factor activity; INVOLVED IN: in 11 processes; EXPRESSED IN: 22 plant structures; EXPRESSED DURING: 13 growth stages; BEST Arabidopsis thalia…	RNA.regulation of transcription.MYB-related transcription factor family	T	Medtr7g118330	FALSE	Medtr7g118330
5926		2.87758e-21	35.2	no hits & (original description: | hypothetical protein | HC | chr7:49118188-49117040 | 20130731)	not assigned.unknown	T	Medtr7g118335	FALSE	Medtr7g118335
5927		4.46478e-05	35.2	no hits & (original description: | hypothetical protein | LC | chr7:15423925-15424893 | 20130731)	not assigned.unknown	T	Medtr7g445520	FALSE	Medtr7g445520
5928		0	33.99	(at4g17670 : 100.0) Protein of unknown function (DUF581); CONTAINS InterPro DOMAIN/s: Protein of unknown function DUF581 (InterPro:IPR007650); BEST Arabidopsis thaliana protein match is: Protein of unknown function (DUF581) (TAIR:AT5G47060.1); Has 30201 Blast hits to 17322 proteins in 780 species: Archae - 12; Bacteria - 1396; Metazoa - 17338; Fungi - 3422; Plants - 5037; Viruses - 0; Other Eukar…	development.unspecified	T	Medtr8g008840	FALSE	Medtr8g008840
4905		0	29.6	(at1g23100 : 155.0) GroES-like family protein; FUNCTIONS IN: ATP binding; INVOLVED IN: protein folding; LOCATED IN: mitochondrion; EXPRESSED IN: 19 plant structures; EXPRESSED DURING: 11 growth stages; CONTAINS InterPro DOMAIN/s: Chaperonin Cpn10 (InterPro:IPR020818), GroES-like (InterPro:IPR011032), Chaperonin Cpn10, conserved site (InterPro:IPR018369), Chaperonin Cpn10, subgroup (InterPro:IPR00…	protein.folding	T	Medtr3g110030	FALSE	Medtr3g110030
5929		2.64459e-11	29.5.11.1	(at5g55160 : 103.0) Encodes a small ubiquitin-like modifier (SUMO) polypeptide that becomes covalently attached to various intracellular protein targets, much like ubiquitination, leading to post-translational modification of those targets. SUMO2 can form SUMO chains through lysine residue 10 during in vitro assays.; small ubiquitin-like modifier 2 (SUMO2); CONTAINS InterPro DOMAIN/s: Ubiquitin (…	protein.degradation.ubiquitin.ubiquitin	T	Medtr8g010480	FALSE	Medtr8g010480
5930		0.00972448	16.8.3	(at4g01070 : 351.0) the glycosyltransferase (UGT72B1) is involved in metabolizing xenobiotica (chloroaniline and chlorophenole). Comparison between wild type and knock-out mutant demonstrates the central role of this gene for metabolizing chloroaniline but significantly less for chlorophenole. The glucosyltransferase preferred UDP-xylose over UDP-glucose indicating its (additional) functioning as…	secondary metabolism.flavonoids.dihydroflavonols	T	Medtr8g012635	FALSE	Medtr8g012635
4907		6.57636e-13	20.1	(at4g19810 : 352.0) Glycosyl hydrolase family protein with chitinase insertion domain; FUNCTIONS IN: cation binding, chitinase activity, hydrolase activity, hydrolyzing O-glycosyl compounds, catalytic activity; INVOLVED IN: carbohydrate metabolic process; LOCATED IN: cell wall; EXPRESSED IN: 10 plant structures; EXPRESSED DURING: LP.04 four leaves visible, 4 anthesis, C globular stage; CONTAINS I…	stress.biotic	T	Medtr3g110320	FALSE	Medtr3g110320
5931		0	35.2	no hits & (original description: | 4F5 family protein | HC | chr8:4172047-4170182 | 20130731)	not assigned.unknown	T	Medtr8g013640	FALSE	Medtr8g013640
5932		1.64728e-104	26.13	(at1g17710 : 342.0) Pyridoxal phosphate phosphatase-related protein; FUNCTIONS IN: phosphatase activity; EXPRESSED IN: 9 plant structures; EXPRESSED DURING: L mature pollen stage, M germinated pollen stage, 4 anthesis, petal differentiation and expansion stage; CONTAINS InterPro DOMAIN/s: Pyridoxal phosphate phosphatase-related (InterPro:IPR006384); BEST Arabidopsis thaliana protein match is: pho…	misc.acid and other phosphatases	T	Medtr8g015910	FALSE	Medtr8g015910
5933		8.31903e-09	26.13	(at1g17710 : 374.0) Pyridoxal phosphate phosphatase-related protein; FUNCTIONS IN: phosphatase activity; EXPRESSED IN: 9 plant structures; EXPRESSED DURING: L mature pollen stage, M germinated pollen stage, 4 anthesis, petal differentiation and expansion stage; CONTAINS InterPro DOMAIN/s: Pyridoxal phosphate phosphatase-related (InterPro:IPR006384); BEST Arabidopsis thaliana protein match is: pho…	misc.acid and other phosphatases	T	Medtr8g015940	FALSE	Medtr8g015940
5934		9.44296e-48	26.13	(at1g73010 : 336.0) phosphate starvation-induced gene 2 (PS2); FUNCTIONS IN: phosphatase activity; INVOLVED IN: metabolic process; LOCATED IN: cellular_component unknown; EXPRESSED IN: 19 plant structures; EXPRESSED DURING: 10 growth stages; CONTAINS InterPro DOMAIN/s: Pyridoxal phosphate phosphatase, PHOSPHO2 (InterPro:IPR016965), HAD-superfamily hydrolase, subfamily IB, PSPase-like (InterPro:IP…	misc.acid and other phosphatases	T	Medtr8g015950	FALSE	Medtr8g015950
5935		1.54335e-109	26.13	(at1g73010 : 356.0) phosphate starvation-induced gene 2 (PS2); FUNCTIONS IN: phosphatase activity; INVOLVED IN: metabolic process; LOCATED IN: cellular_component unknown; EXPRESSED IN: 19 plant structures; EXPRESSED DURING: 10 growth stages; CONTAINS InterPro DOMAIN/s: Pyridoxal phosphate phosphatase, PHOSPHO2 (InterPro:IPR016965), HAD-superfamily hydrolase, subfamily IB, PSPase-like (InterPro:IP…	misc.acid and other phosphatases	T	Medtr8g015960	FALSE	Medtr8g015960
5936		0.00678541	35.2	no hits & (original description: | ankyrin repeat plant-like protein | LC | chr8:6840179-6841792 | 20130731)	not assigned.unknown	T	Medtr8g019450	FALSE	Medtr8g019450
5937		4.29983e-50	35.2	no hits & (original description: | transmembrane protein, putative | HC | chr8:7364686-7365740 | 20130731)	not assigned.unknown	T	Medtr8g020870	FALSE	Medtr8g020870
5938		2.80761e-29	35.2	no hits & (original description: | extensin, putative | LC | chr8:9485436-9486059 | 20130731)	not assigned.unknown	T	Medtr8g027290	FALSE	Medtr8g027290
5939		0.000489853	33.2	(p46519|lea14_soybn : 260.0) Desiccation protectant protein Lea14 homolog - Glycine max (Soybean) & (at1g01470 : 207.0) Encodes late-embryogenesis abundant protein whose mRNA levels are induced in response to wounding and light stress. Might be involved in protection against dessication.; LATE EMBRYOGENESIS ABUNDANT 14 (LEA14); CONTAINS InterPro DOMAIN/s: Water stress and hypersensitive response …	development.late embryogenesis abundant	T	Medtr8g028480	FALSE	Medtr8g028480
5940		7.01584e-216	10.6.3	(at3g61490 : 697.0) Pectin lyase-like superfamily protein; FUNCTIONS IN: polygalacturonase activity; INVOLVED IN: carbohydrate metabolic process; LOCATED IN: endomembrane system; EXPRESSED IN: 22 plant structures; EXPRESSED DURING: 14 growth stages; CONTAINS InterPro DOMAIN/s: Pectin lyase fold/virulence factor (InterPro:IPR011050), Glycoside hydrolase, family 28 (InterPro:IPR000743), Pectin lyas…	cell wall.degradation.pectate lyases and polygalacturonases	T	Medtr8g028725	FALSE	Medtr8g028725
4917		6.46808e-08	35.2	(original description: | leginsulin related MtN11/16/17 family | HC | chr3:12109408-12110688 | 20130731)	not assigned.unknown	T	Medtr3g436100	FALSE	Medtr3g436100
5941		6.29061e-66	20.1.7	(at5g17680 : 486.0) disease resistance protein (TIR-NBS-LRR class), putative; FUNCTIONS IN: transmembrane receptor activity, ATP binding; INVOLVED IN: signal transduction, defense response, apoptosis, innate immune response; LOCATED IN: intrinsic to membrane; EXPRESSED IN: 14 plant structures; EXPRESSED DURING: 6 growth stages; CONTAINS InterPro DOMAIN/s: Leucine-rich repeat, typical subtype (Int…	stress.biotic.PR-proteins	T	Medtr8g032420	FALSE	Medtr8g032420
5942		2.42152e-06	17.6.1.11	(at5g51810 : 457.0) Encodes gibberellin 20-oxidase. Involved in gibberellin biosynthesis. Up-regulated by far red light in elongating petioles. Not regulated by a circadian clock.; gibberellin 20 oxidase 2 (GA20OX2); CONTAINS InterPro DOMAIN/s: Isopenicillin N synthase (InterPro:IPR002283), Oxoglutarate/iron-dependent oxygenase (InterPro:IPR005123); BEST Arabidopsis thaliana protein match is: 2-o…	hormone metabolism.gibberelin.synthesis-degradation.GA20 oxidase	T	Medtr8g033380	FALSE	Medtr8g033380
4919		4.26073e-150	26.7	(at2g43020 : 773.0) polyamine oxidase 2 (PAO2); FUNCTIONS IN: primary amine oxidase activity, oxidoreductase activity; INVOLVED IN: oxidation reduction; LOCATED IN: cellular_component unknown; EXPRESSED IN: sperm cell, male gametophyte, pollen tube; EXPRESSED DURING: L mature pollen stage, M germinated pollen stage; CONTAINS InterPro DOMAIN/s: Amine oxidase (InterPro:IPR002937), Flavin-containing…	misc.oxidases - copper, flavone etc	T	Medtr3g449620	FALSE	Medtr3g449620
5943		2.96318e-12	20.1	(at5g17540 : 169.0) HXXXD-type acyl-transferase family protein; FUNCTIONS IN: transferase activity, transferring acyl groups other than amino-acyl groups; INVOLVED IN: biological_process unknown; LOCATED IN: cellular_component unknown; EXPRESSED IN: 9 plant structures; EXPRESSED DURING: 4 anthesis, C globular stage, F mature embryo stage, petal differentiation and expansion stage; CONTAINS InterP…	stress.biotic	T	Medtr8g039950	FALSE	Medtr8g039950
5944		1.24269e-07	35.2	no hits & (original description: | Clavata3/ESR (CLE) gene family member | HC | chr8:16651685-16652451 | 20130731)	not assigned.unknown	T	Medtr8g042980	FALSE	Medtr8g042980
5945		0	30.2.6	(at3g03770 : 464.0) Leucine-rich repeat protein kinase family protein; FUNCTIONS IN: protein serine/threonine kinase activity, protein kinase activity, ATP binding; INVOLVED IN: transmembrane receptor protein tyrosine kinase signaling pathway, protein amino acid phosphorylation; LOCATED IN: endomembrane system; EXPRESSED IN: 22 plant structures; EXPRESSED DURING: 13 growth stages; CONTAINS InterP…	signalling.receptor kinases.leucine rich repeat VI	T	Medtr8g044230	FALSE	Medtr8g044230
5946		0	29.5.11.4.3.2	(at4g02440 : 291.0) EID1 is an F-box protein that functions as a negative regulator in phytochrome A (phyA)-specific light signalling. Expressed at all stages of plant development independently of light conditions, localizes to the nucleus, and forms nuclear speckles under continuous far-red light. Forms stable dimeric and trimeric complexes with several ASK proteins and Cullin1 in yeast and in p…	protein.degradation.ubiquitin.E3.SCF.FBOX	T	Medtr8g058520	FALSE	Medtr8g058520
5947		0.00331543	35.2	no hits & (original description: | hypothetical protein | LC | chr8:26423513-26423758 | 20130731)	not assigned.unknown	T	Medtr8g063100	FALSE	Medtr8g063100
4924		1.12142e-06	26.9	(p25317|gstxa_tobac : 309.0) Probable glutathione S-transferase parA (EC 2.5.1.18) (Auxin-regulated protein parA) (STR246C protein) - Nicotiana tabacum (Common tobacco) & (at1g17180 : 277.0) Encodes glutathione transferase belonging to the tau class of GSTs. Naming convention according to Wagner et al. (2002).; glutathione S-transferase TAU 25 (GSTU25); CONTAINS InterPro DOMAIN/s: Thioredoxin fol…	misc.glutathione S transferases	T	Medtr3g467420	FALSE	Medtr3g467420
5948		0.000245837	35.2	no hits & (original description: | hypothetical protein | LC | chr8:26425280-26425804 | 20130731)	not assigned.unknown	T	Medtr8g063110	FALSE	Medtr8g063110
5949		0	10.6.3	(at1g60590 : 637.0) Pectin lyase-like superfamily protein; FUNCTIONS IN: polygalacturonase activity; INVOLVED IN: carbohydrate metabolic process; EXPRESSED IN: 20 plant structures; EXPRESSED DURING: 10 growth stages; CONTAINS InterPro DOMAIN/s: Pectin lyase fold/virulence factor (InterPro:IPR011050), Pectin lyase fold (InterPro:IPR012334), Glycoside hydrolase, family 28 (InterPro:IPR000743), Para…	cell wall.degradation.pectate lyases and polygalacturonases	T	Medtr8g065010	FALSE	Medtr8g065010
4926		3.6361e-06	35.2	no hits & (original description: | transmembrane protein, putative | HC | chr3:41823436-41822431 | 20130731)	not assigned.unknown	T	Medtr3g491850	FALSE	Medtr3g491850
5950		1.62457e-32	35.2	no hits & (original description: | hypothetical protein | HC | chr8:30636933-30638223 | 20130731)	not assigned.unknown	T	Medtr8g072450	FALSE	Medtr8g072450
5951		6.62843e-54	35.1	(at2g17570 : 308.0) Undecaprenyl pyrophosphate synthetase family protein; FUNCTIONS IN: transferase activity, transferring alkyl or aryl (other than methyl) groups; EXPRESSED IN: 22 plant structures; EXPRESSED DURING: 13 growth stages; CONTAINS InterPro DOMAIN/s: Di-trans-poly-cis-decaprenylcistransferase-like, conserved site (InterPro:IPR018520), Di-trans-poly-cis-decaprenylcistransferase-like (…	not assigned.no ontology	T	Medtr8g073540	FALSE	Medtr8g073540
5952		3.86938e-264	35.2	(original description: | disease resistance-responsive, dirigent domain protein | HC | chr8:31160827-31161851 | 20130731)	not assigned.unknown	T	Medtr8g073770	FALSE	Medtr8g073770
5953		0.00104923	35.2	no hits & (original description: | transmembrane protein, putative | HC | chr8:31824623-31829943 | 20130731)	not assigned.unknown	T	Medtr8g075280	FALSE	Medtr8g075280
5954		8.8653e-05	35.2	no hits & (original description: | hypothetical protein | HC | chr8:33656706-33656188 | 20130731)	not assigned.unknown	T	Medtr8g078960	FALSE	Medtr8g078960
4931		7.42567e-22	20.2	(at3g15620 : 874.0) Required for photorepair of 6-4 photoproducts in Arabidopsis thaliana.; UV REPAIR DEFECTIVE 3 (UVR3); CONTAINS InterPro DOMAIN/s: Rossmann-like alpha/beta/alpha sandwich fold (InterPro:IPR014729), DNA photolyase, N-terminal (InterPro:IPR006050), DNA photolyase, FAD-binding/Cryptochrome, C-terminal (InterPro:IPR005101); BEST Arabidopsis thaliana protein match is: cryptochrome 3…	stress.abiotic	T	Medtr4g011370	FALSE	Medtr4g011370
5955		1.51665e-12	20.1.7	(at5g66910 : 287.0) Disease resistance protein (CC-NBS-LRR class) family; FUNCTIONS IN: ATP binding; INVOLVED IN: defense response, apoptosis; LOCATED IN: endomembrane system; CONTAINS InterPro DOMAIN/s: NB-ARC (InterPro:IPR002182), Leucine-rich repeat (InterPro:IPR001611), Powdery mildew resistance protein, RPW8 domain (InterPro:IPR008808), Disease resistance protein (InterPro:IPR000767); BEST A…	stress.biotic.PR-proteins	T	Medtr8g079380	FALSE	Medtr8g079380
5956		1.23856e-30	20.1.7	(at5g66900 : 401.0) Disease resistance protein (CC-NBS-LRR class) family; FUNCTIONS IN: ATP binding; INVOLVED IN: apoptosis, defense response; CONTAINS InterPro DOMAIN/s: NB-ARC (InterPro:IPR002182), Powdery mildew resistance protein, RPW8 domain (InterPro:IPR008808), Disease resistance protein (InterPro:IPR000767); BEST Arabidopsis thaliana protein match is: Disease resistance protein (CC-NBS-LR…	stress.biotic.PR-proteins	T	Medtr8g079400	FALSE	Medtr8g079400
5957		4.18728e-189	20.1.7	(at5g66900 : 408.0) Disease resistance protein (CC-NBS-LRR class) family; FUNCTIONS IN: ATP binding; INVOLVED IN: apoptosis, defense response; CONTAINS InterPro DOMAIN/s: NB-ARC (InterPro:IPR002182), Powdery mildew resistance protein, RPW8 domain (InterPro:IPR008808), Disease resistance protein (InterPro:IPR000767); BEST Arabidopsis thaliana protein match is: Disease resistance protein (CC-NBS-LR…	stress.biotic.PR-proteins	T	Medtr8g079450	FALSE	Medtr8g079450
5958		1.07969e-25	27.3.5	(at1g67710 : 378.0) Encodes an Arabidopsis response regulator (ARR) protein that acts in concert with other type-B ARRs in the cytokinin signaling pathway.; response regulator 11 (ARR11); CONTAINS InterPro DOMAIN/s: Response regulator, plant B-type (InterPro:IPR017053), Myb-like DNA-binding domain, SHAQKYF class (InterPro:IPR006447), CheY-like (InterPro:IPR011006), Myb, DNA-binding (InterPro:IPR0…	RNA.regulation of transcription.ARR	T	Medtr8g079940	FALSE	Medtr8g079940
5959		0	31.3.1	(loc_os08g41390.2 : 798.0) no description available & (q43207|fkb70_wheat : 791.0) 70 kDa peptidyl-prolyl isomerase (EC 5.2.1.8) (Peptidyl-prolyl cis-trans isomerase) (PPIase) (Rotamase) - Triticum aestivum (Wheat) & (at5g48570 : 780.0) FKBP-type peptidyl-prolyl cis-trans isomerase family protein; FUNCTIONS IN: FK506 binding, peptidyl-prolyl cis-trans isomerase activity, calmodulin binding; INVOL…	cell.cycle.peptidylprolyl isomerase	T	Medtr8g080980	FALSE	Medtr8g080980
5960		0.00241167	29.5.1	(loc_os09g36110.1 : 742.0) no description available & (at1g32960 : 716.0) SBT3.3; FUNCTIONS IN: identical protein binding, serine-type endopeptidase activity; INVOLVED IN: proteolysis, negative regulation of catalytic activity; LOCATED IN: apoplast, plant-type cell wall; EXPRESSED IN: 7 plant structures; EXPRESSED DURING: 4 anthesis; CONTAINS InterPro DOMAIN/s: Protease-associated PA (InterPro:IP…	protein.degradation.subtilases	T	Medtr8g083220	FALSE	Medtr8g083220
5961		0	26.2	(at4g15550 : 381.0) UDP-glucose:indole-3-acetate beta-D-glucosyltransferase; indole-3-acetate beta-D-glucosyltransferase (IAGLU); FUNCTIONS IN: UDP-glycosyltransferase activity, transferase activity, transferring glycosyl groups; INVOLVED IN: metabolic process; LOCATED IN: chloroplast; EXPRESSED IN: 17 plant structures; EXPRESSED DURING: 7 growth stages; CONTAINS InterPro DOMAIN/s: UDP-glucuronos…	misc.UDP glucosyl and glucoronyl transferases	T	Medtr8g083290	FALSE	Medtr8g083290
5962		1.83874e-06	35.2	(at1g29270 : 86.7) unknown protein; BEST Arabidopsis thaliana protein match is: unknown protein (TAIR:AT2G40435.1); Has 98 Blast hits to 98 proteins in 15 species: Archae - 0; Bacteria - 0; Metazoa - 0; Fungi - 0; Plants - 98; Viruses - 0; Other Eukaryotes - 0 (source: NCBI BLink). & (reliability: 173.4) & (original description: | transcription regulators protein | HC | chr8:36029332-36030331 | 2…	not assigned.unknown	T	Medtr8g085150	FALSE	Medtr8g085150
5963		1.86307e-58	34.19.3	(p08995|no26_soybn : 398.0) Nodulin-26 (N-26) - Glycine max (Soybean) & (at4g18910 : 364.0) Encodes an aquaporin homolog. Functions in arsenite transport and tolerance.When expressed in yeast cells can conduct hydrogen peroxide into those cells.; NOD26-like intrinsic protein 1;2 (NIP1;2); FUNCTIONS IN: water channel activity, arsenite transmembrane transporter activity; INVOLVED IN: transport, hy…	transport.Major Intrinsic Proteins.NIP	T	Medtr8g087710	FALSE	Medtr8g087710
5964		0	26.17	(at1g60500 : 728.0) Dynamin related protein 4C (DRP4C); FUNCTIONS IN: GTP binding, GTPase activity; INVOLVED IN: biological_process unknown; LOCATED IN: cellular_component unknown; EXPRESSED IN: egg cell; CONTAINS InterPro DOMAIN/s: Dynamin GTPase effector (InterPro:IPR003130), Dynamin, GTPase domain (InterPro:IPR001401), GTPase effector domain, GED (InterPro:IPR020850), Dynamin central region (I…	misc.dynamin	T	Medtr8g087770	FALSE	Medtr8g087770
5965		4.91848e-85	35.2	no hits & (original description: | transmembrane protein, putative | HC | chr8:36586174-36585364 | 20130731)	not assigned.unknown	T	Medtr8g088330	FALSE	Medtr8g088330
5966		3.982e-05	30.4.1	(at1g10900 : 853.0) Phosphatidylinositol-4-phosphate 5-kinase family protein; FUNCTIONS IN: 1-phosphatidylinositol-4-phosphate 5-kinase activity, phosphatidylinositol phosphate kinase activity, ATP binding; INVOLVED IN: phosphatidylinositol metabolic process; LOCATED IN: plasma membrane; EXPRESSED IN: 21 plant structures; EXPRESSED DURING: 13 growth stages; CONTAINS InterPro DOMAIN/s: Phosphatidy…	signalling.phosphinositides.phosphatidylinositol-4-phosphate 5-kinase	T	Medtr8g088930	FALSE	Medtr8g088930
5967		0.00192007	30.2.12	(loc_os06g23190.1 : 780.0) no description available & (at3g47110 : 647.0) Leucine-rich repeat protein kinase family protein; FUNCTIONS IN: protein serine/threonine kinase activity, kinase activity, ATP binding; INVOLVED IN: transmembrane receptor protein tyrosine kinase signaling pathway, protein amino acid phosphorylation; LOCATED IN: endomembrane system; CONTAINS InterPro DOMAIN/s: Protein kina…	signalling.receptor kinases.leucine rich repeat XII	T	Medtr8g089200	FALSE	Medtr8g089200
5968		2.62713e-05	35.2	(at1g10380 : 159.0) Putative membrane lipoprotein; FUNCTIONS IN: molecular_function unknown; INVOLVED IN: biological_process unknown; LOCATED IN: endomembrane system; EXPRESSED IN: 19 plant structures; EXPRESSED DURING: 10 growth stages; BEST Arabidopsis thaliana protein match is: unknown protein (TAIR:AT3G17350.1); Has 280 Blast hits to 279 proteins in 14 species: Archae - 0; Bacteria - 0; Metaz…	not assigned.unknown	T	Medtr8g090055	FALSE	Medtr8g090055
5969		5.30358e-05	3.4.3	(q9lw96|ino1_tobac : 939.0) Inositol-3-phosphate synthase (EC 5.5.1.4) (Myo-inositol-1-phosphate synthase) (MI-1-P synthase) (IPS) - Nicotiana tabacum (Common tobacco) & (at5g10170 : 920.0) myo-inositol-1-phosphate synthase isoform 3.Expressed in leaf, root and silique. Immunolocaliazation experiments with an antibody recognizing MIPS1, MIPS2, and MIPS3 showed endosperm localization.; myo-inosito…	minor CHO metabolism.myo-inositol.InsP Synthases	T	Medtr8g091320	FALSE	Medtr8g091320
5970		3.42157e-05	16.2.1.10	(o82515|mtdh_medsa : 620.0) Probable mannitol dehydrogenase (EC 1.1.1.255) (NAD-dependent mannitol dehydrogenase) - Medicago sativa (Alfalfa) & (at4g39330 : 489.0) cinnamyl alcohol dehydrogenase 9 (CAD9); FUNCTIONS IN: oxidoreductase activity, zinc ion binding; INVOLVED IN: oxidation reduction; LOCATED IN: apoplast; EXPRESSED IN: 25 plant structures; EXPRESSED DURING: 15 growth stages; CONTAINS I…	secondary metabolism.phenylpropanoids.lignin biosynthesis.CAD	T	Medtr8g092630	FALSE	Medtr8g092630
4947		6.4269e-262	27.3.67	(at1g10170 : 1178.0) Encodes AtNFXL1, a homologue of the putative human transcription repressor NF-X1. Functions as a negative regulator of the trichothecene phytotoxin-induced defense response.; NF-X-like 1 (NFXL1); FUNCTIONS IN: zinc ion binding, sequence-specific DNA binding transcription factor activity; INVOLVED IN: in 6 processes; LOCATED IN: nucleus; EXPRESSED IN: 27 plant structures; EXPR…	RNA.regulation of transcription.putative transcription regulator	T	Medtr4g027040	FALSE	Medtr4g027040
5971		7.35206e-10	35.2	(at5g07330 : 128.0) unknown protein; FUNCTIONS IN: molecular_function unknown; INVOLVED IN: biological_process unknown; LOCATED IN: mitochondrion; BEST Arabidopsis thaliana protein match is: unknown protein (TAIR:AT1G63060.1); Has 1807 Blast hits to 1807 proteins in 277 species: Archae - 0; Bacteria - 0; Metazoa - 736; Fungi - 347; Plants - 385; Viruses - 0; Other Eukaryotes - 339 (source: NCBI B…	not assigned.unknown	T	Medtr8g096020	FALSE	Medtr8g096020
5972		5.47754e-70	15.2	(at5g63530 : 181.0) Farnesylated protein that binds metals.; farnesylated protein 3 (FP3); FUNCTIONS IN: transition metal ion binding, metal ion binding; INVOLVED IN: cellular transition metal ion homeostasis; LOCATED IN: plasma membrane; EXPRESSED IN: 22 plant structures; EXPRESSED DURING: 13 growth stages; CONTAINS InterPro DOMAIN/s: Heavy metal transport/detoxification protein (InterPro:IPR006…	metal handling.binding, chelation and storage	T	Medtr8g096700	FALSE	Medtr8g096700
5973		1.19534e-104	21.2.2	(at4g11600 : 282.0) Encodes glutathione peroxidase.; glutathione peroxidase 6 (GPX6); FUNCTIONS IN: glutathione peroxidase activity; INVOLVED IN: response to oxidative stress, response to cadmium ion, response to salt stress, response to metal ion; LOCATED IN: cytosol, mitochondrion, chloroplast, plasma membrane; EXPRESSED IN: 26 plant structures; EXPRESSED DURING: 14 growth stages; CONTAINS Inte…	redox.ascorbate and glutathione.glutathione	T	Medtr8g098410	FALSE	Medtr8g098410
4950		5.79032e-128	35.2	(original description: | potato type II proteinase inhibitor family protein | HC | chr4:11363448-11362693 | 20130731)	not assigned.unknown	T	Medtr4g032865	FALSE	Medtr4g032865
5974		1.55522e-36	35.2	no hits & (original description: | DUF4228 domain protein | HC | chr8:42155630-42154609 | 20130731)	not assigned.unknown	T	Medtr8g099655	FALSE	Medtr8g099655
5975		0	21.4	(at1g64500 : 196.0) Glutaredoxin family protein; FUNCTIONS IN: electron carrier activity, protein disulfide oxidoreductase activity; INVOLVED IN: N-terminal protein myristoylation, cell redox homeostasis; LOCATED IN: cellular_component unknown; EXPRESSED IN: 22 plant structures; EXPRESSED DURING: 13 growth stages; CONTAINS InterPro DOMAIN/s: Thioredoxin fold (InterPro:IPR012335), Glutaredoxin (In…	redox.glutaredoxins	T	Medtr8g099665	FALSE	Medtr8g099665
5976		2.00729e-36	33.99	(at5g13180 : 213.0) Encodes a NAC domain transcription factor that interacts with VND7 and negatively regulates xylem vessel formation.; NAC domain containing protein 83 (NAC083); CONTAINS InterPro DOMAIN/s: No apical meristem (NAM) protein (InterPro:IPR003441); BEST Arabidopsis thaliana protein match is: NAC domain containing protein 41 (TAIR:AT2G33480.1); Has 1807 Blast hits to 1807 proteins in…	development.unspecified	T	Medtr8g099750	FALSE	Medtr8g099750
5977		6.44432e-79	10.8.1	(at5g19730 : 586.0) Pectin lyase-like superfamily protein; FUNCTIONS IN: pectinesterase activity; INVOLVED IN: cell wall modification; LOCATED IN: cell wall, plant-type cell wall, cytoplasm; EXPRESSED IN: 17 plant structures; EXPRESSED DURING: 8 growth stages; CONTAINS InterPro DOMAIN/s: Pectinesterase, active site (InterPro:IPR018040), Pectin lyase fold/virulence factor (InterPro:IPR011050), Pec…	cell wall.pectin*esterases.PME	T	Medtr8g102380	FALSE	Medtr8g102380
5978		4.0292e-14	29.4	(loc_os01g40094.1 : 293.0) no description available & (at4g26080 : 284.0) Involved in abscisic acid (ABA) signal transduction. Negative regulator of ABA promotion of stomatal closure.; ABA INSENSITIVE 1 (ABI1); CONTAINS InterPro DOMAIN/s: Protein phosphatase 2C, manganese/magnesium aspartate binding site (InterPro:IPR000222), Protein phosphatase 2C-related (InterPro:IPR001932), Protein phosphatas…	protein.postranslational modification	T	Medtr8g102550	FALSE	Medtr8g102550
5979		2.03831e-11	35.2	no hits & (original description: | hypothetical protein | LC | chr8:44007249-44006773 | 20130731)	not assigned.unknown	T	Medtr8g104460	FALSE	Medtr8g104460
5980		4.54574e-05	35.2	no hits & (original description: | terpene synthase family, metal-binding domain protein | HC | chr8:17231027-17231632 | 20130731)	not assigned.unknown	T	Medtr8g445330	FALSE	Medtr8g445330
5981		3.2062e-72	30.3	(at2g44310 : 198.0) Calcium-binding EF-hand family protein; FUNCTIONS IN: calcium ion binding; INVOLVED IN: biological_process unknown; LOCATED IN: cellular_component unknown; EXPRESSED IN: 23 plant structures; EXPRESSED DURING: 14 growth stages; CONTAINS InterPro DOMAIN/s: EF-Hand 1, calcium-binding site (InterPro:IPR018247), EF-HAND 2 (InterPro:IPR018249), EF-hand-like domain (InterPro:IPR01199…	signalling.calcium	T	Medtr8g446810	FALSE	Medtr8g446810
5982		2.0952e-20	23.2	(loc_os02g56170.1 : 465.0) no description available & (at5g54390 : 464.0) Encodes a 3-phosphoadenosine-5-phosphate (PAP) phosphatase that is sensitive to physiological concentrations of Na+. It does not also act as inositol polyphosphate 1-phosphatases, which other members of the HAL2-like family do. It is proposed that AHL acts in concert with sulphotransferases to prevent both the toxicity of P…	nucleotide metabolism.degradation	T	Medtr8g464260	FALSE	Medtr8g464260
5983		5.42539e-34	31.1	(at4g27360 : 152.0) Dynein light chain type 1 family protein; FUNCTIONS IN: microtubule motor activity; INVOLVED IN: microtubule-based process; LOCATED IN: microtubule associated complex; CONTAINS InterPro DOMAIN/s: Dynein light chain, type 1/2 (InterPro:IPR001372); BEST Arabidopsis thaliana protein match is: Dynein light chain type 1 family protein (TAIR:AT3G16120.1); Has 1221 Blast hits to 1219…	cell.organisation	T	Medtr8g464690	FALSE	Medtr8g464690
5984		0	10.6.3	(p35334|pgip1_phavu : 269.0) Polygalacturonase inhibitor 1 precursor (Polygalacturonase-inhibiting protein) (PGIP-1) - Phaseolus vulgaris (Kidney bean) (French bean) & (at5g06870 : 250.0) Encodes a polygalacturonase inhibiting protein involved in plant defense response. PGIPs inhibit the activity of pectin degrading enzymes such as those produced by fungal pathogens. PGIP2 is induced by fungal in…	cell wall.degradation.pectate lyases and polygalacturonases	T	Medtr8g466220	FALSE	Medtr8g466220
5985		3.54779e-11	35.2	no hits & (original description: | hypothetical protein | HC | chr8:28759718-28757164 | 20130731)	not assigned.unknown	T	Medtr8g471140	FALSE	Medtr8g471140
5986		1.92404e-25	29.5.11.1	(at5g03240 : 358.0) encodes ubiquitin that is attached to proteins destined for degradation. UBQ3 is most homologous with UBQ4, and is expressed in higher levels in vegetative tissue but lower levels in flowers than UBQ4. UBQ3 encodes different number of ubiquitins in different ecotypes. UBQ3 transcript level is modulated by UV-B and light/dark treatments.; polyubiquitin 3 (UBQ3); INVOLVED IN: pr…	protein.degradation.ubiquitin.ubiquitin	T	Medtr8g479250	FALSE	Medtr8g479250
4965		0.00130655	35.2	no hits & (original description: | hypothetical protein | HC | chr4:22395356-22396568 | 20130731)	not assigned.unknown	T	Medtr4g060890	FALSE	Medtr4g060890
4966		0.00186637	35.2	no hits & (original description: | hypothetical protein | HC | chr4:22807591-22807103 | 20130731)	not assigned.unknown	T	Medtr4g061650	FALSE	Medtr4g061650
4969		0.000158822	35.2	no hits & (original description: | hypothetical protein | LC | chr4:24477921-24476301 | 20130731)	not assigned.unknown	T	Medtr4g065107	FALSE	Medtr4g065107
4970		1.13622e-50	35.2	no hits & (original description: | extensin-like region protein | LC | chr4:24482862-24481165 | 20130731)	not assigned.unknown	T	Medtr4g065113	FALSE	Medtr4g065113
4972		1.76201e-08	26.3	(loc_os04g39880.1 : 642.0) no description available & (at5g42260 : 544.0) beta glucosidase 12 (BGLU12); FUNCTIONS IN: cation binding, hydrolase activity, hydrolyzing O-glycosyl compounds, catalytic activity; INVOLVED IN: carbohydrate metabolic process; LOCATED IN: endomembrane system; EXPRESSED IN: male gametophyte, pollen tube; EXPRESSED DURING: L mature pollen stage, M germinated pollen stage; …	misc.gluco-, galacto- and mannosidases	T	Medtr4g066210	FALSE	Medtr4g066210
4981		0.00660821	16.8.5.1	(at4g39230 : 391.0) encodes a protein whose sequence is similar to phenylcoumaran benzylic ether reductase (PCBER), which catalyzes NADPH-dependent reduction of 8-5 linked lignans such as dehydrodiconiferyl alcohol to give isodihydrodehydrodiconiferyl alcohol.; NmrA-like negative transcriptional regulator family protein; FUNCTIONS IN: phenylcoumaran benzylic ether reductase activity; INVOLVED IN:…	secondary metabolism.flavonoids.isoflavones.isoflavone reductase	T	Medtr4g070370	FALSE	Medtr4g070370
4983		1.37288e-08	20.1	(at2g21340 : 462.0) MATE efflux family protein; FUNCTIONS IN: antiporter activity, drug transmembrane transporter activity; INVOLVED IN: drug transmembrane transport, transmembrane transport; LOCATED IN: chloroplast; EXPRESSED IN: 22 plant structures; EXPRESSED DURING: 13 growth stages; CONTAINS InterPro DOMAIN/s: Multi antimicrobial extrusion protein MatE (InterPro:IPR002528); BEST Arabidopsis t…	stress.biotic	T	Medtr4g071420	FALSE	Medtr4g071420
4988		1.38163e-118	29.1.7	(at1g50200 : 396.0) Alanyl-tRNA synthetase (ALATS); FUNCTIONS IN: alanine-tRNA ligase activity, ligase activity, forming aminoacyl-tRNA and related compounds, nucleotide binding, ATP binding, nucleic acid binding; INVOLVED IN: alanyl-tRNA aminoacylation; LOCATED IN: mitochondrion, chloroplast; EXPRESSED IN: 24 plant structures; EXPRESSED DURING: 13 growth stages; CONTAINS InterPro DOMAIN/s: Alany…	protein.aa activation.alanine-tRNA ligase	T	Medtr4g074670	FALSE	Medtr4g074670
4995		1.97489e-05	35.1.40	(at2g15780 : 163.0) Cupredoxin superfamily protein; FUNCTIONS IN: electron carrier activity, copper ion binding; LOCATED IN: endomembrane system; CONTAINS InterPro DOMAIN/s: Plastocyanin-like (InterPro:IPR003245), Cupredoxin (InterPro:IPR008972); BEST Arabidopsis thaliana protein match is: Cupredoxin superfamily protein (TAIR:AT2G15770.1); Has 41667 Blast hits to 12483 proteins in 1023 species: A…	not assigned.no ontology.glycine rich proteins	T	Medtr4g086710	FALSE	Medtr4g086710
5004		1.7042e-15	20.2.1	(p27880|hsp12_medsa : 247.0) 18.2 kDa class I heat shock protein - Medicago sativa (Alfalfa) & (at5g59720 : 206.0) encodes a low molecular weight heat shock protein that contains the heat shock element in the promoter region. Expression is induced in response to heat shock.; heat shock protein 18.2 (HSP18.2); CONTAINS InterPro DOMAIN/s: Heat shock protein Hsp20 (InterPro:IPR002068), HSP20-like ch…	stress.abiotic.heat	T	Medtr4g091590	FALSE	Medtr4g091590
5025		1.43529e-05	26.1	(at3g48280 : 231.0) putative cytochrome P450; "cytochrome P450, family 71, subfamily A, polypeptide 25" (CYP71A25); FUNCTIONS IN: electron carrier activity, monooxygenase activity, iron ion binding, oxygen binding, heme binding; INVOLVED IN: oxidation reduction; CONTAINS InterPro DOMAIN/s: Cytochrome P450 (InterPro:IPR001128), Cytochrome P450, conserved site (InterPro:IPR017972), Cytochrome P450,…	misc.cytochrome P450	T	Medtr4g104570	FALSE	Medtr4g104570
5031		3.49314e-48	35.2	no hits & (original description: | transmembrane protein, putative | HC | chr4:45017992-45016612 | 20130731)	not assigned.unknown	T	Medtr4g108700	FALSE	Medtr4g108700
5041		1.04078e-34	27.3.21	(q84tq7|gai_goshi : 91.7) DELLA protein GAI (Gibberellic acid-insensitive mutant protein) (GhGAI) - Gossypium hirsutum (Upland cotton) & (at2g01570 : 84.7) Member of the VHIID/DELLA regulatory family. Contains homopolymeric serine and threonine residues, a putative nuclear localization signal, leucine heptad repeats, and an LXXLL motif. Putative transcriptional regulator repressing the gibberelli…	RNA.regulation of transcription.GRAS transcription factor family	T	Medtr4g122240	FALSE	Medtr4g122240
5042		6.83034e-108	30.3	(at5g49480 : 167.0) AtCP1 encodes a novel Ca2+-binding protein, which shares sequence similarities with calmodulins. The expression of AtCP1 is induced by NaCl.; Ca2+-binding protein 1 (CP1); FUNCTIONS IN: calcium ion binding; INVOLVED IN: hyperosmotic salinity response; LOCATED IN: cytosol; EXPRESSED IN: 25 plant structures; EXPRESSED DURING: 14 growth stages; CONTAINS InterPro DOMAIN/s: EF-Hand…	signalling.calcium	T	Medtr4g122260	FALSE	Medtr4g122260
5043		7.53464e-05	35.2	(at5g20670 : 125.0) Protein of unknown function (DUF1677); CONTAINS InterPro DOMAIN/s: Protein of unknown function DUF1677, plant (InterPro:IPR012876); BEST Arabidopsis thaliana protein match is: Protein of unknown function (DUF1677) (TAIR:AT1G72510.2); Has 245 Blast hits to 245 proteins in 14 species: Archae - 0; Bacteria - 0; Metazoa - 0; Fungi - 0; Plants - 245; Viruses - 0; Other Eukaryotes -…	not assigned.unknown	T	Medtr4g125010	FALSE	Medtr4g125010
5045		0	27.3.34	(at5g57180 : 196.0) Transcription regulator responsible for specific upregulation of the translocon genes atToc33 and atToc75 in leaves. Involved in protein import into chloroplast.; chloroplast import apparatus 2 (CIA2); BEST Arabidopsis thaliana protein match is: CCT motif family protein (TAIR:AT4G25990.1); Has 102 Blast hits to 81 proteins in 17 species: Archae - 0; Bacteria - 0; Metazoa - 5; …	RNA.regulation of transcription.Orphan family	T	Medtr4g127420	FALSE	Medtr4g127420
5047		3.29333e-15	35.2	(loc_os08g34750.1 : 422.0) no description available & (at4g25770 : 411.0) alpha/beta-Hydrolases superfamily protein; INVOLVED IN: biological_process unknown; LOCATED IN: chloroplast; EXPRESSED IN: 17 plant structures; EXPRESSED DURING: 13 growth stages; CONTAINS InterPro DOMAIN/s: Protein of unknown function DUF676, hydrolase-like (InterPro:IPR007751); BEST Arabidopsis thaliana protein match is: …	not assigned.unknown	T	Medtr4g128800	FALSE	Medtr4g128800
5049		0	33.99	(at4g30420 : 319.0) nodulin MtN21 /EamA-like transporter family protein; FUNCTIONS IN: molecular_function unknown; INVOLVED IN: biological_process unknown; LOCATED IN: membrane; EXPRESSED IN: 19 plant structures; EXPRESSED DURING: 6 growth stages; CONTAINS InterPro DOMAIN/s: Protein of unknown function DUF6, transmembrane (InterPro:IPR000620); BEST Arabidopsis thaliana protein match is: nodulin M…	development.unspecified	T	Medtr4g129650	FALSE	Medtr4g129650
5051		4.34117e-16	29.6	(p26413|hsp70_soybn : 1080.0) Heat shock 70 kDa protein - Glycine max (Soybean) & (loc_os05g38530.1 : 1016.0) no description available & (at3g12580 : 1005.0) heat shock protein 70 (HSP70); FUNCTIONS IN: ATP binding; INVOLVED IN: in 9 processes; LOCATED IN: cytosol, mitochondrion, cell wall, plasma membrane; EXPRESSED IN: 23 plant structures; EXPRESSED DURING: 11 growth stages; CONTAINS InterPro D…	protein.folding	T	Medtr4g130540	FALSE	Medtr4g130540
5056		3.6496e-05	11.6	(o23758|nltp_cicar : 165.0) Nonspecific lipid-transfer protein precursor (LTP) - Cicer arietinum (Chickpea) (Garbanzo) & (at5g59320 : 125.0) Predicted to encode a PR (pathogenesis-related) protein. Belongs to the lipid transfer protein (PR-14) family with the following members: At2g38540/LTP1, At2g38530/LTP2, At5g59320/LTP3, At5g59310/LTP4, At3g51600/LTP5, At3g08770/LTP6, At2g15050/LTP7, At2g1837…	lipid metabolism.lipid transfer proteins etc	T	Medtr4g428370	FALSE	Medtr4g428370
5060		1.31826e-18	17.7.1.5	(at1g76690 : 562.0) Encodes one of the closely related 12-oxophytodienoic acid reductases. This enzyme is not expected to participate in jasmonic acid biosynthesis because during in vitro assays, it shows very little activity with the naturally occurring OPDA isomer. Shows activity towards 2,4,6-trinitrotoluene. Expressed predominately in root. Predicted to be a cytosolic protein.; 12-oxophytodie…	hormone metabolism.jasmonate.synthesis-degradation.12-Oxo-PDA-reductase	T	Medtr5g006670	FALSE	Medtr5g006670
5061		9.1793e-73	17.7.1.5	(at1g76690 : 523.0) Encodes one of the closely related 12-oxophytodienoic acid reductases. This enzyme is not expected to participate in jasmonic acid biosynthesis because during in vitro assays, it shows very little activity with the naturally occurring OPDA isomer. Shows activity towards 2,4,6-trinitrotoluene. Expressed predominately in root. Predicted to be a cytosolic protein.; 12-oxophytodie…	hormone metabolism.jasmonate.synthesis-degradation.12-Oxo-PDA-reductase	T	Medtr5g006740	FALSE	Medtr5g006740
5072		4.18916e-148	29.4	(at4g23570 : 340.0) Closely related to SGT1B, may function in SCF(TIR1) mediated protein degradation. AtSGT1a and AtSGT1b are functionally redundant in the resistance to pathogenes. AtSGT1b was more highly expressed than AtSGT1. The N-terminal TPR domain of AtSGT1a reduces the steady-state level of Arabidopsis SGT1 proteins whereas the same domain from AtSGT1b enhances SGT1 accumulation. The TPR …	protein.postranslational modification	T	Medtr5g009930	FALSE	Medtr5g009930
5076		3.14208e-51	28.2	(at1g12370 : 679.0) encodes an amino acid sequence with significant homology to the recently characterized type II photolyases. The uvr2-1 mutant is unable to remove CPDs in vivo, and plant extracts lack detectable photolyase activity , is sensitive to UV-B and is an allele; photolyase 1 (PHR1); CONTAINS InterPro DOMAIN/s: Rossmann-like alpha/beta/alpha sandwich fold (InterPro:IPR014729), DNA pho…	DNA.repair	T	Medtr5g011780	FALSE	Medtr5g011780
5077		5.14067e-22	33.99	(at5g47060 : 163.0) Protein of unknown function (DUF581); CONTAINS InterPro DOMAIN/s: Protein of unknown function DUF581 (InterPro:IPR007650); BEST Arabidopsis thaliana protein match is: Protein of unknown function (DUF581) (TAIR:AT4G17670.1); Has 1807 Blast hits to 1807 proteins in 277 species: Archae - 0; Bacteria - 0; Metazoa - 736; Fungi - 347; Plants - 385; Viruses - 0; Other Eukaryotes - 33…	development.unspecified	T	Medtr5g013770	FALSE	Medtr5g013770
699	2.65419e-26						late	FALSE	late
5084		6.60801e-25	26.1	(o81974|c71d8_soybn : 640.0) Cytochrome P450 71D8 (EC 1.14.-.-) (P450 CP7) - Glycine max (Soybean) & (loc_os02g09240.1 : 452.0) no description available & (at5g25130 : 387.0) putative cytochrome P450; "cytochrome P450, family 71, subfamily B, polypeptide 12" (CYP71B12); FUNCTIONS IN: electron carrier activity, monooxygenase activity, iron ion binding, oxygen binding, heme binding; INVOLVED IN: ox…	misc.cytochrome P450	T	Medtr5g018980	FALSE	Medtr5g018980
5097		0.000115795	20.2.3	(at4g19120 : 970.0) early-responsive to dehydration 3 (ERD3); CONTAINS InterPro DOMAIN/s: Protein of unknown function DUF248, methyltransferase putative (InterPro:IPR004159); BEST Arabidopsis thaliana protein match is: S-adenosyl-L-methionine-dependent methyltransferases superfamily protein (TAIR:AT1G31850.2); Has 1146 Blast hits to 1130 proteins in 105 species: Archae - 6; Bacteria - 157; Metazo…	stress.abiotic.drought/salt	T	Medtr5g026930	FALSE	Medtr5g026930
5100		0.000136017	29.1.12	(loc_os02g46130.1 : 619.0) no description available & (at4g31180 : 590.0) Class II aminoacyl-tRNA and biotin synthetases superfamily protein; FUNCTIONS IN: aminoacyl-tRNA ligase activity, aspartate-tRNA ligase activity, nucleotide binding, ATP binding, nucleic acid binding; INVOLVED IN: response to cadmium ion, aspartyl-tRNA aminoacylation; LOCATED IN: chloroplast, cytoplasm; EXPRESSED IN: 25 pla…	protein.aa activation.aspartate-tRNA ligase	T	Medtr5g028360	FALSE	Medtr5g028360
5103		3.42687e-18	16.2.1.10	(q9zrf1|mtdh_fraan : 570.0) Probable mannitol dehydrogenase (EC 1.1.1.255) (NAD-dependent mannitol dehydrogenase) - Fragaria ananassa (Strawberry) & (at4g37990 : 498.0) Encodes an aromatic alcohol:NADP+ oxidoreductase whose mRNA levels are increased in response to treatment with a variety of phytopathogenic bacteria. Though similar to mannitol dehydrogenases, this enzyme does not have mannitol de…	secondary metabolism.phenylpropanoids.lignin biosynthesis.CAD	T	Medtr5g031250	FALSE	Medtr5g031250
5114		1.99946e-238	35.2	(at5g43400 : 705.0) Uncharacterised conserved protein UCP015417, vWA; FUNCTIONS IN: molecular_function unknown; INVOLVED IN: biological_process unknown; LOCATED IN: chloroplast; CONTAINS InterPro DOMAIN/s: Uncharacterised conserved protein UCP015417, vWA (InterPro:IPR011205); BEST Arabidopsis thaliana protein match is: Uncharacterised conserved protein UCP015417, vWA (TAIR:AT5G43390.1); Has 1807 …	not assigned.unknown	T	Medtr5g045160	FALSE	Medtr5g045160
5118		7.43438e-17	16.8.4.1	(q07512|fls_pethy : 426.0) Flavonol synthase/flavanone 3-hydroxylase (EC 1.14.11.23) (EC 1.14.11.9) (FLS) - Petunia hybrida (Petunia) & (at5g08640 : 379.0) Encodes a flavonol synthase that catalyzes formation of flavonols from dihydroflavonols.; flavonol synthase 1 (FLS1); CONTAINS InterPro DOMAIN/s: Oxoglutarate/iron-dependent oxygenase (InterPro:IPR005123); BEST Arabidopsis thaliana protein mat…	secondary metabolism.flavonoids.flavonols.flavonol synthase (FLS)	T	Medtr5g059140	FALSE	Medtr5g059140
5120		5.5408e-52	35.2	no hits & (original description: | hypothetical protein | HC | chr5:25564860-25565394 | 20130731)	not assigned.unknown	T	Medtr5g061550	FALSE	Medtr5g061550
5121		9.98415e-05	35.2	no hits & (original description: | hypothetical protein | HC | chr5:25587588-25588002 | 20130731)	not assigned.unknown	T	Medtr5g061610	FALSE	Medtr5g061610
5140		3.85739e-09	20.2.1	(p27396|hsp11_dauca : 218.0) 17.8 kDa class I heat shock protein (Clone DCHSP17.7) - Daucus carota (Carrot) & (at5g59720 : 216.0) encodes a low molecular weight heat shock protein that contains the heat shock element in the promoter region. Expression is induced in response to heat shock.; heat shock protein 18.2 (HSP18.2); CONTAINS InterPro DOMAIN/s: Heat shock protein Hsp20 (InterPro:IPR002068)…	stress.abiotic.heat	T	Medtr5g081530	FALSE	Medtr5g081530
5145		3.40673e-06	35.2	no hits & (original description: | hypothetical protein | HC | chr5:37923894-37925210 | 20130731)	not assigned.unknown	T	Medtr5g087510	FALSE	Medtr5g087510
5154		0	20.2.1	(at5g56030 : 1053.0) A member of heat shock protein 90 (HSP90) gene family. Expressed in all tissues and abundant in root apical meristem, pollen and tapetum. Expression is NOT heat-induced but induced by IAA and NaCl. Interacts with HsfA1d in the cytosol and the nucleus and negatively regulates HsfA1d. Did not bind to AtHsfA4c.; heat shock protein 81-2 (HSP81-2); CONTAINS InterPro DOMAIN/s: Chap…	stress.abiotic.heat	T	Medtr5g096460	FALSE	Medtr5g096460
5155		5.68351e-11	27.1	(at3g62840 : 183.0) Small nuclear ribonucleoprotein family protein; CONTAINS InterPro DOMAIN/s: Like-Sm ribonucleoprotein (LSM) domain (InterPro:IPR001163), Like-Sm ribonucleoprotein (LSM) domain, eukaryotic/archaea-type (InterPro:IPR006649), Like-Sm ribonucleoprotein (LSM)-related domain (InterPro:IPR010920); BEST Arabidopsis thaliana protein match is: Small nuclear ribonucleoprotein family prot…	RNA.processing	T	Medtr5g097030	FALSE	Medtr5g097030
5159		6.55248e-06	30.1	(at4g16360 : 186.0) 5-AMP-activated protein kinase beta-2 subunit protein; FUNCTIONS IN: AMP-activated protein kinase activity; LOCATED IN: chloroplast; EXPRESSED IN: 22 plant structures; EXPRESSED DURING: 13 growth stages; CONTAINS InterPro DOMAIN/s: 5-AMP-activated protein kinase, beta subunit, interaction domain (InterPro:IPR006828); BEST Arabidopsis thaliana protein match is: 5-AMP-activated …	signalling.in sugar and nutrient physiology	T	Medtr5g098510	FALSE	Medtr5g098510
5164		0	25.1	(q9sxp2|fdh1_orysa : 644.0) Formate dehydrogenase 1, mitochondrial precursor (EC 1.2.1.2) (NAD-dependent formate dehydrogenase 1) (FDH 1) - Oryza sativa (Rice) & (loc_os06g29180.1 : 644.0) no description available & (at5g14780 : 600.0) Encodes a NAD-dependent formate dehydrogenase.; formate dehydrogenase (FDH); FUNCTIONS IN: NAD or NADH binding, binding, oxidoreductase activity, acting on the CH-…	C1-metabolism.formate dehydrogenase	T	Medtr6g007170	FALSE	Medtr6g007170
5165		8.22343e-27	27.3.11	(at3g28210 : 241.0) Encodes a putative zinc finger protein (PMZ).; PMZ; FUNCTIONS IN: zinc ion binding; INVOLVED IN: response to abscisic acid stimulus, response to chitin; LOCATED IN: cellular_component unknown; EXPRESSED IN: 12 plant structures; EXPRESSED DURING: 10 growth stages; CONTAINS InterPro DOMAIN/s: Zinc finger, AN1-type (InterPro:IPR000058); BEST Arabidopsis thaliana protein match is:…	RNA.regulation of transcription.C2H2 zinc finger family	T	Medtr6g008210	FALSE	Medtr6g008210
5166		2.19948e-76	29.5.9	(at3g28510 : 505.0) P-loop containing nucleoside triphosphate hydrolases superfamily protein; FUNCTIONS IN: nucleoside-triphosphatase activity, ATPase activity, nucleotide binding, ATP binding; EXPRESSED IN: 7 plant structures; EXPRESSED DURING: LP.06 six leaves visible, LP.04 four leaves visible, 4 anthesis, 4 leaf senescence stage; CONTAINS InterPro DOMAIN/s: ATPase, AAA-type, core (InterPro:IP…	protein.degradation.AAA type	T	Medtr6g009720	FALSE	Medtr6g009720
5176		1.52103e-33	26.22	(at4g09750 : 509.0) NAD(P)-binding Rossmann-fold superfamily protein; FUNCTIONS IN: oxidoreductase activity, binding, catalytic activity; INVOLVED IN: oxidation reduction, metabolic process; LOCATED IN: cellular_component unknown; CONTAINS InterPro DOMAIN/s: NAD(P)-binding domain (InterPro:IPR016040), Glucose/ribitol dehydrogenase (InterPro:IPR002347), Short-chain dehydrogenase/reductase SDR (Int…	misc.short chain dehydrogenase/reductase (SDR)	T	Medtr6g041980	FALSE	Medtr6g041980
5177		1.59242e-20	16.8.1.12	(at2g22590 : 340.0) UDP-Glycosyltransferase superfamily protein; FUNCTIONS IN: transferase activity, transferring glycosyl groups; INVOLVED IN: metabolic process; LOCATED IN: cellular_component unknown; CONTAINS InterPro DOMAIN/s: UDP-glucuronosyl/UDP-glucosyltransferase (InterPro:IPR002213); BEST Arabidopsis thaliana protein match is: UDP-Glycosyltransferase superfamily protein (TAIR:AT5G65550.1…	secondary metabolism.flavonoids.anthocyanins.anthocyanidin 3-O-glucosyltransferase	T	Medtr6g042310	FALSE	Medtr6g042310
5179		6.28985e-49	35.1	(at1g02260 : 654.0) Divalent ion symporter; FUNCTIONS IN: citrate transmembrane transporter activity, transporter activity; INVOLVED IN: citrate transport, transmembrane transport; LOCATED IN: endomembrane system, integral to membrane; EXPRESSED IN: 24 plant structures; EXPRESSED DURING: 13 growth stages; CONTAINS InterPro DOMAIN/s: Divalent ion symporter (InterPro:IPR004680); Has 9789 Blast hits…	not assigned.no ontology	T	Medtr6g045483	FALSE	Medtr6g045483
5184		1.0545e-12	20.2.1	(p27880|hsp12_medsa : 248.0) 18.2 kDa class I heat shock protein - Medicago sativa (Alfalfa) & (at5g59720 : 202.0) encodes a low molecular weight heat shock protein that contains the heat shock element in the promoter region. Expression is induced in response to heat shock.; heat shock protein 18.2 (HSP18.2); CONTAINS InterPro DOMAIN/s: Heat shock protein Hsp20 (InterPro:IPR002068), HSP20-like ch…	stress.abiotic.heat	T	Medtr6g061940	FALSE	Medtr6g061940
5186		3.22763e-23	16.8.2	(q7g765|nado2_orysa : 117.0) Probable NAD(P)H-dependent oxidoreductase 2 (EC 1.-.-.-) - Oryza sativa (Rice) & (loc_os10g02390.1 : 117.0) no description available & (at1g59950 : 110.0) NAD(P)-linked oxidoreductase superfamily protein; FUNCTIONS IN: oxidoreductase activity; INVOLVED IN: oxidation reduction; CONTAINS InterPro DOMAIN/s: Aldo/keto reductase (InterPro:IPR001395), Aldo/keto reductase su…	secondary metabolism.flavonoids.chalcones	T	Medtr6g072710	FALSE	Medtr6g072710
5195		0.00015063	20.1.7	(at5g17680 : 504.0) disease resistance protein (TIR-NBS-LRR class), putative; FUNCTIONS IN: transmembrane receptor activity, ATP binding; INVOLVED IN: signal transduction, defense response, apoptosis, innate immune response; LOCATED IN: intrinsic to membrane; EXPRESSED IN: 14 plant structures; EXPRESSED DURING: 6 growth stages; CONTAINS InterPro DOMAIN/s: Leucine-rich repeat, typical subtype (Int…	stress.biotic.PR-proteins	T	Medtr6g087200	FALSE	Medtr6g087200
5198		8.8653e-05	34.14	(loc_os02g07830.1 : 390.0) no description available & (q6h501|hkt6_orysa : 384.0) Probable cation transporter HKT6 (OsHKT6) - Oryza sativa (Rice) & (at4g10310 : 351.0) encodes a sodium transporter (HKT1) expressed in xylem parenchyma cells. Mutants over-accumulate sodium in shoot tissue and have increased sodium in the xylem sap and reduced sodium in phloem sap and roots.; high-affinity K+ transp…	transport.unspecified cations	T	Medtr6g092940	FALSE	Medtr6g092940
5200		4.59946e-28	29.1.4	(at1g09620 : 1455.0) ATP binding;leucine-tRNA ligases;aminoacyl-tRNA ligases;nucleotide binding;ATP binding;aminoacyl-tRNA ligases; FUNCTIONS IN: nucleotide binding, aminoacyl-tRNA ligase activity, leucine-tRNA ligase activity, ATP binding; INVOLVED IN: leucyl-tRNA aminoacylation, translation, tRNA aminoacylation for protein translation; LOCATED IN: chloroplast; EXPRESSED IN: 25 plant structures;…	protein.aa activation.leucine-tRNA ligase	T	Medtr7g006450	FALSE	Medtr7g006450
5207		2.50849e-16	34.22	(at5g15410 : 950.0) defense, no death gene (DND1) encodes a mutated cyclic nucleotide-gated cation channel; Same as CNGC2 (article ID 229): Cyclic nucleotide gated channel, activated by cAMP, conducts K+ and other monovalent cations but excludes Na+, does not contain the GYG amino acid sequence found in other channels with this conductivity profile. Conducts Ca2+ into cells which is linked to the…	transport.cyclic nucleotide or calcium regulated channels	T	Medtr7g012260	FALSE	Medtr7g012260
5210		0.00420409	30.2.12	(at4g08850 : 428.0) Leucine-rich repeat receptor-like protein kinase family protein; FUNCTIONS IN: kinase activity; INVOLVED IN: protein amino acid phosphorylation; LOCATED IN: plasma membrane, membrane; EXPRESSED IN: 23 plant structures; EXPRESSED DURING: 13 growth stages; CONTAINS InterPro DOMAIN/s: Protein kinase, ATP binding site (InterPro:IPR017441), Protein kinase, catalytic domain (InterPr…	signalling.receptor kinases.leucine rich repeat XII	T	Medtr7g013680	FALSE	Medtr7g013680
5220		0	22.1.2	(q96471|dcam_iponi : 507.0) S-adenosylmethionine decarboxylase proenzyme (EC 4.1.1.50) (AdoMetDC) (SamDC) [Contains: S-adenosylmethionine decarboxylase alpha chain; S-adenosylmethionine decarboxylase beta chain] - Ipomoea nil (Japanese morning glory) (Pharbitis ni & (at5g15950 : 454.0) Adenosylmethionine decarboxylase family protein; FUNCTIONS IN: adenosylmethionine decarboxylase activity; INVOLV…	polyamine metabolism.synthesis.SAM decarboxylase	T	Medtr7g018290	FALSE	Medtr7g018290
5228		0	29.6	(loc_os11g47760.1 : 1143.0) no description available & (at5g02500 : 1142.0) encodes a member of heat shock protein 70 family.; heat shock cognate protein 70-1 (HSC70-1); FUNCTIONS IN: ATP binding; INVOLVED IN: protein folding, response to cold, response to virus, response to heat; LOCATED IN: cytosol, apoplast, chloroplast, plasma membrane, membrane; EXPRESSED IN: 27 plant structures; EXPRESSED D…	protein.folding	T	Medtr7g024580	FALSE	Medtr7g024580
5243		4.55678e-120	35.2	no hits & (original description: | hypothetical protein | HC | chr7:23171333-23171849 | 20130731)	not assigned.unknown	T	Medtr7g063540	FALSE	Medtr7g063540
5250		1.57122e-21	26.11	(at1g32780 : 445.0) GroES-like zinc-binding dehydrogenase family protein; FUNCTIONS IN: oxidoreductase activity, zinc ion binding; INVOLVED IN: oxidation reduction; EXPRESSED IN: 12 plant structures; EXPRESSED DURING: LP.04 four leaves visible, 4 anthesis, LP.02 two leaves visible, petal differentiation and expansion stage, D bilateral stage; CONTAINS InterPro DOMAIN/s: GroES-like (InterPro:IPR01…	misc.alcohol dehydrogenases	T	Medtr7g068320	FALSE	Medtr7g068320
5269		3.67226e-13	35.2	(original description: | family 31 glycosyl hydrolase, alpha-glucosidase | HC | chr7:35166848-35171403 | 20130731)	not assigned.unknown	T	Medtr7g089780	TRUE	Medtr7g089780
5272		1.69482e-22	35.2	no hits & (original description: | hypothetical protein | HC | chr7:35639316-35640408 | 20130731)	not assigned.unknown	T	Medtr7g090560	FALSE	Medtr7g090560
5301		1.13252e-121	29.4	(at5g01920 : 545.0) Chloroplast thylakoid protein kinase STN8 is specific in phosphorylation of N-terminal threonine residues in D1, D2 and CP43 proteins, and Thr-4 in PsbH protein of photosystem II. Phosphorylation of Thr-4 in the wild type required both light and prior phosphorylation at Thr-2.; STN8; FUNCTIONS IN: protein kinase activity, kinase activity; INVOLVED IN: photosystem II stabilizat…	protein.postranslational modification	T	Medtr8g005720	FALSE	Medtr8g005720
5306		0.00160697	27.3.3	(at3g61630 : 97.8) CRF6 encodes one of the six cytokinin response factors. CRF5 belongs to the AP2/ERF superfamily of the transcriptional factors. CRF proteins rapidly relocalize to the nucleus in response to cytokinin. Analysis of loos-of-function mutants revealed that the CRFs function redundantly to regulate the development of embryos, cotyledons and leaves.; cytokinin response factor 6 (CRF6)…	RNA.regulation of transcription.AP2/EREBP, APETALA2/Ethylene-responsive element binding protein family	T	Medtr8g010340	FALSE	Medtr8g010340
5308		2.64171e-28	29.4	(at3g25250 : 422.0) Arabidopsis protein kinase; AGC2-1; FUNCTIONS IN: kinase activity; INVOLVED IN: protein amino acid phosphorylation; LOCATED IN: cellular_component unknown; EXPRESSED IN: hypocotyl, root, stamen, pollen tube; EXPRESSED DURING: 4 anthesis, petal differentiation and expansion stage; CONTAINS InterPro DOMAIN/s: Protein kinase, catalytic domain (InterPro:IPR000719), Serine/threonin…	protein.postranslational modification	T	Medtr8g011780	FALSE	Medtr8g011780
5310		5.80945e-11	26.13	(at2g38600 : 320.0) HAD superfamily, subfamily IIIB acid phosphatase ; FUNCTIONS IN: acid phosphatase activity; INVOLVED IN: biological_process unknown; LOCATED IN: endomembrane system; EXPRESSED IN: 15 plant structures; EXPRESSED DURING: 6 growth stages; CONTAINS InterPro DOMAIN/s: Acid phosphatase (Class B) (InterPro:IPR005519), Vegetative storage protein/acid phosphatase (InterPro:IPR014403), …	misc.acid and other phosphatases	T	Medtr8g013090	FALSE	Medtr8g013090
5315		7.45515e-14	17.7.1.2	(ipr013819 : 1500.0) Lipoxygenase, C-terminal & (p09918|lox3_pea : 1256.0) Seed lipoxygenase-3 (EC 1.13.11.12) - Pisum sativum (Garden pea) & (at1g55020 : 952.0) lipoxygenase, a defense gene conferring resistance Xanthomonas campestris; lipoxygenase 1 (LOX1); CONTAINS InterPro DOMAIN/s: Lipoxygenase, iron binding site (InterPro:IPR020833), Lipoxygenase, C-terminal (InterPro:IPR013819), Lipoxygena…	hormone metabolism.jasmonate.synthesis-degradation.lipoxygenase	T	Medtr8g018690	FALSE	Medtr8g018690
5316		2.11906e-11	17.7.1.2	(ipr013819 : 1500.0) Lipoxygenase, C-terminal & (p24095|loxx_soybn : 1373.0) Seed lipoxygenase (EC 1.13.11.12) - Glycine max (Soybean) & (at1g55020 : 983.0) lipoxygenase, a defense gene conferring resistance Xanthomonas campestris; lipoxygenase 1 (LOX1); CONTAINS InterPro DOMAIN/s: Lipoxygenase, iron binding site (InterPro:IPR020833), Lipoxygenase, C-terminal (InterPro:IPR013819), Lipoxygenase, L…	hormone metabolism.jasmonate.synthesis-degradation.lipoxygenase	T	Medtr8g018735	FALSE	Medtr8g018735
5318		1.22772e-26	26.28	(at5g40990 : 296.0) Component of plant resistance. Contains lipase signature motif and GDSL domain. Directly interferes with the fungal infection process by acting on fungal cell walls through its action as a antimicrobial compound. Critical component for both local and systemic resistance responses in the incompatible interaction with Alternaria brassicicola in the ethylene-dependent pathway.; G…	misc.GDSL-motif lipase	T	Medtr8g022790	FALSE	Medtr8g022790
5330		1.46812e-49	34.99	(at5g13750 : 522.0) zinc induced facilitator-like 1 (ZIFL1); FUNCTIONS IN: tetracycline:hydrogen antiporter activity; INVOLVED IN: response to karrikin; LOCATED IN: integral to membrane; EXPRESSED IN: 24 plant structures; EXPRESSED DURING: 15 growth stages; CONTAINS InterPro DOMAIN/s: Major facilitator superfamily (InterPro:IPR020846), Tetracycline resistance protein, TetA (InterPro:IPR001958), M…	transport.misc	T	Medtr8g042770	FALSE	Medtr8g042770
5338		1.45089e-07	35.2	(original description: | disease resistance-responsive, dirigent domain protein | HC | chr8:31220812-31221384 | 20130731)	not assigned.unknown	T	Medtr8g073850	FALSE	Medtr8g073850
5340		2.85583e-16	28.1	(at3g54350 : 98.2) embryo defective 1967 (emb1967); FUNCTIONS IN: molecular_function unknown; INVOLVED IN: embryo development ending in seed dormancy; LOCATED IN: cellular_component unknown; EXPRESSED IN: 23 plant structures; EXPRESSED DURING: 13 growth stages; CONTAINS InterPro DOMAIN/s: SMAD/FHA domain (InterPro:IPR008984), Forkhead-associated (FHA) domain (InterPro:IPR000253); BEST Arabidopsis…	DNA.synthesis/chromatin structure	T	Medtr8g076470	FALSE	Medtr8g076470
5348		0.000229407	35.2	no hits & (original description: | NB-ARC domain disease resistance protein | LC | chr8:36191370-36188122 | 20130731)	not assigned.unknown	T	Medtr8g087570	FALSE	Medtr8g087570
5349		2.85794e-09	35.2	no hits & (original description: | NB-ARC domain disease resistance protein | LC | chr8:36211689-36209948 | 20130731)	not assigned.unknown	T	Medtr8g087640	FALSE	Medtr8g087640
5354		8.28593e-09	20.2.5	(at5g63860 : 375.0) UV-B-specific signaling component that orchestrates expression of a range of genes with vital UV-protective functions. Located in the nucleus and the cytosol. Associates with chromatin via histones. UV-B light promotes URV8 protein accumulation in the nucleus.; UVB-RESISTANCE 8 (UVR8); FUNCTIONS IN: chromatin binding, guanyl-nucleotide exchange factor activity; INVOLVED IN: re…	stress.abiotic.light	T	Medtr8g094410	FALSE	Medtr8g094410
5358		1.00811e-79	20.2	(loc_os12g43430.1 : 218.0) no description available & (p25096|p21_soybn : 216.0) Protein P21 - Glycine max (Soybean) & (at4g11650 : 200.0) osmotin-like protein; osmotin 34 (OSM34); INVOLVED IN: defense response to fungus, incompatible interaction, response to salt stress, defense response to bacterium, incompatible interaction, response to other organism; LOCATED IN: endomembrane system; EXPRESSE…	stress.abiotic	T	Medtr8g096910	FALSE	Medtr8g096910
5368		1.88381e-133					Medtr0004s0440	FALSE	Medtr0004s0440
5369		0					Medtr0004s0510	FALSE	Medtr0004s0510
5370		0					Medtr0004s0650	FALSE	Medtr0004s0650
5371		4.95567e-13					Medtr0009s0250	FALSE	Medtr0009s0250
5372		1.9174e-273					Medtr0011s0020	FALSE	Medtr0011s0020
5373		1.68744e-170					Medtr0019s0070	FALSE	Medtr0019s0070
5374		5.38815e-167					Medtr0020s0020	FALSE	Medtr0020s0020
5375		5.47624e-18					Medtr0021s0140	FALSE	Medtr0021s0140
5376		9.91955e-08					Medtr0027s0220	FALSE	Medtr0027s0220
5377		5.11159e-142					Medtr0027s0230	FALSE	Medtr0027s0230
5378		0.000453393					Medtr0052s0020	FALSE	Medtr0052s0020
5379		9.09779e-21					Medtr0052s0120	FALSE	Medtr0052s0120
5380		9.00169e-31					Medtr0184s0030	FALSE	Medtr0184s0030
5381		1.1935e-52					Medtr0185s0010	FALSE	Medtr0185s0010
5382		1.30289e-23					Medtr0204s0040	FALSE	Medtr0204s0040
5383		8.61775e-22					Medtr0246s0020	FALSE	Medtr0246s0020
5384		2.64671e-43					Medtr0291s0010	FALSE	Medtr0291s0010
5385		1.87199e-122	29.5.1	(at5g59100 : 667.0) Subtilisin-like serine endopeptidase family protein; FUNCTIONS IN: identical protein binding, serine-type endopeptidase activity; INVOLVED IN: proteolysis, negative regulation of catalytic activity; LOCATED IN: endomembrane system; CONTAINS InterPro DOMAIN/s: Protease-associated PA (InterPro:IPR003137), Peptidase S8/S53, subtilisin/kexin/sedolisin (InterPro:IPR000209), Peptida…	protein.degradation.subtilases	T	Medtr1g006990	FALSE	Medtr1g006990
5386		1.60809e-228	27.3.35	(loc_os02g07840.1 : 169.0) no description available & (at5g24800 : 155.0) Encodes bZIP protein BZO2H2.; basic leucine zipper 9 (BZIP9); FUNCTIONS IN: DNA binding, protein heterodimerization activity, sequence-specific DNA binding transcription factor activity; INVOLVED IN: regulation of transcription, DNA-dependent; LOCATED IN: nucleus; EXPRESSED IN: 26 plant structures; EXPRESSED DURING: 13 grow…	RNA.regulation of transcription.bZIP transcription factor family	T	Medtr1g008990	FALSE	Medtr1g008990
5387		2.87908e-280	35.2	(at4g31330 : 322.0) Protein of unknown function, DUF599; FUNCTIONS IN: molecular_function unknown; INVOLVED IN: biological_process unknown; LOCATED IN: endomembrane system; EXPRESSED IN: 14 plant structures; EXPRESSED DURING: LP.06 six leaves visible, LP.04 four leaves visible, 4 anthesis, petal differentiation and expansion stage, LP.08 eight leaves visible; CONTAINS InterPro DOMAIN/s: Protein o…	not assigned.unknown	T	Medtr1g009030	FALSE	Medtr1g009030
5388		0.00540562	26.12	(at4g30170 : 421.0) Peroxidase family protein; FUNCTIONS IN: peroxidase activity, heme binding; INVOLVED IN: oxidation reduction, response to oxidative stress; LOCATED IN: endomembrane system; EXPRESSED IN: hypocotyl, root; CONTAINS InterPro DOMAIN/s: Haem peroxidase (InterPro:IPR010255), Plant peroxidase (InterPro:IPR000823), Peroxidases heam-ligand binding site (InterPro:IPR019793), Haem peroxi…	misc.peroxidases	T	Medtr1g009750	FALSE	Medtr1g009750
5389		5.62525e-09	33.99	(at5g11460 : 144.0) Protein of unknown function (DUF581); CONTAINS InterPro DOMAIN/s: Protein of unknown function DUF581 (InterPro:IPR007650); BEST Arabidopsis thaliana protein match is: Protein of unknown function (DUF581) (TAIR:AT2G25690.2); Has 1807 Blast hits to 1807 proteins in 277 species: Archae - 0; Bacteria - 0; Metazoa - 736; Fungi - 347; Plants - 385; Viruses - 0; Other Eukaryotes - 33…	development.unspecified	T	Medtr1g010140	FALSE	Medtr1g010140
5390		2.34472e-15	35.2	(at2g25680 : 513.0) Encodes a high-affinity molybdate transporter. Mutant has reduced concentrations of molybdate in roots and shoots, and reduced shoot and root length when growing on Mo-limited medium.; molybdate transporter 1 (MOT1); FUNCTIONS IN: molybdate ion transmembrane transporter activity, sulfate transmembrane transporter activity; INVOLVED IN: molybdate ion transport; LOCATED IN: mito…	not assigned.unknown	T	Medtr1g010270	FALSE	Medtr1g010270
5391		0.000147659	27.1.1	(loc_os10g35550.1 : 1184.0) no description available & (at4g03430 : 1152.0) Encodes a nuclear protein similar to the human U5 small ribonucleoprotein-associated 102-kD protein and to the yeast pre-mRNA splicing factors Prp1p and Prp6p. STA1 expression is upregulated by cold stress, and the sta1-1 mutant is defective in the splicing of the cold-induced COR15A gene. Luciferase imaging was used to i…	RNA.processing.splicing	T	Medtr1g011710	FALSE	Medtr1g011710
5392		0.000673286	34.12	(at5g20650 : 158.0) encodes a member of copper transporter family and functionally complements a high affinity copper transporter mutant in yeast; copper transporter 5 (COPT5); FUNCTIONS IN: copper ion transmembrane transporter activity, high affinity copper ion transmembrane transporter activity; INVOLVED IN: copper ion transport; LOCATED IN: plasma membrane, vacuole; EXPRESSED IN: 24 plant stru…	transport.metal	T	Medtr1g015000	FALSE	Medtr1g015000
5393		3.99771e-129	21.4	(at4g33040 : 149.0) Thioredoxin superfamily protein; FUNCTIONS IN: electron carrier activity, protein disulfide oxidoreductase activity; INVOLVED IN: cell redox homeostasis; LOCATED IN: cellular_component unknown; EXPRESSED IN: 23 plant structures; EXPRESSED DURING: 13 growth stages; CONTAINS InterPro DOMAIN/s: Glutaredoxin-like, plant II (InterPro:IPR011905), Thioredoxin fold (InterPro:IPR012335…	redox.glutaredoxins	T	Medtr1g015890	FALSE	Medtr1g015890
5394		4.68736e-15	35.2	no hits & (original description: | transmembrane protein, putative | LC | chr1:5253026-5255447 | 20130731)	not assigned.unknown	T	Medtr1g018130	FALSE	Medtr1g018130
5395		1.29469e-08	17.6.3	(at5g59845 : 84.3) Gibberellin-regulated family protein; FUNCTIONS IN: molecular_function unknown; INVOLVED IN: response to gibberellin stimulus; LOCATED IN: endomembrane system; EXPRESSED IN: 22 plant structures; EXPRESSED DURING: 13 growth stages; CONTAINS InterPro DOMAIN/s: Gibberellin regulated protein (InterPro:IPR003854); BEST Arabidopsis thaliana protein match is: Gibberellin-regulated fam…	hormone metabolism.gibberelin.induced-regulated-responsive-activated	T	Medtr1g018640	FALSE	Medtr1g018640
5396		4.51758e-163	27.3.35	(at4g34590 : 134.0) Encodes a basic domain leucine zipper (bZip) transcription factor bZIP11. Translation is repressed by sucrose. Directly regulates gene expression of ASN1 and ProDH2, which are enzyme-coding genes involved in amino acid metabolism.; G-box binding factor 6 (GBF6); FUNCTIONS IN: DNA binding, protein heterodimerization activity, sequence-specific DNA binding transcription factor a…	RNA.regulation of transcription.bZIP transcription factor family	T	Medtr1g022495	FALSE	Medtr1g022495
5397		1.88399e-24	33.99	(at5g53190 : 277.0) Nodulin MtN3 family protein; INVOLVED IN: biological_process unknown; LOCATED IN: integral to membrane, membrane; EXPRESSED IN: 8 plant structures; EXPRESSED DURING: 4 anthesis, C globular stage, petal differentiation and expansion stage, E expanded cotyledon stage; CONTAINS InterPro DOMAIN/s: MtN3/saliva-related transmembrane protein, conserved region (InterPro:IPR018169), RA…	development.unspecified	T	Medtr1g028460	FALSE	Medtr1g028460
5398		0.00237724	30.3	(at1g21550 : 123.0) Calcium-binding EF-hand family protein; FUNCTIONS IN: calcium ion binding; INVOLVED IN: biological_process unknown; LOCATED IN: cellular_component unknown; EXPRESSED IN: 14 plant structures; EXPRESSED DURING: 8 growth stages; CONTAINS InterPro DOMAIN/s: EF-Hand 1, calcium-binding site (InterPro:IPR018247), EF-HAND 2 (InterPro:IPR018249), EF-hand-like domain (InterPro:IPR011992…	signalling.calcium	T	Medtr1g030440	FALSE	Medtr1g030440
5399		1.64512e-303	35.2	(at2g01340 : 164.0) Encodes a protein whose expression is responsive to nematode infection.; At17.1; FUNCTIONS IN: molecular_function unknown; INVOLVED IN: N-terminal protein myristoylation, response to nematode; LOCATED IN: plasma membrane; BEST Arabidopsis thaliana protein match is: plastid movement impaired 2 (TAIR:AT1G66480.1); Has 110 Blast hits to 110 proteins in 13 species: Archae - 0; Bac…	not assigned.unknown	T	Medtr1g030740	FALSE	Medtr1g030740
5400		0.000176694	30.2.9	(loc_os03g50810.1 : 553.0) no description available & (at1g66150 : 543.0) receptor-like transmembrane kinase I (TMK1); transmembrane kinase 1 (TMK1); FUNCTIONS IN: transmembrane receptor protein serine/threonine kinase activity; INVOLVED IN: signal transduction; LOCATED IN: extracellular region, plasma membrane; EXPRESSED IN: 23 plant structures; EXPRESSED DURING: 13 growth stages; CONTAINS Inter…	signalling.receptor kinases.leucine rich repeat IX	T	Medtr1g033010	FALSE	Medtr1g033010
5401		2.72714e-29	21.2	(at3g19000 : 419.0) 2-oxoglutarate (2OG) and Fe(II)-dependent oxygenase superfamily protein; FUNCTIONS IN: oxidoreductase activity, acting on paired donors, with incorporation or reduction of molecular oxygen, 2-oxoglutarate as one donor, and incorporation of one atom each of oxygen into both donors, oxidoreductase activity; LOCATED IN: cellular_component unknown; EXPRESSED IN: 22 plant structure…	redox.ascorbate and glutathione	T	Medtr1g034140	FALSE	Medtr1g034140
5402		5.72361e-113	27.3.30	(at3g54390 : 190.0) sequence-specific DNA binding transcription factors; FUNCTIONS IN: sequence-specific DNA binding transcription factor activity; INVOLVED IN: regulation of transcription; LOCATED IN: cellular_component unknown; EXPRESSED IN: 20 plant structures; EXPRESSED DURING: 9 growth stages; BEST Arabidopsis thaliana protein match is: aspartate/glutamate/uridylate kinase family protein (TA…	RNA.regulation of transcription.Trihelix, Triple-Helix transcription factor family	T	Medtr1g037650	FALSE	Medtr1g037650
5403		0	28.99	(at5g35970 : 1302.0) P-loop containing nucleoside triphosphate hydrolases superfamily protein; FUNCTIONS IN: hydrolase activity, DNA binding, ATP binding; INVOLVED IN: biological_process unknown; LOCATED IN: chloroplast, chloroplast envelope; EXPRESSED IN: 22 plant structures; EXPRESSED DURING: 13 growth stages; CONTAINS InterPro DOMAIN/s: Restriction endonuclease, type I, R subunit/Type III, Res…	DNA.unspecified	T	Medtr1g040155	FALSE	Medtr1g040155
5404		2.32233e-87	29.4	(p48489|pp1_orysa : 538.0) Serine/threonine-protein phosphatase PP1 (EC 3.1.3.16) - Oryza sativa (Rice) & (loc_os03g16110.3 : 538.0) no description available & (at2g39840 : 528.0) Encodes the catalytic subunit of a Type 1 phosphoprotein Ser/Thr phosphatase, expressed in roots, shoots and flowers.; type one serine/threonine protein phosphatase 4 (TOPP4); CONTAINS InterPro DOMAIN/s: Metallophosphoe…	protein.postranslational modification	T	Medtr1g043240	FALSE	Medtr1g043240
5405		8.84783e-43	35.2	(at3g23930 : 102.0) unknown protein; FUNCTIONS IN: molecular_function unknown; INVOLVED IN: N-terminal protein myristoylation; LOCATED IN: cellular_component unknown; EXPRESSED IN: hypocotyl; BEST Arabidopsis thaliana protein match is: unknown protein (TAIR:AT4G13540.1); Has 10639 Blast hits to 7432 proteins in 646 species: Archae - 82; Bacteria - 826; Metazoa - 5047; Fungi - 759; Plants - 314; V…	not assigned.unknown	T	Medtr1g046070	FALSE	Medtr1g046070
5406		6.07645e-206	10.6.3	(p35334|pgip1_phavu : 263.0) Polygalacturonase inhibitor 1 precursor (Polygalacturonase-inhibiting protein) (PGIP-1) - Phaseolus vulgaris (Kidney bean) (French bean) & (at3g12145 : 244.0) A novel leucine-rich repeat protein. Interacts directly with MADS domain transcription factor.; FLOR1 (FLR1); FUNCTIONS IN: enzyme inhibitor activity, transcription factor binding; INVOLVED IN: biological_proces…	cell wall.degradation.pectate lyases and polygalacturonases	T	Medtr1g047950	FALSE	Medtr1g047950
5407		1.95793e-166	10.6.3	(p58822|pgip2_phavu : 278.0) Polygalacturonase inhibitor 2 precursor (Polygalacturonase-inhibiting protein) (PGIP-2) - Phaseolus vulgaris (Kidney bean) (French bean) & (at3g12145 : 270.0) A novel leucine-rich repeat protein. Interacts directly with MADS domain transcription factor.; FLOR1 (FLR1); FUNCTIONS IN: enzyme inhibitor activity, transcription factor binding; INVOLVED IN: biological_proces…	cell wall.degradation.pectate lyases and polygalacturonases	T	Medtr1g047960	FALSE	Medtr1g047960
5408		1.24538e-18	26.7	(at5g07480 : 384.0) KAR-UP oxidoreductase 1 (KUOX1); FUNCTIONS IN: oxidoreductase activity, acting on paired donors, with incorporation or reduction of molecular oxygen, 2-oxoglutarate as one donor, and incorporation of one atom each of oxygen into both donors, oxidoreductase activity; INVOLVED IN: response to karrikin, flavonoid biosynthetic process; LOCATED IN: cellular_component unknown; CONTA…	misc.oxidases - copper, flavone etc	T	Medtr1g048940	FALSE	Medtr1g048940
5409		0.000733586	35.2	no hits & (original description: | terpene synthase family, metal-binding domain protein | LC | chr1:19850656-19852042 | 20130731)	not assigned.unknown	T	Medtr1g050430	FALSE	Medtr1g050430
5410		1.34107e-12	35.2	(at4g39235 : 115.0) unknown protein; BEST Arabidopsis thaliana protein match is: unknown protein (TAIR:AT3G05570.1); Has 30201 Blast hits to 17322 proteins in 780 species: Archae - 12; Bacteria - 1396; Metazoa - 17338; Fungi - 3422; Plants - 5037; Viruses - 0; Other Eukaryotes - 2996 (source: NCBI BLink). & (loc_os03g51459.1 : 105.0) no description available & (reliability: 230.0) & (original des…	not assigned.unknown	T	Medtr1g052680	FALSE	Medtr1g052680
5411		2.82922e-134	35.2	no hits & (original description: | hypothetical protein | HC | chr1:22674134-22673464 | 20130731)	not assigned.unknown	T	Medtr1g053705	FALSE	Medtr1g053705
5412		5.72929e-07	26.12	(at5g06720 : 404.0) peroxidase 2 (PA2); FUNCTIONS IN: peroxidase activity, heme binding; INVOLVED IN: oxidation reduction, response to oxidative stress; LOCATED IN: endomembrane system; EXPRESSED IN: 21 plant structures; EXPRESSED DURING: 11 growth stages; CONTAINS InterPro DOMAIN/s: Haem peroxidase (InterPro:IPR010255), Plant peroxidase (InterPro:IPR000823), Peroxidases heam-ligand binding site …	misc.peroxidases	T	Medtr1g054205	FALSE	Medtr1g054205
5413		0	27.1.1	(loc_os03g25770.2 : 178.0) no description available & (at1g55310 : 171.0) Encodes a SR spliceosome protein that is localized to nuclear specks, interacts with SR45 and the U1-70K protein of the U1 snRNP, has sequence similar to human SC35 protein.; SC35-like splicing factor 33 (SR33); CONTAINS InterPro DOMAIN/s: RNA recognition motif, RNP-1 (InterPro:IPR000504), Nucleotide-binding, alpha-beta pla…	RNA.processing.splicing	T	Medtr1g054675	FALSE	Medtr1g054675
5414		3.48262e-89	34.13	(at1g52190 : 503.0) Major facilitator superfamily protein; FUNCTIONS IN: transporter activity; INVOLVED IN: oligopeptide transport; LOCATED IN: membrane; EXPRESSED IN: 22 plant structures; EXPRESSED DURING: 13 growth stages; CONTAINS InterPro DOMAIN/s: Oligopeptide transporter (InterPro:IPR000109), Major facilitator superfamily, general substrate transporter (InterPro:IPR016196); BEST Arabidopsis…	transport.peptides and oligopeptides	T	Medtr1g057460	FALSE	Medtr1g057460
5415		7.41965e-06	33.99	(q9xh42|cet4_tobac : 238.0) CEN-like protein 4 - Nicotiana tabacum (Common tobacco) & (at5g03840 : 231.0) Controls inflorescence meristem identity. Involved in the floral initiation process. Ortholog of the Antirrhinum gene CENTRORADIALIS (CEN). Involved in protein trafficking to the protein storage vacuole.; TERMINAL FLOWER 1 (TFL1); CONTAINS InterPro DOMAIN/s: Phosphatidylethanolamine-binding, …	development.unspecified	T	Medtr1g060190	FALSE	Medtr1g060190
5416		0	4.3.10	(at2g36460 : 622.0) Aldolase superfamily protein; FUNCTIONS IN: copper ion binding; INVOLVED IN: response to salt stress, pentose-phosphate shunt; LOCATED IN: mitochondrion, plasma membrane, membrane; EXPRESSED IN: 24 plant structures; EXPRESSED DURING: 14 growth stages; CONTAINS InterPro DOMAIN/s: Aldolase-type TIM barrel (InterPro:IPR013785), Fructose-bisphosphate aldolase, class-I (InterPro:IP…	glycolysis.unclear/dually targeted.aldolase	T	Medtr1g061050	FALSE	Medtr1g061050
5417		4.5114e-20	26.12	(at2g37130 : 397.0) Peroxidase superfamily protein; FUNCTIONS IN: peroxidase activity, heme binding; INVOLVED IN: defense response to fungus; EXPRESSED IN: 15 plant structures; EXPRESSED DURING: 7 growth stages; CONTAINS InterPro DOMAIN/s: Haem peroxidase (InterPro:IPR010255), Plant peroxidase (InterPro:IPR000823), Haem peroxidase, plant/fungal/bacterial (InterPro:IPR002016); BEST Arabidopsis tha…	misc.peroxidases	T	Medtr1g066380	FALSE	Medtr1g066380
5418		5.7852e-189	29.5.11.1	(at5g03240 : 427.0) encodes ubiquitin that is attached to proteins destined for degradation. UBQ3 is most homologous with UBQ4, and is expressed in higher levels in vegetative tissue but lower levels in flowers than UBQ4. UBQ3 encodes different number of ubiquitins in different ecotypes. UBQ3 transcript level is modulated by UV-B and light/dark treatments.; polyubiquitin 3 (UBQ3); INVOLVED IN: pr…	protein.degradation.ubiquitin.ubiquitin	T	Medtr1g066390	FALSE	Medtr1g066390
5419		1.70148e-05	29.5.11.4.2	(at2g37150 : 149.0) RING/U-box superfamily protein; FUNCTIONS IN: zinc ion binding; LOCATED IN: endomembrane system; EXPRESSED IN: 18 plant structures; EXPRESSED DURING: 6 growth stages; CONTAINS InterPro DOMAIN/s: Zinc finger, RING-type (InterPro:IPR001841), Zinc finger, C3HC4 RING-type (InterPro:IPR018957); BEST Arabidopsis thaliana protein match is: RING/U-box superfamily protein (TAIR:AT4G340…	protein.degradation.ubiquitin.E3.RING	T	Medtr1g066430	FALSE	Medtr1g066430
5420		1.39591e-08	26.12	(at2g37130 : 473.0) Peroxidase superfamily protein; FUNCTIONS IN: peroxidase activity, heme binding; INVOLVED IN: defense response to fungus; EXPRESSED IN: 15 plant structures; EXPRESSED DURING: 7 growth stages; CONTAINS InterPro DOMAIN/s: Haem peroxidase (InterPro:IPR010255), Plant peroxidase (InterPro:IPR000823), Haem peroxidase, plant/fungal/bacterial (InterPro:IPR002016); BEST Arabidopsis tha…	misc.peroxidases	T	Medtr1g066640	FALSE	Medtr1g066640
5421		0	26.1	(at5g63450 : 424.0) member of CYP94B; "cytochrome P450, family 94, subfamily B, polypeptide 1" (CYP94B1); FUNCTIONS IN: electron carrier activity, monooxygenase activity, iron ion binding, oxygen binding, heme binding; INVOLVED IN: oxidation reduction; LOCATED IN: endomembrane system; EXPRESSED IN: 10 plant structures; EXPRESSED DURING: 4 anthesis, petal differentiation and expansion stage; CONTA…	misc.cytochrome P450	T	Medtr1g070345	FALSE	Medtr1g070345
5422		5.2364e-06	35.2	no hits & (original description: | transmembrane protein, putative | LC | chr1:31661031-31662922 | 20130731)	not assigned.unknown	T	Medtr1g071350	FALSE	Medtr1g071350
5423		3.19235e-64	27.3.23	(at3g22830 : 266.0) member of Heat Stress Transcription Factor (Hsf) family; heat shock transcription factor A6B (HSFA6B); FUNCTIONS IN: DNA binding, sequence-specific DNA binding transcription factor activity; INVOLVED IN: regulation of transcription, DNA-dependent; LOCATED IN: nucleus; EXPRESSED IN: root; CONTAINS InterPro DOMAIN/s: Winged helix-turn-helix transcription repressor DNA-binding (I…	RNA.regulation of transcription.HSF,Heat-shock transcription factor family	T	Medtr1g071360	FALSE	Medtr1g071360
5424		0.00010792	33.99	(loc_os03g05530.1 : 381.0) no description available & (at5g07050 : 270.0) nodulin MtN21 /EamA-like transporter family protein; LOCATED IN: membrane; CONTAINS InterPro DOMAIN/s: Protein of unknown function DUF6, transmembrane (InterPro:IPR000620); BEST Arabidopsis thaliana protein match is: nodulin MtN21 /EamA-like transporter family protein (TAIR:AT2G40900.1); Has 30201 Blast hits to 17322 protei…	development.unspecified	T	Medtr1g073990	FALSE	Medtr1g073990
5425		4.28588e-10	35.2	(at3g01680 : 321.0) CONTAINS InterPro DOMAIN/s: Mediator complex subunit Med28 (InterPro:IPR021640); BEST Arabidopsis thaliana protein match is: unknown protein (TAIR:AT3G01670.1); Has 122 Blast hits to 112 proteins in 13 species: Archae - 0; Bacteria - 0; Metazoa - 0; Fungi - 0; Plants - 122; Viruses - 0; Other Eukaryotes - 0 (source: NCBI BLink). & (reliability: 642.0) & (original description: …	not assigned.unknown	T	Medtr1g074950	FALSE	Medtr1g074950
5426		3.50313e-31	35.2	(original description: | inhibitor of trypsin and hageman factor-like protein | HC | chr1:33356256-33356876 | 20130731)	not assigned.unknown	T	Medtr1g075340	FALSE	Medtr1g075340
5427		3.79404e-161	35.2	(original description: | inhibitor of trypsin and hageman factor-like protein | HC | chr1:33381725-33382370 | 20130731)	not assigned.unknown	T	Medtr1g075380	FALSE	Medtr1g075380
5428		0	35.2	(original description: | inhibitor of trypsin and hageman factor-like protein | HC | chr1:33399922-33400441 | 20130731)	not assigned.unknown	T	Medtr1g075410	FALSE	Medtr1g075410
5429		0.000177549	26.6	(o24529|7omt8_medsa : 241.0) Isoflavone-7-O-methyltransferase 8 (EC 2.1.1.150) (Isoflavone-O-methyltransferase 8) (7-IOMT-8) - Medicago sativa (Alfalfa) & (loc_os12g25450.1 : 159.0) no description available & (at4g35160 : 127.0) O-methyltransferase family protein; FUNCTIONS IN: methyltransferase activity, O-methyltransferase activity, protein dimerization activity; LOCATED IN: cytosol; CONTAINS I…	misc.O-methyl transferases	T	Medtr1g076930	FALSE	Medtr1g076930
5430		9.79426e-06	29.3.1	(at1g10390 : 273.0) Nucleoporin autopeptidase; FUNCTIONS IN: transporter activity; INVOLVED IN: transport; LOCATED IN: chloroplast, nuclear pore; EXPRESSED IN: 24 plant structures; EXPRESSED DURING: 14 growth stages; CONTAINS InterPro DOMAIN/s: Peptidase S59, nucleoporin (InterPro:IPR007230); BEST Arabidopsis thaliana protein match is: Nucleoporin autopeptidase (TAIR:AT1G59660.1); Has 35333 Blast…	protein.targeting.nucleus	T	Medtr1g078050	FALSE	Medtr1g078050
5431		0.000112737	30.2.11	(at5g63930 : 1058.0) Leucine-rich repeat protein kinase family protein; FUNCTIONS IN: protein serine/threonine kinase activity, protein kinase activity, ATP binding; INVOLVED IN: transmembrane receptor protein tyrosine kinase signaling pathway, protein amino acid phosphorylation; LOCATED IN: plasma membrane; EXPRESSED IN: 18 plant structures; EXPRESSED DURING: 8 growth stages; CONTAINS InterPro D…	signalling.receptor kinases.leucine rich repeat XI	T	Medtr1g079520	FALSE	Medtr1g079520
5432		0.00239917	13.1.5.3.1	(o81154|cysk_soltu : 434.0) Cysteine synthase (EC 2.5.1.47) (O-acetylserine sulfhydrylase) (O-acetylserine (Thiol)-lyase) (CSase A) (CS-A) (OAS-TL A) - Solanum tuberosum (Potato) & (at4g14880 : 427.0) Encodes a cytosolic isoform of cytosolic O-acetylserine(thiol)lyase, a key enzyme in cysteine biosynthesis and for the fixation of inorganic sulfide. It catalyzes the formation of cysteine from O-ac…	amino acid metabolism.synthesis.serine-glycine-cysteine group.cysteine.OASTL	T	Medtr1g081625	FALSE	Medtr1g081625
5433		0.00199029	35.2	no hits & (original description: | hypothetical protein | HC | chr1:36577049-36575231 | 20130731)	not assigned.unknown	T	Medtr1g082270	FALSE	Medtr1g082270
5434		1.53724e-11	35.2	no hits & (original description: | DUF3049 family protein | HC | chr1:36609861-36610409 | 20130731)	not assigned.unknown	T	Medtr1g082320	FALSE	Medtr1g082320
5435		1.0371e-125	35.1	(at3g62040 : 308.0) Haloacid dehalogenase-like hydrolase (HAD) superfamily protein; FUNCTIONS IN: hydrolase activity; EXPRESSED IN: 13 plant structures; EXPRESSED DURING: LP.04 four leaves visible, 4 anthesis, petal differentiation and expansion stage; CONTAINS InterPro DOMAIN/s: Pyrimidine 5-nucleotidase (InterPro:IPR010237), HAD-superfamily hydrolase, subfamily IA, variant 3 (InterPro:IPR006402…	not assigned.no ontology	T	Medtr1g085570	FALSE	Medtr1g085570
5436		1.50356e-69	10.6.3	(at1g02460 : 622.0) Pectin lyase-like superfamily protein; FUNCTIONS IN: polygalacturonase activity; INVOLVED IN: carbohydrate metabolic process; EXPRESSED IN: stem, root, stamen, seed; EXPRESSED DURING: 4 anthesis, E expanded cotyledon stage; CONTAINS InterPro DOMAIN/s: Pectin lyase fold/virulence factor (InterPro:IPR011050), Glycoside hydrolase, family 28 (InterPro:IPR000743), Pectin lyase fold…	cell wall.degradation.pectate lyases and polygalacturonases	T	Medtr1g086390	FALSE	Medtr1g086390
5437		2.2399e-70	27.3.25	(at2g47460 : 88.2) "MYB12 belongs to subgroup 7 of the R2R3-MYB family. It strongly activates the promoters of chalcone synthase (CHS), flavanone 3-hydroxylase (F3H), flavonol synthase (FLS) and - to a lesser extent - chalcone flavanone isomerase (CHI), but cannot activate the promoters of flavonoid-3hydroxylase (F3H) and dihydroflavonol 4-reductase (DF). The activation requires a functional MYB …	RNA.regulation of transcription.MYB domain transcription factor family	T	Medtr1g087540	FALSE	Medtr1g087540
5438		4.60107e-06	29.4	(at1g03470 : 142.0) Kinase interacting (KIP1-like) family protein; CONTAINS InterPro DOMAIN/s: KIP1-like (InterPro:IPR011684); BEST Arabidopsis thaliana protein match is: Kinase interacting (KIP1-like) family protein (TAIR:AT2G47920.1); Has 35333 Blast hits to 34131 proteins in 2444 species: Archae - 798; Bacteria - 22429; Metazoa - 974; Fungi - 991; Plants - 531; Viruses - 0; Other Eukaryotes - …	protein.postranslational modification	T	Medtr1g088965	FALSE	Medtr1g088965
5439		0	27.3.35	(at5g10030 : 114.0) Encodes a member of basic leucine zipper transcription gene family. Nomenclature according to Xiang, et al. (1997).; TGACG motif-binding factor 4 (TGA4); CONTAINS InterPro DOMAIN/s: Basic-leucine zipper (bZIP) transcription factor (InterPro:IPR004827), bZIP transcription factor, bZIP-1 (InterPro:IPR011616); BEST Arabidopsis thaliana protein match is: bZIP transcription factor …	RNA.regulation of transcription.bZIP transcription factor family	T	Medtr1g090370	FALSE	Medtr1g090370
5440		0	35.2	(at5g04830 : 250.0) Nuclear transport factor 2 (NTF2) family protein; Has 83 Blast hits to 83 proteins in 33 species: Archae - 0; Bacteria - 2; Metazoa - 4; Fungi - 37; Plants - 39; Viruses - 0; Other Eukaryotes - 1 (source: NCBI BLink). & (loc_os01g73500.1 : 236.0) no description available & (reliability: 500.0) & (original description: | nuclear transport factor 2 (NTF2) family protein | HC | c…	not assigned.unknown	T	Medtr1g090630	FALSE	Medtr1g090630
5441		2.50335e-98	35.2	no hits & (original description: | transmembrane protein, putative | LC | chr1:40782150-40783243 | 20130731)	not assigned.unknown	T	Medtr1g090770	FALSE	Medtr1g090770
5442		5.98882e-08	35.2	no hits & (original description: | hypothetical protein | HC | chr1:42199530-42200409 | 20130731)	not assigned.unknown	T	Medtr1g093960	FALSE	Medtr1g093960
5443		5.98882e-08	35.2	no hits & (original description: | hypothetical protein | HC | chr1:42208399-42209267 | 20130731)	not assigned.unknown	T	Medtr1g093985	FALSE	Medtr1g093985
5444		5.42527e-125	4.1.15	(at1g68750 : 488.0) Encodes one of four Arabidopsis phosphoenolpyruvate (PEP) carboxylase proteins. But, it is more similar to bacterial PEP carboxylase than plant PEP carboxylase. Efforts to express this enzyme and to demonstrate its enzymatic activity in E.coli failed.; phosphoenolpyruvate carboxylase 4 (PPC4); CONTAINS InterPro DOMAIN/s: Pyruvate/Phosphoenolpyruvate kinase, catalytic core (Int…	glycolysis.cytosolic branch.phospho-enol-pyruvate carboxylase (PEPC)	T	Medtr1g094000	FALSE	Medtr1g094000
5445		6.92355e-122	4.1.15	(at1g68750 : 766.0) Encodes one of four Arabidopsis phosphoenolpyruvate (PEP) carboxylase proteins. But, it is more similar to bacterial PEP carboxylase than plant PEP carboxylase. Efforts to express this enzyme and to demonstrate its enzymatic activity in E.coli failed.; phosphoenolpyruvate carboxylase 4 (PPC4); CONTAINS InterPro DOMAIN/s: Pyruvate/Phosphoenolpyruvate kinase, catalytic core (Int…	glycolysis.cytosolic branch.phospho-enol-pyruvate carboxylase (PEPC)	T	Medtr1g094010	FALSE	Medtr1g094010
5446		2.62992e-67	35.2	no hits & (original description: | BHLH transcription factor-like protein | HC | chr1:42270306-42274574 | 20130731)	not assigned.unknown	T	Medtr1g094085	FALSE	Medtr1g094085
5447		0.00314415	35.2	no hits & (original description: | hypothetical protein | LC | chr1:42297998-42298887 | 20130731)	not assigned.unknown	T	Medtr1g094125	FALSE	Medtr1g094125
5448		0	34.19.1	(at2g37170 : 286.0) a member of the plasma membrane intrinsic protein subfamily PIP2. localizes to the plasma membrane and exhibits water transport activity in Xenopus oocyte. expressed specifically in the vascular bundles and protein level increases slightly during leaf dev; plasma membrane intrinsic protein 2 (PIP2B); FUNCTIONS IN: water channel activity; INVOLVED IN: response to water deprivat…	transport.Major Intrinsic Proteins.PIP	T	Medtr1g095070	FALSE	Medtr1g095070
5449		2.27305e-12	35.2	no hits & (original description: | hypothetical protein | HC | chr1:42904900-42904120 | 20130731)	not assigned.unknown	T	Medtr1g095390	FALSE	Medtr1g095390
5450		0	26.6	(p93324|chomt_medsa : 731.0) Isoliquiritigenin 2-O-methyltransferase (EC 2.1.1.-) (Chalcone O-methyltransferase) (ChOMT) - Medicago sativa (Alfalfa) & (at5g54160 : 322.0) A caffeic acid/5-hydroxyferulic acid O-methyltransferase. Interacts with 14-4-3 proteins in yeast 2 hybrid assay. AtOMT1 (At5g54160) encodes a flavonol 3??-O-methyltransferase that is highly active towards quercetin and myriceti…	misc.O-methyl transferases	T	Medtr1g096310	FALSE	Medtr1g096310
5451		0.0093828	17.6.3	(at4g09610 : 120.0) GAST1 protein homolog 2 (GASA2); FUNCTIONS IN: molecular_function unknown; INVOLVED IN: response to gibberellin stimulus; LOCATED IN: endomembrane system; CONTAINS InterPro DOMAIN/s: Gibberellin regulated protein (InterPro:IPR003854); BEST Arabidopsis thaliana protein match is: GAST1 protein homolog 3 (TAIR:AT4G09600.1); Has 469 Blast hits to 469 proteins in 44 species: Archae…	hormone metabolism.gibberelin.induced-regulated-responsive-activated	T	Medtr1g096370	FALSE	Medtr1g096370
5452		1.23516e-05	35.2	no hits & (original description: | hypothetical protein | HC | chr1:43842729-43844215 | 20130731)	not assigned.unknown	T	Medtr1g097170	FALSE	Medtr1g097170
5453		0	34.16	(at5g52860 : 713.0) ABC-2 type transporter family protein; FUNCTIONS IN: ATPase activity, coupled to transmembrane movement of substances; LOCATED IN: membrane; EXPRESSED IN: 9 plant structures; EXPRESSED DURING: 6 growth stages; CONTAINS InterPro DOMAIN/s: ATPase, AAA+ type, core (InterPro:IPR003593), ABC transporter-like (InterPro:IPR003439), ABC-2 type transporter (InterPro:IPR013525), ABC tra…	transport.ABC transporters and multidrug resistance systems	T	Medtr1g099570	FALSE	Medtr1g099570
5454		1.21206e-06	27.3.99	(loc_os03g57890.3 : 102.0) no description available & (at4g22820 : 99.0) A20/AN1-like zinc finger family protein; FUNCTIONS IN: DNA binding, zinc ion binding; INVOLVED IN: biological_process unknown; LOCATED IN: cellular_component unknown; EXPRESSED IN: 23 plant structures; EXPRESSED DURING: 15 growth stages; CONTAINS InterPro DOMAIN/s: Zinc finger, AN1-type (InterPro:IPR000058), Zinc finger, A20…	RNA.regulation of transcription.unclassified	T	Medtr1g100773	FALSE	Medtr1g100773
5455		0.00189729	27.3.24	(q7xun2|mad17_orysa : 188.0) MADS-box transcription factor 17 (OsMADS17) (NMADS3) (RMADS213) - Oryza sativa (Rice) & (loc_os04g49150.1 : 188.0) no description available & (at3g61120 : 167.0) AGAMOUS-like 13 (AGL13); FUNCTIONS IN: DNA binding, sequence-specific DNA binding transcription factor activity; INVOLVED IN: regulation of transcription, DNA-dependent; LOCATED IN: nucleus; EXPRESSED IN: 14 …	RNA.regulation of transcription.MADS box transcription factor family	T	Medtr1g101970	FALSE	Medtr1g101970
5456		0	30.11	(p11432|eli_pea : 272.0) Early light-induced protein, chloroplast precursor (ELIP) - Pisum sativum (Garden pea) & (at3g22840 : 190.0) Encodes an early light-inducible protein.; EARLY LIGHT-INDUCABLE PROTEIN (ELIP1); BEST Arabidopsis thaliana protein match is: Chlorophyll A-B binding family protein (TAIR:AT4G14690.1); Has 319 Blast hits to 319 proteins in 50 species: Archae - 0; Bacteria - 5; Meta…	signalling.light	T	Medtr1g102570	FALSE	Medtr1g102570
5457		0	30.11	(p11432|eli_pea : 254.0) Early light-induced protein, chloroplast precursor (ELIP) - Pisum sativum (Garden pea) & (at3g22840 : 185.0) Encodes an early light-inducible protein.; EARLY LIGHT-INDUCABLE PROTEIN (ELIP1); BEST Arabidopsis thaliana protein match is: Chlorophyll A-B binding family protein (TAIR:AT4G14690.1); Has 319 Blast hits to 319 proteins in 50 species: Archae - 0; Bacteria - 5; Meta…	signalling.light	T	Medtr1g102780	FALSE	Medtr1g102780
5458		4.46513e-138	30.11	(p11432|eli_pea : 254.0) Early light-induced protein, chloroplast precursor (ELIP) - Pisum sativum (Garden pea) & (at3g22840 : 194.0) Encodes an early light-inducible protein.; EARLY LIGHT-INDUCABLE PROTEIN (ELIP1); BEST Arabidopsis thaliana protein match is: Chlorophyll A-B binding family protein (TAIR:AT4G14690.1); Has 319 Blast hits to 319 proteins in 50 species: Archae - 0; Bacteria - 5; Meta…	signalling.light	T	Medtr1g102800	FALSE	Medtr1g102800
5459		0	30.11	(p11432|eli_pea : 240.0) Early light-induced protein, chloroplast precursor (ELIP) - Pisum sativum (Garden pea) & (at3g22840 : 181.0) Encodes an early light-inducible protein.; EARLY LIGHT-INDUCABLE PROTEIN (ELIP1); BEST Arabidopsis thaliana protein match is: Chlorophyll A-B binding family protein (TAIR:AT4G14690.1); Has 319 Blast hits to 319 proteins in 50 species: Archae - 0; Bacteria - 5; Meta…	signalling.light	T	Medtr1g102810	FALSE	Medtr1g102810
5460		0	30.11	(p11432|eli_pea : 244.0) Early light-induced protein, chloroplast precursor (ELIP) - Pisum sativum (Garden pea) & (at3g22840 : 184.0) Encodes an early light-inducible protein.; EARLY LIGHT-INDUCABLE PROTEIN (ELIP1); BEST Arabidopsis thaliana protein match is: Chlorophyll A-B binding family protein (TAIR:AT4G14690.1); Has 319 Blast hits to 319 proteins in 50 species: Archae - 0; Bacteria - 5; Meta…	signalling.light	T	Medtr1g102830	FALSE	Medtr1g102830
5461		1.50625e-17	34.2	(at5g26340 : 780.0) Encodes a protein with high affinity, hexose-specific/H+ symporter activity. The activity of the transporter appears to be negatively regulated by phosphorylation. Importantly, microarray analysis, as well as the study of the expression of this gene in mutants involved in programmed cell death (PCD) demonstrated a tight correlation between this genes expression and PCD.; MSS1;…	transport.sugars	T	Medtr1g104780	FALSE	Medtr1g104780
5462		7.44601e-09	35.2	no hits & (original description: | transmembrane protein, putative | HC | chr1:47722495-47723773 | 20130731)	not assigned.unknown	T	Medtr1g105765	FALSE	Medtr1g105765
5463		0.00258059	30.11	(at2g14820 : 647.0) A member of the NPY gene family (NPY1/AT4G31820, NPY2/AT2G14820, NPY3/AT5G67440, NPY4/AT2G23050, NPY5/AT4G37590). Involved in auxin-mediated organogenesis.; NAKED PINS IN YUC MUTANTS 2 (NPY2); FUNCTIONS IN: signal transducer activity; INVOLVED IN: response to light stimulus; LOCATED IN: cellular_component unknown; EXPRESSED IN: hypophysis, root meristem; CONTAINS InterPro DOMA…	signalling.light	T	Medtr1g106430	FALSE	Medtr1g106430
5464		0	26.2	(at4g15480 : 404.0) Encodes a protein that might have sinapic acid:UDP-glucose glucosyltransferase activity.; UGT84A1; CONTAINS InterPro DOMAIN/s: UDP-glucuronosyl/UDP-glucosyltransferase (InterPro:IPR002213); BEST Arabidopsis thaliana protein match is: UDP-Glycosyltransferase superfamily protein (TAIR:AT4G15490.1); Has 7986 Blast hits to 7909 proteins in 477 species: Archae - 0; Bacteria - 354; …	misc.UDP glucosyl and glucoronyl transferases	T	Medtr1g107285	FALSE	Medtr1g107285
5465		0	26.1	(q42798|c93a1_soybn : 454.0) Cytochrome P450 93A1 (EC 1.14.-.-) - Glycine max (Soybean) & (loc_os06g41070.1 : 395.0) no description available & (at5g06900 : 371.0) member of CYP93D; "cytochrome P450, family 93, subfamily D, polypeptide 1" (CYP93D1); FUNCTIONS IN: electron carrier activity, monooxygenase activity, iron ion binding, oxygen binding, heme binding; INVOLVED IN: oxidation reduction; LO…	misc.cytochrome P450	T	Medtr1g107295	FALSE	Medtr1g107295
5466		8.44159e-238	26.1	(o81973|c93a3_soybn : 206.0) Cytochrome P450 93A3 (EC 1.14.-.-) (P450 CP5) - Glycine max (Soybean) & (loc_os06g41070.1 : 183.0) no description available & (at2g45560 : 182.0) cytochrome P450 monooxygenase; "cytochrome P450, family 76, subfamily C, polypeptide 1" (CYP76C1); FUNCTIONS IN: electron carrier activity, monooxygenase activity, iron ion binding, heme binding; INVOLVED IN: oxidation reduc…	misc.cytochrome P450	T	Medtr1g107300	FALSE	Medtr1g107300

## Sheet: Mt early upregulated gene enric
SUID	Column 3	Column 4	MapMan_BINCODE	MapMan_DESCRIPTION	MapMan_NAME	MapMan_TYPE	name	selected	shared name
4583		0					Medtr0001s0660	FALSE	Medtr0001s0660
4584		5.27737e-07					Medtr0007s0140	FALSE	Medtr0007s0140
4585		3.68079e-32					Medtr0022s0200	FALSE	Medtr0022s0200
4586		0.00254686					Medtr0035s0150	FALSE	Medtr0035s0150
4587		0					Medtr0056s0160	FALSE	Medtr0056s0160
4588		7.65982e-83					Medtr0078s0060	FALSE	Medtr0078s0060
4589		5.78971e-17					Medtr0078s0190	FALSE	Medtr0078s0190
4590		4.31063e-77					Medtr0118s0070	FALSE	Medtr0118s0070
4591		1.95154e-91					Medtr0184s0010	FALSE	Medtr0184s0010
4592		5.78971e-17					Medtr0184s0040	FALSE	Medtr0184s0040
4593		3.23164e-107					Medtr0219s0130	FALSE	Medtr0219s0130
4594		3.38157e-71					Medtr0312s0020	FALSE	Medtr0312s0020
4595		0					Medtr0334s0010	FALSE	Medtr0334s0010
4596		0.00973549					Medtr0370s0010	FALSE	Medtr0370s0010
4597		0					Medtr0391s0020	FALSE	Medtr0391s0020
4598		1.57468e-19					Medtr0415s0020	FALSE	Medtr0415s0020
4599		0.00721789					Medtr0480s0030	FALSE	Medtr0480s0030
4600		4.81769e-43					Medtr0531s0010	FALSE	Medtr0531s0010
4601		0.00152486					Medtr1088s0010	FALSE	Medtr1088s0010
4602		3.5334e-15					Medtr1308s0010	FALSE	Medtr1308s0010
4603		0.00339076					Medtr1361s0010	FALSE	Medtr1361s0010
4604		0.00578731					Medtr1372s0010	FALSE	Medtr1372s0010
4605		0.00888569					Medtr1626s0010	FALSE	Medtr1626s0010
4606		2.75169e-05	34.13	(at5g53550 : 877.0) YELLOW STRIPE like 3 (YSL3); CONTAINS InterPro DOMAIN/s: Oligopeptide transporter OPT superfamily (InterPro:IPR004813); BEST Arabidopsis thaliana protein match is: YELLOW STRIPE like 2 (TAIR:AT5G24380.1). & (loc_os04g45860.2 : 796.0) no description available & (ipr004813 : 289.48386) Oligopeptide transporter OPT superfamily & (reliability: 1822.5967) & (original description: |…	transport.peptides and oligopeptides	T	Medtr1g007580	FALSE	Medtr1g007580
4607		0.000462261	31.1	(at5g53400 : 282.0) Encodes BOBBER1 (BOB1), a non-canonical small heat shock protein required for both development and thermotolerance. BOB1 is cytoplasmic at basal temperatures but forms heat shock granules containing canonical small heat shock proteins at high temperatures.; BOBBER1 (BOB1); CONTAINS InterPro DOMAIN/s: CS-like domain (InterPro:IPR007052), HSP20-like chaperone (InterPro:IPR008978…	cell.organisation	T	Medtr1g008170	FALSE	Medtr1g008170
4608		0.00207299	35.2	(at5g11030 : 93.2) alf4-1 prevents initiation of lateral roots. Cannot be rescued by IAA. Protein belongs to a plant-specific gene family and is localized to the nucleus.; ABERRANT LATERAL ROOT FORMATION 4 (ALF4); INVOLVED IN: lateral root morphogenesis; LOCATED IN: nucleus, cytoplasm; EXPRESSED IN: 21 plant structures; EXPRESSED DURING: 13 growth stages; CONTAINS InterPro DOMAIN/s: Uncharacteris…	not assigned.unknown	T	Medtr1g012280	FALSE	Medtr1g012280
4609		4.65925e-06	35.2	no hits & (original description: | hypothetical protein | LC | chr1:2403799-2403119 | 20130731)	not assigned.unknown	T	Medtr1g012290	FALSE	Medtr1g012290
4610		1.35859e-35	35.1	(at2g25530 : 705.0) AFG1-like ATPase family protein; FUNCTIONS IN: ATPase activity, ATP binding; INVOLVED IN: biological_process unknown; LOCATED IN: cellular_component unknown; EXPRESSED IN: 23 plant structures; EXPRESSED DURING: 14 growth stages; CONTAINS InterPro DOMAIN/s: ATPase, AFG1-like (InterPro:IPR005654); BEST Arabidopsis thaliana protein match is: AFG1-like ATPase family protein (TAIR:…	not assigned.no ontology	T	Medtr1g012370	FALSE	Medtr1g012370
4611		6.73595e-47	29.4	(at4g32250 : 727.0) Protein kinase superfamily protein; FUNCTIONS IN: protein kinase activity, kinase activity, ATP binding; INVOLVED IN: protein amino acid phosphorylation; LOCATED IN: chloroplast; EXPRESSED IN: 26 plant structures; EXPRESSED DURING: 13 growth stages; CONTAINS InterPro DOMAIN/s: Protein kinase, catalytic domain (InterPro:IPR000719), Serine-threonine/tyrosine-protein kinase (Inte…	protein.postranslational modification	T	Medtr1g012610	FALSE	Medtr1g012610
4612		1.80198e-05	29.4.1.61	(at2g25220 : 473.0) Protein kinase superfamily protein; FUNCTIONS IN: protein serine/threonine kinase activity, protein kinase activity, kinase activity, ATP binding; INVOLVED IN: protein amino acid phosphorylation; EXPRESSED IN: 8 plant structures; EXPRESSED DURING: LP.06 six leaves visible, 4 anthesis, petal differentiation and expansion stage, LP.08 eight leaves visible; CONTAINS InterPro DOMA…	protein.postranslational modification.kinase.receptor like cytoplasmatic kinase X	T	Medtr1g013040	FALSE	Medtr1g013040
4613		1.18288e-60	29.5.11.4.3.2	(at1g13570 : 235.0) F-box/RNI-like superfamily protein; CONTAINS InterPro DOMAIN/s: F-box domain, cyclin-like (InterPro:IPR001810), FBD (InterPro:IPR013596), F-box domain, Skp2-like (InterPro:IPR022364), FBD-like (InterPro:IPR006566), Leucine-rich repeat 2 (InterPro:IPR013101); BEST Arabidopsis thaliana protein match is: F-box/RNI-like/FBD-like domains-containing protein (TAIR:AT5G56370.2); Has 1…	protein.degradation.ubiquitin.E3.SCF.FBOX	T	Medtr1g013580	FALSE	Medtr1g013580
4614		0	29.4	(at5g25110 : 547.0) member of AtCIPKs; CBL-interacting protein kinase 25 (CIPK25); FUNCTIONS IN: protein serine/threonine kinase activity, protein kinase activity, kinase activity, ATP binding; INVOLVED IN: defense response to fungus; EXPRESSED IN: 9 plant structures; EXPRESSED DURING: 4 anthesis, C globular stage, petal differentiation and expansion stage; CONTAINS InterPro DOMAIN/s: Protein kin…	protein.postranslational modification	T	Medtr1g013700	FALSE	Medtr1g013700
4615		1.02531e-08	30.5	(o04278|gpa1_pea : 749.0) Guanine nucleotide-binding protein alpha-1 subunit (GP-alpha-1) - Pisum sativum (Garden pea) & (at2g26300 : 674.0) Encodes an alpha subunit of a heterotrimeric GTP-binding protein. The active GTP-bound form of GPA1 binds to the GTG1 and GTG2 abscisic acid (ABA) receptors and appears to affect their GTPase and GTP-binding activity, and hence, ABA binding abilities. GPA1 i…	signalling.G-proteins	T	Medtr1g015750	FALSE	Medtr1g015750
4616		3.1652e-07	18.7	(at5g50960 : 550.0) Highly similar to Saccharomyces cerevisiae NBP35, locus YGL091C. Cytosolic protein that homodimerizes and can assemble both 4Fe-4S - type and 2Fe-2S - type clusters on its amino terminal and carboxy therminal respectively. Null mutants are embryo lethal.; nucleotide binding protein 35 (NBP35); CONTAINS InterPro DOMAIN/s: Mrp, conserved site (InterPro:IPR000808), ATPase-like, P…	Co-factor and vitamine metabolism.iron-sulphur clusters	T	Medtr1g016110	FALSE	Medtr1g016110
4617		4.22254e-11	27.3.9	(at5g56860 : 97.8) Encodes a member of the GATA factor family of zinc finger transcription factors.; GATA, nitrate-inducible, carbon metabolism-involved (GNC); CONTAINS InterPro DOMAIN/s: Zinc finger, NHR/GATA-type (InterPro:IPR013088), Zinc finger, GATA-type (InterPro:IPR000679); BEST Arabidopsis thaliana protein match is: cytokinin-responsive gata factor 1 (TAIR:AT4G26150.1); Has 1952 Blast hit…	RNA.regulation of transcription.C2C2(Zn) GATA transcription factor family	T	Medtr1g016170	FALSE	Medtr1g016170
4618		0	35.2	(at1g10140 : 95.9) Uncharacterised conserved protein UCP031279; FUNCTIONS IN: molecular_function unknown; INVOLVED IN: biological_process unknown; LOCATED IN: plasma membrane; EXPRESSED IN: 23 plant structures; EXPRESSED DURING: 13 growth stages; CONTAINS InterPro DOMAIN/s: Uncharacterised conserved protein UCP031279 (InterPro:IPR016972); BEST Arabidopsis thaliana protein match is: Uncharacterise…	not assigned.unknown	T	Medtr1g017830	FALSE	Medtr1g017830
4619		0.000191812	35.2	no hits & (original description: | hypothetical protein | LC | chr1:5067896-5068474 | 20130731)	not assigned.unknown	T	Medtr1g017840	FALSE	Medtr1g017840
4620		2.69866e-07	16.8.3	(at4g01070 : 472.0) the glycosyltransferase (UGT72B1) is involved in metabolizing xenobiotica (chloroaniline and chlorophenole). Comparison between wild type and knock-out mutant demonstrates the central role of this gene for metabolizing chloroaniline but significantly less for chlorophenole. The glucosyltransferase preferred UDP-xylose over UDP-glucose indicating its (additional) functioning as…	secondary metabolism.flavonoids.dihydroflavonols	T	Medtr1g019510	FALSE	Medtr1g019510
4621		2.3458e-06	26.27	(at4g23000 : 1569.0) Calcineurin-like metallo-phosphoesterase superfamily protein; FUNCTIONS IN: hydrolase activity, protein serine/threonine phosphatase activity; INVOLVED IN: biological_process unknown; LOCATED IN: cellular_component unknown; EXPRESSED IN: 22 plant structures; EXPRESSED DURING: 13 growth stages; CONTAINS InterPro DOMAIN/s: Metallophosphoesterase (InterPro:IPR004843); BEST Arabi…	misc.calcineurin-like phosphoesterase family protein	T	Medtr1g020000	FALSE	Medtr1g020000
4622		1.59658e-125	30.2.17	(at4g38830 : 548.0) Encodes a cysteine-rich receptor-like protein kinase.; cysteine-rich RLK (RECEPTOR-like protein kinase) 26 (CRK26); FUNCTIONS IN: kinase activity; INVOLVED IN: protein amino acid phosphorylation; LOCATED IN: endomembrane system; EXPRESSED IN: stem, root; CONTAINS InterPro DOMAIN/s: Protein kinase, ATP binding site (InterPro:IPR017441), Serine/threonine-protein kinase domain (I…	signalling.receptor kinases.DUF 26	T	Medtr1g021642	FALSE	Medtr1g021642
4623		4.60089e-43	30.2.21	(at2g23770 : 353.0) protein kinase family protein / peptidoglycan-binding LysM domain-containing protein; FUNCTIONS IN: kinase activity; INVOLVED IN: protein amino acid phosphorylation, cell wall macromolecule catabolic process; LOCATED IN: endomembrane system; EXPRESSED IN: stem, leaf whorl, root, leaf; EXPRESSED DURING: LP.06 six leaves visible, LP.12 twelve leaves visible; CONTAINS InterPro DO…	signalling.receptor kinases.lysine motif	T	Medtr1g021845	FALSE	Medtr1g021845
4624		0.00111556	26.5	(at1g80950 : 444.0) Phospholipid/glycerol acyltransferase family protein; FUNCTIONS IN: acyltransferase activity; INVOLVED IN: metabolic process; LOCATED IN: endoplasmic reticulum, nucleus; EXPRESSED IN: 25 plant structures; EXPRESSED DURING: 15 growth stages; CONTAINS InterPro DOMAIN/s: Phospholipid/glycerol acyltransferase (InterPro:IPR002123); BEST Arabidopsis thaliana protein match is: calcin…	misc.acyl transferases	T	Medtr1g022005	FALSE	Medtr1g022005
4625		9.60827e-44	20.1	(at1g20030 : 417.0) Pathogenesis-related thaumatin superfamily protein; CONTAINS InterPro DOMAIN/s: Thaumatin, conserved site (InterPro:IPR017949), Thaumatin, pathogenesis-related (InterPro:IPR001938); BEST Arabidopsis thaliana protein match is: Pathogenesis-related thaumatin superfamily protein (TAIR:AT1G75800.1); Has 35333 Blast hits to 34131 proteins in 2444 species: Archae - 798; Bacteria - 2…	stress.biotic	T	Medtr1g025420	FALSE	Medtr1g025420
4626		3.64635e-05	35.2	no hits & (original description: | hypothetical protein | LC | chr1:8866972-8866235 | 20130731)	not assigned.unknown	T	Medtr1g026960	FALSE	Medtr1g026960
4627		1.44219e-30	30.2.20	(loc_os01g02560.1 : 410.0) no description available & (at5g38280 : 326.0) putative receptor serine/threonine kinase PR5K (PR5K) mRNA, PR5-like receptor kinase; PR5-like receptor kinase (PR5K); FUNCTIONS IN: transmembrane receptor protein serine/threonine kinase activity, kinase activity; INVOLVED IN: response to fungus; LOCATED IN: endomembrane system; EXPRESSED IN: 6 plant structures; EXPRESSED …	signalling.receptor kinases.wheat LRK10 like	T	Medtr1g028290	FALSE	Medtr1g028290
4628		8.98553e-11	35.2	no hits & (original description: | hypothetical protein | LC | chr1:10911678-10911367 | 20130731)	not assigned.unknown	T	Medtr1g031260	FALSE	Medtr1g031260
4629		0	21.2	(at1g03400 : 293.0) A single copy gene that encodes a protein with sequence similarity to tomato E8 (ACC oxidase, the last step in ethylene biosynthesis) involved in ethylene synthesis and fruit ripening in tomato. This gene is not induced by ethylene in siliques. The transcript is found in siliques, etiolated seedlings, leaves, stems and flowers.; 2-oxoglutarate (2OG) and Fe(II)-dependent oxygen…	redox.ascorbate and glutathione	T	Medtr1g032140	FALSE	Medtr1g032140
4630		2.17774e-11	16.1.4	(at5g49555 : 531.0) FAD/NAD(P)-binding oxidoreductase family protein; CONTAINS InterPro DOMAIN/s: FAD dependent oxidoreductase (InterPro:IPR006076); BEST Arabidopsis thaliana protein match is: carotenoid isomerase (TAIR:AT1G06820.1); Has 30201 Blast hits to 17322 proteins in 780 species: Archae - 12; Bacteria - 1396; Metazoa - 17338; Fungi - 3422; Plants - 5037; Viruses - 0; Other Eukaryotes - 29…	secondary metabolism.isoprenoids.carotenoids	T	Medtr1g034450	FALSE	Medtr1g034450
4631		0	26.6	(p93324|chomt_medsa : 369.0) Isoliquiritigenin 2-O-methyltransferase (EC 2.1.1.-) (Chalcone O-methyltransferase) (ChOMT) - Medicago sativa (Alfalfa) & (at5g54160 : 293.0) A caffeic acid/5-hydroxyferulic acid O-methyltransferase. Interacts with 14-4-3 proteins in yeast 2 hybrid assay. AtOMT1 (At5g54160) encodes a flavonol 3??-O-methyltransferase that is highly active towards quercetin and myriceti…	misc.O-methyl transferases	T	Medtr1g036490	FALSE	Medtr1g036490
4632		6.71993e-240	26.6	(p93324|chomt_medsa : 233.0) Isoliquiritigenin 2-O-methyltransferase (EC 2.1.1.-) (Chalcone O-methyltransferase) (ChOMT) - Medicago sativa (Alfalfa) & (at5g54160 : 201.0) A caffeic acid/5-hydroxyferulic acid O-methyltransferase. Interacts with 14-4-3 proteins in yeast 2 hybrid assay. AtOMT1 (At5g54160) encodes a flavonol 3??-O-methyltransferase that is highly active towards quercetin and myriceti…	misc.O-methyl transferases	T	Medtr1g036510	FALSE	Medtr1g036510
4633		2.7589e-07	35.2	no hits & (original description: | hypothetical protein | LC | chr1:13798558-13799266 | 20130731)	not assigned.unknown	T	Medtr1g037400	FALSE	Medtr1g037400
4634		2.57531e-26	35.2	no hits & (original description: | transmembrane protein, putative | HC | chr1:13986447-13985699 | 20130731)	not assigned.unknown	T	Medtr1g037690	FALSE	Medtr1g037690
4635		0.00769332	35.2	no hits & (original description: | hypothetical protein | LC | chr1:14476601-14476951 | 20130731)	not assigned.unknown	T	Medtr1g038885	FALSE	Medtr1g038885
4636		2.78786e-10	30.2.16	(at5g54380 : 599.0) Encodes THESEUS1 (THE1), a receptor kinase regulated by Brassinosteroids and required for cell elongation during vegetative growth.; THESEUS1 (THE1); FUNCTIONS IN: protein kinase activity, kinase activity; INVOLVED IN: in 6 processes; LOCATED IN: plasma membrane; EXPRESSED IN: 26 plant structures; EXPRESSED DURING: 13 growth stages; CONTAINS InterPro DOMAIN/s: Protein kinase, …	signalling.receptor kinases.Catharanthus roseus-like RLK1	T	Medtr1g040073	FALSE	Medtr1g040073
4637		1.23581e-21	30.2.12	(loc_os10g02970.1 : 605.0) no description available & (at4g08850 : 599.0) Leucine-rich repeat receptor-like protein kinase family protein; FUNCTIONS IN: kinase activity; INVOLVED IN: protein amino acid phosphorylation; LOCATED IN: plasma membrane, membrane; EXPRESSED IN: 23 plant structures; EXPRESSED DURING: 13 growth stages; CONTAINS InterPro DOMAIN/s: Protein kinase, ATP binding site (InterPro…	signalling.receptor kinases.leucine rich repeat XII	T	Medtr1g040525	FALSE	Medtr1g040525
4638		3.14242e-30	17.2.3	(at3g22850 : 249.0) Aluminium induced protein with YGL and LRDR motifs; FUNCTIONS IN: molecular_function unknown; INVOLVED IN: biological_process unknown; LOCATED IN: cytosol, nucleus, plasma membrane; EXPRESSED IN: 24 plant structures; EXPRESSED DURING: 15 growth stages; BEST Arabidopsis thaliana protein match is: Aluminium induced protein with YGL and LRDR motifs (TAIR:AT5G43830.1); Has 1324 Bl…	hormone metabolism.auxin.induced-regulated-responsive-activated	T	Medtr1g041380	FALSE	Medtr1g041380
4639		2.03427e-59	34.7	(at5g43360 : 693.0) Encodes Pht1;3, a member of the Pht1 family of phosphate transporters which include: Pht1;1/At5g43350, Pht1;2/At5g43370, Pht1;3/At5g43360, Pht1;4/At2g38940, Pht1;5/At2g32830, Pht1;6/At5g43340, Pht1;7/At3g54700, Pht1;8/At1g20860, Pht1;9/At1g76430 (Plant Journal 2002, 31:341).; phosphate transporter 1;3 (PHT1;3); FUNCTIONS IN: phosphate transmembrane transporter activity, carboh…	transport.phosphate	T	Medtr1g043220	FALSE	Medtr1g043220
4640		4.40186e-30	17.5.2	(at3g23240 : 167.0) encodes a member of the ERF (ethylene response factor) subfamily B-3 of ERF/AP2 transcription factor family (ERF1). The protein contains one AP2 domain. There are 18 members in this subfamily including ATERF-1, ATERF-2, AND ATERF-5. EREBP like protein that binds GCC box of ethylene regulated promoters such as basic chitinases. Constitutive expression of ERF1 phenocopies ethyle…	hormone metabolism.ethylene.signal transduction	T	Medtr1g043350	FALSE	Medtr1g043350
4641		1.57355e-12	35.2	(at3g56160 : 403.0) Sodium Bile acid symporter family; FUNCTIONS IN: bile acid:sodium symporter activity; INVOLVED IN: sodium ion transport; LOCATED IN: chloroplast, chloroplast envelope; EXPRESSED IN: 22 plant structures; EXPRESSED DURING: 13 growth stages; CONTAINS InterPro DOMAIN/s: Bile acid:sodium symporter (InterPro:IPR002657); Has 3096 Blast hits to 3087 proteins in 1049 species: Archae - …	not assigned.unknown	T	Medtr1g050462	FALSE	Medtr1g050462
4642		3.54476e-25	27.3.35	(loc_os06g41770.1 : 102.0) no description available & (at1g42990 : 94.0) AtbZIP60 consists of a bZIP DNA binding domain followed by a putative transmembrane domain. GFP fusions containing the first 260 amino acids (AtbZIP60deltaC) are nuclear-localized. AtbZIP60 is upregulated by the addition of tunicamycin (ER stress response inductor), DTT (inhibitor of disulfide bond formation) and azetin-2-ca…	RNA.regulation of transcription.bZIP transcription factor family	T	Medtr1g050502	FALSE	Medtr1g050502
4643		0.000227021	35.2	(at5g40690 : 107.0) CONTAINS InterPro DOMAIN/s: EF-Hand 1, calcium-binding site (InterPro:IPR018247); BEST Arabidopsis thaliana protein match is: unknown protein (TAIR:AT2G41730.1); Has 1807 Blast hits to 1807 proteins in 277 species: Archae - 0; Bacteria - 0; Metazoa - 736; Fungi - 347; Plants - 385; Viruses - 0; Other Eukaryotes - 339 (source: NCBI BLink). & (reliability: 214.0) & (original des…	not assigned.unknown	T	Medtr1g051195	FALSE	Medtr1g051195
4644		6.03261e-14	26.1	(at2g45550 : 407.0) member of CYP76C; "cytochrome P450, family 76, subfamily C, polypeptide 4" (CYP76C4); FUNCTIONS IN: electron carrier activity, monooxygenase activity, iron ion binding, oxygen binding, heme binding; INVOLVED IN: oxidation reduction; EXPRESSED IN: stem, root, carpel; EXPRESSED DURING: 4 anthesis; CONTAINS InterPro DOMAIN/s: Cytochrome P450 (InterPro:IPR001128), Cytochrome P450,…	misc.cytochrome P450	T	Medtr1g055325	FALSE	Medtr1g055325
4645		6.21255e-07	27.3.64	(at3g52450 : 394.0) Encodes a cytoplasmically localized U-box domain E3 ubiquitin ligase protein that is involved in the response to water stress and acts as a negative regulator of PAMP-triggered immunity.; plant U-box 22 (PUB22); CONTAINS InterPro DOMAIN/s: U box domain (InterPro:IPR003613), Armadillo-type fold (InterPro:IPR016024); BEST Arabidopsis thaliana protein match is: plant U-box 23 (TA…	RNA.regulation of transcription.PHOR1	T	Medtr1g056840	FALSE	Medtr1g056840
4646		4.24954e-05	35.1	(at1g03210 : 323.0) Phenazine biosynthesis PhzC/PhzF protein; FUNCTIONS IN: catalytic activity; INVOLVED IN: biosynthetic process; LOCATED IN: endomembrane system; EXPRESSED IN: 24 plant structures; EXPRESSED DURING: 15 growth stages; CONTAINS InterPro DOMAIN/s: Phenazine biosynthesis PhzC/PhzF protein (InterPro:IPR003719); BEST Arabidopsis thaliana protein match is: Phenazine biosynthesis PhzC/P…	not assigned.no ontology	T	Medtr1g062500	FALSE	Medtr1g062500
4647		0.000121334	12.2.2	(at3g53180 : 994.0) glutamate-ammonia ligases;catalytics;glutamate-ammonia ligases; FUNCTIONS IN: glutamate-ammonia ligase activity, catalytic activity; INVOLVED IN: nitrogen compound metabolic process, N-terminal protein myristoylation, nitrogen fixation, metabolic process, glutamine biosynthetic process; EXPRESSED IN: 23 plant structures; EXPRESSED DURING: 13 growth stages; CONTAINS InterPro DO…	N-metabolism.ammonia metabolism.glutamine synthetase	T	Medtr1g062620	FALSE	Medtr1g062620
4648		8.72493e-32	34.99	(at2g36950 : 89.0) Heavy metal transport/detoxification superfamily protein ; FUNCTIONS IN: copper ion binding, metal ion binding; INVOLVED IN: metal ion transport; LOCATED IN: cellular_component unknown; EXPRESSED IN: 15 plant structures; EXPRESSED DURING: 4 anthesis, C globular stage, petal differentiation and expansion stage; CONTAINS InterPro DOMAIN/s: Heavy metal transport/detoxification pro…	transport.misc	T	Medtr1g063210	FALSE	Medtr1g063210
4649		6.90941e-232	23.3.2.1	(at5g03300 : 506.0) Encodes adenosine kinase 2 (ADK2), a typical, constitutively expressed housekeeping enzyme. Shows a high sequence identity with ADK1. Involved in salvage synthesis of adenylates and methyl recycling. Enzyme activity is substantially inhibited in roots, siliques and dry seeds by an unknown compound. May contribute to cytokinin interconversion.; adenosine kinase 2 (ADK2); FUNCTI…	nucleotide metabolism.salvage.nucleoside kinases.adenosine kinase	T	Medtr1g064060	FALSE	Medtr1g064060
4650		0	26.9	(at5g02790 : 234.0) Glutathione transferase L3 (GSTL3); INVOLVED IN: response to cadmium ion; EXPRESSED IN: 24 plant structures; EXPRESSED DURING: 14 growth stages; CONTAINS InterPro DOMAIN/s: Thioredoxin fold (InterPro:IPR012335), Glutathione S-transferase, C-terminal (InterPro:IPR004046), Glutathione S-transferase, C-terminal-like (InterPro:IPR010987), Glutathione S-transferase/chloride channel…	misc.glutathione S transferases	T	Medtr1g067180	FALSE	Medtr1g067180
4651		7.91438e-67	35.2	(at3g53490 : 174.0) unknown protein; FUNCTIONS IN: molecular_function unknown; INVOLVED IN: biological_process unknown; LOCATED IN: endomembrane system; BEST Arabidopsis thaliana protein match is: unknown protein (TAIR:AT5G02720.1); Has 70 Blast hits to 70 proteins in 13 species: Archae - 0; Bacteria - 0; Metazoa - 0; Fungi - 0; Plants - 70; Viruses - 0; Other Eukaryotes - 0 (source: NCBI BLink).…	not assigned.unknown	T	Medtr1g067320	FALSE	Medtr1g067320
4652		9.67879e-66	31.4	(at3g09520 : 513.0) A member of EXO70 gene family, putative exocyst subunits, conserved in land plants. Arabidopsis thaliana contains 23 putative EXO70 genes, which can be classified into eight clusters on the phylogenetic tree.; exocyst subunit exo70 family protein H4 (EXO70H4); INVOLVED IN: exocytosis, vesicle docking involved in exocytosis; LOCATED IN: exocyst; EXPRESSED IN: stem, sperm cell, …	cell.vesicle transport	T	Medtr1g067480	FALSE	Medtr1g067480
4653		0.000200268	35.2	no hits & (original description: | hypothetical protein | HC | chr1:29690184-29691482 | 20130731)	not assigned.unknown	T	Medtr1g069120	FALSE	Medtr1g069120
4654		0.0004563	35.1	(at4g16295 : 127.0) self-incompatibility (S) protein homolog, expressed at very low levels in floral buds; S-protein homologue 1 (SPH1); FUNCTIONS IN: molecular_function unknown; INVOLVED IN: pollen-pistil interaction; LOCATED IN: endomembrane system; CONTAINS InterPro DOMAIN/s: Plant self-incompatibility S1 (InterPro:IPR010264); BEST Arabidopsis thaliana protein match is: Plant self-incompatibil…	not assigned.no ontology	T	Medtr1g069250	FALSE	Medtr1g069250
4655		9.07581e-10	35.2	no hits & (original description: | transmembrane protein, putative | LC | chr1:29836507-29837560 | 20130731)	not assigned.unknown	T	Medtr1g069260	FALSE	Medtr1g069260
4656		0	34.16	(loc_os02g56550.1 : 407.0) no description available & (at1g03905 : 391.0) P-loop containing nucleoside triphosphate hydrolases superfamily protein; FUNCTIONS IN: nucleoside-triphosphatase activity, ATPase activity, nucleotide binding, ATP binding; EXPRESSED IN: 8 plant structures; EXPRESSED DURING: petal differentiation and expansion stage, D bilateral stage; CONTAINS InterPro DOMAIN/s: ATPase, A…	transport.ABC transporters and multidrug resistance systems	T	Medtr1g069750	FALSE	Medtr1g069750
4657		1.1657e-23	17.5.2	(at2g31230 : 134.0) encodes a member of the ERF (ethylene response factor) subfamily B-3 of ERF/AP2 transcription factor family. The protein contains one AP2 domain. There are 18 members in this subfamily including ATERF-1, ATERF-2, AND ATERF-5.; ethylene-responsive element binding factor 15 (ERF15); FUNCTIONS IN: DNA binding, transcription activator activity, sequence-specific DNA binding transc…	hormone metabolism.ethylene.signal transduction	T	Medtr1g069940	FALSE	Medtr1g069940
4658		9.22458e-18	17.5.2	(at2g31230 : 129.0) encodes a member of the ERF (ethylene response factor) subfamily B-3 of ERF/AP2 transcription factor family. The protein contains one AP2 domain. There are 18 members in this subfamily including ATERF-1, ATERF-2, AND ATERF-5.; ethylene-responsive element binding factor 15 (ERF15); FUNCTIONS IN: DNA binding, transcription activator activity, sequence-specific DNA binding transc…	hormone metabolism.ethylene.signal transduction	T	Medtr1g069945	FALSE	Medtr1g069945
4659		4.82993e-38	17.5.2	(at3g23230 : 92.0) encodes a member of the ERF (ethylene response factor) subfamily B-3 of ERF/AP2 transcription factor family. The protein contains one AP2 domain. There are 18 members in this subfamily including ATERF-1, ATERF-2, AND ATERF-5.; Integrase-type DNA-binding superfamily protein; CONTAINS InterPro DOMAIN/s: DNA-binding, integrase-type (InterPro:IPR016177), Pathogenesis-related transc…	hormone metabolism.ethylene.signal transduction	T	Medtr1g069960	FALSE	Medtr1g069960
4660		5.59243e-15	27.3.37	(at3g58190 : 181.0) This gene contains two auxin-responsive element (AuxRE).; lateral organ boundaries-domain 29 (LBD29); CONTAINS InterPro DOMAIN/s: Lateral organ boundaries, LOB (InterPro:IPR004883); BEST Arabidopsis thaliana protein match is: Lateral organ boundaries (LOB) domain family protein (TAIR:AT2G42440.1); Has 858 Blast hits to 853 proteins in 21 species: Archae - 0; Bacteria - 0; Meta…	RNA.regulation of transcription.AS2,Lateral Organ Boundaries Gene Family	T	Medtr1g070205	FALSE	Medtr1g070205
4661		3.388e-05	27.3.37	(at2g42430 : 153.0) LOB-domain protein gene LBD16. This gene contains one auxin-responsive element (AuxRE).; lateral organ boundaries-domain 16 (LBD16); CONTAINS InterPro DOMAIN/s: Lateral organ boundaries, LOB (InterPro:IPR004883); BEST Arabidopsis thaliana protein match is: lateral organ boundaries-domain 29 (TAIR:AT3G58190.1); Has 917 Blast hits to 912 proteins in 22 species: Archae - 0; Bacte…	RNA.regulation of transcription.AS2,Lateral Organ Boundaries Gene Family	T	Medtr1g070220	FALSE	Medtr1g070220
4662		1.61824e-10	35.2	no hits & (original description: | hypothetical protein | LC | chr1:31034859-31036465 | 20130731)	not assigned.unknown	T	Medtr1g070305	FALSE	Medtr1g070305
4663		6.39094e-48	30.3	(at3g22930 : 184.0) Encodes a calmodulin-like protein.; calmodulin-like 11 (CML11); FUNCTIONS IN: calcium ion binding; INVOLVED IN: biological_process unknown; EXPRESSED IN: 7 plant structures; EXPRESSED DURING: LP.06 six leaves visible, LP.04 four leaves visible, LP.10 ten leaves visible, LP.08 eight leaves visible, LP.12 twelve leaves visible; CONTAINS InterPro DOMAIN/s: EF-Hand 1, calcium-bind…	signalling.calcium	T	Medtr1g071150	FALSE	Medtr1g071150
4664		3.49794e-15	16.2.1.3	(at5g63380 : 519.0) Encodes a peroxisomal protein involved in the activation of fatty acids through esterification with CoA. At5g63380 preferentially activates fatty acids with increased chain length (C9:0 to C8:0) and thus shares characteristics with long-chain fatty acyl-CoA synthases. Also able to catalyze the conversion of OPDA to its CoA ester and is therefore thought to be involved in the p…	secondary metabolism.phenylpropanoids.lignin biosynthesis.4CL	T	Medtr1g073180	FALSE	Medtr1g073180
4665		3.99091e-43	16.5.1.1.1.3	(at4g13430 : 736.0) Encodes methylthioalkylmalate isomerase.; isopropyl malate isomerase large subunit 1 (IIL1); FUNCTIONS IN: lyase activity, intramolecular transferase activity, transferring hydroxy groups; INVOLVED IN: glucosinolate biosynthetic process, response to cadmium ion, metabolic process; LOCATED IN: chloroplast stroma, chloroplast; EXPRESSED IN: 26 plant structures; EXPRESSED DURING:…	secondary metabolism.sulfur-containing.glucosinolates.synthesis.aliphatic.methylthioalkylmalate isomerase large subunit (MAM-IL)	T	Medtr1g073200	FALSE	Medtr1g073200
4666		3.50199e-122	35.2	no hits & (original description: | hypothetical protein | LC | chr1:32738467-32737884 | 20130731)	not assigned.unknown	T	Medtr1g073770	FALSE	Medtr1g073770
4667		1.41049e-10	35.2	no hits & (original description: | hypothetical protein | LC | chr1:32741506-32740991 | 20130731)	not assigned.unknown	T	Medtr1g073780	FALSE	Medtr1g073780
4668		9.919e-06	35.2	no hits & (original description: | hypothetical protein | HC | chr1:33577670-33577233 | 20130731)	not assigned.unknown	T	Medtr1g075780	FALSE	Medtr1g075780
4669		2.37676e-06	26.3	(at5g43710 : 218.0) Glycosyl hydrolase family 47 protein; FUNCTIONS IN: mannosyl-oligosaccharide 1,2-alpha-mannosidase activity, alpha-mannosidase activity, calcium ion binding; INVOLVED IN: protein amino acid N-linked glycosylation; LOCATED IN: endomembrane system, membrane; EXPRESSED IN: 21 plant structures; EXPRESSED DURING: 13 growth stages; CONTAINS InterPro DOMAIN/s: Glycoside hydrolase, fa…	misc.gluco-, galacto- and mannosidases	T	Medtr1g076250	FALSE	Medtr1g076250
4670		1.216e-13	20.2.1	(p19244|hsp41_pea : 306.0) 22.7 kDa class IV heat shock protein precursor - Pisum sativum (Garden pea) & (at4g10250 : 241.0) Columbia endomembrane-localized small heat shock protein; ATHSP22.0; FUNCTIONS IN: molecular_function unknown; INVOLVED IN: response to heat; LOCATED IN: endomembrane system; EXPRESSED IN: 8 plant structures; EXPRESSED DURING: M germinated pollen stage, 4 anthesis, C globul…	stress.abiotic.heat	T	Medtr1g076880	FALSE	Medtr1g076880
4671		9.31598e-14	20.2.1	(p19244|hsp41_pea : 308.0) 22.7 kDa class IV heat shock protein precursor - Pisum sativum (Garden pea) & (at4g10250 : 239.0) Columbia endomembrane-localized small heat shock protein; ATHSP22.0; FUNCTIONS IN: molecular_function unknown; INVOLVED IN: response to heat; LOCATED IN: endomembrane system; EXPRESSED IN: 8 plant structures; EXPRESSED DURING: M germinated pollen stage, 4 anthesis, C globul…	stress.abiotic.heat	T	Medtr1g076910	FALSE	Medtr1g076910
4672		4.03531e-65	27.3.24	(at5g48670 : 99.8) AGL80 is a member of the MADS box family of genes. AGL80 functions as a transcription factor within the central cell gene regulatory network and controls the expression of downstream genes required for central cell development and function.; AGAMOUS-like 80 (AGL80); FUNCTIONS IN: DNA binding, sequence-specific DNA binding transcription factor activity; INVOLVED IN: regulation o…	RNA.regulation of transcription.MADS box transcription factor family	T	Medtr1g077300	FALSE	Medtr1g077300
4673		6.74156e-05	35.2	(at3g04560 : 294.0) unknown protein; FUNCTIONS IN: molecular_function unknown; INVOLVED IN: biological_process unknown; EXPRESSED IN: 22 plant structures; EXPRESSED DURING: 16 growth stages; Has 227 Blast hits to 225 proteins in 83 species: Archae - 0; Bacteria - 17; Metazoa - 98; Fungi - 29; Plants - 51; Viruses - 1; Other Eukaryotes - 31 (source: NCBI BLink). & (loc_os02g57500.1 : 275.0) no des…	not assigned.unknown	T	Medtr1g079830	FALSE	Medtr1g079830
4674		1.78412e-06	29.5	(loc_os07g44610.3 : 125.0) no description available & (at1g56700 : 124.0) Peptidase C15, pyroglutamyl peptidase I-like; INVOLVED IN: proteolysis; LOCATED IN: cellular_component unknown; EXPRESSED IN: 23 plant structures; EXPRESSED DURING: 13 growth stages; CONTAINS InterPro DOMAIN/s: Peptidase C15, pyroglutamyl peptidase I (InterPro:IPR000816), Peptidase C15, pyroglutamyl peptidase I-like (InterP…	protein.degradation	T	Medtr1g084740	FALSE	Medtr1g084740
4675		3.18132e-44	27.3.65	(at4g02020 : 830.0) Encodes a polycomb group protein. Forms part of a large protein complex that can include VRN2 (VERNALIZATION 2), VIN3 (VERNALIZATION INSENSITIVE 3) and polycomb group proteins FERTILIZATION INDEPENDENT ENDOSPERM (FIE) and CURLY LEAF (CLF). The complex has a role in establishing FLC (FLOWERING LOCUS C) repression during vernalization. Performs a partially redundant role to MEA …	RNA.regulation of transcription.Polycomb Group (PcG)	T	Medtr1g086980	FALSE	Medtr1g086980
4676		2.28388e-217	27.3.3	(loc_os07g47790.1 : 150.0) no description available & (at3g16770 : 147.0) Encodes a member of the ERF (ethylene response factor) subfamily B-2 of the plant specific ERF/AP2 transcription factor family (RAP2.3). The protein contains one AP2 domain. There are 5 members in this subfamily including RAP2.2 AND RAP2.12.It is localized to the nucleus and acts as a transcriptional activator through the G…	RNA.regulation of transcription.AP2/EREBP, APETALA2/Ethylene-responsive element binding protein family	T	Medtr1g087920	FALSE	Medtr1g087920
4677		1.33203e-36	35.1	(at4g02940 : 501.0) oxidoreductase, 2OG-Fe(II) oxygenase family protein; FUNCTIONS IN: oxidoreductase activity; INVOLVED IN: response to karrikin; EXPRESSED IN: 22 plant structures; EXPRESSED DURING: 13 growth stages; CONTAINS InterPro DOMAIN/s: Oxoglutarate/iron-dependent oxygenase (InterPro:IPR005123); BEST Arabidopsis thaliana protein match is: oxidoreductase, 2OG-Fe(II) oxygenase family prote…	not assigned.no ontology	T	Medtr1g089865	FALSE	Medtr1g089865
4678		7.81406e-05	29.5.11.4.2	(at1g63900 : 193.0) E3 Ubiquitin ligase family protein; FUNCTIONS IN: zinc ion binding; EXPRESSED IN: 22 plant structures; EXPRESSED DURING: 13 growth stages; CONTAINS InterPro DOMAIN/s: Zinc finger, RING-type (InterPro:IPR001841), E3 Ubiquitin ligase (InterPro:IPR022170); BEST Arabidopsis thaliana protein match is: E3 Ubiquitin ligase family protein (TAIR:AT1G59560.1). & (loc_os07g45350.3 : 189.…	protein.degradation.ubiquitin.E3.RING	T	Medtr1g089910	FALSE	Medtr1g089910
4679		7.45357e-219	26.9	(q03664|gstx3_tobac : 205.0) Probable glutathione S-transferase (EC 2.5.1.18) (Auxin-induced protein PCNT103) - Nicotiana tabacum (Common tobacco) & (at3g09270 : 186.0) Encodes glutathione transferase belonging to the tau class of GSTs. Naming convention according to Wagner et al. (2002).; glutathione S-transferase TAU 8 (GSTU8); FUNCTIONS IN: glutathione transferase activity; INVOLVED IN: respon…	misc.glutathione S transferases	T	Medtr1g090060	FALSE	Medtr1g090060
4680		9.69948e-125	26.9	(loc_os09g29200.1 : 211.0) no description available & (at2g29420 : 207.0) Encodes glutathione transferase belonging to the tau class of GSTs. Naming convention according to Wagner et al. (2002). Induced by Salicylic acid. Independent of NPR1 for their induction by salicylic acid.; glutathione S-transferase tau 7 (GSTU7); CONTAINS InterPro DOMAIN/s: Thioredoxin fold (InterPro:IPR012335), Glutathio…	misc.glutathione S transferases	T	Medtr1g090150	FALSE	Medtr1g090150
4681		1.01474e-06	27.3.24	(at5g48670 : 125.0) AGL80 is a member of the MADS box family of genes. AGL80 functions as a transcription factor within the central cell gene regulatory network and controls the expression of downstream genes required for central cell development and function.; AGAMOUS-like 80 (AGL80); FUNCTIONS IN: DNA binding, sequence-specific DNA binding transcription factor activity; INVOLVED IN: regulation …	RNA.regulation of transcription.MADS box transcription factor family	T	Medtr1g090697	FALSE	Medtr1g090697
4682		2.53736e-111	26.1	(at3g61040 : 369.0) encodes a protein with cytochrome P450 domain; "cytochrome P450, family 76, subfamily C, polypeptide 7" (CYP76C7); FUNCTIONS IN: electron carrier activity, monooxygenase activity, iron ion binding, oxygen binding, heme binding; INVOLVED IN: oxidation reduction; LOCATED IN: endomembrane system; CONTAINS InterPro DOMAIN/s: Cytochrome P450 (InterPro:IPR001128), Cytochrome P450, E…	misc.cytochrome P450	T	Medtr1g091023	FALSE	Medtr1g091023
4683		0.00330418	4.1.14	(loc_os11g05110.2 : 843.0) no description available & (at3g52990 : 826.0) Pyruvate kinase family protein; FUNCTIONS IN: pyruvate kinase activity, magnesium ion binding, potassium ion binding, catalytic activity; INVOLVED IN: glycolysis; LOCATED IN: membrane; EXPRESSED IN: guard cell, cultured cell, leaf; CONTAINS InterPro DOMAIN/s: Pyruvate/Phosphoenolpyruvate kinase, catalytic core (InterPro:IPR…	glycolysis.cytosolic branch.pyruvate kinase (PK)	T	Medtr1g091040	FALSE	Medtr1g091040
4684		5.79114e-13	29.5.4	(at1g03220 : 376.0) Eukaryotic aspartyl protease family protein; FUNCTIONS IN: aspartic-type endopeptidase activity; INVOLVED IN: response to salt stress; LOCATED IN: cell wall, plasma membrane, membrane, plant-type cell wall; EXPRESSED IN: 6 plant structures; CONTAINS InterPro DOMAIN/s: Peptidase aspartic (InterPro:IPR021109), Peptidase aspartic, catalytic (InterPro:IPR009007), Peptidase A1 (Int…	protein.degradation.aspartate protease	T	Medtr1g093100	FALSE	Medtr1g093100
4685		1.08875e-05	35.2	no hits & (original description: | transmembrane protein, putative | HC | chr1:41992693-41994447 | 20130731)	not assigned.unknown	T	Medtr1g093650	FALSE	Medtr1g093650
4686		0.00168479	35.2	no hits & (original description: | transmembrane protein, putative | HC | chr1:42646578-42645236 | 20130731)	not assigned.unknown	T	Medtr1g094820	FALSE	Medtr1g094820
4687		1.53706e-25	29.5.11.3	(loc_os01g16650.1 : 175.0) no description available & (at1g50490 : 167.0) Encodes one of two ubiquitin-conjugating enzymes belonging to the E2-C gene family (the other being UBC19). Transcript is always found in diving cells, but also in other non-dividing cells.; ubiquitin-conjugating enzyme 20 (UBC20); CONTAINS InterPro DOMAIN/s: Ubiquitin-conjugating enzyme/RWD-like (InterPro:IPR016135), Ubiqu…	protein.degradation.ubiquitin.E2	T	Medtr1g095510	FALSE	Medtr1g095510
4688		3.11694e-82	16.8.2.1	(p30076|chs8_medsa : 727.0) Chalcone synthase 8 (EC 2.3.1.74) (Naringenin-chalcone synthase 8) - Medicago sativa (Alfalfa) & (at5g13930 : 607.0) Encodes chalcone synthase (CHS), a key enzyme involved in the biosynthesis of flavonoids. Required for the accumulation of purple anthocyanins in leaves and stems. Also involved in the regulation of auxin transport and the modulation of root gravitropism…	secondary metabolism.flavonoids.chalcones.naringenin-chalcone synthase	T	Medtr1g097910	FALSE	Medtr1g097910
4689		0	16.8.2.1	(p30076|chs8_medsa : 728.0) Chalcone synthase 8 (EC 2.3.1.74) (Naringenin-chalcone synthase 8) - Medicago sativa (Alfalfa) & (at5g13930 : 608.0) Encodes chalcone synthase (CHS), a key enzyme involved in the biosynthesis of flavonoids. Required for the accumulation of purple anthocyanins in leaves and stems. Also involved in the regulation of auxin transport and the modulation of root gravitropism…	secondary metabolism.flavonoids.chalcones.naringenin-chalcone synthase	T	Medtr1g097935	FALSE	Medtr1g097935
4690		0	16.8.2.1	(p30075|chs4_medsa : 768.0) Chalcone synthase 4 (EC 2.3.1.74) (Naringenin-chalcone synthase 4) (CHS12-1) - Medicago sativa (Alfalfa) & (at5g13930 : 649.0) Encodes chalcone synthase (CHS), a key enzyme involved in the biosynthesis of flavonoids. Required for the accumulation of purple anthocyanins in leaves and stems. Also involved in the regulation of auxin transport and the modulation of root gr…	secondary metabolism.flavonoids.chalcones.naringenin-chalcone synthase	T	Medtr1g098140	FALSE	Medtr1g098140
4691		0.00983062	29.5.9	(at5g52882 : 631.0) P-loop containing nucleoside triphosphate hydrolases superfamily protein; FUNCTIONS IN: nucleoside-triphosphatase activity, nucleotide binding, ATP binding; INVOLVED IN: biological_process unknown; LOCATED IN: endomembrane system; EXPRESSED IN: cultured cell; CONTAINS InterPro DOMAIN/s: ATPase, AAA-type, core (InterPro:IPR003959), ATPase, AAA+ type, core (InterPro:IPR003593), …	protein.degradation.AAA type	T	Medtr1g099480	FALSE	Medtr1g099480
4692		7.91021e-06	28.2	(loc_os04g57200.1 : 97.4) no description available & (at1g01490 : 83.6) Heavy metal transport/detoxification superfamily protein ; FUNCTIONS IN: metal ion binding; INVOLVED IN: metal ion transport; LOCATED IN: cellular_component unknown; EXPRESSED IN: 22 plant structures; EXPRESSED DURING: 14 growth stages; CONTAINS InterPro DOMAIN/s: Heavy metal transport/detoxification protein (InterPro:IPR0061…	DNA.repair	T	Medtr1g099800	FALSE	Medtr1g099800
4693		8.46918e-84	20.2.1	(p51819|hsp83_iponi : 1113.0) Heat shock protein 83 - Ipomoea nil (Japanese morning glory) (Pharbitis nil) & (at5g52640 : 1083.0) Encodes a cytosolic heat shock protein AtHSP90.1. AtHSP90.1 interacts with disease resistance signaling components SGT1b and RAR1 and is required for RPS2-mediated resistance.; heat shock protein 90.1 (HSP90.1); FUNCTIONS IN: unfolded protein binding, ATP binding; INVO…	stress.abiotic.heat	T	Medtr1g099840	FALSE	Medtr1g099840
4694		0.00839702	26.1	(at5g52400 : 583.0) member of CYP715A; "cytochrome P450, family 715, subfamily A, polypeptide 1" (CYP715A1); FUNCTIONS IN: electron carrier activity, monooxygenase activity, iron ion binding, oxygen binding, heme binding; INVOLVED IN: response to salt stress; LOCATED IN: endomembrane system; EXPRESSED IN: 8 plant structures; EXPRESSED DURING: 4 anthesis, C globular stage, petal differentiation an…	misc.cytochrome P450	T	Medtr1g101040	FALSE	Medtr1g101040
4695		0.00336393	4.2.2	(q9sm59|pgmp_pea : 1108.0) Phosphoglucomutase, chloroplast precursor (EC 5.4.2.2) (Glucose phosphomutase) (PGM) - Pisum sativum (Garden pea) & (at5g51820 : 996.0) Encodes a plastid isoform of the enzyme phosphoglucomutase involved in controlling photosynthetic carbon flow. Effective petiole movement against the direction of the gravity requires functional PGM activity that is required for full de…	glycolysis.plastid branch.phosphoglucomutase (PGM)	T	Medtr1g102010	FALSE	Medtr1g102010
4696		4.39385e-06	35.2	no hits & (original description: | hypothetical protein | HC | chr1:48119165-48118422 | 20130731)	not assigned.unknown	T	Medtr1g106215	FALSE	Medtr1g106215
4697		2.28443e-26	27.3.11	(at3g49930 : 158.0) C2H2 and C2HC zinc fingers superfamily protein; FUNCTIONS IN: sequence-specific DNA binding transcription factor activity, zinc ion binding, nucleic acid binding; INVOLVED IN: regulation of transcription; LOCATED IN: intracellular; EXPRESSED IN: 15 plant structures; EXPRESSED DURING: 9 growth stages; CONTAINS InterPro DOMAIN/s: Zinc finger, C2H2-like (InterPro:IPR015880), Zinc…	RNA.regulation of transcription.C2H2 zinc finger family	T	Medtr1g106730	FALSE	Medtr1g106730
4698		5.26929e-11	26.2	(at2g23260 : 357.0) UDP-glucosyl transferase 84B1 (UGT84B1); FUNCTIONS IN: indole-3-acetate beta-glucosyltransferase activity, UDP-glycosyltransferase activity, quercetin 7-O-glucosyltransferase activity, transferase activity, transferring glycosyl groups, abscisic acid glucosyltransferase activity; INVOLVED IN: metabolic process; LOCATED IN: cellular_component unknown; CONTAINS InterPro DOMAIN/s…	misc.UDP glucosyl and glucoronyl transferases	T	Medtr1g107380	FALSE	Medtr1g107380
4699		1.05202e-07	9.9	(q01859|atpbm_orysa : 866.0) ATP synthase subunit beta, mitochondrial precursor (EC 3.6.3.14) - Oryza sativa (Rice) & (loc_os05g47980.1 : 866.0) no description available & (at5g08690 : 824.0) Encodes the mitochondrial ATP synthase beta-subunit. This subunit is encoded by a multigene family of three members (At5g08670, At5g08680, At5g08690) that shared 98% sequence identity at the amino acid level…	mitochondrial electron transport / ATP synthesis.F1-ATPase	T	Medtr1g108770	FALSE	Medtr1g108770
4700		1.23389e-09	35.1	(loc_os10g42250.2 : 338.0) no description available & (at2g38710 : 331.0) AMMECR1 family; INVOLVED IN: response to salt stress; LOCATED IN: cellular_component unknown; EXPRESSED IN: 22 plant structures; EXPRESSED DURING: 13 growth stages; CONTAINS InterPro DOMAIN/s: AMMECR1 (InterPro:IPR002733); Has 35333 Blast hits to 34131 proteins in 2444 species: Archae - 798; Bacteria - 22429; Metazoa - 974;…	not assigned.no ontology	T	Medtr1g111860	FALSE	Medtr1g111860
4701		7.23377e-66	26.7	(loc_os03g05920.1 : 394.0) no description available & (at4g38540 : 392.0) FAD/NAD(P)-binding oxidoreductase family protein; FUNCTIONS IN: monooxygenase activity; INVOLVED IN: oxidation reduction; EXPRESSED IN: 15 plant structures; EXPRESSED DURING: 9 growth stages; CONTAINS InterPro DOMAIN/s: Monooxygenase, FAD-binding (InterPro:IPR002938); BEST Arabidopsis thaliana protein match is: FAD/NAD(P)-b…	misc.oxidases - copper, flavone etc	T	Medtr1g112740	FALSE	Medtr1g112740
4702		3.11342e-14	35.1	(loc_os10g35000.1 : 101.0) no description available & (at5g08535 : 94.0) D111/G-patch domain-containing protein; FUNCTIONS IN: nucleic acid binding; INVOLVED IN: biological_process unknown; LOCATED IN: intracellular; EXPRESSED IN: 24 plant structures; EXPRESSED DURING: 15 growth stages; CONTAINS InterPro DOMAIN/s: D111/G-patch (InterPro:IPR000467); BEST Arabidopsis thaliana protein match is: D111…	not assigned.no ontology	T	Medtr1g115255	FALSE	Medtr1g115255
4703		0	16.8.2.2	(p28012|cfi1_medsa : 319.0) Chalcone--flavonone isomerase 1 (EC 5.5.1.6) (Chalcone isomerase 1) - Medicago sativa (Alfalfa) & (loc_os03g60509.2 : 167.0) no description available & (at3g55120 : 161.0) Catalyzes the conversion of chalcones into flavanones. Required for the accumulation of purple anthocyanins in leaves and stems.; TRANSPARENT TESTA 5 (TT5); FUNCTIONS IN: chalcone isomerase activity;…	secondary metabolism.flavonoids.chalcones.chalcone isomerase	T	Medtr1g115820	FALSE	Medtr1g115820
4704		1.93419e-14	35.2	no hits & (original description: | hypothetical protein | HC | chr1:52635518-52635967 | 20130731)	not assigned.unknown	T	Medtr1g116410	FALSE	Medtr1g116410
4705		1.02116e-57	35.2	(loc_os03g06340.1 : 96.3) no description available & (at3g22430 : 95.5) CONTAINS InterPro DOMAIN/s: Domain of unknown function XS (InterPro:IPR005380); BEST Arabidopsis thaliana protein match is: XS domain-containing protein / XS zinc finger domain-containing protein-related (TAIR:AT5G23570.1); Has 565 Blast hits to 510 proteins in 121 species: Archae - 2; Bacteria - 90; Metazoa - 191; Fungi - 32…	not assigned.unknown	T	Medtr1g492940	FALSE	Medtr1g492940
4706		2.43741e-28	35.2	(loc_os05g01520.1 : 290.0) no description available & (at1g09810 : 279.0) evolutionarily conserved C-terminal region 11 (ECT11); CONTAINS InterPro DOMAIN/s: YTH domain (InterPro:IPR007275); BEST Arabidopsis thaliana protein match is: evolutionarily conserved C-terminal region 8 (TAIR:AT1G79270.1); Has 926 Blast hits to 916 proteins in 151 species: Archae - 0; Bacteria - 0; Metazoa - 416; Fungi - …	not assigned.unknown	T	Medtr2g005840	FALSE	Medtr2g005840
4707		8.40925e-35	34.1	(loc_os01g65986.1 : 234.0) no description available & (at1g71900 : 220.0) Protein of unknown function (DUF803); CONTAINS InterPro DOMAIN/s: Protein of unknown function DUF803 (InterPro:IPR008521); BEST Arabidopsis thaliana protein match is: Protein of unknown function (DUF803) (TAIR:AT1G34470.1); Has 1265 Blast hits to 1244 proteins in 219 species: Archae - 0; Bacteria - 92; Metazoa - 420; Fungi …	transport.nucleotides	T	Medtr2g006070	FALSE	Medtr2g006070
4708		4.86174e-16	33.99	(loc_os04g59120.1 : 348.0) no description available & (at1g25270 : 277.0) nodulin MtN21 /EamA-like transporter family protein; LOCATED IN: endomembrane system, membrane; CONTAINS InterPro DOMAIN/s: Protein of unknown function DUF6, transmembrane (InterPro:IPR000620); BEST Arabidopsis thaliana protein match is: nodulin MtN21 /EamA-like transporter family protein (TAIR:AT1G68170.1); Has 2335 Blast …	development.unspecified	T	Medtr2g007960	FALSE	Medtr2g007960
4709		3.90452e-25	16.8.1.12	(at2g22590 : 378.0) UDP-Glycosyltransferase superfamily protein; FUNCTIONS IN: transferase activity, transferring glycosyl groups; INVOLVED IN: metabolic process; LOCATED IN: cellular_component unknown; CONTAINS InterPro DOMAIN/s: UDP-glucuronosyl/UDP-glucosyltransferase (InterPro:IPR002213); BEST Arabidopsis thaliana protein match is: UDP-Glycosyltransferase superfamily protein (TAIR:AT5G65550.1…	secondary metabolism.flavonoids.anthocyanins.anthocyanidin 3-O-glucosyltransferase	T	Medtr2g008225	FALSE	Medtr2g008225
4710		4.01564e-11	30.2.25	(at1g21230 : 579.0) encodes a wall-associated kinase; wall associated kinase 5 (WAK5); FUNCTIONS IN: protein serine/threonine kinase activity, kinase activity; INVOLVED IN: protein amino acid phosphorylation; LOCATED IN: plasma membrane; CONTAINS InterPro DOMAIN/s: EGF-like calcium-binding (InterPro:IPR001881), EGF-like, type 3 (InterPro:IPR000742), Serine-threonine/tyrosine-protein kinase (Inter…	signalling.receptor kinases.wall associated kinase	T	Medtr2g009670	FALSE	Medtr2g009670
4711		3.51793e-292	20.2.1	(ipr013126 : 1500.0) Heat shock protein 70 family & (q01899|hsp7m_phavu : 1137.0) Heat shock 70 kDa protein, mitochondrial precursor - Phaseolus vulgaris (Kidney bean) (French bean) & (at5g09590 : 1065.0) heat shock protein 70 (Hsc70-5); nuclear; mitochondrial HSO70 2 (MTHSC70-2); FUNCTIONS IN: ATP binding; INVOLVED IN: protein folding, response to cadmium ion, response to salt stress, response t…	stress.abiotic.heat	T	Medtr2g010020	FALSE	Medtr2g010020
4712		0.000160992	29.5	(at2g14260 : 562.0) encodes proline iminopeptidase; proline iminopeptidase (PIP); FUNCTIONS IN: aminopeptidase activity; INVOLVED IN: proteolysis; LOCATED IN: chloroplast; EXPRESSED IN: 25 plant structures; EXPRESSED DURING: 15 growth stages; CONTAINS InterPro DOMAIN/s: Peptidase S33, proline iminopeptidase 1 (InterPro:IPR005944), Peptidase S33, prolyl aminopeptidase (InterPro:IPR002410), Alpha/b…	protein.degradation	T	Medtr2g010480	FALSE	Medtr2g010480
4713		0.00145538	35.2	(at4g17000 : 285.0) unknown protein; Has 2862 Blast hits to 2331 proteins in 349 species: Archae - 6; Bacteria - 408; Metazoa - 833; Fungi - 223; Plants - 134; Viruses - 7; Other Eukaryotes - 1251 (source: NCBI BLink). & (loc_os03g56070.1 : 138.0) no description available & (reliability: 570.0) & (original description: | hypothetical protein | HC | chr2:2411000-2407230 | 20130731)	not assigned.unknown	T	Medtr2g010490	FALSE	Medtr2g010490
4714		2.15953e-37	35.2	(at1g11380 : 243.0) PLAC8 family protein; CONTAINS InterPro DOMAIN/s: Protein of unknown function Cys-rich (InterPro:IPR006461); BEST Arabidopsis thaliana protein match is: PLAC8 family protein (TAIR:AT5G05350.1); Has 314 Blast hits to 313 proteins in 28 species: Archae - 0; Bacteria - 0; Metazoa - 13; Fungi - 8; Plants - 293; Viruses - 0; Other Eukaryotes - 0 (source: NCBI BLink). & (loc_os07g36…	not assigned.unknown	T	Medtr2g011490	FALSE	Medtr2g011490
4715		1.40656e-13	35.2	(at1g61240 : 540.0) Protein of unknown function (DUF707); FUNCTIONS IN: molecular_function unknown; INVOLVED IN: biological_process unknown; LOCATED IN: cellular_component unknown; EXPRESSED IN: 19 plant structures; EXPRESSED DURING: 11 growth stages; CONTAINS InterPro DOMAIN/s: Protein of unknown function DUF707 (InterPro:IPR007877); BEST Arabidopsis thaliana protein match is: Protein of unknown…	not assigned.unknown	T	Medtr2g012570	FALSE	Medtr2g012570
4716		8.27401e-138	17.2.3	(at4g27450 : 241.0) Aluminium induced protein with YGL and LRDR motifs; FUNCTIONS IN: molecular_function unknown; INVOLVED IN: biological_process unknown; LOCATED IN: cytosol, nucleus, plasma membrane; EXPRESSED IN: 25 plant structures; EXPRESSED DURING: 14 growth stages; BEST Arabidopsis thaliana protein match is: Aluminium induced protein with YGL and LRDR motifs (TAIR:AT3G15450.1); Has 30201 B…	hormone metabolism.auxin.induced-regulated-responsive-activated	T	Medtr2g013140	FALSE	Medtr2g013140
4717		2.5458e-35	17.5.2	(loc_os05g49010.1 : 140.0) no description available & (at4g18450 : 123.0) encodes a member of the ERF (ethylene response factor) subfamily B-3 of ERF/AP2 transcription factor family. The protein contains one AP2 domain. There are 18 members in this subfamily including ATERF-1, ATERF-2, AND ATERF-5.; Integrase-type DNA-binding superfamily protein; CONTAINS InterPro DOMAIN/s: DNA-binding, integrase…	hormone metabolism.ethylene.signal transduction	T	Medtr2g015050	FALSE	Medtr2g015050
4718		3.63616e-71	30.1	(at2g29120 : 354.0) member of Putative ligand-gated ion channel subunit family; glutamate receptor 2.7 (GLR2.7); FUNCTIONS IN: intracellular ligand-gated ion channel activity; INVOLVED IN: cellular calcium ion homeostasis, response to light stimulus; LOCATED IN: vacuole; EXPRESSED IN: stem, cotyledon, leaf whorl, leaf, stamen; EXPRESSED DURING: LP.06 six leaves visible, LP.04 four leaves visible,…	signalling.in sugar and nutrient physiology	T	Medtr2g015310	FALSE	Medtr2g015310
4719		3.95608e-05	34.19.3	(at4g18910 : 365.0) Encodes an aquaporin homolog. Functions in arsenite transport and tolerance.When expressed in yeast cells can conduct hydrogen peroxide into those cells.; NOD26-like intrinsic protein 1;2 (NIP1;2); FUNCTIONS IN: water channel activity, arsenite transmembrane transporter activity; INVOLVED IN: transport, hydrogen peroxide transmembrane transport, response to arsenic, arsenite t…	transport.Major Intrinsic Proteins.NIP	T	Medtr2g017570	FALSE	Medtr2g017570
4720		1.19642e-35	35.2	(at1g29640 : 80.9) Protein of unknown function, DUF584; CONTAINS InterPro DOMAIN/s: Protein of unknown function DUF584 (InterPro:IPR007608); BEST Arabidopsis thaliana protein match is: Protein of unknown function, DUF584 (TAIR:AT2G34340.1); Has 324 Blast hits to 324 proteins in 20 species: Archae - 0; Bacteria - 0; Metazoa - 0; Fungi - 0; Plants - 324; Viruses - 0; Other Eukaryotes - 0 (source: N…	not assigned.unknown	T	Medtr2g018175	FALSE	Medtr2g018175
4721		2.37279e-05	35.2	no hits & (original description: | hypothetical protein | HC | chr2:5898654-5900322 | 20130731)	not assigned.unknown	T	Medtr2g018670	FALSE	Medtr2g018670
4722		2.00989e-166	29.5.11.4.3.3	(loc_os03g57290.1 : 1156.0) no description available & (at5g46210 : 1138.0) Arabidopsis CULLIN4 (CUL4) forms an E3 ubiquitin ligase with the CDD complex and a common catalytic subunit RBX1 in mediating light control of development. This CUL4-based E3 ligase is essential for the repression of photomorphogenesis. The partial loss of CUL4 function resulted in a constitutive photomorphogenic phenotyp…	protein.degradation.ubiquitin.E3.SCF.cullin	T	Medtr2g019260	FALSE	Medtr2g019260
4723		0.00139756	35.2	no hits & (original description: | transmembrane protein, putative | LC | chr2:6356437-6354100 | 20130731)	not assigned.unknown	T	Medtr2g019440	FALSE	Medtr2g019440
4724		1.03913e-56	20.2.1	(at5g18750 : 560.0) DNAJ heat shock N-terminal domain-containing protein; FUNCTIONS IN: unfolded protein binding, heat shock protein binding; INVOLVED IN: protein folding; LOCATED IN: cellular_component unknown; EXPRESSED IN: 19 plant structures; EXPRESSED DURING: 8 growth stages; CONTAINS InterPro DOMAIN/s: Molecular chaperone, heat shock protein, Hsp40, DnaJ (InterPro:IPR015609), Heat shock pro…	stress.abiotic.heat	T	Medtr2g020420	FALSE	Medtr2g020420
4725		1.04053e-51	33.3	(at5g18830 : 473.0) Encodes a member of the Squamosa Binding Protein family of transcriptional regulators. SPL7 is expressed highly in roots and appears to play a role in copper homeostasis. Mutants are hypersensitive to copper deficient conditions and display a retarded growth phenotype. SPL7 binds to the promoter of the copper responsive miRNAs miR398b and miR389c.; squamosa promoter binding pr…	development.squamosa promoter binding like (SPL)	T	Medtr2g020620	FALSE	Medtr2g020620
4726		6.36304e-05	35.1.3	(at5g18940 : 414.0) Mo25 family protein; FUNCTIONS IN: binding; INVOLVED IN: biological_process unknown; LOCATED IN: cellular_component unknown; EXPRESSED IN: 24 plant structures; EXPRESSED DURING: 15 growth stages; CONTAINS InterPro DOMAIN/s: Mo25-like (InterPro:IPR013878), Armadillo-type fold (InterPro:IPR016024); BEST Arabidopsis thaliana protein match is: Mo25 family protein (TAIR:AT5G47540.1…	not assigned.no ontology.armadillo/beta-catenin repeat family protein	T	Medtr2g021040	FALSE	Medtr2g021040
4727		7.28875e-19	35.2	(at1g55230 : 322.0) Family of unknown function (DUF716) ; INVOLVED IN: biological_process unknown; LOCATED IN: endomembrane system; CONTAINS InterPro DOMAIN/s: Protein of unknown function DUF716 (InterPro:IPR006904); BEST Arabidopsis thaliana protein match is: Family of unknown function (DUF716) (TAIR:AT1G55240.1); Has 423 Blast hits to 422 proteins in 52 species: Archae - 0; Bacteria - 0; Metazo…	not assigned.unknown	T	Medtr2g021690	FALSE	Medtr2g021690
4728		0	14.2	(at4g04610 : 666.0) Encodes a protein disulfide isomerase-like (PDIL) protein, a member of a multigene family within the thioredoxin (TRX) superfamily. This protein also belongs to the adenosine 5-phosphosulfate reductase-like (APRL) group.; APS reductase 1 (APR1); FUNCTIONS IN: adenylyl-sulfate reductase activity; INVOLVED IN: response to oxidative stress, sulfate reduction, sulfate assimilation…	S-assimilation.APR	T	Medtr2g023540	FALSE	Medtr2g023540
4729		2.61395e-23	26.1	(q05047|c72a1_catro : 382.0) Cytochrome P450 72A1 (EC 1.3.3.9) (CYPLXXII) (Secologanin synthase) (SLS) - Catharanthus roseus (Rosy periwinkle) (Madagascar periwinkle) & (loc_os01g43750.1 : 363.0) no description available & (at3g14690 : 359.0) putative cytochrome P450; "cytochrome P450, family 72, subfamily A, polypeptide 15" (CYP72A15); FUNCTIONS IN: electron carrier activity, monooxygenase activ…	misc.cytochrome P450	T	Medtr2g023680	FALSE	Medtr2g023680
4730		5.51942e-30	29.5.11.4.3.2	(at4g22030 : 365.0) CONTAINS InterPro DOMAIN/s: F-box domain, cyclin-like (InterPro:IPR001810), F-box domain, Skp2-like (InterPro:IPR022364), Protein of unknown function DUF295 (InterPro:IPR005174); BEST Arabidopsis thaliana protein match is: unknown protein (TAIR:AT4G04480.1); Has 486 Blast hits to 359 proteins in 16 species: Archae - 0; Bacteria - 4; Metazoa - 0; Fungi - 0; Plants - 482; Viruse…	protein.degradation.ubiquitin.E3.SCF.FBOX	T	Medtr2g023710	FALSE	Medtr2g023710
4731		5.69176e-57	29.5.11.4.3.2	(at4g22030 : 307.0) CONTAINS InterPro DOMAIN/s: F-box domain, cyclin-like (InterPro:IPR001810), F-box domain, Skp2-like (InterPro:IPR022364), Protein of unknown function DUF295 (InterPro:IPR005174); BEST Arabidopsis thaliana protein match is: unknown protein (TAIR:AT4G04480.1); Has 486 Blast hits to 359 proteins in 16 species: Archae - 0; Bacteria - 4; Metazoa - 0; Fungi - 0; Plants - 482; Viruse…	protein.degradation.ubiquitin.E3.SCF.FBOX	T	Medtr2g023760	FALSE	Medtr2g023760
4732		3.35189e-50	29.5.11.4.3.2	(at4g04480 : 329.0) unknown protein; LOCATED IN: chloroplast; EXPRESSED IN: flower, pollen tube; EXPRESSED DURING: petal differentiation and expansion stage; BEST Arabidopsis thaliana protein match is: F-box family protein with a domain of unknown function (DUF295) (TAIR:AT4G22030.1); Has 78 Blast hits to 78 proteins in 10 species: Archae - 0; Bacteria - 0; Metazoa - 0; Fungi - 0; Plants - 78; Vi…	protein.degradation.ubiquitin.E3.SCF.FBOX	T	Medtr2g023770	FALSE	Medtr2g023770
4733		5.88177e-13	29.5.11.4.3.2	(at4g04480 : 225.0) unknown protein; LOCATED IN: chloroplast; EXPRESSED IN: flower, pollen tube; EXPRESSED DURING: petal differentiation and expansion stage; BEST Arabidopsis thaliana protein match is: F-box family protein with a domain of unknown function (DUF295) (TAIR:AT4G22030.1); Has 78 Blast hits to 78 proteins in 10 species: Archae - 0; Bacteria - 0; Metazoa - 0; Fungi - 0; Plants - 78; Vi…	protein.degradation.ubiquitin.E3.SCF.FBOX	T	Medtr2g023810	FALSE	Medtr2g023810
4734		3.35189e-50	29.5.11.4.3.2	(at4g04480 : 329.0) unknown protein; LOCATED IN: chloroplast; EXPRESSED IN: flower, pollen tube; EXPRESSED DURING: petal differentiation and expansion stage; BEST Arabidopsis thaliana protein match is: F-box family protein with a domain of unknown function (DUF295) (TAIR:AT4G22030.1); Has 78 Blast hits to 78 proteins in 10 species: Archae - 0; Bacteria - 0; Metazoa - 0; Fungi - 0; Plants - 78; Vi…	protein.degradation.ubiquitin.E3.SCF.FBOX	T	Medtr2g023820	FALSE	Medtr2g023820
4735		4.3893e-281	35.2	no hits & (original description: | phloem filament protein PP1 | HC | chr2:9386892-9389141 | 20130731)	not assigned.unknown	T	Medtr2g026040	FALSE	Medtr2g026040
4736		3.39374e-08	35.1	(at2g35760 : 234.0) Uncharacterised protein family (UPF0497); CONTAINS InterPro DOMAIN/s: Uncharacterised protein family UPF0497, trans-membrane plant (InterPro:IPR006702), Uncharacterised protein family UPF0497, trans-membrane plant subgroup (InterPro:IPR006459); BEST Arabidopsis thaliana protein match is: Uncharacterised protein family (UPF0497) (TAIR:AT4G16442.1); Has 688 Blast hits to 688 pro…	not assigned.no ontology	T	Medtr2g026530	FALSE	Medtr2g026530
4737		2.70359e-06	29.2.4	(q9fe64|efgm_orysa : 346.0) Elongation factor G, mitochondrial precursor (mEF-G) - Oryza sativa (Rice) & (loc_os03g36780.1 : 346.0) no description available & (at2g45030 : 345.0) Translation elongation factor EFG/EF2 protein; FUNCTIONS IN: translation factor activity, nucleic acid binding, GTP binding, translation elongation factor activity, GTPase activity; INVOLVED IN: response to cadmium ion; …	protein.synthesis.elongation	T	Medtr2g029120	FALSE	Medtr2g029120
4738		0	26.12	(at5g06730 : 337.0) Peroxidase superfamily protein; FUNCTIONS IN: peroxidase activity, heme binding; INVOLVED IN: response to oxidative stress, oxidation reduction; LOCATED IN: plasma membrane; EXPRESSED IN: root, cultured cell; CONTAINS InterPro DOMAIN/s: Haem peroxidase (InterPro:IPR010255), Plant peroxidase (InterPro:IPR000823), Peroxidases heam-ligand binding site (InterPro:IPR019793), Haem p…	misc.peroxidases	T	Medtr2g029560	FALSE	Medtr2g029560
4739		1.29774e-08	20.2.99	(loc_os02g29000.1 : 238.0) no description available & (at3g05950 : 229.0) RmlC-like cupins superfamily protein; FUNCTIONS IN: manganese ion binding, nutrient reservoir activity; INVOLVED IN: biological_process unknown; LOCATED IN: endomembrane system, apoplast; EXPRESSED IN: sperm cell, male gametophyte, root, flower, pollen tube; EXPRESSED DURING: L mature pollen stage, M germinated pollen stage…	stress.abiotic.unspecified	T	Medtr2g031270	FALSE	Medtr2g031270
4740		3.18598e-21	8.2.11	(at3g06650 : 1112.0) One of the two genes encoding subunit B of the trimeric enzyme ATP Citrate lyase; ATP-citrate lyase B-1 (ACLB-1); FUNCTIONS IN: ATP citrate synthase activity; INVOLVED IN: acetyl-CoA biosynthetic process; LOCATED IN: citrate lyase complex, membrane; EXPRESSED IN: 23 plant structures; EXPRESSED DURING: 14 growth stages; CONTAINS InterPro DOMAIN/s: Succinyl-CoA synthetase, beta…	TCA / org transformation.other organic acid transformatons.atp-citrate lyase	T	Medtr2g034090	FALSE	Medtr2g034090
4741		0	35.2	(original description: | disease-resistance response protein | HC | chr2:13514536-13515612 | 20130731)	not assigned.unknown	T	Medtr2g035150	FALSE	Medtr2g035150
4742		1.13856e-30	27.3.69	(loc_os12g41900.1 : 542.0) no description available & (at5g42400 : 356.0) Encodes ATXR7 (ARABIDOPSIS TRITHORAX-RELATED7), required for histone H3-K4 methylation and for transcriptional activation of Flowering Locus C.; SET domain protein 25 (SDG25); CONTAINS InterPro DOMAIN/s: SET domain (InterPro:IPR001214), GYF (InterPro:IPR003169); BEST Arabidopsis thaliana protein match is: homologue of trith…	RNA.regulation of transcription.SET-domain transcriptional regulator family	T	Medtr2g036060	FALSE	Medtr2g036060
4743		2.56245e-26	35.2	(ipr004158 : 220.7858) Protein of unknown function DUF247, plant & (at3g50120 : 216.0) Plant protein of unknown function (DUF247); FUNCTIONS IN: molecular_function unknown; INVOLVED IN: biological_process unknown; LOCATED IN: endomembrane system; EXPRESSED IN: leaf apex, petal, leaf whorl, sepal, flower; EXPRESSED DURING: 4 anthesis, petal differentiation and expansion stage; CONTAINS InterPro DO…	not assigned.unknown	T	Medtr2g036320	FALSE	Medtr2g036320
4744		5.69762e-06	35.2	no hits & (original description: | Defensin fusion | HC | chr2:16176643-16177053 | 20130731)	not assigned.unknown	T	Medtr2g037250	FALSE	Medtr2g037250
4745		2.07134e-21	35.2	(at3g28430 : 993.0) unknown protein; FUNCTIONS IN: molecular_function unknown; INVOLVED IN: biological_process unknown; LOCATED IN: mitochondrion; EXPRESSED IN: 17 plant structures; EXPRESSED DURING: 6 growth stages; CONTAINS InterPro DOMAIN/s: Protein of unknown function FPL (InterPro:IPR019155); Has 243 Blast hits to 233 proteins in 101 species: Archae - 0; Bacteria - 0; Metazoa - 110; Fungi - …	not assigned.unknown	T	Medtr2g038210	FALSE	Medtr2g038210
4746		3.7677e-26	27.3.6	(at5g56960 : 174.0) basic helix-loop-helix (bHLH) DNA-binding family protein; FUNCTIONS IN: DNA binding, sequence-specific DNA binding transcription factor activity; INVOLVED IN: response to chitin, regulation of transcription; LOCATED IN: nucleus; CONTAINS InterPro DOMAIN/s: Helix-loop-helix DNA-binding domain (InterPro:IPR001092), Helix-loop-helix DNA-binding (InterPro:IPR011598); BEST Arabidop…	RNA.regulation of transcription.bHLH,Basic Helix-Loop-Helix family	T	Medtr2g039620	FALSE	Medtr2g039620
4747		1.97303e-20	26.24	(at2g06025 : 281.0) Acyl-CoA N-acyltransferases (NAT) superfamily protein; FUNCTIONS IN: N-acetyltransferase activity; INVOLVED IN: metabolic process; LOCATED IN: cellular_component unknown; CONTAINS InterPro DOMAIN/s: GCN5-related N-acetyltransferase, C-terminal (InterPro:IPR022610), GCN5-related N-acetyltransferase (InterPro:IPR000182), Acyl-CoA N-acyltransferase (InterPro:IPR016181); BEST Arab…	misc.GCN5-related N-acetyltransferase	T	Medtr2g041620	FALSE	Medtr2g041620
4748		3.08321e-173	29.4.1.57	(at2g05940 : 554.0) Protein kinase superfamily protein; FUNCTIONS IN: protein serine/threonine kinase activity, protein kinase activity, kinase activity, ATP binding; INVOLVED IN: protein amino acid phosphorylation; LOCATED IN: cellular_component unknown; EXPRESSED IN: 22 plant structures; EXPRESSED DURING: 13 growth stages; CONTAINS InterPro DOMAIN/s: Protein kinase, catalytic domain (InterPro:I…	protein.postranslational modification.kinase.receptor like cytoplasmatic kinase VII	T	Medtr2g041960	FALSE	Medtr2g041960
4749		0	35.2	no hits & (original description: | hypothetical protein | HC | chr2:18471978-18473199 | 20130731)	not assigned.unknown	T	Medtr2g042340	FALSE	Medtr2g042340
4750		7.5308e-05	35.2	no hits & (original description: | flavin containing monooxygenase, putative | LC | chr2:19186450-19179525 | 20130731)	not assigned.unknown	T	Medtr2g044120	FALSE	Medtr2g044120
4751		1.22571e-206	20.2.99	(q9zra4|ab19a_prupe : 212.0) Auxin-binding protein ABP19a precursor - Prunus persica (Peach) & (at5g20630 : 197.0) Encodes a germin-like protein. Its transcripts are more abundant in RNA from leaves collected in the evening, suggesting some kind of circadian regulation.; germin 3 (GER3); INVOLVED IN: response to cold, peptidyl-cysteine S-nitrosylation; LOCATED IN: extracellular matrix, apoplast, …	stress.abiotic.unspecified	T	Medtr2g045100	FALSE	Medtr2g045100
4752		6.49565e-33	35.2	(loc_os07g01850.1 : 200.0) no description available & (at4g26190 : 180.0) Haloacid dehalogenase-like hydrolase (HAD) superfamily protein; CONTAINS InterPro DOMAIN/s: NLI interacting factor (InterPro:IPR004274); BEST Arabidopsis thaliana protein match is: Haloacid dehalogenase-like hydrolase (HAD) superfamily protein (TAIR:AT2G36540.1); Has 27570 Blast hits to 17450 proteins in 1040 species: Archa…	not assigned.unknown	T	Medtr2g060670	FALSE	Medtr2g060670
4753		1.80932e-43	35.2	no hits & (original description: | transmembrane protein, putative | HC | chr2:26198087-26197152 | 20130731)	not assigned.unknown	T	Medtr2g061780	FALSE	Medtr2g061780
4754		5.46377e-27	20.2.1	(q943e7|hsp13_orysa : 93.2) 16.9 kDa class I heat shock protein 3 - Oryza sativa (Rice) & (loc_os01g04360.1 : 93.2) no description available & (at2g29500 : 90.1) HSP20-like chaperones superfamily protein; CONTAINS InterPro DOMAIN/s: Heat shock protein Hsp20 (InterPro:IPR002068), HSP20-like chaperone (InterPro:IPR008978); BEST Arabidopsis thaliana protein match is: HSP20-like chaperones superfamil…	stress.abiotic.heat	T	Medtr2g063560	FALSE	Medtr2g063560
4755		4.53396e-07	30.2.8.2	(at1g16670 : 300.0) Protein kinase superfamily protein; FUNCTIONS IN: protein serine/threonine kinase activity, protein kinase activity, kinase activity, ATP binding; INVOLVED IN: protein amino acid phosphorylation; LOCATED IN: cellular_component unknown; EXPRESSED IN: 23 plant structures; EXPRESSED DURING: 13 growth stages; CONTAINS InterPro DOMAIN/s: Protein kinase, ATP binding site (InterPro:I…	signalling.receptor kinases.leucine rich repeat VIII.VIII-2	T	Medtr2g064930	FALSE	Medtr2g064930
4756		8.75955e-11	35.2	(at1g04390 : 271.0) BTB/POZ domain-containing protein; CONTAINS InterPro DOMAIN/s: BTB/POZ (InterPro:IPR013069), BTB/POZ fold (InterPro:IPR011333), Kelch related (InterPro:IPR013089), BTB/POZ-like (InterPro:IPR000210); Has 143 Blast hits to 130 proteins in 28 species: Archae - 0; Bacteria - 0; Metazoa - 38; Fungi - 0; Plants - 104; Viruses - 0; Other Eukaryotes - 1 (source: NCBI BLink). & (loc_os…	not assigned.unknown	T	Medtr2g069560	FALSE	Medtr2g069560
4757		0	26.9	(q03666|gstx4_tobac : 305.0) Probable glutathione S-transferase (EC 2.5.1.18) (Auxin-induced protein PCNT107) - Nicotiana tabacum (Common tobacco) & (at1g78380 : 293.0) Encodes a glutathione transferase that is a member of Tau GST gene family. Expression is induced by drought stress, oxidative stress, and high doses of auxin and cytokinin. naming convention according to Wagner et al. (2002) The e…	misc.glutathione S transferases	T	Medtr2g070180	FALSE	Medtr2g070180
4758		1.40613e-19	20.1	(loc_os01g57870.2 : 180.0) no description available & (at1g12280 : 173.0) LRR and NB-ARC domains-containing disease resistance protein; FUNCTIONS IN: ATP binding; INVOLVED IN: N-terminal protein myristoylation, defense response, apoptosis; LOCATED IN: endomembrane system; EXPRESSED IN: 13 plant structures; EXPRESSED DURING: 9 growth stages; CONTAINS InterPro DOMAIN/s: NB-ARC (InterPro:IPR002182),…	stress.biotic	T	Medtr2g072110	FALSE	Medtr2g072110
4759		3.21905e-22	35.2	no hits & (original description: | hypothetical protein | HC | chr2:31601836-31602488 | 20130731)	not assigned.unknown	T	Medtr2g075530	FALSE	Medtr2g075530
4760		7.14482e-47	35.2	no hits & (original description: | hypothetical protein | LC | chr2:31609483-31608041 | 20130731)	not assigned.unknown	T	Medtr2g075550	FALSE	Medtr2g075550
4761		1.18441e-06	35.2	no hits & (original description: | hypothetical protein | LC | chr2:31614426-31612734 | 20130731)	not assigned.unknown	T	Medtr2g075570	FALSE	Medtr2g075570
4762		0.00184769	27.3.35	(at3g14880 : 263.0) FUNCTIONS IN: molecular_function unknown; INVOLVED IN: response to karrikin; BEST Arabidopsis thaliana protein match is: transcription factor-related (TAIR:AT4G18650.1); Has 30201 Blast hits to 17322 proteins in 780 species: Archae - 12; Bacteria - 1396; Metazoa - 17338; Fungi - 3422; Plants - 5037; Viruses - 0; Other Eukaryotes - 2996 (source: NCBI BLink). & (loc_os05g48650.1…	RNA.regulation of transcription.bZIP transcription factor family	T	Medtr2g076140	FALSE	Medtr2g076140
4763		2.44216e-57	35.2	(at5g53900 : 275.0) Serine/threonine-protein kinase WNK (With No Lysine)-related; BEST Arabidopsis thaliana protein match is: Serine/threonine-protein kinase WNK (With No Lysine)-related (TAIR:AT3G15240.2); Has 207 Blast hits to 205 proteins in 16 species: Archae - 0; Bacteria - 0; Metazoa - 2; Fungi - 0; Plants - 205; Viruses - 0; Other Eukaryotes - 0 (source: NCBI BLink). & (loc_os11g25920.1 : …	not assigned.unknown	T	Medtr2g078750	FALSE	Medtr2g078750
4764		0.00124526	21.1	(p48384|trxm_pea : 102.0) Thioredoxin M-type, chloroplast precursor (TRX-M) - Pisum sativum (Garden pea) & (at3g15360 : 94.7) encodes a prokaryotic thioredoxin; thioredoxin M-type 4 (TRX-M4); FUNCTIONS IN: enzyme activator activity; INVOLVED IN: response to oxidative stress, positive regulation of catalytic activity; LOCATED IN: thylakoid, chloroplast thylakoid membrane, cell wall, chloroplast, c…	redox.thioredoxin	T	Medtr2g079360	FALSE	Medtr2g079360
4765		8.87203e-26	17.2.3	(at4g27450 : 383.0) Aluminium induced protein with YGL and LRDR motifs; FUNCTIONS IN: molecular_function unknown; INVOLVED IN: biological_process unknown; LOCATED IN: cytosol, nucleus, plasma membrane; EXPRESSED IN: 25 plant structures; EXPRESSED DURING: 14 growth stages; BEST Arabidopsis thaliana protein match is: Aluminium induced protein with YGL and LRDR motifs (TAIR:AT3G15450.1); Has 30201 B…	hormone metabolism.auxin.induced-regulated-responsive-activated	T	Medtr2g079670	FALSE	Medtr2g079670
4766		0.00165312	35.2	(at2g20820 : 97.4) unknown protein; Has 36 Blast hits to 36 proteins in 10 species: Archae - 0; Bacteria - 0; Metazoa - 0; Fungi - 0; Plants - 36; Viruses - 0; Other Eukaryotes - 0 (source: NCBI BLink). & (loc_os03g38520.1 : 89.4) no description available & (reliability: 194.8) & (original description: | hypothetical protein | HC | chr2:33883039-33886037 | 20130731)	not assigned.unknown	T	Medtr2g080270	FALSE	Medtr2g080270
4767		4.30061e-07	35.2	no hits & (original description: | hypothetical protein | LC | chr2:33887397-33892802 | 20130731)	not assigned.unknown	T	Medtr2g080280	FALSE	Medtr2g080280
4768		4.25226e-16	35.2	no hits & (original description: | wound-responsive family protein | HC | chr2:34034932-34034656 | 20130731)	not assigned.unknown	T	Medtr2g081155	FALSE	Medtr2g081155
4769		0.000432657	29.5.11.5	(at3g20630 : 1219.0) Encodes a ubiquitin-specific protease. Identical to TTN6. Loss of function mutations are embryo lethals, having development arrested at the preglobular/globular stage. Also involved in root responses to phosphate deficiency.; ubiquitin-specific protease 14 (UBP14); CONTAINS InterPro DOMAIN/s: Zinc finger, UBP-type (InterPro:IPR001607), Ubiquitin-associated/translation elongat…	protein.degradation.ubiquitin.ubiquitin protease	T	Medtr2g081180	FALSE	Medtr2g081180
4770		5.94215e-15	35.2	no hits & (original description: | hypothetical protein | HC | chr2:35374526-35374016 | 20130731)	not assigned.unknown	T	Medtr2g084215	FALSE	Medtr2g084215
4771		5.99066e-20	27.3.20	(loc_os11g01480.1 : 135.0) no description available & (at2g38300 : 127.0) myb-like HTH transcriptional regulator family protein; CONTAINS InterPro DOMAIN/s: Homeodomain-like (InterPro:IPR009057), Myb, DNA-binding (InterPro:IPR014778), Myb-like DNA-binding domain, SHAQKYF class (InterPro:IPR006447), HTH transcriptional regulator, Myb-type, DNA-binding (InterPro:IPR017930), Homeodomain-related (Int…	RNA.regulation of transcription.G2-like transcription factor family, GARP	T	Medtr2g084230	FALSE	Medtr2g084230
4772		1.77992e-25	30.3	(loc_os08g44390.2 : 167.0) no description available & (at2g27480 : 154.0) Calcium-binding EF-hand family protein; FUNCTIONS IN: calcium ion binding; INVOLVED IN: biological_process unknown; LOCATED IN: cellular_component unknown; EXPRESSED IN: stem; CONTAINS InterPro DOMAIN/s: EF-Hand 1, calcium-binding site (InterPro:IPR018247), EF-HAND 2 (InterPro:IPR018249), EF-hand-like domain (InterPro:IPR01…	signalling.calcium	T	Medtr2g086560	FALSE	Medtr2g086560
4773		2.32761e-21	27.3.64	(at2g35930 : 403.0) Encodes a cytoplasmically localized U-box domain containing E3 ubiquitin ligase that is involved in the response to water stress and acts as a negative regulator of PAMP-triggered immunity.; plant U-box 23 (PUB23); CONTAINS InterPro DOMAIN/s: U box domain (InterPro:IPR003613), Armadillo-like helical (InterPro:IPR011989), Armadillo-type fold (InterPro:IPR016024); BEST Arabidops…	RNA.regulation of transcription.PHOR1	T	Medtr2g087350	FALSE	Medtr2g087350
4774		1.12064e-12	35.2	(at5g06920 : 234.0) FASCICLIN-like arabinogalactan protein 21 precursor (FLA21); CONTAINS InterPro DOMAIN/s: FAS1 domain (InterPro:IPR000782); Has 1807 Blast hits to 1807 proteins in 277 species: Archae - 0; Bacteria - 0; Metazoa - 736; Fungi - 347; Plants - 385; Viruses - 0; Other Eukaryotes - 339 (source: NCBI BLink). & (reliability: 468.0) & (original description: | fasciclin-arabinogalactan-l…	not assigned.unknown	T	Medtr2g089200	FALSE	Medtr2g089200
4775		3.16749e-119	30.3	(loc_os01g57470.1 : 133.0) no description available & (at4g27280 : 132.0) Calcium-binding EF-hand family protein; FUNCTIONS IN: calcium ion binding; INVOLVED IN: response to karrikin; EXPRESSED IN: 23 plant structures; EXPRESSED DURING: 13 growth stages; CONTAINS InterPro DOMAIN/s: EF-Hand 1, calcium-binding site (InterPro:IPR018247), EF-HAND 2 (InterPro:IPR018249), EF-hand-like domain (InterPro:…	signalling.calcium	T	Medtr2g089210	FALSE	Medtr2g089210
4776		4.66428e-07	27.3.25	(at4g28110 : 264.0) Member of the R2R3 factor gene family. Expression is induced in response to dessication, ABA and salt treatment. Overexpression of Myb41 results in abnormal cuticle development and decreased cell expansion.; myb domain protein 41 (MYB41); CONTAINS InterPro DOMAIN/s: SANT, DNA-binding (InterPro:IPR001005), Homeodomain-like (InterPro:IPR009057), Myb, DNA-binding (InterPro:IPR014…	RNA.regulation of transcription.MYB domain transcription factor family	T	Medtr2g089620	FALSE	Medtr2g089620
4777		0	20.2.4	(at4g10270 : 80.1) Wound-responsive family protein; CONTAINS InterPro DOMAIN/s: Protein of unknown function wound-induced (InterPro:IPR022251); BEST Arabidopsis thaliana protein match is: Wound-responsive family protein (TAIR:AT4G10265.1); Has 183 Blast hits to 182 proteins in 16 species: Archae - 0; Bacteria - 0; Metazoa - 0; Fungi - 0; Plants - 183; Viruses - 0; Other Eukaryotes - 0 (source: NC…	stress.abiotic.touch/wounding	T	Medtr2g089835	FALSE	Medtr2g089835
4778		1.66121e-183	20.2.4	(at4g10270 : 104.0) Wound-responsive family protein; CONTAINS InterPro DOMAIN/s: Protein of unknown function wound-induced (InterPro:IPR022251); BEST Arabidopsis thaliana protein match is: Wound-responsive family protein (TAIR:AT4G10265.1); Has 183 Blast hits to 182 proteins in 16 species: Archae - 0; Bacteria - 0; Metazoa - 0; Fungi - 0; Plants - 183; Viruses - 0; Other Eukaryotes - 0 (source: N…	stress.abiotic.touch/wounding	T	Medtr2g089865	FALSE	Medtr2g089865
4779		2.30879e-221	20.2.4	(at4g10270 : 89.0) Wound-responsive family protein; CONTAINS InterPro DOMAIN/s: Protein of unknown function wound-induced (InterPro:IPR022251); BEST Arabidopsis thaliana protein match is: Wound-responsive family protein (TAIR:AT4G10265.1); Has 183 Blast hits to 182 proteins in 16 species: Archae - 0; Bacteria - 0; Metazoa - 0; Fungi - 0; Plants - 183; Viruses - 0; Other Eukaryotes - 0 (source: NC…	stress.abiotic.touch/wounding	T	Medtr2g089905	FALSE	Medtr2g089905
4780		2.65515e-28	20.2.4	(at4g10265 : 96.3) Wound-responsive family protein; CONTAINS InterPro DOMAIN/s: Protein of unknown function wound-induced (InterPro:IPR022251); BEST Arabidopsis thaliana protein match is: Wound-responsive family protein (TAIR:AT4G10270.1); Has 164 Blast hits to 163 proteins in 16 species: Archae - 0; Bacteria - 0; Metazoa - 0; Fungi - 0; Plants - 164; Viruses - 0; Other Eukaryotes - 0 (source: NC…	stress.abiotic.touch/wounding	T	Medtr2g089925	FALSE	Medtr2g089925
4781		4.92081e-253	20.2.4	(at4g10270 : 121.0) Wound-responsive family protein; CONTAINS InterPro DOMAIN/s: Protein of unknown function wound-induced (InterPro:IPR022251); BEST Arabidopsis thaliana protein match is: Wound-responsive family protein (TAIR:AT4G10265.1); Has 183 Blast hits to 182 proteins in 16 species: Archae - 0; Bacteria - 0; Metazoa - 0; Fungi - 0; Plants - 183; Viruses - 0; Other Eukaryotes - 0 (source: N…	stress.abiotic.touch/wounding	T	Medtr2g089930	FALSE	Medtr2g089930
4782		0.000189307	20.2.4	(at4g10270 : 90.5) Wound-responsive family protein; CONTAINS InterPro DOMAIN/s: Protein of unknown function wound-induced (InterPro:IPR022251); BEST Arabidopsis thaliana protein match is: Wound-responsive family protein (TAIR:AT4G10265.1); Has 183 Blast hits to 182 proteins in 16 species: Archae - 0; Bacteria - 0; Metazoa - 0; Fungi - 0; Plants - 183; Viruses - 0; Other Eukaryotes - 0 (source: NC…	stress.abiotic.touch/wounding	T	Medtr2g089940	FALSE	Medtr2g089940
4783		0.000189307	20.2.4	(at4g10270 : 90.5) Wound-responsive family protein; CONTAINS InterPro DOMAIN/s: Protein of unknown function wound-induced (InterPro:IPR022251); BEST Arabidopsis thaliana protein match is: Wound-responsive family protein (TAIR:AT4G10265.1); Has 183 Blast hits to 182 proteins in 16 species: Archae - 0; Bacteria - 0; Metazoa - 0; Fungi - 0; Plants - 183; Viruses - 0; Other Eukaryotes - 0 (source: NC…	stress.abiotic.touch/wounding	T	Medtr2g089960	FALSE	Medtr2g089960
4784		8.5706e-198	20.2.4	(at4g10270 : 85.9) Wound-responsive family protein; CONTAINS InterPro DOMAIN/s: Protein of unknown function wound-induced (InterPro:IPR022251); BEST Arabidopsis thaliana protein match is: Wound-responsive family protein (TAIR:AT4G10265.1); Has 183 Blast hits to 182 proteins in 16 species: Archae - 0; Bacteria - 0; Metazoa - 0; Fungi - 0; Plants - 183; Viruses - 0; Other Eukaryotes - 0 (source: NC…	stress.abiotic.touch/wounding	T	Medtr2g089965	FALSE	Medtr2g089965
4785		4.34742e-131	20.2.4	(at4g10270 : 113.0) Wound-responsive family protein; CONTAINS InterPro DOMAIN/s: Protein of unknown function wound-induced (InterPro:IPR022251); BEST Arabidopsis thaliana protein match is: Wound-responsive family protein (TAIR:AT4G10265.1); Has 183 Blast hits to 182 proteins in 16 species: Archae - 0; Bacteria - 0; Metazoa - 0; Fungi - 0; Plants - 183; Viruses - 0; Other Eukaryotes - 0 (source: N…	stress.abiotic.touch/wounding	T	Medtr2g089970	FALSE	Medtr2g089970
4786		0.000189307	20.2.4	(at4g10270 : 90.5) Wound-responsive family protein; CONTAINS InterPro DOMAIN/s: Protein of unknown function wound-induced (InterPro:IPR022251); BEST Arabidopsis thaliana protein match is: Wound-responsive family protein (TAIR:AT4G10265.1); Has 183 Blast hits to 182 proteins in 16 species: Archae - 0; Bacteria - 0; Metazoa - 0; Fungi - 0; Plants - 183; Viruses - 0; Other Eukaryotes - 0 (source: NC…	stress.abiotic.touch/wounding	T	Medtr2g089985	FALSE	Medtr2g089985
4787		3.05e-44	20.2.4	(at4g10270 : 110.0) Wound-responsive family protein; CONTAINS InterPro DOMAIN/s: Protein of unknown function wound-induced (InterPro:IPR022251); BEST Arabidopsis thaliana protein match is: Wound-responsive family protein (TAIR:AT4G10265.1); Has 183 Blast hits to 182 proteins in 16 species: Archae - 0; Bacteria - 0; Metazoa - 0; Fungi - 0; Plants - 183; Viruses - 0; Other Eukaryotes - 0 (source: N…	stress.abiotic.touch/wounding	T	Medtr2g089990	FALSE	Medtr2g089990
4788		1.96551e-11	10.7	(at4g28250 : 368.0) putative beta-expansin/allergen protein. Naming convention from the Expansin Working Group (Kende et al, 2004. Plant Mol Bio). Involved in the formation of nematode-induced syncytia in roots of Arabidopsis thaliana.; expansin B3 (EXPB3); INVOLVED IN: response to cyclopentenone, syncytium formation, plant-type cell wall organization, unidimensional cell growth, plant-type cell …	cell wall.modification	T	Medtr2g090270	FALSE	Medtr2g090270
4789		1.4949e-12	35.2	no hits & (original description: | proton pump interactor, putative | HC | chr2:38632503-38635088 | 20130731)	not assigned.unknown	T	Medtr2g090520	FALSE	Medtr2g090520
4790		6.24474e-15	35.2	no hits & (original description: | proton pump interactor, putative | HC | chr2:38636263-38639430 | 20130731)	not assigned.unknown	T	Medtr2g090525	FALSE	Medtr2g090525
4791		2.28907e-19	35.2	no hits & (original description: | transmembrane protein, putative | HC | chr2:38851561-38852521 | 20130731)	not assigned.unknown	T	Medtr2g090695	FALSE	Medtr2g090695
4792		4.12188e-149	21.4	(at1g28480 : 133.0) Encodes GRX480, a member of the glutaredoxin family that regulates protein redox state. GRX480 interacts with TGA factors and suppresses JA-responsive PDF1.2 transcription. GRX480 transcription is SA-inducible and requires NPR1. Maybe involved in SA/JA cross-talk.; GRX480; FUNCTIONS IN: electron carrier activity, protein disulfide oxidoreductase activity; INVOLVED IN: salicyli…	redox.glutaredoxins	T	Medtr2g090755	FALSE	Medtr2g090755
4793		5.76776e-05	35.2	no hits & (original description: | hypothetical protein | HC | chr2:39323787-39320026 | 20130731)	not assigned.unknown	T	Medtr2g091180	FALSE	Medtr2g091180
4794		0.00264046	33.1	(at2g28490 : 431.0) RmlC-like cupins superfamily protein; FUNCTIONS IN: nutrient reservoir activity; INVOLVED IN: biological_process unknown; LOCATED IN: endomembrane system; EXPRESSED IN: seed; EXPRESSED DURING: seedling growth; CONTAINS InterPro DOMAIN/s: Cupin, RmlC-type (InterPro:IPR011051), Cupin 1 (InterPro:IPR006045), RmlC-like jelly roll fold (InterPro:IPR014710); BEST Arabidopsis thalian…	development.storage proteins	T	Medtr2g093390	FALSE	Medtr2g093390
4795		1.92773e-06	29.2.2.1	(loc_os08g45010.1 : 998.0) no description available & (at5g60790 : 945.0) member of GCN subfamily; GENERAL CONTROL NON-REPRESSIBLE 1 (GCN1); FUNCTIONS IN: transporter activity; LOCATED IN: plasma membrane; EXPRESSED IN: 24 plant structures; EXPRESSED DURING: 15 growth stages; CONTAINS InterPro DOMAIN/s: ATPase, AAA+ type, core (InterPro:IPR003593), ABC transporter-like (InterPro:IPR003439), ABC t…	protein.synthesis.ribosome biogenesis.export from nucleus	T	Medtr2g095440	FALSE	Medtr2g095440
4796		2.20127e-44	35.2	(original description: | glycoside hydrolase family 18 protein | HC | chr2:40993102-40994041 | 20130731)	not assigned.unknown	T	Medtr2g096030	FALSE	Medtr2g096030
4797		8.54522e-11	17.2.1	(at1g51760 : 578.0) encodes a member of the six Arabidopsis IAA-amino acid conjugate hydrolase subfamily and conjugates and conjugates IAA-Ala in vitro. Gene is expressed most strongly in roots, stems, and flowers.; IAA-ALANINE RESISTANT 3 (IAR3); FUNCTIONS IN: metallopeptidase activity, IAA-Ala conjugate hydrolase activity; INVOLVED IN: proteolysis, response to wounding; LOCATED IN: endoplasmic …	hormone metabolism.auxin.synthesis-degradation	T	Medtr2g097540	FALSE	Medtr2g097540
4798		2.75887e-50	29.5.11.4.2	(at5g59550 : 252.0) zinc finger (C3HC4-type RING finger) family protein; FUNCTIONS IN: zinc ion binding; INVOLVED IN: response to chitin; EXPRESSED IN: 24 plant structures; EXPRESSED DURING: 15 growth stages; CONTAINS InterPro DOMAIN/s: Zinc finger, RING-type (InterPro:IPR001841), Zinc finger, C3HC4 RING-type (InterPro:IPR018957), Protein of unknown function DUF1117 (InterPro:IPR010543); BEST Ara…	protein.degradation.ubiquitin.E3.RING	T	Medtr2g097620	FALSE	Medtr2g097620
4799		1.61463e-12	9.3	(at2g43400 : 767.0) Encodes a unique electron-transfer flavoprotein:ubiquinone oxidoreductase that is localized to the mitochondrion. Mutants are more sensitive to sugar starvation when plants are kept in the dark for long periods.; electron-transfer flavoprotein:ubiquinone oxidoreductase (ETFQO); FUNCTIONS IN: electron carrier activity, catalytic activity, electron-transferring-flavoprotein dehy…	mitochondrial electron transport / ATP synthesis.electron transfer flavoprotein	T	Medtr2g099040	FALSE	Medtr2g099040
4800		0	20.1	(p27054|chi4_phavu : 429.0) Endochitinase PR4 precursor (EC 3.2.1.14) - Phaseolus vulgaris (Kidney bean) (French bean) & (at3g54420 : 398.0) encodes an EP3 chitinase that is expressed during somatic embryogenesis in nursing cells surrounding the embryos but not in embryos themselves. The gene is also expressed in mature pollen and growing pollen tubes until they enter the receptive synergid, but …	stress.biotic	T	Medtr2g099470	FALSE	Medtr2g099470
4801		0.00644958	3.5	(q43089|inv1_pea : 919.0) Beta-fructofuranosidase, cell wall isozyme precursor (EC 3.2.1.26) (Sucrose hydrolase) (Acid invertase) - Pisum sativum (Garden pea) & (at3g13790 : 691.0) Encodes a protein with invertase activity.; ATBFRUCT1; CONTAINS InterPro DOMAIN/s: Glycoside hydrolase, family 32 (InterPro:IPR001362), Glycosyl hydrolases family 32, N-terminal (InterPro:IPR013148), Glycosyl hydrolase…	minor CHO metabolism.others	T	Medtr2g099950	FALSE	Medtr2g099950
4802		8.65737e-108	35.2	no hits & (original description: | hypothetical protein | HC | chr2:43161452-43160710 | 20130731)	not assigned.unknown	T	Medtr2g100440	FALSE	Medtr2g100440
4803		5.05368e-17	30.2.99	(at4g29990 : 599.0) Leucine-rich repeat transmembrane protein kinase protein; FUNCTIONS IN: protein serine/threonine kinase activity, protein kinase activity, ATP binding; INVOLVED IN: protein amino acid phosphorylation; LOCATED IN: endomembrane system; EXPRESSED IN: embryo, leaf whorl, root; EXPRESSED DURING: D bilateral stage; CONTAINS InterPro DOMAIN/s: Protein kinase, ATP binding site (InterP…	signalling.receptor kinases.misc	T	Medtr2g100450	FALSE	Medtr2g100450
4804		1.4035e-15	33.99	(at4g33270 : 360.0) putative cdc20 protein (CDC20.1); CDC20.1; CONTAINS InterPro DOMAIN/s: WD40 repeat 2 (InterPro:IPR019782), WD40 repeat-like-containing domain (InterPro:IPR011046), WD40 repeat, conserved site (InterPro:IPR019775), WD40-repeat-containing domain (InterPro:IPR017986), WD40/YVTN repeat-like-containing domain (InterPro:IPR015943), WD40 repeat (InterPro:IPR001680), WD40 repeat, subg…	development.unspecified	T	Medtr2g100460	FALSE	Medtr2g100460
4805		6.11889e-35	30.2.99	(at4g29990 : 680.0) Leucine-rich repeat transmembrane protein kinase protein; FUNCTIONS IN: protein serine/threonine kinase activity, protein kinase activity, ATP binding; INVOLVED IN: protein amino acid phosphorylation; LOCATED IN: endomembrane system; EXPRESSED IN: embryo, leaf whorl, root; EXPRESSED DURING: D bilateral stage; CONTAINS InterPro DOMAIN/s: Protein kinase, ATP binding site (InterP…	signalling.receptor kinases.misc	T	Medtr2g100470	FALSE	Medtr2g100470
4806		0.00795105	30.2.99	(at4g29990 : 363.0) Leucine-rich repeat transmembrane protein kinase protein; FUNCTIONS IN: protein serine/threonine kinase activity, protein kinase activity, ATP binding; INVOLVED IN: protein amino acid phosphorylation; LOCATED IN: endomembrane system; EXPRESSED IN: embryo, leaf whorl, root; EXPRESSED DURING: D bilateral stage; CONTAINS InterPro DOMAIN/s: Protein kinase, ATP binding site (InterP…	signalling.receptor kinases.misc	T	Medtr2g100550	FALSE	Medtr2g100550
[truncated: 562 more rows]
