# Supplementary material for: Plasticity of Phymatotrichopsis omnivora infection strategies is dependent on host and nonhost plant responses
Source: Plant Cell Environ. 2020 Feb 14;43(4):1084–101. doi: 10.1111/pce.13721 (PMC7154777; doi:10.1111/pce.13721)
Supplement: Supplementary file 10 — Dataset S9 Gene enrichments in M. truncatula DEGs at early and late infection time points [file PCE-43-1084-s010.xlsx]

## Sheet: Bd early upregulated gene enric
SUID	Column 3	Column 4	MapMan_BINCODE	MapMan_DESCRIPTION	MapMan_NAME	MapMan_TYPE	name	selected	shared name
371		6.42047e-14					bradi5g27350.1	FALSE	bradi5g27350.1
372		5.55335e-22	35.2	(original description: pacid=32807288 locus=Bradi5g27340 ID=Bradi5g27340.1.v3.1 annot-version=v3.1)	not assigned.unknown	T	bradi5g27340.1	FALSE	bradi5g27340.1
373		0.000950902					bradi5g26725.1	FALSE	bradi5g26725.1
374		1.22645e-37	33.99	(loc_os04g58850.1 : 279.0) no description available & (at2g35460 : 104.0) Late embryogenesis abundant (LEA) hydroxyproline-rich glycoprotein family; CONTAINS InterPro DOMAIN/s: Late embryogenesis abundant protein, group 2 (InterPro:IPR004864); BEST Arabidopsis thaliana protein match is: NDR1/HIN1-like 2 (TAIR:AT3G11650.1); Has 974 Blast hits to 974 proteins in 28 species: Archae - 0; Bacteria - 0…	development.unspecified	T	bradi5g26610.1	FALSE	bradi5g26610.1
375		7.27882e-14	35.2	(original description: pacid=32809506 locus=Bradi5g26567 ID=Bradi5g26567.1.v3.1 annot-version=v3.1)	not assigned.unknown	T	bradi5g26567.1	FALSE	bradi5g26567.1
376		2.48269e-09	19.14	(q41578|pora_wheat : 533.0) Protochlorophyllide reductase A, chloroplast precursor (EC 1.3.1.33) (PCR A) (NADPH-protochlorophyllide oxidoreductase A) (POR A) - Triticum aestivum (Wheat) & (loc_os04g58200.1 : 503.0) no description available & (at5g54190 : 448.0) light-dependent NADPH:protochlorophyllide oxidoreductase A; protochlorophyllide oxidoreductase A (PORA); FUNCTIONS IN: oxidoreductase act…	tetrapyrrole synthesis.protochlorophyllide reductase	T	bradi5g26230.1	FALSE	bradi5g26230.1
377		4.18936e-07					bradi5g26210.1	FALSE	bradi5g26210.1
378		1.23239e-77	30.3	(loc_os11g44310.1 : 253.0) no description available & (ipr012416 : 163.54541) Calmodulin binding protein-like & (at5g57580 : 153.0) Calmodulin-binding protein; CONTAINS InterPro DOMAIN/s: Calmodulin binding protein-like (InterPro:IPR012416); BEST Arabidopsis thaliana protein match is: Calmodulin-binding protein (TAIR:AT4G25800.2); Has 341 Blast hits to 322 proteins in 21 species: Archae - 0; Bact…	signalling.calcium	T	bradi5g24460.3	FALSE	bradi5g24460.3
379		6.76679e-22	13.1.5.1.1	(loc_os04g55720.1 : 896.0) no description available & (at4g34200 : 812.0) embryo sac development arrest 9 (EDA9); FUNCTIONS IN: ATP binding; INVOLVED IN: megagametogenesis; LOCATED IN: mitochondrion, chloroplast, membrane; EXPRESSED IN: 26 plant structures; EXPRESSED DURING: 14 growth stages; CONTAINS InterPro DOMAIN/s: D-3-phosphoglycerate dehydrogenase (InterPro:IPR006236), D-isomer specific 2-…	amino acid metabolism.synthesis.serine-glycine-cysteine group.serine.phosphoglycerate dehydrogenase	T	bradi5g24220.1	FALSE	bradi5g24220.1
380		0	20	(loc_os04g54630.1 : 212.0) no description available & (at2g21970 : 159.0) stress enhanced protein 2 (SEP2) chlorophyll a/b-binding protein; stress enhanced protein 2 (SEP2); Has 34 Blast hits to 34 proteins in 10 species: Archae - 0; Bacteria - 0; Metazoa - 0; Fungi - 0; Plants - 34; Viruses - 0; Other Eukaryotes - 0 (source: NCBI BLink). & (reliability: 318.0) & (original description: pacid=3280…	stress	T	bradi5g23430.1	FALSE	bradi5g23430.1
381		6.31259e-15	30.2.24	(loc_os04g54070.1 : 659.0) no description available & (at4g21380 : 629.0) encodes a putative receptor-like serine/threonine protein kinases that is similar to Brassica self-incompatibility (S) locus. Expressed in root. Shoot expression limited to limited to the root-hypocotyl transition zone and at the base of lateral roots as well as in axillary buds, and pedicels.; receptor kinase 3 (RK3); FUNC…	signalling.receptor kinases.S-locus glycoprotein like	T	bradi5g23290.1	FALSE	bradi5g23290.1
382		6.0941e-19	16.8.1.2	(loc_os04g53850.1 : 455.0) no description available & (at1g61720 : 292.0) Negative regulator of flavonoid biosynthesis, mutants accumulate flavonoid pigments in their seed coat, putative oxidoreductase. It is thought that a ternary complex composed of TT2, TT8 and TTG1 is necessary for correct expression of BAN in seed endothelium.; BANYULS (BAN); FUNCTIONS IN: oxidoreductase activity, anthocyani…	secondary metabolism.flavonoids.anthocyanins.anthocyanidin reductase	T	bradi5g22800.1	FALSE	bradi5g22800.1
383		9.06457e-22					bradi5g22210.1	FALSE	bradi5g22210.1
384		1.15283e-45					bradi5g21650.3	FALSE	bradi5g21650.3
385		4.57652e-75					bradi5g21650.2	FALSE	bradi5g21650.2
386		2.51917e-99	16.2	(loc_os04g51990.1 : 518.0) no description available & (at1g32910 : 303.0) HXXXD-type acyl-transferase family protein; FUNCTIONS IN: transferase activity, transferring acyl groups other than amino-acyl groups, transferase activity; INVOLVED IN: biological_process unknown; LOCATED IN: cellular_component unknown; CONTAINS InterPro DOMAIN/s: Transferase (InterPro:IPR003480); BEST Arabidopsis thaliana…	secondary metabolism.phenylpropanoids	T	bradi5g21130.1	FALSE	bradi5g21130.1
387		3.58065e-47	9.4	(loc_os04g51160.1 : 501.0) no description available & (at3g22360 : 412.0) encodes an alternative oxidase whose expression is limited to flowers and floral buds.; alternative oxidase 1B (AOX1B); CONTAINS InterPro DOMAIN/s: Alternative oxidase (InterPro:IPR002680); BEST Arabidopsis thaliana protein match is: alternative oxidase 1C (TAIR:AT3G27620.1); Has 1296 Blast hits to 1294 proteins in 245 spec…	mitochondrial electron transport / ATP synthesis.alternative oxidase	T	bradi5g20557.1	FALSE	bradi5g20557.1
388		8.14431e-08	35.2	no hits & (original description: pacid=32807314 locus=Bradi5g20315 ID=Bradi5g20315.1.v3.1 annot-version=v3.1)	not assigned.unknown	T	bradi5g20315.1	FALSE	bradi5g20315.1
389		6.27923e-62	34.13	(loc_os04g50940.1 : 855.0) no description available & (at2g02040 : 455.0) Encodes a di- and tri-peptide transporter that recognizes a variety of different amino acid combinations. Expression of the transcripts for this gene can be detected in the embryo through in situ hybridization. This protein does not have nitrate transporter activity based on oocyte transport assays.; peptide transporter 2 (…	transport.peptides and oligopeptides	T	bradi5g20310.1	FALSE	bradi5g20310.1
390		5.01519e-08	35.2	(original description: pacid=32810190 locus=Bradi5g19605 ID=Bradi5g19605.1.v3.1 annot-version=v3.1)	not assigned.unknown	T	bradi5g19605.1	FALSE	bradi5g19605.1
391		4.83297e-252	35.1.5	(loc_os04g49350.1 : 953.0) no description available & (at5g13770 : 466.0) Pentatricopeptide repeat (PPR-like) superfamily protein; FUNCTIONS IN: molecular_function unknown; INVOLVED IN: biological_process unknown; LOCATED IN: chloroplast; EXPRESSED IN: 22 plant structures; EXPRESSED DURING: 15 growth stages; CONTAINS InterPro DOMAIN/s: Pentatricopeptide repeat (InterPro:IPR002885); BEST Arabidops…	not assigned.no ontology.pentatricopeptide (PPR) repeat-containing protein	T	bradi5g19320.1	FALSE	bradi5g19320.1
392		2.75175e-137					bradi5g19160.3	FALSE	bradi5g19160.3
393		4.60857e-158	16.1.4.6	(loc_os04g48880.1 : 402.0) no description available & (at4g25700 : 361.0) Converts beta-carotene to zeaxanthin via cryptoxanthin.; beta-hydroxylase 1 (BETA-OHASE 1); FUNCTIONS IN: carotene beta-ring hydroxylase activity; INVOLVED IN: xanthophyll biosynthetic process, carotene metabolic process; LOCATED IN: endoplasmic reticulum, chloroplast; EXPRESSED IN: 21 plant structures; EXPRESSED DURING: 13…	secondary metabolism.isoprenoids.carotenoids.carotenoid beta ring hydroxylase	T	bradi5g19130.1	FALSE	bradi5g19130.1
394		1.06182e-06	26.8	(loc_os04g48400.1 : 972.0) no description available & (at1g12570 : 627.0) Glucose-methanol-choline (GMC) oxidoreductase family protein; FUNCTIONS IN: aldehyde-lyase activity, oxidoreductase activity, acting on CH-OH group of donors, FAD binding; INVOLVED IN: alcohol metabolic process; LOCATED IN: endomembrane system; EXPRESSED IN: 17 plant structures; EXPRESSED DURING: 9 growth stages; CONTAINS I…	misc.nitrilases, *nitrile lyases, berberine bridge enzymes, reticuline oxidases, troponine reductases	T	bradi5g18890.1	FALSE	bradi5g18890.1
395		5.54441e-11					bradi5g18420.1	FALSE	bradi5g18420.1
396		2.68504e-09	3.2.2	(loc_os02g44230.3 : 454.0) no description available & (at5g51460 : 371.0) homologous to the C-terminal part of microbial trehalose-6-phosphate phosphatases; ATTPPA; FUNCTIONS IN: trehalose-phosphatase activity; INVOLVED IN: trehalose biosynthetic process; LOCATED IN: chloroplast; EXPRESSED IN: 23 plant structures; EXPRESSED DURING: 16 growth stages; CONTAINS InterPro DOMAIN/s: HAD-superfamily hyd…	minor CHO metabolism.trehalose.TPP	T	bradi5g17890.1	FALSE	bradi5g17890.1
397		2.06186e-27					bradi5g17020.3	FALSE	bradi5g17020.3
398		0.00140379	35.2	(original description: pacid=32810267 locus=Bradi5g16390 ID=Bradi5g16390.1.v3.1 annot-version=v3.1)	not assigned.unknown	T	bradi5g16390.1	FALSE	bradi5g16390.1
399		0.0017221	34.13	(loc_os02g42220.1 : 1050.0) no description available & (at1g65730 : 883.0) Arabidopsis thaliana metal-nicotianamine transporter YSL4; YELLOW STRIPE like 7 (YSL7); FUNCTIONS IN: oligopeptide transporter activity; INVOLVED IN: oligopeptide transport, transmembrane transport; LOCATED IN: plasma membrane; EXPRESSED IN: 10 plant structures; EXPRESSED DURING: 4 anthesis, C globular stage, petal differe…	transport.peptides and oligopeptides	T	bradi5g16170.1	FALSE	bradi5g16170.1
400		8.82121e-08					bradi5g16150.1	FALSE	bradi5g16150.1
401		5.88987e-134	16.2.1.1	(loc_os04g43800.1 : 1281.0) no description available & (q43210|paly_wheat : 1278.0) Phenylalanine ammonia-lyase (EC 4.3.1.5) - Triticum aestivum (Wheat) & (at2g37040 : 1061.0) Encodes PAL1, a phenylalanine ammonia-lyase. Arabidopsis has four PALs: AT2G37040 (PAL1), AT3G53260 (PAL2), AT5G04230 (PAL3) and AT3G10340 (PAL4).; PHE ammonia lyase 1 (PAL1); FUNCTIONS IN: phenylalanine ammonia-lyase activ…	secondary metabolism.phenylpropanoids.lignin biosynthesis.PAL	T	bradi5g15830.1	FALSE	bradi5g15830.1
402		0.0045416	30.11	(loc_os04g43580.2 : 223.0) no description available & (at3g23290 : 199.0) LIGHT SENSITIVE HYPOCOTYLS 4 (LSH4); CONTAINS InterPro DOMAIN/s: Protein of unknown function DUF640 (InterPro:IPR006936); BEST Arabidopsis thaliana protein match is: Protein of unknown function (DUF640) (TAIR:AT2G31160.1); Has 30201 Blast hits to 17322 proteins in 780 species: Archae - 12; Bacteria - 1396; Metazoa - 17338; …	signalling.light	T	bradi5g15700.1	FALSE	bradi5g15700.1
403		1.20525e-137	20.1	(loc_os04g43440.1 : 1233.0) no description available & (at4g26090 : 379.0) Encodes a plasma membrane protein with leucine-rich repeat, leucine zipper, and P loop domains that confers resistance to Pseudomonas syringae infection by interacting with the avirulence gene avrRpt2. RPS2 protein interacts directly with plasma membrane associated protein RIN4 and this interaction is disrupted by avrRpt2.…	stress.biotic	T	bradi5g15560.1	FALSE	bradi5g15560.1
404		9.34966e-29					bradi5g14880.2	FALSE	bradi5g14880.2
405		4.98795e-05					bradi5g14070.1	FALSE	bradi5g14070.1
406		5.37372e-78					bradi5g13860.3	FALSE	bradi5g13860.3
407		8.41281e-82	8.2.4	(loc_os02g38200.1 : 612.0) no description available & (at4g35260 : 578.0) Encodes a regulatory subunit of the mitochondrially-localized NAD+- dependent isocitrate dehydrogenase.; isocitrate dehydrogenase 1 (IDH1); CONTAINS InterPro DOMAIN/s: Isocitrate/isopropylmalate dehydrogenase (InterPro:IPR001804), Isocitrate dehydrogenase NAD-dependent, mitochondrial (InterPro:IPR004434); BEST Arabidopsis t…	TCA / org transformation.other organic acid transformatons.IDH	T	bradi5g13490.1	FALSE	bradi5g13490.1
408		0	13.1.6.5.1	(loc_os04g38950.1 : 397.0) no description available & (at1g25220 : 335.0) Catalyzes the first step of tryptophan biosynthesis: Chorismate L-Glutamine = Anthranilate Pyruvate L-Glutamate. Functions as a heterocomplex with anthranilate synthase alpha subunit (ASA1 or ASA2).; anthranilate synthase beta subunit 1 (ASB1); FUNCTIONS IN: anthranilate synthase activity; INVOLVED IN: tryptophan biosynthet…	amino acid metabolism.synthesis.aromatic aa.tryptophan.anthranilate synthase	T	bradi5g12580.1	FALSE	bradi5g12580.1
409		3.79367e-159					bradi5g12460.1	FALSE	bradi5g12460.1
410		6.45025e-05					bradi5g12185.3	FALSE	bradi5g12185.3
411		9.31922e-06	30.2.26	(loc_os04g35890.1 : 877.0) no description available & (at5g47850 : 368.0) CRINKLY4 related 4 (CCR4); FUNCTIONS IN: kinase activity; INVOLVED IN: protein amino acid phosphorylation; LOCATED IN: endomembrane system; EXPRESSED IN: stem; CONTAINS InterPro DOMAIN/s: Protein kinase, ATP binding site (InterPro:IPR017441), Regulator of chromosome condensation/beta-lactamase-inhibitor protein II (InterPro…	signalling.receptor kinases.crinkly like	T	bradi5g10787.1	FALSE	bradi5g10787.1
412		0.00275132	29.5.11.4.2	(loc_os04g35680.1 : 325.0) no description available & (q64ha9|spl11_orysa : 99.8) Spotted leaf protein 11 (Spotted leaf11) (Cell death-related protein SPL11) - Oryza sativa (Rice) & (at1g49780 : 94.4) plant U-box 26 (PUB26); FUNCTIONS IN: ubiquitin-protein ligase activity, binding; INVOLVED IN: protein ubiquitination; LOCATED IN: ubiquitin ligase complex; EXPRESSED IN: 21 plant structures; EXPRES…	protein.degradation.ubiquitin.E3.RING	T	bradi5g10650.1	FALSE	bradi5g10650.1
413		2.11529e-07	35.2	(original description: pacid=32810175 locus=Bradi5g10590 ID=Bradi5g10590.1.v3.1 annot-version=v3.1)	not assigned.unknown	T	bradi5g10590.1	FALSE	bradi5g10590.1
414		5.28283e-69	23.3.1	(loc_os04g35060.1 : 1058.0) no description available & (at2g23420 : 884.0) nicotinate phosphoribosyltransferase 2 (NAPRT2); FUNCTIONS IN: nicotinate phosphoribosyltransferase activity; INVOLVED IN: pyridine nucleotide biosynthetic process, nicotinate nucleotide salvage; LOCATED IN: cellular_component unknown; EXPRESSED IN: 22 plant structures; EXPRESSED DURING: 13 growth stages; CONTAINS InterPro…	nucleotide metabolism.salvage.phosphoribosyltransferases	T	bradi5g10140.2	FALSE	bradi5g10140.2
415		6.96414e-07	35.2	(loc_os04g33610.1 : 133.0) no description available & (at3g52740 : 108.0) unknown protein; BEST Arabidopsis thaliana protein match is: unknown protein (TAIR:AT3G44450.1); Has 65 Blast hits to 65 proteins in 13 species: Archae - 0; Bacteria - 0; Metazoa - 0; Fungi - 0; Plants - 65; Viruses - 0; Other Eukaryotes - 0 (source: NCBI BLink). & (reliability: 216.0) & (original description: pacid=3280968…	not assigned.unknown	T	bradi5g09310.1	FALSE	bradi5g09310.1
416		1.15831e-54	13.1.6.3.1	(loc_os04g33390.1 : 707.0) no description available & (at1g08250 : 561.0) Encodes a plastid-localized arogenate dehydratase involved in phenylalanine biosynthesis. Although this enzyme has sequence similarity to prephenate dehydratases, it is 98 times more active with arogenate than prephenate in enzymatic assays.; arogenate dehydratase 6 (ADT6); FUNCTIONS IN: arogenate dehydratase activity, prep…	amino acid metabolism.synthesis.aromatic aa.phenylalanine.arogenate dehydratase / prephenate dehydratase	T	bradi5g09030.1	FALSE	bradi5g09030.1
417		0.00318806	35.2	(original description: pacid=32809995 locus=Bradi5g08750 ID=Bradi5g08750.1.v3.1 annot-version=v3.1)	not assigned.unknown	T	bradi5g08750.1	FALSE	bradi5g08750.1
418		8.94675e-196	34.13	(loc_os04g32050.1 : 1194.0) no description available & (at3g27020 : 1020.0) Arabidopsis thaliana metal-nicotianamine transporter YSL6; YELLOW STRIPE like 6 (YSL6); FUNCTIONS IN: oligopeptide transporter activity; INVOLVED IN: oligopeptide transport, transmembrane transport; LOCATED IN: plasma membrane; EXPRESSED IN: 25 plant structures; EXPRESSED DURING: 15 growth stages; CONTAINS InterPro DOMAIN…	transport.peptides and oligopeptides	T	bradi5g08260.1	FALSE	bradi5g08260.1
419		5.70153e-05					bradi5g07660.1	FALSE	bradi5g07660.1
420		4.46516e-17	26.7	(loc_os04g28990.1 : 424.0) no description available & (at4g13010 : 303.0) Oxidoreductase, zinc-binding dehydrogenase family protein; FUNCTIONS IN: oxidoreductase activity, zinc ion binding; INVOLVED IN: oxidation reduction; LOCATED IN: chloroplast thylakoid membrane, chloroplast, plasma membrane, vacuole; EXPRESSED IN: 25 plant structures; EXPRESSED DURING: 15 growth stages; CONTAINS InterPro DOM…	misc.oxidases - copper, flavone etc	T	bradi5g06207.1	FALSE	bradi5g06207.1
421		3.85049e-05	13.1.6.5.4	(loc_os08g23150.1 : 596.0) no description available & (at2g04400 : 403.0) Aldolase-type TIM barrel family protein; FUNCTIONS IN: indole-3-glycerol-phosphate synthase activity, copper ion binding; INVOLVED IN: tryptophan biosynthetic process; LOCATED IN: chloroplast; EXPRESSED IN: 24 plant structures; EXPRESSED DURING: 15 growth stages; CONTAINS InterPro DOMAIN/s: Aldolase-type TIM barrel (InterPr…	amino acid metabolism.synthesis.aromatic aa.tryptophan.indole-3-glycerol phosphate synthase	T	bradi5g05430.1	FALSE	bradi5g05430.1
422		8.92161e-19	16.2.1.10	(loc_os04g15920.1 : 587.0) no description available & (at4g39330 : 379.0) cinnamyl alcohol dehydrogenase 9 (CAD9); FUNCTIONS IN: oxidoreductase activity, zinc ion binding; INVOLVED IN: oxidation reduction; LOCATED IN: apoplast; EXPRESSED IN: 25 plant structures; EXPRESSED DURING: 15 growth stages; CONTAINS InterPro DOMAIN/s: GroES-like (InterPro:IPR011032), Alcohol dehydrogenase GroES-like (Inter…	secondary metabolism.phenylpropanoids.lignin biosynthesis.CAD	T	bradi5g04130.1	FALSE	bradi5g04130.1
423		6.43252e-09					bradi5g03530.1	FALSE	bradi5g03530.1
424		4.17019e-14	34.16	(loc_os04g13220.1 : 1930.0) no description available & (at2g47800 : 1273.0) Encodes a plasma membrane localized ATPase transporter involved in multidrug transport. The expression of this gene is upregulated by herbicide safeners such as benoxacor, fluxofenim and fenclorim.; multidrug resistance-associated protein 4 (MRP4); FUNCTIONS IN: ATPase activity, coupled to transmembrane movement of substa…	transport.ABC transporters and multidrug resistance systems	T	bradi5g03477.1	FALSE	bradi5g03477.1
425		9.3609e-93	34.16	(loc_os04g13210.1 : 2082.0) no description available & (at3g62700 : 1518.0) member of MRP subfamily; multidrug resistance-associated protein 10 (MRP10); FUNCTIONS IN: ATPase activity, coupled to transmembrane movement of substances; INVOLVED IN: transport, transmembrane transport; LOCATED IN: vacuolar membrane, plasma membrane, vacuole, plant-type vacuole; EXPRESSED IN: 25 plant structures; EXPRE…	transport.ABC transporters and multidrug resistance systems	T	bradi5g03460.1	FALSE	bradi5g03460.1
426		1.59201e-12	26.2	(loc_os04g12960.1 : 682.0) no description available & (q41819|iaag_maize : 327.0) Indole-3-acetate beta-glucosyltransferase (EC 2.4.1.121) (IAA-Glu synthetase) ((Uridine 5-diphosphate-glucose:indol-3-ylacetyl)-beta-D-glucosyl transferase) - Zea mays (Maize) & (at2g43820 : 318.0) Induced by Salicylic acid, virus, fungus and bacteria.Involved in the tryptophan synthesis pathway. Independent of NPR1…	misc.UDP glucosyl and glucoronyl transferases	T	bradi5g03380.1	FALSE	bradi5g03380.1
427		2.2921e-10	26.2	(loc_os04g12970.1 : 332.0) no description available & (at1g05675 : 221.0) UDP-Glycosyltransferase superfamily protein; FUNCTIONS IN: transferase activity, transferring hexosyl groups; INVOLVED IN: metabolic process; CONTAINS InterPro DOMAIN/s: UDP-glucuronosyl/UDP-glucosyltransferase (InterPro:IPR002213); BEST Arabidopsis thaliana protein match is: Uridine diphosphate glycosyltransferase 74E2 (TA…	misc.UDP glucosyl and glucoronyl transferases	T	bradi5g03320.1	FALSE	bradi5g03320.1
428		1.6508e-07					bradi5g03160.1	FALSE	bradi5g03160.1
429		0	34.16	(loc_os04g11820.1 : 1644.0) no description available & (at1g53390 : 1060.0) P-loop containing nucleoside triphosphate hydrolases superfamily protein; FUNCTIONS IN: ATPase activity, coupled to transmembrane movement of substances; LOCATED IN: plasma membrane; EXPRESSED IN: 23 plant structures; EXPRESSED DURING: 13 growth stages; CONTAINS InterPro DOMAIN/s: ATPase, AAA+ type, core (InterPro:IPR0035…	transport.ABC transporters and multidrug resistance systems	T	bradi5g02870.1	FALSE	bradi5g02870.1
430		9.75647e-285	20.2.1	(q08277|hsp82_maize : 1082.0) Heat shock protein 82 - Zea mays (Maize) & (loc_os04g01740.1 : 1081.0) no description available & (at5g52640 : 1070.0) Encodes a cytosolic heat shock protein AtHSP90.1. AtHSP90.1 interacts with disease resistance signaling components SGT1b and RAR1 and is required for RPS2-mediated resistance.; heat shock protein 90.1 (HSP90.1); FUNCTIONS IN: unfolded protein binding…	stress.abiotic.heat	T	bradi5g02037.1	FALSE	bradi5g02037.1
431		1.30448e-06	35.2	no hits & (original description: pacid=32807396 locus=Bradi5g00680 ID=Bradi5g00680.1.v3.1 annot-version=v3.1)	not assigned.unknown	T	bradi5g00680.1	FALSE	bradi5g00680.1
432		0.00158093					bradi5g00560.3	FALSE	bradi5g00560.3
433		1.3265e-73					bradi4g45370.1	FALSE	bradi4g45370.1
434		5.18576e-11	35.2	(original description: pacid=32785281 locus=Bradi4g44970 ID=Bradi4g44970.1.v3.1 annot-version=v3.1)	not assigned.unknown	T	bradi4g44970.1	FALSE	bradi4g44970.1
435		3.19533e-12					bradi4g44390.2	FALSE	bradi4g44390.2
436		0	16.8.2	(loc_os11g02440.2 : 261.0) no description available & (at5g05270 : 204.0) Chalcone-flavanone isomerase family protein; FUNCTIONS IN: intramolecular lyase activity, chalcone isomerase activity; INVOLVED IN: response to karrikin; LOCATED IN: cellular_component unknown; EXPRESSED IN: 20 plant structures; EXPRESSED DURING: 13 growth stages; CONTAINS InterPro DOMAIN/s: Chalcone isomerase, subgroup (In…	secondary metabolism.flavonoids.chalcones	T	bradi4g44390.1	FALSE	bradi4g44390.1
437		2.67693e-54	34.99	(loc_os12g03260.1 : 718.0) no description available & (at1g33110 : 550.0) MATE efflux family protein; FUNCTIONS IN: antiporter activity, drug transmembrane transporter activity, transporter activity; INVOLVED IN: drug transmembrane transport, transmembrane transport; LOCATED IN: membrane; EXPRESSED IN: 22 plant structures; EXPRESSED DURING: 13 growth stages; CONTAINS InterPro DOMAIN/s: Multi anti…	transport.misc	T	bradi4g43900.1	FALSE	bradi4g43900.1
438		5.6284e-13					bradi4g43685.1	FALSE	bradi4g43685.1
439		0.00404079					bradi4g43427.1	FALSE	bradi4g43427.1
440		4.48306e-09					bradi4g43420.1	FALSE	bradi4g43420.1
441		0	26.1	(loc_os12g04110.1 : 776.0) no description available & (at3g56630 : 503.0) member of CYP94D; "cytochrome P450, family 94, subfamily D, polypeptide 2" (CYP94D2); FUNCTIONS IN: electron carrier activity, monooxygenase activity, iron ion binding, oxygen binding, heme binding; INVOLVED IN: oxidation reduction; LOCATED IN: endomembrane system; EXPRESSED IN: 22 plant structures; EXPRESSED DURING: 12 gro…	misc.cytochrome P450	T	bradi4g43380.1	FALSE	bradi4g43380.1
442		2.15904e-05					bradi4g43210.1	FALSE	bradi4g43210.1
443		1.5772e-20	16.4.1	(loc_os11g04660.1 : 511.0) no description available & (at3g57030 : 296.0) Calcium-dependent phosphotriesterase superfamily protein; FUNCTIONS IN: strictosidine synthase activity; INVOLVED IN: alkaloid biosynthetic process, biosynthetic process; LOCATED IN: endoplasmic reticulum, plasma membrane, plant-type cell wall; EXPRESSED IN: 24 plant structures; EXPRESSED DURING: 13 growth stages; CONTAINS …	secondary metabolism.N misc.alkaloid-like	T	bradi4g43137.1	FALSE	bradi4g43137.1
444		0.000101707					bradi4g43050.1	FALSE	bradi4g43050.1
445		2.85874e-63	4.1.14	(loc_os11g05110.2 : 976.0) no description available & (at3g52990 : 914.0) Pyruvate kinase family protein; FUNCTIONS IN: pyruvate kinase activity, magnesium ion binding, potassium ion binding, catalytic activity; INVOLVED IN: glycolysis; LOCATED IN: membrane; EXPRESSED IN: guard cell, cultured cell, leaf; CONTAINS InterPro DOMAIN/s: Pyruvate/Phosphoenolpyruvate kinase, catalytic core (InterPro:IPR…	glycolysis.cytosolic branch.pyruvate kinase (PK)	T	bradi4g42810.1	FALSE	bradi4g42810.1
446		0.000192036					bradi4g42320.2	FALSE	bradi4g42320.2
447		1.16251e-09	35.2	(original description: pacid=32786280 locus=Bradi4g42080 ID=Bradi4g42080.1.v3.1 annot-version=v3.1)	not assigned.unknown	T	bradi4g42080.1	FALSE	bradi4g42080.1
448		0.00042492	17.1.1	(loc_os12g06180.1 : 317.0) no description available & (at2g36020 : 148.0) HVA22-like protein J (HVA22J); FUNCTIONS IN: molecular_function unknown; INVOLVED IN: biological_process unknown; LOCATED IN: endomembrane system; EXPRESSED IN: 10 plant structures; EXPRESSED DURING: L mature pollen stage, M germinated pollen stage, 4 anthesis, C globular stage, petal differentiation and expansion stage; CO…	hormone metabolism.abscisic acid.synthesis-degradation	T	bradi4g42070.2	FALSE	bradi4g42070.2
449		1.77609e-09	35.1	(loc_os12g07540.1 : 802.0) no description available & (at1g35510 : 629.0) O-fucosyltransferase family protein; FUNCTIONS IN: molecular_function unknown; INVOLVED IN: biological_process unknown; LOCATED IN: chloroplast; EXPRESSED IN: 22 plant structures; EXPRESSED DURING: 13 growth stages; CONTAINS InterPro DOMAIN/s: GDP-fucose protein O-fucosyltransferase (InterPro:IPR019378); BEST Arabidopsis th…	not assigned.no ontology	T	bradi4g41377.1	FALSE	bradi4g41377.1
450		0	21.2.1.2	(loc_os12g08810.1 : 736.0) no description available & (at5g55120 : 518.0) Encodes a GDP-L-galactose phosphorylase, with similar biochemical properties as VTC2.; VITAMIN C DEFECTIVE 5 (VTC5); BEST Arabidopsis thaliana protein match is: mannose-1-phosphate guanylyltransferase (GDP)s;GDP-galactose:mannose-1-phosphate guanylyltransferases;GDP-galactose:glucose-1-phosphate guanylyltransferases;GDP-gal…	redox.ascorbate and glutathione.ascorbate.GDP-L-galactose-hexose-1-phosphate guanyltransferase	T	bradi4g40740.1	FALSE	bradi4g40740.1
451		7.31655e-18	20.1	(loc_os09g34160.1 : 685.0) no description available & (at3g46530 : 175.0) Confers resistance to the biotrophic oomycete, Peronospora parasitica. Encodes an NBS-LRR type R protein with a putative amino-terminal leucine zipper. Fungal protein ATR13 induces RPP13 gene expression and disease resistance.; RECOGNITION OF PERONOSPORA PARASITICA 13 (RPP13); FUNCTIONS IN: ATP binding; INVOLVED IN: defense…	stress.biotic	T	bradi4g40727.1	FALSE	bradi4g40727.1
452		1.32543e-07	29.4	(loc_os12g09640.1 : 333.0) no description available & (at2g30020 : 202.0) Encodes AP2C1. Belongs to the clade B of the PP2C-superfamily. Acts as a MAPK phosphatase that negatively regulates MPK4 and MPK6.; Protein phosphatase 2C family protein; CONTAINS InterPro DOMAIN/s: Protein phosphatase 2C, manganese/magnesium aspartate binding site (InterPro:IPR000222), Protein phosphatase 2C-related (Inter…	protein.postranslational modification	T	bradi4g40490.1	FALSE	bradi4g40490.1
453		9.30467e-05	26.7	(loc_os12g12590.1 : 498.0) no description available & (at3g03080 : 459.0) Zinc-binding dehydrogenase family protein; FUNCTIONS IN: oxidoreductase activity, binding, zinc ion binding, catalytic activity; INVOLVED IN: oxidation reduction, metabolic process; LOCATED IN: cellular_component unknown; EXPRESSED IN: 8 plant structures; EXPRESSED DURING: L mature pollen stage, M germinated pollen stage, 4…	misc.oxidases - copper, flavone etc	T	bradi4g39950.1	FALSE	bradi4g39950.1
454		0.000397486	30.2.25	(loc_os08g39210.1 : 357.0) no description available & (at1g21240 : 252.0) encodes a wall-associated kinase; wall associated kinase 3 (WAK3); FUNCTIONS IN: protein serine/threonine kinase activity, kinase activity; INVOLVED IN: protein amino acid phosphorylation; LOCATED IN: plasma membrane; EXPRESSED IN: 9 plant structures; EXPRESSED DURING: 9 growth stages; CONTAINS InterPro DOMAIN/s: EGF-like c…	signalling.receptor kinases.wall associated kinase	T	bradi4g39560.1	FALSE	bradi4g39560.1
455		3.39773e-05	16.8.5.1	(loc_os12g16410.1 : 445.0) no description available & (at1g32100 : 393.0) Encodes a pinoresinol reductase involved in lignan biosynthesis. Expressed strongly in roots and less strongly in stems. Shows specificity for pinoresinol and not lariciresinol.; pinoresinol reductase 1 (PRR1); CONTAINS InterPro DOMAIN/s: NAD(P)-binding domain (InterPro:IPR016040), NmrA-like (InterPro:IPR008030); BEST Arabi…	secondary metabolism.flavonoids.isoflavones.isoflavone reductase	T	bradi4g39260.1	FALSE	bradi4g39260.1
456		6.24954e-15					bradi4g37450.2	FALSE	bradi4g37450.2
457		1.03071e-45	30.2.24	(loc_os09g37834.1 : 1055.0) no description available & (at4g21390 : 576.0) B120; FUNCTIONS IN: protein serine/threonine kinase activity, sugar binding, protein kinase activity, ATP binding; INVOLVED IN: protein amino acid phosphorylation, recognition of pollen; LOCATED IN: plasma membrane; EXPRESSED IN: 13 plant structures; EXPRESSED DURING: 8 growth stages; CONTAINS InterPro DOMAIN/s: Curculin-l…	signalling.receptor kinases.S-locus glycoprotein like	T	bradi4g37220.1	FALSE	bradi4g37220.1
458		5.17668e-13					bradi4g36970.1	FALSE	bradi4g36970.1
459		1.45156e-110	35.1	(loc_os09g35810.1 : 461.0) no description available & (at1g01225 : 334.0) NC domain-containing protein-related; CONTAINS InterPro DOMAIN/s: NC (InterPro:IPR007053); BEST Arabidopsis thaliana protein match is: NC domain-containing protein-related (TAIR:AT4G00905.1); Has 173 Blast hits to 172 proteins in 34 species: Archae - 0; Bacteria - 24; Metazoa - 5; Fungi - 0; Plants - 139; Viruses - 0; Other…	not assigned.no ontology	T	bradi4g35800.1	FALSE	bradi4g35800.1
460		1.9213e-09					bradi4g35720.2	FALSE	bradi4g35720.2
461		9.66572e-41	31	(loc_os09g35630.1 : 370.0) no description available & (at5g52060 : 243.0) A member of Arabidopsis BAG (Bcl-2-associated athanogene) proteins, plant homologs of mammalian regulators of apoptosis. Plant BAG proteins are multi-functional and remarkably similar to their animal counterparts, as they regulate apoptotic-like processes ranging from pathogen attack, to abiotic stress, to plant development…	cell	T	bradi4g35680.1	FALSE	bradi4g35680.1
462		5.15343e-49	26.2	(loc_os09g34230.1 : 634.0) no description available & (at2g43840 : 321.0) UGT74F1 transfers UDP:glucose to salicylic acid (forming a glucoside), benzoic acid, quercetin, and athranilate in vitro. UGT74F1 shows a weak ability to catalyze the formation of the p-aminobenzoate-glucose ester in vitro. But, UGT75B1 appears to be the dominant pABA acylglucosyltransferase in vivo based on assays in leave…	misc.UDP glucosyl and glucoronyl transferases	T	bradi4g35342.1	FALSE	bradi4g35342.1
463		1.88818e-64					bradi4g35250.3	FALSE	bradi4g35250.3
464		5.3331e-53	26.3	(loc_os09g33680.1 : 853.0) no description available & (at1g02850 : 500.0) beta glucosidase 11 (BGLU11); FUNCTIONS IN: cation binding, hydrolase activity, hydrolyzing O-glycosyl compounds, catalytic activity; INVOLVED IN: carbohydrate metabolic process; LOCATED IN: endomembrane system; EXPRESSED IN: 24 plant structures; EXPRESSED DURING: 13 growth stages; CONTAINS InterPro DOMAIN/s: Glycoside hydr…	misc.gluco-, galacto- and mannosidases	T	bradi4g34927.1	FALSE	bradi4g34927.1
465		4.10066e-07	35.2	(original description: pacid=32788904 locus=Bradi4g34890 ID=Bradi4g34890.1.v3.1 annot-version=v3.1)	not assigned.unknown	T	bradi4g34890.1	FALSE	bradi4g34890.1
466		1.53006e-14	35.2	(original description: pacid=32783710 locus=Bradi4g33970 ID=Bradi4g33970.1.v3.1 annot-version=v3.1)	not assigned.unknown	T	bradi4g33970.1	FALSE	bradi4g33970.1
467		0.00263904	35.2	(original description: pacid=32786409 locus=Bradi4g33950 ID=Bradi4g33950.1.v3.1 annot-version=v3.1)	not assigned.unknown	T	bradi4g33950.1	FALSE	bradi4g33950.1
468		4.95033e-133	27.3.8	(loc_os09g29960.1 : 179.0) no description available & (p38564|mnb1a_maize : 141.0) Dof zinc finger protein MNB1A - Zea mays (Maize) & (at3g21270 : 98.6) Encodes Dof zinc finger protein adof2.; DOF zinc finger protein 2 (DOF2); CONTAINS InterPro DOMAIN/s: Zinc finger, Dof-type (InterPro:IPR003851); BEST Arabidopsis thaliana protein match is: DOF zinc finger protein 1 (TAIR:AT1G51700.1); Has 1111 B…	RNA.regulation of transcription.C2C2(Zn) DOF zinc finger family	T	bradi4g33000.1	FALSE	bradi4g33000.1
469		1.41426e-28	27.3.80	(loc_os09g29130.1 : 317.0) no description available & (at2g02540 : 177.0) Zinc finger homeobox protein. Expressed in vascular tissue. In a yeast one hybrid system was not able to transactivate a reporter gene.; homeobox protein 21 (HB21); CONTAINS InterPro DOMAIN/s: Homeobox (InterPro:IPR001356), Homeobox domain, ZF-HD class (InterPro:IPR006455), ZF-HD homeobox protein, Cys/His-rich dimerisation …	RNA.regulation of transcription.zf-HD	T	bradi4g32580.1	FALSE	bradi4g32580.1
470		0.00182865	31.1	(loc_os09g27990.1 : 430.0) no description available & (at5g12380 : 122.0) annexin 8 (ANNAT8); FUNCTIONS IN: calcium-dependent phospholipid binding, calcium ion binding; INVOLVED IN: response to water deprivation, response to salt stress, response to cold, response to heat; EXPRESSED IN: embryo, pedicel, synergid; EXPRESSED DURING: 4 anthesis, C globular stage; CONTAINS InterPro DOMAIN/s: Annexin …	cell.organisation	T	bradi4g31920.1	FALSE	bradi4g31920.1
471		1.07281e-282	35.2	(original description: pacid=32790155 locus=Bradi4g31140 ID=Bradi4g31140.1.v3.1 annot-version=v3.1)	not assigned.unknown	T	bradi4g31140.1	FALSE	bradi4g31140.1
472		0	27.3.3	(loc_os09g26420.3 : 360.0) no description available & (q6k7e6|erf1_orysa : 167.0) Ethylene-responsive transcription factor 1 (Ethylene-responsive element-binding factor 1) (EREBP-1) (OsEREBP1) - Oryza sativa (Rice) & (at1g53910 : 129.0) encodes a member of the ERF (ethylene response factor) subfamily B-2 of ERF/AP2 transcription factor family (RAP2.12). The protein contains one AP2 domain. There …	RNA.regulation of transcription.AP2/EREBP, APETALA2/Ethylene-responsive element binding protein family	T	bradi4g31040.1	FALSE	bradi4g31040.1
473		1.34872e-17	35.2	no hits & (original description: pacid=32784489 locus=Bradi4g30690 ID=Bradi4g30690.1.v3.1 annot-version=v3.1)	not assigned.unknown	T	bradi4g30690.1	FALSE	bradi4g30690.1
474		0	10.2.1	(loc_os09g25490.1 : 1894.0) no description available & (at5g17420 : 1643.0) Encodes a xylem-specific cellulose synthase that is phosphorylated on one or more serine residues (on either S185 or one of S180 or S181).; IRREGULAR XYLEM 3 (IRX3); FUNCTIONS IN: cellulose synthase activity; INVOLVED IN: cellulose biosynthetic process, plant-type cell wall biogenesis, secondary cell wall biogenesis, rham…	cell wall.cellulose synthesis.cellulose synthase	T	bradi4g30540.1	FALSE	bradi4g30540.1
475		8.33999e-174	35.2	(original description: pacid=32786039 locus=Bradi4g30100 ID=Bradi4g30100.1.v3.1 annot-version=v3.1)	not assigned.unknown	T	bradi4g30100.1	FALSE	bradi4g30100.1
476		7.23423e-06					bradi4g29880.1	FALSE	bradi4g29880.1
477		5.03674e-06	30.2.3	(loc_os09g23570.1 : 652.0) no description available & (at5g16590 : 325.0) Leucine-rich repeat protein kinase family protein; FUNCTIONS IN: protein serine/threonine kinase activity, kinase activity, ATP binding; INVOLVED IN: protein amino acid phosphorylation, transmembrane receptor protein tyrosine kinase signaling pathway, response to symbiotic fungus; LOCATED IN: plasma membrane, membrane, plan…	signalling.receptor kinases.leucine rich repeat III	T	bradi4g29790.1	FALSE	bradi4g29790.1
478		0	34.12	(loc_os09g23300.1 : 401.0) no description available & (at2g01770 : 314.0) Encodes an iron transporter required for iron sequestration into vacuoles. Expressed in developing embryo and seed. Localized in the vacuolar membrane.; vacuolar iron transporter 1 (VIT1); CONTAINS InterPro DOMAIN/s: Protein of unknown function DUF125, transmembrane (InterPro:IPR008217); Has 1947 Blast hits to 1945 proteins…	transport.metal	T	bradi4g29720.1	FALSE	bradi4g29720.1
479		4.2649e-55	27.3.11	(loc_os09g21710.1 : 237.0) no description available & (at3g28210 : 138.0) Encodes a putative zinc finger protein (PMZ).; PMZ; FUNCTIONS IN: zinc ion binding; INVOLVED IN: response to abscisic acid stimulus, response to chitin; LOCATED IN: cellular_component unknown; EXPRESSED IN: 12 plant structures; EXPRESSED DURING: 10 growth stages; CONTAINS InterPro DOMAIN/s: Zinc finger, AN1-type (InterPro:I…	RNA.regulation of transcription.C2H2 zinc finger family	T	bradi4g29530.1	FALSE	bradi4g29530.1
480		0.000197401	3.2.2	(loc_os09g20390.1 : 523.0) no description available & (at5g65140 : 395.0) Haloacid dehalogenase-like hydrolase (HAD) superfamily protein; FUNCTIONS IN: catalytic activity, trehalose-phosphatase activity; INVOLVED IN: response to cadmium ion, trehalose biosynthetic process; EXPRESSED IN: 21 plant structures; EXPRESSED DURING: 14 growth stages; CONTAINS InterPro DOMAIN/s: HAD-superfamily hydrolase,…	minor CHO metabolism.trehalose.TPP	T	bradi4g29030.1	FALSE	bradi4g29030.1
481		5.43964e-142	35.2	(original description: pacid=32784399 locus=Bradi4g28970 ID=Bradi4g28970.1.v3.1 annot-version=v3.1)	not assigned.unknown	T	bradi4g28970.1	FALSE	bradi4g28970.1
482		1.04132e-55	21.2.1	(loc_os09g20090.1 : 860.0) no description available & (at4g39830 : 684.0) Cupredoxin superfamily protein; FUNCTIONS IN: oxidoreductase activity, L-ascorbate oxidase activity, copper ion binding; INVOLVED IN: oxidation reduction; LOCATED IN: endomembrane system, extracellular region; EXPRESSED IN: 19 plant structures; EXPRESSED DURING: 12 growth stages; CONTAINS InterPro DOMAIN/s: Multicopper oxid…	redox.ascorbate and glutathione.ascorbate	T	bradi4g28950.1	FALSE	bradi4g28950.1
483		1.46976e-52	35.2	no hits & (original description: pacid=32786520 locus=Bradi4g28890 ID=Bradi4g28890.1.v3.1 annot-version=v3.1)	not assigned.unknown	T	bradi4g28890.1	FALSE	bradi4g28890.1
484		0.00726091	16.7	(loc_os09g19650.1 : 732.0) no description available & (at4g34510 : 361.0) Encodes KCS17, a member of the 3-ketoacyl-CoA synthase family involved in the biosynthesis of VLCFA (very long chain fatty acids).; 3-ketoacyl-CoA synthase 17 (KCS17); FUNCTIONS IN: transferase activity, transferring acyl groups other than amino-acyl groups, catalytic activity, acyltransferase activity; INVOLVED IN: fatty a…	secondary metabolism.wax	T	bradi4g28597.1	FALSE	bradi4g28597.1
485		2.34576e-09	27.3.32	(loc_os09g16510.1 : 259.0) no description available & (at2g46400 : 119.0) member of WRKY Transcription Factor; Group III; WRKY DNA-binding protein 46 (WRKY46); CONTAINS InterPro DOMAIN/s: DNA-binding WRKY (InterPro:IPR003657); BEST Arabidopsis thaliana protein match is: WRKY family transcription factor (TAIR:AT4G23810.1); Has 3385 Blast hits to 2951 proteins in 185 species: Archae - 0; Bacteria -…	RNA.regulation of transcription.WRKY domain transcription factor family	T	bradi4g28280.1	FALSE	bradi4g28280.1
486		9.26614e-12	34.16	(loc_os09g16380.1 : 1836.0) no description available & (q8gu92|pdr2_orysa : 1714.0) Probable pleiotropic drug resistance protein 2 - Oryza sativa (Rice) & (at1g15520 : 1571.0) ABC transporter family involved in ABA transport and resistance to lead. Localizes to plasma membrane. Upregulated by lead. Expressed in leaves, flowers, stomata and roots.; pleiotropic drug resistance 12 (PDR12); CONTAINS …	transport.ABC transporters and multidrug resistance systems	T	bradi4g28270.3	FALSE	bradi4g28270.3
487		9.2854e-07					bradi4g28270.2	FALSE	bradi4g28270.2
488		0	4.1.15	(p29194|capp2_sorbi : 1775.0) Phosphoenolpyruvate carboxylase 2 (EC 4.1.1.31) (PEPCase 2) (PEPC 2) (CP28) - Sorghum bicolor (Sorghum) (Sorghum vulgare) & (loc_os09g14670.1 : 1773.0) no description available & (at1g53310 : 1654.0) Encodes one of four Arabidopsis phosphoenolpyruvate carboxylase proteins.; phosphoenolpyruvate carboxylase 1 (PPC1); FUNCTIONS IN: protein binding, phosphoenolpyruvate c…	glycolysis.cytosolic branch.phospho-enol-pyruvate carboxylase (PEPC)	T	bradi4g27910.1	FALSE	bradi4g27910.1
489		0	35.2	(loc_os09g13650.1 : 285.0) no description available & (at5g37478 : 87.8) TPX2 (targeting protein for Xklp2) protein family; CONTAINS InterPro DOMAIN/s: Xklp2 targeting protein (InterPro:IPR009675); BEST Arabidopsis thaliana protein match is: TPX2 (targeting protein for Xklp2) protein family (TAIR:AT3G01015.1); Has 159 Blast hits to 159 proteins in 22 species: Archae - 0; Bacteria - 0; Metazoa - 1…	not assigned.unknown	T	bradi4g27760.4	FALSE	bradi4g27760.4
490		0					bradi4g27760.2	FALSE	bradi4g27760.2
491		0.00166486					bradi4g27180.1	FALSE	bradi4g27180.1
492		1.33979e-190	34.99	(loc_os11g04104.1 : 671.0) no description available & (at5g13750 : 530.0) zinc induced facilitator-like 1 (ZIFL1); FUNCTIONS IN: tetracycline:hydrogen antiporter activity; INVOLVED IN: response to karrikin; LOCATED IN: integral to membrane; EXPRESSED IN: 24 plant structures; EXPRESSED DURING: 15 growth stages; CONTAINS InterPro DOMAIN/s: Major facilitator superfamily (InterPro:IPR020846), Tetracy…	transport.misc	T	bradi4g26342.1	FALSE	bradi4g26342.1
493		0.00682157	27.3.69	(loc_os05g41172.2 : 1176.0) no description available & (at1g73100 : 577.0) Encodes a SU(VAR)3-9 homolog, a SET domain protein. Known SET domain proteins are involved in epigenetic control of gene expression and act as histone methyltransferases. There are 10 SUVH genes in Arabidopsis and members of this subfamily of the SET proteins have an additional conserved SRA domain.; SU(VAR)3-9 homolog 3 (…	RNA.regulation of transcription.SET-domain transcriptional regulator family	T	bradi4g25940.1	FALSE	bradi4g25940.1
494		1.40585e-29	35.2	(original description: pacid=32787902 locus=Bradi4g24857 ID=Bradi4g24857.1.v3.1 annot-version=v3.1)	not assigned.unknown	T	bradi4g24857.1	FALSE	bradi4g24857.1
495		3.6973e-07	35.2	(original description: pacid=32782924 locus=Bradi4g24852 ID=Bradi4g24852.1.v3.1 annot-version=v3.1)	not assigned.unknown	T	bradi4g24852.1	FALSE	bradi4g24852.1
496		6.3602e-12					bradi4g24650.2	FALSE	bradi4g24650.2
497		0.00426972	35.2	(original description: pacid=32786444 locus=Bradi4g24060 ID=Bradi4g24060.1.v3.1 annot-version=v3.1)	not assigned.unknown	T	bradi4g24060.1	FALSE	bradi4g24060.1
498		5.1383e-06	35.2	no hits & (original description: pacid=32791529 locus=Bradi4g22656 ID=Bradi4g22656.1.v3.1 annot-version=v3.1)	not assigned.unknown	T	bradi4g22656.1	FALSE	bradi4g22656.1
499		2.82246e-18	35.2	no hits & (original description: pacid=32783099 locus=Bradi4g22653 ID=Bradi4g22653.1.v3.1 annot-version=v3.1)	not assigned.unknown	T	bradi4g22653.1	FALSE	bradi4g22653.1
500		0.000717003					bradi4g20680.1	FALSE	bradi4g20680.1
501		4.96482e-109					bradi4g20180.1	FALSE	bradi4g20180.1
502		7.17135e-10					bradi4g20000.2	FALSE	bradi4g20000.2
503		0	16.8.2.1	(p53415|chs2_secce : 730.0) Chalcone synthase 2 (EC 2.3.1.74) (Naringenin-chalcone synthase 2) - Secale cereale (Rye) & (loc_os11g32650.1 : 704.0) no description available & (at5g13930 : 644.0) Encodes chalcone synthase (CHS), a key enzyme involved in the biosynthesis of flavonoids. Required for the accumulation of purple anthocyanins in leaves and stems. Also involved in the regulation of auxin …	secondary metabolism.flavonoids.chalcones.naringenin-chalcone synthase	T	bradi4g17230.1	FALSE	bradi4g17230.1
504		0.00208481	35.2	(loc_os11g33050.1 : 210.0) no description available & (at1g28190 : 82.4) unknown protein; BEST Arabidopsis thaliana protein match is: unknown protein (TAIR:AT5G12340.1); Has 166 Blast hits to 162 proteins in 36 species: Archae - 0; Bacteria - 2; Metazoa - 15; Fungi - 5; Plants - 124; Viruses - 0; Other Eukaryotes - 20 (source: NCBI BLink). & (reliability: 164.8) & (original description: pacid=327…	not assigned.unknown	T	bradi4g17060.1	FALSE	bradi4g17060.1
505		1.86249e-06	35.2	(original description: pacid=32783256 locus=Bradi4g15190 ID=Bradi4g15190.1.v3.1 annot-version=v3.1)	not assigned.unknown	T	bradi4g15190.1	FALSE	bradi4g15190.1
506		7.47523e-42	30.3	(loc_os11g38780.1 : 197.0) no description available & (at5g39670 : 110.0) Calcium-binding EF-hand family protein; FUNCTIONS IN: calcium ion binding; INVOLVED IN: biological_process unknown; LOCATED IN: cellular_component unknown; EXPRESSED IN: 21 plant structures; EXPRESSED DURING: 13 growth stages; CONTAINS InterPro DOMAIN/s: EF-Hand 1, calcium-binding site (InterPro:IPR018247), EF-HAND 2 (Inter…	signalling.calcium	T	bradi4g14270.1	FALSE	bradi4g14270.1
507		2.15494e-260	30.2.12	(loc_os11g41100.1 : 1348.0) no description available & (at3g47570 : 655.0) Leucine-rich repeat protein kinase family protein; FUNCTIONS IN: protein serine/threonine kinase activity, kinase activity, ATP binding; INVOLVED IN: transmembrane receptor protein tyrosine kinase signaling pathway, protein amino acid phosphorylation; LOCATED IN: plasma membrane; EXPRESSED IN: 13 plant structures; EXPRESSE…	signalling.receptor kinases.leucine rich repeat XII	T	bradi4g12990.1	FALSE	bradi4g12990.1
508		0	16.1	(loc_os11g42200.1 : 924.0) no description available & (at3g09220 : 437.0) putative laccase, a member of laccase family of genes (17 members in Arabidopsis).; laccase 7 (LAC7); FUNCTIONS IN: laccase activity; INVOLVED IN: oxidation reduction, lignin catabolic process; LOCATED IN: endomembrane system, apoplast; EXPRESSED IN: 18 plant structures; EXPRESSED DURING: 7 growth stages; CONTAINS InterPro …	secondary metabolism.simple phenols	T	bradi4g11780.1	FALSE	bradi4g11780.1
509		0	16.1	(loc_os11g42200.1 : 944.0) no description available & (at3g09220 : 448.0) putative laccase, a member of laccase family of genes (17 members in Arabidopsis).; laccase 7 (LAC7); FUNCTIONS IN: laccase activity; INVOLVED IN: oxidation reduction, lignin catabolic process; LOCATED IN: endomembrane system, apoplast; EXPRESSED IN: 18 plant structures; EXPRESSED DURING: 7 growth stages; CONTAINS InterPro …	secondary metabolism.simple phenols	T	bradi4g11770.1	FALSE	bradi4g11770.1
510		0.00226452					bradi4g11580.2	FALSE	bradi4g11580.2
511		0.00982365					bradi4g11390.1	FALSE	bradi4g11390.1
512		0.00673641					bradi4g10500.1	FALSE	bradi4g10500.1
513		3.75668e-13	34.3	(loc_os07g01090.1 : 617.0) no description available & (at2g39890 : 519.0) Encodes a proline transporter with affinity for gly betaine, proline and GABA. Protein is expressed in the vascular tissue, specifically the phloem.; proline transporter 1 (PROT1); FUNCTIONS IN: amino acid transmembrane transporter activity, L-proline transmembrane transporter activity; INVOLVED IN: proline transport, amino…	transport.amino acids	T	bradi4g09070.3	FALSE	bradi4g09070.3
514		4.28039e-24					bradi4g08830.2	FALSE	bradi4g08830.2
515		0	13.1.6.5.4	(loc_os09g08130.2 : 552.0) no description available & (at5g48220 : 388.0) Aldolase-type TIM barrel family protein; FUNCTIONS IN: indole-3-glycerol-phosphate synthase activity, catalytic activity; INVOLVED IN: metabolic process, tryptophan metabolic process; EXPRESSED IN: 22 plant structures; EXPRESSED DURING: 13 growth stages; CONTAINS InterPro DOMAIN/s: Aldolase-type TIM barrel (InterPro:IPR0137…	amino acid metabolism.synthesis.aromatic aa.tryptophan.indole-3-glycerol phosphate synthase	T	bradi4g08830.1	FALSE	bradi4g08830.1
516		1.59141e-05	20.1.7	(loc_os12g25170.1 : 367.0) no description available & (at3g14470 : 84.0) NB-ARC domain-containing disease resistance protein; FUNCTIONS IN: protein binding; INVOLVED IN: apoptosis, defense response; LOCATED IN: endomembrane system; EXPRESSED IN: 23 plant structures; EXPRESSED DURING: 14 growth stages; CONTAINS InterPro DOMAIN/s: Leucine-rich repeat-containing protein (InterPro:IPR015766), NB-ARC …	stress.biotic.PR-proteins	T	bradi4g07902.2	FALSE	bradi4g07902.2
517		6.37764e-52	35.1.12	(loc_os12g31000.1 : 615.0) no description available & (at1g78160 : 354.0) Encodes a member of the Arabidopsis Pumilio (APUM) proteins containing PUF domain (eight repeats of approximately 36 amino acids each). PUF proteins regulate both mRNA stability and translation through sequence-specific binding to the 3 UTR of target mRNA transcripts.; pumilio 7 (PUM7); CONTAINS InterPro DOMAIN/s: Pumilio R…	not assigned.no ontology.pumilio/Puf RNA-binding domain-containing protein	T	bradi4g07100.1	FALSE	bradi4g07100.1
518		3.23206e-39	34.2	(loc_os12g32940.1 : 702.0) no description available & (at3g18830 : 457.0) This gene encodes a plasma membrane-localized polyol/cyclitol/monosaccharide-H+-symporter. The symporter is able to catalyze the energy-dependent membrane passage of a wide range of linear polyols (three to six carbon backbone), of cyclic polyols (<i>myo</i>-inositol), and of numerous monosaccharides, including pyranose rin…	transport.sugars	T	bradi4g06410.1	FALSE	bradi4g06410.1
519		2.62974e-17	35.1	(loc_os05g19910.2 : 505.0) no description available & (at3g62160 : 261.0) HXXXD-type acyl-transferase family protein; FUNCTIONS IN: transferase activity, transferring acyl groups other than amino-acyl groups, transferase activity; INVOLVED IN: biological_process unknown; LOCATED IN: cellular_component unknown; EXPRESSED IN: 22 plant structures; EXPRESSED DURING: 13 growth stages; CONTAINS InterPr…	not assigned.no ontology	T	bradi4g06067.1	FALSE	bradi4g06067.1
520		7.99424e-128	30.3	(loc_os12g36110.1 : 766.0) no description available & (ipr012416 : 240.98297) Calmodulin binding protein-like & (at4g25800 : 226.0) Calmodulin-binding protein; FUNCTIONS IN: calmodulin binding; INVOLVED IN: biological_process unknown; LOCATED IN: cellular_component unknown; EXPRESSED IN: 18 plant structures; EXPRESSED DURING: 9 growth stages; CONTAINS InterPro DOMAIN/s: Calmodulin binding protein…	signalling.calcium	T	bradi4g05360.1	FALSE	bradi4g05360.1
521		7.59998e-23	35.2	(original description: pacid=32786932 locus=Bradi4g05040 ID=Bradi4g05040.1.v3.1 annot-version=v3.1)	not assigned.unknown	T	bradi4g05040.1	FALSE	bradi4g05040.1
522		0.000563722					bradi4g04917.2	FALSE	bradi4g04917.2
523		3.70617e-42	35.2	(loc_os12g37650.1 : 243.0) no description available & (at1g56580 : 149.0) Encodes SMALLER WITH VARIABLE BRANCHES (SVB), a protein with a conserved domain of unknown function (DUF538). The trichomes of the SVB mutants are smaller and exhibit branches of variable length and number.; SMALLER WITH VARIABLE BRANCHES (SVB); CONTAINS InterPro DOMAIN/s: Protein of unknown function DUF538 (InterPro:IPR007…	not assigned.unknown	T	bradi4g04590.1	FALSE	bradi4g04590.1
524		2.45183e-10	27.3.25	(q4jl76|myba2_orysa : 398.0) Myb-related protein MYBAS2 - Oryza sativa (Rice) & (loc_os12g37970.1 : 398.0) no description available & (at5g59780 : 231.0) Encodes a putative transcription factor (MYB59).; myb domain protein 59 (MYB59); FUNCTIONS IN: DNA binding, sequence-specific DNA binding transcription factor activity; INVOLVED IN: response to cadmium ion, regulation of transcription, DNA-depen…	RNA.regulation of transcription.MYB domain transcription factor family	T	bradi4g04050.1	FALSE	bradi4g04050.1
525		1.13176e-58	29.5.4	(loc_os12g39360.1 : 434.0) no description available & (at2g03200 : 157.0) Eukaryotic aspartyl protease family protein; FUNCTIONS IN: aspartic-type endopeptidase activity; INVOLVED IN: proteolysis; LOCATED IN: endomembrane system; EXPRESSED IN: 10 plant structures; EXPRESSED DURING: 4 anthesis, C globular stage, petal differentiation and expansion stage; CONTAINS InterPro DOMAIN/s: Peptidase aspar…	protein.degradation.aspartate protease	T	bradi4g03390.1	FALSE	bradi4g03390.1
526		2.35668e-29					bradi4g02760.2	FALSE	bradi4g02760.2
527		1.55066e-55	30.2.24	(loc_os04g12560.1 : 1030.0) no description available & (at5g60900 : 350.0) Encodes a receptor-like protein kinase.; receptor-like protein kinase 1 (RLK1); FUNCTIONS IN: in 6 functions; INVOLVED IN: protein amino acid phosphorylation; LOCATED IN: endomembrane system; EXPRESSED IN: 23 plant structures; EXPRESSED DURING: 13 growth stages; CONTAINS InterPro DOMAIN/s: Curculin-like (mannose-binding) l…	signalling.receptor kinases.S-locus glycoprotein like	T	bradi4g02250.1	FALSE	bradi4g02250.1
528		2.82567e-88	30.2.8.2	(loc_os12g41710.1 : 624.0) no description available & (at1g16670 : 426.0) Protein kinase superfamily protein; FUNCTIONS IN: protein serine/threonine kinase activity, protein kinase activity, kinase activity, ATP binding; INVOLVED IN: protein amino acid phosphorylation; LOCATED IN: cellular_component unknown; EXPRESSED IN: 23 plant structures; EXPRESSED DURING: 13 growth stages; CONTAINS InterPro …	signalling.receptor kinases.leucine rich repeat VIII.VIII-2	T	bradi4g02020.1	FALSE	bradi4g02020.1
529		1.14799e-271	16.1.4.1	(loc_os12g43130.1 : 572.0) no description available & (q9ssu8|psy_dauca : 502.0) Phytoene synthase, chloroplast precursor (EC 2.5.1.-) - Daucus carota (Carrot) & (at5g17230 : 486.0) Encodes phytoene synthase.; PHYTOENE SYNTHASE (PSY); CONTAINS InterPro DOMAIN/s: Squalene/phytoene synthase, conserved site (InterPro:IPR019845), Terpenoid synthase (InterPro:IPR008949), Squalene/phytoene synthase (In…	secondary metabolism.isoprenoids.carotenoids.phytoene synthase	T	bradi4g01100.1	FALSE	bradi4g01100.1
530		2.19984e-38					bradi3g60740.1	FALSE	bradi3g60740.1
531		8.61695e-19					bradi3g60470.2	FALSE	bradi3g60470.2
532		0	35.1	(loc_os02g58260.1 : 479.0) no description available & (at4g33540 : 350.0) metallo-beta-lactamase family protein; FUNCTIONS IN: hydrolase activity, catalytic activity; INVOLVED IN: response to arsenic, metabolic process; LOCATED IN: chloroplast; EXPRESSED IN: 22 plant structures; EXPRESSED DURING: 13 growth stages; CONTAINS InterPro DOMAIN/s: Beta-lactamase-like (InterPro:IPR001279); Has 1592 Blas…	not assigned.no ontology	T	bradi3g60470.1	FALSE	bradi3g60470.1
533		0.0001472					bradi3g59990.1	FALSE	bradi3g59990.1
534		3.03061e-48	10.6.1	(q6z5p2|gun7_orysa : 817.0) Endoglucanase 7 precursor (EC 3.2.1.4) (Endo-1,4-beta glucanase 7) (OsGLU10) - Oryza sativa (Rice) & (loc_os02g50490.1 : 817.0) no description available & (at2g32990 : 645.0) glycosyl hydrolase 9B8 (GH9B8); FUNCTIONS IN: hydrolase activity, hydrolyzing O-glycosyl compounds, catalytic activity; INVOLVED IN: carbohydrate metabolic process; LOCATED IN: endomembrane system…	cell wall.degradation.cellulases and beta -1,4-glucanases	T	bradi3g59810.1	FALSE	bradi3g59810.1
535		9.06704e-10	26.2	(loc_os02g50600.1 : 575.0) no description available & (at1g70090 : 411.0) Encodes a protein with putative galacturonosyltransferase activity.; glucosyl transferase family 8 (LGT8); FUNCTIONS IN: transferase activity, transferring hexosyl groups, polygalacturonate 4-alpha-galacturonosyltransferase activity, transferase activity, transferring glycosyl groups; INVOLVED IN: carbohydrate biosynthetic …	misc.UDP glucosyl and glucoronyl transferases	T	bradi3g59760.1	FALSE	bradi3g59760.1
536		2.5872e-06					bradi3g59570.1	FALSE	bradi3g59570.1
537		3.02996e-35	29.5.11.4.2	(loc_os02g50990.3 : 258.0) no description available & (at1g74410 : 152.0) RING/U-box superfamily protein; FUNCTIONS IN: zinc ion binding; INVOLVED IN: response to chitin; EXPRESSED IN: 24 plant structures; EXPRESSED DURING: 15 growth stages; CONTAINS InterPro DOMAIN/s: Zinc finger, RING-type (InterPro:IPR001841), Zinc finger, C3HC4 RING-type (InterPro:IPR018957); BEST Arabidopsis thaliana protein…	protein.degradation.ubiquitin.E3.RING	T	bradi3g59496.1	FALSE	bradi3g59496.1
538		7.68923e-05					bradi3g59410.1	FALSE	bradi3g59410.1
539		1.90028e-28					bradi3g59050.4	FALSE	bradi3g59050.4
540		0.000347452	35.1	(loc_os02g51710.1 : 165.0) no description available & (at2g22170 : 117.0) Lipase/lipooxygenase, PLAT/LH2 family protein; FUNCTIONS IN: molecular_function unknown; INVOLVED IN: biological_process unknown; LOCATED IN: thylakoid, chloroplast, membrane; EXPRESSED IN: 19 plant structures; EXPRESSED DURING: 13 growth stages; CONTAINS InterPro DOMAIN/s: Lipoxygenase, LH2 (InterPro:IPR001024), Lipase/lip…	not assigned.no ontology	T	bradi3g58915.1	FALSE	bradi3g58915.1
541		0	12.1.1	(p27968|nia7_horvu : 1575.0) Nitrate reductase [NAD(P)H] (EC 1.7.1.2) - Hordeum vulgare (Barley) & (loc_os02g53130.1 : 1493.0) no description available & (at1g77760 : 1192.0) Encodes the cytosolic minor isoform of nitrate reductase (NR). Involved in the first step of nitrate assimilation, it contributes about 15% of the nitrate reductase activity in shoots. Similar to molybdopterin oxidoreductase…	N-metabolism.nitrate metabolism.NR	T	bradi3g57680.1	FALSE	bradi3g57680.1
542		9.44816e-89					bradi3g55905.1	FALSE	bradi3g55905.1
543		0.00503916	29.6	(loc_os02g57150.1 : 191.0) no description available & (at2g30410 : 158.0) mutant has embryo defect; enlarged embryo cells and endosperm nuclei; Tubulin Folding Cofactor A; KIESEL (KIS); FUNCTIONS IN: unfolded protein binding; INVOLVED IN: tubulin complex assembly, cytokinesis; LOCATED IN: microtubule; EXPRESSED IN: 24 plant structures; EXPRESSED DURING: 15 growth stages; CONTAINS InterPro DOMAIN/…	protein.folding	T	bradi3g55310.1	FALSE	bradi3g55310.1
544		4.23863e-14					bradi3g52367.1	FALSE	bradi3g52367.1
545		2.91714e-250	34.13	(loc_os02g46460.1 : 928.0) no description available & (at4g21680 : 617.0) Encodes a nitrate transporter (NRT1.8). Functions in nitrate removal from the xylem sap. Mediates cadmium tolerance.; NITRATE TRANSPORTER 1.8 (NRT1.8); FUNCTIONS IN: transporter activity, nitrate transmembrane transporter activity; INVOLVED IN: response to cadmium ion, oligopeptide transport, response to nitrate; LOCATED IN…	transport.peptides and oligopeptides	T	bradi3g52096.1	FALSE	bradi3g52096.1
546		3.55115e-253	35.1	(loc_os04g48390.1 : 1051.0) no description available & (at1g63010 : 873.0) Major Facilitator Superfamily with SPX (SYG1/Pho81/XPR1) domain-containing protein; INVOLVED IN: transmembrane transport; LOCATED IN: vacuolar membrane; EXPRESSED IN: 24 plant structures; EXPRESSED DURING: 13 growth stages; CONTAINS InterPro DOMAIN/s: SPX, N-terminal (InterPro:IPR004331), Major facilitator superfamily MFS-…	not assigned.no ontology	T	bradi3g51660.1	FALSE	bradi3g51660.1
547		7.99876e-29	27.3.6	(loc_os02g45010.1 : 464.0) no description available & (at1g31050 : 142.0) basic helix-loop-helix (bHLH) DNA-binding superfamily protein; FUNCTIONS IN: sequence-specific DNA binding transcription factor activity; INVOLVED IN: regulation of transcription; LOCATED IN: nucleus; EXPRESSED IN: sperm cell, hypocotyl, root; CONTAINS InterPro DOMAIN/s: Helix-loop-helix DNA-binding (InterPro:IPR011598); BE…	RNA.regulation of transcription.bHLH,Basic Helix-Loop-Helix family	T	bradi3g51100.1	FALSE	bradi3g51100.1
548		5.05203e-79	3.2.2	(loc_os02g44230.3 : 565.0) no description available & (at4g12430 : 370.0) Haloacid dehalogenase-like hydrolase (HAD) superfamily protein; FUNCTIONS IN: catalytic activity, trehalose-phosphatase activity; INVOLVED IN: trehalose biosynthetic process, metabolic process; EXPRESSED IN: sperm cell, male gametophyte, pollen tube; EXPRESSED DURING: L mature pollen stage, M germinated pollen stage; CONTAI…	minor CHO metabolism.trehalose.TPP	T	bradi3g50810.2	FALSE	bradi3g50810.2
549		3.87116e-56	17.5.2	(loc_os02g43790.1 : 274.0) no description available & (at4g17500 : 136.0) Encodes a member of the ERF (ethylene response factor) subfamily B-3 of ERF/AP2 transcription factor family (ATERF-1). The protein contains one AP2 domain. There are 18 members in this subfamily including ATERF-1, ATERF-2, AND ATERF-5.; ethylene responsive element binding factor 1 (ERF-1); CONTAINS InterPro DOMAIN/s: DNA-bi…	hormone metabolism.ethylene.signal transduction	T	bradi3g50490.1	FALSE	bradi3g50490.1
550		9.08348e-07	11.9.2.1	(loc_os02g43700.1 : 862.0) no description available & (at4g16820 : 391.0) Encodes a lipase that hydrolyzes phosphatidylcholine, glycolipids as well as triacylglycerols.; alpha/beta-Hydrolases superfamily protein; FUNCTIONS IN: galactolipase activity, triglyceride lipase activity, phospholipase A1 activity; INVOLVED IN: lipid metabolic process; LOCATED IN: chloroplast; EXPRESSED IN: sperm cell, cu…	lipid metabolism.lipid degradation.lipases.triacylglycerol lipase	T	bradi3g50430.1	FALSE	bradi3g50430.1
551		6.01836e-13	30.2.25	(loc_os09g38910.1 : 744.0) no description available & (at1g21230 : 439.0) encodes a wall-associated kinase; wall associated kinase 5 (WAK5); FUNCTIONS IN: protein serine/threonine kinase activity, kinase activity; INVOLVED IN: protein amino acid phosphorylation; LOCATED IN: plasma membrane; CONTAINS InterPro DOMAIN/s: EGF-like calcium-binding (InterPro:IPR001881), EGF-like, type 3 (InterPro:IPR00…	signalling.receptor kinases.wall associated kinase	T	bradi3g49770.1	FALSE	bradi3g49770.1
552		2.15107e-12					bradi3g49730.1	FALSE	bradi3g49730.1
553		1.10322e-74	16.2.1.1	(loc_os02g41670.1 : 1279.0) no description available & (p53443|pal2_orysa : 1276.0) Phenylalanine ammonia-lyase (EC 4.3.1.5) - Oryza sativa (Rice) & (at2g37040 : 1046.0) Encodes PAL1, a phenylalanine ammonia-lyase. Arabidopsis has four PALs: AT2G37040 (PAL1), AT3G53260 (PAL2), AT5G04230 (PAL3) and AT3G10340 (PAL4).; PHE ammonia lyase 1 (PAL1); FUNCTIONS IN: phenylalanine ammonia-lyase activity; I…	secondary metabolism.phenylpropanoids.lignin biosynthesis.PAL	T	bradi3g49280.1	FALSE	bradi3g49280.1
554		0.00312761	27.3.25	(loc_os02g41510.1 : 324.0) no description available & (q7xbh4|myb4_orysa : 265.0) Myb-related protein Myb4 (OsMyb4) (Transcription factor RLTR1) - Oryza sativa (Rice) & (at1g06180 : 226.0) member of MYB3R- and R2R3- type MYB- encoding genes; myb domain protein 13 (MYB13); CONTAINS InterPro DOMAIN/s: SANT, DNA-binding (InterPro:IPR001005), Homeodomain-like (InterPro:IPR009057), Myb, DNA-binding (I…	RNA.regulation of transcription.MYB domain transcription factor family	T	bradi3g49180.1	FALSE	bradi3g49180.1
555		3.29742e-08	30.2.25	(loc_os02g41500.1 : 1028.0) no description available & (at1g21230 : 527.0) encodes a wall-associated kinase; wall associated kinase 5 (WAK5); FUNCTIONS IN: protein serine/threonine kinase activity, kinase activity; INVOLVED IN: protein amino acid phosphorylation; LOCATED IN: plasma membrane; CONTAINS InterPro DOMAIN/s: EGF-like calcium-binding (InterPro:IPR001881), EGF-like, type 3 (InterPro:IPR0…	signalling.receptor kinases.wall associated kinase	T	bradi3g49160.1	FALSE	bradi3g49160.1
556		1.2112e-15					bradi3g48730.1	FALSE	bradi3g48730.1
557		1.071e-06	20.1	(loc_os02g39330.1 : 449.0) no description available & (at3g54420 : 328.0) encodes an EP3 chitinase that is expressed during somatic embryogenesis in nursing cells surrounding the embryos but not in embryos themselves. The gene is also expressed in mature pollen and growing pollen tubes until they enter the receptive synergid, but not in endosperm and integuments as in carrot. Post-embryonically, …	stress.biotic	T	bradi3g48230.1	FALSE	bradi3g48230.1
558		3.0033e-16	31.1	(loc_os02g38340.1 : 778.0) no description available & (at1g13180 : 699.0) Mutant has defect in trichome cell expansion and actin organization resulting in a distorted trichome phenotype.; DISTORTED TRICHOMES 1 (DIS1); FUNCTIONS IN: actin binding, structural constituent of cytoskeleton, ATP binding; INVOLVED IN: actin filament organization, multidimensional cell growth, cell morphogenesis, trichom…	cell.organisation	T	bradi3g47800.1	FALSE	bradi3g47800.1
559		0.00631357	35.2	no hits & (original description: pacid=32818079 locus=Bradi3g47490 ID=Bradi3g47490.2.v3.1 annot-version=v3.1)	not assigned.unknown	T	bradi3g47490.2	FALSE	bradi3g47490.2
560		3.76726e-06	30.2.24	(loc_os04g12560.1 : 1019.0) no description available & (at1g34300 : 362.0) lectin protein kinase family protein; FUNCTIONS IN: in 6 functions; INVOLVED IN: protein amino acid phosphorylation, recognition of pollen; LOCATED IN: plasma membrane; EXPRESSED IN: 23 plant structures; EXPRESSED DURING: 13 growth stages; CONTAINS InterPro DOMAIN/s: Curculin-like (mannose-binding) lectin (InterPro:IPR0014…	signalling.receptor kinases.S-locus glycoprotein like	T	bradi3g47390.1	FALSE	bradi3g47390.1
561		0.00308918	35.2	(original description: pacid=32814034 locus=Bradi3g47200 ID=Bradi3g47200.1.v3.1 annot-version=v3.1)	not assigned.unknown	T	bradi3g47200.1	FALSE	bradi3g47200.1
562		3.28487e-114	35.2	no hits & (original description: pacid=32815055 locus=Bradi3g46710 ID=Bradi3g46710.1.v3.1 annot-version=v3.1)	not assigned.unknown	T	bradi3g46710.1	FALSE	bradi3g46710.1
563		2.10067e-07	29.5.11.4.2	(q9lrb7|el5_orysa : 189.0) E3 ubiquitin-protein ligase EL5 (EC 6.3.2.-) - Oryza sativa (Rice) & (loc_os02g35429.1 : 189.0) no description available & (at1g53820 : 96.3) RING/U-box superfamily protein; FUNCTIONS IN: zinc ion binding; CONTAINS InterPro DOMAIN/s: Zinc finger, RING-type (InterPro:IPR001841), Zinc finger, C3HC4 RING-type (InterPro:IPR018957); BEST Arabidopsis thaliana protein match is…	protein.degradation.ubiquitin.E3.RING	T	bradi3g46040.1	FALSE	bradi3g46040.1
564		1.84349e-59	35.2	(original description: pacid=32813834 locus=Bradi3g46030 ID=Bradi3g46030.1.v3.1 annot-version=v3.1)	not assigned.unknown	T	bradi3g46030.1	FALSE	bradi3g46030.1
565		2.17465e-12	35.2	(original description: pacid=32813774 locus=Bradi3g45750 ID=Bradi3g45750.1.v3.1 annot-version=v3.1)	not assigned.unknown	T	bradi3g45750.1	FALSE	bradi3g45750.1
566		1.8994e-58	35.2	(original description: pacid=32821312 locus=Bradi3g45570 ID=Bradi3g45570.1.v3.1 annot-version=v3.1)	not assigned.unknown	T	bradi3g45570.1	FALSE	bradi3g45570.1
567		1.51805e-06					bradi3g45460.2	FALSE	bradi3g45460.2
568		3.74525e-47					bradi3g45240.1	FALSE	bradi3g45240.1
569		2.03166e-46	29.5.5	(loc_os02g32520.1 : 1118.0) no description available & (at5g51070 : 820.0) ATP-dependent Clp protease regulatory subunit; EARLY RESPONSIVE TO DEHYDRATION 1 (ERD1); FUNCTIONS IN: nucleoside-triphosphatase activity, ATPase activity, nucleotide binding, ATP binding; INVOLVED IN: response to water deprivation; LOCATED IN: chloroplast stroma, chloroplast, chloroplast envelope; EXPRESSED IN: 22 plant s…	protein.degradation.serine protease	T	bradi3g44640.2	FALSE	bradi3g44640.2
570		1.07163e-243	33.99	(loc_os02g30910.1 : 433.0) no description available & (at5g13170 : 254.0) senescence-associated gene 29 (SAG29); LOCATED IN: endomembrane system, integral to membrane, membrane; EXPRESSED IN: 13 plant structures; EXPRESSED DURING: LP.04 four leaves visible, 4 anthesis, C globular stage, petal differentiation and expansion stage; CONTAINS InterPro DOMAIN/s: MtN3/saliva-related transmembrane protei…	development.unspecified	T	bradi3g44260.1	FALSE	bradi3g44260.1
571		1.09784e-15					bradi3g43780.1	FALSE	bradi3g43780.1
572		1.02335e-137					bradi3g43350.1	FALSE	bradi3g43350.1
573		7.42416e-23	35.2	no hits & (original description: pacid=32818486 locus=Bradi3g42440 ID=Bradi3g42440.1.v3.1 annot-version=v3.1)	not assigned.unknown	T	bradi3g42440.1	FALSE	bradi3g42440.1
574		2.53194e-32	27.3.25	(loc_os09g36250.1 : 313.0) no description available & (q50ex6|odo1_pethy : 258.0) ODORANT1 protein (MYB-like protein ODO1) - Petunia hybrida (Petunia) & (at4g22680 : 251.0) Encodes a putative transcription factor (MYB85).; myb domain protein 85 (MYB85); CONTAINS InterPro DOMAIN/s: SANT, DNA-binding (InterPro:IPR001005), Homeodomain-like (InterPro:IPR009057), Myb, DNA-binding (InterPro:IPR014778),…	RNA.regulation of transcription.MYB domain transcription factor family	T	bradi3g42430.1	FALSE	bradi3g42430.1
575		0.00636875	29.5.11.4.2	(loc_os08g43670.1 : 206.0) no description available & (at5g66070 : 145.0) RING/U-box superfamily protein; FUNCTIONS IN: zinc ion binding; INVOLVED IN: response to chitin; EXPRESSED IN: 23 plant structures; EXPRESSED DURING: 15 growth stages; CONTAINS InterPro DOMAIN/s: Zinc finger, RING-type (InterPro:IPR001841), Zinc finger, C3HC4 RING-type (InterPro:IPR018957); BEST Arabidopsis thaliana protein…	protein.degradation.ubiquitin.E3.RING	T	bradi3g42280.1	FALSE	bradi3g42280.1
576		1.96454e-05	27.3.23	(loc_os08g43334.2 : 184.0) no description available & (at1g46264 : 172.0) Encodes SCHIZORIZA, a member of Heat Shock Transcription Factor (Hsf) family. Functions as a nuclear factor regulating asymmetry of stem cell divisions.; heat shock transcription factor B4 (HSFB4); FUNCTIONS IN: DNA binding, sequence-specific DNA binding transcription factor activity; INVOLVED IN: asymmetric cell division; …	RNA.regulation of transcription.HSF,Heat-shock transcription factor family	T	bradi3g42130.1	FALSE	bradi3g42130.1
577		1.57137e-159					bradi3g41840.3	FALSE	bradi3g41840.3
578		2.15024e-05					bradi3g41600.3	FALSE	bradi3g41600.3
579		3.95048e-28					bradi3g41600.1	FALSE	bradi3g41600.1
580		0.00260421					bradi3g41130.2	FALSE	bradi3g41130.2
581		0.000158831	31.1.1.3	(loc_os08g40790.2 : 555.0) no description available & (at2g24420 : 359.0) DNA repair ATPase-related; LOCATED IN: endoplasmic reticulum, plasma membrane; EXPRESSED IN: 27 plant structures; EXPRESSED DURING: 15 growth stages; BEST Arabidopsis thaliana protein match is: myosin heavy chain-related (TAIR:AT4G31340.1); Has 49908 Blast hits to 28607 proteins in 1979 species: Archae - 936; Bacteria - 756…	cell.organisation.cytoskeleton.Myosin	T	bradi3g40560.6	FALSE	bradi3g40560.6
582		0					bradi3g39620.1	FALSE	bradi3g39620.1
583		0.000991541	16.2.1.6	(loc_os08g38920.1 : 385.0) no description available & (q9xgd5|camt2_maize : 256.0) Caffeoyl-CoA O-methyltransferase 2 (EC 2.1.1.104) (Trans-caffeoyl-CoA 3-O-methyltransferase 2) (CCoAMT-2) (CCoAOMT-2) - Zea mays (Maize) & (at4g34050 : 248.0) caffeoyl coenzyme A O-methyltransferase 1 (CCoAOMT1); FUNCTIONS IN: caffeoyl-CoA O-methyltransferase activity; INVOLVED IN: coumarin biosynthetic process, re…	secondary metabolism.phenylpropanoids.lignin biosynthesis.CCoAOMT	T	bradi3g39380.1	FALSE	bradi3g39380.1
584		0.000280303	35.2	(original description: pacid=32823393 locus=Bradi3g39370 ID=Bradi3g39370.1.v3.1 annot-version=v3.1)	not assigned.unknown	T	bradi3g39370.1	FALSE	bradi3g39370.1
585		0	28.2	(loc_os08g38170.1 : 421.0) no description available & (at1g13635 : 271.0) DNA glycosylase superfamily protein; FUNCTIONS IN: DNA-3-methyladenine glycosylase I activity, catalytic activity; INVOLVED IN: DNA repair, base-excision repair; LOCATED IN: cellular_component unknown; CONTAINS InterPro DOMAIN/s: DNA glycosylase (InterPro:IPR011257), Methyladenine glycosylase (InterPro:IPR005019); BEST Arab…	DNA.repair	T	bradi3g38950.1	FALSE	bradi3g38950.1
586		8.74035e-210	26.1	(loc_os08g37874.1 : 550.0) no description available & (at5g64250 : 441.0) Aldolase-type TIM barrel family protein; FUNCTIONS IN: oxidoreductase activity, catalytic activity, nitronate monooxygenase activity; INVOLVED IN: response to cadmium ion, response to symbiotic fungus, metabolic process; EXPRESSED IN: 23 plant structures; EXPRESSED DURING: 13 growth stages; CONTAINS InterPro DOMAIN/s: Aldol…	misc.misc2	T	bradi3g38730.1	FALSE	bradi3g38730.1
587		1.60528e-05					bradi3g38260.2	FALSE	bradi3g38260.2
588		2.68769e-09	33.1	(loc_os08g37180.1 : 624.0) no description available & (at2g26560 : 448.0) Encodes a lipid acyl hydrolase with wide substrate specificity that accumulates upon infection by fungal and bacterial pathogens. Protein is localized in the cytoplasm in healthy leaves, and in membranes in infected cells. Plays a role in cell death and differentially affects the accumulation of oxylipins. Contributes to re…	development.storage proteins	T	bradi3g37990.1	FALSE	bradi3g37990.1
589		1.05131e-05	17.2.3	(loc_os08g35110.1 : 173.0) no description available & (at5g20820 : 83.2) SAUR-like auxin-responsive protein family ; CONTAINS InterPro DOMAIN/s: Auxin responsive SAUR protein (InterPro:IPR003676); BEST Arabidopsis thaliana protein match is: SAUR-like auxin-responsive protein family (TAIR:AT1G72430.1); Has 120 Blast hits to 120 proteins in 13 species: Archae - 0; Bacteria - 0; Metazoa - 0; Fungi -…	hormone metabolism.auxin.induced-regulated-responsive-activated	T	bradi3g37470.1	FALSE	bradi3g37470.1
590		7.89254e-10					bradi3g37300.3	FALSE	bradi3g37300.3
591		1.10403e-30					bradi3g37300.2	FALSE	bradi3g37300.2
592		2.67439e-92	16.2.1.3	(loc_os08g34790.1 : 907.0) no description available & (at1g51680 : 697.0) encodes an isoform of 4-coumarate:CoA ligase (4CL), which is involved in the last step of the general phenylpropanoid pathway. In addition to 4-coumarate, it also converts ferulate. The catalytic efficiency was in the following (descending) order: p-coumaric acid, ferulic acid, caffeic acid and 5-OH-ferulic acid. At4CL1 was…	secondary metabolism.phenylpropanoids.lignin biosynthesis.4CL	T	bradi3g37300.1	FALSE	bradi3g37300.1
593		0.00157005	11.3	(loc_os11g45400.1 : 620.0) no description available & (at4g01950 : 365.0) Encodes a member of a family of proteins with glycerol-3-phosphate acyltransferase activity.; glycerol-3-phosphate acyltransferase 3 (GPAT3); FUNCTIONS IN: acyltransferase activity; INVOLVED IN: metabolic process; EXPRESSED IN: 14 plant structures; EXPRESSED DURING: 9 growth stages; CONTAINS InterPro DOMAIN/s: Phospholipid/…	lipid metabolism.Phospholipid synthesis	T	bradi3g37245.1	FALSE	bradi3g37245.1
594		1.34239e-18	27.3.25	(loc_os08g33940.1 : 373.0) no description available & (at3g47600 : 284.0) Encodes a putative transcription factor (MYB94).; myb domain protein 94 (MYB94); CONTAINS InterPro DOMAIN/s: SANT, DNA-binding (InterPro:IPR001005), Homeodomain-like (InterPro:IPR009057), Myb, DNA-binding (InterPro:IPR014778), HTH transcriptional regulator, Myb-type, DNA-binding (InterPro:IPR017930), Homeodomain-related (In…	RNA.regulation of transcription.MYB domain transcription factor family	T	bradi3g37047.1	FALSE	bradi3g37047.1
595		5.223e-15					bradi3g36910.1	FALSE	bradi3g36910.1
596		0.00195526	35.1.26	(loc_os08g31250.1 : 248.0) no description available & (at2g16050 : 116.0) Cysteine/Histidine-rich C1 domain family protein; CONTAINS InterPro DOMAIN/s: DC1 (InterPro:IPR004146); BEST Arabidopsis thaliana protein match is: Cysteine/Histidine-rich C1 domain family protein (TAIR:AT1G20990.1); Has 30201 Blast hits to 17322 proteins in 780 species: Archae - 12; Bacteria - 1396; Metazoa - 17338; Fungi …	not assigned.no ontology.DC1 domain containing protein	T	bradi3g35480.1	FALSE	bradi3g35480.1
597		1.97174e-13	34.16	(loc_os08g30740.1 : 1674.0) no description available & (at3g47730 : 1209.0) member of ATH subfamily; ATP-binding cassette A2 (ABCA2); FUNCTIONS IN: ATPase activity, coupled to transmembrane movement of substances, transporter activity; INVOLVED IN: response to cyclopentenone; LOCATED IN: mitochondrion; EXPRESSED IN: 24 plant structures; EXPRESSED DURING: 15 growth stages; CONTAINS InterPro DOMAIN…	transport.ABC transporters and multidrug resistance systems	T	bradi3g35400.1	FALSE	bradi3g35400.1
598		0	34.16	(loc_os08g30770.1 : 1508.0) no description available & (at3g47780 : 1096.0) member of ATH subfamily; ABC2 homolog 6 (ATH6); FUNCTIONS IN: ATPase activity, coupled to transmembrane movement of substances, transporter activity; INVOLVED IN: response to cyclopentenone; LOCATED IN: plasma membrane; EXPRESSED IN: 12 plant structures; EXPRESSED DURING: 8 growth stages; CONTAINS InterPro DOMAIN/s: ATPas…	transport.ABC transporters and multidrug resistance systems	T	bradi3g35390.1	FALSE	bradi3g35390.1
599		1.71756e-08					bradi3g34531.1	FALSE	bradi3g34531.1
600		8.69948e-103	2.2.2.1.2	(loc_os10g41550.1 : 739.0) no description available & (at4g17090 : 623.0) Encodes a beta-amylase targeted to the chloroplast. Transgenic BMY8 RNAi lines fail to accumulate maltose during cold shock suggesting that maltose accumulation coincides with BMY8 expression. Apart from maltose, the sugar content of the RNAi lines were similar to wildtype (glucose and sucrose unaffected).; chloroplast beta…	major CHO metabolism.degradation.starch.starch cleavage.beta amylase	T	bradi3g33730.1	FALSE	bradi3g33730.1
601		1.48302e-18					bradi3g33340.1	FALSE	bradi3g33340.1
602		1.08155e-13	10.7	(q336t5|expb3_orysa : 415.0) Expansin-B3 precursor (OsEXPB3) (Beta-expansin-3) (OsaEXPb1.10) - Oryza sativa (Rice) & (loc_os10g40720.1 : 415.0) no description available & (at1g65680 : 215.0) member of BETA-EXPANSINS. Naming convention from the Expansin Working Group (Kende et al, 2004. Plant Mol Bio); expansin B2 (EXPB2); INVOLVED IN: plant-type cell wall modification involved in multidimensional…	cell wall.modification	T	bradi3g33150.1	FALSE	bradi3g33150.1
603		2.12471e-19	34.4	(loc_os10g40600.1 : 1022.0) no description available & (at1g12110 : 716.0) Encodes NRT1.1 (CHL1), a dual-affinity nitrate transporter. The protein is expressed in guard cells and function in stomatal opening. Mutants have less transpiration and are more tolerant to drought. Expressed in lateral roots. Involved in nitrate signaling which enables the plant root system to detect and exploit nitrate-…	transport.nitrate	T	bradi3g33040.1	FALSE	bradi3g33040.1
604		8.50316e-08	31.4	(loc_os10g40590.1 : 1187.0) no description available & (at4g22540 : 783.0) OSBP(oxysterol binding protein)-related protein 2A (ORP2A); CONTAINS InterPro DOMAIN/s: Oxysterol-binding protein (InterPro:IPR000648); BEST Arabidopsis thaliana protein match is: OSBP(oxysterol binding protein)-related protein 2B (TAIR:AT4G12460.1). & (ipr000648 : 267.41458) Oxysterol-binding protein & (chl4|516098 : 211.…	cell.vesicle transport	T	bradi3g33020.3	FALSE	bradi3g33020.3
605		9.73842e-16					bradi3g32060.2	FALSE	bradi3g32060.2
606		8.8317e-304	26.9	(loc_os10g38710.1 : 283.0) no description available & (q06398|gstu6_orysa : 243.0) Probable glutathione S-transferase GSTU6 (EC 2.5.1.18) (28 kDa cold-induced protein) - Oryza sativa (Rice) & (at1g10370 : 204.0) EARLY-RESPONSIVE TO DEHYDRATION 9 (ERD9); FUNCTIONS IN: glutathione transferase activity; INVOLVED IN: response to water deprivation, response to karrikin, toxin catabolic process; LOCATE…	misc.glutathione S transferases	T	bradi3g31841.1	FALSE	bradi3g31841.1
607		3.56315e-58	26.9	(loc_os10g38470.1 : 252.0) no description available & (q06398|gstu6_orysa : 190.0) Probable glutathione S-transferase GSTU6 (EC 2.5.1.18) (28 kDa cold-induced protein) - Oryza sativa (Rice) & (at1g10370 : 173.0) EARLY-RESPONSIVE TO DEHYDRATION 9 (ERD9); FUNCTIONS IN: glutathione transferase activity; INVOLVED IN: response to water deprivation, response to karrikin, toxin catabolic process; LOCATE…	misc.glutathione S transferases	T	bradi3g31750.1	FALSE	bradi3g31750.1
608		8.61695e-168	26.9	(loc_os10g38470.1 : 253.0) no description available & (q06398|gstu6_orysa : 194.0) Probable glutathione S-transferase GSTU6 (EC 2.5.1.18) (28 kDa cold-induced protein) - Oryza sativa (Rice) & (at1g69930 : 177.0) Encodes glutathione transferase belonging to the tau class of GSTs. Naming convention according to Wagner et al. (2002).; glutathione S-transferase TAU 11 (GSTU11); CONTAINS InterPro DOMA…	misc.glutathione S transferases	T	bradi3g31727.1	FALSE	bradi3g31727.1
609		1.15032e-06	34.99	(loc_os10g37920.1 : 541.0) no description available & (at1g58340 : 385.0) ZF14; FUNCTIONS IN: antiporter activity, drug transmembrane transporter activity, transporter activity; INVOLVED IN: response to nematode; LOCATED IN: membrane; EXPRESSED IN: 16 plant structures; EXPRESSED DURING: 4 anthesis, F mature embryo stage, petal differentiation and expansion stage, E expanded cotyledon stage, D bil…	transport.misc	T	bradi3g31580.1	FALSE	bradi3g31580.1
610		1.18395e-51	16.2.1.8	(loc_os10g36848.1 : 658.0) no description available & (at4g36220 : 555.0) encodes ferulate 5-hydroxylase (F5H). Involved in lignin biosynthesis.; ferulic acid 5-hydroxylase 1 (FAH1); FUNCTIONS IN: ferulate 5-hydroxylase activity, monooxygenase activity; INVOLVED IN: lignin biosynthetic process, response to UV-B, phenylpropanoid biosynthetic process; LOCATED IN: endoplasmic reticulum; EXPRESSED IN…	secondary metabolism.phenylpropanoids.lignin biosynthesis.F5H	T	bradi3g30590.1	FALSE	bradi3g30590.1
611		3.77251e-17					bradi3g30547.2	FALSE	bradi3g30547.2
612		1.05563e-41					bradi3g29720.1	FALSE	bradi3g29720.1
613		0	10.2.1	(loc_os10g32980.1 : 1771.0) no description available & (at5g44030 : 1508.0) Encodes a cellulose synthase involved in secondary cell wall biosynthesis. Confers resistance towards bacterial and fungal pathogens, independent of salicylic acid, ethylene and jasmonate signaling.; cellulose synthase A4 (CESA4); FUNCTIONS IN: cellulose synthase activity, transferase activity, transferring glycosyl group…	cell wall.cellulose synthesis.cellulose synthase	T	bradi3g28350.1	FALSE	bradi3g28350.1
614		1.21928e-10	2.2.2.1.2	(loc_os10g32810.1 : 735.0) no description available & (at3g23920 : 611.0) Encodes a chloroplast beta-amylase. Is necessary for leaf starch breakdown in the absence of BAM3.; beta-amylase 1 (BAM1); FUNCTIONS IN: beta-amylase activity; INVOLVED IN: response to water deprivation, starch catabolic process; LOCATED IN: cytosol, nucleus; EXPRESSED IN: 25 plant structures; EXPRESSED DURING: 15 growth st…	major CHO metabolism.degradation.starch.starch cleavage.beta amylase	T	bradi3g28210.1	FALSE	bradi3g28210.1
615		0.000168097	35.1	(loc_os03g05390.6 : 784.0) no description available & (at1g02260 : 555.0) Divalent ion symporter; FUNCTIONS IN: citrate transmembrane transporter activity, transporter activity; INVOLVED IN: citrate transport, transmembrane transport; LOCATED IN: endomembrane system, integral to membrane; EXPRESSED IN: 24 plant structures; EXPRESSED DURING: 13 growth stages; CONTAINS InterPro DOMAIN/s: Divalent i…	not assigned.no ontology	T	bradi3g27800.1	FALSE	bradi3g27800.1
616		1.87317e-21					bradi3g27620.1	FALSE	bradi3g27620.1
617		3.65555e-69	26.1	(loc_os07g11739.1 : 449.0) no description available & (o81974|c71d8_soybn : 302.0) Cytochrome P450 71D8 (EC 1.14.-.-) (P450 CP7) - Glycine max (Soybean) & (at5g25120 : 253.0) putative cytochrome P450; "ytochrome p450, family 71, subfamily B, polypeptide 11" (CYP71B11); FUNCTIONS IN: electron carrier activity, monooxygenase activity, iron ion binding, oxygen binding, heme binding; INVOLVED IN: oxi…	misc.cytochrome P450	T	bradi3g27500.1	FALSE	bradi3g27500.1
618		4.71646e-203					bradi3g26384.1	FALSE	bradi3g26384.1
619		0	17.3.1.2.99	(loc_os02g04710.1 : 1139.0) no description available & (at2g07050 : 1054.0) Involved in the biosynthesis of brassinosteroids. Catalyzes the reaction from epoxysqualene to cycloartenol.; cycloartenol synthase 1 (CAS1); FUNCTIONS IN: cycloartenol synthase activity; INVOLVED IN: pentacyclic triterpenoid biosynthetic process, thylakoid membrane organization, pollen development; LOCATED IN: vacuole; E…	hormone metabolism.brassinosteroid.synthesis-degradation.sterols.other	T	bradi3g22802.1	FALSE	bradi3g22802.1
620		0.000414728	35.1	(loc_os07g06840.1 : 324.0) no description available & (at5g06570 : 158.0) alpha/beta-Hydrolases superfamily protein; FUNCTIONS IN: hydrolase activity; INVOLVED IN: metabolic process; LOCATED IN: cellular_component unknown; EXPRESSED IN: 6 plant structures; EXPRESSED DURING: petal differentiation and expansion stage; CONTAINS InterPro DOMAIN/s: Alpha/beta hydrolase fold-3 (InterPro:IPR013094); BES…	not assigned.no ontology	T	bradi3g21747.1	FALSE	bradi3g21747.1
621		0					bradi3g21287.2	FALSE	bradi3g21287.2
622		0.00376316	26.11	(loc_os10g07229.1 : 592.0) no description available & (at1g32780 : 458.0) GroES-like zinc-binding dehydrogenase family protein; FUNCTIONS IN: oxidoreductase activity, zinc ion binding; INVOLVED IN: oxidation reduction; EXPRESSED IN: 12 plant structures; EXPRESSED DURING: LP.04 four leaves visible, 4 anthesis, LP.02 two leaves visible, petal differentiation and expansion stage, D bilateral stage; …	misc.alcohol dehydrogenases	T	bradi3g20810.1	FALSE	bradi3g20810.1
623		2.62187e-11					bradi3g19927.2	FALSE	bradi3g19927.2
624		8.86907e-242	35.2	(original description: pacid=32818177 locus=Bradi3g19010 ID=Bradi3g19010.1.v3.1 annot-version=v3.1)	not assigned.unknown	T	bradi3g19010.1	FALSE	bradi3g19010.1
625		1.48586e-199	26.1	(loc_os08g14570.1 : 1129.0) no description available & (q05001|ncpr_catro : 943.0) NADPH--cytochrome P450 reductase (EC 1.6.2.4) (CPR) (P450R) - Catharanthus roseus (Rosy periwinkle) (Madagascar periwinkle) & (at4g30210 : 910.0) Encodes NADPH-cytochrome P450 reductase that catalyzes the first oxidative step of the phenylpropanoid general pathway.; P450 reductase 2 (ATR2); FUNCTIONS IN: NADPH-hemo…	misc.cytochrome P450	T	bradi3g18850.1	FALSE	bradi3g18850.1
626		1.28721e-09	35.2	(original description: pacid=32823478 locus=Bradi3g18730 ID=Bradi3g18730.1.v3.1 annot-version=v3.1)	not assigned.unknown	T	bradi3g18730.1	FALSE	bradi3g18730.1
627		1.60655e-109	31.1.1.1.3	(loc_os08g14230.1 : 1462.0) no description available & (at4g30160 : 1167.0) Arabidopsis thaliana VILLIN4; villin 4 (VLN4); FUNCTIONS IN: actin binding; INVOLVED IN: cytoskeleton organization; LOCATED IN: cellular_component unknown; EXPRESSED IN: 23 plant structures; EXPRESSED DURING: 13 growth stages; CONTAINS InterPro DOMAIN/s: Gelsolin (InterPro:IPR007122), Villin headpiece (InterPro:IPR003128)…	cell.organisation.cytoskeleton.actin.actin binding	T	bradi3g18707.2	FALSE	bradi3g18707.2
628		1.07592e-06					bradi3g17280.3	FALSE	bradi3g17280.3
629		4.98445e-12					bradi3g17280.1	FALSE	bradi3g17280.1
630		1.81525e-140	27.3.25	(loc_os08g05520.1 : 285.0) no description available & (at1g63910 : 258.0) member of MYB3R- and R2R3- type MYB- encoding genes; myb domain protein 103 (AtMYB103); CONTAINS InterPro DOMAIN/s: SANT, DNA-binding (InterPro:IPR001005), Homeodomain-like (InterPro:IPR009057), Myb, DNA-binding (InterPro:IPR014778), HTH transcriptional regulator, Myb-type, DNA-binding (InterPro:IPR017930), Homeodomain-rela…	RNA.regulation of transcription.MYB domain transcription factor family	T	bradi3g17165.1	FALSE	bradi3g17165.1
631		4.91653e-67	16.1.5	(loc_os01g23530.1 : 533.0) no description available & (p93665|dcs1_goshi : 346.0) (+)-delta-cadinene synthase (EC 4.2.3.13) (D-cadinene synthase) - Gossypium hirsutum (Upland cotton) & (at5g23960 : 264.0) Encodes a sesquiterpene synthase involved in generating all of the group A sesquiterpenes found in the Arabidopsis floral volatile blend. Strongly expressed in the stigma.; terpene synthase 21 (…	secondary metabolism.isoprenoids.terpenoids	T	bradi3g15956.1	FALSE	bradi3g15956.1
632		8.73352e-07					bradi3g15770.1	FALSE	bradi3g15770.1
633		1.65181e-29	16.8.1.21	(loc_os08g07720.1 : 526.0) no description available & (at5g39050 : 142.0) HXXXD-type acyl-transferase family protein; FUNCTIONS IN: transferase activity, transferring acyl groups other than amino-acyl groups, transferase activity; INVOLVED IN: biological_process unknown; LOCATED IN: cellular_component unknown; EXPRESSED IN: 21 plant structures; EXPRESSED DURING: 13 growth stages; CONTAINS InterPr…	secondary metabolism.flavonoids.anthocyanins.anthocyanin 5-aromatic acyltransferase	T	bradi3g15750.1	FALSE	bradi3g15750.1
634		9.08875e-11	16.8.1.21	(loc_os08g07720.1 : 473.0) no description available & (at3g29670 : 132.0) HXXXD-type acyl-transferase family protein; FUNCTIONS IN: transferase activity, transferring acyl groups other than amino-acyl groups, transferase activity; INVOLVED IN: biological_process unknown; LOCATED IN: cellular_component unknown; EXPRESSED IN: stem, inflorescence meristem, hypocotyl, flower; EXPRESSED DURING: petal …	secondary metabolism.flavonoids.anthocyanins.anthocyanin 5-aromatic acyltransferase	T	bradi3g15740.1	FALSE	bradi3g15740.1
635		2.35925e-05	16.8.1.21	(loc_os08g07720.1 : 516.0) no description available & (at3g29670 : 142.0) HXXXD-type acyl-transferase family protein; FUNCTIONS IN: transferase activity, transferring acyl groups other than amino-acyl groups, transferase activity; INVOLVED IN: biological_process unknown; LOCATED IN: cellular_component unknown; EXPRESSED IN: stem, inflorescence meristem, hypocotyl, flower; EXPRESSED DURING: petal …	secondary metabolism.flavonoids.anthocyanins.anthocyanin 5-aromatic acyltransferase	T	bradi3g15720.1	FALSE	bradi3g15720.1
636		1.02359e-102	27.3.7	(loc_os08g08120.4 : 152.0) no description available & (at4g27310 : 105.0) B-box type zinc finger family protein; FUNCTIONS IN: sequence-specific DNA binding transcription factor activity, zinc ion binding; INVOLVED IN: regulation of transcription; LOCATED IN: intracellular; CONTAINS InterPro DOMAIN/s: Zinc finger, B-box (InterPro:IPR000315); BEST Arabidopsis thaliana protein match is: B-box type …	RNA.regulation of transcription.C2C2(Zn) CO-like, Constans-like zinc finger family	T	bradi3g15490.1	FALSE	bradi3g15490.1
637		1.09774e-106	35.2	(loc_os08g08850.1 : 213.0) no description available & (at4g27030 : 159.0) Encodes an unusual palmitate desaturase that is highly substrate specific. It introduces a delta-3 trans double bond at palmitate at the sn-2 position of phosphatidylglycerol.; fatty acid desaturase A (FADA); FUNCTIONS IN: Delta 3-trans hexadecenoic acid phosphatidylglycerol desaturase activity; INVOLVED IN: response to kar…	not assigned.unknown	T	bradi3g15300.1	FALSE	bradi3g15300.1
638		2.82599e-216	20.2.99	(loc_os08g09080.2 : 347.0) no description available & (at5g38960 : 244.0) RmlC-like cupins superfamily protein; FUNCTIONS IN: manganese ion binding, nutrient reservoir activity; INVOLVED IN: biological_process unknown; LOCATED IN: endomembrane system, apoplast; EXPRESSED IN: leaf whorl, leaf; EXPRESSED DURING: LP.06 six leaves visible; CONTAINS InterPro DOMAIN/s: Cupin, RmlC-type (InterPro:IPR011…	stress.abiotic.unspecified	T	bradi3g15250.1	FALSE	bradi3g15250.1
639		2.17232e-08	11.9.2.1	(loc_os08g04800.1 : 529.0) no description available & (at4g16820 : 353.0) Encodes a lipase that hydrolyzes phosphatidylcholine, glycolipids as well as triacylglycerols.; alpha/beta-Hydrolases superfamily protein; FUNCTIONS IN: galactolipase activity, triglyceride lipase activity, phospholipase A1 activity; INVOLVED IN: lipid metabolic process; LOCATED IN: chloroplast; EXPRESSED IN: sperm cell, cu…	lipid metabolism.lipid degradation.lipases.triacylglycerol lipase	T	bradi3g14850.1	FALSE	bradi3g14850.1
640		2.42453e-156	16.4.1	(loc_os08g04540.1 : 778.0) no description available & (p17770|ddc_catro : 499.0) Aromatic-L-amino-acid decarboxylase (EC 4.1.1.28) (AADC) (DOPA decarboxylase) (Tryptophan decarboxylase) - Catharanthus roseus (Rosy periwinkle) (Madagascar periwinkle) & (at2g20340 : 429.0) Pyridoxal phosphate (PLP)-dependent transferases superfamily protein; FUNCTIONS IN: pyridoxal phosphate binding, carboxy-lyase …	secondary metabolism.N misc.alkaloid-like	T	bradi3g14780.1	FALSE	bradi3g14780.1
641		1.18151e-07	16.4.1	(loc_os08g04540.1 : 816.0) no description available & (p17770|ddc_catro : 507.0) Aromatic-L-amino-acid decarboxylase (EC 4.1.1.28) (AADC) (DOPA decarboxylase) (Tryptophan decarboxylase) - Catharanthus roseus (Rosy periwinkle) (Madagascar periwinkle) & (at2g20340 : 426.0) Pyridoxal phosphate (PLP)-dependent transferases superfamily protein; FUNCTIONS IN: pyridoxal phosphate binding, carboxy-lyase …	secondary metabolism.N misc.alkaloid-like	T	bradi3g14750.1	FALSE	bradi3g14750.1
642		3.79381e-92	16.4.1	(loc_os08g04540.1 : 805.0) no description available & (p17770|ddc_catro : 502.0) Aromatic-L-amino-acid decarboxylase (EC 4.1.1.28) (AADC) (DOPA decarboxylase) (Tryptophan decarboxylase) - Catharanthus roseus (Rosy periwinkle) (Madagascar periwinkle) & (at2g20340 : 428.0) Pyridoxal phosphate (PLP)-dependent transferases superfamily protein; FUNCTIONS IN: pyridoxal phosphate binding, carboxy-lyase …	secondary metabolism.N misc.alkaloid-like	T	bradi3g14740.1	FALSE	bradi3g14740.1
643		1.14977e-48	16.4.1	(loc_os08g04540.1 : 813.0) no description available & (p17770|ddc_catro : 507.0) Aromatic-L-amino-acid decarboxylase (EC 4.1.1.28) (AADC) (DOPA decarboxylase) (Tryptophan decarboxylase) - Catharanthus roseus (Rosy periwinkle) (Madagascar periwinkle) & (at2g20340 : 429.0) Pyridoxal phosphate (PLP)-dependent transferases superfamily protein; FUNCTIONS IN: pyridoxal phosphate binding, carboxy-lyase …	secondary metabolism.N misc.alkaloid-like	T	bradi3g14730.1	FALSE	bradi3g14730.1
644		2.49349e-14					bradi3g14490.2	FALSE	bradi3g14490.2
645		0	13.1.6.5.5	(loc_os08g04180.1 : 776.0) no description available & (p43284|trpb2_maize : 773.0) Tryptophan synthase beta chain 2, chloroplast precursor (EC 4.2.1.20) (Orange pericarp 2) (Fragment) - Zea mays (Maize) & (at4g27070 : 717.0) Tryptophan synthase beta. Expressed at low levels in all tissues.; tryptophan synthase beta-subunit 2 (TSB2); CONTAINS InterPro DOMAIN/s: Tryptophan synthase, beta chain (Int…	amino acid metabolism.synthesis.aromatic aa.tryptophan.tryptophan synthase	T	bradi3g14490.1	FALSE	bradi3g14490.1
646		0	4.1.8	(p26517|g3px_horvu : 626.0) Glyceraldehyde-3-phosphate dehydrogenase, cytosolic (EC 1.2.1.12) - Hordeum vulgare (Barley) & (loc_os08g03290.1 : 592.0) no description available & (at3g04120 : 559.0) encodes cytosolic GADPH (C subunit) involved in the glycolytic pathway but also interacts with H2O2 potentially placing it in a signalling cascade induced by ROS.; glyceraldehyde-3-phosphate dehydrogena…	glycolysis.cytosolic branch.glyceraldehyde 3-phosphate dehydrogenase (GAP-DH)	T	bradi3g14120.3	FALSE	bradi3g14120.3
647		0.0001281	30.6	(loc_os08g01310.1 : 593.0) no description available & (at4g36945 : 412.0) PLC-like phosphodiesterases superfamily protein; FUNCTIONS IN: phospholipase C activity, phosphoric diester hydrolase activity; INVOLVED IN: intracellular signaling pathway, lipid metabolic process; LOCATED IN: endomembrane system; CONTAINS InterPro DOMAIN/s: Phospholipase C, phosphatidylinositol-specific , X domain (InterP…	signalling.MAP kinases	T	bradi3g13100.1	FALSE	bradi3g13100.1
648		6.79831e-188					bradi3g11140.1	FALSE	bradi3g11140.1
649		0.00156833	27.2	(loc_os02g18180.2 : 1068.0) no description available & (at4g19210 : 864.0) member of RLI subfamily; RNAse l inhibitor protein 2 (RLI2); FUNCTIONS IN: transporter activity; EXPRESSED IN: 26 plant structures; EXPRESSED DURING: 15 growth stages; CONTAINS InterPro DOMAIN/s: ABC transporter-like (InterPro:IPR003439), 4Fe-4S binding domain (InterPro:IPR001450), ATPase, AAA+ type, core (InterPro:IPR0035…	RNA.transcription	T	bradi3g10390.1	FALSE	bradi3g10390.1
650		7.48999e-08					bradi3g09750.1	FALSE	bradi3g09750.1
651		4.58683e-76					bradi3g09450.2	FALSE	bradi3g09450.2
652		1.79949e-10					bradi3g09350.2	FALSE	bradi3g09350.2
653		3.63947e-149	26.19	(loc_os09g39940.1 : 174.0) no description available & (at5g26330 : 97.1) Cupredoxin superfamily protein; FUNCTIONS IN: electron carrier activity, copper ion binding; LOCATED IN: anchored to membrane; EXPRESSED IN: 16 plant structures; EXPRESSED DURING: 10 growth stages; CONTAINS InterPro DOMAIN/s: Plastocyanin-like (InterPro:IPR003245), Cupredoxin (InterPro:IPR008972); BEST Arabidopsis thaliana p…	misc.plastocyanin-like	T	bradi3g09240.1	FALSE	bradi3g09240.1
654		1.30656e-12	26.19	(loc_os09g39940.1 : 191.0) no description available & (at5g26330 : 103.0) Cupredoxin superfamily protein; FUNCTIONS IN: electron carrier activity, copper ion binding; LOCATED IN: anchored to membrane; EXPRESSED IN: 16 plant structures; EXPRESSED DURING: 10 growth stages; CONTAINS InterPro DOMAIN/s: Plastocyanin-like (InterPro:IPR003245), Cupredoxin (InterPro:IPR008972); BEST Arabidopsis thaliana …	misc.plastocyanin-like	T	bradi3g09230.1	FALSE	bradi3g09230.1
655		1.4648e-15	22.1.7	(loc_os02g14190.1 : 564.0) no description available & (at5g19530 : 461.0) Encodes a spermine synthase. Required for internode elongation and vascular development, specifically in the mechanism that defines the boundaries between veins and nonvein regions. This mechanism may be mediated by polar auxin transport. Though ACL5 has been shown to function as a spermine synthase in E. coli, an ACL5 knoc…	polyamine metabolism.synthesis.spermine synthase	T	bradi3g09110.1	FALSE	bradi3g09110.1
656		0.000382168	34.19.3	(loc_os02g13870.1 : 454.0) no description available & (at4g18910 : 337.0) Encodes an aquaporin homolog. Functions in arsenite transport and tolerance.When expressed in yeast cells can conduct hydrogen peroxide into those cells.; NOD26-like intrinsic protein 1;2 (NIP1;2); FUNCTIONS IN: water channel activity, arsenite transmembrane transporter activity; INVOLVED IN: transport, hydrogen peroxide tr…	transport.Major Intrinsic Proteins.NIP	T	bradi3g08930.1	FALSE	bradi3g08930.1
657		4.04069e-11	13.1.5.3.1	(loc_os02g12900.1 : 496.0) no description available & (p32260|cyskp_spiol : 258.0) Cysteine synthase, chloroplast precursor (EC 2.5.1.47) (O-acetylserine sulfhydrylase) (O-acetylserine (Thiol)-lyase) (CSase B) (CS-B) (OAS-TL B) - Spinacia oleracea (Spinach) & (at5g28020 : 248.0) Encodes cysteine synthase CysD2.; cysteine synthase D2 (CYSD2); FUNCTIONS IN: cysteine synthase activity; INVOLVED IN: …	amino acid metabolism.synthesis.serine-glycine-cysteine group.cysteine.OASTL	T	bradi3g08350.1	FALSE	bradi3g08350.1
658		0	27.3.35	(loc_os02g10840.1 : 433.0) no description available & (at5g11260 : 167.0) Basic leucine zipper (bZIP) transcription factor. Nuclear localization. Involved in light-regulated transcriptional activation of G-box-containing promoters. Negatively regulated by Cop1. Although cytokinins do not appear to affect the genes promoter activity, they appear to stabilize the protein. HY5 plays a role in anthoc…	RNA.regulation of transcription.bZIP transcription factor family	T	bradi3g07540.1	FALSE	bradi3g07540.1
659		0.000116815					bradi3g07440.1	FALSE	bradi3g07440.1
660		8.14096e-59	29.4	(loc_os02g10470.1 : 410.0) no description available & (at4g26470 : 288.0) Calcium-binding EF-hand family protein; FUNCTIONS IN: calcium ion binding; LOCATED IN: cytoplasm; EXPRESSED IN: 8 plant structures; EXPRESSED DURING: L mature pollen stage, M germinated pollen stage, 4 anthesis, petal differentiation and expansion stage; CONTAINS InterPro DOMAIN/s: EF-Hand 1, calcium-binding site (InterPro:…	protein.postranslational modification	T	bradi3g07230.2	FALSE	bradi3g07230.2
661		1.22592e-68	29.4	(loc_os02g10470.1 : 410.0) no description available & (at4g26470 : 288.0) Calcium-binding EF-hand family protein; FUNCTIONS IN: calcium ion binding; LOCATED IN: cytoplasm; EXPRESSED IN: 8 plant structures; EXPRESSED DURING: L mature pollen stage, M germinated pollen stage, 4 anthesis, petal differentiation and expansion stage; CONTAINS InterPro DOMAIN/s: EF-Hand 1, calcium-binding site (InterPro:…	protein.postranslational modification	T	bradi3g07230.1	FALSE	bradi3g07230.1
662		0	8.1.2	(loc_os11g33240.2 : 854.0) no description available & (at2g44350 : 767.0) encodes a mitochrondrion targeted citrate synthase, the first enzyme of the tricarboxylic acid cycle, catalyzing the condensation of acetyl-CoA and oxaloacetate, finally yielding citrate and CoA.; ATCS; FUNCTIONS IN: citrate (SI)-synthase activity, zinc ion binding, ATP binding; INVOLVED IN: response to cadmium ion, tricarb…	TCA / org transformation.TCA.CS	T	bradi3g06930.1	FALSE	bradi3g06930.1
663		0.000258716					bradi3g06810.1	FALSE	bradi3g06810.1
664		6.51699e-13					bradi3g06757.1	FALSE	bradi3g06757.1
665		1.19134e-161					bradi3g06487.1	FALSE	bradi3g06487.1
666		1.63239e-64	26.1	(loc_os02g09390.1 : 607.0) no description available & (o81974|c71d8_soybn : 356.0) Cytochrome P450 71D8 (EC 1.14.-.-) (P450 CP7) - Glycine max (Soybean) & (at3g26330 : 296.0) putative cytochrome P450; "cytochrome P450, family 71, subfamily B, polypeptide 37" (CYP71B37); FUNCTIONS IN: electron carrier activity, monooxygenase activity, iron ion binding, oxygen binding, heme binding; INVOLVED IN: ox…	misc.cytochrome P450	T	bradi3g06320.1	FALSE	bradi3g06320.1
667		0.0022125					bradi3g06250.3	FALSE	bradi3g06250.3
668		0.000174297	34.14	(loc_os02g07830.1 : 677.0) no description available & (q6h501|hkt6_orysa : 671.0) Probable cation transporter HKT6 (OsHKT6) - Oryza sativa (Rice) & (at4g10310 : 359.0) encodes a sodium transporter (HKT1) expressed in xylem parenchyma cells. Mutants over-accumulate sodium in shoot tissue and have increased sodium in the xylem sap and reduced sodium in phloem sap and roots.; high-affinity K+ transp…	transport.unspecified cations	T	bradi3g05570.1	FALSE	bradi3g05570.1
669		7.09518e-10	33.99	(q6h711|mad29_orysa : 325.0) MADS-box transcription factor 29 (OsMADS29) - Oryza sativa (Rice) & (loc_os02g07430.1 : 325.0) no description available & (at5g23260 : 149.0) Encodes a MADS box protein. Regulates proanthocyanidin biosynthesis in the inner-most cell layer of the seed coat. Also controls cell shape of the inner-most cell layer of the seed coat. Also shown to be necessary for determinin…	development.unspecified	T	bradi3g05260.1	FALSE	bradi3g05260.1
670		0.00382627	30.2.8.2	(loc_os02g06930.2 : 607.0) no description available & (at1g16670 : 442.0) Protein kinase superfamily protein; FUNCTIONS IN: protein serine/threonine kinase activity, protein kinase activity, kinase activity, ATP binding; INVOLVED IN: protein amino acid phosphorylation; LOCATED IN: cellular_component unknown; EXPRESSED IN: 23 plant structures; EXPRESSED DURING: 13 growth stages; CONTAINS InterPro …	signalling.receptor kinases.leucine rich repeat VIII.VIII-2	T	bradi3g04940.1	FALSE	bradi3g04940.1
671		1.93797e-142					bradi3g04842.1	FALSE	bradi3g04842.1
672		4.86933e-74	35.2	(loc_os02g06380.1 : 318.0) no description available & (at5g67210 : 196.0) Protein of unknown function (DUF579); CONTAINS InterPro DOMAIN/s: Protein of unknown function DUF579 (InterPro:IPR021148), Conserved hypothetical protein CHP01627 (InterPro:IPR006514); BEST Arabidopsis thaliana protein match is: Protein of unknown function (DUF579) (TAIR:AT3G50220.1); Has 1807 Blast hits to 1807 proteins in…	not assigned.unknown	T	bradi3g04460.1	FALSE	bradi3g04460.1
673		1.68601e-31	33.99	(loc_os02g05640.1 : 108.0) no description available & (at4g37790 : 89.0) Encodes homeobox protein HAT22, member of the HD-Zip II family.; HAT22; FUNCTIONS IN: sequence-specific DNA binding transcription factor activity; INVOLVED IN: regulation of transcription, DNA-dependent, response to cytokinin stimulus; LOCATED IN: nucleus; EXPRESSED IN: 22 plant structures; EXPRESSED DURING: 13 growth stages…	development.unspecified	T	bradi3g03970.1	FALSE	bradi3g03970.1
674		0	27.3.34	(loc_os02g05470.2 : 218.0) no description available & (at5g57180 : 101.0) Transcription regulator responsible for specific upregulation of the translocon genes atToc33 and atToc75 in leaves. Involved in protein import into chloroplast.; chloroplast import apparatus 2 (CIA2); BEST Arabidopsis thaliana protein match is: CCT motif family protein (TAIR:AT4G25990.1); Has 102 Blast hits to 81 proteins …	RNA.regulation of transcription.Orphan family	T	bradi3g03770.3	FALSE	bradi3g03770.3
675		5.4122e-05					bradi3g03250.2	FALSE	bradi3g03250.2
676		5.49276e-22	35.2	no hits & (original description: pacid=32823673 locus=Bradi3g02810 ID=Bradi3g02810.1.v3.1 annot-version=v3.1)	not assigned.unknown	T	bradi3g02810.1	FALSE	bradi3g02810.1
677		1.52495e-06					bradi3g02590.1	FALSE	bradi3g02590.1
678		5.98881e-10	35.2	(loc_os02g02690.1 : 556.0) no description available & (at1g50710 : 358.0) unknown protein; Has 109 Blast hits to 109 proteins in 44 species: Archae - 0; Bacteria - 2; Metazoa - 61; Fungi - 8; Plants - 36; Viruses - 0; Other Eukaryotes - 2 (source: NCBI BLink). & (reliability: 716.0) & (original description: pacid=32818973 locus=Bradi3g01730 ID=Bradi3g01730.3.v3.1 annot-version=v3.1)	not assigned.unknown	T	bradi3g01730.3	FALSE	bradi3g01730.3
679		7.4483e-11					bradi3g01700.1	FALSE	bradi3g01700.1
680		2.1185e-26					bradi3g01640.1	FALSE	bradi3g01640.1
681		7.89095e-08	33.99	(loc_os02g02380.1 : 405.0) no description available & (at5g23730 : 250.0) Transducin/WD40 repeat-like superfamily protein; CONTAINS InterPro DOMAIN/s: WD40 repeat 2 (InterPro:IPR019782), WD40 repeat-like-containing domain (InterPro:IPR011046), WD40-repeat-containing domain (InterPro:IPR017986), WD40/YVTN repeat-like-containing domain (InterPro:IPR015943), WD40 repeat (InterPro:IPR001680), WD40 re…	development.unspecified	T	bradi3g01440.1	FALSE	bradi3g01440.1
682		2.22338e-35	35.2	(loc_os01g74250.1 : 430.0) no description available & (at2g39650 : 253.0) Protein of unknown function (DUF506) ; CONTAINS InterPro DOMAIN/s: Protein of unknown function DUF506, plant (InterPro:IPR006502); BEST Arabidopsis thaliana protein match is: Protein of unknown function (DUF506) (TAIR:AT2G38820.2); Has 395 Blast hits to 393 proteins in 24 species: Archae - 0; Bacteria - 0; Metazoa - 0; Fung…	not assigned.unknown	T	bradi2g62310.1	FALSE	bradi2g62310.1
683		1.37334e-15					bradi2g61990.1	FALSE	bradi2g61990.1
684		8.26581e-269	16.2.1.4	(loc_os08g43040.2 : 526.0) no description available & (at5g48930 : 258.0) At5g48930 has been shown to encode for the hydroxycinnamoyl-Coenzyme A shikimate/quinate hydroxycinnamoyltransferase (HCT) both synthesizing and catabolizing the hydroxycinnamoylesters (coumaroyl/caffeoyl shikimate and quinate) involved in the phenylpropanoid pathway. Influence on the accumulation of flavonoids which in tur…	secondary metabolism.phenylpropanoids.lignin biosynthesis.HCT	T	bradi2g60898.1	FALSE	bradi2g60898.1
685		1.71648e-18	26.4.1	(loc_os01g71350.1 : 397.0) no description available & (q02126|e13c_horvu : 395.0) Glucan endo-1,3-beta-glucosidase GIII precursor (EC 3.2.1.39) ((1->3)-beta-glucan endohydrolase GIII) ((1->3)-beta-glucanase isoenzyme GIII) (Beta-1,3-endoglucanase GIII) - Hordeum vulgare (Barley) & (ipr000490 : 296.29153) Glycoside hydrolase, family 17 & (at3g57260 : 271.0) beta 1,3-glucanase; "beta-1,3-glucanase …	misc.beta 1,3 glucan hydrolases.glucan endo-1,3-beta-glucosidase	T	bradi2g60441.1	FALSE	bradi2g60441.1
686		0	26.9	(loc_os01g70770.1 : 332.0) no description available & (p04907|gstf3_maize : 321.0) Glutathione S-transferase III (EC 2.5.1.18) (GST-III) (GST class-phi) - Zea mays (Maize) & (at3g62760 : 204.0) Encodes glutathione transferase belonging to the phi class of GSTs. Naming convention according to Wagner et al. (2002).; ATGSTF13; CONTAINS InterPro DOMAIN/s: Thioredoxin fold (InterPro:IPR012335), Glutat…	misc.glutathione S transferases	T	bradi2g59850.1	FALSE	bradi2g59850.1
687		1.19216e-25					bradi2g59450.3	FALSE	bradi2g59450.3
688		0	4.3.10	(p17784|alf_orysa : 674.0) Fructose-bisphosphate aldolase cytoplasmic isozyme (EC 4.1.2.13) (Gravity-specific protein GSC 233) - Oryza sativa (Rice) & (loc_os05g33380.1 : 674.0) no description available & (at2g36460 : 587.0) Aldolase superfamily protein; FUNCTIONS IN: copper ion binding; INVOLVED IN: response to salt stress, pentose-phosphate shunt; LOCATED IN: mitochondrion, plasma membrane, mem…	glycolysis.unclear/dually targeted.aldolase	T	bradi2g58050.1	FALSE	bradi2g58050.1
689		2.4755e-16	2.2.1.1	(q944f4|scrk1_orysa : 551.0) Fructokinase-1 (EC 2.7.1.4) (Fructokinase I) (OsFKI) - Oryza sativa (Rice) & (loc_os01g66940.1 : 551.0) no description available & (at2g31390 : 440.0) pfkB-like carbohydrate kinase family protein; FUNCTIONS IN: kinase activity, ribokinase activity; INVOLVED IN: D-ribose metabolic process, acetate fermentation, sucrose biosynthetic process, sucrose catabolic process, u…	major CHO metabolism.degradation.sucrose.fructokinase	T	bradi2g57500.1	FALSE	bradi2g57500.1
690		0.0028288					bradi2g56730.1	FALSE	bradi2g56730.1
691		2.2294e-22	13.1.1.2.1	(loc_os01g65090.1 : 730.0) no description available & (at2g22250 : 577.0) Encodes a prokaryotic-type plastidic aspartate aminotransferase with glutamate/aspartate-prephenate aminotransferase (PAT) activity.; aspartate aminotransferase (AAT); FUNCTIONS IN: L-aspartate:2-oxoglutarate aminotransferase activity, transferase activity, transferring nitrogenous groups, pyridoxal phosphate binding, catal…	amino acid metabolism.synthesis.central amino acid metabolism.aspartate.aspartate aminotransferase	T	bradi2g56330.1	FALSE	bradi2g56330.1
692		1.15329e-42	35.2	(original description: pacid=32781196 locus=Bradi2g55920 ID=Bradi2g55920.1.v3.1 annot-version=v3.1)	not assigned.unknown	T	bradi2g55920.1	FALSE	bradi2g55920.1
693		8.60076e-100	26.4.1	(loc_os01g64170.3 : 578.0) no description available & (at2g27500 : 431.0) Glycosyl hydrolase superfamily protein; FUNCTIONS IN: cation binding, hydrolase activity, hydrolyzing O-glycosyl compounds, catalytic activity; INVOLVED IN: carbohydrate metabolic process; LOCATED IN: anchored to plasma membrane, nucleus, cytoplasm; EXPRESSED IN: 23 plant structures; EXPRESSED DURING: 13 growth stages; CONT…	misc.beta 1,3 glucan hydrolases.glucan endo-1,3-beta-glucosidase	T	bradi2g55690.1	FALSE	bradi2g55690.1
694		5.9916e-276	35.2	(loc_os01g63620.1 : 550.0) no description available & (at2g29670 : 284.0) Tetratricopeptide repeat (TPR)-like superfamily protein; FUNCTIONS IN: binding; LOCATED IN: chloroplast; EXPRESSED IN: 23 plant structures; EXPRESSED DURING: 15 growth stages; CONTAINS InterPro DOMAIN/s: Tetratricopeptide-like helical (InterPro:IPR011990), Tetratricopeptide repeat-containing (InterPro:IPR013026), Tetratrico…	not assigned.unknown	T	bradi2g55297.1	FALSE	bradi2g55297.1
695		2.93665e-12	13.1.2.2.1	(loc_os01g62900.1 : 1238.0) no description available & (o04226|p5cs_orysa : 1085.0) Delta 1-pyrroline-5-carboxylate synthetase (P5CS) [Includes: Glutamate 5-kinase (EC 2.7.2.11) (Gamma-glutamyl kinase) (GK); Gamma-glutamyl phosphate reductase (GPR) (EC 1.2.1.41) (Glutamate-5-semialdehyde dehydrogenase) (Glutamyl-gamma- & (at2g39800 : 952.0) delta1-pyrroline-5-carboxylate synthase 1 (P5CS1); CONTA…	amino acid metabolism.synthesis.glutamate family.proline.delta 1-pyrroline-5-carboxylate synthetase	T	bradi2g54920.1	FALSE	bradi2g54920.1
696		0.00674204	27.2	(loc_os01g62820.1 : 429.0) no description available & (at1g17440 : 172.0) Encodes one of two Arabidopsis proteins with similarity to the TBP-associated factor TAF12. The gene product is an EIN3-interacting TFIID transcription factor required for proper ethylene response, including ERF1 induction. Loss of function mutants show enhanced response to ethylene. Located in nucleus and expressed through…	RNA.transcription	T	bradi2g54860.7	FALSE	bradi2g54860.7
697		0	16.1	(loc_os01g62490.1 : 952.0) no description available & (at5g60020 : 770.0) putative laccase, a member of laccase family of genes (17 members in Arabidopsis).; laccase 17 (LAC17); FUNCTIONS IN: laccase activity; INVOLVED IN: oxidation reduction, lignin catabolic process; LOCATED IN: endomembrane system, apoplast; EXPRESSED IN: 14 plant structures; EXPRESSED DURING: LP.04 four leaves visible, 4 anth…	secondary metabolism.simple phenols	T	bradi2g54690.1	FALSE	bradi2g54690.1
698		3.2041e-31	16.1	(loc_os01g62480.1 : 1007.0) no description available & (at5g60020 : 845.0) putative laccase, a member of laccase family of genes (17 members in Arabidopsis).; laccase 17 (LAC17); FUNCTIONS IN: laccase activity; INVOLVED IN: oxidation reduction, lignin catabolic process; LOCATED IN: endomembrane system, apoplast; EXPRESSED IN: 14 plant structures; EXPRESSED DURING: LP.04 four leaves visible, 4 ant…	secondary metabolism.simple phenols	T	bradi2g54680.1	FALSE	bradi2g54680.1
699		8.24649e-05	27.3.11	(loc_os01g62130.1 : 203.0) no description available & (at2g28710 : 112.0) C2H2-type zinc finger family protein; FUNCTIONS IN: sequence-specific DNA binding transcription factor activity, zinc ion binding, nucleic acid binding; INVOLVED IN: regulation of transcription; LOCATED IN: intracellular; EXPRESSED IN: 8 plant structures; EXPRESSED DURING: 4 anthesis; CONTAINS InterPro DOMAIN/s: Zinc finger…	RNA.regulation of transcription.C2H2 zinc finger family	T	bradi2g54470.1	FALSE	bradi2g54470.1
700		0	35.2	(loc_os01g62060.1 : 113.0) no description available & (at3g55240 : 92.4) Overexpression leads to PEL (Pseudo-Etiolation in Light) phenotype.; FUNCTIONS IN: molecular_function unknown; INVOLVED IN: developmental process; LOCATED IN: endomembrane system; CONTAINS InterPro DOMAIN/s: Conserved hypothetical protein CHP01589, plant (InterPro:IPR006476); BEST Arabidopsis thaliana protein match is: Plant…	not assigned.unknown	T	bradi2g54400.1	FALSE	bradi2g54400.1
701		6.59634e-37	31.1	(loc_os01g61990.1 : 747.0) no description available & (at3g12360 : 524.0) Encodes a protein with an ankyrin motif and transmembrane domains that is involved in salt tolerance. Expressed throughout the plant and localized to the plasma membrane. Loss of function mutations show an increased tolerance to salt based on assaying seedling growth in the presence of salt. In the mutants, induction of gen…	cell.organisation	T	bradi2g54340.1	FALSE	bradi2g54340.1
702		1.36198e-10	27.3.22	(loc_os01g60270.2 : 270.0) no description available & (at4g35550 : 128.0) Encodes a WUSCHEL-related homeobox gene family member with 65 amino acids in its homeodomain. WOX13 is the only family member that does not contain a sequence of eight residues (TLPLFPMH) downstream of the homeodomain called the WUS box.; WUSCHEL related homeobox 13 (WOX13); FUNCTIONS IN: DNA binding, sequence-specific DNA …	RNA.regulation of transcription.HB,Homeobox transcription factor family	T	bradi2g53390.2	FALSE	bradi2g53390.2
703		9.68652e-23	4.1.12	(loc_os01g60190.2 : 1038.0) no description available & (p30792|pmgi_maize : 1019.0) 2,3-bisphosphoglycerate-independent phosphoglycerate mutase (EC 5.4.2.1) (Phosphoglyceromutase) (BPG-independent PGAM) (PGAM-I) - Zea mays (Maize) & (at3g08590 : 956.0) Phosphoglycerate mutase, 2,3-bisphosphoglycerate-independent; FUNCTIONS IN: manganese ion binding, phosphoglycerate mutase activity, 2,3-bisphosph…	glycolysis.cytosolic branch.phosphoglycerate mutase	T	bradi2g53340.3	FALSE	bradi2g53340.3
704		1.78246e-38	27.3.21	(loc_os11g47870.1 : 743.0) no description available & (at2g37650 : 452.0) GRAS family transcription factor; CONTAINS InterPro DOMAIN/s: Transcription factor GRAS (InterPro:IPR005202); BEST Arabidopsis thaliana protein match is: SCARECROW-like 14 (TAIR:AT1G07530.1); Has 2417 Blast hits to 2350 proteins in 288 species: Archae - 0; Bacteria - 4; Metazoa - 2; Fungi - 0; Plants - 2410; Viruses - 0; Ot…	RNA.regulation of transcription.GRAS transcription factor family	T	bradi2g52227.1	FALSE	bradi2g52227.1
705		9.8452e-13	30.2.24	(loc_os01g57510.1 : 1174.0) no description available & (at4g21380 : 748.0) encodes a putative receptor-like serine/threonine protein kinases that is similar to Brassica self-incompatibility (S) locus. Expressed in root. Shoot expression limited to limited to the root-hypocotyl transition zone and at the base of lateral roots as well as in axillary buds, and pedicels.; receptor kinase 3 (RK3); FUN…	signalling.receptor kinases.S-locus glycoprotein like	T	bradi2g51842.1	FALSE	bradi2g51842.1
706		0.00079065	30.2.17	(loc_os04g12080.1 : 418.0) no description available & (at4g11530 : 334.0) Encodes a cysteine-rich receptor-like protein kinase.; cysteine-rich RLK (RECEPTOR-like protein kinase) 34 (CRK34); FUNCTIONS IN: kinase activity; INVOLVED IN: protein amino acid phosphorylation; LOCATED IN: endomembrane system; EXPRESSED IN: 10 plant structures; EXPRESSED DURING: 8 growth stages; CONTAINS InterPro DOMAIN/s…	signalling.receptor kinases.DUF 26	T	bradi2g51570.1	FALSE	bradi2g51570.1
707		7.53124e-09	30.2.17	(loc_os07g35290.1 : 448.0) no description available & (at4g21410 : 414.0) Encodes a cysteine-rich receptor-like protein kinase.; cysteine-rich RLK (RECEPTOR-like protein kinase) 29 (CRK29); FUNCTIONS IN: kinase activity; INVOLVED IN: response to abscisic acid stimulus; LOCATED IN: plasma membrane, vacuole; EXPRESSED IN: 21 plant structures; EXPRESSED DURING: 13 growth stages; CONTAINS InterPro DO…	signalling.receptor kinases.DUF 26	T	bradi2g51560.1	FALSE	bradi2g51560.1
708		0.000166041	35.1	(loc_os01g56790.1 : 594.0) no description available & (at1g74830 : 99.8) Protein of unknown function, DUF593; FUNCTIONS IN: molecular_function unknown; INVOLVED IN: biological_process unknown; LOCATED IN: endomembrane system; CONTAINS InterPro DOMAIN/s: Protein of unknown function DUF593 (InterPro:IPR007656); BEST Arabidopsis thaliana protein match is: Protein of unknown function, DUF593 (TAIR:AT…	not assigned.no ontology	T	bradi2g51510.2	FALSE	bradi2g51510.2
709		1.1711e-11	27.3.12	(loc_os01g56780.2 : 1030.0) no description available & (at5g43630 : 122.0) Encodes a zinc knuckle protein that negatively regulates morning specific growth. The role of TZP in hypocotyl elongation was established through a QTL analysis of BayXSha RIL populations. The Bay-0 allele contains a deletion causing a frameshift mutation. TZP is under circadian control and acts to regulate morning-specifi…	RNA.regulation of transcription.C3H zinc finger family	T	bradi2g51500.2	FALSE	bradi2g51500.2
710		7.35764e-12	13.2.6.3	(loc_os01g54860.1 : 606.0) no description available & (at1g06550 : 459.0) ATP-dependent caseinolytic (Clp) protease/crotonase family protein; FUNCTIONS IN: 3-hydroxyisobutyryl-CoA hydrolase activity, catalytic activity; INVOLVED IN: response to karrikin, fatty acid beta-oxidation; LOCATED IN: cellular_component unknown; EXPRESSED IN: 23 plant structures; EXPRESSED DURING: 13 growth stages; CONTAI…	amino acid metabolism.degradation.aromatic aa.tryptophan	T	bradi2g50010.1	FALSE	bradi2g50010.1
711		0	10.2.1	(loc_os01g54620.1 : 1710.0) no description available & (ipr005150 : 1500.0) Cellulose synthase & (at4g18780 : 1405.0) Encodes a member of the cellulose synthase family involved in secondary cell wall biosynthesis. Mutants have abnormal xylem formation, reduced cellulose content, and enhanced drought and osmotic stress tolerance. Mediates resistance towards bacterial pathogens via ABA. Confers res…	cell wall.cellulose synthesis.cellulose synthase	T	bradi2g49912.1	FALSE	bradi2g49912.1
712		4.97836e-16	29.3.4.99	(loc_os06g16260.1 : 308.0) no description available & (at1g52600 : 285.0) Peptidase S24/S26A/S26B/S26C family protein; FUNCTIONS IN: peptidase activity; INVOLVED IN: proteolysis, signal peptide processing; LOCATED IN: endoplasmic reticulum, plasma membrane, membrane; EXPRESSED IN: 26 plant structures; EXPRESSED DURING: 14 growth stages; CONTAINS InterPro DOMAIN/s: Peptidase S24/S26A/S26B, conserv…	protein.targeting.secretory pathway.unspecified	T	bradi2g49610.2	FALSE	bradi2g49610.2
713		1.09333e-37	30.2.11	(loc_os01g53920.1 : 1231.0) no description available & (at5g25930 : 686.0) Protein kinase family protein with leucine-rich repeat domain; FUNCTIONS IN: kinase activity; INVOLVED IN: protein amino acid phosphorylation; LOCATED IN: plasma membrane, membrane; EXPRESSED IN: 23 plant structures; EXPRESSED DURING: 14 growth stages; CONTAINS InterPro DOMAIN/s: Protein kinase, ATP binding site (InterPro:…	signalling.receptor kinases.leucine rich repeat XI	T	bradi2g49447.1	FALSE	bradi2g49447.1
714		2.08953e-13	26.2	(loc_os05g45100.1 : 603.0) no description available & (at3g16520 : 332.0) UDP-glucosyl transferase 88A1 (UGT88A1); FUNCTIONS IN: in 6 functions; INVOLVED IN: metabolic process; LOCATED IN: cellular_component unknown; EXPRESSED IN: 22 plant structures; EXPRESSED DURING: 13 growth stages; CONTAINS InterPro DOMAIN/s: UDP-glucuronosyl/UDP-glucosyltransferase (InterPro:IPR002213); BEST Arabidopsis tha…	misc.UDP glucosyl and glucoronyl transferases	T	bradi2g49080.1	FALSE	bradi2g49080.1
715		0	26.2	(loc_os01g53350.1 : 691.0) no description available & (at3g16520 : 322.0) UDP-glucosyl transferase 88A1 (UGT88A1); FUNCTIONS IN: in 6 functions; INVOLVED IN: metabolic process; LOCATED IN: cellular_component unknown; EXPRESSED IN: 22 plant structures; EXPRESSED DURING: 13 growth stages; CONTAINS InterPro DOMAIN/s: UDP-glucuronosyl/UDP-glucosyltransferase (InterPro:IPR002213); BEST Arabidopsis tha…	misc.UDP glucosyl and glucoronyl transferases	T	bradi2g49067.1	FALSE	bradi2g49067.1
716		1.68301e-10					bradi2g49057.2	FALSE	bradi2g49057.2
717		3.46207e-87	10.5.3	(loc_os01g52880.1 : 614.0) no description available & (at2g42800 : 411.0) receptor like protein 29 (RLP29); LOCATED IN: anchored to membrane, plant-type cell wall; EXPRESSED IN: 16 plant structures; EXPRESSED DURING: 8 growth stages; CONTAINS InterPro DOMAIN/s: Leucine-rich repeat (InterPro:IPR001611); BEST Arabidopsis thaliana protein match is: Leucine-rich repeat (LRR) family protein (TAIR:AT1G…	cell wall.cell wall proteins.LRR	T	bradi2g48820.1	FALSE	bradi2g48820.1
718		2.29045e-09					bradi2g48657.3	FALSE	bradi2g48657.3
719		3.46028e-306	23.1.3	(q8s2e5|kprs3_orysa : 606.0) Ribose-phosphate pyrophosphokinase 3 (EC 2.7.6.1) (Phosphoribosyl pyrophosphate synthetase 3) - Oryza sativa (Rice) & (loc_os01g52530.1 : 606.0) no description available & (at1g10700 : 511.0) Encodes a P-independent phosphoribosyl pyrophosphate (PRPP) synthase.; phosphoribosyl pyrophosphate (PRPP) synthase 3 (PRS3); FUNCTIONS IN: magnesium ion binding, ribose phosphat…	nucleotide metabolism.synthesis.PRS-PP	T	bradi2g48590.1	FALSE	bradi2g48590.1
720		0	26.1	(loc_os06g01250.1 : 694.0) no description available & (o81973|c93a3_soybn : 392.0) Cytochrome P450 93A3 (EC 1.14.-.-) (P450 CP5) - Glycine max (Soybean) & (at5g06900 : 302.0) member of CYP93D; "cytochrome P450, family 93, subfamily D, polypeptide 1" (CYP93D1); FUNCTIONS IN: electron carrier activity, monooxygenase activity, iron ion binding, oxygen binding, heme binding; INVOLVED IN: oxidation re…	misc.cytochrome P450	T	bradi2g48450.1	FALSE	bradi2g48450.1
721		0	27.3.25	(loc_os01g50720.1 : 471.0) no description available & (p20027|myb3_horvu : 347.0) Myb-related protein Hv33 - Hordeum vulgare (Barley) & (at5g26660 : 226.0) a MYB gene encodes a transcriptional repressor of the C4H gene which is involved in the biosynthesis of sinapate esters.; myb domain protein 86 (MYB86); CONTAINS InterPro DOMAIN/s: SANT, DNA-binding (InterPro:IPR001005), Homeodomain-like (Inte…	RNA.regulation of transcription.MYB domain transcription factor family	T	bradi2g47590.1	FALSE	bradi2g47590.1
722		1.53241e-20					bradi2g47490.1	FALSE	bradi2g47490.1
723		5.35988e-10	34.15	(at5g46370 : 260.0) Encodes AtTPK2 (KCO2), a member of the Arabidopsis thaliana K+ channel family of AtTPK/KCO proteins. AtTPK2 is targeted to the vacuolar membrane. May form homomeric ion channels in vivo.; Ca2+ activated outward rectifying K+ channel 2 (KCO2); FUNCTIONS IN: outward rectifier potassium channel activity, calcium ion binding; INVOLVED IN: potassium ion transport; LOCATED IN: plant…	transport.potassium	T	bradi2g47387.2	FALSE	bradi2g47387.2
724		4.72357e-103					bradi2g47290.2	FALSE	bradi2g47290.2
725		3.95792e-13	30.2.20	(loc_os01g49580.1 : 806.0) no description available & (at5g38260 : 389.0) Protein kinase superfamily protein; FUNCTIONS IN: kinase activity; INVOLVED IN: protein amino acid phosphorylation; LOCATED IN: endomembrane system; CONTAINS InterPro DOMAIN/s: Protein kinase, ATP binding site (InterPro:IPR017441), Protein kinase, catalytic domain (InterPro:IPR000719), Serine-threonine/tyrosine-protein kina…	signalling.receptor kinases.wheat LRK10 like	T	bradi2g47060.1	FALSE	bradi2g47060.1
726		0					bradi2g46670.2	FALSE	bradi2g46670.2
727		0	12.2.1.2	(loc_os01g48960.1 : 3800.0) no description available & (at5g53460 : 3236.0) NADH-dependent glutamate synthase; NADH-dependent glutamate synthase 1 (GLT1); CONTAINS InterPro DOMAIN/s: FAD-dependent pyridine nucleotide-disulphide oxidoreductase (InterPro:IPR013027), Glutamine amidotransferase, class-II (InterPro:IPR000583), Aldolase-type TIM barrel (InterPro:IPR013785), Glutamate synthase, alpha su…	N-metabolism.ammonia metabolism.glutamate synthase.NADH dependent	T	bradi2g46670.1	FALSE	bradi2g46670.1
728		0.00823828	30.2.24	(loc_os01g47820.1 : 1350.0) no description available & (p17801|kpro_maize : 652.0) Putative receptor protein kinase ZmPK1 precursor (EC 2.7.11.1) - Zea mays (Maize) & (at1g34300 : 357.0) lectin protein kinase family protein; FUNCTIONS IN: in 6 functions; INVOLVED IN: protein amino acid phosphorylation, recognition of pollen; LOCATED IN: plasma membrane; EXPRESSED IN: 23 plant structures; EXPRESSE…	signalling.receptor kinases.S-locus glycoprotein like	T	bradi2g46140.1	FALSE	bradi2g46140.1
729		1.50864e-26					bradi2g45980.2	FALSE	bradi2g45980.2
730		0					bradi2g45090.1	FALSE	bradi2g45090.1
731		1.13785e-13	30.2.22	(loc_os03g37120.1 : 611.0) no description available & (at1g23540 : 486.0) Encodes a member of the PERK family of putative receptor kinases. Overexpression leads to morphological defects and reduced fertility and increased expression of MAX genes.; INFLORESCENCE GROWTH INHIBITOR 1 (IGI1); FUNCTIONS IN: protein serine/threonine kinase activity, protein kinase activity, kinase activity, ATP binding;…	signalling.receptor kinases.proline extensin like	T	bradi2g44830.1	FALSE	bradi2g44830.1
732		0.000994251	20.2.1	(loc_os01g44310.2 : 910.0) no description available & (at4g36520 : 238.0) Chaperone DnaJ-domain superfamily protein; FUNCTIONS IN: heat shock protein binding; CONTAINS InterPro DOMAIN/s: Heat shock protein DnaJ, N-terminal (InterPro:IPR001623); BEST Arabidopsis thaliana protein match is: Chaperone DnaJ-domain superfamily protein (TAIR:AT4G12770.2); Has 187564 Blast hits to 104912 proteins in 3501…	stress.abiotic.heat	T	bradi2g44490.2	FALSE	bradi2g44490.2
733		2.33173e-11	35.2	(original description: pacid=32781768 locus=Bradi2g44410 ID=Bradi2g44410.1.v3.1 annot-version=v3.1)	not assigned.unknown	T	bradi2g44410.1	FALSE	bradi2g44410.1
734		0	26.1	(loc_os01g43774.1 : 762.0) no description available & (at3g14690 : 475.0) putative cytochrome P450; "cytochrome P450, family 72, subfamily A, polypeptide 15" (CYP72A15); FUNCTIONS IN: electron carrier activity, monooxygenase activity, iron ion binding, oxygen binding, heme binding; INVOLVED IN: response to cyclopentenone; LOCATED IN: endomembrane system; EXPRESSED IN: 22 plant structures; EXPRESS…	misc.cytochrome P450	T	bradi2g44290.1	FALSE	bradi2g44290.1
735		0.00385141	35.2	(loc_os01g42760.1 : 582.0) no description available & (at4g18540 : 228.0) unknown protein; Has 209 Blast hits to 205 proteins in 54 species: Archae - 0; Bacteria - 17; Metazoa - 2; Fungi - 150; Plants - 40; Viruses - 0; Other Eukaryotes - 0 (source: NCBI BLink). & (reliability: 456.0) & (original description: pacid=32774499 locus=Bradi2g43390 ID=Bradi2g43390.1.v3.1 annot-version=v3.1)	not assigned.unknown	T	bradi2g43390.1	FALSE	bradi2g43390.1
736		3.30278e-05					bradi2g42820.1	FALSE	bradi2g42820.1
737		3.16932e-99					bradi2g42337.1	FALSE	bradi2g42337.1
738		0	26.9	(loc_os10g38710.1 : 268.0) no description available & (q06398|gstu6_orysa : 229.0) Probable glutathione S-transferase GSTU6 (EC 2.5.1.18) (28 kDa cold-induced protein) - Oryza sativa (Rice) & (at1g10370 : 193.0) EARLY-RESPONSIVE TO DEHYDRATION 9 (ERD9); FUNCTIONS IN: glutathione transferase activity; INVOLVED IN: response to water deprivation, response to karrikin, toxin catabolic process; LOCATE…	misc.glutathione S transferases	T	bradi2g42260.1	FALSE	bradi2g42260.1
739		6.40435e-18					bradi2g41940.1	FALSE	bradi2g41940.1
740		0.00836973	35.2	(original description: pacid=32778460 locus=Bradi2g41010 ID=Bradi2g41010.1.v3.1 annot-version=v3.1)	not assigned.unknown	T	bradi2g41010.1	FALSE	bradi2g41010.1
741		8.45259e-25					bradi2g40437.1	FALSE	bradi2g40437.1
742		5.33785e-38					bradi2g39890.2	FALSE	bradi2g39890.2
743		6.88282e-06					bradi2g39077.1	FALSE	bradi2g39077.1
744		1.40249e-150	26.12	(loc_os05g04500.1 : 469.0) no description available & (at5g51890 : 248.0) encodes peroxidase involved in the lignification of tracheary elements (TE) in roots; Peroxidase superfamily protein; FUNCTIONS IN: peroxidase activity; INVOLVED IN: response to oxidative stress, oxidation reduction; LOCATED IN: endomembrane system; EXPRESSED IN: 24 plant structures; EXPRESSED DURING: 13 growth stages; CONT…	misc.peroxidases	T	bradi2g37000.1	FALSE	bradi2g37000.1
745		1.16437e-09					bradi2g36880.2	FALSE	bradi2g36880.2
746		2.47568e-54					bradi2g34790.2	FALSE	bradi2g34790.2
747		4.1986e-68	29.4	(loc_os05g07680.2 : 563.0) no description available & (at2g30500 : 151.0) Kinase interacting (KIP1-like) family protein; EXPRESSED IN: 23 plant structures; EXPRESSED DURING: 14 growth stages; CONTAINS InterPro DOMAIN/s: KIP1-like (InterPro:IPR011684); BEST Arabidopsis thaliana protein match is: Kinase interacting (KIP1-like) family protein (TAIR:AT5G58320.2). & (reliability: 302.0) & (original de…	protein.postranslational modification	T	bradi2g34460.2	FALSE	bradi2g34460.2
748		0.00103404					bradi2g34440.6	FALSE	bradi2g34440.6
749		6.91011e-18					bradi2g33980.1	FALSE	bradi2g33980.1
750		1.34008e-05					bradi2g33450.2	FALSE	bradi2g33450.2
751		1.79877e-64	30.3	(loc_os05g10840.2 : 767.0) no description available & (at2g26190 : 467.0) calmodulin-binding family protein; FUNCTIONS IN: calmodulin binding; INVOLVED IN: N-terminal protein myristoylation; EXPRESSED IN: 22 plant structures; EXPRESSED DURING: 13 growth stages; CONTAINS InterPro DOMAIN/s: IQ calmodulin-binding region (InterPro:IPR000048); BEST Arabidopsis thaliana protein match is: calmodulin-bin…	signalling.calcium	T	bradi2g33150.1	FALSE	bradi2g33150.1
752		1.87455e-09					bradi2g33037.1	FALSE	bradi2g33037.1
753		1.35928e-08	27.3.60	(loc_os01g13540.1 : 979.0) no description available & (at4g24020 : 642.0) Encodes NIN Like Protein 7 (NLP7). Modulates nitrate sensing and metabolism. Mutants of NLP7 show features of nitrogen-starved plants and are tolerant to drought stress. Localized in the nucleus and functions as a putative transcription factor.; NIN like protein 7 (NLP7); CONTAINS InterPro DOMAIN/s: Octicosapeptide/Phox/Bem…	RNA.regulation of transcription.NIN-like bZIP-related family	T	bradi2g31710.1	FALSE	bradi2g31710.1
754		8.56834e-05	34.12	(loc_os05g25194.2 : 766.0) no description available & (at3g08650 : 556.0) ZIP metal ion transporter family; FUNCTIONS IN: metal ion transmembrane transporter activity; INVOLVED IN: metal ion transport, transmembrane transport; LOCATED IN: endomembrane system, membrane; EXPRESSED IN: 24 plant structures; EXPRESSED DURING: 15 growth stages; CONTAINS InterPro DOMAIN/s: Zinc/iron permease (InterPro:I…	transport.metal	T	bradi2g31260.1	FALSE	bradi2g31260.1
755		7.98292e-57					bradi2g28380.3	FALSE	bradi2g28380.3
756		3.89722e-05					bradi2g27847.2	FALSE	bradi2g27847.2
757		2.57742e-33	26.3	(loc_os05g30350.1 : 854.0) no description available & (at1g02850 : 558.0) beta glucosidase 11 (BGLU11); FUNCTIONS IN: cation binding, hydrolase activity, hydrolyzing O-glycosyl compounds, catalytic activity; INVOLVED IN: carbohydrate metabolic process; LOCATED IN: endomembrane system; EXPRESSED IN: 24 plant structures; EXPRESSED DURING: 13 growth stages; CONTAINS InterPro DOMAIN/s: Glycoside hydr…	misc.gluco-, galacto- and mannosidases	T	bradi2g27770.1	FALSE	bradi2g27770.1
758		0.0089832	35.2	(loc_os05g31970.1 : 233.0) no description available & (at5g12340 : 88.6) unknown protein; BEST Arabidopsis thaliana protein match is: unknown protein (TAIR:AT1G28190.1); Has 30201 Blast hits to 17322 proteins in 780 species: Archae - 12; Bacteria - 1396; Metazoa - 17338; Fungi - 3422; Plants - 5037; Viruses - 0; Other Eukaryotes - 2996 (source: NCBI BLink). & (reliability: 177.2) & (original desc…	not assigned.unknown	T	bradi2g26817.1	FALSE	bradi2g26817.1
759		0.00155806					bradi2g26500.1	FALSE	bradi2g26500.1
760		3.54181e-37	35.1	(loc_os05g33310.1 : 523.0) no description available & (at4g02940 : 348.0) oxidoreductase, 2OG-Fe(II) oxygenase family protein; FUNCTIONS IN: oxidoreductase activity; INVOLVED IN: response to karrikin; EXPRESSED IN: 22 plant structures; EXPRESSED DURING: 13 growth stages; CONTAINS InterPro DOMAIN/s: Oxoglutarate/iron-dependent oxygenase (InterPro:IPR005123); BEST Arabidopsis thaliana protein match…	not assigned.no ontology	T	bradi2g25887.1	FALSE	bradi2g25887.1
761		1.57369e-06					bradi2g25350.2	FALSE	bradi2g25350.2
762		4.32418e-13					bradi2g25040.3	FALSE	bradi2g25040.3
763		7.09157e-26					bradi2g24737.1	FALSE	bradi2g24737.1
764		0	16.1	(loc_os05g38390.1 : 829.0) no description available & (at5g60020 : 724.0) putative laccase, a member of laccase family of genes (17 members in Arabidopsis).; laccase 17 (LAC17); FUNCTIONS IN: laccase activity; INVOLVED IN: oxidation reduction, lignin catabolic process; LOCATED IN: endomembrane system, apoplast; EXPRESSED IN: 14 plant structures; EXPRESSED DURING: LP.04 four leaves visible, 4 anth…	secondary metabolism.simple phenols	T	bradi2g23370.1	FALSE	bradi2g23370.1
765		0.00741591	34.12	(loc_os05g39560.1 : 458.0) no description available & (at1g05300 : 282.0) member of Fe(II) transporter isolog family; zinc transporter 5 precursor (ZIP5); FUNCTIONS IN: cation transmembrane transporter activity, metal ion transmembrane transporter activity; INVOLVED IN: response to zinc ion, cation transport; LOCATED IN: endomembrane system, integral to membrane, membrane; EXPRESSED IN: 10 plant …	transport.metal	T	bradi2g22520.1	FALSE	bradi2g22520.1
766		3.57465e-05	35.2	(loc_os05g39710.1 : 169.0) no description available & (at2g30230 : 108.0) unknown protein; FUNCTIONS IN: molecular_function unknown; INVOLVED IN: biological_process unknown; LOCATED IN: endomembrane system; BEST Arabidopsis thaliana protein match is: unknown protein (TAIR:AT1G06980.1); Has 167 Blast hits to 167 proteins in 14 species: Archae - 0; Bacteria - 0; Metazoa - 0; Fungi - 0; Plants - 167…	not assigned.unknown	T	bradi2g22450.1	FALSE	bradi2g22450.1
767		6.35348e-12	27.3.32	(loc_os05g39720.1 : 472.0) no description available & (at2g38470 : 290.0) Member of the plant WRKY transcription factor family. Regulates the antagonistic relationship between defense pathways mediating responses to P. syringae and necrotrophic fungal pathogens. Located in nucleus. Involved in response to various abiotic stresses - especially salt stress.; WRKY DNA-binding protein 33 (WRKY33); CO…	RNA.regulation of transcription.WRKY domain transcription factor family	T	bradi2g22440.1	FALSE	bradi2g22440.1
768		2.01747e-07	16.2.1.5	(o48956|c98a1_sorbi : 895.0) Cytochrome P450 98A1 (EC 1.14.-.-) - Sorghum bicolor (Sorghum) (Sorghum vulgare) & (loc_os05g41440.1 : 875.0) no description available & (at2g40890 : 688.0) encodes coumarate 3-hydroxylase (C3H), a P450-dependent monooxygenase. Involved in lignin biosynthesis and flavonoid biosynthesis. Also affects the biosynthesis of coumarins such as scopoletin and scopolin as a br…	secondary metabolism.phenylpropanoids.lignin biosynthesis.C3H	T	bradi2g21300.1	FALSE	bradi2g21300.1
769		4.27858e-27	26.2	(loc_os05g42020.1 : 568.0) no description available & (at4g34131 : 214.0) UDP-glucosyl transferase 73B3 (UGT73B3); FUNCTIONS IN: transferase activity, transferring hexosyl groups, quercetin 3-O-glucosyltransferase activity, UDP-glycosyltransferase activity, UDP-glucosyltransferase activity; INVOLVED IN: response to cyclopentenone, response to other organism; LOCATED IN: endomembrane system; CONTA…	misc.UDP glucosyl and glucoronyl transferases	T	bradi2g20800.1	FALSE	bradi2g20800.1
770		0.000467474					bradi2g20490.1	FALSE	bradi2g20490.1
771		6.72963e-09	35.2	(loc_os05g45070.1 : 200.0) no description available & (at2g46150 : 107.0) Late embryogenesis abundant (LEA) hydroxyproline-rich glycoprotein family; FUNCTIONS IN: molecular_function unknown; INVOLVED IN: biological_process unknown; LOCATED IN: plasma membrane; EXPRESSED IN: 15 plant structures; EXPRESSED DURING: 7 growth stages; CONTAINS InterPro DOMAIN/s: Late embryogenesis abundant protein, gro…	not assigned.unknown	T	bradi2g19200.1	FALSE	bradi2g19200.1
772		9.20507e-08	26.2	(loc_os05g45100.1 : 683.0) no description available & (at3g16520 : 318.0) UDP-glucosyl transferase 88A1 (UGT88A1); FUNCTIONS IN: in 6 functions; INVOLVED IN: metabolic process; LOCATED IN: cellular_component unknown; EXPRESSED IN: 22 plant structures; EXPRESSED DURING: 13 growth stages; CONTAINS InterPro DOMAIN/s: UDP-glucuronosyl/UDP-glucosyltransferase (InterPro:IPR002213); BEST Arabidopsis tha…	misc.UDP glucosyl and glucoronyl transferases	T	bradi2g19170.1	FALSE	bradi2g19170.1
773		0.00190114	35.2	(original description: pacid=32771708 locus=Bradi2g18840 ID=Bradi2g18840.1.v3.1 annot-version=v3.1)	not assigned.unknown	T	bradi2g18840.1	FALSE	bradi2g18840.1
774		0.00213751					bradi2g18830.1	FALSE	bradi2g18830.1
775		2.87358e-08	27.3.32	(loc_os05g46020.1 : 229.0) no description available & (at5g26170 : 134.0) member of WRKY Transcription Factor; Group II-c; WRKY DNA-binding protein 50 (WRKY50); CONTAINS InterPro DOMAIN/s: DNA-binding WRKY (InterPro:IPR003657); BEST Arabidopsis thaliana protein match is: WRKY DNA-binding protein 51 (TAIR:AT5G64810.1); Has 30201 Blast hits to 17322 proteins in 780 species: Archae - 12; Bacteria - …	RNA.regulation of transcription.WRKY domain transcription factor family	T	bradi2g18530.1	FALSE	bradi2g18530.1
776		0					bradi2g18210.1	FALSE	bradi2g18210.1
777		4.69499e-13					bradi2g17790.2	FALSE	bradi2g17790.2
778		0	17.2.3	(loc_os05g48270.1 : 582.0) no description available & (at3g61750 : 305.0) Cytochrome b561/ferric reductase transmembrane with DOMON related domain; FUNCTIONS IN: dopamine beta-monooxygenase activity; INVOLVED IN: histidine catabolic process; LOCATED IN: membrane; CONTAINS InterPro DOMAIN/s: Cytochrome b561, eukaryote (InterPro:IPR004877), DOMON related (InterPro:IPR005018), Cytochrome b561/ferric…	hormone metabolism.auxin.induced-regulated-responsive-activated	T	bradi2g17067.1	FALSE	bradi2g17067.1
779		5.98309e-51					bradi2g16720.1	FALSE	bradi2g16720.1
780		3.86648e-62					bradi2g15490.5	FALSE	bradi2g15490.5
781		1.66849e-05	35.2	no hits & (original description: pacid=32773298 locus=Bradi2g15270 ID=Bradi2g15270.1.v3.1 annot-version=v3.1)	not assigned.unknown	T	bradi2g15270.1	FALSE	bradi2g15270.1
782		2.26494e-21					bradi2g14650.1	FALSE	bradi2g14650.1
783		2.76283e-12					bradi2g13280.1	FALSE	bradi2g13280.1
784		4.83603e-143	26.9	(o65857|gsth1_orysa : 330.0) Probable glutathione S-transferase GSTF1 (EC 2.5.1.18) (GST-I) - Oryza sativa (Rice) & (loc_os01g27360.1 : 330.0) no description available & (at3g62760 : 191.0) Encodes glutathione transferase belonging to the phi class of GSTs. Naming convention according to Wagner et al. (2002).; ATGSTF13; CONTAINS InterPro DOMAIN/s: Thioredoxin fold (InterPro:IPR012335), Glutathion…	misc.glutathione S transferases	T	bradi2g13070.1	FALSE	bradi2g13070.1
785		5.74643e-07	30.2.17	(loc_os01g26390.1 : 926.0) no description available & (at4g23180 : 495.0) Encodes a receptor-like protein kinase. Naming convention from Chen et al 2003 (PMID 14756307); cysteine-rich RLK (RECEPTOR-like protein kinase) 10 (CRK10); FUNCTIONS IN: protein serine/threonine kinase activity, protein kinase activity, kinase activity, ATP binding; INVOLVED IN: protein amino acid phosphorylation; LOCATED …	signalling.receptor kinases.DUF 26	T	bradi2g12910.1	FALSE	bradi2g12910.1
786		3.34081e-09					bradi2g12600.2	FALSE	bradi2g12600.2
787		6.99231e-08					bradi2g12580.1	FALSE	bradi2g12580.1
788		0.000693339	26.12	(loc_os01g22352.1 : 494.0) no description available & (p37835|per2_orysa : 241.0) Peroxidase 2 precursor (EC 1.11.1.7) - Oryza sativa (Rice) & (at1g44970 : 238.0) Peroxidase superfamily protein; FUNCTIONS IN: peroxidase activity, heme binding; INVOLVED IN: response to oxidative stress, oxidation reduction; LOCATED IN: endomembrane system; EXPRESSED IN: 17 plant structures; EXPRESSED DURING: 7 gro…	misc.peroxidases	T	bradi2g12216.1	FALSE	bradi2g12216.1
789		0.00641717					bradi2g12037.2	FALSE	bradi2g12037.2
790		1.31862e-89	13.1.5.2.41	(loc_os01g21380.1 : 617.0) no description available & (at2g24580 : 358.0) FAD-dependent oxidoreductase family protein; FUNCTIONS IN: sarcosine oxidase activity; INVOLVED IN: tetrahydrofolate metabolic process, oxidation reduction; LOCATED IN: cellular_component unknown; EXPRESSED IN: 23 plant structures; EXPRESSED DURING: 13 growth stages; CONTAINS InterPro DOMAIN/s: FAD dependent oxidoreductase …	amino acid metabolism.synthesis.serine-glycine-cysteine group.glycine.sarcosine oxidase	T	bradi2g11970.1	FALSE	bradi2g11970.1
791		1.61612e-47					bradi2g11820.1	FALSE	bradi2g11820.1
792		4.60265e-122					bradi2g11740.1	FALSE	bradi2g11740.1
793		7.84318e-11	29.4	(loc_os01g19130.1 : 556.0) no description available & (at3g62260 : 363.0) Protein phosphatase 2C family protein; FUNCTIONS IN: protein serine/threonine phosphatase activity, catalytic activity; INVOLVED IN: protein amino acid dephosphorylation; LOCATED IN: protein serine/threonine phosphatase complex; EXPRESSED IN: 22 plant structures; EXPRESSED DURING: 12 growth stages; CONTAINS InterPro DOMAIN/…	protein.postranslational modification	T	bradi2g11350.1	FALSE	bradi2g11350.1
794		1.9516e-24	35.1	(loc_os01g14810.1 : 956.0) no description available & (at5g48960 : 767.0) HAD-superfamily hydrolase, subfamily IG, 5-nucleotidase; FUNCTIONS IN: 5-nucleotidase activity; INVOLVED IN: biological_process unknown; LOCATED IN: chloroplast, chloroplast stroma; EXPRESSED IN: 23 plant structures; EXPRESSED DURING: 13 growth stages; CONTAINS InterPro DOMAIN/s: HAD-superfamily hydrolase, subfamily IG, 5-n…	not assigned.no ontology	T	bradi2g08826.2	FALSE	bradi2g08826.2
795		0	20.2.99	(loc_os01g14670.1 : 348.0) no description available & (at3g62020 : 290.0) germin-like protein (GLP10); germin-like protein 10 (GLP10); FUNCTIONS IN: manganese ion binding, nutrient reservoir activity; INVOLVED IN: biological_process unknown; LOCATED IN: cell wall, plant-type cell wall; EXPRESSED IN: 19 plant structures; EXPRESSED DURING: 10 growth stages; CONTAINS InterPro DOMAIN/s: Cupin, RmlC-t…	stress.abiotic.unspecified	T	bradi2g08790.1	FALSE	bradi2g08790.1
796		3.6505e-101	21.4	(loc_os01g13480.1 : 334.0) no description available & (at1g64500 : 110.0) Glutaredoxin family protein; FUNCTIONS IN: electron carrier activity, protein disulfide oxidoreductase activity; INVOLVED IN: N-terminal protein myristoylation, cell redox homeostasis; LOCATED IN: cellular_component unknown; EXPRESSED IN: 22 plant structures; EXPRESSED DURING: 13 growth stages; CONTAINS InterPro DOMAIN/s: T…	redox.glutaredoxins	T	bradi2g08100.1	FALSE	bradi2g08100.1
797		8.58511e-20					bradi2g07890.4	FALSE	bradi2g07890.4
798		0.000123906					bradi2g07420.1	FALSE	bradi2g07420.1
799		2.91336e-05					bradi2g06970.1	FALSE	bradi2g06970.1
800		3.07456e-284	19.99	(loc_os01g11230.1 : 359.0) no description available & (at1g17100 : 257.0) SOUL heme-binding family protein; FUNCTIONS IN: binding; INVOLVED IN: biological_process unknown; LOCATED IN: plasma membrane, vacuole; EXPRESSED IN: 24 plant structures; EXPRESSED DURING: 14 growth stages; CONTAINS InterPro DOMAIN/s: SOUL haem-binding protein (InterPro:IPR006917); BEST Arabidopsis thaliana protein match is…	tetrapyrrole synthesis.unspecified	T	bradi2g06730.1	FALSE	bradi2g06730.1
801		0.000302427	26.2	(loc_os01g10440.1 : 619.0) no description available & (at3g15350 : 465.0) Core-2/I-branching beta-1,6-N-acetylglucosaminyltransferase family protein; FUNCTIONS IN: transferase activity, transferring glycosyl groups, acetylglucosaminyltransferase activity; INVOLVED IN: carbohydrate biosynthetic process; LOCATED IN: endomembrane system, integral to membrane, membrane; EXPRESSED IN: 23 plant structu…	misc.UDP glucosyl and glucoronyl transferases	T	bradi2g06240.1	FALSE	bradi2g06240.1
802		3.77247e-202	35.2	(original description: pacid=32776030 locus=Bradi2g05927 ID=Bradi2g05927.1.v3.1 annot-version=v3.1)	not assigned.unknown	T	bradi2g05927.1	FALSE	bradi2g05927.1
803		1.7542e-11					bradi2g05660.1	FALSE	bradi2g05660.1
804		4.40355e-143					bradi2g05380.1	FALSE	bradi2g05380.1
805		0	26.2	(loc_os10g09990.1 : 640.0) no description available & (at2g36800 : 357.0) Encodes a DON-Glucosyltransferase. The UGT73C5 glucosylates both brassinolide and castasterone in the 23-O position. The enzyme is presumably involved in the homeostasis of those steroid hormones hence regulating BR activity. Transgenic plants overexpressing UGT73C5 show a typical BR-deficient phenotype.; don-glucosyltransf…	misc.UDP glucosyl and glucoronyl transferases	T	bradi2g04700.1	FALSE	bradi2g04700.1
806		0.000980495					bradi2g04680.1	FALSE	bradi2g04680.1
807		7.66691e-05					bradi2g04180.3	FALSE	bradi2g04180.3
808		0.00140379					bradi2g04050.1	FALSE	bradi2g04050.1
809		0.000174571					bradi2g03920.1	FALSE	bradi2g03920.1
810		3.05435e-09	30.2.20	(loc_os01g04580.1 : 680.0) no description available & (at1g67000 : 310.0) Protein kinase superfamily protein; FUNCTIONS IN: protein serine/threonine kinase activity, protein kinase activity, kinase activity, ATP binding; INVOLVED IN: protein amino acid phosphorylation; LOCATED IN: endomembrane system; EXPRESSED IN: stem; CONTAINS InterPro DOMAIN/s: Protein kinase, ATP binding site (InterPro:IPR01…	signalling.receptor kinases.wheat LRK10 like	T	bradi2g02537.1	FALSE	bradi2g02537.1
811		1.1916e-05	30.2.20	(loc_os01g04460.1 : 805.0) no description available & (at1g67000 : 341.0) Protein kinase superfamily protein; FUNCTIONS IN: protein serine/threonine kinase activity, protein kinase activity, kinase activity, ATP binding; INVOLVED IN: protein amino acid phosphorylation; LOCATED IN: endomembrane system; EXPRESSED IN: stem; CONTAINS InterPro DOMAIN/s: Protein kinase, ATP binding site (InterPro:IPR01…	signalling.receptor kinases.wheat LRK10 like	T	bradi2g02477.1	FALSE	bradi2g02477.1
812		7.56867e-05					bradi2g02460.1	FALSE	bradi2g02460.1
813		3.81605e-105	30.3	(loc_os01g04280.1 : 536.0) no description available & (at5g57580 : 295.0) Calmodulin-binding protein; CONTAINS InterPro DOMAIN/s: Calmodulin binding protein-like (InterPro:IPR012416); BEST Arabidopsis thaliana protein match is: Calmodulin-binding protein (TAIR:AT4G25800.2); Has 341 Blast hits to 322 proteins in 21 species: Archae - 0; Bacteria - 2; Metazoa - 0; Fungi - 0; Plants - 339; Viruses - …	signalling.calcium	T	bradi2g02310.1	FALSE	bradi2g02310.1
814		4.4384e-18					bradi2g01490.1	FALSE	bradi2g01490.1
815		0.000248042	30.2.20	(loc_os01g02390.1 : 820.0) no description available & (at1g66920 : 309.0) Protein kinase superfamily protein; FUNCTIONS IN: protein serine/threonine kinase activity, protein kinase activity, kinase activity, ATP binding; INVOLVED IN: protein amino acid phosphorylation; LOCATED IN: endomembrane system; CONTAINS InterPro DOMAIN/s: Protein kinase, ATP binding site (InterPro:IPR017441), Serine/threon…	signalling.receptor kinases.wheat LRK10 like	T	bradi2g01310.1	FALSE	bradi2g01310.1
816		0					bradi2g00880.1	FALSE	bradi2g00880.1
817		3.94402e-138	27.3.32	(loc_os05g27730.1 : 461.0) no description available & (at2g38470 : 312.0) Member of the plant WRKY transcription factor family. Regulates the antagonistic relationship between defense pathways mediating responses to P. syringae and necrotrophic fungal pathogens. Located in nucleus. Involved in response to various abiotic stresses - especially salt stress.; WRKY DNA-binding protein 33 (WRKY33); CO…	RNA.regulation of transcription.WRKY domain transcription factor family	T	bradi2g00280.1	FALSE	bradi2g00280.1
818		0	10.5.1.1	(loc_os01g06580.1 : 224.0) no description available & (at5g03170 : 176.0) FASCICLIN-like arabinogalactan-protein 11 (FLA11); CONTAINS InterPro DOMAIN/s: FAS1 domain (InterPro:IPR000782); BEST Arabidopsis thaliana protein match is: FASCICLIN-like arabinogalactan-protein 12 (TAIR:AT5G60490.1); Has 965 Blast hits to 948 proteins in 162 species: Archae - 18; Bacteria - 233; Metazoa - 22; Fungi - 18; …	cell wall.cell wall proteins.AGPs.AGP	T	bradi2g00220.1	FALSE	bradi2g00220.1
819		6.76968e-52	35.2	(loc_os03g01180.1 : 283.0) no description available & (at3g60450 : 196.0) Phosphoglycerate mutase family protein; CONTAINS InterPro DOMAIN/s: Histidine phosphatase superfamily, clade-1 (InterPro:IPR013078), PRIB5 (InterPro:IPR012398); BEST Arabidopsis thaliana protein match is: Phosphoglycerate mutase family protein (TAIR:AT3G60440.1); Has 301 Blast hits to 297 proteins in 123 species: Archae - 0…	not assigned.unknown	T	bradi1g78410.1	FALSE	bradi1g78410.1
820		2.10724e-212	26.21	(loc_os03g01300.1 : 140.0) no description available & (q01595|ccdp_maize : 119.0) Cortical cell-delineating protein precursor (Root-specific protein ZRP3) - Zea mays (Maize) & (at2g45180 : 103.0) Bifunctional inhibitor/lipid-transfer protein/seed storage 2S albumin superfamily protein; FUNCTIONS IN: lipid binding; INVOLVED IN: lipid transport; LOCATED IN: chloroplast thylakoid membrane; EXPRESSED…	misc.protease inhibitor/seed storage/lipid transfer protein (LTP) family protein	T	bradi1g78260.1	FALSE	bradi1g78260.1
821		1.32253e-104					bradi1g77940.1	FALSE	bradi1g77940.1
822		1.81224e-246	35.2	(loc_os03g02020.1 : 421.0) no description available & (at2g32500 : 243.0) Stress responsive alpha-beta barrel domain protein; CONTAINS InterPro DOMAIN/s: Stress responsive alpha-beta barrel (InterPro:IPR013097), Dimeric alpha-beta barrel (InterPro:IPR011008); BEST Arabidopsis thaliana protein match is: Stress responsive alpha-beta barrel domain protein (TAIR:AT2G31670.1); Has 68 Blast hits to 66 …	not assigned.unknown	T	bradi1g77867.1	FALSE	bradi1g77867.1
823		3.4366e-229	28.2	(loc_os12g23280.2 : 122.0) no description available & (at1g01490 : 85.9) Heavy metal transport/detoxification superfamily protein ; FUNCTIONS IN: metal ion binding; INVOLVED IN: metal ion transport; LOCATED IN: cellular_component unknown; EXPRESSED IN: 22 plant structures; EXPRESSED DURING: 14 growth stages; CONTAINS InterPro DOMAIN/s: Heavy metal transport/detoxification protein (InterPro:IPR006…	DNA.repair	T	bradi1g76770.1	FALSE	bradi1g76770.1
824		1.25071e-28	16.5.1.1.1.12	(loc_os03g03790.1 : 880.0) no description available & (at1g65880 : 622.0) Encodes a benzoate-CoA ligase. Involved in the biosynthesis of benzoyloxyglucosinolate in Arabidopsis seeds.; benzoyloxyglucosinolate 1 (BZO1); CONTAINS InterPro DOMAIN/s: AMP-dependent synthetase/ligase (InterPro:IPR000873); BEST Arabidopsis thaliana protein match is: acyl activating enzyme 12 (TAIR:AT1G65890.1); Has 76758…	secondary metabolism.sulfur-containing.glucosinolates.synthesis.aliphatic.benzoate-CoA ligase	T	bradi1g76430.1	FALSE	bradi1g76430.1
825		1.43298e-151					bradi1g76330.2	FALSE	bradi1g76330.2
826		0	8.1.3	(loc_os03g04410.1 : 1697.0) no description available & (q6yzx6|acoc_orysa : 1533.0) Putative aconitate hydratase, cytoplasmic (EC 4.2.1.3) (Citrate hydro-lyase) (Aconitase) - Oryza sativa (Rice) & (at2g05710 : 1517.0) Encodes an aconitase that can catalyze the conversion of citrate to isocitrate through a cis-aconitate intermediate, indicating that it may participate in the TCA cycle and other pr…	TCA / org transformation.TCA.aconitase	T	bradi1g75960.1	FALSE	bradi1g75960.1
827		1.11568e-08					bradi1g75500.2	FALSE	bradi1g75500.2
828		5.76036e-07	35.2	no hits & (original description: pacid=32797732 locus=Bradi1g74980 ID=Bradi1g74980.1.v3.1 annot-version=v3.1)	not assigned.unknown	T	bradi1g74980.1	FALSE	bradi1g74980.1
829		3.23052e-08	16.1	(loc_os11g48060.1 : 1030.0) no description available & (at2g38080 : 801.0) Encodes a protein with similarity to putative laccase, a member of laccase family (17 members in Arabidopsis). Might be involved in cell wall biosynthesis. Mutants have a mild irregular xylem phenotype.; IRREGULAR XYLEM 12 (IRX12); FUNCTIONS IN: laccase activity; INVOLVED IN: secondary cell wall biogenesis; LOCATED IN: end…	secondary metabolism.simple phenols	T	bradi1g74320.1	FALSE	bradi1g74320.1
830		8.39408e-33	29.4.1.57	(loc_os03g08170.1 : 585.0) no description available & (at2g05940 : 466.0) Protein kinase superfamily protein; FUNCTIONS IN: protein serine/threonine kinase activity, protein kinase activity, kinase activity, ATP binding; INVOLVED IN: protein amino acid phosphorylation; LOCATED IN: cellular_component unknown; EXPRESSED IN: 22 plant structures; EXPRESSED DURING: 13 growth stages; CONTAINS InterPro …	protein.postranslational modification.kinase.receptor like cytoplasmatic kinase VII	T	bradi1g72740.1	FALSE	bradi1g72740.1
831		7.31083e-12	26.7	(loc_os03g08410.1 : 848.0) no description available & (at1g19250 : 563.0) FMO1 is required for full expression of TIR-NB-LRR??conditioned resistance to avirulent pathogens and for basal resistance to invasive virulent pathogens. Functions in an EDS1-regulated but SA-independent mechanism that promotes resistance and cell death at pathogen infection sites.; flavin-dependent monooxygenase 1 (FMO1);…	misc.oxidases - copper, flavone etc	T	bradi1g72500.1	FALSE	bradi1g72500.1
832		5.34212e-11					bradi1g72430.3	FALSE	bradi1g72430.3
833		1.53651e-07	34.99	(loc_os03g08900.1 : 815.0) no description available & (at5g65380 : 675.0) MATE efflux family protein; FUNCTIONS IN: antiporter activity, drug transmembrane transporter activity, transporter activity; INVOLVED IN: drug transmembrane transport, ripening, transmembrane transport; LOCATED IN: membrane; EXPRESSED IN: 22 plant structures; EXPRESSED DURING: 13 growth stages; CONTAINS InterPro DOMAIN/s: …	transport.misc	T	bradi1g72007.1	FALSE	bradi1g72007.1
834		4.07206e-05	35.2	no hits & (original description: pacid=32804491 locus=Bradi1g71960 ID=Bradi1g71960.1.v3.1 annot-version=v3.1)	not assigned.unknown	T	bradi1g71960.1	FALSE	bradi1g71960.1
835		4.11271e-17					bradi1g71950.1	FALSE	bradi1g71950.1
836		0	34.6	(loc_os03g09940.1 : 1028.0) no description available & (at5g10180 : 694.0) Encodes a low-affinity sulfate transporter expressed in the root cap and central cylinder, where it is induced by sulfur starvation. Expression in the shoot vascular system is not induced by sulfur starvation.; slufate transporter 2;1 (SULTR2;1); FUNCTIONS IN: sulfate transmembrane transporter activity; INVOLVED IN: sulfat…	transport.sulphate	T	bradi1g71510.1	FALSE	bradi1g71510.1
837		3.50799e-108					bradi1g71500.1	FALSE	bradi1g71500.1
838		4.80357e-09	34.2	(loc_os03g10100.1 : 738.0) no description available & (at3g18830 : 590.0) This gene encodes a plasma membrane-localized polyol/cyclitol/monosaccharide-H+-symporter. The symporter is able to catalyze the energy-dependent membrane passage of a wide range of linear polyols (three to six carbon backbone), of cyclic polyols (<i>myo</i>-inositol), and of numerous monosaccharides, including pyranose rin…	transport.sugars	T	bradi1g71360.1	FALSE	bradi1g71360.1
839		4.1838e-22	35.2	(original description: pacid=32799820 locus=Bradi1g70730 ID=Bradi1g70730.1.v3.1 annot-version=v3.1)	not assigned.unknown	T	bradi1g70730.1	FALSE	bradi1g70730.1
840		3.78246e-09					bradi1g70407.2	FALSE	bradi1g70407.2
841		6.92879e-29					bradi1g70390.6	FALSE	bradi1g70390.6
842		1.35e-13					bradi1g70390.5	FALSE	bradi1g70390.5
843		0	12.2.2	(p14654|gln12_orysa : 641.0) Glutamine synthetase cytosolic isozyme 1-2 (EC 6.3.1.2) (OsGLN1;2) (OsGS1;2) (Glutamate--ammonia ligase GLN1;2) (Glutamine synthetase root isozyme) - Oryza sativa (Rice) & (loc_os03g12290.1 : 641.0) no description available & (at5g37600 : 617.0) encodes a cytosolic glutamine synthetase, the enzyme has high affinity with substrate ammonium; glutamine synthase clone R1 …	N-metabolism.ammonia metabolism.glutamine synthetase	T	bradi1g69530.1	FALSE	bradi1g69530.1
844		5.6048e-220	21.3	(q42831|hbl_horvu : 283.0) Non-symbiotic hemoglobin (HORvu GLB1) (Nonlegume hemoglobin) - Hordeum vulgare (Barley) & (loc_os03g12510.1 : 258.0) no description available & (at2g16060 : 214.0) Encodes a class 1 nonsymbiotic hemoglobin induced by low oxygen levels with very high oxygen affinity. It is not likely to be a hemoglobin transporter because of its extremely high affinity for oxygen.; hemog…	redox.heme	T	bradi1g69320.1	FALSE	bradi1g69320.1
845		0.000371808					bradi1g69140.2	FALSE	bradi1g69140.2
846		0.0037887					bradi1g68980.1	FALSE	bradi1g68980.1
847		5.63992e-06	34.12	(loc_os03g12530.1 : 672.0) no description available & (at3g58060 : 531.0) Cation efflux family protein; FUNCTIONS IN: cation transmembrane transporter activity, efflux transmembrane transporter activity; INVOLVED IN: cation transport, transmembrane transport; LOCATED IN: membrane; EXPRESSED IN: 6 plant structures; EXPRESSED DURING: 4 anthesis, petal differentiation and expansion stage; CONTAINS I…	transport.metal	T	bradi1g68950.1	FALSE	bradi1g68950.1
848		6.75875e-54	35.2	no hits & (original description: pacid=32805672 locus=Bradi1g68260 ID=Bradi1g68260.1.v3.1 annot-version=v3.1)	not assigned.unknown	T	bradi1g68260.1	FALSE	bradi1g68260.1
849		3.08899e-06					bradi1g67730.1	FALSE	bradi1g67730.1
850		6.55196e-29					bradi1g67430.2	FALSE	bradi1g67430.2
851		0	13.1.6.5.1	(loc_os03g15780.1 : 925.0) no description available & (at2g29690 : 724.0) Encode a functional anthranilate synthase protein. Expressed at a constitutive basal level. Expression was not induced by wounding nor bacterial pathogen infiltration. Involved in aromatic amino acid biosynthesis.; anthranilate synthase 2 (ASA2); FUNCTIONS IN: anthranilate synthase activity; INVOLVED IN: tryptophan biosynth…	amino acid metabolism.synthesis.aromatic aa.tryptophan.anthranilate synthase	T	bradi1g67240.1	FALSE	bradi1g67240.1
852		1.73329e-06	16.1	(loc_os03g16610.1 : 941.0) no description available & (at5g60020 : 771.0) putative laccase, a member of laccase family of genes (17 members in Arabidopsis).; laccase 17 (LAC17); FUNCTIONS IN: laccase activity; INVOLVED IN: oxidation reduction, lignin catabolic process; LOCATED IN: endomembrane system, apoplast; EXPRESSED IN: 14 plant structures; EXPRESSED DURING: LP.04 four leaves visible, 4 anth…	secondary metabolism.simple phenols	T	bradi1g66720.1	FALSE	bradi1g66720.1
853		9.95681e-07					bradi1g66677.1	FALSE	bradi1g66677.1
854		1.97582e-48					bradi1g66440.2	FALSE	bradi1g66440.2
855		0					bradi1g65940.2	FALSE	bradi1g65940.2
856		5.87162e-232	20.2.2	(loc_os03g18140.1 : 781.0) no description available & (at3g55990 : 494.0) Encodes ESK1 (Eskimo1). A member of a large gene family of DUF231 domain proteins whose members encode a total of 45 proteins of unknown function. ESK1 functions as a negative regulator of cold acclimation. Mutations in the ESK1 gene provides strong freezing tolerance. A member of the TBL (TRICHOME BIREFRINGENCE-LIKE) gene …	stress.abiotic.cold	T	bradi1g65530.1	FALSE	bradi1g65530.1
857		0.000435863	29.4	(loc_os03g18150.1 : 526.0) no description available & (at2g30020 : 323.0) Encodes AP2C1. Belongs to the clade B of the PP2C-superfamily. Acts as a MAPK phosphatase that negatively regulates MPK4 and MPK6.; Protein phosphatase 2C family protein; CONTAINS InterPro DOMAIN/s: Protein phosphatase 2C, manganese/magnesium aspartate binding site (InterPro:IPR000222), Protein phosphatase 2C-related (Inter…	protein.postranslational modification	T	bradi1g65520.1	FALSE	bradi1g65520.1
858		1.49792e-166					bradi1g65430.1	FALSE	bradi1g65430.1
859		2.00679e-83	30.2.6	(loc_os03g18370.1 : 636.0) no description available & (at4g18640 : 375.0) Required for root hair elongation during tip growth.; morphogenesis of root hair 1 (MRH1); FUNCTIONS IN: protein serine/threonine kinase activity, protein kinase activity, ATP binding; INVOLVED IN: protein amino acid phosphorylation, transmembrane receptor protein tyrosine kinase signaling pathway, root hair cell differenti…	signalling.receptor kinases.leucine rich repeat VI	T	bradi1g65340.1	FALSE	bradi1g65340.1
860		0	27.3.25	(loc_os03g19120.1 : 358.0) no description available & (p27898|mybp_maize : 288.0) Myb-related protein P - Zea mays (Maize) & (at2g47460 : 232.0) "MYB12 belongs to subgroup 7 of the R2R3-MYB family. It strongly activates the promoters of chalcone synthase (CHS), flavanone 3-hydroxylase (F3H), flavonol synthase (FLS) and - to a lesser extent - chalcone flavanone isomerase (CHI), but cannot activate…	RNA.regulation of transcription.MYB domain transcription factor family	T	bradi1g64687.1	FALSE	bradi1g64687.1
861		7.79063e-134	30.3	(loc_os03g19720.1 : 181.0) no description available & (at5g49480 : 108.0) AtCP1 encodes a novel Ca2+-binding protein, which shares sequence similarities with calmodulins. The expression of AtCP1 is induced by NaCl.; Ca2+-binding protein 1 (CP1); FUNCTIONS IN: calcium ion binding; INVOLVED IN: hyperosmotic salinity response; LOCATED IN: cytosol; EXPRESSED IN: 25 plant structures; EXPRESSED DURING:…	signalling.calcium	T	bradi1g64290.1	FALSE	bradi1g64290.1
862		2.27003e-53					bradi1g64280.1	FALSE	bradi1g64280.1
863		8.11398e-33	26.2	(loc_os02g51910.1 : 408.0) no description available & (at1g22360 : 375.0) UDP-glucosyl transferase 85A2 (UGT85A2); FUNCTIONS IN: UDP-glycosyltransferase activity, transferase activity, transferring glycosyl groups, glucuronosyltransferase activity; INVOLVED IN: metabolic process; LOCATED IN: cellular_component unknown; EXPRESSED IN: 21 plant structures; EXPRESSED DURING: 11 growth stages; CONTAIN…	misc.UDP glucosyl and glucoronyl transferases	T	bradi1g63927.1	FALSE	bradi1g63927.1
864		7.2856e-05	35.2	(original description: pacid=32793147 locus=Bradi1g63700 ID=Bradi1g63700.1.v3.1 annot-version=v3.1)	not assigned.unknown	T	bradi1g63700.1	FALSE	bradi1g63700.1
865		2.05029e-34	30.3	(loc_os03g21380.2 : 247.0) no description available & (at4g20780 : 151.0) Calcium sensor involved in trichome branching.; calmodulin like 42 (CML42); FUNCTIONS IN: calcium ion binding; INVOLVED IN: trichome branching; LOCATED IN: cellular_component unknown; EXPRESSED IN: 23 plant structures; EXPRESSED DURING: 13 growth stages; CONTAINS InterPro DOMAIN/s: EF-Hand 1, calcium-binding site (InterPro:…	signalling.calcium	T	bradi1g63480.1	FALSE	bradi1g63480.1
866		4.96366e-05					bradi1g63127.1	FALSE	bradi1g63127.1
867		7.78238e-75	35.2	(original description: pacid=32803020 locus=Bradi1g62870 ID=Bradi1g62870.1.v3.1 annot-version=v3.1)	not assigned.unknown	T	bradi1g62870.1	FALSE	bradi1g62870.1
868		1.32706e-126					bradi1g62850.1	FALSE	bradi1g62850.1
869		1.12812e-11	35.2	no hits & (original description: pacid=32792064 locus=Bradi1g62380 ID=Bradi1g62380.1.v3.1 annot-version=v3.1)	not assigned.unknown	T	bradi1g62380.1	FALSE	bradi1g62380.1
870		7.64831e-08					bradi1g61890.2	FALSE	bradi1g61890.2
871		0	26.1	(loc_os03g25480.1 : 750.0) no description available & (at2g46950 : 527.0) member of CYP709B; "cytochrome P450, family 709, subfamily B, polypeptide 2" (CYP709B2); FUNCTIONS IN: electron carrier activity, monooxygenase activity, iron ion binding, oxygen binding, heme binding; INVOLVED IN: oxidation reduction; LOCATED IN: endomembrane system; EXPRESSED IN: 14 plant structures; EXPRESSED DURING: 4 a…	misc.cytochrome P450	T	bradi1g61420.1	FALSE	bradi1g61420.1
872		4.25034e-05					bradi1g61040.3	FALSE	bradi1g61040.3
873		0.00021839	3.2.2	(loc_os03g26910.1 : 478.0) no description available & (at5g65140 : 353.0) Haloacid dehalogenase-like hydrolase (HAD) superfamily protein; FUNCTIONS IN: catalytic activity, trehalose-phosphatase activity; INVOLVED IN: response to cadmium ion, trehalose biosynthetic process; EXPRESSED IN: 21 plant structures; EXPRESSED DURING: 14 growth stages; CONTAINS InterPro DOMAIN/s: HAD-superfamily hydrolase,…	minor CHO metabolism.trehalose.TPP	T	bradi1g60950.1	FALSE	bradi1g60950.1
874		0.00792588	27.3.21	(loc_os03g29480.1 : 394.0) no description available & (q4vyc8|nsp1_medtr : 244.0) Nodulation signaling pathway 1 protein - Medicago truncatula (Barrel medic) & (at3g13840 : 229.0) GRAS family transcription factor; CONTAINS InterPro DOMAIN/s: Transcription factor GRAS (InterPro:IPR005202); BEST Arabidopsis thaliana protein match is: GRAS family transcription factor (TAIR:AT3G49950.1); Has 2103 Bla…	RNA.regulation of transcription.GRAS transcription factor family	T	bradi1g60140.1	FALSE	bradi1g60140.1
875		8.57881e-81					bradi1g59880.2	FALSE	bradi1g59880.2
876		0	17.6.1	(loc_os07g01340.1 : 290.0) no description available & (at4g21200 : 209.0) Encodes a protein with gibberellin 2-oxidase activity which acts specifically on C-20 gibberellins.; gibberellin 2-oxidase 8 (GA2OX8); FUNCTIONS IN: C-20 gibberellin 2-beta-dioxygenase activity; INVOLVED IN: gibberellin metabolic process; LOCATED IN: cellular_component unknown; EXPRESSED IN: sepal, flower; EXPRESSED DURING:…	hormone metabolism.gibberelin.synthesis-degradation	T	bradi1g59570.1	FALSE	bradi1g59570.1
877		3.2701e-09	35.2	(original description: pacid=32792534 locus=Bradi1g58980 ID=Bradi1g58980.1.v3.1 annot-version=v3.1)	not assigned.unknown	T	bradi1g58980.1	FALSE	bradi1g58980.1
878		5.39653e-05	35.2	(original description: pacid=32797752 locus=Bradi1g58560 ID=Bradi1g58560.1.v3.1 annot-version=v3.1)	not assigned.unknown	T	bradi1g58560.1	FALSE	bradi1g58560.1
879		4.08995e-06					bradi1g58460.2	FALSE	bradi1g58460.2
880		4.75921e-108	33.99	(loc_os03g56580.1 : 270.0) no description available & (at2g43000 : 233.0) NAC domain containing protein 42 (NAC042); FUNCTIONS IN: sequence-specific DNA binding transcription factor activity; INVOLVED IN: multicellular organismal development, regulation of transcription; LOCATED IN: cellular_component unknown; EXPRESSED IN: 9 plant structures; EXPRESSED DURING: 6 growth stages; CONTAINS InterPro …	development.unspecified	T	bradi1g58057.1	FALSE	bradi1g58057.1
881		2.66664e-14	30.2.99	(loc_os07g03890.1 : 954.0) no description available & (at2g37710 : 706.0) Induced in response to Salicylic acid.; receptor lectin kinase (RLK); FUNCTIONS IN: kinase activity; INVOLVED IN: response to salicylic acid stimulus; LOCATED IN: plasma membrane; EXPRESSED IN: 23 plant structures; EXPRESSED DURING: 13 growth stages; CONTAINS InterPro DOMAIN/s: Legume lectin, beta chain (InterPro:IPR001220)…	signalling.receptor kinases.misc	T	bradi1g57730.1	FALSE	bradi1g57730.1
882		5.60382e-24	30.2.99	(loc_os07g03860.1 : 957.0) no description available & (at2g37710 : 654.0) Induced in response to Salicylic acid.; receptor lectin kinase (RLK); FUNCTIONS IN: kinase activity; INVOLVED IN: response to salicylic acid stimulus; LOCATED IN: plasma membrane; EXPRESSED IN: 23 plant structures; EXPRESSED DURING: 13 growth stages; CONTAINS InterPro DOMAIN/s: Legume lectin, beta chain (InterPro:IPR001220)…	signalling.receptor kinases.misc	T	bradi1g57670.1	FALSE	bradi1g57670.1
883		3.15724e-12					bradi1g57657.1	FALSE	bradi1g57657.1
884		3.35722e-09	20.2.99	(loc_os07g03710.1 : 176.0) no description available & (p09042|pr1c_tobac : 158.0) Pathogenesis-related protein 1C precursor (PR-1C) - Nicotiana tabacum (Common tobacco) & (at5g57625 : 137.0) CAP (Cysteine-rich secretory proteins, Antigen 5, and Pathogenesis-related 1 protein) superfamily protein; FUNCTIONS IN: molecular_function unknown; INVOLVED IN: biological_process unknown; LOCATED IN: endome…	stress.abiotic.unspecified	T	bradi1g57580.1	FALSE	bradi1g57580.1
885		2.8246e-05	35.2	(loc_os01g29280.1 : 218.0) no description available & (ipr007770 : 161.81584) Protein of unknown function DUF679 & (at4g24310 : 104.0) Protein of unknown function (DUF679); CONTAINS InterPro DOMAIN/s: Protein of unknown function DUF679 (InterPro:IPR007770); BEST Arabidopsis thaliana protein match is: Protein of unknown function (DUF679) (TAIR:AT3G02430.1); Has 267 Blast hits to 259 proteins in 17…	not assigned.unknown	T	bradi1g57240.1	FALSE	bradi1g57240.1
886		0.00149922	35.2	no hits & (original description: pacid=32803726 locus=Bradi1g56950 ID=Bradi1g56950.1.v3.1 annot-version=v3.1)	not assigned.unknown	T	bradi1g56950.1	FALSE	bradi1g56950.1
887		6.10217e-06					bradi1g56540.3	FALSE	bradi1g56540.3
888		0	30.11	(p14897|eli9_horvu : 175.0) Low molecular mass early light-inducible protein HV90, chloroplast precursor (ELIP) - Hordeum vulgare (Barley) & (loc_os07g08150.1 : 144.0) no description available & (at4g14690 : 98.6) Encodes an early light-induced protein. ELIPs are thought not to be directly involved in the synthesis and assembly of specific photosynthetic complexes, but rather affect the biogenesi…	signalling.light	T	bradi1g55610.1	FALSE	bradi1g55610.1
889		3.88035e-07					bradi1g55440.2	FALSE	bradi1g55440.2
890		0	13.1.6.5.5	(loc_os07g08430.1 : 422.0) no description available & (at4g02610 : 336.0) Aldolase-type TIM barrel family protein; CONTAINS InterPro DOMAIN/s: Tryptophan synthase, alpha chain, active site (InterPro:IPR018204), Aldolase-type TIM barrel (InterPro:IPR013785), Ribulose-phosphate binding barrel (InterPro:IPR011060), Tryptophan synthase, alpha chain (InterPro:IPR002028); BEST Arabidopsis thaliana prot…	amino acid metabolism.synthesis.aromatic aa.tryptophan.tryptophan synthase	T	bradi1g55440.1	FALSE	bradi1g55440.1
891		2.08269e-07	16.1.1.1	(loc_os07g09190.1 : 1256.0) no description available & (o22567|dxs_orysa : 1016.0) Probable 1-deoxy-D-xylulose-5-phosphate synthase, chloroplast precursor (EC 2.2.1.7) (1-deoxyxylulose-5-phosphate synthase) (DXP synthase) (DXPS) - Oryza sativa (Rice) & (at4g15560 : 1002.0) Encodes a protein with 1-deoxyxylulose 5-phosphate synthase activity involved in the MEP pathway. It is essential for chlorop…	secondary metabolism.isoprenoids.non-mevalonate pathway.DXS	T	bradi1g54890.1	FALSE	bradi1g54890.1
892		1.78257e-09					bradi1g53830.1	FALSE	bradi1g53830.1
893		7.39948e-196	33.99	(q7ezt1|nac67_orysa : 392.0) NAC domain-containing protein 67 (ONAC067) - Oryza sativa (Rice) & (loc_os07g12340.1 : 392.0) no description available & (at5g08790 : 257.0) induced by wounding, belongs to a large family of putative transcriptional activators with NAC domain.; ATAF2; CONTAINS InterPro DOMAIN/s: No apical meristem (NAM) protein (InterPro:IPR003441); BEST Arabidopsis thaliana protein m…	development.unspecified	T	bradi1g53770.1	FALSE	bradi1g53770.1
894		0	13.1.6.1.6	(loc_os06g04280.1 : 733.0) no description available & (p11043|aroa_pethy : 645.0) 3-phosphoshikimate 1-carboxyvinyltransferase, chloroplast precursor (EC 2.5.1.19) (5-enolpyruvylshikimate-3-phosphate synthase) (EPSP synthase) - Petunia hybrida (Petunia) & (at2g45300 : 634.0) encodes 3-phosphoshikimate 1-carboxyvinyltransferase / 5-enolpyruvylshikimate-3-phosphate / EPSP synthase involved in chori…	amino acid metabolism.synthesis.aromatic aa.chorismate.5-enolpyruvylshikimate-3-phosphate synthase	T	bradi1g51660.1	FALSE	bradi1g51660.1
895		2.35587e-24	4.1.13	(loc_os06g04510.1 : 854.0) no description available & (p26301|eno1_maize : 835.0) Enolase 1 (EC 4.2.1.11) (2-phosphoglycerate dehydratase 1) (2-phospho-D-glycerate hydro-lyase 1) - Zea mays (Maize) & (at2g36530 : 764.0) Involved in light-dependent cold tolerance and encodes an enolase. Protein is tyrosine-phosphorylated and its phosphorylation state is modulated in response to ABA in Arabidopsis …	glycolysis.cytosolic branch.enolase	T	bradi1g51540.1	FALSE	bradi1g51540.1
896		3.07932e-43	13.1.5.3.1	(loc_os06g05690.1 : 535.0) no description available & (p32260|cyskp_spiol : 341.0) Cysteine synthase, chloroplast precursor (EC 2.5.1.47) (O-acetylserine sulfhydrylase) (O-acetylserine (Thiol)-lyase) (CSase B) (CS-B) (OAS-TL B) - Spinacia oleracea (Spinach) & (chl4|516784 : 333.0) no description available & (at3g59760 : 329.0) Arabidopsis thaliana O-acetylserine (thiol) lyase (OAS-TL) isoform oas…	amino acid metabolism.synthesis.serine-glycine-cysteine group.cysteine.OASTL	T	bradi1g50840.1	FALSE	bradi1g50840.1
897		0.000142352	35.2	no hits & (original description: pacid=32794857 locus=Bradi1g50130 ID=Bradi1g50130.1.v3.1 annot-version=v3.1)	not assigned.unknown	T	bradi1g50130.1	FALSE	bradi1g50130.1
898		0	33.99	(loc_os06g04090.1 : 321.0) no description available & (at2g46770 : 246.0) NAC transcription factor NST1. NST1 and NST2 are redundant in regulating secondary wall thickening in anther walls and siliques. NST1 promoter was detected in various tissues in which lignified secondary walls develop.; EMBRYO DEFECTIVE 2301 (EMB2301); CONTAINS InterPro DOMAIN/s: No apical meristem (NAM) protein (InterPro:I…	development.unspecified	T	bradi1g50057.1	FALSE	bradi1g50057.1
899		6.24389e-12	35.2	no hits & (original description: pacid=32792887 locus=Bradi1g49690 ID=Bradi1g49690.1.v3.1 annot-version=v3.1)	not assigned.unknown	T	bradi1g49690.1	FALSE	bradi1g49690.1
900		4.31802e-34					bradi1g47240.1	FALSE	bradi1g47240.1
901		0.00371504					bradi1g47040.3	FALSE	bradi1g47040.3
902		3.19997e-05	10.1.6	(loc_os02g54890.1 : 786.0) no description available & (at4g30440 : 677.0) UDP-D-glucuronate 4-epimerase; UDP-D-glucuronate 4-epimerase 1 (GAE1); FUNCTIONS IN: UDP-glucuronate 4-epimerase activity, catalytic activity; INVOLVED IN: cellular metabolic process, carbohydrate metabolic process, nucleotide-sugar metabolic process, metabolic process; LOCATED IN: cellular_component unknown; EXPRESSED IN: …	cell wall.precursor synthesis.GAE	T	bradi1g47000.1	FALSE	bradi1g47000.1
903		2.75699e-25	29.5.11.4.2	(loc_os06g09310.1 : 267.0) no description available & (at1g72310 : 109.0) Encodes a putative RING-H2 zinc finger protein ATL3 (ATL3).; ATL3; FUNCTIONS IN: zinc ion binding; EXPRESSED IN: 22 plant structures; EXPRESSED DURING: 13 growth stages; CONTAINS InterPro DOMAIN/s: Zinc finger, RING-type (InterPro:IPR001841), Zinc finger, C3HC4 RING-type (InterPro:IPR018957); BEST Arabidopsis thaliana prote…	protein.degradation.ubiquitin.E3.RING	T	bradi1g46750.1	FALSE	bradi1g46750.1
904		0					bradi1g46670.3	FALSE	bradi1g46670.3
905		0.000130474	35.2	(original description: pacid=32802769 locus=Bradi1g45670 ID=Bradi1g45670.1.v3.1 annot-version=v3.1)	not assigned.unknown	T	bradi1g45670.1	FALSE	bradi1g45670.1
906		1.09232e-129	35.2	no hits & (original description: pacid=32800677 locus=Bradi1g45530 ID=Bradi1g45530.1.v3.1 annot-version=v3.1)	not assigned.unknown	T	bradi1g45530.1	FALSE	bradi1g45530.1
907		0.00140379	3.2.2	(loc_os06g11840.1 : 431.0) no description available & (at5g65140 : 370.0) Haloacid dehalogenase-like hydrolase (HAD) superfamily protein; FUNCTIONS IN: catalytic activity, trehalose-phosphatase activity; INVOLVED IN: response to cadmium ion, trehalose biosynthetic process; EXPRESSED IN: 21 plant structures; EXPRESSED DURING: 14 growth stages; CONTAINS InterPro DOMAIN/s: HAD-superfamily hydrolase,…	minor CHO metabolism.trehalose.TPP	T	bradi1g45480.1	FALSE	bradi1g45480.1
908		6.84896e-14					bradi1g45180.1	FALSE	bradi1g45180.1
909		2.46514e-58	35.2	(loc_os06g12740.1 : 409.0) no description available & (at1g60060 : 346.0) Serine/threonine-protein kinase WNK (With No Lysine)-related; BEST Arabidopsis thaliana protein match is: Serine/threonine-protein kinase WNK (With No Lysine)-related (TAIR:AT5G53900.2); Has 3565 Blast hits to 2565 proteins in 80 species: Archae - 0; Bacteria - 3; Metazoa - 15; Fungi - 88; Plants - 227; Viruses - 0; Other E…	not assigned.unknown	T	bradi1g44980.1	FALSE	bradi1g44980.1
910		6.9048e-37	29.5.7	(loc_os06g13180.1 : 471.0) no description available & (at1g70170 : 306.0) mutant has Late flowering; Early senescence; Matrix Metalloproteinase; matrix metalloproteinase (MMP); FUNCTIONS IN: metallopeptidase activity, metalloendopeptidase activity, zinc ion binding; INVOLVED IN: proteolysis, metabolic process; LOCATED IN: anchored to membrane; EXPRESSED IN: 7 plant structures; EXPRESSED DURING: L…	protein.degradation.metalloprotease	T	bradi1g44690.1	FALSE	bradi1g44690.1
911		0.000679887	35.2	(original description: pacid=32804277 locus=Bradi1g44680 ID=Bradi1g44680.1.v3.1 annot-version=v3.1)	not assigned.unknown	T	bradi1g44680.1	FALSE	bradi1g44680.1
912		2.76354e-289	26.2	(loc_os06g18670.1 : 522.0) no description available & (at3g16520 : 159.0) UDP-glucosyl transferase 88A1 (UGT88A1); FUNCTIONS IN: in 6 functions; INVOLVED IN: metabolic process; LOCATED IN: cellular_component unknown; EXPRESSED IN: 22 plant structures; EXPRESSED DURING: 13 growth stages; CONTAINS InterPro DOMAIN/s: UDP-glucuronosyl/UDP-glucosyltransferase (InterPro:IPR002213); BEST Arabidopsis tha…	misc.UDP glucosyl and glucoronyl transferases	T	bradi1g44630.1	FALSE	bradi1g44630.1
913		2.36e-20	35.2	no hits & (original description: pacid=32802235 locus=Bradi1g44370 ID=Bradi1g44370.1.v3.1 annot-version=v3.1)	not assigned.unknown	T	bradi1g44370.1	FALSE	bradi1g44370.1
914		9.88051e-24	35.2	(loc_os06g14780.1 : 385.0) no description available & (at5g37840 : 135.0) BEST Arabidopsis thaliana protein match is: plastid movement impaired 2 (TAIR:AT1G66480.1); Has 1807 Blast hits to 1807 proteins in 277 species: Archae - 0; Bacteria - 0; Metazoa - 736; Fungi - 347; Plants - 385; Viruses - 0; Other Eukaryotes - 339 (source: NCBI BLink). & (reliability: 270.0) & (original description: pacid=…	not assigned.unknown	T	bradi1g44040.1	FALSE	bradi1g44040.1
915		2.903e-13					bradi1g43820.2	FALSE	bradi1g43820.2
916		1.37382e-05	26.2	(loc_os06g17020.1 : 518.0) no description available & (at1g73880 : 289.0) UDP-glucosyl transferase 89B1 (UGT89B1); FUNCTIONS IN: in 7 functions; INVOLVED IN: metabolic process; LOCATED IN: cellular_component unknown; CONTAINS InterPro DOMAIN/s: UDP-glucuronosyl/UDP-glucosyltransferase (InterPro:IPR002213); BEST Arabidopsis thaliana protein match is: UDP-Glycosyltransferase superfamily protein (TA…	misc.UDP glucosyl and glucoronyl transferases	T	bradi1g43600.1	FALSE	bradi1g43600.1
917		5.75893e-125	26.2	(loc_os06g18010.1 : 581.0) no description available & (at4g01070 : 178.0) the glycosyltransferase (UGT72B1) is involved in metabolizing xenobiotica (chloroaniline and chlorophenole). Comparison between wild type and knock-out mutant demonstrates the central role of this gene for metabolizing chloroaniline but significantly less for chlorophenole. The glucosyltransferase preferred UDP-xylose over …	misc.UDP glucosyl and glucoronyl transferases	T	bradi1g43410.1	FALSE	bradi1g43410.1
918		7.80405e-10					bradi1g43400.1	FALSE	bradi1g43400.1
919		4.00075e-06					bradi1g43150.1	FALSE	bradi1g43150.1
920		1.13454e-26					bradi1g42347.1	FALSE	bradi1g42347.1
921		2.08791e-20					bradi1g37860.4	FALSE	bradi1g37860.4
922		1.61328e-06	27.1	(loc_os06g38980.1 : 502.0) no description available & (at1g49760 : 397.0) polyadenylate-binding protein, putative / PABP, putative, similar to poly(A)-binding protein GB:AAF66825 GI:7673359 from (Nicotiana tabacum). Highly and ubiquitously expressed. Member of the class II PABP family.; poly(A) binding protein 8 (PAB8); CONTAINS InterPro DOMAIN/s: Polyadenylate-binding protein/Hyperplastic disc p…	RNA.processing	T	bradi1g37200.1	FALSE	bradi1g37200.1
923		3.78387e-68	17.5.3	(loc_os06g39240.1 : 204.0) no description available & (at3g24500 : 139.0) One of three genes in A. thaliana encoding multiprotein bridging factor 1, a highly conserved transcriptional coactivator. May serve as a bridging factor between a bZIP factor and TBP. Its expression is specifically elevated in response to pathogen infection, salinity, drought, heat, hydrogen peroxide, and application of ab…	hormone metabolism.ethylene.induced-regulated-responsive-activated	T	bradi1g37080.1	FALSE	bradi1g37080.1
924		0	13.1.6.5.5	(loc_os06g42560.3 : 788.0) no description available & (at5g38530 : 696.0) tryptophan synthase beta type 2 (TSBtype2); FUNCTIONS IN: pyridoxal phosphate binding, tryptophan synthase activity, catalytic activity; INVOLVED IN: tryptophan biosynthetic process, metabolic process; EXPRESSED IN: 21 plant structures; EXPRESSED DURING: 13 growth stages; CONTAINS InterPro DOMAIN/s: Pyridoxal phosphate-depe…	amino acid metabolism.synthesis.aromatic aa.tryptophan.tryptophan synthase	T	bradi1g35600.1	FALSE	bradi1g35600.1
925		3.45711e-11	26.9	(loc_os10g38160.1 : 205.0) no description available & (q06398|gstu6_orysa : 183.0) Probable glutathione S-transferase GSTU6 (EC 2.5.1.18) (28 kDa cold-induced protein) - Oryza sativa (Rice) & (at1g10360 : 154.0) Encodes glutathione transferase belonging to the tau class of GSTs. Naming convention according to Wagner et al. (2002).; glutathione S-transferase TAU 18 (GSTU18); CONTAINS InterPro DOMA…	misc.glutathione S transferases	T	bradi1g34727.1	FALSE	bradi1g34727.1
926		3.679e-07					bradi1g34470.4	FALSE	bradi1g34470.4
927		3.8309e-05	26.22	(loc_os07g49120.1 : 359.0) no description available & (p50160|ts2_maize : 336.0) Sex determination protein tasselseed-2 - Zea mays (Maize) & (at3g51680 : 306.0) NAD(P)-binding Rossmann-fold superfamily protein; FUNCTIONS IN: oxidoreductase activity, binding, catalytic activity; INVOLVED IN: oxidation reduction, metabolic process; LOCATED IN: cellular_component unknown; EXPRESSED IN: cotyledon, ro…	misc.short chain dehydrogenase/reductase (SDR)	T	bradi1g32710.1	FALSE	bradi1g32710.1
928		2.33044e-05	30.2.12	(loc_os06g45630.1 : 1110.0) no description available & (at3g47110 : 633.0) Leucine-rich repeat protein kinase family protein; FUNCTIONS IN: protein serine/threonine kinase activity, kinase activity, ATP binding; INVOLVED IN: transmembrane receptor protein tyrosine kinase signaling pathway, protein amino acid phosphorylation; LOCATED IN: endomembrane system; CONTAINS InterPro DOMAIN/s: Protein kin…	signalling.receptor kinases.leucine rich repeat XII	T	bradi1g32160.1	FALSE	bradi1g32160.1
929		7.26411e-102	35.2	(original description: pacid=32792964 locus=Bradi1g32060 ID=Bradi1g32060.1.v3.1 annot-version=v3.1)	not assigned.unknown	T	bradi1g32060.1	FALSE	bradi1g32060.1
930		0	28.2	(q651u1|cryd_orysa : 924.0) Cryptochrome DASH, chloroplast/mitochondrial precursor - Oryza sativa (Rice) & (loc_os06g45100.1 : 924.0) no description available & (at5g24850 : 655.0) Binds flavin adenine dinucleotide and DNA. It does not have photolyase activity, and it is likely to act as photoreceptor. Closely related to Synechocystis cryptochrome.; cryptochrome 3 (CRY3); FUNCTIONS IN: FMN bindin…	DNA.repair	T	bradi1g31670.1	FALSE	bradi1g31670.1
931		4.48407e-08	35.2	(loc_os06g44250.1 : 337.0) no description available & (at4g30850 : 219.0) heptahelical transmembrane protein homologous to human adiponectin receptors and progestin receptors; heptahelical transmembrane protein2 (HHP2); FUNCTIONS IN: receptor activity; INVOLVED IN: response to hormone stimulus, response to sucrose stimulus; LOCATED IN: integral to membrane; EXPRESSED IN: 6 plant structures; EXPRE…	not assigned.unknown	T	bradi1g31050.1	FALSE	bradi1g31050.1
932		1.41946e-63	28.2	(loc_os06g44050.1 : 343.0) no description available & (at5g57970 : 292.0) DNA glycosylase superfamily protein; FUNCTIONS IN: DNA-3-methyladenine glycosylase I activity, catalytic activity; INVOLVED IN: DNA repair, base-excision repair; EXPRESSED IN: 10 plant structures; EXPRESSED DURING: 6 growth stages; CONTAINS InterPro DOMAIN/s: DNA glycosylase (InterPro:IPR011257), Methyladenine glycosylase (…	DNA.repair	T	bradi1g30920.1	FALSE	bradi1g30920.1
933		0.000226945					bradi1g30470.3	FALSE	bradi1g30470.3
934		1.40858e-150					bradi1g27290.2	FALSE	bradi1g27290.2
935		3.61895e-175	34.16	(q8gu86|pdr5_orysa : 2253.0) Pleiotropic drug resistance protein 5 - Oryza sativa (Rice) & (loc_os11g37700.1 : 1972.0) no description available & (at2g36380 : 1664.0) pleiotropic drug resistance 6 (PDR6); FUNCTIONS IN: ATPase activity, coupled to transmembrane movement of substances; LOCATED IN: plasma membrane; EXPRESSED IN: 24 plant structures; EXPRESSED DURING: 13 growth stages; CONTAINS Inter…	transport.ABC transporters and multidrug resistance systems	T	bradi1g26040.1	FALSE	bradi1g26040.1
936		8.71518e-07	34.8	(loc_os07g34006.1 : 544.0) no description available & (at1g61800 : 493.0) glucose6-Phosphate/phosphate transporter 2; glucose-6-phosphate/phosphate translocator 2 (GPT2); FUNCTIONS IN: antiporter activity, glucose-6-phosphate transmembrane transporter activity; INVOLVED IN: in 7 processes; LOCATED IN: plasma membrane; EXPRESSED IN: 16 plant structures; EXPRESSED DURING: 10 growth stages; CONTAINS…	transport.metabolite transporters at the envelope membrane	T	bradi1g26000.2	FALSE	bradi1g26000.2
937		3.82575e-30	30.2.24	(loc_os07g35140.1 : 953.0) no description available & (at4g23180 : 435.0) Encodes a receptor-like protein kinase. Naming convention from Chen et al 2003 (PMID 14756307); cysteine-rich RLK (RECEPTOR-like protein kinase) 10 (CRK10); FUNCTIONS IN: protein serine/threonine kinase activity, protein kinase activity, kinase activity, ATP binding; INVOLVED IN: protein amino acid phosphorylation; LOCATED …	signalling.receptor kinases.S-locus glycoprotein like	T	bradi1g25760.1	FALSE	bradi1g25760.1
938		3.81822e-06	30.2.17	(loc_os07g35260.1 : 868.0) no description available & (at4g23180 : 511.0) Encodes a receptor-like protein kinase. Naming convention from Chen et al 2003 (PMID 14756307); cysteine-rich RLK (RECEPTOR-like protein kinase) 10 (CRK10); FUNCTIONS IN: protein serine/threonine kinase activity, protein kinase activity, kinase activity, ATP binding; INVOLVED IN: protein amino acid phosphorylation; LOCATED …	signalling.receptor kinases.DUF 26	T	bradi1g25657.1	FALSE	bradi1g25657.1
939		0.00136107	20.1.7	(loc_os07g37950.1 : 288.0) no description available & (at1g61105 : 163.0) Toll-Interleukin-Resistance (TIR) domain family protein; FUNCTIONS IN: transmembrane receptor activity; INVOLVED IN: signal transduction, innate immune response; LOCATED IN: intrinsic to membrane; CONTAINS InterPro DOMAIN/s: Toll-Interleukin receptor (InterPro:IPR000157); BEST Arabidopsis thaliana protein match is: Toll-Int…	stress.biotic.PR-proteins	T	bradi1g24377.1	FALSE	bradi1g24377.1
940		1.0166e-08					bradi1g24250.2	FALSE	bradi1g24250.2
941		0.000325165					bradi1g23820.1	FALSE	bradi1g23820.1
942		8.03498e-182	35.2	(original description: pacid=32804722 locus=Bradi1g23620 ID=Bradi1g23620.1.v3.1 annot-version=v3.1)	not assigned.unknown	T	bradi1g23620.1	FALSE	bradi1g23620.1
943		3.28163e-13					bradi1g23600.3	FALSE	bradi1g23600.3
944		1.87545e-14	34.2	(loc_os07g39350.1 : 764.0) no description available & (at3g18830 : 592.0) This gene encodes a plasma membrane-localized polyol/cyclitol/monosaccharide-H+-symporter. The symporter is able to catalyze the energy-dependent membrane passage of a wide range of linear polyols (three to six carbon backbone), of cyclic polyols (<i>myo</i>-inositol), and of numerous monosaccharides, including pyranose rin…	transport.sugars	T	bradi1g23440.1	FALSE	bradi1g23440.1
945		0.00158147	35.1.3	(loc_os07g39590.1 : 645.0) no description available & (at4g16490 : 357.0) ARM repeat superfamily protein; FUNCTIONS IN: binding; INVOLVED IN: biological_process unknown; EXPRESSED IN: 22 plant structures; EXPRESSED DURING: 13 growth stages; CONTAINS InterPro DOMAIN/s: Armadillo-like helical (InterPro:IPR011989), Armadillo (InterPro:IPR000225), Armadillo-type fold (InterPro:IPR016024); BEST Arabid…	not assigned.no ontology.armadillo/beta-catenin repeat family protein	T	bradi1g23270.1	FALSE	bradi1g23270.1
946		5.03465e-08	35.1.3	(loc_os07g39880.2 : 513.0) no description available & (at3g01400 : 315.0) ARM repeat superfamily protein; FUNCTIONS IN: binding; INVOLVED IN: biological_process unknown; LOCATED IN: cellular_component unknown; EXPRESSED IN: 21 plant structures; EXPRESSED DURING: 13 growth stages; CONTAINS InterPro DOMAIN/s: Armadillo-like helical (InterPro:IPR011989), Armadillo (InterPro:IPR000225), Armadillo-typ…	not assigned.no ontology.armadillo/beta-catenin repeat family protein	T	bradi1g23010.1	FALSE	bradi1g23010.1
947		1.08464e-07	29.4	(loc_os07g40550.2 : 1041.0) no description available & (at1g18670 : 690.0) Encodes a cyclin-dependent kinase-like protein with a ser/thr protein kinase domain and an N-terminal myristoylation sequence. Mutants in this gene are unable to express female sterility in response to beta-aminobutyric acid, as wild type plants do.; IMPAIRED IN BABA-INDUCED STERILITY 1 (IBS1); FUNCTIONS IN: protein serine…	protein.postranslational modification	T	bradi1g22690.1	FALSE	bradi1g22690.1
948		1.43783e-32	17.3.2.1	(loc_os07g40630.1 : 1456.0) no description available & (at1g74360 : 1052.0) Leucine-rich repeat protein kinase family protein; FUNCTIONS IN: protein serine/threonine kinase activity, protein kinase activity, ATP binding; INVOLVED IN: transmembrane receptor protein tyrosine kinase signaling pathway, protein amino acid phosphorylation; LOCATED IN: mitochondrion; EXPRESSED IN: 15 plant structures; E…	hormone metabolism.brassinosteroid.signal transduction.BRI	T	bradi1g22650.1	FALSE	bradi1g22650.1
949		4.75996e-11					bradi1g22500.1	FALSE	bradi1g22500.1
950		8.77088e-254	26.1	(o48958|c71e1_sorbi : 618.0) Cytochrome P450 71E1 (EC 1.14.13.68) (4-hydroxyphenylacetaldehyde oxime monooxygenase) - Sorghum bicolor (Sorghum) (Sorghum vulgare) & (loc_os03g63310.1 : 589.0) no description available & (at5g57260 : 409.0) putative cytochrome P450; "cytochrome P450, family 71, subfamily B, polypeptide 10" (CYP71B10); FUNCTIONS IN: electron carrier activity, monooxygenase activity, …	misc.cytochrome P450	T	bradi1g22370.1	FALSE	bradi1g22370.1
951		7.849e-305	10.5.5	(loc_os07g41360.1 : 698.0) no description available & (q9sc19|uptg1_soltu : 664.0) Alpha-1,4-glucan-protein synthase [UDP-forming] 1 (EC 2.4.1.112) (UDP-glucose:protein transglucosylase 1) (UPTG 1) - Solanum tuberosum (Potato) & (at5g15650 : 645.0) Reversibly Glycosylated Polypeptide-2. Constitutive expression in tobacco impairs plant development and virus spread.; reversibly glycosylated polypep…	cell wall.cell wall proteins.RGP	T	bradi1g21990.1	FALSE	bradi1g21990.1
952		9.8295e-81	13.1.6.1.1	(loc_os07g42960.1 : 874.0) no description available & (q75w16|arog_orysa : 864.0) Phospho-2-dehydro-3-deoxyheptonate aldolase 2, chloroplast precursor (EC 2.5.1.54) (Phospho-2-keto-3-deoxyheptonate aldolase 2) (DAHP synthetase 2) (3-deoxy-D-arabino-heptulosonate 7-phosphate synthase 2) - Oryza sativa (Rice) & (at1g22410 : 781.0) Class-II DAHP synthetase family protein; FUNCTIONS IN: 3-deoxy-7-pho…	amino acid metabolism.synthesis.aromatic aa.chorismate.3-deoxy-D-arabino-heptulosonate 7-phosphate synthase	T	bradi1g21330.1	FALSE	bradi1g21330.1
953		1.22947e-21	15.2	(at4g39700 : 194.0) Heavy metal transport/detoxification superfamily protein ; FUNCTIONS IN: metal ion binding; INVOLVED IN: metal ion transport; LOCATED IN: cellular_component unknown; CONTAINS InterPro DOMAIN/s: Heavy metal transport/detoxification protein (InterPro:IPR006121); BEST Arabidopsis thaliana protein match is: Heavy metal transport/detoxification superfamily protein (TAIR:AT1G22990.1…	metal handling.binding, chelation and storage	T	bradi1g20690.1	FALSE	bradi1g20690.1
954		0.00196842	27.3.25	(loc_os07g43580.1 : 259.0) no description available & (at5g62470 : 243.0) Encodes a R2R3 type Myb transcription factor whose expression is strongly induced by abscisic acid. Mediates abscisic acid signaling during drought stress response.; myb domain protein 96 (MYB96); CONTAINS InterPro DOMAIN/s: SANT, DNA-binding (InterPro:IPR001005), Homeodomain-like (InterPro:IPR009057), Myb, DNA-binding (Int…	RNA.regulation of transcription.MYB domain transcription factor family	T	bradi1g20540.1	FALSE	bradi1g20540.1
955		0.00174596	29.5.11.4.2	(loc_os07g43740.1 : 145.0) no description available & (at1g26800 : 87.0) RING/U-box superfamily protein; FUNCTIONS IN: zinc ion binding; EXPRESSED IN: 20 plant structures; EXPRESSED DURING: 11 growth stages; CONTAINS InterPro DOMAIN/s: Zinc finger, RING-type (InterPro:IPR001841), Zinc finger, C3HC4 RING-type (InterPro:IPR018957); BEST Arabidopsis thaliana protein match is: RING/U-box superfamily …	protein.degradation.ubiquitin.E3.RING	T	bradi1g20480.1	FALSE	bradi1g20480.1
956		5.19084e-125	26.1	(loc_os07g23570.1 : 820.0) no description available & (at2g46950 : 504.0) member of CYP709B; "cytochrome P450, family 709, subfamily B, polypeptide 2" (CYP709B2); FUNCTIONS IN: electron carrier activity, monooxygenase activity, iron ion binding, oxygen binding, heme binding; INVOLVED IN: oxidation reduction; LOCATED IN: endomembrane system; EXPRESSED IN: 14 plant structures; EXPRESSED DURING: 4 a…	misc.cytochrome P450	T	bradi1g20240.1	FALSE	bradi1g20240.1
957		0.000198708	20.1.7	(loc_os07g44250.1 : 204.0) no description available & (at1g64160 : 157.0) Disease resistance-responsive (dirigent-like protein) family protein; FUNCTIONS IN: molecular_function unknown; INVOLVED IN: lignan biosynthetic process, defense response; LOCATED IN: endomembrane system; EXPRESSED IN: petal, hypocotyl, root; EXPRESSED DURING: petal differentiation and expansion stage; CONTAINS InterPro DOM…	stress.biotic.PR-proteins	T	bradi1g20185.1	FALSE	bradi1g20185.1
958		9.26447e-06	26.9	(loc_os10g38710.1 : 226.0) no description available & (q06398|gstu6_orysa : 181.0) Probable glutathione S-transferase GSTU6 (EC 2.5.1.18) (28 kDa cold-induced protein) - Oryza sativa (Rice) & (at1g10360 : 171.0) Encodes glutathione transferase belonging to the tau class of GSTs. Naming convention according to Wagner et al. (2002).; glutathione S-transferase TAU 18 (GSTU18); CONTAINS InterPro DOMA…	misc.glutathione S transferases	T	bradi1g19777.1	FALSE	bradi1g19777.1
959		4.34508e-34					bradi1g18440.2	FALSE	bradi1g18440.2
960		5.33226e-06	29.4.1.57	(loc_os07g48730.1 : 436.0) no description available & (at1g69790 : 379.0) Protein kinase superfamily protein; FUNCTIONS IN: protein serine/threonine kinase activity, protein kinase activity, kinase activity, ATP binding; INVOLVED IN: protein amino acid phosphorylation; LOCATED IN: chloroplast; EXPRESSED IN: 13 plant structures; EXPRESSED DURING: 6 growth stages; CONTAINS InterPro DOMAIN/s: Protei…	protein.postranslational modification.kinase.receptor like cytoplasmatic kinase VII	T	bradi1g17270.1	FALSE	bradi1g17270.1
961		1.07888e-43					bradi1g17242.1	FALSE	bradi1g17242.1
962		5.08788e-251					bradi1g16757.1	FALSE	bradi1g16757.1
963		3.71022e-21					bradi1g15700.1	FALSE	bradi1g15700.1
964		2.57235e-13					bradi1g15690.1	FALSE	bradi1g15690.1
965		1.84087e-205	34.15	(q84ms3|hak16_orysa : 1292.0) Probable potassium transporter 16 (OsHAK16) - Oryza sativa (Rice) & (loc_os03g37840.1 : 1292.0) no description available & (at4g13420 : 672.0) Encodes a protein of the KUP/HAK/KT potassium channel class that is upregulated in the roots by K levels.; high affinity K+ transporter 5 (HAK5); FUNCTIONS IN: potassium ion transmembrane transporter activity, potassium:sodium…	transport.potassium	T	bradi1g15610.1	FALSE	bradi1g15610.1
966		2.53145e-46	34.99	(loc_os03g42830.1 : 793.0) no description available & (at3g26590 : 494.0) MATE efflux family protein; FUNCTIONS IN: antiporter activity, drug transmembrane transporter activity, transporter activity; INVOLVED IN: drug transmembrane transport, transmembrane transport; LOCATED IN: plasma membrane, vacuole, membrane; EXPRESSED IN: 22 plant structures; EXPRESSED DURING: 13 growth stages; CONTAINS Int…	transport.misc	T	bradi1g14350.1	FALSE	bradi1g14350.1
967		1.17279e-69	30.3	(loc_os03g44610.1 : 457.0) no description available & (at3g22190 : 167.0) IQ-domain 5 (IQD5); FUNCTIONS IN: calmodulin binding; INVOLVED IN: biological_process unknown; EXPRESSED IN: 23 plant structures; EXPRESSED DURING: 13 growth stages; CONTAINS InterPro DOMAIN/s: IQ calmodulin-binding region (InterPro:IPR000048); BEST Arabidopsis thaliana protein match is: IQ-domain 6 (TAIR:AT2G26180.1). & (r…	signalling.calcium	T	bradi1g13650.5	FALSE	bradi1g13650.5
968		4.20137e-05	35.2	no hits & (original description: pacid=32799280 locus=Bradi1g13300 ID=Bradi1g13300.1.v3.1 annot-version=v3.1)	not assigned.unknown	T	bradi1g13300.1	FALSE	bradi1g13300.1
969		3.64895e-08	20.2	(loc_os03g46070.1 : 416.0) no description available & (p33679|zeam_maize : 342.0) Zeamatin precursor - Zea mays (Maize) & (at4g11650 : 293.0) osmotin-like protein; osmotin 34 (OSM34); INVOLVED IN: defense response to fungus, incompatible interaction, response to salt stress, defense response to bacterium, incompatible interaction, response to other organism; LOCATED IN: endomembrane system; EXPRE…	stress.abiotic	T	bradi1g13060.1	FALSE	bradi1g13060.1
970		8.28087e-18					bradi1g12930.1	FALSE	bradi1g12930.1
971		1.61457e-199	1.1.1.1	(p27497|cb29_maize : 493.0) Chlorophyll a-b binding protein M9, chloroplast precursor (LHCII type I CAB-M9) (LHCP) - Zea mays (Maize) & (loc_os09g17740.1 : 483.0) no description available & (at2g34420 : 458.0) Photosystem II type I chlorophyll a/b-binding protein; photosystem II light harvesting complex gene B1B2 (LHB1B2); FUNCTIONS IN: chlorophyll binding; INVOLVED IN: photosynthesis, light harv…	PS.lightreaction.photosystem II.LHC-II	T	bradi1g12130.1	FALSE	bradi1g12130.1
972		2.39362e-27					bradi1g11220.3	FALSE	bradi1g11220.3
973		4.37583e-06	26.9	(loc_os03g50130.1 : 196.0) no description available & (at1g65820 : 161.0) microsomal glutathione s-transferase, putative; CONTAINS InterPro DOMAIN/s: Membrane-associated, eicosanoid/glutathione metabolism (MAPEG) protein (InterPro:IPR001129); Has 388 Blast hits to 388 proteins in 129 species: Archae - 0; Bacteria - 4; Metazoa - 195; Fungi - 88; Plants - 65; Viruses - 0; Other Eukaryotes - 36 (sou…	misc.glutathione S transferases	T	bradi1g11220.2	FALSE	bradi1g11220.2
974		4.49657e-38					bradi1g10917.1	FALSE	bradi1g10917.1
975		2.57332e-84	11.8.10	(loc_os03g52010.1 : 714.0) no description available & (at1g27480 : 434.0) alpha/beta-Hydrolases superfamily protein; FUNCTIONS IN: phosphatidylcholine-sterol O-acyltransferase activity; INVOLVED IN: lipid metabolic process; LOCATED IN: plasma membrane, vacuole; EXPRESSED IN: 21 plant structures; EXPRESSED DURING: 13 growth stages; CONTAINS InterPro DOMAIN/s: Lecithin:cholesterol acyltransferase (…	lipid metabolism.exotics (steroids, squalene etc).phosphatidylcholinesterol O-acyltransferase	T	bradi1g09840.1	FALSE	bradi1g09840.1
976		0.00124146					bradi1g08820.1	FALSE	bradi1g08820.1
977		5.66935e-109	26.1	(loc_os03g55240.1 : 688.0) no description available & (at4g37360 : 366.0) member of CYP81D; "cytochrome P450, family 81, subfamily D, polypeptide 2" (CYP81D2); FUNCTIONS IN: electron carrier activity, monooxygenase activity, iron ion binding, oxygen binding, heme binding; INVOLVED IN: oxidation reduction; LOCATED IN: endomembrane system; EXPRESSED IN: central cell; CONTAINS InterPro DOMAIN/s: Cyt…	misc.cytochrome P450	T	bradi1g07930.1	FALSE	bradi1g07930.1
978		8.94687e-08	27.3.11	(q42430|zfp1_wheat : 255.0) Zinc-finger protein 1 (WZF1) - Triticum aestivum (Wheat) & (loc_os03g55540.1 : 240.0) no description available & (at3g49930 : 120.0) C2H2 and C2HC zinc fingers superfamily protein; FUNCTIONS IN: sequence-specific DNA binding transcription factor activity, zinc ion binding, nucleic acid binding; INVOLVED IN: regulation of transcription; LOCATED IN: intracellular; EXPRES…	RNA.regulation of transcription.C2H2 zinc finger family	T	bradi1g07660.1	FALSE	bradi1g07660.1
979		0.0077064	35.2	(original description: pacid=32806911 locus=Bradi1g07420 ID=Bradi1g07420.1.v3.1 annot-version=v3.1)	not assigned.unknown	T	bradi1g07420.1	FALSE	bradi1g07420.1
980		1.63374e-18					bradi1g06980.5	FALSE	bradi1g06980.5
981		8.88408e-38					bradi1g06980.3	FALSE	bradi1g06980.3
982		8.19479e-270					bradi1g06450.1	FALSE	bradi1g06450.1
983		1.47179e-13	31.4	(loc_os03g57310.1 : 410.0) no description available & (at3g11820 : 293.0) Encodes a syntaxin localized at the plasma membrane (SYR1, Syntaxin Related Protein 1, also known as SYP121, PENETRATION1/PEN1). SYR1/PEN1 is a member of the SNARE superfamily proteins. SNARE proteins are involved in cell signaling, vesicle traffic, growth and development. SYR1/PEN1 functions in positioning anchoring of the…	cell.vesicle transport	T	bradi1g06372.1	FALSE	bradi1g06372.1
984		3.04246e-13					bradi1g06340.2	FALSE	bradi1g06340.2
985		0	20.2.1	(loc_os03g57340.1 : 632.0) no description available & (q04960|dnjh_cucsa : 585.0) DnaJ protein homolog (DNAJ-1) - Cucumis sativus (Cucumber) & (at3g44110 : 579.0) homologous to the co-chaperon DNAJ protein from E coli; DNAJ homologue 3 (ATJ3); FUNCTIONS IN: unfolded protein binding, heat shock protein binding; INVOLVED IN: protein folding, response to salt stress, regulation of ATPase activity; L…	stress.abiotic.heat	T	bradi1g06340.1	FALSE	bradi1g06340.1
986		3.10062e-61	29.4	(loc_os04g34290.1 : 1024.0) no description available & (at2g19130 : 680.0) S-locus lectin protein kinase family protein; FUNCTIONS IN: protein serine/threonine kinase activity, sugar binding, protein kinase activity, ATP binding; INVOLVED IN: protein amino acid phosphorylation, recognition of pollen; LOCATED IN: endomembrane system; EXPRESSED IN: 19 plant structures; EXPRESSED DURING: 13 growth s…	protein.postranslational modification	T	bradi1g06280.1	FALSE	bradi1g06280.1
987		0.00379027	17.7.1.5	(loc_os06g11210.1 : 506.0) no description available & (at1g76680 : 483.0) Encodes a member of an alpha/beta barrel fold family of FMN-containing oxidoreductases. One of the closely related 12-oxophytodienoic acid reductases. This enzyme is not expected to participate in jasmonic acid biosynthesis because during in vitro assays, it shows very little activity with the naturally occurring OPDA isome…	hormone metabolism.jasmonate.synthesis-degradation.12-Oxo-PDA-reductase	T	bradi1g05880.1	FALSE	bradi1g05880.1
988		7.37511e-48	16.8.2	(loc_os03g60509.2 : 280.0) no description available & (q08704|cfi_maize : 266.0) Chalcone--flavonone isomerase (EC 5.5.1.6) (Chalcone isomerase) - Zea mays (Maize) & (at3g55120 : 199.0) Catalyzes the conversion of chalcones into flavanones. Required for the accumulation of purple anthocyanins in leaves and stems.; TRANSPARENT TESTA 5 (TT5); FUNCTIONS IN: chalcone isomerase activity; INVOLVED IN: …	secondary metabolism.flavonoids.chalcones	T	bradi1g03840.1	FALSE	bradi1g03840.1
989		4.38749e-12					bradi1g03770.1	FALSE	bradi1g03770.1
990		4.33531e-121	35.1.3	(loc_os03g60780.1 : 630.0) no description available & (at3g09350 : 474.0) Encodes one of the Arabidopsis orthologs of the human Hsp70-binding protein 1 (HspBP-1) and yeast Fes1p: Fes1A (AT3G09350), Fes1B (AT3G53800), Fes1C (AT5G02150). Fes1A is cytosolic and associates with cytosolic Hsp70. Mutants showed increased heat-sensitive phenotype suggestion the involvement of Fes1A in acquired thermotol…	not assigned.no ontology.armadillo/beta-catenin repeat family protein	T	bradi1g03590.1	FALSE	bradi1g03590.1
991		9.5669e-34	35.2	(original description: pacid=32794592 locus=Bradi1g03510 ID=Bradi1g03510.1.v3.1 annot-version=v3.1)	not assigned.unknown	T	bradi1g03510.1	FALSE	bradi1g03510.1
992		0.00140379					bradi1g02806.1	FALSE	bradi1g02806.1
993		4.30133e-44					bradi1g00670.1	FALSE	bradi1g00670.1
994		3.29598e-33					bradi1g00460.2	FALSE	bradi1g00460.2
995		3.33385e-07					bradi0040s00200.1	FALSE	bradi0040s00200.1
996		0					bradi0014s00200.2	FALSE	bradi0014s00200.2
997	3.99914e-239						early	FALSE	early

## Sheet: Bd late upregualted gene enrich
SUID	Column 3	Column 4	MapMan_BINCODE	MapMan_DESCRIPTION	MapMan_NAME	MapMan_TYPE	name	selected	shared name
72		3.1858e-17	35.2	no hits & (original description: pacid=32811743 locus=Bradi5g25440 ID=Bradi5g25440.1.v3.1 annot-version=v3.1)	not assigned.unknown	T	bradi5g25440.1	FALSE	bradi5g25440.1
73		1.17389e-06					bradi5g23530.1	FALSE	bradi5g23530.1
74		1.99717e-13	20.2.4	(loc_os04g54280.1 : 114.0) no description available & (at4g10270 : 82.4) Wound-responsive family protein; CONTAINS InterPro DOMAIN/s: Protein of unknown function wound-induced (InterPro:IPR022251); BEST Arabidopsis thaliana protein match is: Wound-responsive family protein (TAIR:AT4G10265.1); Has 183 Blast hits to 182 proteins in 16 species: Archae - 0; Bacteria - 0; Metazoa - 0; Fungi - 0; Plant…	stress.abiotic.touch/wounding	T	bradi5g23166.1	FALSE	bradi5g23166.1
75		2.36763e-12	20.2.4	(loc_os04g54280.1 : 116.0) no description available & (at4g10270 : 83.6) Wound-responsive family protein; CONTAINS InterPro DOMAIN/s: Protein of unknown function wound-induced (InterPro:IPR022251); BEST Arabidopsis thaliana protein match is: Wound-responsive family protein (TAIR:AT4G10265.1); Has 183 Blast hits to 182 proteins in 16 species: Archae - 0; Bacteria - 0; Metazoa - 0; Fungi - 0; Plant…	stress.abiotic.touch/wounding	T	bradi5g23150.1	FALSE	bradi5g23150.1
76		3.03774e-46	30.2.24	(loc_os04g54190.1 : 619.0) no description available & (at1g11410 : 389.0) S-locus lectin protein kinase family protein; FUNCTIONS IN: in 6 functions; INVOLVED IN: protein amino acid phosphorylation, recognition of pollen; LOCATED IN: endomembrane system; EXPRESSED IN: 21 plant structures; EXPRESSED DURING: 13 growth stages; CONTAINS InterPro DOMAIN/s: Curculin-like (mannose-binding) lectin (Inter…	signalling.receptor kinases.S-locus glycoprotein like	T	bradi5g23120.1	FALSE	bradi5g23120.1
77		4.80016e-26	27.3.23	(loc_os04g48030.1 : 188.0) no description available & (at4g11660 : 147.0) member of Heat Stress Transcription Factor (Hsf) family; AT-HSFB2B; FUNCTIONS IN: transcription repressor activity, sequence-specific DNA binding transcription factor activity; INVOLVED IN: response to chitin; LOCATED IN: nucleus; EXPRESSED IN: 24 plant structures; EXPRESSED DURING: 14 growth stages; CONTAINS InterPro DOMAI…	RNA.regulation of transcription.HSF,Heat-shock transcription factor family	T	bradi5g18680.1	FALSE	bradi5g18680.1
78		1.63953e-215	20	(loc_os04g45480.1 : 843.0) no description available & (at1g12270 : 739.0) stress-inducible protein, putative; FUNCTIONS IN: binding; INVOLVED IN: response to stress; EXPRESSED IN: 23 plant structures; EXPRESSED DURING: 14 growth stages; CONTAINS InterPro DOMAIN/s: Heat shock chaperonin-binding (InterPro:IPR006636), Tetratricopeptide TPR-1 (InterPro:IPR001440), Tetratricopeptide-like helical (Inte…	stress	T	bradi5g16970.1	FALSE	bradi5g16970.1
79		8.15474e-28	10.5.3	(loc_os04g42620.1 : 563.0) no description available & (at4g06744 : 333.0) Leucine-rich repeat (LRR) family protein; BEST Arabidopsis thaliana protein match is: Leucine-rich repeat (LRR) family protein (TAIR:AT3G19320.1); Has 45026 Blast hits to 12967 proteins in 516 species: Archae - 11; Bacteria - 711; Metazoa - 1155; Fungi - 115; Plants - 40928; Viruses - 0; Other Eukaryotes - 2106 (source: NCB…	cell wall.cell wall proteins.LRR	T	bradi5g15010.1	FALSE	bradi5g15010.1
80		0	35.2	(original description: pacid=32808459 locus=Bradi5g12920 ID=Bradi5g12920.1.v3.1 annot-version=v3.1)	not assigned.unknown	T	bradi5g12920.1	FALSE	bradi5g12920.1
81		0.000778919					bradi5g12185.2	FALSE	bradi5g12185.2
82		0.00292834					bradi5g11090.1	FALSE	bradi5g11090.1
83		0.000922932	13.1.6.3.1	(loc_os04g33390.1 : 637.0) no description available & (at1g08250 : 526.0) Encodes a plastid-localized arogenate dehydratase involved in phenylalanine biosynthesis. Although this enzyme has sequence similarity to prephenate dehydratases, it is 98 times more active with arogenate than prephenate in enzymatic assays.; arogenate dehydratase 6 (ADT6); FUNCTIONS IN: arogenate dehydratase activity, prep…	amino acid metabolism.synthesis.aromatic aa.phenylalanine.arogenate dehydratase / prephenate dehydratase	T	bradi5g09020.1	FALSE	bradi5g09020.1
84		0					bradi5g08520.1	FALSE	bradi5g08520.1
85		0	34.13	(loc_os04g32050.1 : 1172.0) no description available & (at3g27020 : 1013.0) Arabidopsis thaliana metal-nicotianamine transporter YSL6; YELLOW STRIPE like 6 (YSL6); FUNCTIONS IN: oligopeptide transporter activity; INVOLVED IN: oligopeptide transport, transmembrane transport; LOCATED IN: plasma membrane; EXPRESSED IN: 25 plant structures; EXPRESSED DURING: 15 growth stages; CONTAINS InterPro DOMAIN…	transport.peptides and oligopeptides	T	bradi5g08250.1	FALSE	bradi5g08250.1
86		0	31.3.1	(loc_os04g28420.2 : 944.0) no description available & (q43207|fkb70_wheat : 796.0) 70 kDa peptidyl-prolyl isomerase (EC 5.2.1.8) (Peptidyl-prolyl cis-trans isomerase) (PPIase) (Rotamase) - Triticum aestivum (Wheat) & (at5g48570 : 769.0) FKBP-type peptidyl-prolyl cis-trans isomerase family protein; FUNCTIONS IN: FK506 binding, peptidyl-prolyl cis-trans isomerase activity, calmodulin binding; INVOL…	cell.cycle.peptidylprolyl isomerase	T	bradi5g06390.1	FALSE	bradi5g06390.1
87		0	35.2	(original description: pacid=32809592 locus=Bradi5g01180 ID=Bradi5g01180.1.v3.1 annot-version=v3.1)	not assigned.unknown	T	bradi5g01180.1	FALSE	bradi5g01180.1
88		3.72168e-11	35.2	(loc_os11g05170.1 : 171.0) no description available & (at3g10020 : 93.2) unknown protein; FUNCTIONS IN: molecular_function unknown; INVOLVED IN: response to oxidative stress, anaerobic respiration; LOCATED IN: cellular_component unknown; EXPRESSED IN: 23 plant structures; EXPRESSED DURING: 13 growth stages; Has 30201 Blast hits to 17322 proteins in 780 species: Archae - 12; Bacteria - 1396; Metaz…	not assigned.unknown	T	bradi4g42710.1	FALSE	bradi4g42710.1
89		8.76371e-36					bradi4g40270.1	FALSE	bradi4g40270.1
90		0.00269825	11.1.4	(loc_os12g13930.1 : 450.0) no description available & (q949m3|fabg3_brana : 352.0) 3-oxoacyl-[acyl-carrier-protein] reductase 3, chloroplast precursor (EC 1.1.1.100) (3-ketoacyl-acyl carrier protein reductase 3) - Brassica napus (Rape) & (at1g24360 : 344.0) NAD(P)-binding Rossmann-fold superfamily protein; FUNCTIONS IN: 3-oxoacyl-[acyl-carrier-protein] reductase activity, copper ion binding; INVO…	lipid metabolism.FA synthesis and FA elongation.ACP oxoacyl reductase	T	bradi4g39510.1	FALSE	bradi4g39510.1
91		1.29792e-05	35.2	(original description: pacid=32789946 locus=Bradi4g37170 ID=Bradi4g37170.1.v3.1 annot-version=v3.1)	not assigned.unknown	T	bradi4g37170.1	FALSE	bradi4g37170.1
92		0.000103943	16.2.1.4	(loc_os09g37200.1 : 662.0) no description available & (at5g48930 : 168.0) At5g48930 has been shown to encode for the hydroxycinnamoyl-Coenzyme A shikimate/quinate hydroxycinnamoyltransferase (HCT) both synthesizing and catabolizing the hydroxycinnamoylesters (coumaroyl/caffeoyl shikimate and quinate) involved in the phenylpropanoid pathway. Influence on the accumulation of flavonoids which in tur…	secondary metabolism.phenylpropanoids.lignin biosynthesis.HCT	T	bradi4g36850.1	FALSE	bradi4g36850.1
93		3.20378e-38	29.5.11.4.3.1	(loc_os09g36830.1 : 188.0) no description available & (at5g42190 : 177.0) Similar to SKP1 in yeast and humans which are involved in mitotic cell cycle control and ubiquitin mediated proteolysis.; E3 ubiquitin ligase SCF complex subunit SKP1/ASK1 family protein; CONTAINS InterPro DOMAIN/s: E3 ubiquitin ligase, SCF complex, Skp subunit (InterPro:IPR016897), SKP1 component, dimerisation (InterPro:IP…	protein.degradation.ubiquitin.E3.SCF.SKP	T	bradi4g36540.1	FALSE	bradi4g36540.1
94		7.07847e-08					bradi4g35950.2	FALSE	bradi4g35950.2
95		0	27.3.7	(loc_os09g35880.1 : 372.0) no description available & (at4g38960 : 225.0) B-box type zinc finger family protein; FUNCTIONS IN: sequence-specific DNA binding transcription factor activity, zinc ion binding; INVOLVED IN: regulation of transcription; LOCATED IN: endomembrane system, intracellular; EXPRESSED IN: 18 plant structures; EXPRESSED DURING: 8 growth stages; CONTAINS InterPro DOMAIN/s: Zinc …	RNA.regulation of transcription.C2C2(Zn) CO-like, Constans-like zinc finger family	T	bradi4g35950.1	FALSE	bradi4g35950.1
96		1.75621e-89					bradi4g35780.1	FALSE	bradi4g35780.1
97		0	20.2.1	(loc_os09g29840.1 : 1212.0) no description available & (at2g04030 : 1086.0) Encodes a chloroplast-targeted 90-kDa heat shock protein located in the stroma involved in red-light mediated deetiolation response. Mutants are resistant to chlorate, have elongated hypocotyls in light, and affect the expression of NR2, CAB, and RBCS but NOT NR1 and NiR.; CR88; FUNCTIONS IN: ATP binding; INVOLVED IN: in …	stress.abiotic.heat	T	bradi4g32941.1	FALSE	bradi4g32941.1
98		1.52318e-180	35.2	(original description: pacid=32783862 locus=Bradi4g32920 ID=Bradi4g32920.1.v3.1 annot-version=v3.1)	not assigned.unknown	T	bradi4g32920.1	FALSE	bradi4g32920.1
99		1.02254e-284	33.99	(at2g03140 : 1007.0) alpha/beta-Hydrolases superfamily protein; CONTAINS InterPro DOMAIN/s: Abortive infection protein (InterPro:IPR003675); BEST Arabidopsis thaliana protein match is: esterase/lipase/thioesterase family protein (TAIR:AT3G50790.1). & (loc_os09g26570.1 : 444.0) no description available & (chl4|514980 : 147.0) no description available & (reliability: 2014.0) & (original description…	development.unspecified	T	bradi4g31060.1	FALSE	bradi4g31060.1
100		1.14041e-06	35.2	no hits & (original description: pacid=32787698 locus=Bradi4g30670 ID=Bradi4g30670.1.v3.1 annot-version=v3.1)	not assigned.unknown	T	bradi4g30670.1	FALSE	bradi4g30670.1
101		3.20955e-10	29.2.1.2.2.34	(loc_os09g24700.1 : 1082.0) no description available & (at5g39785 : 326.0) FUNCTIONS IN: structural constituent of ribosome; INVOLVED IN: translation; LOCATED IN: ribosome, intracellular; EXPRESSED IN: 23 plant structures; EXPRESSED DURING: 14 growth stages; CONTAINS InterPro DOMAIN/s: Ribosomal protein L34e (InterPro:IPR008195), Protein of unknown function DUF1666 (InterPro:IPR012870); BEST Arab…	protein.synthesis.ribosomal protein.eukaryotic.60S subunit.L34	T	bradi4g30200.2	FALSE	bradi4g30200.2
102		4.25619e-38	4.1.13	(loc_os09g20820.1 : 801.0) no description available & (at1g74030 : 767.0) Encodes the plastid-localized phosphoenolpyruvate enolase. Mutant plants have abnormal trichomes.; enolase 1 (ENO1); FUNCTIONS IN: phosphopyruvate hydratase activity; INVOLVED IN: trichome morphogenesis; LOCATED IN: chloroplast; EXPRESSED IN: 26 plant structures; EXPRESSED DURING: 13 growth stages; CONTAINS InterPro DOMAIN/…	glycolysis.cytosolic branch.enolase	T	bradi4g29250.1	FALSE	bradi4g29250.1
103		2.19491e-31	35.2	no hits & (original description: pacid=32783621 locus=Bradi4g27730 ID=Bradi4g27730.1.v3.1 annot-version=v3.1)	not assigned.unknown	T	bradi4g27730.1	FALSE	bradi4g27730.1
104		0	34.99	(loc_os12g03899.1 : 765.0) no description available & (at5g13750 : 499.0) zinc induced facilitator-like 1 (ZIFL1); FUNCTIONS IN: tetracycline:hydrogen antiporter activity; INVOLVED IN: response to karrikin; LOCATED IN: integral to membrane; EXPRESSED IN: 24 plant structures; EXPRESSED DURING: 15 growth stages; CONTAINS InterPro DOMAIN/s: Major facilitator superfamily (InterPro:IPR020846), Tetracy…	transport.misc	T	bradi4g26366.2	FALSE	bradi4g26366.2
105		2.49726e-62					bradi4g26366.1	FALSE	bradi4g26366.1
106		2.85268e-56	26.12	(loc_os11g02130.1 : 382.0) no description available & (at5g05340 : 310.0) Peroxidase superfamily protein; FUNCTIONS IN: protein binding, peroxidase activity; INVOLVED IN: response to oxidative stress, oxidation reduction; LOCATED IN: apoplast, cell wall; EXPRESSED IN: 9 plant structures; EXPRESSED DURING: LP.04 four leaves visible, 4 anthesis, C globular stage, petal differentiation and expansion…	misc.peroxidases	T	bradi4g25660.1	FALSE	bradi4g25660.1
107		1.60309e-39					bradi4g24030.1	FALSE	bradi4g24030.1
108		4.69843e-252	17.5.1.2	(loc_os11g08380.1 : 493.0) no description available & (at1g77330 : 347.0) similar to 1-aminocyclopropane-1-carboxylate oxidase GI:3386565 from (Sorghum bicolor); 2-oxoglutarate (2OG) and Fe(II)-dependent oxygenase superfamily protein; CONTAINS InterPro DOMAIN/s: Oxoglutarate/iron-dependent oxygenase (InterPro:IPR005123); BEST Arabidopsis thaliana protein match is: ACC oxidase 2 (TAIR:AT1G62380.1)…	hormone metabolism.ethylene.synthesis-degradation.1-aminocyclopropane-1-carboxylate oxidase	T	bradi4g23500.1	FALSE	bradi4g23500.1
109		5.46606e-15					bradi4g23450.2	FALSE	bradi4g23450.2
110		0	21.2.1.2	(loc_os12g08810.1 : 630.0) no description available & (at5g55120 : 504.0) Encodes a GDP-L-galactose phosphorylase, with similar biochemical properties as VTC2.; VITAMIN C DEFECTIVE 5 (VTC5); BEST Arabidopsis thaliana protein match is: mannose-1-phosphate guanylyltransferase (GDP)s;GDP-galactose:mannose-1-phosphate guanylyltransferases;GDP-galactose:glucose-1-phosphate guanylyltransferases;GDP-gal…	redox.ascorbate and glutathione.ascorbate.GDP-L-galactose-hexose-1-phosphate guanyltransferase	T	bradi4g22700.1	FALSE	bradi4g22700.1
111		8.3539e-36	35.2	(original description: pacid=32788281 locus=Bradi4g19620 ID=Bradi4g19620.1.v3.1 annot-version=v3.1)	not assigned.unknown	T	bradi4g19620.1	FALSE	bradi4g19620.1
112		1.00166e-110	30.2.2	(loc_os11g31540.1 : 311.0) no description available & (at1g71830 : 220.0) Plasma membrane LRR receptor-like serine threonine kinase expressed during embryogenesis in locules until stage 6 anthers, with higher expression in the tapetal cell layer. SERK1 and SERK2 receptor kinases function redundantly as an important control point for sporophytic development controlling male gametophyte production.…	signalling.receptor kinases.leucine rich repeat II	T	bradi4g18280.3	FALSE	bradi4g18280.3
113		1.81947e-102	30.2.2	(loc_os11g31540.1 : 348.0) no description available & (at1g71830 : 220.0) Plasma membrane LRR receptor-like serine threonine kinase expressed during embryogenesis in locules until stage 6 anthers, with higher expression in the tapetal cell layer. SERK1 and SERK2 receptor kinases function redundantly as an important control point for sporophytic development controlling male gametophyte production.…	signalling.receptor kinases.leucine rich repeat II	T	bradi4g18280.1	FALSE	bradi4g18280.1
114		2.96904e-27	27.3.37	(loc_os01g32770.1 : 311.0) no description available & (at3g02550 : 204.0) LOB domain-containing protein 41 (LBD41); CONTAINS InterPro DOMAIN/s: Lateral organ boundaries, LOB (InterPro:IPR004883), Asymmetric leaves, AS2/LOB (InterPro:IPR017414); BEST Arabidopsis thaliana protein match is: LOB domain-containing protein 40 (TAIR:AT1G67100.1); Has 601 Blast hits to 600 proteins in 23 species: Archae …	RNA.regulation of transcription.AS2,Lateral Organ Boundaries Gene Family	T	bradi4g16740.1	FALSE	bradi4g16740.1
115		0.00887421					bradi4g15047.2	FALSE	bradi4g15047.2
116		0	35.2	(loc_os11g37560.2 : 818.0) no description available & (at3g55760 : 566.0) unknown protein; EXPRESSED IN: 16 plant structures; EXPRESSED DURING: 10 growth stages; BEST Arabidopsis thaliana protein match is: unknown protein (TAIR:AT1G42430.2). & (chl4|522724 : 235.0) no description available & (reliability: 1132.0) & (original description: pacid=32785265 locus=Bradi4g15010 ID=Bradi4g15010.1.v3.1 an…	not assigned.unknown	T	bradi4g15010.1	FALSE	bradi4g15010.1
117		3.05509e-05	35.2	no hits & (original description: pacid=32786644 locus=Bradi4g10570 ID=Bradi4g10570.1.v3.1 annot-version=v3.1)	not assigned.unknown	T	bradi4g10570.1	FALSE	bradi4g10570.1
118		3.22151e-44					bradi4g10180.1	FALSE	bradi4g10180.1
119		0	35.2	(original description: pacid=32783632 locus=Bradi4g09880 ID=Bradi4g09880.1.v3.1 annot-version=v3.1)	not assigned.unknown	T	bradi4g09880.1	FALSE	bradi4g09880.1
120		0					bradi4g09430.2	FALSE	bradi4g09430.2
121		0	20.1.7	(q8l5c6|xip1_wheat : 441.0) Xylanase inhibitor protein 1 precursor (Class III chitinase homolog) (XIP-I protein) - Triticum aestivum (Wheat) & (loc_os06g25010.1 : 317.0) no description available & (at5g24090 : 145.0) Chitinase A (class III) expressed exclusively under environmental stress conditions.; chitinase A (CHIA); FUNCTIONS IN: cation binding, hydrolase activity, hydrolyzing O-glycosyl com…	stress.biotic.PR-proteins	T	bradi4g09430.1	FALSE	bradi4g09430.1
122		0	20.1.7	(q7gcm7|xip1_orysa : 305.0) Xylanase inhibitor protein 1 precursor (Class III chitinase homolog a) (RIXI protein) - Oryza sativa (Rice) & (loc_os11g47580.1 : 305.0) no description available & (at5g24090 : 158.0) Chitinase A (class III) expressed exclusively under environmental stress conditions.; chitinase A (CHIA); FUNCTIONS IN: cation binding, hydrolase activity, hydrolyzing O-glycosyl compound…	stress.biotic.PR-proteins	T	bradi4g09417.1	FALSE	bradi4g09417.1
123		0					bradi4g07580.1	FALSE	bradi4g07580.1
124		1.0881e-299					bradi4g07380.1	FALSE	bradi4g07380.1
125		1.67954e-61	20.2.99	(loc_os12g36640.2 : 278.0) no description available & (at2g47710 : 206.0) Adenine nucleotide alpha hydrolases-like superfamily protein; FUNCTIONS IN: molecular_function unknown; INVOLVED IN: response to stress; LOCATED IN: vacuole; EXPRESSED IN: 23 plant structures; EXPRESSED DURING: 13 growth stages; CONTAINS InterPro DOMAIN/s: UspA (InterPro:IPR006016), Rossmann-like alpha/beta/alpha sandwich f…	stress.abiotic.unspecified	T	bradi4g05210.1	FALSE	bradi4g05210.1
126		7.67938e-154					bradi4g02060.1	FALSE	bradi4g02060.1
127		0	29.5.9	(loc_os12g24320.1 : 648.0) no description available & (at5g40010 : 479.0) AAA-ATPase 1 (AATP1); FUNCTIONS IN: nucleoside-triphosphatase activity, ATPase activity, nucleotide binding, ATP binding; EXPRESSED IN: stem, inflorescence meristem, root, flower, stamen; EXPRESSED DURING: 4 anthesis, petal differentiation and expansion stage; CONTAINS InterPro DOMAIN/s: ATPase, AAA-type, core (InterPro:IPR…	protein.degradation.AAA type	T	bradi4g00467.1	FALSE	bradi4g00467.1
128		3.93238e-25	29.5.9	(loc_os12g24320.1 : 629.0) no description available & (at5g40010 : 482.0) AAA-ATPase 1 (AATP1); FUNCTIONS IN: nucleoside-triphosphatase activity, ATPase activity, nucleotide binding, ATP binding; EXPRESSED IN: stem, inflorescence meristem, root, flower, stamen; EXPRESSED DURING: 4 anthesis, petal differentiation and expansion stage; CONTAINS InterPro DOMAIN/s: ATPase, AAA-type, core (InterPro:IPR…	protein.degradation.AAA type	T	bradi4g00460.1	FALSE	bradi4g00460.1
129		1.97622e-08					bradi4g00397.1	FALSE	bradi4g00397.1
130		2.15839e-22	26.12	(loc_os02g58720.2 : 359.0) no description available & (at5g42180 : 296.0) Peroxidase superfamily protein; FUNCTIONS IN: peroxidase activity, heme binding; INVOLVED IN: oxidation reduction, response to oxidative stress; LOCATED IN: plant-type cell wall; EXPRESSED IN: 10 plant structures; EXPRESSED DURING: 4 anthesis, C globular stage, petal differentiation and expansion stage; CONTAINS InterPro DO…	misc.peroxidases	T	bradi3g60880.1	FALSE	bradi3g60880.1
131		7.8535e-51	20.2.1	(loc_os02g54140.1 : 191.0) no description available & (at1g54050 : 114.0) HSP20-like chaperones superfamily protein; CONTAINS InterPro DOMAIN/s: Heat shock protein Hsp20 (InterPro:IPR002068), HSP20-like chaperone (InterPro:IPR008978); BEST Arabidopsis thaliana protein match is: heat shock protein 17.6A (TAIR:AT5G12030.1); Has 4491 Blast hits to 4491 proteins in 1181 species: Archae - 166; Bacteri…	stress.abiotic.heat	T	bradi3g60100.1	FALSE	bradi3g60100.1
132		0	20.2.1	(loc_os02g52150.2 : 210.0) no description available & (at5g51440 : 97.1) HSP20-like chaperones superfamily protein; CONTAINS InterPro DOMAIN/s: Heat shock protein Hsp20 (InterPro:IPR002068), HSP20-like chaperone (InterPro:IPR008978); BEST Arabidopsis thaliana protein match is: mitochondrion-localized small heat shock protein 23.6 (TAIR:AT4G25200.1); Has 3995 Blast hits to 3995 proteins in 1037 sp…	stress.abiotic.heat	T	bradi3g58590.1	FALSE	bradi3g58590.1
133		0	35.2	(original description: pacid=32813298 locus=Bradi3g58060 ID=Bradi3g58060.1.v3.1 annot-version=v3.1)	not assigned.unknown	T	bradi3g58060.1	FALSE	bradi3g58060.1
134		2.50083e-67					bradi3g57530.1	FALSE	bradi3g57530.1
135		1.76394e-161					bradi3g57017.3	FALSE	bradi3g57017.3
136		0.000213223	35.2	(loc_os02g56500.4 : 795.0) no description available & (at5g28910 : 570.0) unknown protein; FUNCTIONS IN: molecular_function unknown; INVOLVED IN: biological_process unknown; BEST Arabidopsis thaliana protein match is: unknown protein (TAIR:AT5G28960.1); Has 82 Blast hits to 80 proteins in 14 species: Archae - 0; Bacteria - 0; Metazoa - 1; Fungi - 0; Plants - 78; Viruses - 0; Other Eukaryotes - 3 …	not assigned.unknown	T	bradi3g54930.1	FALSE	bradi3g54930.1
137		4.03113e-15	15.2	(loc_os02g55134.1 : 139.0) no description available & (at3g15352 : 103.0) Encodes protein similar to yeast COX17, a copper-binding protein that mediates the delivery of Cu to the mitochondria for the assembly of a functional cytochrome oxidase complex.; cytochrome c oxidase 17 (COX17); FUNCTIONS IN: copper chaperone activity; INVOLVED IN: response to bacterium, response to copper ion; LOCATED IN:…	metal handling.binding, chelation and storage	T	bradi3g54010.1	FALSE	bradi3g54010.1
138		6.03552e-105	27.3.99	(loc_os02g48870.1 : 499.0) no description available & (at5g10770 : 270.0) Eukaryotic aspartyl protease family protein; FUNCTIONS IN: DNA binding, aspartic-type endopeptidase activity; INVOLVED IN: proteolysis; EXPRESSED IN: 12 plant structures; EXPRESSED DURING: 4 anthesis, C globular stage, petal differentiation and expansion stage, E expanded cotyledon stage; CONTAINS InterPro DOMAIN/s: Peptida…	RNA.regulation of transcription.unclassified	T	bradi3g53620.1	FALSE	bradi3g53620.1
139		0	29.5.11.1	(at5g03240 : 443.0) encodes ubiquitin that is attached to proteins destined for degradation. UBQ3 is most homologous with UBQ4, and is expressed in higher levels in vegetative tissue but lower levels in flowers than UBQ4. UBQ3 encodes different number of ubiquitins in different ecotypes. UBQ3 transcript level is modulated by UV-B and light/dark treatments.; polyubiquitin 3 (UBQ3); INVOLVED IN: pr…	protein.degradation.ubiquitin.ubiquitin	T	bradi3g52300.1	FALSE	bradi3g52300.1
140		2.62001e-142	27.3.26	(loc_os02g46030.1 : 412.0) no description available & (at5g17300 : 130.0) Myb-like transcription factor that regulates hypocotyl growth by regulating free auxin levels in a time-of-day specific manner.; REVEILLE 1 (RVE1); CONTAINS InterPro DOMAIN/s: SANT, DNA-binding (InterPro:IPR001005), Homeodomain-like (InterPro:IPR009057), Myb, DNA-binding (InterPro:IPR014778), HTH transcriptional regulator, …	RNA.regulation of transcription.MYB-related transcription factor family	T	bradi3g51960.1	FALSE	bradi3g51960.1
141		1.19906e-15	35.2	(loc_os02g45160.1 : 677.0) no description available & (at4g00910 : 420.0) Aluminium activated malate transporter family protein; FUNCTIONS IN: molecular_function unknown; INVOLVED IN: response to aluminum ion; LOCATED IN: cellular_component unknown; EXPRESSED IN: sepal, root, pedicel; EXPRESSED DURING: 4 anthesis; CONTAINS InterPro DOMAIN/s: Malate transporter, aliminium toerance (InterPro:IPR020…	not assigned.unknown	T	bradi3g51480.1	FALSE	bradi3g51480.1
142		9.75388e-30					bradi3g50320.5	FALSE	bradi3g50320.5
143		0	16.2.1.1	(loc_os02g41650.2 : 1296.0) no description available & (p53443|pal2_orysa : 1207.0) Phenylalanine ammonia-lyase (EC 4.3.1.5) - Oryza sativa (Rice) & (at2g37040 : 1034.0) Encodes PAL1, a phenylalanine ammonia-lyase. Arabidopsis has four PALs: AT2G37040 (PAL1), AT3G53260 (PAL2), AT5G04230 (PAL3) and AT3G10340 (PAL4).; PHE ammonia lyase 1 (PAL1); FUNCTIONS IN: phenylalanine ammonia-lyase activity; I…	secondary metabolism.phenylpropanoids.lignin biosynthesis.PAL	T	bradi3g49260.1	FALSE	bradi3g49260.1
144		0	34.5	(loc_os02g40730.1 : 726.0) no description available & (at1g64780 : 601.0) encodes an ammonium transporter protein believed to act as a high affinity transporter. It is expressed in the root, primarily in endodermal and cortical cells, and contributes to ammonium uptake in the root.; ammonium transporter 1;2 (AMT1;2); CONTAINS InterPro DOMAIN/s: Ammonium transporter (InterPro:IPR001905), Ammonium …	transport.ammonium	T	bradi3g48950.1	FALSE	bradi3g48950.1
145		6.3582e-26					bradi3g48485.1	FALSE	bradi3g48485.1
146		0	34.4	(loc_os02g38230.1 : 196.0) no description available & (at5g50200 : 120.0) Wound-responsive gene 3 (WR3). Encodes a high-affinity nitrate transporter. Up-regulated by nitrate. Involved in jasmonic acid-independent wound signal transduction.; WOUND-RESPONSIVE 3 (WR3); FUNCTIONS IN: nitrate transmembrane transporter activity; INVOLVED IN: nitrate transport, response to nitrate, response to wounding;…	transport.nitrate	T	bradi3g47720.1	FALSE	bradi3g47720.1
147		2.2944e-182	34.4	(loc_os02g38230.1 : 193.0) no description available & (at5g50200 : 120.0) Wound-responsive gene 3 (WR3). Encodes a high-affinity nitrate transporter. Up-regulated by nitrate. Involved in jasmonic acid-independent wound signal transduction.; WOUND-RESPONSIVE 3 (WR3); FUNCTIONS IN: nitrate transmembrane transporter activity; INVOLVED IN: nitrate transport, response to nitrate, response to wounding;…	transport.nitrate	T	bradi3g47710.1	FALSE	bradi3g47710.1
148		0.000466544	31.1	(loc_os02g37580.1 : 1080.0) no description available & (at5g35700 : 853.0) fimbrin-like protein 2 (FIM2); FUNCTIONS IN: actin binding; INVOLVED IN: biological_process unknown; LOCATED IN: cellular_component unknown; EXPRESSED IN: 24 plant structures; EXPRESSED DURING: 15 growth stages; CONTAINS InterPro DOMAIN/s: Actinin-type, actin-binding, conserved site (InterPro:IPR001589), Calponin-homology …	cell.organisation	T	bradi3g47330.1	FALSE	bradi3g47330.1
149		1.76773e-19					bradi3g46760.1	FALSE	bradi3g46760.1
150		0	11.10.2	(loc_os02g33580.3 : 1242.0) no description available & (q6dw74|dgdg1_lotja : 1027.0) Digalactosyldiacylglycerol synthase 1, chloroplast precursor (EC 2.4.1.241) - Lotus japonicus & (at3g11670 : 974.0) Responsible for the final assembly of galactolipids in photosynthetic membranes. Provides stability to the PS I core complex (e.g. subunits PsaD, PsaE).; DIGALACTOSYL DIACYLGLYCEROL DEFICIENT 1 (DGD…	lipid metabolism.glycolipid synthesis.DGDG synthase	T	bradi3g45180.1	FALSE	bradi3g45180.1
151		0	31.3.1	(loc_os02g28980.1 : 875.0) no description available & (at3g25230 : 714.0) Encodes a a high molecular weight member of the FK506 binding protein (FKBP) family. It has three FKBP12-like domains, tetratricopeptide repeats, and a putative calmodulin binding domain. Modulates thermotolerance by interacting with HSP90.1 and affecting the accumulation of HsfA2-regulated sHSPs.; rotamase FKBP 1 (ROF1); C…	cell.cycle.peptidylprolyl isomerase	T	bradi3g43640.1	FALSE	bradi3g43640.1
152		6.18831e-19	26.9	(loc_os08g43680.1 : 739.0) no description available & (at2g30870 : 128.0) early dehydration-induced gene ERD13 homologous to tobacco and maize glutathione S-transferases. Encodes glutathione transferase belonging to the phi class of GSTs. Naming convention according to Wagner et al. (2002); glutathione S-transferase PHI 10 (GSTF10); FUNCTIONS IN: glutathione transferase activity, copper ion bindi…	misc.glutathione S transferases	T	bradi3g42270.1	FALSE	bradi3g42270.1
153		0	26.1	(loc_os08g43440.1 : 702.0) no description available & (at4g12300 : 461.0) member of CYP706A; "cytochrome P450, family 706, subfamily A, polypeptide 4" (CYP706A4); FUNCTIONS IN: electron carrier activity, monooxygenase activity, iron ion binding, oxygen binding, heme binding; INVOLVED IN: oxidation reduction; LOCATED IN: cellular_component unknown; EXPRESSED IN: 22 plant structures; EXPRESSED DURI…	misc.cytochrome P450	T	bradi3g42220.1	FALSE	bradi3g42220.1
154		1.23486e-65					bradi3g40890.2	FALSE	bradi3g40890.2
155		0.00506923	35.2	(original description: pacid=32822628 locus=Bradi3g40420 ID=Bradi3g40420.1.v3.1 annot-version=v3.1)	not assigned.unknown	T	bradi3g40420.1	FALSE	bradi3g40420.1
156		0	27.3.6	(loc_os08g39630.1 : 425.0) no description available & (at2g42280 : 174.0) basic helix-loop-helix (bHLH) DNA-binding superfamily protein; BEST Arabidopsis thaliana protein match is: basic helix-loop-helix (bHLH) DNA-binding superfamily protein (TAIR:AT1G51140.1); Has 35333 Blast hits to 34131 proteins in 2444 species: Archae - 798; Bacteria - 22429; Metazoa - 974; Fungi - 991; Plants - 531; Viruse…	RNA.regulation of transcription.bHLH,Basic Helix-Loop-Helix family	T	bradi3g39927.1	FALSE	bradi3g39927.1
157		0	20.2.1	(p33126|hsp81_orysa : 1129.0) Heat shock protein 81-1 (HSP81-1) (Heat shock protein 82) - Oryza sativa (Rice) & (loc_os08g39140.1 : 1129.0) no description available & (at5g56010 : 1079.0) A member of heat shock protein 90 (HSP90) gene family. Expressed in all tissues and abundant in root apical meristem, pollen and tapetum. Expression is NOT heat-induced but induced by IAA and NaCl. Overexpressio…	stress.abiotic.heat	T	bradi3g39630.1	FALSE	bradi3g39630.1
158		4.33002e-32	8.3	(loc_os08g36630.1 : 400.0) no description available & (at1g08080 : 285.0) alpha carbonic anhydrase 7 (ACA7); FUNCTIONS IN: carbonate dehydratase activity, zinc ion binding; INVOLVED IN: one-carbon metabolic process; LOCATED IN: endomembrane system; CONTAINS InterPro DOMAIN/s: Carbonic anhydrase, alpha-class, catalytic domain (InterPro:IPR001148), Carbonic anhydrase, CAH1-like (InterPro:IPR018340)…	TCA / org transformation.carbonic anhydrases	T	bradi3g38260.3	FALSE	bradi3g38260.3
159		3.89236e-48	27.3.25	(loc_os08g33150.1 : 333.0) no description available & (at5g16600 : 271.0) Encodes a putative transcription factor (MYB43).; myb domain protein 43 (MYB43); CONTAINS InterPro DOMAIN/s: SANT, DNA-binding (InterPro:IPR001005), Homeodomain-like (InterPro:IPR009057), Myb, DNA-binding (InterPro:IPR014778), HTH transcriptional regulator, Myb-type, DNA-binding (InterPro:IPR017930), Homeodomain-related (In…	RNA.regulation of transcription.MYB domain transcription factor family	T	bradi3g36370.1	FALSE	bradi3g36370.1
160		7.48268e-17	10.6.3	(loc_os08g29200.1 : 884.0) no description available & (at1g70370 : 524.0) polygalacturonase 2 (PG2); FUNCTIONS IN: polygalacturonase activity; INVOLVED IN: biological_process unknown; LOCATED IN: endomembrane system; EXPRESSED IN: 23 plant structures; EXPRESSED DURING: 13 growth stages; CONTAINS InterPro DOMAIN/s: BURP (InterPro:IPR004873); BEST Arabidopsis thaliana protein match is: BURP domain-…	cell wall.degradation.pectate lyases and polygalacturonases	T	bradi3g34950.1	FALSE	bradi3g34950.1
161		4.29473e-10					bradi3g34707.1	FALSE	bradi3g34707.1
162		0.00264383	35.2	no hits & (original description: pacid=32821729 locus=Bradi3g32462 ID=Bradi3g32462.1.v3.1 annot-version=v3.1)	not assigned.unknown	T	bradi3g32462.1	FALSE	bradi3g32462.1
163		0.000116245					bradi3g30547.1	FALSE	bradi3g30547.1
164		0.00195323	34.7	(loc_os10g30790.2 : 903.0) no description available & (at2g38940 : 770.0) Encodes Pht1;4, a member of the Pht1 family of phosphate transporters which include: Pht1;1/At5g43350, Pht1;2/At5g43370, Pht1;3/At5g43360, Pht1;4/At2g38940, Pht1;5/At2g32830, Pht1;6/At5g43340, Pht1;7/At3g54700, Pht1;8/At1g20860, Pht1;9/At1g76430 (Plant Journal 2002, 31:341).; phosphate transporter 1;4 (PHT1;4); FUNCTIONS IN…	transport.phosphate	T	bradi3g27680.1	FALSE	bradi3g27680.1
165		7.2307e-15					bradi3g26640.1	FALSE	bradi3g26640.1
166		4.20862e-122	27.3.8	(loc_os03g07360.1 : 425.0) no description available & (at3g47500 : 187.0) Dof-type zinc finger domain-containing protein, identical to H-protein promoter binding factor-2a GI:3386546 from (Arabidopsis thaliana). Interacts with LKP2 and FKF1, but its overexpression does not change flowering time under short or long day conditions.; cycling DOF factor 3 (CDF3); CONTAINS InterPro DOMAIN/s: Zinc fing…	RNA.regulation of transcription.C2C2(Zn) DOF zinc finger family	T	bradi3g25670.1	FALSE	bradi3g25670.1
167		2.36241e-93	30.3	(loc_os10g13550.1 : 798.0) no description available & (at5g54130 : 546.0) Calcium-binding endonuclease/exonuclease/phosphatase family; EXPRESSED IN: 24 plant structures; EXPRESSED DURING: 15 growth stages; CONTAINS InterPro DOMAIN/s: Endonuclease/exonuclease/phosphatase (InterPro:IPR005135); BEST Arabidopsis thaliana protein match is: Calcium-binding endonuclease/exonuclease/phosphatase family (T…	signalling.calcium	T	bradi3g23040.1	FALSE	bradi3g23040.1
168		2.13909e-13					bradi3g22930.3	FALSE	bradi3g22930.3
169		3.54994e-56					bradi3g21730.1	FALSE	bradi3g21730.1
170		6.99866e-20	34.14	(loc_os10g42960.1 : 1003.0) no description available & (at5g45380 : 847.0) DEGRADATION OF UREA 3 (DUR3); CONTAINS InterPro DOMAIN/s: Sodium/solute symporter, subgroup (InterPro:IPR019900), Sodium/solute symporter (InterPro:IPR001734); Has 9388 Blast hits to 9377 proteins in 1702 species: Archae - 173; Bacteria - 6389; Metazoa - 719; Fungi - 340; Plants - 51; Viruses - 0; Other Eukaryotes - 1716 (…	transport.unspecified cations	T	bradi3g21640.1	FALSE	bradi3g21640.1
171		4.87728e-32					bradi3g18850.2	FALSE	bradi3g18850.2
172		8.08593e-10					bradi3g18680.5	FALSE	bradi3g18680.5
173		6.11581e-77					bradi3g18680.1	FALSE	bradi3g18680.1
174		2.14829e-05	30.2.8.2	(loc_os08g10070.2 : 463.0) no description available & (at1g16670 : 355.0) Protein kinase superfamily protein; FUNCTIONS IN: protein serine/threonine kinase activity, protein kinase activity, kinase activity, ATP binding; INVOLVED IN: protein amino acid phosphorylation; LOCATED IN: cellular_component unknown; EXPRESSED IN: 23 plant structures; EXPRESSED DURING: 13 growth stages; CONTAINS InterPro …	signalling.receptor kinases.leucine rich repeat VIII.VIII-2	T	bradi3g17620.5	FALSE	bradi3g17620.5
175		0.00301412					bradi3g17460.1	FALSE	bradi3g17460.1
176		8.50717e-16	20.2.99	(loc_os08g09080.2 : 389.0) no description available & (at5g39110 : 241.0) RmlC-like cupins superfamily protein; FUNCTIONS IN: manganese ion binding, nutrient reservoir activity; INVOLVED IN: biological_process unknown; LOCATED IN: endomembrane system, apoplast; CONTAINS InterPro DOMAIN/s: Cupin, RmlC-type (InterPro:IPR011051), Cupin 1 (InterPro:IPR006045), RmlC-like jelly roll fold (InterPro:IPR0…	stress.abiotic.unspecified	T	bradi3g17330.1	FALSE	bradi3g17330.1
177		2.45196e-39	20.2.99	(loc_os08g09080.2 : 380.0) no description available & (at5g38940 : 237.0) RmlC-like cupins superfamily protein; FUNCTIONS IN: manganese ion binding, nutrient reservoir activity; INVOLVED IN: response to salt stress; LOCATED IN: cell wall; EXPRESSED IN: fruit, root; CONTAINS InterPro DOMAIN/s: Cupin, RmlC-type (InterPro:IPR011051), Cupin 1 (InterPro:IPR006045), RmlC-like jelly roll fold (InterPro:…	stress.abiotic.unspecified	T	bradi3g17316.1	FALSE	bradi3g17316.1
178		0	27.3.26	(loc_os08g06110.5 : 863.0) no description available & (at1g01060 : 277.0) LHY encodes a myb-related putative transcription factor involved in circadian rhythm along with another myb transcription factor CCA1; LATE ELONGATED HYPOCOTYL (LHY); FUNCTIONS IN: DNA binding, sequence-specific DNA binding transcription factor activity; INVOLVED IN: in 11 processes; EXPRESSED IN: 22 plant structures; EXPRE…	RNA.regulation of transcription.MYB-related transcription factor family	T	bradi3g16515.1	FALSE	bradi3g16515.1
179		1.96865e-38	27.3.3	(loc_os08g06120.1 : 174.0) no description available & (at2g36080 : 135.0) Encodes a plant-specific B3 DNA-binding domain transcription factor. Has transcription repressor activity.; AP2/B3-like transcriptional factor family protein; CONTAINS InterPro DOMAIN/s: Transcriptional factor B3 (InterPro:IPR003340); BEST Arabidopsis thaliana protein match is: AP2/B3-like transcriptional factor family prot…	RNA.regulation of transcription.AP2/EREBP, APETALA2/Ethylene-responsive element binding protein family	T	bradi3g16500.1	FALSE	bradi3g16500.1
180		4.42873e-17					bradi3g15930.1	FALSE	bradi3g15930.1
181		6.0439e-22	16.8.1.21	(loc_os08g07730.1 : 380.0) no description available & (ipr003480 : 114.541466) Transferase & (at1g03495 : 81.6) HXXXD-type acyl-transferase family protein; FUNCTIONS IN: transferase activity, transferring acyl groups other than amino-acyl groups, transferase activity; INVOLVED IN: biological_process unknown; CONTAINS InterPro DOMAIN/s: Transferase (InterPro:IPR003480); BEST Arabidopsis thaliana p…	secondary metabolism.flavonoids.anthocyanins.anthocyanin 5-aromatic acyltransferase	T	bradi3g15680.1	FALSE	bradi3g15680.1
182		1.71931e-192	20.2.99	(loc_os08g09010.1 : 391.0) no description available & (at5g39110 : 241.0) RmlC-like cupins superfamily protein; FUNCTIONS IN: manganese ion binding, nutrient reservoir activity; INVOLVED IN: biological_process unknown; LOCATED IN: endomembrane system, apoplast; CONTAINS InterPro DOMAIN/s: Cupin, RmlC-type (InterPro:IPR011051), Cupin 1 (InterPro:IPR006045), RmlC-like jelly roll fold (InterPro:IPR0…	stress.abiotic.unspecified	T	bradi3g15240.1	FALSE	bradi3g15240.1
183		5.34577e-19	20.2.99	(loc_os08g09080.2 : 356.0) no description available & (at5g38960 : 249.0) RmlC-like cupins superfamily protein; FUNCTIONS IN: manganese ion binding, nutrient reservoir activity; INVOLVED IN: biological_process unknown; LOCATED IN: endomembrane system, apoplast; EXPRESSED IN: leaf whorl, leaf; EXPRESSED DURING: LP.06 six leaves visible; CONTAINS InterPro DOMAIN/s: Cupin, RmlC-type (InterPro:IPR011…	stress.abiotic.unspecified	T	bradi3g15230.1	FALSE	bradi3g15230.1
184		1.94335e-148	20.2.99	(loc_os08g09080.2 : 381.0) no description available & (at5g39110 : 241.0) RmlC-like cupins superfamily protein; FUNCTIONS IN: manganese ion binding, nutrient reservoir activity; INVOLVED IN: biological_process unknown; LOCATED IN: endomembrane system, apoplast; CONTAINS InterPro DOMAIN/s: Cupin, RmlC-type (InterPro:IPR011051), Cupin 1 (InterPro:IPR006045), RmlC-like jelly roll fold (InterPro:IPR0…	stress.abiotic.unspecified	T	bradi3g15220.1	FALSE	bradi3g15220.1
185		0	20.2.99	(loc_os08g09000.1 : 407.0) no description available & (at5g39110 : 245.0) RmlC-like cupins superfamily protein; FUNCTIONS IN: manganese ion binding, nutrient reservoir activity; INVOLVED IN: biological_process unknown; LOCATED IN: endomembrane system, apoplast; CONTAINS InterPro DOMAIN/s: Cupin, RmlC-type (InterPro:IPR011051), Cupin 1 (InterPro:IPR006045), RmlC-like jelly roll fold (InterPro:IPR0…	stress.abiotic.unspecified	T	bradi3g15200.1	FALSE	bradi3g15200.1
186		0	20.2.99	(loc_os08g09010.1 : 392.0) no description available & (at5g39110 : 241.0) RmlC-like cupins superfamily protein; FUNCTIONS IN: manganese ion binding, nutrient reservoir activity; INVOLVED IN: biological_process unknown; LOCATED IN: endomembrane system, apoplast; CONTAINS InterPro DOMAIN/s: Cupin, RmlC-type (InterPro:IPR011051), Cupin 1 (InterPro:IPR006045), RmlC-like jelly roll fold (InterPro:IPR0…	stress.abiotic.unspecified	T	bradi3g15190.1	FALSE	bradi3g15190.1
187		1.26755e-07	26.7	(loc_os08g04370.1 : 120.0) no description available & (at2g32300 : 84.3) Encodes a uclacyanin, a protein precursor that is closely related to precursors of stellacyanins and a blue copper protein from pea pods.; uclacyanin 1 (UCC1); FUNCTIONS IN: electron carrier activity, copper ion binding; LOCATED IN: anchored to membrane; EXPRESSED IN: 7 plant structures; EXPRESSED DURING: F mature embryo sta…	misc.oxidases - copper, flavone etc	T	bradi3g14580.1	FALSE	bradi3g14580.1
188		7.94185e-14					bradi3g13960.1	FALSE	bradi3g13960.1
189		5.54124e-18					bradi3g13670.2	FALSE	bradi3g13670.2
190		0.000244105	34.8	(loc_os08g01410.1 : 643.0) no description available & (at1g77610 : 567.0) EamA-like transporter family protein; FUNCTIONS IN: organic anion transmembrane transporter activity; LOCATED IN: membrane; EXPRESSED IN: 22 plant structures; EXPRESSED DURING: 13 growth stages; CONTAINS InterPro DOMAIN/s: Protein of unknown function DUF6, transmembrane (InterPro:IPR000620), Protein of unknown function DUF2…	transport.metabolite transporters at the envelope membrane	T	bradi3g13200.1	FALSE	bradi3g13200.1
191		4.3047e-46	29.5.1	(loc_os02g17090.1 : 974.0) no description available & (at4g10520 : 640.0) Subtilase family protein; FUNCTIONS IN: identical protein binding, serine-type endopeptidase activity; INVOLVED IN: proteolysis, negative regulation of catalytic activity; LOCATED IN: endomembrane system; CONTAINS InterPro DOMAIN/s: Protease-associated PA (InterPro:IPR003137), Proteinase inhibitor, propeptide (InterPro:IPR0…	protein.degradation.subtilases	T	bradi3g10037.1	FALSE	bradi3g10037.1
192		1.37548e-75	35.2	(loc_os06g28124.1 : 632.0) no description available & (at3g18170 : 248.0) Glycosyltransferase family 61 protein; FUNCTIONS IN: transferase activity, transferring glycosyl groups; INVOLVED IN: biological_process unknown; LOCATED IN: cellular_component unknown; EXPRESSED IN: 8 plant structures; EXPRESSED DURING: petal differentiation and expansion stage; CONTAINS InterPro DOMAIN/s: Glycosyltransfer…	not assigned.unknown	T	bradi3g09797.1	FALSE	bradi3g09797.1
193		4.3629e-05	26.19	(loc_os09g39940.1 : 173.0) no description available & (at5g26330 : 100.0) Cupredoxin superfamily protein; FUNCTIONS IN: electron carrier activity, copper ion binding; LOCATED IN: anchored to membrane; EXPRESSED IN: 16 plant structures; EXPRESSED DURING: 10 growth stages; CONTAINS InterPro DOMAIN/s: Plastocyanin-like (InterPro:IPR003245), Cupredoxin (InterPro:IPR008972); BEST Arabidopsis thaliana …	misc.plastocyanin-like	T	bradi3g09220.1	FALSE	bradi3g09220.1
194		0	4.1.15	(loc_os02g14770.3 : 1791.0) no description available & (p29195|capp1_sorbi : 1790.0) Phosphoenolpyruvate carboxylase 1 (EC 4.1.1.31) (PEPCase 1) (PEPC 1) (CP21) - Sorghum bicolor (Sorghum) (Sorghum vulgare) & (at3g14940 : 1586.0) Encodes a cytosolic phosphoenolpyruvate carboxylase (PEPC) that has activity when expressed in E.coli. Its mRNA is most abundantly expressed in roots and siliques. PPC3 …	glycolysis.cytosolic branch.phospho-enol-pyruvate carboxylase (PEPC)	T	bradi3g09210.1	FALSE	bradi3g09210.1
195		3.21331e-07	35.2	(loc_os02g13260.1 : 288.0) no description available & (at4g04480 : 147.0) unknown protein; LOCATED IN: chloroplast; EXPRESSED IN: flower, pollen tube; EXPRESSED DURING: petal differentiation and expansion stage; BEST Arabidopsis thaliana protein match is: F-box family protein with a domain of unknown function (DUF295) (TAIR:AT4G22030.1); Has 78 Blast hits to 78 proteins in 10 species: Archae - 0;…	not assigned.unknown	T	bradi3g08450.1	FALSE	bradi3g08450.1
196		2.10717e-13					bradi3g08430.2	FALSE	bradi3g08430.2
197		2.43926e-15					bradi3g07926.2	FALSE	bradi3g07926.2
198		0	16.2.1.10	(loc_os02g09490.1 : 533.0) no description available & (o24562|cadh_maize : 517.0) Cinnamyl alcohol dehydrogenase (EC 1.1.1.195) (CAD) (Brown-midrib 1 protein) - Zea mays (Maize) & (at4g34230 : 431.0) Encodes a catalytically active cinnamyl alcohol dehydrogenase which uses p-coumaryl aldehyde as a preferred substrate. It can also use sinapyl, caffeyl, coniferyl and d-hydroxyconiferyl aldehydes as …	secondary metabolism.phenylpropanoids.lignin biosynthesis.CAD	T	bradi3g06480.1	FALSE	bradi3g06480.1
199		0					bradi3g04750.1	FALSE	bradi3g04750.1
200		1.03653e-12					bradi3g03870.4	FALSE	bradi3g03870.4
201		4.69307e-26	35.2	(original description: pacid=32823615 locus=Bradi3g00890 ID=Bradi3g00890.2.v3.1 annot-version=v3.1)	not assigned.unknown	T	bradi3g00890.2	FALSE	bradi3g00890.2
202		1.47909e-60	35.2	(loc_os01g70820.1 : 404.0) no description available & (at3g05410 : 287.0) Photosystem II reaction center PsbP family protein; FUNCTIONS IN: calcium ion binding; INVOLVED IN: photosynthesis; LOCATED IN: oxygen evolving complex, extrinsic to membrane; EXPRESSED IN: 21 plant structures; EXPRESSED DURING: 13 growth stages; CONTAINS InterPro DOMAIN/s: Photosystem II oxygen evolving complex protein Psb…	not assigned.unknown	T	bradi2g59950.1	FALSE	bradi2g59950.1
203		7.11794e-19	35.2	(original description: pacid=32773561 locus=Bradi2g58530 ID=Bradi2g58530.1.v3.1 annot-version=v3.1)	not assigned.unknown	T	bradi2g58530.1	FALSE	bradi2g58530.1
204		7.99372e-125	29.5.11.4.5.2	(loc_os01g66890.2 : 529.0) no description available & (at1g05690 : 336.0) BTB and TAZ domain protein. Acts redunantly with BT1 and BT2 during female gametophyte development. Acts with BT2 during male gametophyte development.; BTB and TAZ domain protein 3 (BT3); FUNCTIONS IN: transcription regulator activity; INVOLVED IN: embryo sac development, pollen development; LOCATED IN: nucleus, chloroplast…	protein.degradation.ubiquitin.E3.BTB/POZ Cullin3.BTB/POZ	T	bradi2g57476.2	FALSE	bradi2g57476.2
205		1.19281e-40					bradi2g57476.1	FALSE	bradi2g57476.1
206		0	35.1	(loc_os01g63210.1 : 278.0) no description available & (at2g37970 : 241.0) SOUL-1; FUNCTIONS IN: binding; INVOLVED IN: N-terminal protein myristoylation, red or far-red light signaling pathway; LOCATED IN: plasma membrane, vacuole; EXPRESSED IN: 25 plant structures; EXPRESSED DURING: 15 growth stages; CONTAINS InterPro DOMAIN/s: SOUL haem-binding protein (InterPro:IPR006917); BEST Arabidopsis thal…	not assigned.no ontology	T	bradi2g55070.1	FALSE	bradi2g55070.1
207		1.60031e-128	16.1	(loc_os01g63200.1 : 848.0) no description available & (at3g09220 : 510.0) putative laccase, a member of laccase family of genes (17 members in Arabidopsis).; laccase 7 (LAC7); FUNCTIONS IN: laccase activity; INVOLVED IN: oxidation reduction, lignin catabolic process; LOCATED IN: endomembrane system, apoplast; EXPRESSED IN: 18 plant structures; EXPRESSED DURING: 7 growth stages; CONTAINS InterPro …	secondary metabolism.simple phenols	T	bradi2g55060.1	FALSE	bradi2g55060.1
208		0.000368491	35.2	(original description: pacid=32778068 locus=Bradi2g54960 ID=Bradi2g54960.1.v3.1 annot-version=v3.1)	not assigned.unknown	T	bradi2g54960.1	FALSE	bradi2g54960.1
209		0					bradi2g54850.1	FALSE	bradi2g54850.1
210		0	29.6	(loc_os05g38530.1 : 1142.0) no description available & (p09189|hsp7c_pethy : 1128.0) Heat shock cognate 70 kDa protein - Petunia hybrida (Petunia) & (at5g02500 : 1102.0) encodes a member of heat shock protein 70 family.; heat shock cognate protein 70-1 (HSC70-1); FUNCTIONS IN: ATP binding; INVOLVED IN: protein folding, response to cold, response to virus, response to heat; LOCATED IN: cytosol, ap…	protein.folding	T	bradi2g54570.1	FALSE	bradi2g54570.1
211		4.23182e-76	26.28	(loc_os01g61200.1 : 563.0) no description available & (at1g58430 : 320.0) Encodes an anther-specific proline-rich protein.; RXF26; FUNCTIONS IN: hydrolase activity, acting on ester bonds, carboxylesterase activity; INVOLVED IN: lipid metabolic process; LOCATED IN: endomembrane system; EXPRESSED IN: 12 plant structures; EXPRESSED DURING: 6 growth stages; CONTAINS InterPro DOMAIN/s: Lipase, GDSL (I…	misc.GDSL-motif lipase	T	bradi2g53830.1	FALSE	bradi2g53830.1
212		6.4585e-116					bradi2g53620.2	FALSE	bradi2g53620.2
213		0	35.2	(loc_os01g60830.1 : 273.0) no description available & (at3g56290 : 201.0) unknown protein; Has 39 Blast hits to 39 proteins in 15 species: Archae - 0; Bacteria - 0; Metazoa - 0; Fungi - 0; Plants - 39; Viruses - 0; Other Eukaryotes - 0 (source: NCBI BLink). & (reliability: 402.0) & (original description: pacid=32775694 locus=Bradi2g53620 ID=Bradi2g53620.1.v3.1 annot-version=v3.1)	not assigned.unknown	T	bradi2g53620.1	FALSE	bradi2g53620.1
214		0	16.2.1.2	(p48522|tcmo_catro : 810.0) Trans-cinnamate 4-monooxygenase (EC 1.14.13.11) (Cinnamic acid 4-hydroxylase) (CA4H) (C4H) (P450C4H) (Cytochrome P450 73) - Catharanthus roseus (Rosy periwinkle) (Madagascar periwinkle) & (at2g30490 : 771.0) Encodes a cinnamate-4-hydroxylase. Mutations in this gene impact phenylpropanoid metabolism, growth and development.; cinnamate-4-hydroxylase (C4H); FUNCTIONS IN: …	secondary metabolism.phenylpropanoids.lignin biosynthesis.C4H	T	bradi2g53470.1	FALSE	bradi2g53470.1
215		0.00154515					bradi2g53340.2	FALSE	bradi2g53340.2
216		6.67861e-31					bradi2g53277.1	FALSE	bradi2g53277.1
217		1.1906e-208	35.2	(original description: pacid=32773563 locus=Bradi2g52260 ID=Bradi2g52260.1.v3.1 annot-version=v3.1)	not assigned.unknown	T	bradi2g52260.1	FALSE	bradi2g52260.1
218		5.38685e-05	26.16	(loc_os05g43240.3 : 456.0) no description available & (at1g19715 : 329.0) Mannose-binding lectin superfamily protein; FUNCTIONS IN: molecular_function unknown; INVOLVED IN: biological_process unknown; LOCATED IN: cellular_component unknown; EXPRESSED IN: 22 plant structures; EXPRESSED DURING: 13 growth stages; CONTAINS InterPro DOMAIN/s: Mannose-binding lectin (InterPro:IPR001229); BEST Arabidops…	misc.myrosinases-lectin-jacalin	T	bradi2g51540.1	FALSE	bradi2g51540.1
219		4.7755e-05					bradi2g50520.1	FALSE	bradi2g50520.1
220		0	20.2.1	(q6f2y7|hs101_orysa : 1500.0) Heat shock protein 101 - Oryza sativa (Rice) & (loc_os05g44340.1 : 1500.0) no description available & (at1g74310 : 1377.0) Encodes ClpB1, which belongs to the Casein lytic proteinase/heat shock protein 100 (Clp/Hsp100) family. Involved in refolding of proteins which form aggregates under heat stress. Also known as AtHsp101. AtHsp101 is a cytosolic heat shock protein …	stress.abiotic.heat	T	bradi2g49660.1	FALSE	bradi2g49660.1
221		0	33.99	(loc_os01g50460.1 : 363.0) no description available & (at3g14770 : 231.0) Nodulin MtN3 family protein; FUNCTIONS IN: molecular_function unknown; INVOLVED IN: biological_process unknown; LOCATED IN: endomembrane system, integral to membrane, membrane; EXPRESSED IN: 22 plant structures; EXPRESSED DURING: 13 growth stages; CONTAINS InterPro DOMAIN/s: MtN3/saliva-related transmembrane protein, conser…	development.unspecified	T	bradi2g47540.1	FALSE	bradi2g47540.1
222		0.000355606					bradi2g45970.2	FALSE	bradi2g45970.2
223		2.56594e-130	10.6.3	(loc_os01g44970.1 : 848.0) no description available & (at1g60590 : 525.0) Pectin lyase-like superfamily protein; FUNCTIONS IN: polygalacturonase activity; INVOLVED IN: carbohydrate metabolic process; EXPRESSED IN: 20 plant structures; EXPRESSED DURING: 10 growth stages; CONTAINS InterPro DOMAIN/s: Pectin lyase fold/virulence factor (InterPro:IPR011050), Pectin lyase fold (InterPro:IPR012334), Gly…	cell wall.degradation.pectate lyases and polygalacturonases	T	bradi2g44750.2	FALSE	bradi2g44750.2
224		8.52438e-107	29.5.9	(loc_os01g42030.1 : 792.0) no description available & (at3g50930 : 443.0) cytochrome BC1 synthesis (BCS1); FUNCTIONS IN: nucleoside-triphosphatase activity, ATPase activity, nucleotide binding, ATP binding; LOCATED IN: mitochondrion; EXPRESSED IN: 24 plant structures; EXPRESSED DURING: 13 growth stages; CONTAINS InterPro DOMAIN/s: ATPase, AAA-type, core (InterPro:IPR003959), ATPase, AAA+ type, co…	protein.degradation.AAA type	T	bradi2g42940.1	FALSE	bradi2g42940.1
225		1.63535e-11	27.3.23	(loc_os01g39020.1 : 427.0) no description available & (at2g26150 : 218.0) member of Heat Stress Transcription Factor (Hsf) family. Involved in response to misfolded protein accumulation in the cytosol. Regulated by alternative splicing and non-sense-mediated decay.; heat shock transcription factor A2 (HSFA2); FUNCTIONS IN: DNA binding, transcription activator activity, sequence-specific DNA bindi…	RNA.regulation of transcription.HSF,Heat-shock transcription factor family	T	bradi2g41530.1	FALSE	bradi2g41530.1
226		6.10335e-06	33.99	(loc_os01g36580.1 : 479.0) no description available & (at5g64700 : 270.0) nodulin MtN21 /EamA-like transporter family protein; FUNCTIONS IN: molecular_function unknown; LOCATED IN: membrane; EXPRESSED IN: 10 plant structures; EXPRESSED DURING: 4 anthesis, C globular stage, petal differentiation and expansion stage; CONTAINS InterPro DOMAIN/s: Protein of unknown function DUF6, transmembrane (Inter…	development.unspecified	T	bradi2g40632.2	FALSE	bradi2g40632.2
227		4.14723e-07					bradi2g38940.1	FALSE	bradi2g38940.1
228		8.97419e-21					bradi2g38930.1	FALSE	bradi2g38930.1
229		1.11538e-06	30.2.99	(loc_os05g44930.1 : 1201.0) no description available & (at2g19210 : 644.0) Leucine-rich repeat transmembrane protein kinase protein; FUNCTIONS IN: kinase activity; INVOLVED IN: protein amino acid phosphorylation; LOCATED IN: endomembrane system; CONTAINS InterPro DOMAIN/s: Protein kinase, ATP binding site (InterPro:IPR017441), Protein kinase, catalytic domain (InterPro:IPR000719), Leucine-rich re…	signalling.receptor kinases.misc	T	bradi2g38910.1	FALSE	bradi2g38910.1
230		0	11.1.9	(loc_os05g04170.3 : 1199.0) no description available & (at2g47240 : 897.0) Encodes an acyl-CoA synthetase that acts on long-chain and very-long-chain fatty acids, involved in cuticular wax and cutin biosynthesis; LONG-CHAIN ACYL-COA SYNTHASE 1 (LACS1); FUNCTIONS IN: long-chain fatty acid-CoA ligase activity, very long-chain fatty acid-CoA ligase activity; INVOLVED IN: fatty acid biosynthetic proc…	lipid metabolism.FA synthesis and FA elongation.long chain fatty acid CoA ligase	T	bradi2g38490.1	FALSE	bradi2g38490.1
231		3.07011e-09	26.12	(loc_os05g04490.1 : 436.0) no description available & (at4g11290 : 254.0) Peroxidase superfamily protein; FUNCTIONS IN: peroxidase activity, heme binding; INVOLVED IN: response to oxidative stress, oxidation reduction; LOCATED IN: endomembrane system; EXPRESSED IN: 11 plant structures; EXPRESSED DURING: 7 growth stages; CONTAINS InterPro DOMAIN/s: Haem peroxidase (InterPro:IPR010255), Plant perox…	misc.peroxidases	T	bradi2g37020.1	FALSE	bradi2g37020.1
232		4.62357e-64	26.12	(loc_os05g04490.1 : 422.0) no description available & (at1g05260 : 244.0) Encodes a cold-inducible cationic peroxidase that is involved in the stress response. In response to low temperature, RCI3 transcripts accumulate in the aerial part and in roots of etiolated seedlings but only in roots of light-grown seedlings.; RARE COLD INDUCIBLE GENE 3 (RCI3); FUNCTIONS IN: peroxidase activity; INVOLVED …	misc.peroxidases	T	bradi2g37010.1	FALSE	bradi2g37010.1
233		5.06118e-08	11.1.31	(loc_os05g06460.1 : 871.0) no description available & (at3g16950 : 795.0) encodes a plastid lipoamide dehydrogenase, subunit of the pyruvate dehydrogenase complex which provides acetyl-CoA for de novo fatty acid biosynthesis. The gene is highly expressed in developing seeds.; lipoamide dehydrogenase 1 (LPD1); CONTAINS InterPro DOMAIN/s: FAD-dependent pyridine nucleotide-disulphide oxidoreductase …	lipid metabolism.FA synthesis and FA elongation.pyruvate DH	T	bradi2g34970.1	FALSE	bradi2g34970.1
234		1.18361e-06	10.5.1.1	(loc_os05g07060.1 : 233.0) no description available & (at5g03170 : 179.0) FASCICLIN-like arabinogalactan-protein 11 (FLA11); CONTAINS InterPro DOMAIN/s: FAS1 domain (InterPro:IPR000782); BEST Arabidopsis thaliana protein match is: FASCICLIN-like arabinogalactan-protein 12 (TAIR:AT5G60490.1); Has 965 Blast hits to 948 proteins in 162 species: Archae - 18; Bacteria - 233; Metazoa - 22; Fungi - 18; …	cell wall.cell wall proteins.AGPs.AGP	T	bradi2g34650.1	FALSE	bradi2g34650.1
235		5.43282e-105	10.6.3	(loc_os05g20020.1 : 788.0) no description available & (at1g48100 : 597.0) Pectin lyase-like superfamily protein; FUNCTIONS IN: polygalacturonase activity; INVOLVED IN: carbohydrate metabolic process; EXPRESSED IN: 19 plant structures; EXPRESSED DURING: 10 growth stages; CONTAINS InterPro DOMAIN/s: Pectin lyase fold/virulence factor (InterPro:IPR011050), Pectin lyase fold (InterPro:IPR012334), Gly…	cell wall.degradation.pectate lyases and polygalacturonases	T	bradi2g33437.1	FALSE	bradi2g33437.1
236		2.08066e-102	27.3.7	(loc_os05g11510.1 : 265.0) no description available & (at1g78600 : 98.6) light-regulated zinc finger protein 1 (LZF1); CONTAINS InterPro DOMAIN/s: Zinc finger, B-box (InterPro:IPR000315); BEST Arabidopsis thaliana protein match is: B-box zinc finger family protein (TAIR:AT1G06040.1). & (reliability: 197.2) & (original description: pacid=32772858 locus=Bradi2g32900 ID=Bradi2g32900.1.v3.1 annot-ver…	RNA.regulation of transcription.C2C2(Zn) CO-like, Constans-like zinc finger family	T	bradi2g32900.1	FALSE	bradi2g32900.1
237		1.22607e-52	35.2	(original description: pacid=32780171 locus=Bradi2g31937 ID=Bradi2g31937.1.v3.1 annot-version=v3.1)	not assigned.unknown	T	bradi2g31937.1	FALSE	bradi2g31937.1
238		6.73495e-282	35.2	(original description: pacid=32782713 locus=Bradi2g30695 ID=Bradi2g30695.1.v3.1 annot-version=v3.1)	not assigned.unknown	T	bradi2g30695.1	FALSE	bradi2g30695.1
239		2.65555e-105	29.5.11.4.3.2	(loc_os05g30190.1 : 239.0) no description available & (at4g02440 : 182.0) EID1 is an F-box protein that functions as a negative regulator in phytochrome A (phyA)-specific light signalling. Expressed at all stages of plant development independently of light conditions, localizes to the nucleus, and forms nuclear speckles under continuous far-red light. Forms stable dimeric and trimeric complexes w…	protein.degradation.ubiquitin.E3.SCF.FBOX	T	bradi2g27810.1	FALSE	bradi2g27810.1
240		7.43525e-11					bradi2g27180.1	FALSE	bradi2g27180.1
241		4.52973e-230					bradi2g25920.1	FALSE	bradi2g25920.1
242		2.67996e-52					bradi2g25610.2	FALSE	bradi2g25610.2
243		2.18908e-116	35.2	(original description: pacid=32778986 locus=Bradi2g24840 ID=Bradi2g24840.1.v3.1 annot-version=v3.1)	not assigned.unknown	T	bradi2g24840.1	FALSE	bradi2g24840.1
244		3.7936e-30	35.2	(original description: pacid=32772892 locus=Bradi2g24810 ID=Bradi2g24810.1.v3.1 annot-version=v3.1)	not assigned.unknown	T	bradi2g24810.1	FALSE	bradi2g24810.1
245		0.00213895					bradi2g23960.1	FALSE	bradi2g23960.1
246		8.9701e-18					bradi2g23860.2	FALSE	bradi2g23860.2
247		0	29.6	(loc_os05g38530.1 : 1151.0) no description available & (at3g12580 : 1112.0) heat shock protein 70 (HSP70); FUNCTIONS IN: ATP binding; INVOLVED IN: in 9 processes; LOCATED IN: cytosol, mitochondrion, cell wall, plasma membrane; EXPRESSED IN: 23 plant structures; EXPRESSED DURING: 11 growth stages; CONTAINS InterPro DOMAIN/s: Heat shock protein 70, conserved site (InterPro:IPR018181), Heat shock pr…	protein.folding	T	bradi2g23250.1	FALSE	bradi2g23250.1
248		0	13.2.4.1	(loc_os05g39770.1 : 851.0) no description available & (at3g08860 : 710.0) Encodes a protein that is predicted to have beta-alanine aminotransferase activity.; PYRIMIDINE 4 (PYD4); FUNCTIONS IN: pyridoxal phosphate binding, transaminase activity, catalytic activity, alanine-glyoxylate transaminase activity; INVOLVED IN: cellular response to nitrogen levels; LOCATED IN: mitochondrion; EXPRESSED IN:…	amino acid metabolism.degradation.branched chain group.shared	T	bradi2g22410.1	FALSE	bradi2g22410.1
249		2.09462e-15					bradi2g21910.2	FALSE	bradi2g21910.2
250		3.16854e-99	35.2	no hits & (original description: pacid=32775908 locus=Bradi2g21910 ID=Bradi2g21910.1.v3.1 annot-version=v3.1)	not assigned.unknown	T	bradi2g21910.1	FALSE	bradi2g21910.1
251		1.40491e-75					bradi2g21280.1	FALSE	bradi2g21280.1
252		3.08197e-28	26.4.1	(loc_os05g41610.1 : 425.0) no description available & (q02439|e13f_horvu : 350.0) Putative glucan endo-1,3-beta-glucosidase GVI precursor (EC 3.2.1.39) ((1->3)-beta-glucan endohydrolase GVI) ((1->3)-beta-glucanase isoenzyme GVI) (Beta-1,3-endoglucanase GVI) (Fragment) - Hordeum vulgare (Barley) & (ipr000490 : 265.5523) Glycoside hydrolase, family 17 & (at5g20340 : 219.0) Encodes a putative beta 1…	misc.beta 1,3 glucan hydrolases.glucan endo-1,3-beta-glucosidase	T	bradi2g21142.1	FALSE	bradi2g21142.1
253		5.2189e-18	26.16	(loc_os05g43240.2 : 923.0) no description available & (at1g19715 : 488.0) Mannose-binding lectin superfamily protein; FUNCTIONS IN: molecular_function unknown; INVOLVED IN: biological_process unknown; LOCATED IN: cellular_component unknown; EXPRESSED IN: 22 plant structures; EXPRESSED DURING: 13 growth stages; CONTAINS InterPro DOMAIN/s: Mannose-binding lectin (InterPro:IPR001229); BEST Arabidops…	misc.myrosinases-lectin-jacalin	T	bradi2g20447.1	FALSE	bradi2g20447.1
254		0	35.2	no hits & (original description: pacid=32775801 locus=Bradi2g20127 ID=Bradi2g20127.1.v3.1 annot-version=v3.1)	not assigned.unknown	T	bradi2g20127.1	FALSE	bradi2g20127.1
255		0.000903477					bradi2g19750.5	FALSE	bradi2g19750.5
256		2.45637e-43	35.2	(loc_os05g45320.2 : 206.0) no description available & (at1g53400 : 186.0) Ubiquitin domain-containing protein; INVOLVED IN: N-terminal protein myristoylation; LOCATED IN: cellular_component unknown; EXPRESSED IN: 24 plant structures; EXPRESSED DURING: 15 growth stages; BEST Arabidopsis thaliana protein match is: Ubiquitin domain-containing protein (TAIR:AT5G45740.1); Has 319 Blast hits to 318 pro…	not assigned.unknown	T	bradi2g19030.1	FALSE	bradi2g19030.1
257		2.82823e-79					bradi2g18100.1	FALSE	bradi2g18100.1
258		1.31597e-41	34.99	(loc_os10g20450.1 : 598.0) no description available & (at5g52450 : 431.0) MATE efflux family protein; FUNCTIONS IN: antiporter activity, drug transmembrane transporter activity, transporter activity; INVOLVED IN: response to nematode; LOCATED IN: plasma membrane, membrane; EXPRESSED IN: 24 plant structures; EXPRESSED DURING: 15 growth stages; CONTAINS InterPro DOMAIN/s: MATE family transporter re…	transport.misc	T	bradi2g16887.1	FALSE	bradi2g16887.1
259		0	20.2.1	(loc_os05g48810.1 : 486.0) no description available & (at2g20560 : 420.0) DNAJ heat shock family protein; FUNCTIONS IN: unfolded protein binding, heat shock protein binding; INVOLVED IN: protein folding; LOCATED IN: cellular_component unknown; EXPRESSED IN: 10 plant structures; EXPRESSED DURING: M germinated pollen stage, 4 anthesis, C globular stage, petal differentiation and expansion stage; CO…	stress.abiotic.heat	T	bradi2g16660.1	FALSE	bradi2g16660.1
260		0					bradi2g15490.3	FALSE	bradi2g15490.3
261		0					bradi2g15490.2	FALSE	bradi2g15490.2
262		0	11.7	(loc_os01g26039.1 : 1083.0) no description available & (at1g54570 : 725.0) Esterase/lipase/thioesterase family protein; FUNCTIONS IN: transferase activity, transferring acyl groups other than amino-acyl groups, catalytic activity; LOCATED IN: chloroplast, plastoglobule; EXPRESSED IN: 22 plant structures; EXPRESSED DURING: 13 growth stages; CONTAINS InterPro DOMAIN/s: Diacylglycerol acyltransferas…	lipid metabolism.unassigned	T	bradi2g12850.1	FALSE	bradi2g12850.1
263		0.000664473	18.2.1	(loc_os01g25440.1 : 465.0) no description available & (at1g02880 : 338.0) Encodes a thiamine pyrophosphokinase capable of producing thiamine pyrophosphate from free thiamine.; thiamin pyrophosphokinase1 (TPK1); FUNCTIONS IN: thiamin diphosphokinase activity; INVOLVED IN: thiamin metabolic process; LOCATED IN: cytosol; EXPRESSED IN: 6 plant structures; CONTAINS InterPro DOMAIN/s: Thiamin pyrophosp…	Co-factor and vitamine metabolism.thiamine.thiamine diphosphokinase	T	bradi2g12740.2	FALSE	bradi2g12740.2
264		1.42014e-09	18.2.1	(loc_os01g25440.1 : 465.0) no description available & (at1g02880 : 338.0) Encodes a thiamine pyrophosphokinase capable of producing thiamine pyrophosphate from free thiamine.; thiamin pyrophosphokinase1 (TPK1); FUNCTIONS IN: thiamin diphosphokinase activity; INVOLVED IN: thiamin metabolic process; LOCATED IN: cytosol; EXPRESSED IN: 6 plant structures; CONTAINS InterPro DOMAIN/s: Thiamin pyrophosp…	Co-factor and vitamine metabolism.thiamine.thiamine diphosphokinase	T	bradi2g12740.1	FALSE	bradi2g12740.1
265		1.16884e-259	26.12	(loc_os01g22336.1 : 541.0) no description available & (at1g05260 : 258.0) Encodes a cold-inducible cationic peroxidase that is involved in the stress response. In response to low temperature, RCI3 transcripts accumulate in the aerial part and in roots of etiolated seedlings but only in roots of light-grown seedlings.; RARE COLD INDUCIBLE GENE 3 (RCI3); FUNCTIONS IN: peroxidase activity; INVOLVED …	misc.peroxidases	T	bradi2g12180.1	FALSE	bradi2g12180.1
266		6.39568e-05	10.8.1	(loc_os01g20980.1 : 876.0) no description available & (at4g02330 : 575.0) ATPMEPCRB; FUNCTIONS IN: pectinesterase activity; INVOLVED IN: response to salt stress; LOCATED IN: endomembrane system, cell wall; EXPRESSED IN: 20 plant structures; EXPRESSED DURING: 13 growth stages; CONTAINS InterPro DOMAIN/s: Pectinesterase, active site (InterPro:IPR018040), Pectin lyase fold/virulence factor (InterPro…	cell wall.pectin*esterases.PME	T	bradi2g11850.1	FALSE	bradi2g11850.1
267		7.83761e-42	10.6.3	(loc_os01g19170.1 : 679.0) no description available & (at1g02460 : 518.0) Pectin lyase-like superfamily protein; FUNCTIONS IN: polygalacturonase activity; INVOLVED IN: carbohydrate metabolic process; EXPRESSED IN: stem, root, stamen, seed; EXPRESSED DURING: 4 anthesis, E expanded cotyledon stage; CONTAINS InterPro DOMAIN/s: Pectin lyase fold/virulence factor (InterPro:IPR011050), Glycoside hydrol…	cell wall.degradation.pectate lyases and polygalacturonases	T	bradi2g11380.1	FALSE	bradi2g11380.1
268		5.11101e-94	35.2	(original description: pacid=32777329 locus=Bradi2g10880 ID=Bradi2g10880.6.v3.1 annot-version=v3.1)	not assigned.unknown	T	bradi2g10880.6	FALSE	bradi2g10880.6
269		0	35.2	(original description: pacid=32777331 locus=Bradi2g10880 ID=Bradi2g10880.4.v3.1 annot-version=v3.1)	not assigned.unknown	T	bradi2g10880.4	FALSE	bradi2g10880.4
270		2.01337e-280	35.2	(original description: pacid=32777327 locus=Bradi2g10880 ID=Bradi2g10880.3.v3.1 annot-version=v3.1)	not assigned.unknown	T	bradi2g10880.3	FALSE	bradi2g10880.3
271		0	35.2	(original description: pacid=32777328 locus=Bradi2g10880 ID=Bradi2g10880.2.v3.1 annot-version=v3.1)	not assigned.unknown	T	bradi2g10880.2	FALSE	bradi2g10880.2
272		2.03634e-13	34.3	(loc_os01g71720.1 : 749.0) no description available & (at2g01170 : 596.0) Encodes a bidirectional amino acid transporter that can transport ala, arg, glu and lys but not GABA or pro with both export and import activity. Its expression is localized in the vascular tissues suggesting a function in amino acids export from the phloem into sink tissue.; bidirectional amino acid transporter 1 (BAT1); F…	transport.amino acids	T	bradi2g10510.1	FALSE	bradi2g10510.1
273		0	27.3.8	(loc_os01g15900.1 : 637.0) no description available & (at5g39660 : 218.0) Dof-type zinc finger domain-containing protein, identical to H-protein promoter binding factor-2a GI:3386546 from (Arabidopsis thaliana). Interacts with LKP2 and FKF1, but its overexpression does not change flowering time under short or long day conditions.; cycling DOF factor 2 (CDF2); CONTAINS InterPro DOMAIN/s: Zinc fing…	RNA.regulation of transcription.C2C2(Zn) DOF zinc finger family	T	bradi2g09720.1	FALSE	bradi2g09720.1
274		7.23968e-74					bradi2g07310.1	FALSE	bradi2g07310.1
275		6.80637e-21	17.5.1.1	(loc_os01g09700.1 : 704.0) no description available & (at4g26200 : 578.0) Member of a family of proteins in Arabidopsis that encode 1-Amino-cyclopropane-1-carboxylate synthase, an enzyme involved in ethylene biosynthesis. Not expressed in response to IAA.; 1-amino-cyclopropane-1-carboxylate synthase 7 (ACS7); CONTAINS InterPro DOMAIN/s: 1-aminocyclopropane-1-carboxylate synthase (InterPro:IPR0011…	hormone metabolism.ethylene.synthesis-degradation.1-aminocyclopropane-1-carboxylate synthase	T	bradi2g05790.1	FALSE	bradi2g05790.1
276		0	8.2.10	(p43279|maoc_orysa : 993.0) NADP-dependent malic enzyme, chloroplast precursor (EC 1.1.1.40) (NADP-ME) - Oryza sativa (Rice) & (loc_os01g09320.1 : 993.0) no description available & (at1g79750 : 894.0) The malic enzyme (EC 1.1.1.40) encoded by AtNADP-ME4 is localized to chloroplasts. The gene is expressed throughout the whole plant and during embryogenesis and germination. A possible involvement i…	TCA / org transformation.other organic acid transformatons.malic	T	bradi2g05620.1	FALSE	bradi2g05620.1
277		9.3332e-49					bradi2g05600.4	FALSE	bradi2g05600.4
278		3.86654e-25	16.4.1	(loc_os01g09300.3 : 591.0) no description available & (at1g35190 : 471.0) 2-oxoglutarate (2OG) and Fe(II)-dependent oxygenase superfamily protein; FUNCTIONS IN: oxidoreductase activity, acting on paired donors, with incorporation or reduction of molecular oxygen, 2-oxoglutarate as one donor, and incorporation of one atom each of oxygen into both donors, oxidoreductase activity, iron ion binding; …	secondary metabolism.N misc.alkaloid-like	T	bradi2g05600.1	FALSE	bradi2g05600.1
279		0.000134944					bradi2g04180.2	FALSE	bradi2g04180.2
280		1.30147e-20					bradi2g03717.2	FALSE	bradi2g03717.2
281		4.54352e-38	30.2.20	(loc_os01g02400.1 : 870.0) no description available & (at1g70250 : 318.0) Encodes a Protease inhibitor/seed storage/LTP family protein; receptor serine/threonine kinase, putative; FUNCTIONS IN: protein serine/threonine kinase activity, transmembrane receptor protein serine/threonine kinase activity, protein kinase activity, ATP binding; INVOLVED IN: protein amino acid phosphorylation; LOCATED IN:…	signalling.receptor kinases.wheat LRK10 like	T	bradi2g01320.1	FALSE	bradi2g01320.1
282		0	10.7	(q9ld07|expb7_orysa : 435.0) Expansin-B7 precursor (OsEXPB7) (Beta-expansin-7) (OsaEXPb1.12) - Oryza sativa (Rice) & (loc_os03g01270.1 : 435.0) no description available & (at1g65680 : 224.0) member of BETA-EXPANSINS. Naming convention from the Expansin Working Group (Kende et al, 2004. Plant Mol Bio); expansin B2 (EXPB2); INVOLVED IN: plant-type cell wall modification involved in multidimensional…	cell wall.modification	T	bradi1g78340.2	FALSE	bradi1g78340.2
283		1.47895e-22					bradi1g77920.2	FALSE	bradi1g77920.2
284		3.8365e-24					bradi1g77867.2	FALSE	bradi1g77867.2
285		0	20.2.1	(loc_os03g02260.1 : 1188.0) no description available & (q01899|hsp7m_phavu : 1087.0) Heat shock 70 kDa protein, mitochondrial precursor - Phaseolus vulgaris (Kidney bean) (French bean) & (at5g09590 : 1058.0) heat shock protein 70 (Hsc70-5); nuclear; mitochondrial HSO70 2 (MTHSC70-2); FUNCTIONS IN: ATP binding; INVOLVED IN: protein folding, response to cadmium ion, response to salt stress, respons…	stress.abiotic.heat	T	bradi1g77637.1	FALSE	bradi1g77637.1
286		0.000255917					bradi1g76900.1	FALSE	bradi1g76900.1
287		0.00209729					bradi1g76140.4	FALSE	bradi1g76140.4
288		5.27572e-106	2.2.2.1.2	(loc_os03g04770.1 : 902.0) no description available & (at3g23920 : 697.0) Encodes a chloroplast beta-amylase. Is necessary for leaf starch breakdown in the absence of BAM3.; beta-amylase 1 (BAM1); FUNCTIONS IN: beta-amylase activity; INVOLVED IN: response to water deprivation, starch catabolic process; LOCATED IN: cytosol, nucleus; EXPRESSED IN: 25 plant structures; EXPRESSED DURING: 15 growth st…	major CHO metabolism.degradation.starch.starch cleavage.beta amylase	T	bradi1g75610.1	FALSE	bradi1g75610.1
289		0.000162954	35.1	(loc_os03g08100.1 : 314.0) no description available & (at5g21950 : 186.0) alpha/beta-Hydrolases superfamily protein; CONTAINS InterPro DOMAIN/s: Alpha/beta hydrolase fold-1 (InterPro:IPR000073); BEST Arabidopsis thaliana protein match is: alpha/beta-Hydrolases superfamily protein (TAIR:AT4G33180.1); Has 30201 Blast hits to 17322 proteins in 780 species: Archae - 12; Bacteria - 1396; Metazoa - 173…	not assigned.no ontology	T	bradi1g72770.1	FALSE	bradi1g72770.1
290		2.08697e-100	13.1.6.2	(loc_os03g09910.1 : 657.0) no description available & (at4g33680 : 500.0) Involved in disease resistance against Pseudomonas syringae. mutants have elevated SA levels, a low level of spontaneous cell death, callose deposition, and enlarged cells in leaves. genetically maps on chr 4 between L23H3 and nga1139.; ABERRANT GROWTH AND DEATH 2 (AGD2); FUNCTIONS IN: transaminase activity, copper ion bind…	amino acid metabolism.synthesis.aromatic aa.phenylalanine and tyrosine	T	bradi1g71530.1	FALSE	bradi1g71530.1
291		1.3755e-127	35.2	(loc_os03g12700.2 : 281.0) no description available & (at1g19400 : 176.0) Erythronate-4-phosphate dehydrogenase family protein; BEST Arabidopsis thaliana protein match is: Erythronate-4-phosphate dehydrogenase family protein (TAIR:AT1G75180.3); Has 144 Blast hits to 144 proteins in 19 species: Archae - 0; Bacteria - 0; Metazoa - 0; Fungi - 0; Plants - 144; Viruses - 0; Other Eukaryotes - 0 (sourc…	not assigned.unknown	T	bradi1g69070.1	FALSE	bradi1g69070.1
292		0	35.1	(loc_os03g14010.2 : 1024.0) no description available & (at4g38650 : 610.0) Glycosyl hydrolase family 10 protein; FUNCTIONS IN: cation binding, hydrolase activity, hydrolyzing O-glycosyl compounds, catalytic activity; INVOLVED IN: carbohydrate metabolic process; LOCATED IN: endomembrane system; CONTAINS InterPro DOMAIN/s: Glycoside hydrolase, family 10 (InterPro:IPR001000), Glycoside hydrolase, ca…	not assigned.no ontology	T	bradi1g68310.1	FALSE	bradi1g68310.1
293		9.55346e-25					bradi1g67730.2	FALSE	bradi1g67730.2
294		0	20.2.1	(q84q77|hsp23_orysa : 226.0) 17.4 kDa class I heat shock protein 3 - Oryza sativa (Rice) & (loc_os03g15960.1 : 226.0) no description available & (at3g46230 : 190.0) member of the class I small heat-shock protein (sHSP) family, which accounts for the majority of sHSPs in maturing seeds; heat shock protein 17.4 (HSP17.4); INVOLVED IN: response to heat; LOCATED IN: cellular_component unknown; EXPRES…	stress.abiotic.heat	T	bradi1g67080.1	FALSE	bradi1g67080.1
295		0	29.6	(loc_os03g16860.1 : 1205.0) no description available & (at3g12580 : 1140.0) heat shock protein 70 (HSP70); FUNCTIONS IN: ATP binding; INVOLVED IN: in 9 processes; LOCATED IN: cytosol, mitochondrion, cell wall, plasma membrane; EXPRESSED IN: 23 plant structures; EXPRESSED DURING: 11 growth stages; CONTAINS InterPro DOMAIN/s: Heat shock protein 70, conserved site (InterPro:IPR018181), Heat shock pr…	protein.folding	T	bradi1g66590.1	FALSE	bradi1g66590.1
296		0.00170191					bradi1g65580.1	FALSE	bradi1g65580.1
297		0.000600458	35.2	(original description: pacid=32800998 locus=Bradi1g65020 ID=Bradi1g65020.1.v3.1 annot-version=v3.1)	not assigned.unknown	T	bradi1g65020.1	FALSE	bradi1g65020.1
298		9.09668e-08	27.3.32	(loc_os03g21710.1 : 166.0) no description available & (at2g46400 : 87.4) member of WRKY Transcription Factor; Group III; WRKY DNA-binding protein 46 (WRKY46); CONTAINS InterPro DOMAIN/s: DNA-binding WRKY (InterPro:IPR003657); BEST Arabidopsis thaliana protein match is: WRKY family transcription factor (TAIR:AT4G23810.1); Has 3385 Blast hits to 2951 proteins in 185 species: Archae - 0; Bacteria - …	RNA.regulation of transcription.WRKY domain transcription factor family	T	bradi1g63220.1	FALSE	bradi1g63220.1
299		3.50498e-06					bradi1g62410.1	FALSE	bradi1g62410.1
300		1.99538e-140	35.2	(original description: pacid=32795289 locus=Bradi1g60970 ID=Bradi1g60970.1.v3.1 annot-version=v3.1)	not assigned.unknown	T	bradi1g60970.1	FALSE	bradi1g60970.1
301		0	35.1	(loc_os03g26870.2 : 535.0) no description available & (at1g36070 : 444.0) Transducin/WD40 repeat-like superfamily protein; FUNCTIONS IN: molecular_function unknown; INVOLVED IN: biological_process unknown; LOCATED IN: CUL4 RING ubiquitin ligase complex, heterotrimeric G-protein complex; EXPRESSED IN: 22 plant structures; EXPRESSED DURING: 13 growth stages; CONTAINS InterPro DOMAIN/s: WD40 repeat-…	not assigned.no ontology	T	bradi1g60960.1	FALSE	bradi1g60960.1
302		0	35.1	(loc_os03g27019.4 : 627.0) no description available & (at5g64170 : 107.0) dentin sialophosphoprotein-related; FUNCTIONS IN: molecular_function unknown; INVOLVED IN: biological_process unknown; LOCATED IN: cellular_component unknown; EXPRESSED IN: 17 plant structures; EXPRESSED DURING: 9 growth stages; BEST Arabidopsis thaliana protein match is: unknown protein (TAIR:AT3G54500.2); Has 181 Blast hi…	not assigned.no ontology	T	bradi1g60846.3	FALSE	bradi1g60846.3
303		0	35.1	(loc_os03g27019.2 : 629.0) no description available & (at5g64170 : 112.0) dentin sialophosphoprotein-related; FUNCTIONS IN: molecular_function unknown; INVOLVED IN: biological_process unknown; LOCATED IN: cellular_component unknown; EXPRESSED IN: 17 plant structures; EXPRESSED DURING: 9 growth stages; BEST Arabidopsis thaliana protein match is: unknown protein (TAIR:AT3G54500.2); Has 181 Blast hi…	not assigned.no ontology	T	bradi1g60846.2	FALSE	bradi1g60846.2
304		0	35.1	(loc_os03g27019.2 : 618.0) no description available & (at5g64170 : 112.0) dentin sialophosphoprotein-related; FUNCTIONS IN: molecular_function unknown; INVOLVED IN: biological_process unknown; LOCATED IN: cellular_component unknown; EXPRESSED IN: 17 plant structures; EXPRESSED DURING: 9 growth stages; BEST Arabidopsis thaliana protein match is: unknown protein (TAIR:AT3G54500.2); Has 181 Blast hi…	not assigned.no ontology	T	bradi1g60846.1	FALSE	bradi1g60846.1
305		3.02832e-93	13.1.6.1.1	(loc_os03g27230.1 : 870.0) no description available & (q75lr2|arof_orysa : 863.0) Phospho-2-dehydro-3-deoxyheptonate aldolase 1, chloroplast precursor (EC 2.5.1.54) (Phospho-2-keto-3-deoxyheptonate aldolase 1) (DAHP synthetase 1) (3-deoxy-D-arabino-heptulosonate 7-phosphate synthase 1) - Oryza sativa (Rice) & (at1g22410 : 796.0) Class-II DAHP synthetase family protein; FUNCTIONS IN: 3-deoxy-7-pho…	amino acid metabolism.synthesis.aromatic aa.chorismate.3-deoxy-D-arabino-heptulosonate 7-phosphate synthase	T	bradi1g60750.1	FALSE	bradi1g60750.1
306		2.32545e-09	30.2.99	(loc_os07g04010.1 : 912.0) no description available & (at2g37710 : 626.0) Induced in response to Salicylic acid.; receptor lectin kinase (RLK); FUNCTIONS IN: kinase activity; INVOLVED IN: response to salicylic acid stimulus; LOCATED IN: plasma membrane; EXPRESSED IN: 23 plant structures; EXPRESSED DURING: 13 growth stages; CONTAINS InterPro DOMAIN/s: Legume lectin, beta chain (InterPro:IPR001220)…	signalling.receptor kinases.misc	T	bradi1g57780.1	FALSE	bradi1g57780.1
307		1.83711e-06					bradi1g57010.1	FALSE	bradi1g57010.1
308		8.83352e-89					bradi1g57000.1	FALSE	bradi1g57000.1
309		0.000200075					bradi1g55640.2	FALSE	bradi1g55640.2
310		0	30.11	(p14895|eli5_horvu : 133.0) High molecular mass early light-inducible protein HV58, chloroplast precursor (ELIP) - Hordeum vulgare (Barley) & (loc_os07g08160.1 : 120.0) no description available & (at3g22840 : 102.0) Encodes an early light-inducible protein.; EARLY LIGHT-INDUCABLE PROTEIN (ELIP1); BEST Arabidopsis thaliana protein match is: Chlorophyll A-B binding family protein (TAIR:AT4G14690.1)…	signalling.light	T	bradi1g55620.1	FALSE	bradi1g55620.1
311		2.68423e-97	30.11	(p14897|eli9_horvu : 159.0) Low molecular mass early light-inducible protein HV90, chloroplast precursor (ELIP) - Hordeum vulgare (Barley) & (loc_os07g08160.1 : 135.0) no description available & (at3g22840 : 94.4) Encodes an early light-inducible protein.; EARLY LIGHT-INDUCABLE PROTEIN (ELIP1); BEST Arabidopsis thaliana protein match is: Chlorophyll A-B binding family protein (TAIR:AT4G14690.1); …	signalling.light	T	bradi1g55600.1	FALSE	bradi1g55600.1
312		3.35187e-175	30.11	(p14897|eli9_horvu : 150.0) Low molecular mass early light-inducible protein HV90, chloroplast precursor (ELIP) - Hordeum vulgare (Barley) & (loc_os07g08160.1 : 135.0) no description available & (at3g22840 : 96.7) Encodes an early light-inducible protein.; EARLY LIGHT-INDUCABLE PROTEIN (ELIP1); BEST Arabidopsis thaliana protein match is: Chlorophyll A-B binding family protein (TAIR:AT4G14690.1); …	signalling.light	T	bradi1g55570.1	FALSE	bradi1g55570.1
313		0	30.11	(p14896|eli6_horvu : 146.0) Low molecular mass early light-inducible protein HV60, chloroplast precursor (ELIP) - Hordeum vulgare (Barley) & (loc_os07g08150.1 : 135.0) no description available & (at3g22840 : 103.0) Encodes an early light-inducible protein.; EARLY LIGHT-INDUCABLE PROTEIN (ELIP1); BEST Arabidopsis thaliana protein match is: Chlorophyll A-B binding family protein (TAIR:AT4G14690.1);…	signalling.light	T	bradi1g55560.1	FALSE	bradi1g55560.1
314		2.32031e-09					bradi1g51817.1	FALSE	bradi1g51817.1
315		6.95615e-44	26.21	(loc_os06g07220.1 : 162.0) no description available & (at3g22142 : 135.0) Encodes a Protease inhibitor/seed storage/LTP family protein; Bifunctional inhibitor/lipid-transfer protein/seed storage 2S albumin superfamily protein; INVOLVED IN: lipid transport; LOCATED IN: cellular_component unknown; CONTAINS InterPro DOMAIN/s: Bifunctional inhibitor/plant lipid transfer protein/seed storage (InterPro…	misc.protease inhibitor/seed storage/lipid transfer protein (LTP) family protein	T	bradi1g48160.1	FALSE	bradi1g48160.1
316		1.30275e-135	33.99	(loc_os06g10750.1 : 508.0) no description available & (at1g44800 : 362.0) nodulin MtN21 /EamA-like transporter family protein; FUNCTIONS IN: molecular_function unknown; LOCATED IN: membrane; EXPRESSED IN: 22 plant structures; EXPRESSED DURING: 11 growth stages; CONTAINS InterPro DOMAIN/s: Protein of unknown function DUF6, transmembrane (InterPro:IPR000620); BEST Arabidopsis thaliana protein match…	development.unspecified	T	bradi1g46150.1	FALSE	bradi1g46150.1
317		0.00230408	11.9.2.1	(loc_os02g52830.1 : 595.0) no description available & (at5g42930 : 396.0) alpha/beta-Hydrolases superfamily protein; FUNCTIONS IN: triglyceride lipase activity; INVOLVED IN: lipid metabolic process; LOCATED IN: cellular_component unknown; CONTAINS InterPro DOMAIN/s: Lipase, class 3 (InterPro:IPR002921); BEST Arabidopsis thaliana protein match is: alpha/beta-Hydrolases superfamily protein (TAIR:AT…	lipid metabolism.lipid degradation.lipases.triacylglycerol lipase	T	bradi1g46090.1	FALSE	bradi1g46090.1
318		8.08655e-14	10.3	(loc_os06g10910.1 : 791.0) no description available & (q9m5q1|fut1_pea : 508.0) Galactoside 2-alpha-L-fucosyltransferase (EC 2.4.1.69) (Xyloglucan alpha-(1,2)-fucosyltransferase) (PsFT1) - Pisum sativum (Garden pea) & (at2g03220 : 502.0) member of Glycosyltransferase Family- 37; fucosyltransferase 1 (FT1); FUNCTIONS IN: transferase activity, transferring glycosyl groups, fucosyltransferase activi…	cell wall.hemicellulose synthesis	T	bradi1g46050.1	FALSE	bradi1g46050.1
319		1.04515e-09	35.1	(loc_os06g11520.1 : 1071.0) no description available & (at5g65290 : 798.0) LMBR1-like membrane protein; FUNCTIONS IN: molecular_function unknown; INVOLVED IN: biological_process unknown; LOCATED IN: endomembrane system, integral to membrane; EXPRESSED IN: 23 plant structures; EXPRESSED DURING: 15 growth stages; CONTAINS InterPro DOMAIN/s: LMBR1-like membrane protein, conserved region (InterPro:IP…	not assigned.no ontology	T	bradi1g45660.1	FALSE	bradi1g45660.1
320		4.30005e-25	29.5.7	(loc_os06g12370.1 : 928.0) no description available & (at5g15250 : 838.0) Encodes an FtsH protease that is localized to the chloroplast. AtFtsH6 is involved in the degradation of both Lhcb3 and Lhcb1 during senescence and high-light acclimation.; FTSH protease 6 (FTSH6); CONTAINS InterPro DOMAIN/s: Peptidase M41, FtsH (InterPro:IPR005936), ATPase, AAA+ type, core (InterPro:IPR003593), ATPase, AAA…	protein.degradation.metalloprotease	T	bradi1g45160.1	FALSE	bradi1g45160.1
321		1.48285e-122	8.1.1.1	(loc_os06g13720.1 : 666.0) no description available & (at1g24180 : 593.0) Arabidopsis thaliana pyruvate dehydrogenase E1a-like subunit. 81% identical to a previously characterized Arabidopsis mitochondrial PDH E1a-subunit, At1g59900; IAA-CONJUGATE-RESISTANT 4 (IAR4); FUNCTIONS IN: cobalt ion binding, pyruvate dehydrogenase (acetyl-transferring) activity, zinc ion binding; INVOLVED IN: response to…	TCA / org transformation.TCA.pyruvate DH.E1	T	bradi1g44480.1	FALSE	bradi1g44480.1
322		2.46379e-29	34.15	(loc_os06g14030.1 : 1316.0) no description available & (at3g02850 : 1046.0) Encodes SKOR, a member of Shaker family potassium ion (K+) channel. This family includes five groups based on phylogenetic analysis (FEBS Letters (2007) 581: 2357): I (inward rectifying channel): AKT1 (AT2G26650), AKT5 (AT4G32500) and SPIK (also known as AKT6, AT2G25600); II (inward rectifying channel): KAT1 (AT5G46240) a…	transport.potassium	T	bradi1g44317.1	FALSE	bradi1g44317.1
323		5.4208e-38	20.2.1	(loc_os06g14240.1 : 211.0) no description available & (at5g37670 : 117.0) HSP20-like chaperones superfamily protein; CONTAINS InterPro DOMAIN/s: Heat shock protein Hsp20 (InterPro:IPR002068), HSP20-like chaperone (InterPro:IPR008978); BEST Arabidopsis thaliana protein match is: HSP20-like chaperones superfamily protein (TAIR:AT1G59860.1); Has 1807 Blast hits to 1807 proteins in 277 species: Archa…	stress.abiotic.heat	T	bradi1g44230.1	FALSE	bradi1g44230.1
324		4.58224e-09	35.2	(original description: pacid=32797831 locus=Bradi1g42530 ID=Bradi1g42530.1.v3.1 annot-version=v3.1)	not assigned.unknown	T	bradi1g42530.1	FALSE	bradi1g42530.1
325		1.23044e-60	34.16	(loc_os06g30730.1 : 709.0) no description available & (at4g25750 : 447.0) ABC-2 type transporter family protein; FUNCTIONS IN: ATPase activity, coupled to transmembrane movement of substances; LOCATED IN: membrane; EXPRESSED IN: 8 plant structures; EXPRESSED DURING: 6 growth stages; CONTAINS InterPro DOMAIN/s: ATPase, AAA+ type, core (InterPro:IPR003593), ABC transporter-like (InterPro:IPR003439)…	transport.ABC transporters and multidrug resistance systems	T	bradi1g40464.1	FALSE	bradi1g40464.1
326		1.78099e-07					bradi1g37547.2	FALSE	bradi1g37547.2
327		4.29089e-05					bradi1g36970.1	FALSE	bradi1g36970.1
328		3.5866e-08					bradi1g36760.1	FALSE	bradi1g36760.1
329		9.05762e-05	10.7	(q5z980|exla4_orysa : 199.0) Expansin-like A4 precursor (OsEXLA4) (OsEXPL4) - Oryza sativa (Rice) & (loc_os06g50960.1 : 199.0) no description available & (at4g38400 : 116.0) member of EXPANSIN-LIKE. Naming convention from the Expansin Working Group (Kende et al, 2004. Plant Mol Bio); expansin-like A2 (EXLA2); INVOLVED IN: response to cyclopentenone, plant-type cell wall organization, unidimension…	cell wall.modification	T	bradi1g30050.1	FALSE	bradi1g30050.1
330		4.12872e-18	2.1.2.3	(q01401|glgb_orysa : 1387.0) 1,4-alpha-glucan branching enzyme, chloroplast precursor (EC 2.4.1.18) (Starch branching enzyme) (Q-enzyme) - Oryza sativa (Rice) & (loc_os06g51084.1 : 1387.0) no description available & (chl4|523681 : 849.0) no description available & (at5g03650 : 811.0) Encodes starch branching enzyme (E.C.2.4.1.18) similar to SBE2 from maize and rice. Expressed throughout the plant…	major CHO metabolism.synthesis.starch.starch branching	T	bradi1g29850.1	FALSE	bradi1g29850.1
331		0	27.3.26	(loc_os06g51260.1 : 464.0) no description available & (at5g17300 : 139.0) Myb-like transcription factor that regulates hypocotyl growth by regulating free auxin levels in a time-of-day specific manner.; REVEILLE 1 (RVE1); CONTAINS InterPro DOMAIN/s: SANT, DNA-binding (InterPro:IPR001005), Homeodomain-like (InterPro:IPR009057), Myb, DNA-binding (InterPro:IPR014778), HTH transcriptional regulator, …	RNA.regulation of transcription.MYB-related transcription factor family	T	bradi1g29680.2	FALSE	bradi1g29680.2
332		0	27.3.26	(loc_os06g51260.1 : 467.0) no description available & (at5g17300 : 139.0) Myb-like transcription factor that regulates hypocotyl growth by regulating free auxin levels in a time-of-day specific manner.; REVEILLE 1 (RVE1); CONTAINS InterPro DOMAIN/s: SANT, DNA-binding (InterPro:IPR001005), Homeodomain-like (InterPro:IPR009057), Myb, DNA-binding (InterPro:IPR014778), HTH transcriptional regulator, …	RNA.regulation of transcription.MYB-related transcription factor family	T	bradi1g29680.1	FALSE	bradi1g29680.1
333		0.00815206	27.4	(loc_os02g57640.1 : 309.0) no description available & (at5g04430 : 229.0) Gene model AT5G04430.1 produces active protein. (BTS1S). Binds to ToMV genomic RNA and prevents viral multiplication.; binding to TOMV RNA 1L (long form) (BTR1L); CONTAINS InterPro DOMAIN/s: K Homology, type 1, subgroup (InterPro:IPR018111), K Homology (InterPro:IPR004087), K Homology, type 1 (InterPro:IPR004088); BEST Arab…	RNA.RNA binding	T	bradi1g29160.1	FALSE	bradi1g29160.1
334		7.06833e-71	34.99	(loc_os07g24230.1 : 702.0) no description available & (at1g04570 : 391.0) Major facilitator superfamily protein; FUNCTIONS IN: transporter activity; INVOLVED IN: transport; LOCATED IN: chloroplast, membrane; CONTAINS InterPro DOMAIN/s: Biopterin transport-related protein BT1 (InterPro:IPR004324), Major facilitator superfamily, general substrate transporter (InterPro:IPR016196); BEST Arabidopsis t…	transport.misc	T	bradi1g29040.1	FALSE	bradi1g29040.1
335		1.92697e-74	10.7	(q8h274|exla3_orysa : 441.0) Expansin-like A3 precursor (OsEXLA3) (OsEXPL3) (OsaEXPb2.3) - Oryza sativa (Rice) & (loc_os07g29290.1 : 441.0) no description available & (at3g45970 : 259.0) member of EXPANSIN-LIKE. Naming convention from the Expansin Working Group (Kende et al, 2004. Plant Mol Bio); expansin-like A1 (EXLA1); INVOLVED IN: unidimensional cell growth, plant-type cell wall loosening; LO…	cell wall.modification	T	bradi1g28130.1	FALSE	bradi1g28130.1
336		0.000558065					bradi1g26810.2	FALSE	bradi1g26810.2
337		4.04911e-34	35.2	no hits & (original description: pacid=32804430 locus=Bradi1g26250 ID=Bradi1g26250.1.v3.1 annot-version=v3.1)	not assigned.unknown	T	bradi1g26250.1	FALSE	bradi1g26250.1
338		3.17039e-11	35.2	(original description: pacid=32795509 locus=Bradi1g26220 ID=Bradi1g26220.1.v3.1 annot-version=v3.1)	not assigned.unknown	T	bradi1g26220.1	FALSE	bradi1g26220.1
339		0	33.99	(loc_os07g34110.1 : 543.0) no description available & (at5g64700 : 243.0) nodulin MtN21 /EamA-like transporter family protein; FUNCTIONS IN: molecular_function unknown; LOCATED IN: membrane; EXPRESSED IN: 10 plant structures; EXPRESSED DURING: 4 anthesis, C globular stage, petal differentiation and expansion stage; CONTAINS InterPro DOMAIN/s: Protein of unknown function DUF6, transmembrane (Inter…	development.unspecified	T	bradi1g25930.1	FALSE	bradi1g25930.1
340		4.34847e-217	26.4.1	(loc_os07g35350.1 : 610.0) no description available & (at4g26830 : 370.0) O-Glycosyl hydrolases family 17 protein; FUNCTIONS IN: cation binding, hydrolase activity, hydrolyzing O-glycosyl compounds, catalytic activity; INVOLVED IN: carbohydrate metabolic process; LOCATED IN: endomembrane system; EXPRESSED IN: 19 plant structures; EXPRESSED DURING: 9 growth stages; CONTAINS InterPro DOMAIN/s: X8 (…	misc.beta 1,3 glucan hydrolases.glucan endo-1,3-beta-glucosidase	T	bradi1g25517.1	FALSE	bradi1g25517.1
341		1.34149e-48	27.3.99	(loc_os03g11110.1 : 527.0) no description available & (at1g69420 : 468.0) DHHC-type zinc finger family protein; FUNCTIONS IN: zinc ion binding; INVOLVED IN: biological_process unknown; LOCATED IN: endomembrane system; EXPRESSED IN: 22 plant structures; EXPRESSED DURING: 13 growth stages; CONTAINS InterPro DOMAIN/s: Zinc finger, DHHC-type (InterPro:IPR001594); BEST Arabidopsis thaliana protein mat…	RNA.regulation of transcription.unclassified	T	bradi1g22730.1	FALSE	bradi1g22730.1
342		8.3571e-129	26.1	(o48958|c71e1_sorbi : 581.0) Cytochrome P450 71E1 (EC 1.14.13.68) (4-hydroxyphenylacetaldehyde oxime monooxygenase) - Sorghum bicolor (Sorghum) (Sorghum vulgare) & (loc_os12g32850.1 : 547.0) no description available & (at1g13080 : 387.0) cytochrome P450 monooxygenase; "cytochrome P450, family 71, subfamily B, polypeptide 2" (CYP71B2); FUNCTIONS IN: electron carrier activity, monooxygenase activit…	misc.cytochrome P450	T	bradi1g22340.1	FALSE	bradi1g22340.1
343		5.50211e-44					bradi1g22110.1	FALSE	bradi1g22110.1
344		1.16158e-64	31.3	(loc_os07g42860.1 : 357.0) no description available & (at5g65420 : 174.0) Encodes a D-type cyclin CYCD4;1 that physically interacts with CDC2A and is expressed during vascular tissue development, embryogenesis, and formation of lateral root primordia. Its expression is upregulated early during germination.Involved in stomatal cell lineage proliferation in the hypocotyl.; CYCLIN D4;1 (CYCD4;1); FU…	cell.cycle	T	bradi1g21230.1	FALSE	bradi1g21230.1
345		0	2.2.1.5	(p31923|sus2_horvu : 1548.0) Sucrose synthase 2 (EC 2.4.1.13) (Sucrose-UDP glucosyltransferase 2) - Hordeum vulgare (Barley) & (loc_os07g42490.2 : 1535.0) no description available & (ipr000368 : 1500.0) Sucrose synthase & (at3g43190 : 1214.0) Encodes a protein with sucrose synthase activity (SUS4).; sucrose synthase 4 (SUS4); FUNCTIONS IN: UDP-glycosyltransferase activity, sucrose synthase activi…	major CHO metabolism.degradation.sucrose.Susy	T	bradi1g20890.1	FALSE	bradi1g20890.1
346		7.80915e-92					bradi1g20280.1	FALSE	bradi1g20280.1
347		0.00863577	21.5.2	(p52572|rehy_horvu : 400.0) Probable peroxiredoxin (EC 1.11.1.15) (Thioredoxin peroxidase) (Rehydrin homolog) (B15C) - Hordeum vulgare (Barley) & (loc_os07g44430.2 : 366.0) no description available & (at1g48130 : 330.0) encodes a protein similar to the 1-cysteine (1-Cys) peroxiredoxin family of antioxidants. Expression is limited to seed (aleurone and embryo) and is not induced by ABA or drought.…	redox.peroxiredoxin.PER1	T	bradi1g20040.1	FALSE	bradi1g20040.1
348		0	19.1	(loc_os03g20700.2 : 2385.0) no description available & (at5g13630 : 2232.0) Encodes magnesium chelatase involved in plastid-to-nucleus signal transduction.; GENOMES UNCOUPLED 5 (GUN5); FUNCTIONS IN: magnesium chelatase activity; INVOLVED IN: chlorophyll biosynthetic process, biosynthetic process; LOCATED IN: mitochondrion, magnesium chelatase complex, chloroplast, chloroplast inner membrane; EXPR…	tetrapyrrole synthesis.magnesium chelatase	T	bradi1g19220.1	FALSE	bradi1g19220.1
349		4.17431e-61	35.1	(loc_os07g46520.1 : 451.0) no description available & (at2g41250 : 359.0) Haloacid dehalogenase-like hydrolase (HAD) superfamily protein; FUNCTIONS IN: hydrolase activity, catalytic activity, phosphoglycolate phosphatase activity; INVOLVED IN: metabolic process; LOCATED IN: mitochondrion; EXPRESSED IN: 24 plant structures; EXPRESSED DURING: 15 growth stages; CONTAINS InterPro DOMAIN/s: Haloacid d…	not assigned.no ontology	T	bradi1g19010.1	FALSE	bradi1g19010.1
350		0	2.2.2.4	(loc_os07g46790.1 : 1716.0) no description available & (at2g40840 : 1354.0) Encodes a cytosolic protein with transglucosidase and amylomaltase activity. It is an essential component of the pathway from starch to sucrose and cellular metabolism in leaves at night. The protein binds to heteroglycans and utilizes glucose, mannose and xylose as acceptors. Fucose and galactose can also act as acceptor…	major CHO metabolism.degradation.starch.D enzyme	T	bradi1g18650.1	FALSE	bradi1g18650.1
351		2.51513e-05					bradi1g18090.1	FALSE	bradi1g18090.1
352		0.00743936					bradi1g17940.1	FALSE	bradi1g17940.1
353		7.31122e-08	35.2	(loc_os07g47960.1 : 125.0) no description available & (at3g56220 : 93.6) transcription regulators; FUNCTIONS IN: transcription regulator activity; INVOLVED IN: regulation of transcription; CONTAINS InterPro DOMAIN/s: Helix-loop-helix DNA-binding domain (InterPro:IPR001092); BEST Arabidopsis thaliana protein match is: unknown protein (TAIR:AT2G40435.1); Has 248 Blast hits to 248 proteins in 28 spe…	not assigned.unknown	T	bradi1g17910.1	FALSE	bradi1g17910.1
354		2.16388e-25					bradi1g13650.1	FALSE	bradi1g13650.1
355		0.00251836	35.2	no hits & (original description: pacid=32805247 locus=Bradi1g12640 ID=Bradi1g12640.1.v3.1 annot-version=v3.1)	not assigned.unknown	T	bradi1g12640.1	FALSE	bradi1g12640.1
356		0.003746	26.2	(loc_os03g48010.1 : 1175.0) no description available & (at5g04500 : 783.0) a member of the Glycosyltransferase Family 64 (according to CAZy Database); glycosyltransferase family protein 47; FUNCTIONS IN: transferase activity, transferring glycosyl groups; INVOLVED IN: biological_process unknown; LOCATED IN: intrinsic to endoplasmic reticulum membrane; EXPRESSED IN: embryo, leaf whorl, sperm cell,…	misc.UDP glucosyl and glucoronyl transferases	T	bradi1g12290.1	FALSE	bradi1g12290.1
357		1.65722e-20	26.19	(loc_os03g50160.1 : 166.0) no description available & (p60496|babl_lillo : 139.0) Chemocyanin precursor (Basic blue protein) (Plantacyanin) - Lilium longiflorum (Trumpet lily) & (at2g02850 : 117.0) Encodes plantacyanin one of blue copper proteins. Involved in anther development and pollination. Expressed in the transmitting tract of the pistil.; plantacyanin (ARPN); FUNCTIONS IN: electron carrier…	misc.plastocyanin-like	T	bradi1g11240.1	FALSE	bradi1g11240.1
358		9.95964e-05	35.1	(loc_os03g51479.2 : 268.0) no description available & (at5g42770 : 174.0) Maf-like protein; FUNCTIONS IN: molecular_function unknown; INVOLVED IN: biological_process unknown; LOCATED IN: cytoplasm; CONTAINS InterPro DOMAIN/s: Maf-like protein (InterPro:IPR003697); BEST Arabidopsis thaliana protein match is: Maf-like protein (TAIR:AT5G66550.1). & (chl4|513162 : 105.0) no description available & (r…	not assigned.no ontology	T	bradi1g10240.1	FALSE	bradi1g10240.1
359		1.82227e-85					bradi1g08907.4	FALSE	bradi1g08907.4
360		1.9787e-79	35.2	(loc_os03g53300.2 : 391.0) no description available & (at1g62250 : 201.0) unknown protein; LOCATED IN: chloroplast; EXPRESSED IN: 23 plant structures; EXPRESSED DURING: 15 growth stages; Has 35333 Blast hits to 34131 proteins in 2444 species: Archae - 798; Bacteria - 22429; Metazoa - 974; Fungi - 991; Plants - 531; Viruses - 0; Other Eukaryotes - 9610 (source: NCBI BLink). & (reliability: 402.0) …	not assigned.unknown	T	bradi1g08907.3	FALSE	bradi1g08907.3
361		0	35.2	(loc_os03g53300.2 : 471.0) no description available & (at1g62250 : 279.0) unknown protein; LOCATED IN: chloroplast; EXPRESSED IN: 23 plant structures; EXPRESSED DURING: 15 growth stages; Has 35333 Blast hits to 34131 proteins in 2444 species: Archae - 798; Bacteria - 22429; Metazoa - 974; Fungi - 991; Plants - 531; Viruses - 0; Other Eukaryotes - 9610 (source: NCBI BLink). & (chl4|519876 : 80.9) …	not assigned.unknown	T	bradi1g08907.2	FALSE	bradi1g08907.2
362		4.53259e-43					bradi1g08890.1	FALSE	bradi1g08890.1
363		7.5356e-55	29.5.3	(loc_os03g54130.1 : 475.0) no description available & (at5g45890 : 327.0) Senescence-associated gene 12 (SAG12) encoding a cysteine protease influenced by cytokinin, auxin, and sugars.Localized to special vacuole found during senescence called senescence associated vacuoles which are different from central vacuole in the tonoplast composition and pH.; senescence-associated gene 12 (SAG12); CONTAI…	protein.degradation.cysteine protease	T	bradi1g08357.1	FALSE	bradi1g08357.1
364		5.92493e-205	34.16	(loc_os03g54790.1 : 1050.0) no description available & (at5g39040 : 838.0) Encodes a member of TAP subfamily of ABC transporters that is located in the vacuole. Mutants are hypersensitive to aluminum and the gene product may be important for intracellular movement of some substrate, possibly chelated Al, as part of a mechanism of aluminum sequestration.; transporter associated with antigen proces…	transport.ABC transporters and multidrug resistance systems	T	bradi1g08280.1	FALSE	bradi1g08280.1
365		1.49563e-14	17.5.3	(loc_os03g55220.2 : 124.0) no description available & (at3g19500 : 103.0) basic helix-loop-helix (bHLH) DNA-binding superfamily protein; FUNCTIONS IN: sequence-specific DNA binding transcription factor activity; INVOLVED IN: regulation of transcription; LOCATED IN: nucleus; EXPRESSED IN: shoot apex, embryo, root, pedicel; EXPRESSED DURING: 4 anthesis, C globular stage; CONTAINS InterPro DOMAIN/s:…	hormone metabolism.ethylene.induced-regulated-responsive-activated	T	bradi1g07936.1	FALSE	bradi1g07936.1
366		1.20198e-248	26.1	(loc_os01g72740.1 : 509.0) no description available & (o48923|c71da_soybn : 327.0) Cytochrome P450 71D10 (EC 1.14.-.-) - Glycine max (Soybean) & (at3g26210 : 278.0) putative cytochrome P450; "cytochrome P450, family 71, subfamily B, polypeptide 23" (CYP71B23); FUNCTIONS IN: electron carrier activity, monooxygenase activity, iron ion binding, oxygen binding, heme binding; INVOLVED IN: oxidation re…	misc.cytochrome P450	T	bradi1g06730.1	FALSE	bradi1g06730.1
367		2.04782e-151	20.2.99	(loc_os03g58980.1 : 314.0) no description available & (at1g18970 : 201.0) Encodes a germin-like protein with possible oxalate oxidase activity (based on GenBank record).; germin-like protein 4 (GLP4); FUNCTIONS IN: manganese ion binding, nutrient reservoir activity; LOCATED IN: endomembrane system, apoplast; EXPRESSED IN: root; CONTAINS InterPro DOMAIN/s: Cupin, RmlC-type (InterPro:IPR011051), Cu…	stress.abiotic.unspecified	T	bradi1g04907.1	FALSE	bradi1g04907.1
368		0.00448704					bradi1g02220.1	FALSE	bradi1g02220.1
369		5.28777e-22	29.3.4.99	(loc_os03g63370.1 : 337.0) no description available & (at1g01630 : 269.0) Sec14p-like phosphatidylinositol transfer family protein; CONTAINS InterPro DOMAIN/s: Cellular retinaldehyde-binding/triple function, C-terminal (InterPro:IPR001251), Cellular retinaldehyde-binding/triple function, N-terminal (InterPro:IPR008273), Phosphatidylinositol transfer protein-like, N-terminal (InterPro:IPR011074); …	protein.targeting.secretory pathway.unspecified	T	bradi1g01630.1	FALSE	bradi1g01630.1
370	2.65419e-26						late	FALSE	late
373		0.000950902					bradi5g26725.1	FALSE	bradi5g26725.1
381		6.31259e-15	30.2.24	(loc_os04g54070.1 : 659.0) no description available & (at4g21380 : 629.0) encodes a putative receptor-like serine/threonine protein kinases that is similar to Brassica self-incompatibility (S) locus. Expressed in root. Shoot expression limited to limited to the root-hypocotyl transition zone and at the base of lateral roots as well as in axillary buds, and pedicels.; receptor kinase 3 (RK3); FUNC…	signalling.receptor kinases.S-locus glycoprotein like	T	bradi5g23290.1	FALSE	bradi5g23290.1
386		2.51917e-99	16.2	(loc_os04g51990.1 : 518.0) no description available & (at1g32910 : 303.0) HXXXD-type acyl-transferase family protein; FUNCTIONS IN: transferase activity, transferring acyl groups other than amino-acyl groups, transferase activity; INVOLVED IN: biological_process unknown; LOCATED IN: cellular_component unknown; CONTAINS InterPro DOMAIN/s: Transferase (InterPro:IPR003480); BEST Arabidopsis thaliana…	secondary metabolism.phenylpropanoids	T	bradi5g21130.1	FALSE	bradi5g21130.1
391		4.83297e-252	35.1.5	(loc_os04g49350.1 : 953.0) no description available & (at5g13770 : 466.0) Pentatricopeptide repeat (PPR-like) superfamily protein; FUNCTIONS IN: molecular_function unknown; INVOLVED IN: biological_process unknown; LOCATED IN: chloroplast; EXPRESSED IN: 22 plant structures; EXPRESSED DURING: 15 growth stages; CONTAINS InterPro DOMAIN/s: Pentatricopeptide repeat (InterPro:IPR002885); BEST Arabidops…	not assigned.no ontology.pentatricopeptide (PPR) repeat-containing protein	T	bradi5g19320.1	FALSE	bradi5g19320.1
401		5.88987e-134	16.2.1.1	(loc_os04g43800.1 : 1281.0) no description available & (q43210|paly_wheat : 1278.0) Phenylalanine ammonia-lyase (EC 4.3.1.5) - Triticum aestivum (Wheat) & (at2g37040 : 1061.0) Encodes PAL1, a phenylalanine ammonia-lyase. Arabidopsis has four PALs: AT2G37040 (PAL1), AT3G53260 (PAL2), AT5G04230 (PAL3) and AT3G10340 (PAL4).; PHE ammonia lyase 1 (PAL1); FUNCTIONS IN: phenylalanine ammonia-lyase activ…	secondary metabolism.phenylpropanoids.lignin biosynthesis.PAL	T	bradi5g15830.1	FALSE	bradi5g15830.1
406		5.37372e-78					bradi5g13860.3	FALSE	bradi5g13860.3
410		6.45025e-05					bradi5g12185.3	FALSE	bradi5g12185.3
415		6.96414e-07	35.2	(loc_os04g33610.1 : 133.0) no description available & (at3g52740 : 108.0) unknown protein; BEST Arabidopsis thaliana protein match is: unknown protein (TAIR:AT3G44450.1); Has 65 Blast hits to 65 proteins in 13 species: Archae - 0; Bacteria - 0; Metazoa - 0; Fungi - 0; Plants - 65; Viruses - 0; Other Eukaryotes - 0 (source: NCBI BLink). & (reliability: 216.0) & (original description: pacid=3280968…	not assigned.unknown	T	bradi5g09310.1	FALSE	bradi5g09310.1
418		8.94675e-196	34.13	(loc_os04g32050.1 : 1194.0) no description available & (at3g27020 : 1020.0) Arabidopsis thaliana metal-nicotianamine transporter YSL6; YELLOW STRIPE like 6 (YSL6); FUNCTIONS IN: oligopeptide transporter activity; INVOLVED IN: oligopeptide transport, transmembrane transport; LOCATED IN: plasma membrane; EXPRESSED IN: 25 plant structures; EXPRESSED DURING: 15 growth stages; CONTAINS InterPro DOMAIN…	transport.peptides and oligopeptides	T	bradi5g08260.1	FALSE	bradi5g08260.1
419		5.70153e-05					bradi5g07660.1	FALSE	bradi5g07660.1
420		4.46516e-17	26.7	(loc_os04g28990.1 : 424.0) no description available & (at4g13010 : 303.0) Oxidoreductase, zinc-binding dehydrogenase family protein; FUNCTIONS IN: oxidoreductase activity, zinc ion binding; INVOLVED IN: oxidation reduction; LOCATED IN: chloroplast thylakoid membrane, chloroplast, plasma membrane, vacuole; EXPRESSED IN: 25 plant structures; EXPRESSED DURING: 15 growth stages; CONTAINS InterPro DOM…	misc.oxidases - copper, flavone etc	T	bradi5g06207.1	FALSE	bradi5g06207.1
421		3.85049e-05	13.1.6.5.4	(loc_os08g23150.1 : 596.0) no description available & (at2g04400 : 403.0) Aldolase-type TIM barrel family protein; FUNCTIONS IN: indole-3-glycerol-phosphate synthase activity, copper ion binding; INVOLVED IN: tryptophan biosynthetic process; LOCATED IN: chloroplast; EXPRESSED IN: 24 plant structures; EXPRESSED DURING: 15 growth stages; CONTAINS InterPro DOMAIN/s: Aldolase-type TIM barrel (InterPr…	amino acid metabolism.synthesis.aromatic aa.tryptophan.indole-3-glycerol phosphate synthase	T	bradi5g05430.1	FALSE	bradi5g05430.1
422		8.92161e-19	16.2.1.10	(loc_os04g15920.1 : 587.0) no description available & (at4g39330 : 379.0) cinnamyl alcohol dehydrogenase 9 (CAD9); FUNCTIONS IN: oxidoreductase activity, zinc ion binding; INVOLVED IN: oxidation reduction; LOCATED IN: apoplast; EXPRESSED IN: 25 plant structures; EXPRESSED DURING: 15 growth stages; CONTAINS InterPro DOMAIN/s: GroES-like (InterPro:IPR011032), Alcohol dehydrogenase GroES-like (Inter…	secondary metabolism.phenylpropanoids.lignin biosynthesis.CAD	T	bradi5g04130.1	FALSE	bradi5g04130.1
430		9.75647e-285	20.2.1	(q08277|hsp82_maize : 1082.0) Heat shock protein 82 - Zea mays (Maize) & (loc_os04g01740.1 : 1081.0) no description available & (at5g52640 : 1070.0) Encodes a cytosolic heat shock protein AtHSP90.1. AtHSP90.1 interacts with disease resistance signaling components SGT1b and RAR1 and is required for RPS2-mediated resistance.; heat shock protein 90.1 (HSP90.1); FUNCTIONS IN: unfolded protein binding…	stress.abiotic.heat	T	bradi5g02037.1	FALSE	bradi5g02037.1
435		3.19533e-12					bradi4g44390.2	FALSE	bradi4g44390.2
436		0	16.8.2	(loc_os11g02440.2 : 261.0) no description available & (at5g05270 : 204.0) Chalcone-flavanone isomerase family protein; FUNCTIONS IN: intramolecular lyase activity, chalcone isomerase activity; INVOLVED IN: response to karrikin; LOCATED IN: cellular_component unknown; EXPRESSED IN: 20 plant structures; EXPRESSED DURING: 13 growth stages; CONTAINS InterPro DOMAIN/s: Chalcone isomerase, subgroup (In…	secondary metabolism.flavonoids.chalcones	T	bradi4g44390.1	FALSE	bradi4g44390.1
437		2.67693e-54	34.99	(loc_os12g03260.1 : 718.0) no description available & (at1g33110 : 550.0) MATE efflux family protein; FUNCTIONS IN: antiporter activity, drug transmembrane transporter activity, transporter activity; INVOLVED IN: drug transmembrane transport, transmembrane transport; LOCATED IN: membrane; EXPRESSED IN: 22 plant structures; EXPRESSED DURING: 13 growth stages; CONTAINS InterPro DOMAIN/s: Multi anti…	transport.misc	T	bradi4g43900.1	FALSE	bradi4g43900.1
443		1.5772e-20	16.4.1	(loc_os11g04660.1 : 511.0) no description available & (at3g57030 : 296.0) Calcium-dependent phosphotriesterase superfamily protein; FUNCTIONS IN: strictosidine synthase activity; INVOLVED IN: alkaloid biosynthetic process, biosynthetic process; LOCATED IN: endoplasmic reticulum, plasma membrane, plant-type cell wall; EXPRESSED IN: 24 plant structures; EXPRESSED DURING: 13 growth stages; CONTAINS …	secondary metabolism.N misc.alkaloid-like	T	bradi4g43137.1	FALSE	bradi4g43137.1
450		0	21.2.1.2	(loc_os12g08810.1 : 736.0) no description available & (at5g55120 : 518.0) Encodes a GDP-L-galactose phosphorylase, with similar biochemical properties as VTC2.; VITAMIN C DEFECTIVE 5 (VTC5); BEST Arabidopsis thaliana protein match is: mannose-1-phosphate guanylyltransferase (GDP)s;GDP-galactose:mannose-1-phosphate guanylyltransferases;GDP-galactose:glucose-1-phosphate guanylyltransferases;GDP-gal…	redox.ascorbate and glutathione.ascorbate.GDP-L-galactose-hexose-1-phosphate guanyltransferase	T	bradi4g40740.1	FALSE	bradi4g40740.1
455		3.39773e-05	16.8.5.1	(loc_os12g16410.1 : 445.0) no description available & (at1g32100 : 393.0) Encodes a pinoresinol reductase involved in lignan biosynthesis. Expressed strongly in roots and less strongly in stems. Shows specificity for pinoresinol and not lariciresinol.; pinoresinol reductase 1 (PRR1); CONTAINS InterPro DOMAIN/s: NAD(P)-binding domain (InterPro:IPR016040), NmrA-like (InterPro:IPR008030); BEST Arabi…	secondary metabolism.flavonoids.isoflavones.isoflavone reductase	T	bradi4g39260.1	FALSE	bradi4g39260.1
459		1.45156e-110	35.1	(loc_os09g35810.1 : 461.0) no description available & (at1g01225 : 334.0) NC domain-containing protein-related; CONTAINS InterPro DOMAIN/s: NC (InterPro:IPR007053); BEST Arabidopsis thaliana protein match is: NC domain-containing protein-related (TAIR:AT4G00905.1); Has 173 Blast hits to 172 proteins in 34 species: Archae - 0; Bacteria - 24; Metazoa - 5; Fungi - 0; Plants - 139; Viruses - 0; Other…	not assigned.no ontology	T	bradi4g35800.1	FALSE	bradi4g35800.1
470		0.00182865	31.1	(loc_os09g27990.1 : 430.0) no description available & (at5g12380 : 122.0) annexin 8 (ANNAT8); FUNCTIONS IN: calcium-dependent phospholipid binding, calcium ion binding; INVOLVED IN: response to water deprivation, response to salt stress, response to cold, response to heat; EXPRESSED IN: embryo, pedicel, synergid; EXPRESSED DURING: 4 anthesis, C globular stage; CONTAINS InterPro DOMAIN/s: Annexin …	cell.organisation	T	bradi4g31920.1	FALSE	bradi4g31920.1
471		1.07281e-282	35.2	(original description: pacid=32790155 locus=Bradi4g31140 ID=Bradi4g31140.1.v3.1 annot-version=v3.1)	not assigned.unknown	T	bradi4g31140.1	FALSE	bradi4g31140.1
472		0	27.3.3	(loc_os09g26420.3 : 360.0) no description available & (q6k7e6|erf1_orysa : 167.0) Ethylene-responsive transcription factor 1 (Ethylene-responsive element-binding factor 1) (EREBP-1) (OsEREBP1) - Oryza sativa (Rice) & (at1g53910 : 129.0) encodes a member of the ERF (ethylene response factor) subfamily B-2 of ERF/AP2 transcription factor family (RAP2.12). The protein contains one AP2 domain. There …	RNA.regulation of transcription.AP2/EREBP, APETALA2/Ethylene-responsive element binding protein family	T	bradi4g31040.1	FALSE	bradi4g31040.1
473		1.34872e-17	35.2	no hits & (original description: pacid=32784489 locus=Bradi4g30690 ID=Bradi4g30690.1.v3.1 annot-version=v3.1)	not assigned.unknown	T	bradi4g30690.1	FALSE	bradi4g30690.1
478		0	34.12	(loc_os09g23300.1 : 401.0) no description available & (at2g01770 : 314.0) Encodes an iron transporter required for iron sequestration into vacuoles. Expressed in developing embryo and seed. Localized in the vacuolar membrane.; vacuolar iron transporter 1 (VIT1); CONTAINS InterPro DOMAIN/s: Protein of unknown function DUF125, transmembrane (InterPro:IPR008217); Has 1947 Blast hits to 1945 proteins…	transport.metal	T	bradi4g29720.1	FALSE	bradi4g29720.1
481		5.43964e-142	35.2	(original description: pacid=32784399 locus=Bradi4g28970 ID=Bradi4g28970.1.v3.1 annot-version=v3.1)	not assigned.unknown	T	bradi4g28970.1	FALSE	bradi4g28970.1
488		0	4.1.15	(p29194|capp2_sorbi : 1775.0) Phosphoenolpyruvate carboxylase 2 (EC 4.1.1.31) (PEPCase 2) (PEPC 2) (CP28) - Sorghum bicolor (Sorghum) (Sorghum vulgare) & (loc_os09g14670.1 : 1773.0) no description available & (at1g53310 : 1654.0) Encodes one of four Arabidopsis phosphoenolpyruvate carboxylase proteins.; phosphoenolpyruvate carboxylase 1 (PPC1); FUNCTIONS IN: protein binding, phosphoenolpyruvate c…	glycolysis.cytosolic branch.phospho-enol-pyruvate carboxylase (PEPC)	T	bradi4g27910.1	FALSE	bradi4g27910.1
492		1.33979e-190	34.99	(loc_os11g04104.1 : 671.0) no description available & (at5g13750 : 530.0) zinc induced facilitator-like 1 (ZIFL1); FUNCTIONS IN: tetracycline:hydrogen antiporter activity; INVOLVED IN: response to karrikin; LOCATED IN: integral to membrane; EXPRESSED IN: 24 plant structures; EXPRESSED DURING: 15 growth stages; CONTAINS InterPro DOMAIN/s: Major facilitator superfamily (InterPro:IPR020846), Tetracy…	transport.misc	T	bradi4g26342.1	FALSE	bradi4g26342.1
494		1.40585e-29	35.2	(original description: pacid=32787902 locus=Bradi4g24857 ID=Bradi4g24857.1.v3.1 annot-version=v3.1)	not assigned.unknown	T	bradi4g24857.1	FALSE	bradi4g24857.1
495		3.6973e-07	35.2	(original description: pacid=32782924 locus=Bradi4g24852 ID=Bradi4g24852.1.v3.1 annot-version=v3.1)	not assigned.unknown	T	bradi4g24852.1	FALSE	bradi4g24852.1
503		0	16.8.2.1	(p53415|chs2_secce : 730.0) Chalcone synthase 2 (EC 2.3.1.74) (Naringenin-chalcone synthase 2) - Secale cereale (Rye) & (loc_os11g32650.1 : 704.0) no description available & (at5g13930 : 644.0) Encodes chalcone synthase (CHS), a key enzyme involved in the biosynthesis of flavonoids. Required for the accumulation of purple anthocyanins in leaves and stems. Also involved in the regulation of auxin …	secondary metabolism.flavonoids.chalcones.naringenin-chalcone synthase	T	bradi4g17230.1	FALSE	bradi4g17230.1
507		2.15494e-260	30.2.12	(loc_os11g41100.1 : 1348.0) no description available & (at3g47570 : 655.0) Leucine-rich repeat protein kinase family protein; FUNCTIONS IN: protein serine/threonine kinase activity, kinase activity, ATP binding; INVOLVED IN: transmembrane receptor protein tyrosine kinase signaling pathway, protein amino acid phosphorylation; LOCATED IN: plasma membrane; EXPRESSED IN: 13 plant structures; EXPRESSE…	signalling.receptor kinases.leucine rich repeat XII	T	bradi4g12990.1	FALSE	bradi4g12990.1
510		0.00226452					bradi4g11580.2	FALSE	bradi4g11580.2
511		0.00982365					bradi4g11390.1	FALSE	bradi4g11390.1
516		1.59141e-05	20.1.7	(loc_os12g25170.1 : 367.0) no description available & (at3g14470 : 84.0) NB-ARC domain-containing disease resistance protein; FUNCTIONS IN: protein binding; INVOLVED IN: apoptosis, defense response; LOCATED IN: endomembrane system; EXPRESSED IN: 23 plant structures; EXPRESSED DURING: 14 growth stages; CONTAINS InterPro DOMAIN/s: Leucine-rich repeat-containing protein (InterPro:IPR015766), NB-ARC …	stress.biotic.PR-proteins	T	bradi4g07902.2	FALSE	bradi4g07902.2
522		0.000563722					bradi4g04917.2	FALSE	bradi4g04917.2
524		2.45183e-10	27.3.25	(q4jl76|myba2_orysa : 398.0) Myb-related protein MYBAS2 - Oryza sativa (Rice) & (loc_os12g37970.1 : 398.0) no description available & (at5g59780 : 231.0) Encodes a putative transcription factor (MYB59).; myb domain protein 59 (MYB59); FUNCTIONS IN: DNA binding, sequence-specific DNA binding transcription factor activity; INVOLVED IN: response to cadmium ion, regulation of transcription, DNA-depen…	RNA.regulation of transcription.MYB domain transcription factor family	T	bradi4g04050.1	FALSE	bradi4g04050.1
525		1.13176e-58	29.5.4	(loc_os12g39360.1 : 434.0) no description available & (at2g03200 : 157.0) Eukaryotic aspartyl protease family protein; FUNCTIONS IN: aspartic-type endopeptidase activity; INVOLVED IN: proteolysis; LOCATED IN: endomembrane system; EXPRESSED IN: 10 plant structures; EXPRESSED DURING: 4 anthesis, C globular stage, petal differentiation and expansion stage; CONTAINS InterPro DOMAIN/s: Peptidase aspar…	protein.degradation.aspartate protease	T	bradi4g03390.1	FALSE	bradi4g03390.1
527		1.55066e-55	30.2.24	(loc_os04g12560.1 : 1030.0) no description available & (at5g60900 : 350.0) Encodes a receptor-like protein kinase.; receptor-like protein kinase 1 (RLK1); FUNCTIONS IN: in 6 functions; INVOLVED IN: protein amino acid phosphorylation; LOCATED IN: endomembrane system; EXPRESSED IN: 23 plant structures; EXPRESSED DURING: 13 growth stages; CONTAINS InterPro DOMAIN/s: Curculin-like (mannose-binding) l…	signalling.receptor kinases.S-locus glycoprotein like	T	bradi4g02250.1	FALSE	bradi4g02250.1
528		2.82567e-88	30.2.8.2	(loc_os12g41710.1 : 624.0) no description available & (at1g16670 : 426.0) Protein kinase superfamily protein; FUNCTIONS IN: protein serine/threonine kinase activity, protein kinase activity, kinase activity, ATP binding; INVOLVED IN: protein amino acid phosphorylation; LOCATED IN: cellular_component unknown; EXPRESSED IN: 23 plant structures; EXPRESSED DURING: 13 growth stages; CONTAINS InterPro …	signalling.receptor kinases.leucine rich repeat VIII.VIII-2	T	bradi4g02020.1	FALSE	bradi4g02020.1
529		1.14799e-271	16.1.4.1	(loc_os12g43130.1 : 572.0) no description available & (q9ssu8|psy_dauca : 502.0) Phytoene synthase, chloroplast precursor (EC 2.5.1.-) - Daucus carota (Carrot) & (at5g17230 : 486.0) Encodes phytoene synthase.; PHYTOENE SYNTHASE (PSY); CONTAINS InterPro DOMAIN/s: Squalene/phytoene synthase, conserved site (InterPro:IPR019845), Terpenoid synthase (InterPro:IPR008949), Squalene/phytoene synthase (In…	secondary metabolism.isoprenoids.carotenoids.phytoene synthase	T	bradi4g01100.1	FALSE	bradi4g01100.1
539		1.90028e-28					bradi3g59050.4	FALSE	bradi3g59050.4
547		7.99876e-29	27.3.6	(loc_os02g45010.1 : 464.0) no description available & (at1g31050 : 142.0) basic helix-loop-helix (bHLH) DNA-binding superfamily protein; FUNCTIONS IN: sequence-specific DNA binding transcription factor activity; INVOLVED IN: regulation of transcription; LOCATED IN: nucleus; EXPRESSED IN: sperm cell, hypocotyl, root; CONTAINS InterPro DOMAIN/s: Helix-loop-helix DNA-binding (InterPro:IPR011598); BE…	RNA.regulation of transcription.bHLH,Basic Helix-Loop-Helix family	T	bradi3g51100.1	FALSE	bradi3g51100.1
552		2.15107e-12					bradi3g49730.1	FALSE	bradi3g49730.1
553		1.10322e-74	16.2.1.1	(loc_os02g41670.1 : 1279.0) no description available & (p53443|pal2_orysa : 1276.0) Phenylalanine ammonia-lyase (EC 4.3.1.5) - Oryza sativa (Rice) & (at2g37040 : 1046.0) Encodes PAL1, a phenylalanine ammonia-lyase. Arabidopsis has four PALs: AT2G37040 (PAL1), AT3G53260 (PAL2), AT5G04230 (PAL3) and AT3G10340 (PAL4).; PHE ammonia lyase 1 (PAL1); FUNCTIONS IN: phenylalanine ammonia-lyase activity; I…	secondary metabolism.phenylpropanoids.lignin biosynthesis.PAL	T	bradi3g49280.1	FALSE	bradi3g49280.1
555		3.29742e-08	30.2.25	(loc_os02g41500.1 : 1028.0) no description available & (at1g21230 : 527.0) encodes a wall-associated kinase; wall associated kinase 5 (WAK5); FUNCTIONS IN: protein serine/threonine kinase activity, kinase activity; INVOLVED IN: protein amino acid phosphorylation; LOCATED IN: plasma membrane; CONTAINS InterPro DOMAIN/s: EGF-like calcium-binding (InterPro:IPR001881), EGF-like, type 3 (InterPro:IPR0…	signalling.receptor kinases.wall associated kinase	T	bradi3g49160.1	FALSE	bradi3g49160.1
558		3.0033e-16	31.1	(loc_os02g38340.1 : 778.0) no description available & (at1g13180 : 699.0) Mutant has defect in trichome cell expansion and actin organization resulting in a distorted trichome phenotype.; DISTORTED TRICHOMES 1 (DIS1); FUNCTIONS IN: actin binding, structural constituent of cytoskeleton, ATP binding; INVOLVED IN: actin filament organization, multidimensional cell growth, cell morphogenesis, trichom…	cell.organisation	T	bradi3g47800.1	FALSE	bradi3g47800.1
580		0.00260421					bradi3g41130.2	FALSE	bradi3g41130.2
581		0.000158831	31.1.1.3	(loc_os08g40790.2 : 555.0) no description available & (at2g24420 : 359.0) DNA repair ATPase-related; LOCATED IN: endoplasmic reticulum, plasma membrane; EXPRESSED IN: 27 plant structures; EXPRESSED DURING: 15 growth stages; BEST Arabidopsis thaliana protein match is: myosin heavy chain-related (TAIR:AT4G31340.1); Has 49908 Blast hits to 28607 proteins in 1979 species: Archae - 936; Bacteria - 756…	cell.organisation.cytoskeleton.Myosin	T	bradi3g40560.6	FALSE	bradi3g40560.6
582		0					bradi3g39620.1	FALSE	bradi3g39620.1
584		0.000280303	35.2	(original description: pacid=32823393 locus=Bradi3g39370 ID=Bradi3g39370.1.v3.1 annot-version=v3.1)	not assigned.unknown	T	bradi3g39370.1	FALSE	bradi3g39370.1
585		0	28.2	(loc_os08g38170.1 : 421.0) no description available & (at1g13635 : 271.0) DNA glycosylase superfamily protein; FUNCTIONS IN: DNA-3-methyladenine glycosylase I activity, catalytic activity; INVOLVED IN: DNA repair, base-excision repair; LOCATED IN: cellular_component unknown; CONTAINS InterPro DOMAIN/s: DNA glycosylase (InterPro:IPR011257), Methyladenine glycosylase (InterPro:IPR005019); BEST Arab…	DNA.repair	T	bradi3g38950.1	FALSE	bradi3g38950.1
587		1.60528e-05					bradi3g38260.2	FALSE	bradi3g38260.2
590		7.89254e-10					bradi3g37300.3	FALSE	bradi3g37300.3
591		1.10403e-30					bradi3g37300.2	FALSE	bradi3g37300.2
592		2.67439e-92	16.2.1.3	(loc_os08g34790.1 : 907.0) no description available & (at1g51680 : 697.0) encodes an isoform of 4-coumarate:CoA ligase (4CL), which is involved in the last step of the general phenylpropanoid pathway. In addition to 4-coumarate, it also converts ferulate. The catalytic efficiency was in the following (descending) order: p-coumaric acid, ferulic acid, caffeic acid and 5-OH-ferulic acid. At4CL1 was…	secondary metabolism.phenylpropanoids.lignin biosynthesis.4CL	T	bradi3g37300.1	FALSE	bradi3g37300.1
597		1.97174e-13	34.16	(loc_os08g30740.1 : 1674.0) no description available & (at3g47730 : 1209.0) member of ATH subfamily; ATP-binding cassette A2 (ABCA2); FUNCTIONS IN: ATPase activity, coupled to transmembrane movement of substances, transporter activity; INVOLVED IN: response to cyclopentenone; LOCATED IN: mitochondrion; EXPRESSED IN: 24 plant structures; EXPRESSED DURING: 15 growth stages; CONTAINS InterPro DOMAIN…	transport.ABC transporters and multidrug resistance systems	T	bradi3g35400.1	FALSE	bradi3g35400.1
600		8.69948e-103	2.2.2.1.2	(loc_os10g41550.1 : 739.0) no description available & (at4g17090 : 623.0) Encodes a beta-amylase targeted to the chloroplast. Transgenic BMY8 RNAi lines fail to accumulate maltose during cold shock suggesting that maltose accumulation coincides with BMY8 expression. Apart from maltose, the sugar content of the RNAi lines were similar to wildtype (glucose and sucrose unaffected).; chloroplast beta…	major CHO metabolism.degradation.starch.starch cleavage.beta amylase	T	bradi3g33730.1	FALSE	bradi3g33730.1
601		1.48302e-18					bradi3g33340.1	FALSE	bradi3g33340.1
610		1.18395e-51	16.2.1.8	(loc_os10g36848.1 : 658.0) no description available & (at4g36220 : 555.0) encodes ferulate 5-hydroxylase (F5H). Involved in lignin biosynthesis.; ferulic acid 5-hydroxylase 1 (FAH1); FUNCTIONS IN: ferulate 5-hydroxylase activity, monooxygenase activity; INVOLVED IN: lignin biosynthetic process, response to UV-B, phenylpropanoid biosynthetic process; LOCATED IN: endoplasmic reticulum; EXPRESSED IN…	secondary metabolism.phenylpropanoids.lignin biosynthesis.F5H	T	bradi3g30590.1	FALSE	bradi3g30590.1
612		1.05563e-41					bradi3g29720.1	FALSE	bradi3g29720.1
615		0.000168097	35.1	(loc_os03g05390.6 : 784.0) no description available & (at1g02260 : 555.0) Divalent ion symporter; FUNCTIONS IN: citrate transmembrane transporter activity, transporter activity; INVOLVED IN: citrate transport, transmembrane transport; LOCATED IN: endomembrane system, integral to membrane; EXPRESSED IN: 24 plant structures; EXPRESSED DURING: 13 growth stages; CONTAINS InterPro DOMAIN/s: Divalent i…	not assigned.no ontology	T	bradi3g27800.1	FALSE	bradi3g27800.1
620		0.000414728	35.1	(loc_os07g06840.1 : 324.0) no description available & (at5g06570 : 158.0) alpha/beta-Hydrolases superfamily protein; FUNCTIONS IN: hydrolase activity; INVOLVED IN: metabolic process; LOCATED IN: cellular_component unknown; EXPRESSED IN: 6 plant structures; EXPRESSED DURING: petal differentiation and expansion stage; CONTAINS InterPro DOMAIN/s: Alpha/beta hydrolase fold-3 (InterPro:IPR013094); BES…	not assigned.no ontology	T	bradi3g21747.1	FALSE	bradi3g21747.1
624		8.86907e-242	35.2	(original description: pacid=32818177 locus=Bradi3g19010 ID=Bradi3g19010.1.v3.1 annot-version=v3.1)	not assigned.unknown	T	bradi3g19010.1	FALSE	bradi3g19010.1
625		1.48586e-199	26.1	(loc_os08g14570.1 : 1129.0) no description available & (q05001|ncpr_catro : 943.0) NADPH--cytochrome P450 reductase (EC 1.6.2.4) (CPR) (P450R) - Catharanthus roseus (Rosy periwinkle) (Madagascar periwinkle) & (at4g30210 : 910.0) Encodes NADPH-cytochrome P450 reductase that catalyzes the first oxidative step of the phenylpropanoid general pathway.; P450 reductase 2 (ATR2); FUNCTIONS IN: NADPH-hemo…	misc.cytochrome P450	T	bradi3g18850.1	FALSE	bradi3g18850.1
632		8.73352e-07					bradi3g15770.1	FALSE	bradi3g15770.1
636		1.02359e-102	27.3.7	(loc_os08g08120.4 : 152.0) no description available & (at4g27310 : 105.0) B-box type zinc finger family protein; FUNCTIONS IN: sequence-specific DNA binding transcription factor activity, zinc ion binding; INVOLVED IN: regulation of transcription; LOCATED IN: intracellular; CONTAINS InterPro DOMAIN/s: Zinc finger, B-box (InterPro:IPR000315); BEST Arabidopsis thaliana protein match is: B-box type …	RNA.regulation of transcription.C2C2(Zn) CO-like, Constans-like zinc finger family	T	bradi3g15490.1	FALSE	bradi3g15490.1
637		1.09774e-106	35.2	(loc_os08g08850.1 : 213.0) no description available & (at4g27030 : 159.0) Encodes an unusual palmitate desaturase that is highly substrate specific. It introduces a delta-3 trans double bond at palmitate at the sn-2 position of phosphatidylglycerol.; fatty acid desaturase A (FADA); FUNCTIONS IN: Delta 3-trans hexadecenoic acid phosphatidylglycerol desaturase activity; INVOLVED IN: response to kar…	not assigned.unknown	T	bradi3g15300.1	FALSE	bradi3g15300.1
644		2.49349e-14					bradi3g14490.2	FALSE	bradi3g14490.2
645		0	13.1.6.5.5	(loc_os08g04180.1 : 776.0) no description available & (p43284|trpb2_maize : 773.0) Tryptophan synthase beta chain 2, chloroplast precursor (EC 4.2.1.20) (Orange pericarp 2) (Fragment) - Zea mays (Maize) & (at4g27070 : 717.0) Tryptophan synthase beta. Expressed at low levels in all tissues.; tryptophan synthase beta-subunit 2 (TSB2); CONTAINS InterPro DOMAIN/s: Tryptophan synthase, beta chain (Int…	amino acid metabolism.synthesis.aromatic aa.tryptophan.tryptophan synthase	T	bradi3g14490.1	FALSE	bradi3g14490.1
653		3.63947e-149	26.19	(loc_os09g39940.1 : 174.0) no description available & (at5g26330 : 97.1) Cupredoxin superfamily protein; FUNCTIONS IN: electron carrier activity, copper ion binding; LOCATED IN: anchored to membrane; EXPRESSED IN: 16 plant structures; EXPRESSED DURING: 10 growth stages; CONTAINS InterPro DOMAIN/s: Plastocyanin-like (InterPro:IPR003245), Cupredoxin (InterPro:IPR008972); BEST Arabidopsis thaliana p…	misc.plastocyanin-like	T	bradi3g09240.1	FALSE	bradi3g09240.1
654		1.30656e-12	26.19	(loc_os09g39940.1 : 191.0) no description available & (at5g26330 : 103.0) Cupredoxin superfamily protein; FUNCTIONS IN: electron carrier activity, copper ion binding; LOCATED IN: anchored to membrane; EXPRESSED IN: 16 plant structures; EXPRESSED DURING: 10 growth stages; CONTAINS InterPro DOMAIN/s: Plastocyanin-like (InterPro:IPR003245), Cupredoxin (InterPro:IPR008972); BEST Arabidopsis thaliana …	misc.plastocyanin-like	T	bradi3g09230.1	FALSE	bradi3g09230.1
655		1.4648e-15	22.1.7	(loc_os02g14190.1 : 564.0) no description available & (at5g19530 : 461.0) Encodes a spermine synthase. Required for internode elongation and vascular development, specifically in the mechanism that defines the boundaries between veins and nonvein regions. This mechanism may be mediated by polar auxin transport. Though ACL5 has been shown to function as a spermine synthase in E. coli, an ACL5 knoc…	polyamine metabolism.synthesis.spermine synthase	T	bradi3g09110.1	FALSE	bradi3g09110.1
657		4.04069e-11	13.1.5.3.1	(loc_os02g12900.1 : 496.0) no description available & (p32260|cyskp_spiol : 258.0) Cysteine synthase, chloroplast precursor (EC 2.5.1.47) (O-acetylserine sulfhydrylase) (O-acetylserine (Thiol)-lyase) (CSase B) (CS-B) (OAS-TL B) - Spinacia oleracea (Spinach) & (at5g28020 : 248.0) Encodes cysteine synthase CysD2.; cysteine synthase D2 (CYSD2); FUNCTIONS IN: cysteine synthase activity; INVOLVED IN: …	amino acid metabolism.synthesis.serine-glycine-cysteine group.cysteine.OASTL	T	bradi3g08350.1	FALSE	bradi3g08350.1
669		7.09518e-10	33.99	(q6h711|mad29_orysa : 325.0) MADS-box transcription factor 29 (OsMADS29) - Oryza sativa (Rice) & (loc_os02g07430.1 : 325.0) no description available & (at5g23260 : 149.0) Encodes a MADS box protein. Regulates proanthocyanidin biosynthesis in the inner-most cell layer of the seed coat. Also controls cell shape of the inner-most cell layer of the seed coat. Also shown to be necessary for determinin…	development.unspecified	T	bradi3g05260.1	FALSE	bradi3g05260.1
676		5.49276e-22	35.2	no hits & (original description: pacid=32823673 locus=Bradi3g02810 ID=Bradi3g02810.1.v3.1 annot-version=v3.1)	not assigned.unknown	T	bradi3g02810.1	FALSE	bradi3g02810.1
681		7.89095e-08	33.99	(loc_os02g02380.1 : 405.0) no description available & (at5g23730 : 250.0) Transducin/WD40 repeat-like superfamily protein; CONTAINS InterPro DOMAIN/s: WD40 repeat 2 (InterPro:IPR019782), WD40 repeat-like-containing domain (InterPro:IPR011046), WD40-repeat-containing domain (InterPro:IPR017986), WD40/YVTN repeat-like-containing domain (InterPro:IPR015943), WD40 repeat (InterPro:IPR001680), WD40 re…	development.unspecified	T	bradi3g01440.1	FALSE	bradi3g01440.1
683		1.37334e-15					bradi2g61990.1	FALSE	bradi2g61990.1
684		8.26581e-269	16.2.1.4	(loc_os08g43040.2 : 526.0) no description available & (at5g48930 : 258.0) At5g48930 has been shown to encode for the hydroxycinnamoyl-Coenzyme A shikimate/quinate hydroxycinnamoyltransferase (HCT) both synthesizing and catabolizing the hydroxycinnamoylesters (coumaroyl/caffeoyl shikimate and quinate) involved in the phenylpropanoid pathway. Influence on the accumulation of flavonoids which in tur…	secondary metabolism.phenylpropanoids.lignin biosynthesis.HCT	T	bradi2g60898.1	FALSE	bradi2g60898.1
685		1.71648e-18	26.4.1	(loc_os01g71350.1 : 397.0) no description available & (q02126|e13c_horvu : 395.0) Glucan endo-1,3-beta-glucosidase GIII precursor (EC 3.2.1.39) ((1->3)-beta-glucan endohydrolase GIII) ((1->3)-beta-glucanase isoenzyme GIII) (Beta-1,3-endoglucanase GIII) - Hordeum vulgare (Barley) & (ipr000490 : 296.29153) Glycoside hydrolase, family 17 & (at3g57260 : 271.0) beta 1,3-glucanase; "beta-1,3-glucanase …	misc.beta 1,3 glucan hydrolases.glucan endo-1,3-beta-glucosidase	T	bradi2g60441.1	FALSE	bradi2g60441.1
686		0	26.9	(loc_os01g70770.1 : 332.0) no description available & (p04907|gstf3_maize : 321.0) Glutathione S-transferase III (EC 2.5.1.18) (GST-III) (GST class-phi) - Zea mays (Maize) & (at3g62760 : 204.0) Encodes glutathione transferase belonging to the phi class of GSTs. Naming convention according to Wagner et al. (2002).; ATGSTF13; CONTAINS InterPro DOMAIN/s: Thioredoxin fold (InterPro:IPR012335), Glutat…	misc.glutathione S transferases	T	bradi2g59850.1	FALSE	bradi2g59850.1
696		0.00674204	27.2	(loc_os01g62820.1 : 429.0) no description available & (at1g17440 : 172.0) Encodes one of two Arabidopsis proteins with similarity to the TBP-associated factor TAF12. The gene product is an EIN3-interacting TFIID transcription factor required for proper ethylene response, including ERF1 induction. Loss of function mutants show enhanced response to ethylene. Located in nucleus and expressed through…	RNA.transcription	T	bradi2g54860.7	FALSE	bradi2g54860.7
703		9.68652e-23	4.1.12	(loc_os01g60190.2 : 1038.0) no description available & (p30792|pmgi_maize : 1019.0) 2,3-bisphosphoglycerate-independent phosphoglycerate mutase (EC 5.4.2.1) (Phosphoglyceromutase) (BPG-independent PGAM) (PGAM-I) - Zea mays (Maize) & (at3g08590 : 956.0) Phosphoglycerate mutase, 2,3-bisphosphoglycerate-independent; FUNCTIONS IN: manganese ion binding, phosphoglycerate mutase activity, 2,3-bisphosph…	glycolysis.cytosolic branch.phosphoglycerate mutase	T	bradi2g53340.3	FALSE	bradi2g53340.3
709		1.1711e-11	27.3.12	(loc_os01g56780.2 : 1030.0) no description available & (at5g43630 : 122.0) Encodes a zinc knuckle protein that negatively regulates morning specific growth. The role of TZP in hypocotyl elongation was established through a QTL analysis of BayXSha RIL populations. The Bay-0 allele contains a deletion causing a frameshift mutation. TZP is under circadian control and acts to regulate morning-specifi…	RNA.regulation of transcription.C3H zinc finger family	T	bradi2g51500.2	FALSE	bradi2g51500.2
710		7.35764e-12	13.2.6.3	(loc_os01g54860.1 : 606.0) no description available & (at1g06550 : 459.0) ATP-dependent caseinolytic (Clp) protease/crotonase family protein; FUNCTIONS IN: 3-hydroxyisobutyryl-CoA hydrolase activity, catalytic activity; INVOLVED IN: response to karrikin, fatty acid beta-oxidation; LOCATED IN: cellular_component unknown; EXPRESSED IN: 23 plant structures; EXPRESSED DURING: 13 growth stages; CONTAI…	amino acid metabolism.degradation.aromatic aa.tryptophan	T	bradi2g50010.1	FALSE	bradi2g50010.1
718		2.29045e-09					bradi2g48657.3	FALSE	bradi2g48657.3
720		0	26.1	(loc_os06g01250.1 : 694.0) no description available & (o81973|c93a3_soybn : 392.0) Cytochrome P450 93A3 (EC 1.14.-.-) (P450 CP5) - Glycine max (Soybean) & (at5g06900 : 302.0) member of CYP93D; "cytochrome P450, family 93, subfamily D, polypeptide 1" (CYP93D1); FUNCTIONS IN: electron carrier activity, monooxygenase activity, iron ion binding, oxygen binding, heme binding; INVOLVED IN: oxidation re…	misc.cytochrome P450	T	bradi2g48450.1	FALSE	bradi2g48450.1
725		3.95792e-13	30.2.20	(loc_os01g49580.1 : 806.0) no description available & (at5g38260 : 389.0) Protein kinase superfamily protein; FUNCTIONS IN: kinase activity; INVOLVED IN: protein amino acid phosphorylation; LOCATED IN: endomembrane system; CONTAINS InterPro DOMAIN/s: Protein kinase, ATP binding site (InterPro:IPR017441), Protein kinase, catalytic domain (InterPro:IPR000719), Serine-threonine/tyrosine-protein kina…	signalling.receptor kinases.wheat LRK10 like	T	bradi2g47060.1	FALSE	bradi2g47060.1
732		0.000994251	20.2.1	(loc_os01g44310.2 : 910.0) no description available & (at4g36520 : 238.0) Chaperone DnaJ-domain superfamily protein; FUNCTIONS IN: heat shock protein binding; CONTAINS InterPro DOMAIN/s: Heat shock protein DnaJ, N-terminal (InterPro:IPR001623); BEST Arabidopsis thaliana protein match is: Chaperone DnaJ-domain superfamily protein (TAIR:AT4G12770.2); Has 187564 Blast hits to 104912 proteins in 3501…	stress.abiotic.heat	T	bradi2g44490.2	FALSE	bradi2g44490.2
747		4.1986e-68	29.4	(loc_os05g07680.2 : 563.0) no description available & (at2g30500 : 151.0) Kinase interacting (KIP1-like) family protein; EXPRESSED IN: 23 plant structures; EXPRESSED DURING: 14 growth stages; CONTAINS InterPro DOMAIN/s: KIP1-like (InterPro:IPR011684); BEST Arabidopsis thaliana protein match is: Kinase interacting (KIP1-like) family protein (TAIR:AT5G58320.2). & (reliability: 302.0) & (original de…	protein.postranslational modification	T	bradi2g34460.2	FALSE	bradi2g34460.2
748		0.00103404					bradi2g34440.6	FALSE	bradi2g34440.6
759		0.00155806					bradi2g26500.1	FALSE	bradi2g26500.1
760		3.54181e-37	35.1	(loc_os05g33310.1 : 523.0) no description available & (at4g02940 : 348.0) oxidoreductase, 2OG-Fe(II) oxygenase family protein; FUNCTIONS IN: oxidoreductase activity; INVOLVED IN: response to karrikin; EXPRESSED IN: 22 plant structures; EXPRESSED DURING: 13 growth stages; CONTAINS InterPro DOMAIN/s: Oxoglutarate/iron-dependent oxygenase (InterPro:IPR005123); BEST Arabidopsis thaliana protein match…	not assigned.no ontology	T	bradi2g25887.1	FALSE	bradi2g25887.1
763		7.09157e-26					bradi2g24737.1	FALSE	bradi2g24737.1
767		6.35348e-12	27.3.32	(loc_os05g39720.1 : 472.0) no description available & (at2g38470 : 290.0) Member of the plant WRKY transcription factor family. Regulates the antagonistic relationship between defense pathways mediating responses to P. syringae and necrotrophic fungal pathogens. Located in nucleus. Involved in response to various abiotic stresses - especially salt stress.; WRKY DNA-binding protein 33 (WRKY33); CO…	RNA.regulation of transcription.WRKY domain transcription factor family	T	bradi2g22440.1	FALSE	bradi2g22440.1
769		4.27858e-27	26.2	(loc_os05g42020.1 : 568.0) no description available & (at4g34131 : 214.0) UDP-glucosyl transferase 73B3 (UGT73B3); FUNCTIONS IN: transferase activity, transferring hexosyl groups, quercetin 3-O-glucosyltransferase activity, UDP-glycosyltransferase activity, UDP-glucosyltransferase activity; INVOLVED IN: response to cyclopentenone, response to other organism; LOCATED IN: endomembrane system; CONTA…	misc.UDP glucosyl and glucoronyl transferases	T	bradi2g20800.1	FALSE	bradi2g20800.1
789		0.00641717					bradi2g12037.2	FALSE	bradi2g12037.2
796		3.6505e-101	21.4	(loc_os01g13480.1 : 334.0) no description available & (at1g64500 : 110.0) Glutaredoxin family protein; FUNCTIONS IN: electron carrier activity, protein disulfide oxidoreductase activity; INVOLVED IN: N-terminal protein myristoylation, cell redox homeostasis; LOCATED IN: cellular_component unknown; EXPRESSED IN: 22 plant structures; EXPRESSED DURING: 13 growth stages; CONTAINS InterPro DOMAIN/s: T…	redox.glutaredoxins	T	bradi2g08100.1	FALSE	bradi2g08100.1
800		3.07456e-284	19.99	(loc_os01g11230.1 : 359.0) no description available & (at1g17100 : 257.0) SOUL heme-binding family protein; FUNCTIONS IN: binding; INVOLVED IN: biological_process unknown; LOCATED IN: plasma membrane, vacuole; EXPRESSED IN: 24 plant structures; EXPRESSED DURING: 14 growth stages; CONTAINS InterPro DOMAIN/s: SOUL haem-binding protein (InterPro:IPR006917); BEST Arabidopsis thaliana protein match is…	tetrapyrrole synthesis.unspecified	T	bradi2g06730.1	FALSE	bradi2g06730.1
804		4.40355e-143					bradi2g05380.1	FALSE	bradi2g05380.1
807		7.66691e-05					bradi2g04180.3	FALSE	bradi2g04180.3
809		0.000174571					bradi2g03920.1	FALSE	bradi2g03920.1
815		0.000248042	30.2.20	(loc_os01g02390.1 : 820.0) no description available & (at1g66920 : 309.0) Protein kinase superfamily protein; FUNCTIONS IN: protein serine/threonine kinase activity, protein kinase activity, kinase activity, ATP binding; INVOLVED IN: protein amino acid phosphorylation; LOCATED IN: endomembrane system; CONTAINS InterPro DOMAIN/s: Protein kinase, ATP binding site (InterPro:IPR017441), Serine/threon…	signalling.receptor kinases.wheat LRK10 like	T	bradi2g01310.1	FALSE	bradi2g01310.1
822		1.81224e-246	35.2	(loc_os03g02020.1 : 421.0) no description available & (at2g32500 : 243.0) Stress responsive alpha-beta barrel domain protein; CONTAINS InterPro DOMAIN/s: Stress responsive alpha-beta barrel (InterPro:IPR013097), Dimeric alpha-beta barrel (InterPro:IPR011008); BEST Arabidopsis thaliana protein match is: Stress responsive alpha-beta barrel domain protein (TAIR:AT2G31670.1); Has 68 Blast hits to 66 …	not assigned.unknown	T	bradi1g77867.1	FALSE	bradi1g77867.1
824		1.25071e-28	16.5.1.1.1.12	(loc_os03g03790.1 : 880.0) no description available & (at1g65880 : 622.0) Encodes a benzoate-CoA ligase. Involved in the biosynthesis of benzoyloxyglucosinolate in Arabidopsis seeds.; benzoyloxyglucosinolate 1 (BZO1); CONTAINS InterPro DOMAIN/s: AMP-dependent synthetase/ligase (InterPro:IPR000873); BEST Arabidopsis thaliana protein match is: acyl activating enzyme 12 (TAIR:AT1G65890.1); Has 76758…	secondary metabolism.sulfur-containing.glucosinolates.synthesis.aliphatic.benzoate-CoA ligase	T	bradi1g76430.1	FALSE	bradi1g76430.1
825		1.43298e-151					bradi1g76330.2	FALSE	bradi1g76330.2
827		1.11568e-08					bradi1g75500.2	FALSE	bradi1g75500.2
829		3.23052e-08	16.1	(loc_os11g48060.1 : 1030.0) no description available & (at2g38080 : 801.0) Encodes a protein with similarity to putative laccase, a member of laccase family (17 members in Arabidopsis). Might be involved in cell wall biosynthesis. Mutants have a mild irregular xylem phenotype.; IRREGULAR XYLEM 12 (IRX12); FUNCTIONS IN: laccase activity; INVOLVED IN: secondary cell wall biogenesis; LOCATED IN: end…	secondary metabolism.simple phenols	T	bradi1g74320.1	FALSE	bradi1g74320.1
837		3.50799e-108					bradi1g71500.1	FALSE	bradi1g71500.1
838		4.80357e-09	34.2	(loc_os03g10100.1 : 738.0) no description available & (at3g18830 : 590.0) This gene encodes a plasma membrane-localized polyol/cyclitol/monosaccharide-H+-symporter. The symporter is able to catalyze the energy-dependent membrane passage of a wide range of linear polyols (three to six carbon backbone), of cyclic polyols (<i>myo</i>-inositol), and of numerous monosaccharides, including pyranose rin…	transport.sugars	T	bradi1g71360.1	FALSE	bradi1g71360.1
841		6.92879e-29					bradi1g70390.6	FALSE	bradi1g70390.6
842		1.35e-13					bradi1g70390.5	FALSE	bradi1g70390.5
843		0	12.2.2	(p14654|gln12_orysa : 641.0) Glutamine synthetase cytosolic isozyme 1-2 (EC 6.3.1.2) (OsGLN1;2) (OsGS1;2) (Glutamate--ammonia ligase GLN1;2) (Glutamine synthetase root isozyme) - Oryza sativa (Rice) & (loc_os03g12290.1 : 641.0) no description available & (at5g37600 : 617.0) encodes a cytosolic glutamine synthetase, the enzyme has high affinity with substrate ammonium; glutamine synthase clone R1 …	N-metabolism.ammonia metabolism.glutamine synthetase	T	bradi1g69530.1	FALSE	bradi1g69530.1
849		3.08899e-06					bradi1g67730.1	FALSE	bradi1g67730.1
852		1.73329e-06	16.1	(loc_os03g16610.1 : 941.0) no description available & (at5g60020 : 771.0) putative laccase, a member of laccase family of genes (17 members in Arabidopsis).; laccase 17 (LAC17); FUNCTIONS IN: laccase activity; INVOLVED IN: oxidation reduction, lignin catabolic process; LOCATED IN: endomembrane system, apoplast; EXPRESSED IN: 14 plant structures; EXPRESSED DURING: LP.04 four leaves visible, 4 anth…	secondary metabolism.simple phenols	T	bradi1g66720.1	FALSE	bradi1g66720.1
863		8.11398e-33	26.2	(loc_os02g51910.1 : 408.0) no description available & (at1g22360 : 375.0) UDP-glucosyl transferase 85A2 (UGT85A2); FUNCTIONS IN: UDP-glycosyltransferase activity, transferase activity, transferring glycosyl groups, glucuronosyltransferase activity; INVOLVED IN: metabolic process; LOCATED IN: cellular_component unknown; EXPRESSED IN: 21 plant structures; EXPRESSED DURING: 11 growth stages; CONTAIN…	misc.UDP glucosyl and glucoronyl transferases	T	bradi1g63927.1	FALSE	bradi1g63927.1
871		0	26.1	(loc_os03g25480.1 : 750.0) no description available & (at2g46950 : 527.0) member of CYP709B; "cytochrome P450, family 709, subfamily B, polypeptide 2" (CYP709B2); FUNCTIONS IN: electron carrier activity, monooxygenase activity, iron ion binding, oxygen binding, heme binding; INVOLVED IN: oxidation reduction; LOCATED IN: endomembrane system; EXPRESSED IN: 14 plant structures; EXPRESSED DURING: 4 a…	misc.cytochrome P450	T	bradi1g61420.1	FALSE	bradi1g61420.1
872		4.25034e-05					bradi1g61040.3	FALSE	bradi1g61040.3
881		2.66664e-14	30.2.99	(loc_os07g03890.1 : 954.0) no description available & (at2g37710 : 706.0) Induced in response to Salicylic acid.; receptor lectin kinase (RLK); FUNCTIONS IN: kinase activity; INVOLVED IN: response to salicylic acid stimulus; LOCATED IN: plasma membrane; EXPRESSED IN: 23 plant structures; EXPRESSED DURING: 13 growth stages; CONTAINS InterPro DOMAIN/s: Legume lectin, beta chain (InterPro:IPR001220)…	signalling.receptor kinases.misc	T	bradi1g57730.1	FALSE	bradi1g57730.1
883		3.15724e-12					bradi1g57657.1	FALSE	bradi1g57657.1
887		6.10217e-06					bradi1g56540.3	FALSE	bradi1g56540.3
888		0	30.11	(p14897|eli9_horvu : 175.0) Low molecular mass early light-inducible protein HV90, chloroplast precursor (ELIP) - Hordeum vulgare (Barley) & (loc_os07g08150.1 : 144.0) no description available & (at4g14690 : 98.6) Encodes an early light-induced protein. ELIPs are thought not to be directly involved in the synthesis and assembly of specific photosynthetic complexes, but rather affect the biogenesi…	signalling.light	T	bradi1g55610.1	FALSE	bradi1g55610.1
889		3.88035e-07					bradi1g55440.2	FALSE	bradi1g55440.2
892		1.78257e-09					bradi1g53830.1	FALSE	bradi1g53830.1
894		0	13.1.6.1.6	(loc_os06g04280.1 : 733.0) no description available & (p11043|aroa_pethy : 645.0) 3-phosphoshikimate 1-carboxyvinyltransferase, chloroplast precursor (EC 2.5.1.19) (5-enolpyruvylshikimate-3-phosphate synthase) (EPSP synthase) - Petunia hybrida (Petunia) & (at2g45300 : 634.0) encodes 3-phosphoshikimate 1-carboxyvinyltransferase / 5-enolpyruvylshikimate-3-phosphate / EPSP synthase involved in chori…	amino acid metabolism.synthesis.aromatic aa.chorismate.5-enolpyruvylshikimate-3-phosphate synthase	T	bradi1g51660.1	FALSE	bradi1g51660.1
895		2.35587e-24	4.1.13	(loc_os06g04510.1 : 854.0) no description available & (p26301|eno1_maize : 835.0) Enolase 1 (EC 4.2.1.11) (2-phosphoglycerate dehydratase 1) (2-phospho-D-glycerate hydro-lyase 1) - Zea mays (Maize) & (at2g36530 : 764.0) Involved in light-dependent cold tolerance and encodes an enolase. Protein is tyrosine-phosphorylated and its phosphorylation state is modulated in response to ABA in Arabidopsis …	glycolysis.cytosolic branch.enolase	T	bradi1g51540.1	FALSE	bradi1g51540.1
896		3.07932e-43	13.1.5.3.1	(loc_os06g05690.1 : 535.0) no description available & (p32260|cyskp_spiol : 341.0) Cysteine synthase, chloroplast precursor (EC 2.5.1.47) (O-acetylserine sulfhydrylase) (O-acetylserine (Thiol)-lyase) (CSase B) (CS-B) (OAS-TL B) - Spinacia oleracea (Spinach) & (chl4|516784 : 333.0) no description available & (at3g59760 : 329.0) Arabidopsis thaliana O-acetylserine (thiol) lyase (OAS-TL) isoform oas…	amino acid metabolism.synthesis.serine-glycine-cysteine group.cysteine.OASTL	T	bradi1g50840.1	FALSE	bradi1g50840.1
906		1.09232e-129	35.2	no hits & (original description: pacid=32800677 locus=Bradi1g45530 ID=Bradi1g45530.1.v3.1 annot-version=v3.1)	not assigned.unknown	T	bradi1g45530.1	FALSE	bradi1g45530.1
912		2.76354e-289	26.2	(loc_os06g18670.1 : 522.0) no description available & (at3g16520 : 159.0) UDP-glucosyl transferase 88A1 (UGT88A1); FUNCTIONS IN: in 6 functions; INVOLVED IN: metabolic process; LOCATED IN: cellular_component unknown; EXPRESSED IN: 22 plant structures; EXPRESSED DURING: 13 growth stages; CONTAINS InterPro DOMAIN/s: UDP-glucuronosyl/UDP-glucosyltransferase (InterPro:IPR002213); BEST Arabidopsis tha…	misc.UDP glucosyl and glucoronyl transferases	T	bradi1g44630.1	FALSE	bradi1g44630.1
917		5.75893e-125	26.2	(loc_os06g18010.1 : 581.0) no description available & (at4g01070 : 178.0) the glycosyltransferase (UGT72B1) is involved in metabolizing xenobiotica (chloroaniline and chlorophenole). Comparison between wild type and knock-out mutant demonstrates the central role of this gene for metabolizing chloroaniline but significantly less for chlorophenole. The glucosyltransferase preferred UDP-xylose over …	misc.UDP glucosyl and glucoronyl transferases	T	bradi1g43410.1	FALSE	bradi1g43410.1
918		7.80405e-10					bradi1g43400.1	FALSE	bradi1g43400.1
920		1.13454e-26					bradi1g42347.1	FALSE	bradi1g42347.1
926		3.679e-07					bradi1g34470.4	FALSE	bradi1g34470.4
930		0	28.2	(q651u1|cryd_orysa : 924.0) Cryptochrome DASH, chloroplast/mitochondrial precursor - Oryza sativa (Rice) & (loc_os06g45100.1 : 924.0) no description available & (at5g24850 : 655.0) Binds flavin adenine dinucleotide and DNA. It does not have photolyase activity, and it is likely to act as photoreceptor. Closely related to Synechocystis cryptochrome.; cryptochrome 3 (CRY3); FUNCTIONS IN: FMN bindin…	DNA.repair	T	bradi1g31670.1	FALSE	bradi1g31670.1
936		8.71518e-07	34.8	(loc_os07g34006.1 : 544.0) no description available & (at1g61800 : 493.0) glucose6-Phosphate/phosphate transporter 2; glucose-6-phosphate/phosphate translocator 2 (GPT2); FUNCTIONS IN: antiporter activity, glucose-6-phosphate transmembrane transporter activity; INVOLVED IN: in 7 processes; LOCATED IN: plasma membrane; EXPRESSED IN: 16 plant structures; EXPRESSED DURING: 10 growth stages; CONTAINS…	transport.metabolite transporters at the envelope membrane	T	bradi1g26000.2	FALSE	bradi1g26000.2
938		3.81822e-06	30.2.17	(loc_os07g35260.1 : 868.0) no description available & (at4g23180 : 511.0) Encodes a receptor-like protein kinase. Naming convention from Chen et al 2003 (PMID 14756307); cysteine-rich RLK (RECEPTOR-like protein kinase) 10 (CRK10); FUNCTIONS IN: protein serine/threonine kinase activity, protein kinase activity, kinase activity, ATP binding; INVOLVED IN: protein amino acid phosphorylation; LOCATED …	signalling.receptor kinases.DUF 26	T	bradi1g25657.1	FALSE	bradi1g25657.1
944		1.87545e-14	34.2	(loc_os07g39350.1 : 764.0) no description available & (at3g18830 : 592.0) This gene encodes a plasma membrane-localized polyol/cyclitol/monosaccharide-H+-symporter. The symporter is able to catalyze the energy-dependent membrane passage of a wide range of linear polyols (three to six carbon backbone), of cyclic polyols (<i>myo</i>-inositol), and of numerous monosaccharides, including pyranose rin…	transport.sugars	T	bradi1g23440.1	FALSE	bradi1g23440.1
949		4.75996e-11					bradi1g22500.1	FALSE	bradi1g22500.1
950		8.77088e-254	26.1	(o48958|c71e1_sorbi : 618.0) Cytochrome P450 71E1 (EC 1.14.13.68) (4-hydroxyphenylacetaldehyde oxime monooxygenase) - Sorghum bicolor (Sorghum) (Sorghum vulgare) & (loc_os03g63310.1 : 589.0) no description available & (at5g57260 : 409.0) putative cytochrome P450; "cytochrome P450, family 71, subfamily B, polypeptide 10" (CYP71B10); FUNCTIONS IN: electron carrier activity, monooxygenase activity, …	misc.cytochrome P450	T	bradi1g22370.1	FALSE	bradi1g22370.1
952		9.8295e-81	13.1.6.1.1	(loc_os07g42960.1 : 874.0) no description available & (q75w16|arog_orysa : 864.0) Phospho-2-dehydro-3-deoxyheptonate aldolase 2, chloroplast precursor (EC 2.5.1.54) (Phospho-2-keto-3-deoxyheptonate aldolase 2) (DAHP synthetase 2) (3-deoxy-D-arabino-heptulosonate 7-phosphate synthase 2) - Oryza sativa (Rice) & (at1g22410 : 781.0) Class-II DAHP synthetase family protein; FUNCTIONS IN: 3-deoxy-7-pho…	amino acid metabolism.synthesis.aromatic aa.chorismate.3-deoxy-D-arabino-heptulosonate 7-phosphate synthase	T	bradi1g21330.1	FALSE	bradi1g21330.1
957		0.000198708	20.1.7	(loc_os07g44250.1 : 204.0) no description available & (at1g64160 : 157.0) Disease resistance-responsive (dirigent-like protein) family protein; FUNCTIONS IN: molecular_function unknown; INVOLVED IN: lignan biosynthetic process, defense response; LOCATED IN: endomembrane system; EXPRESSED IN: petal, hypocotyl, root; EXPRESSED DURING: petal differentiation and expansion stage; CONTAINS InterPro DOM…	stress.biotic.PR-proteins	T	bradi1g20185.1	FALSE	bradi1g20185.1
960		5.33226e-06	29.4.1.57	(loc_os07g48730.1 : 436.0) no description available & (at1g69790 : 379.0) Protein kinase superfamily protein; FUNCTIONS IN: protein serine/threonine kinase activity, protein kinase activity, kinase activity, ATP binding; INVOLVED IN: protein amino acid phosphorylation; LOCATED IN: chloroplast; EXPRESSED IN: 13 plant structures; EXPRESSED DURING: 6 growth stages; CONTAINS InterPro DOMAIN/s: Protei…	protein.postranslational modification.kinase.receptor like cytoplasmatic kinase VII	T	bradi1g17270.1	FALSE	bradi1g17270.1
961		1.07888e-43					bradi1g17242.1	FALSE	bradi1g17242.1
962		5.08788e-251					bradi1g16757.1	FALSE	bradi1g16757.1
966		2.53145e-46	34.99	(loc_os03g42830.1 : 793.0) no description available & (at3g26590 : 494.0) MATE efflux family protein; FUNCTIONS IN: antiporter activity, drug transmembrane transporter activity, transporter activity; INVOLVED IN: drug transmembrane transport, transmembrane transport; LOCATED IN: plasma membrane, vacuole, membrane; EXPRESSED IN: 22 plant structures; EXPRESSED DURING: 13 growth stages; CONTAINS Int…	transport.misc	T	bradi1g14350.1	FALSE	bradi1g14350.1
968		4.20137e-05	35.2	no hits & (original description: pacid=32799280 locus=Bradi1g13300 ID=Bradi1g13300.1.v3.1 annot-version=v3.1)	not assigned.unknown	T	bradi1g13300.1	FALSE	bradi1g13300.1
975		2.57332e-84	11.8.10	(loc_os03g52010.1 : 714.0) no description available & (at1g27480 : 434.0) alpha/beta-Hydrolases superfamily protein; FUNCTIONS IN: phosphatidylcholine-sterol O-acyltransferase activity; INVOLVED IN: lipid metabolic process; LOCATED IN: plasma membrane, vacuole; EXPRESSED IN: 21 plant structures; EXPRESSED DURING: 13 growth stages; CONTAINS InterPro DOMAIN/s: Lecithin:cholesterol acyltransferase (…	lipid metabolism.exotics (steroids, squalene etc).phosphatidylcholinesterol O-acyltransferase	T	bradi1g09840.1	FALSE	bradi1g09840.1
982		8.19479e-270					bradi1g06450.1	FALSE	bradi1g06450.1
984		3.04246e-13					bradi1g06340.2	FALSE	bradi1g06340.2
985		0	20.2.1	(loc_os03g57340.1 : 632.0) no description available & (q04960|dnjh_cucsa : 585.0) DnaJ protein homolog (DNAJ-1) - Cucumis sativus (Cucumber) & (at3g44110 : 579.0) homologous to the co-chaperon DNAJ protein from E coli; DNAJ homologue 3 (ATJ3); FUNCTIONS IN: unfolded protein binding, heat shock protein binding; INVOLVED IN: protein folding, response to salt stress, regulation of ATPase activity; L…	stress.abiotic.heat	T	bradi1g06340.1	FALSE	bradi1g06340.1
986		3.10062e-61	29.4	(loc_os04g34290.1 : 1024.0) no description available & (at2g19130 : 680.0) S-locus lectin protein kinase family protein; FUNCTIONS IN: protein serine/threonine kinase activity, sugar binding, protein kinase activity, ATP binding; INVOLVED IN: protein amino acid phosphorylation, recognition of pollen; LOCATED IN: endomembrane system; EXPRESSED IN: 19 plant structures; EXPRESSED DURING: 13 growth s…	protein.postranslational modification	T	bradi1g06280.1	FALSE	bradi1g06280.1
987		0.00379027	17.7.1.5	(loc_os06g11210.1 : 506.0) no description available & (at1g76680 : 483.0) Encodes a member of an alpha/beta barrel fold family of FMN-containing oxidoreductases. One of the closely related 12-oxophytodienoic acid reductases. This enzyme is not expected to participate in jasmonic acid biosynthesis because during in vitro assays, it shows very little activity with the naturally occurring OPDA isome…	hormone metabolism.jasmonate.synthesis-degradation.12-Oxo-PDA-reductase	T	bradi1g05880.1	FALSE	bradi1g05880.1
988		7.37511e-48	16.8.2	(loc_os03g60509.2 : 280.0) no description available & (q08704|cfi_maize : 266.0) Chalcone--flavonone isomerase (EC 5.5.1.6) (Chalcone isomerase) - Zea mays (Maize) & (at3g55120 : 199.0) Catalyzes the conversion of chalcones into flavanones. Required for the accumulation of purple anthocyanins in leaves and stems.; TRANSPARENT TESTA 5 (TT5); FUNCTIONS IN: chalcone isomerase activity; INVOLVED IN: …	secondary metabolism.flavonoids.chalcones	T	bradi1g03840.1	FALSE	bradi1g03840.1
990		4.33531e-121	35.1.3	(loc_os03g60780.1 : 630.0) no description available & (at3g09350 : 474.0) Encodes one of the Arabidopsis orthologs of the human Hsp70-binding protein 1 (HspBP-1) and yeast Fes1p: Fes1A (AT3G09350), Fes1B (AT3G53800), Fes1C (AT5G02150). Fes1A is cytosolic and associates with cytosolic Hsp70. Mutants showed increased heat-sensitive phenotype suggestion the involvement of Fes1A in acquired thermotol…	not assigned.no ontology.armadillo/beta-catenin repeat family protein	T	bradi1g03590.1	FALSE	bradi1g03590.1
