# Supplementary material for: Plasticity of Phymatotrichopsis omnivora infection strategies is dependent on host and nonhost plant responses
Source: Plant Cell Environ. 2020 Feb 14;43(4):1084–101. doi: 10.1111/pce.13721 (PMC7154777; doi:10.1111/pce.13721)
Supplement: Supplementary file 11 — Dataset S10 Gene enrichments in B. distachyon DEGs at early and late infection time points [file PCE-43-1084-s011.xlsx]

## Sheet: At early upregulated gene enric
SUID	Column 3	Column 4	MapMan_BINCODE	MapMan_DESCRIPTION	MapMan_NAME	MapMan_TYPE	name	selected	shared name
43505			26.28	Symbols: GLIP1 | GLIP1 (GDSL LIPASE1); carboxylesterase/ lipase | chr5:16418920-16420400 FORWARD	misc.GDSL-motif lipase	T	AT5G40990	FALSE	AT5G40990
43517			15.1	Symbols: ATFRO7, FRO7 | ATFRO7 (FERRIC REDUCTION OXIDASE 7); ferric-chelate reductase/ oxidoreductase | chr5:20205342-20208730 REVERSE	metal handling.acquisition	T	AT5G49740	FALSE	AT5G49740
43011			16.7	Symbols: CER1 | CER1 (ECERIFERUM 1); octadecanal decarbonylase | chr1:418767-422438 FORWARD	secondary metabolism.wax	T	AT1G02205	FALSE	AT1G02205
43013			26.3	Symbols: BGLU11 | BGLU11 (BETA GLUCOSIDASE 11); catalytic/ cation binding / hydrolase, hydrolyzing O-glycosyl compounds | chr1:630505-633259 FORWARD	misc.gluco-, galacto- and mannosidases	T	AT1G02850	FALSE	AT1G02850
43015			16.8.8.2	UDP-glucoronosyl/UDP-glucosyl transferase family protein | chr1:1820308-1821894 REVERSE	secondary metabolism.flavonoids.flavonoid glycosylations.flavonol-3-O-glycoside-rhamnosyltransferase	T	AT1G06000	FALSE	AT1G06000
43017			26.11.1	cinnamyl-alcohol dehydrogenase family / CAD family | chr1:3069385-3070910 FORWARD	misc.alcohol dehydrogenases.cinnamyl alcohol dehydrogenase	T	AT1G09510	FALSE	AT1G09510
43019			26.9	Symbols: GST30, ATGSTU17, GST30B, ERD9 | ERD9 (EARLY-RESPONSIVE TO DEHYDRATION 9); glutathione transferase | chr1:3397081-3398358 REVERSE	misc.glutathione S transferases	T	AT1G10370	FALSE	AT1G10370
43536			20.1	chitinase, putative | chr1:471990-473160 REVERSE	stress.biotic	T	AT1G02360	FALSE	AT1G02360
43027			18.5.2.1	Symbols: ICS2 | ICS2 (ISOCHORISMATE SYNTHASE 2); isochorismate synthase | chr1:6515429-6519282 FORWARD	Co-factor and vitamine metabolism.folate & vitamine K.vitamine K.isochorismate synthase	T	AT1G18870	FALSE	AT1G18870
43540			10.6.3	polygalacturonase, putative / pectinase, putative | chr1:1690264-1692126 REVERSE	cell wall.degradation.pectate lyases and polygalacturonases	T	AT1G05650	FALSE	AT1G05650
43029			20.2.4	Symbols: ATCLH1, CORI1, ATHCOR1 | ATCLH1 (ARABIDOPSIS THALIANA CORONATINE-INDUCED PROTEIN 1); chlorophyllase | chr1:6803611-6805044 REVERSE	stress.abiotic.touch/wounding	T	AT1G19670	FALSE	AT1G19670
43543			8.3	Symbols: ATACA7, ACA7 | ACA7 (ALPHA CARBONIC ANHYDRASE 7); carbonate dehydratase/ zinc ion binding | chr1:2516991-2518546 REVERSE	TCA / org transformation.carbonic anhydrases	T	AT1G08080	FALSE	AT1G08080
43031			13.1.6.1.1	2-dehydro-3-deoxyphosphoheptonate aldolase, putative / 3-deoxy-D-arabino-heptulosonate 7-phosphate synthase, putative / DAHP synthetase, putative | chr1:7912046-7915003 FORWARD	amino acid metabolism.synthesis.aromatic aa.chorismate.3-deoxy-D-arabino-heptulosonate 7-phosphate synthase	T	AT1G22410	FALSE	AT1G22410
43546			26.7	2-oxoglutarate-dependent dioxygenase, putative | chr1:4833518-4835089 REVERSE	misc.oxidases - copper, flavone etc	T	AT1G14120	FALSE	AT1G14120
43035			17.1.1.1.10	Symbols: NCED5, ATNCED5 | NCED5 (NINE-CIS-EPOXYCAROTENOID DIOXYGENASE 5); 9-cis-epoxycarotenoid dioxygenase | chr1:10571340-10573365 FORWARD	hormone metabolism.abscisic acid.synthesis-degradation.synthesis.9-cis-epoxycarotenoid dioxygenase	T	AT1G30100	FALSE	AT1G30100
43037			16.8.4.3	Symbols: UGT78D1 | UGT78D1 (UDP-GLUCOSYL TRANSFERASE 78D1); UDP-glycosyltransferase/ quercetin 3-O-glucosyltransferase/ transferase, transferring glycosyl groups | chr1:10814659-10816583 FORWARD	secondary metabolism.flavonoids.flavonols.flavonol-3-O-rhamnosyltransferase	T	AT1G30530	FALSE	AT1G30530
43293			17.5.1.2	Symbols: ACO2, ATACO2 | ACO2 (ACC OXIDASE 2); 1-aminocyclopropane-1-carboxylate oxidase | chr1:23082170-23084253 FORWARD	hormone metabolism.ethylene.synthesis-degradation.1-aminocyclopropane-1-carboxylate oxidase	T	AT1G62380	FALSE	AT1G62380
43039			9.4	Symbols: AOX1D | AOX1D (alternative oxidase 1D); alternative oxidase | chr1:11666977-11668690 REVERSE	mitochondrial electron transport / ATP synthesis.alternative oxidase	T	AT1G32350	FALSE	AT1G32350
43043			11.1.8	Symbols: AAE18 | AAE18 (ACYL-ACTIVATING ENZYME 18); catalytic/ ligase | chr1:20633360-20636892 FORWARD	lipid metabolism.FA synthesis and FA elongation.acyl coa ligase	T	AT1G55320	FALSE	AT1G55320
43047			16.2.1.3	Symbols: 4CL3 | 4CL3; 4-coumarate-CoA ligase | chr1:24167202-24171502 REVERSE	secondary metabolism.phenylpropanoids.lignin biosynthesis.4CL	T	AT1G65060	FALSE	AT1G65060
43051			21.2.1	Symbols: DHAR2 | DHAR2 (DEHYDROASCORBATE REDUCTASE 2); glutathione binding / glutathione dehydrogenase (ascorbate) | chr1:28250075-28251350 REVERSE	redox.ascorbate and glutathione.ascorbate	T	AT1G75270	FALSE	AT1G75270
43053			16.8.5.1	oxidoreductase, acting on NADH or NADPH | chr1:28253890-28255173 FORWARD	secondary metabolism.flavonoids.isoflavones.isoflavone reductase	T	AT1G75290	FALSE	AT1G75290
43055			33.99	family II extracellular lipase 3 (EXL3) | chr1:28499060-28501138 FORWARD	development.unspecified	T	AT1G75900	FALSE	AT1G75900
43057			16.2	3-beta-hydroxy-delta5-steroid dehydrogenase/ binding / catalytic/ cinnamoyl-CoA reductase | chr1:28689770-28691449 REVERSE	secondary metabolism.phenylpropanoids	T	AT1G76470	FALSE	AT1G76470
43571			26.9	Symbols: ATGSTU12 | ATGSTU12 (GLUTATHIONE S-TRANSFERASE TAU 12); glutathione transferase | chr1:26334250-26335558 REVERSE	misc.glutathione S transferases	T	AT1G69920	FALSE	AT1G69920
43059			17.7.1.5	Symbols: OPR2, ATOPR2 | OPR2 | chr1:28778890-28780483 FORWARD	hormone metabolism.jasmonate.synthesis-degradation.12-Oxo-PDA-reductase	T	AT1G76690	FALSE	AT1G76690
43061			16.2	O-methyltransferase family 2 protein | chr1:29130403-29132180 FORWARD	secondary metabolism.phenylpropanoids	T	AT1G77520	FALSE	AT1G77520
43063			26.9	Symbols: ATGSTU22 | ATGSTU22 (GLUTATHIONE S-TRANSFERASE TAU 22); glutathione transferase | chr1:29472892-29473863 REVERSE	misc.glutathione S transferases	T	AT1G78340	FALSE	AT1G78340
43065			10.1.10	Symbols: RHM1, ROL1, ATRHM1 | RHM1 (RHAMNOSE BIOSYNTHESIS 1); UDP-L-rhamnose synthase/ UDP-glucose 4,6-dehydratase/ catalytic | chr1:29549649-29552438 FORWARD	cell wall.precursor synthesis.UDP-glucose 4,6-dehydratase	T	AT1G78570	FALSE	AT1G78570
43067			17.6.1.12	Symbols: GA4H, ATGA3OX2, GA3OX2 | GA3OX2 (GIBBERELLIN 3-OXIDASE 2); gibberellin 3-beta-dioxygenase | chr1:30200693-30202200 REVERSE	hormone metabolism.gibberelin.synthesis-degradation.GA3 oxidase	T	AT1G80340	FALSE	AT1G80340
43579			13.1.6.5.4	indole-3-glycerol phosphate synthase (IGPS) | chr2:1531148-1533737 FORWARD	amino acid metabolism.synthesis.aromatic aa.tryptophan.indole-3-glycerol phosphate synthase	T	AT2G04400	FALSE	AT2G04400
43581			26.28	GDSL-motif lipase/hydrolase family protein | chr2:1594673-1596349 FORWARD	misc.GDSL-motif lipase	T	AT2G04570	FALSE	AT2G04570
43071			26.2	Symbols: UGT73B5 | UGT73B5 (UDP-glucosyl transferase 73B5); UDP-glucosyltransferase/ UDP-glycosyltransferase/ quercetin 3-O-glucosyltransferase/ transferase, transferring glycosyl groups | chr2:6758681-6760633 FORWARD	misc.UDP glucosyl and glucoronyl transferases	T	AT2G15480	FALSE	AT2G15480
43073			26.2	Symbols: UGT73B4 | UGT73B4 (UDP-GLYCOSYLTRANSFERASE 73B4); UDP-glucosyltransferase/ UDP-glycosyltransferase/ quercetin 3-O-glucosyltransferase/ quercetin 7-O-glucosyltransferase/ transferase, transferring glycosyl groups | chr2:6761635-6763500 FORWARD	misc.UDP glucosyl and glucoronyl transferases	T	AT2G15490	FALSE	AT2G15490
43075			26.2	UDP-glucoronosyl/UDP-glucosyl transferase family protein | chr2:7316889-7319181 FORWARD	misc.UDP glucosyl and glucoronyl transferases	T	AT2G16890	FALSE	AT2G16890
43077			17.4.1	Symbols: CKX2, ATCKX2 | CKX2 (CYTOKININ OXIDASE 2); amine oxidase/ cytokinin dehydrogenase | chr2:8444204-8447355 REVERSE	hormone metabolism.cytokinin.synthesis-degradation	T	AT2G19500	FALSE	AT2G19500
43079			16.8.1	transferase, transferring glycosyl groups | chr2:9592996-9594535 FORWARD	secondary metabolism.flavonoids.anthocyanins	T	AT2G22590	FALSE	AT2G22590
43592			26.12	peroxidase, putative | chr2:10571255-10572570 REVERSE	misc.peroxidases	T	AT2G24800	FALSE	AT2G24800
43081			16.2	cinnamoyl-CoA reductase-related | chr2:10177834-10180064 FORWARD	secondary metabolism.phenylpropanoids	T	AT2G23910	FALSE	AT2G23910
43338			26.9	Symbols: ATGSTU4, GST22 | ATGSTU4 (ARABIDOPSIS THALIANA GLUTATHIONE S-TRANSFERASE TAU 4); glutathione transferase | chr2:12626536-12627678 REVERSE	misc.glutathione S transferases	T	AT2G29460	FALSE	AT2G29460
43083			13.1.6.4.3	Symbols: TAT3, TAT | TAT3 (TYROSINE AMINOTRANSFERASE 3); L-tyrosine:2-oxoglutarate aminotransferase/ transaminase | chr2:10582830-10585216 REVERSE	amino acid metabolism.synthesis.aromatic aa.tyrosine.tyrosine transaminase	T	AT2G24850	FALSE	AT2G24850
43595			8.3	Symbols: ATACA2 | ATACA2 (ALPHA CARBONIC ANHYDRASE 2); carbonate dehydratase/ zinc ion binding | chr2:12029997-12032420 FORWARD	TCA / org transformation.carbonic anhydrases	T	AT2G28210	FALSE	AT2G28210
43085			26.8	Symbols: SAG13 | SAG13; alcohol dehydrogenase/ oxidoreductase | chr2:12600914-12602556 FORWARD	misc.nitrilases, *nitrile lyases, berberine bridge enzymes, reticuline oxidases, troponine reductases	T	AT2G29350	FALSE	AT2G29350
43087			26.9	Symbols: ATGSTU7, GST25 | ATGSTU7 (ARABIDOPSIS THALIANA GLUTATHIONE S-TRANSFERASE TAU 7); glutathione transferase | chr2:12617936-12618899 REVERSE	misc.glutathione S transferases	T	AT2G29420	FALSE	AT2G29420
43599			26.9	Symbols: ATGSTU6, GST24 | ATGSTU6 (ARABIDOPSIS THALIANA GLUTATHIONE S-TRANSFERASE TAU 6); glutathione transferase | chr2:12620060-12621148 REVERSE	misc.glutathione S transferases	T	AT2G29440	FALSE	AT2G29440
43089			26.9	Symbols: ATGSTU2, GST20 | ATGSTU2 (ARABIDOPSIS THALIANA GLUTATHIONE S-TRANSFERASE TAU 2); glutathione transferase | chr2:12630198-12631321 REVERSE	misc.glutathione S transferases	T	AT2G29480	FALSE	AT2G29480
43091			26.2	UDP-glucoronosyl/UDP-glucosyl transferase family protein | chr2:12872134-12873820 FORWARD	misc.UDP glucosyl and glucoronyl transferases	T	AT2G30140	FALSE	AT2G30140
43093			16.2.1.1	Symbols: pal1, ATPAL1 | pal1 (Phe ammonia lyase 1); phenylalanine ammonia-lyase | chr2:15557376-15560363 REVERSE	secondary metabolism.phenylpropanoids.lignin biosynthesis.PAL	T	AT2G37040	FALSE	AT2G37040
43097			20.1	chitinase, putative | chr2:18093770-18095025 REVERSE	stress.biotic	T	AT2G43620	FALSE	AT2G43620
43099			26.3	Symbols: BGLU28 | BGLU28 (BETA GLUCOSIDASE 28); catalytic/ cation binding / hydrolase, hydrolyzing O-glycosyl compounds | chr2:18346439-18349966 FORWARD	misc.gluco-, galacto- and mannosidases	T	AT2G44460	FALSE	AT2G44460
43101			20.2	Symbols: ALPHA-DOX1, DOX1, DIOX1 | DOX1; lipoxygenase | chr3:159466-162837 REVERSE	stress.abiotic	T	AT3G01420	FALSE	AT3G01420
43613			10.6.3	Symbols: QRT2 | QRT2 (QUARTET 2); polygalacturonase | chr3:2541006-2543432 FORWARD	cell wall.degradation.pectate lyases and polygalacturonases	T	AT3G07970	FALSE	AT3G07970
43357			3.5	aldo/keto reductase family protein | chr2:15834867-15836881 FORWARD	minor CHO metabolism.others	T	AT2G37770	FALSE	AT2G37770
43615			26.9	Symbols: ATGSTU8 | ATGSTU8 (GLUTATHIONE S-TRANSFERASE TAU 8); glutathione transferase | chr3:2848289-2849289 REVERSE	misc.glutathione S transferases	T	AT3G09270	FALSE	AT3G09270
43359			26.24	GCN5-related N-acetyltransferase (GNAT) family protein | chr2:16298227-16299202 FORWARD	misc.GCN5-related N-acetyltransferase	T	AT2G39030	FALSE	AT2G39030
43105			26.13	Symbols: ATACP5, ATPAP17, PAP17 | PAP17; acid phosphatase/ phosphatase/ protein serine/threonine phosphatase | chr3:6089605-6091231 FORWARD	misc.acid and other phosphatases	T	AT3G17790	FALSE	AT3G17790
43107			26.1	Symbols: CYP705A20 | CYP705A20; electron carrier/ heme binding / iron ion binding / monooxygenase/ oxygen binding | chr3:7021332-7023279 FORWARD	misc.cytochrome P450	T	AT3G20110	FALSE	AT3G20110
43620			13.2.3.1.1	L-asparaginase, putative / L-asparagine amidohydrolase, putative | chr3:5471735-5473276 FORWARD	amino acid metabolism.degradation.aspartate family.asparagine.L-asparaginase	T	AT3G16150	FALSE	AT3G16150
43109			26.2	Symbols: UGT84A2 | UGT84A2; UDP-glycosyltransferase/ sinapate 1-glucosyltransferase | chr3:7595806-7597577 FORWARD	misc.UDP glucosyl and glucoronyl transferases	T	AT3G21560	FALSE	AT3G21560
43111			9.4	Symbols: AOX1A, ATAOX1A | AOX1A (ALTERNATIVE OXIDASE 1A); alternative oxidase | chr3:7906791-7908740 FORWARD	mitochondrial electron transport / ATP synthesis.alternative oxidase	T	AT3G22370	FALSE	AT3G22370
43113			11.3.7	cyclopropane fatty acid synthase, putative / CPA-FA synthase, putative | chr3:8436671-8442846 FORWARD	lipid metabolism.Phospholipid synthesis.cyclopropane-fatty-acyl-phospholipid synthase	T	AT3G23530	FALSE	AT3G23530
43115			13.2.3.4	Symbols: SAHH2, ATSAHH2 | SAHH2 (S-ADENOSYL-L-HOMOCYSTEINE (SAH) HYDROLASE 2); adenosylhomocysteinase/ binding / catalytic | chr3:8587664-8589713 REVERSE	amino acid metabolism.degradation.aspartate family.methionine	T	AT3G23810	FALSE	AT3G23810
43117			21.2.2	Symbols: ATGR1 | ATGR1 (glutathione-disulfide reductase); FAD binding / NADP or NADPH binding / glutathione-disulfide reductase/ oxidoreductase | chr3:8729510-8734545 REVERSE	redox.ascorbate and glutathione.glutathione	T	AT3G24170	FALSE	AT3G24170
43631			20.1	chitinase, putative | chr3:17521029-17522269 FORWARD	stress.biotic	T	AT3G47540	FALSE	AT3G47540
43375			20.1	Symbols: PR4, HEL, PR-4 | PR4 (PATHOGENESIS-RELATED 4); chitin binding | chr3:1285524-1286562 REVERSE	stress.biotic	T	AT3G04720	FALSE	AT3G04720
43125			16.8.3.2	Symbols: F3H, TT6, F3H | F3H (FLAVANONE 3-HYDROXYLASE); naringenin 3-dioxygenase | chr3:19025264-19026939 FORWARD	secondary metabolism.flavonoids.dihydroflavonols.flavanone 3-hydroxylase	T	AT3G51240	FALSE	AT3G51240
43381			20.1	Symbols: ATHCHIB, PR3, PR-3, CHI-B, B-CHI | ATHCHIB (ARABIDOPSIS THALIANA BASIC CHITINASE); chitinase | chr3:3962382-3963964 REVERSE	stress.biotic	T	AT3G12500	FALSE	AT3G12500
43640			13.1.6.5.5	Symbols: TSA1, TRP3 | TSA1 (TRYPTOPHAN SYNTHASE ALPHA CHAIN); tryptophan synthase | chr3:20223148-20225523 REVERSE	amino acid metabolism.synthesis.aromatic aa.tryptophan.tryptophan synthase	T	AT3G54640	FALSE	AT3G54640
43129			20.1	Symbols: ATEP3, ATCHITIV, CHIV | ATEP3; chitinase | chr3:20145910-20147063 FORWARD	stress.biotic	T	AT3G54420	FALSE	AT3G54420
43131			16.8.2.2	Symbols: TT5, A11, CFI | TT5 (TRANSPARENT TESTA 5); chalcone isomerase | chr3:20430114-20431470 REVERSE	secondary metabolism.flavonoids.chalcones.chalcone isomerase	T	AT3G55120	FALSE	AT3G55120
43133			26.3	Symbols: DIN2, SRG2, BGLU30 | DIN2 (DARK INDUCIBLE 2); catalytic/ cation binding / hydrolase, hydrolyzing O-glycosyl compounds | chr3:22216672-22220824 FORWARD	misc.gluco-, galacto- and mannosidases	T	AT3G60140	FALSE	AT3G60140
43135			9.2.1.2	Symbols: NDB2 | NDB2 (NAD(P)H dehydrogenase B2); FAD binding / disulfide oxidoreductase/ oxidoreductase | chr4:2572621-2576595 FORWARD	mitochondrial electron transport / ATP synthesis.NADH-DH.type II.external	T	AT4G05020	FALSE	AT4G05020
43137			35.1	oxidoreductase, 2OG-Fe(II) oxygenase family protein | chr4:6491017-6492476 FORWARD	not assigned.no ontology	T	AT4G10500	FALSE	AT4G10500
43393			26.1	Symbols: CYP71B21 | CYP71B21; electron carrier/ heme binding / iron ion binding / monooxygenase/ oxygen binding | chr3:9583465-9585109 REVERSE	misc.cytochrome P450	T	AT3G26190	FALSE	AT3G26190
43139			26.2	Symbols: UGT84A1 | UGT84A1; UDP-glycosyltransferase/ sinapate 1-glucosyltransferase/ transferase, transferring glycosyl groups | chr4:8848801-8850516 REVERSE	misc.UDP glucosyl and glucoronyl transferases	T	AT4G15480	FALSE	AT4G15480
43395			26.1	Symbols: CYP71B22 | CYP71B22; electron carrier/ heme binding / iron ion binding / monooxygenase/ oxygen binding | chr3:9589282-9591179 FORWARD	misc.cytochrome P450	T	AT3G26200	FALSE	AT3G26200
43141			26.2	Symbols: IAGLU | IAGLU (INDOLE-3-ACETATE BETA-D-GLUCOSYLTRANSFERASE); UDP-glycosyltransferase/ transferase, transferring glycosyl groups | chr4:8877590-8879327 REVERSE	misc.UDP glucosyl and glucoronyl transferases	T	AT4G15550	FALSE	AT4G15550
43397			26.1	Symbols: PAD3, CYP71B15 | PAD3 (PHYTOALEXIN DEFICIENT 3); dihydrocamalexic acid decarboxylase/ monooxygenase/ oxygen binding | chr3:9887948-9889705 FORWARD	misc.cytochrome P450	T	AT3G26830	FALSE	AT3G26830
43143			20.1	glycosyl hydrolase family 18 protein | chr4:10763934-10765753 REVERSE	stress.biotic	T	AT4G19810	FALSE	AT4G19810
43656			23.4.10	nucleoside diphosphate kinase 4 (NDK4) | chr4:12424451-12426528 FORWARD	nucleotide metabolism.phosphotransfer and pyrophosphatases.nucleoside diphosphate kinase	T	AT4G23900	FALSE	AT4G23900
43145			35.1	hydrolase, alpha/beta fold family protein | chr4:12539786-12542489 FORWARD	not assigned.no ontology	T	AT4G24160	FALSE	AT4G24160
43147			35.2	small conjugating protein ligase | chr4:13571921-13573070 FORWARD	not assigned.unknown	T	AT4G27030	FALSE	AT4G27030
43659			13.1.6.5.5	Symbols: TSB2 | TSB2 (TRYPTOPHAN SYNTHASE BETA-SUBUNIT 2); tryptophan synthase | chr4:13586340-13588821 FORWARD	amino acid metabolism.synthesis.aromatic aa.tryptophan.tryptophan synthase	T	AT4G27070	FALSE	AT4G27070
43149			29.4	lectin protein kinase family protein | chr4:14026577-14028622 FORWARD	protein.postranslational modification	T	AT4G28350	FALSE	AT4G28350
43662			16.1.3	aminotransferase, putative | chr4:14055661-14057592 FORWARD	secondary metabolism.isoprenoids.tocopherol biosynthesis	T	AT4G28420	FALSE	AT4G28420
43151			16.2.1.7	cinnamoyl-CoA reductase-related | chr4:14894105-14896815 FORWARD	secondary metabolism.phenylpropanoids.lignin biosynthesis.CCR1	T	AT4G30470	FALSE	AT4G30470
43153			21.2.2	Symbols: ATGPX7 | ATGPX7 (glutathione peroxidase 7); glutathione peroxidase | chr4:15410205-15411617 FORWARD	redox.ascorbate and glutathione.glutathione	T	AT4G31870	FALSE	AT4G31870
43666			23.2	cytidine deaminase, putative / cytidine aminohydrolase, putative | chr4:14510147-14512186 FORWARD	nucleotide metabolism.degradation	T	AT4G29580	FALSE	AT4G29580
43155			26.2	Symbols: UGT73B3 | UGT73B3 (UDP-glucosyl transferase 73B3); UDP-glycosyltransferase/ abscisic acid glucosyltransferase/ quercetin 3-O-glucosyltransferase/ transferase, transferring hexosyl groups | chr4:16343057-16344818 REVERSE	misc.UDP glucosyl and glucoronyl transferases	T	AT4G34131	FALSE	AT4G34131
43412			26.12	Symbols: PRX33, PRXCA, ATPRX33, ATPCA | PRXCA (PEROXIDASE CA); peroxidase | chr3:18200664-18203142 FORWARD	misc.peroxidases	T	AT3G49110	FALSE	AT3G49110
43669			11.9.4.13	Symbols: CER4, G7, FAR3 | CER4 (ECERIFERUM 4); fatty acyl-CoA reductase (alcohol-forming)/ oxidoreductase, acting on the CH-CH group of donors | chr4:16204157-16207947 REVERSE	lipid metabolism.lipid degradation.beta-oxidation.acyl CoA reductase	T	AT4G33790	FALSE	AT4G33790
43157			16.8.4.2	Symbols: UGT73B2 | UGT73B2 (UDP-GLUCOSYLTRANSFERASE 73B2); UDP-glucosyltransferase/ UDP-glycosyltransferase/ flavonol 3-O-glucosyltransferase/ quercetin 7-O-glucosyltransferase | chr4:16345281-16347133 REVERSE	secondary metabolism.flavonoids.flavonols.flavonol 3-O-glycosyltransferase	T	AT4G34135	FALSE	AT4G34135
43414			33.99	Symbols: DIN11 | DIN11 (DARK INDUCIBLE 11); iron ion binding / oxidoreductase | chr3:18393747-18396816 FORWARD	development.unspecified	T	AT3G49620	FALSE	AT3G49620
43159			22.1.3	Symbols: ADC2, SPE2, ATADC2 | ADC2 (ARGININE DECARBOXYLASE 2); arginine decarboxylase | chr4:16560062-16562969 REVERSE	polyamine metabolism.synthesis.arginine decarboxylase	T	AT4G34710	FALSE	AT4G34710
43161			26.1	Symbols: CYP81F4 | CYP81F4; electron carrier/ heme binding / iron ion binding / monooxygenase/ oxygen binding | chr4:17590772-17592920 FORWARD	misc.cytochrome P450	T	AT4G37410	FALSE	AT4G37410
43163			16.2.1.10	Symbols: ELI3-1, ELI3, ATCAD7, CAD7 | ELI3-1 (ELICITOR-ACTIVATED GENE 3-1); binding / catalytic/ oxidoreductase/ zinc ion binding | chr4:17852441-17854500 FORWARD	secondary metabolism.phenylpropanoids.lignin biosynthesis.CAD	T	AT4G37980	FALSE	AT4G37980
43165			16.2.1.10	Symbols: ELI3-2, ELI3, ATCAD8, CAD-B2 | ELI3-2 (ELICITOR-ACTIVATED GENE 3-2); aryl-alcohol dehydrogenase/ mannitol dehydrogenase | chr4:17855876-17857639 FORWARD	secondary metabolism.phenylpropanoids.lignin biosynthesis.CAD	T	AT4G37990	FALSE	AT4G37990
43167			16.2.1.10	Symbols: ATCAD9, CAD9 | CAD9 (CINNAMYL ALCOHOL DEHYDROGENASE 9); binding / catalytic/ oxidoreductase/ zinc ion binding | chr4:18291218-18293383 FORWARD	secondary metabolism.phenylpropanoids.lignin biosynthesis.CAD	T	AT4G39330	FALSE	AT4G39330
43423			26.3	Symbols: BGLU27 | BGLU27 (BETA GLUCOSIDASE 27); catalytic/ cation binding / hydrolase, hydrolyzing O-glycosyl compounds | chr3:22205947-22208952 FORWARD	misc.gluco-, galacto- and mannosidases	T	AT3G60120	FALSE	AT3G60120
43169			26.1	Symbols: CYP79A2 | CYP79A2 (CYTOCHROME P450 79A2); oxidoreductase, acting on paired donors, with incorporation or reduction of molecular oxygen, NADH or NADPH as one donor, and incorporation of one atom of oxygen / oxygen binding | chr5:1559778-1561765 REVERSE	misc.cytochrome P450	T	AT5G05260	FALSE	AT5G05260
43171			16.8.2	chalcone-flavanone isomerase family protein | chr5:1563320-1565007 FORWARD	secondary metabolism.flavonoids.chalcones	T	AT5G05270	FALSE	AT5G05270
43684			17.6.1.11	Symbols: YAP169, GA20OX3, ATGA20OX3 | YAP169; gibberellin 20-oxidase | chr5:2243553-2245339 REVERSE	hormone metabolism.gibberelin.synthesis-degradation.GA20 oxidase	T	AT5G07200	FALSE	AT5G07200
43173			16.2	transferase family protein | chr5:2513794-2515418 FORWARD	secondary metabolism.phenylpropanoids	T	AT5G07870	FALSE	AT5G07870
43175			16.8.3.3	Symbols: TT7, CYP75B1, D501 | TT7 (TRANSPARENT TESTA 7); flavonoid 3-monooxygenase/ oxygen binding | chr5:2560394-2563109 FORWARD	secondary metabolism.flavonoids.dihydroflavonols.flavonoid 3-monooxygenase	T	AT5G07990	FALSE	AT5G07990
43431			26.9	Symbols: ATGSTF2, ATPM24.1, ATPM24, GST2 | ATGSTF2 (GLUTATHIONE S-TRANSFERASE PHI 2); glutathione binding / glutathione transferase | chr4:1110452-1111660 REVERSE	misc.glutathione S transferases	T	AT4G02520	FALSE	AT4G02520
43177			11.9.3.3	glycerophosphoryl diester phosphodiesterase family protein | chr5:2575033-2576783 REVERSE	lipid metabolism.lipid degradation.lysophospholipases.glycerophosphodiester phosphodiesterase	T	AT5G08030	FALSE	AT5G08030
43179			16.8.4.1	Symbols: FLS | FLS (FLAVONOL SYNTHASE); flavonol synthase | chr5:2803958-2805447 FORWARD	secondary metabolism.flavonoids.flavonols.flavonol synthase (FLS)	T	AT5G08640	FALSE	AT5G08640
43692			26.12	peroxidase, putative | chr5:6720384-6722475 REVERSE	misc.peroxidases	T	AT5G19880	FALSE	AT5G19880
43181			3.2.2	trehalose-6-phosphate phosphatase, putative | chr5:3157980-3160445 FORWARD	minor CHO metabolism.trehalose.TPP	T	AT5G10100	FALSE	AT5G10100
43183			16.8.2.1	Symbols: CHS, TT4, ATCHS | TT4 (TRANSPARENT TESTA 4); naringenin-chalcone synthase | chr5:4488688-4490264 FORWARD	secondary metabolism.flavonoids.chalcones.naringenin-chalcone synthase	T	AT5G13930	FALSE	AT5G13930
43185			13.2.1.2	Symbols: AO | AO (L-ASPARTATE OXIDASE); L-aspartate oxidase/ electron carrier/ oxidoreductase | chr5:4768468-4772153 FORWARD	amino acid metabolism.degradation.central amino acid metabolism.aspartate	T	AT5G14760	FALSE	AT5G14760
43697			17.3.1.2.99	squalene monooxygenase, putative / squalene epoxidase, putative | chr5:8180118-8181027 REVERSE	hormone metabolism.brassinosteroid.synthesis-degradation.sterols.other	T	AT5G24155	FALSE	AT5G24155
43187			26.7	NADP-dependent oxidoreductase, putative | chr5:5574281-5575910 REVERSE	misc.oxidases - copper, flavone etc	T	AT5G16960	FALSE	AT5G16960
43189			26.7	Symbols: AT-AER | AT-AER (alkenal reductase); 2-alkenal reductase | chr5:5576168-5578075 REVERSE	misc.oxidases - copper, flavone etc	T	AT5G16970	FALSE	AT5G16970
43702			26.7	NADP-dependent oxidoreductase, putative | chr5:15141788-15143492 FORWARD	misc.oxidases - copper, flavone etc	T	AT5G38000	FALSE	AT5G38000
43191			26.7	NADP-dependent oxidoreductase, putative | chr5:5579143-5580780 REVERSE	misc.oxidases - copper, flavone etc	T	AT5G16980	FALSE	AT5G16980
43193			26.2	Symbols: UGT78D3 | UGT78D3 (UDP-GLUCOSYL TRANSFERASE 78D3); UDP-glycosyltransferase/ flavonol 3-O-arabinosyltransferase/ quercetin 3-O-glucosyltransferase/ transferase, transferring glycosyl groups | chr5:5603133-5604738 REVERSE	misc.UDP glucosyl and glucoronyl transferases	T	AT5G17030	FALSE	AT5G17030
43195			26.2	UDP-glucoronosyl/UDP-glucosyl transferase family protein | chr5:5605284-5606970 REVERSE	misc.UDP glucosyl and glucoronyl transferases	T	AT5G17040	FALSE	AT5G17040
43708			16.1.5	Symbols: MRN1 | MRN1 (MARNERAL SYNTHASE); catalytic/ marneral synthase | chr5:17053517-17058245 FORWARD	secondary metabolism.isoprenoids.terpenoids	T	AT5G42600	FALSE	AT5G42600
43197			16.8.4.3	Symbols: UGT78D2 | UGT78D2 (UDP-GLUCOSYL TRANSFERASE 78D2); UDP-glycosyltransferase/ anthocyanidin 3-O-glucosyltransferase/ quercetin 3-O-glucosyltransferase/ transferase, transferring glycosyl groups | chr5:5607788-5609492 REVERSE	secondary metabolism.flavonoids.flavonols.flavonol-3-O-rhamnosyltransferase	T	AT5G17050	FALSE	AT5G17050
43199			33.1	Symbols: VSP1, ATVSP1 | VSP1 (VEGETATIVE STORAGE PROTEIN 1); acid phosphatase/ transcription factor binding | chr5:8507590-8508957 REVERSE	development.storage proteins	T	AT5G24780	FALSE	AT5G24780
43711			26.1	Symbols: CYP705A5, THAD, THAD1 | CYP705A5; oxygen binding / thalian-diol desaturase | chr5:19434827-19436689 FORWARD	misc.cytochrome P450	T	AT5G47990	FALSE	AT5G47990
43201			26.7	NADP-dependent oxidoreductase, putative | chr5:15131360-15133085 FORWARD	misc.oxidases - copper, flavone etc	T	AT5G37980	FALSE	AT5G37980
43203			16.8.1.21	transferase/ transferase, transferring acyl groups other than amino-acyl groups | chr5:15634586-15636065 FORWARD	secondary metabolism.flavonoids.anthocyanins.anthocyanin 5-aromatic acyltransferase	T	AT5G39050	FALSE	AT5G39050
43205			20.2.99	Symbols: GLP2A, ATGER2, GER2 | GER2 (GERMIN-LIKE PROTEIN 2); oxalate oxidase | chr5:15692591-15693581 REVERSE	stress.abiotic.unspecified	T	AT5G39190	FALSE	AT5G39190
43209			16.1.5	Symbols: THAS, THAS1 | THAS1 (THALIANOL SYNTHASE 1); catalytic/ thalianol synthase | chr5:19456960-19461689 FORWARD	secondary metabolism.isoprenoids.terpenoids	T	AT5G48010	FALSE	AT5G48010
43211			13.2.4.5	Symbols: PKT2, KAT5 | PKT2 (PEROXISOMAL 3-KETO-ACYL-COA THIOLASE 2); acetyl-CoA C-acyltransferase/ catalytic | chr5:19814395-19817204 REVERSE	amino acid metabolism.degradation.branched chain group.isoleucine	T	AT5G48880	FALSE	AT5G48880
43213			16.7	long-chain-alcohol O-fatty-acyltransferase family protein / wax synthase family protein | chr5:20885419-20886726 REVERSE	secondary metabolism.wax	T	AT5G51420	FALSE	AT5G51420
43215			26.1	Symbols: CYP715A1 | CYP715A1; electron carrier/ heme binding / iron ion binding / monooxygenase/ oxygen binding | chr5:21272949-21275509 FORWARD	misc.cytochrome P450	T	AT5G52400	FALSE	AT5G52400
43217			26.12	peroxidase, putative | chr5:23599567-23601325 REVERSE	misc.peroxidases	T	AT5G58390	FALSE	AT5G58390
43219			17.5.1	oxidoreductase, 2OG-Fe(II) oxygenase family protein | chr5:23996079-23997590 REVERSE	hormone metabolism.ethylene.synthesis-degradation	T	AT5G59540	FALSE	AT5G59540
43221			26.1	2-nitropropane dioxygenase family / NPD family | chr5:25697354-25699212 REVERSE	misc.misc2	T	AT5G64250	FALSE	AT5G64250
43223			8.1.7	Symbols: SDH2-3 | SDH2-3; electron carrier/ succinate dehydrogenase | chr5:26034422-26035927 REVERSE	TCA / org transformation.TCA.succinate dehydrogenase	T	AT5G65165	FALSE	AT5G65165
43479			13.1.6.5.1	Symbols: ASA1, TRP5, AMT1, WEI2 | ASA1 (ANTHRANILATE SYNTHASE ALPHA SUBUNIT 1); anthranilate synthase | chr5:1719557-1722903 REVERSE	amino acid metabolism.synthesis.aromatic aa.tryptophan.anthranilate synthase	T	AT5G05730	FALSE	AT5G05730
43235			11.9.2.1	lipase class 3 family protein | chr1:2089417-2091686 REVERSE	lipid metabolism.lipid degradation.lipases.triacylglycerol lipase	T	AT1G06800	FALSE	AT1G06800
997	3.99914e-239						early	FALSE	early

## Sheet: At late upregual;ted gene enric
SUID	Column 3	Column 4	MapMan_BINCODE	MapMan_DESCRIPTION	MapMan_NAME	MapMan_TYPE	name	selected	shared name
43759			26.28	lipase, putative | chr1:10051014-10053117 REVERSE	misc.GDSL-motif lipase	T	AT1G28600	FALSE	AT1G28600
43503			23.5.4	Symbols: RNR2B | pseudogene of ribonucleoside-diphosphate reductase small chain/ ribonucleotide reductase | chr5:16408166-16409165 FORWARD	nucleotide metabolism.deoxynucleotide metabolism.ribonucleoside-diphosphate reductase	T	AT5G40942	FALSE	AT5G40942
43761			11.9.2	Symbols: ARAB-1 | ARAB-1; carboxylesterase/ hydrolase, acting on ester bonds | chr1:10074507-10076344 REVERSE	lipid metabolism.lipid degradation.lipases	T	AT1G28670	FALSE	AT1G28670
43505			26.28	Symbols: GLIP1 | GLIP1 (GDSL LIPASE1); carboxylesterase/ lipase | chr5:16418920-16420400 FORWARD	misc.GDSL-motif lipase	T	AT5G40990	FALSE	AT5G40990
43507			16.2	transferase family protein | chr5:17176384-17178018 FORWARD	secondary metabolism.phenylpropanoids	T	AT5G42830	FALSE	AT5G42830
43764			10.2.1	Symbols: ATCSLD6, CSLD6 | ATCSLD6; cellulose synthase/ transferase, transferring glycosyl groups | chr1:11586516-11589651 REVERSE	cell wall.cellulose synthesis.cellulose synthase	T	AT1G32180	FALSE	AT1G32180
43509			17.5.1	2-oxoglutarate-dependent dioxygenase, putative | chr5:17457125-17458797 REVERSE	hormone metabolism.ethylene.synthesis-degradation	T	AT5G43450	FALSE	AT5G43450
43254			23.3.3	Symbols: atnudt4 | atnudt4 (Arabidopsis thaliana Nudix hydrolase homolog 4); hydrolase | chr1:6299687-6301086 FORWARD	nucleotide metabolism.salvage.NUDIX hydrolases	T	AT1G18300	FALSE	AT1G18300
43513			26.1	Symbols: CYP707A3 | CYP707A3; (+)-abscisic acid 8-hydroxylase/ oxygen binding | chr5:18368642-18370991 REVERSE	misc.cytochrome P450	T	AT5G45340	FALSE	AT5G45340
43258			26.6	O-methyltransferase, putative | chr1:7395228-7396773 REVERSE	misc.O-methyl transferases	T	AT1G21120	FALSE	AT1G21120
43771			26.3	Symbols: BGL1, BGLU18 | BGLU18 (BETA GLUCOSIDASE 18); catalytic/ cation binding / hydrolase, hydrolyzing O-glycosyl compounds | chr1:19515151-19518160 FORWARD	misc.gluco-, galacto- and mannosidases	T	AT1G52400	FALSE	AT1G52400
43260			26.6	O-methyltransferase, putative | chr1:7399062-7400605 REVERSE	misc.O-methyl transferases	T	AT1G21130	FALSE	AT1G21130
43776			26.7	flavin-containing monooxygenase family protein / FMO family protein | chr1:23173333-23176931 FORWARD	misc.oxidases - copper, flavone etc	T	AT1G62580	FALSE	AT1G62580
43009			26.1	Symbols: CYP86A4 | CYP86A4; fatty acid (omega-1)-hydroxylase/ oxygen binding | chr1:218994-221286 FORWARD	misc.cytochrome P450	T	AT1G01600	FALSE	AT1G01600
43266			11.9.2.1	lipase class 3 family protein | chr1:10719169-10720758 REVERSE	lipid metabolism.lipid degradation.lipases.triacylglycerol lipase	T	AT1G30370	FALSE	AT1G30370
43523			26.1	Symbols: CYP71B10 | CYP71B10; electron carrier/ heme binding / iron ion binding / monooxygenase/ oxygen binding | chr5:23198637-23200318 REVERSE	misc.cytochrome P450	T	AT5G57260	FALSE	AT5G57260
43779			30.2.99	lectin protein kinase, putative | chr1:26409743-26411801 REVERSE	signalling.receptor kinases.misc	T	AT1G70130	FALSE	AT1G70130
43526			26.12	peroxidase, putative | chr5:25654345-25656030 REVERSE	misc.peroxidases	T	AT5G64110	FALSE	AT5G64110
43782			23.3.3	Symbols: atnudt21 | atnudt21 (Arabidopsis thaliana Nudix hydrolase homolog 21); hydrolase | chr1:27645658-27646698 REVERSE	nucleotide metabolism.salvage.NUDIX hydrolases	T	AT1G73540	FALSE	AT1G73540
43271			3.2.2	trehalose-6-phosphate phosphatase, putative | chr1:13363003-13365060 REVERSE	minor CHO metabolism.trehalose.TPP	T	AT1G35910	FALSE	AT1G35910
43528			29.4	legume lectin family protein / protein kinase family protein | chr5:26216126-26218153 REVERSE	protein.postranslational modification	T	AT5G65600	FALSE	AT5G65600
43784			26.28	GDSL-motif lipase/hydrolase family protein | chr1:27678377-27679807 FORWARD	misc.GDSL-motif lipase	T	AT1G73610	FALSE	AT1G73610
43273			11.1.1.1	Symbols: ACC2 | ACC2 (ACETYL-COA CARBOXYLASE 2); acetyl-CoA carboxylase | chr1:13545972-13558492 FORWARD	lipid metabolism.FA synthesis and FA elongation.Acetyl CoA Carboxylation.homomeric Enzyme	T	AT1G36180	FALSE	AT1G36180
43275			12.1.1	Symbols: NIA2, B29, NIA2-1, CHL3, NR, NR2, ATNR2 | NIA2 (NITRATE REDUCTASE 2); nitrate reductase (NADH)/ nitrate reductase | chr1:14158527-14161938 FORWARD	N-metabolism.nitrate metabolism.NR	T	AT1G37130	FALSE	AT1G37130
43277			28.1	Symbols: AT5PTASE11, 5PTASE11 | 5PTASE11 (INOSITOL POLYPHOSPHATE 5-PHOSPHATASE 11); hydrolase/ phosphatidylinositol-3,4,5-trisphosphate 5-phosphatase/ phosphatidylinositol-3,5-bisphosphate 5-phosphatase/ phosphatidylinositol-4,5-bisphosphate 5-phosphatase | chr1:17435601-17438396 REVERSE	DNA.synthesis/chromatin structure	T	AT1G47510	FALSE	AT1G47510
43536			20.1	chitinase, putative | chr1:471990-473160 REVERSE	stress.biotic	T	AT1G02360	FALSE	AT1G02360
43025			26.9	Symbols: ATGSTU24, GST | ATGSTU24 (GLUTATHIONE S-TRANSFERASE TAU 24); glutathione binding / glutathione transferase | chr1:5869846-5870840 FORWARD	misc.glutathione S transferases	T	AT1G17170	FALSE	AT1G17170
43794			35.1	Symbols: ARD, ATARD3 | ATARD3 (ACIREDUCTONE DIOXYGENASE 3); acireductone dioxygenase [iron(II)-requiring]/ heteroglycan binding / metal ion binding | chr2:11231800-11233295 REVERSE	not assigned.no ontology	T	AT2G26400	FALSE	AT2G26400
43796			30.2.19	lectin protein kinase, putative | chr2:12562781-12564664 REVERSE	signalling.receptor kinases.legume-lectin	T	AT2G29220	FALSE	AT2G29220
43285			15.2	Symbols: ATNAS4, NAS4 | NAS4 (NICOTIANAMINE SYNTHASE 4); nicotianamine synthase | chr1:21136944-21138087 FORWARD	metal handling.binding, chelation and storage	T	AT1G56430	FALSE	AT1G56430
43798			30.2.19	lectin protein kinase, putative | chr2:12578909-12580780 REVERSE	signalling.receptor kinases.legume-lectin	T	AT2G29250	FALSE	AT2G29250
43800			13.2.6.3	3-hydroxyisobutyryl-coenzyme A hydrolase, putative / CoA-thioester hydrolase, putative | chr2:13058250-13061673 REVERSE	amino acid metabolism.degradation.aromatic aa.tryptophan	T	AT2G30660	FALSE	AT2G30660
43546			26.7	2-oxoglutarate-dependent dioxygenase, putative | chr1:4833518-4835089 REVERSE	misc.oxidases - copper, flavone etc	T	AT1G14120	FALSE	AT1G14120
43802			26.1	Symbols: CYP71A12 | CYP71A12 (cytochrome P450, family 71, subfamily A, polypeptide 12); electron carrier/ heme binding / iron ion binding / monooxygenase/ oxygen binding | chr2:13099336-13101413 REVERSE	misc.cytochrome P450	T	AT2G30750	FALSE	AT2G30750
43291			17.2.3	aldo/keto reductase family protein | chr1:22358035-22360158 REVERSE	hormone metabolism.auxin.induced-regulated-responsive-activated	T	AT1G60730	FALSE	AT1G60730
43548			26.9	anionic peroxidase, putative | chr1:4974067-4975705 REVERSE	misc.glutathione S transferases	T	AT1G14540	FALSE	AT1G14540
43805			26.16	Symbols: NSP2, ATNSP2 | NSP2 (NITRILE SPECIFIER PROTEIN 2) | chr2:14029190-14031074 REVERSE	misc.myrosinases-lectin-jacalin	T	AT2G33070	FALSE	AT2G33070
43550			26.9	anionic peroxidase, putative | chr1:4979028-4980324 FORWARD	misc.glutathione S transferases	T	AT1G14550	FALSE	AT1G14550
43807			17.6.1.13	Symbols: ATGA2OX3 | ATGA2OX3 (gibberellin 2-oxidase 3); gibberellin 2-beta-dioxygenase | chr2:14556988-14558697 FORWARD	hormone metabolism.gibberelin.synthesis-degradation.GA2 oxidase	T	AT2G34555	FALSE	AT2G34555
43552			26.25	Symbols: SOT17, ATSOT17, ATST5C | SOT17 (SULFOTRANSFERASE 17); desulfoglucosinolate sulfotransferase/ sulfotransferase | chr1:6398580-6399942 FORWARD	misc.sulfotransferase	T	AT1G18590	FALSE	AT1G18590
43041			11.9.2.1	Symbols: ATTLL1, TLL1 | TLL1 (TRIACYLGLYCEROL LIPASE-LIKE 1); triacylglycerol lipase | chr1:17123821-17128651 FORWARD	lipid metabolism.lipid degradation.lipases.triacylglycerol lipase	T	AT1G45201	FALSE	AT1G45201
43809			23.1.1.10	CTP synthase, putative / UTP--ammonia ligase, putative | chr2:14718195-14721271 REVERSE	nucleotide metabolism.synthesis.pyrimidine.CTP synthetase	T	AT2G34890	FALSE	AT2G34890
43556			26.6	O-methyltransferase, putative | chr1:7389981-7391553 REVERSE	misc.O-methyl transferases	T	AT1G21110	FALSE	AT1G21110
43045			17.2.3	oxidoreductase | chr1:22362293-22363854 REVERSE	hormone metabolism.auxin.induced-regulated-responsive-activated	T	AT1G60750	FALSE	AT1G60750
43813			10.3.2	Symbols: IRX9 | IRX9 (IRREGULAR XYLEM 9); transferase, transferring glycosyl groups / xylosyltransferase | chr2:15587394-15589257 REVERSE	cell wall.hemicellulose synthesis.glucuronoxylan	T	AT2G37090	FALSE	AT2G37090
43816			26.28	GDSL-motif lipase/hydrolase family protein | chr2:17879031-17880563 FORWARD	misc.GDSL-motif lipase	T	AT2G42990	FALSE	AT2G42990
43561			8.3	Symbols: ATBCA3, BCA3 | BCA3 (BETA CARBONIC ANHYDRASE 4); carbonate dehydratase/ zinc ion binding | chr1:8395557-8398144 FORWARD	TCA / org transformation.carbonic anhydrases	T	AT1G23730	FALSE	AT1G23730
43305			17.7.1.2	lipoxygenase, putative | chr1:27308515-27312754 FORWARD	hormone metabolism.jasmonate.synthesis-degradation.lipoxygenase	T	AT1G72520	FALSE	AT1G72520
43563			13.1.6.5.1	Symbols: ASB1, TRP4, WEI7 | ASB1 (ANTHRANILATE SYNTHASE BETA SUBUNIT 1); anthranilate synthase | chr1:8837070-8839501 REVERSE	amino acid metabolism.synthesis.aromatic aa.tryptophan.anthranilate synthase	T	AT1G25220	FALSE	AT1G25220
43819			20.1	chitinase, putative | chr2:18078649-18080028 REVERSE	stress.biotic	T	AT2G43580	FALSE	AT2G43580
43821			20.1	chitinase, putative | chr2:18081331-18082767 REVERSE	stress.biotic	T	AT2G43590	FALSE	AT2G43590
43825			17.1.1	Symbols: CCD7, MAX3, ATCCD7 | CCD7 (CAROTENOID CLEAVAGE DIOXYGENASE 7); 9-cis-epoxycarotenoid dioxygenase | chr2:18558938-18561621 FORWARD	hormone metabolism.abscisic acid.synthesis-degradation	T	AT2G44990	FALSE	AT2G44990
43571			26.9	Symbols: ATGSTU12 | ATGSTU12 (GLUTATHIONE S-TRANSFERASE TAU 12); glutathione transferase | chr1:26334250-26335558 REVERSE	misc.glutathione S transferases	T	AT1G69920	FALSE	AT1G69920
43316			16.2.1.7	Symbols: CCR2, ATCCR2 | CCR2 (CINNAMOYL COA REDUCTASE); cinnamoyl-CoA reductase | chr1:30370572-30372670 FORWARD	secondary metabolism.phenylpropanoids.lignin biosynthesis.CCR1	T	AT1G80820	FALSE	AT1G80820
43318			13.1.1.1.1	Symbols: GAD4 | GAD4 (glutamate decarboxylase 4); calmodulin binding | chr2:474165-476594 REVERSE	amino acid metabolism.synthesis.central amino acid metabolism.GABA.Glutamate decarboxylase	T	AT2G02010	FALSE	AT2G02010
43063			26.9	Symbols: ATGSTU22 | ATGSTU22 (GLUTATHIONE S-TRANSFERASE TAU 22); glutathione transferase | chr1:29472892-29473863 REVERSE	misc.glutathione S transferases	T	AT1G78340	FALSE	AT1G78340
43833			21.2.1	Symbols: APX2, APX1B | APX2 (ASCORBATE PEROXIDASE 2); L-ascorbate peroxidase | chr3:2956156-2958327 FORWARD	redox.ascorbate and glutathione.ascorbate	T	AT3G09640	FALSE	AT3G09640
43835			10.8.1	pectinesterase, putative | chr3:3354482-3357614 REVERSE	cell wall.pectin*esterases.PME	T	AT3G10720	FALSE	AT3G10720
43837			28.99	oxidoreductase, 2OG-Fe(II) oxygenase family protein | chr3:4449374-4450811 FORWARD	DNA.unspecified	T	AT3G13610	FALSE	AT3G13610
43328			17.5.1.2	Symbols: ACO1 | ACO1 (ACC OXIDASE 1); 1-aminocyclopropane-1-carboxylate oxidase | chr2:8475966-8477502 REVERSE	hormone metabolism.ethylene.synthesis-degradation.1-aminocyclopropane-1-carboxylate oxidase	T	AT2G19590	FALSE	AT2G19590
43842			17.7.1.4	Symbols: AOC3 | AOC3 (ALLENE OXIDE CYCLASE 3); allene-oxide cyclase | chr3:9409290-9410567 FORWARD	hormone metabolism.jasmonate.synthesis-degradation.allene oxidase cyclase	T	AT3G25780	FALSE	AT3G25780
43588			26.2	Symbols: UGT84B1 | UGT84B1 (UDP-glucosyl transferase 84B1); UDP-glycosyltransferase/ abscisic acid glucosyltransferase/ indole-3-acetate beta-glucosyltransferase/ quercetin 7-O-glucosyltransferase/ transferase, transferring glycosyl groups | chr2:9899927-9901439 REVERSE	misc.UDP glucosyl and glucoronyl transferases	T	AT2G23260	FALSE	AT2G23260
43332			9.2.1.2	Symbols: NDB4 | NDB4 (NAD(P)H dehydrogenase B4); NADH dehydrogenase | chr2:8953252-8955761 REVERSE	mitochondrial electron transport / ATP synthesis.NADH-DH.type II.external	T	AT2G20800	FALSE	AT2G20800
43845			26.1	Symbols: CYP86C2 | CYP86C2; electron carrier/ heme binding / iron ion binding / monooxygenase/ oxygen binding | chr3:9551812-9553437 FORWARD	misc.cytochrome P450	T	AT3G26125	FALSE	AT3G26125
43590			26.1	Symbols: CYP71B6 | CYP71B6 (CYTOCHROME P450 71B6); electron carrier/ heme binding / iron ion binding / monooxygenase/ oxygen binding | chr2:10281847-10283735 FORWARD	misc.cytochrome P450	T	AT2G24180	FALSE	AT2G24180
43847			26.1	Symbols: CYP71B17 | CYP71B17; electron carrier/ heme binding / iron ion binding / monooxygenase/ oxygen binding | chr3:9568280-9569886 REVERSE	misc.cytochrome P450	T	AT3G26160	FALSE	AT3G26160
43336			17.2.3	Symbols: GH3.3 | GH3.3; indole-3-acetic acid amido synthetase | chr2:9863855-9866562 REVERSE	hormone metabolism.auxin.induced-regulated-responsive-activated	T	AT2G23170	FALSE	AT2G23170
43852			26.2	UDP-glucoronosyl/UDP-glucosyl transferase family protein | chr3:17195318-17196743 REVERSE	misc.UDP glucosyl and glucoronyl transferases	T	AT3G46680	FALSE	AT3G46680
43854			17.5.1.1	Symbols: ETO3, ACS9 | ACS9 (1-AMINOCYCLOPROPANE-1-CARBOXYLATE SYNTHASE 9); 1-aminocyclopropane-1-carboxylate synthase | chr3:18434470-18436141 REVERSE	hormone metabolism.ethylene.synthesis-degradation.1-aminocyclopropane-1-carboxylate synthase	T	AT3G49700	FALSE	AT3G49700
43345			26.1	Symbols: CYP71A13 | CYP71A13 (cytochrome P450, family 71, subfamily A, polypeptide 13); indoleacetaldoxime dehydratase/ oxygen binding | chr2:13109794-13112011 REVERSE	misc.cytochrome P450	T	AT2G30770	FALSE	AT2G30770
43857			26.12	electron carrier/ heme binding / peroxidase | chr3:18943135-18944811 FORWARD	misc.peroxidases	T	AT3G50990	FALSE	AT3G50990
43861			26.1	Symbols: CYP76G1 | CYP76G1; electron carrier/ heme binding / iron ion binding / monooxygenase/ oxygen binding | chr3:19641306-19643276 REVERSE	misc.cytochrome P450	T	AT3G52970	FALSE	AT3G52970
43095			20.1	chitinase, putative | chr2:18076224-18077463 REVERSE	stress.biotic	T	AT2G43570	FALSE	AT2G43570
43351			26.2	UDP-glucoronosyl/UDP-glucosyl transferase family protein | chr2:15417490-15419154 REVERSE	misc.UDP glucosyl and glucoronyl transferases	T	AT2G36780	FALSE	AT2G36780
43863			33.99	Symbols: FAR6 | FAR6 (FATTY ACID REDUCTASE 6); fatty acyl-CoA reductase (alcohol-forming)/ oxidoreductase, acting on the CH-CH group of donors, NAD or NADP as acceptor | chr3:20999731-21002058 REVERSE	development.unspecified	T	AT3G56700	FALSE	AT3G56700
43097			20.1	chitinase, putative | chr2:18093770-18095025 REVERSE	stress.biotic	T	AT2G43620	FALSE	AT2G43620
43609			10.6.3	polygalacturonase, putative / pectinase, putative | chr2:18173034-18174482 FORWARD	cell wall.degradation.pectate lyases and polygalacturonases	T	AT2G43880	FALSE	AT2G43880
43353			20.1	Symbols: DOGT1, UGT73C5 | DOGT1 (DON-GLUCOSYLTRANSFERASE 1); UDP-glycosyltransferase/ cis-zeatin O-beta-D-glucosyltransferase/ glucosyltransferase/ quercetin 4-O-glucosyltransferase/ quercetin 7-O-glucosyltransferase/ trans-zeatin O-beta-D-glucosyltransferase/ transferase, transf | chr2:15423380-15425016 REVERSE	stress.biotic	T	AT2G36800	FALSE	AT2G36800
43865			23.4.3	ATP binding / nucleobase, nucleoside, nucleotide kinase | chr3:22541319-22552529 FORWARD	nucleotide metabolism.phosphotransfer and pyrophosphatases.uridylate kinase	T	AT3G60961	FALSE	AT3G60961
43868			26.2	Symbols: ATXT1, XT1, XXT1 | XT1 (XYLOSYLTRANSFERASE 1); UDP-xylosyltransferase/ transferase/ transferase, transferring glycosyl groups / xyloglucan 6-xylosyltransferase | chr3:23201117-23202907 FORWARD	misc.UDP glucosyl and glucoronyl transferases	T	AT3G62720	FALSE	AT3G62720
43101			20.2	Symbols: ALPHA-DOX1, DOX1, DIOX1 | DOX1; lipoxygenase | chr3:159466-162837 REVERSE	stress.abiotic	T	AT3G01420	FALSE	AT3G01420
43615			26.9	Symbols: ATGSTU8 | ATGSTU8 (GLUTATHIONE S-TRANSFERASE TAU 8); glutathione transferase | chr3:2848289-2849289 REVERSE	misc.glutathione S transferases	T	AT3G09270	FALSE	AT3G09270
43103			4.1.12	2,3-biphosphoglycerate-independent phosphoglycerate mutase, putative / phosphoglyceromutase, putative | chr3:2608471-2611418 REVERSE	glycolysis.cytosolic branch.phosphoglycerate mutase	T	AT3G08590	FALSE	AT3G08590
43871			10.8.1	Symbols: ATPMEPCRB | ATPMEPCRB; pectinesterase | chr4:1032413-1035037 FORWARD	cell wall.pectin*esterases.PME	T	AT4G02330	FALSE	AT4G02330
43361			11.9.2.2	hydrolase, alpha/beta fold family protein | chr2:16452612-16454801 FORWARD	lipid metabolism.lipid degradation.lipases.acylglycerol lipase	T	AT2G39400	FALSE	AT2G39400
43618			26.28	Symbols: GLIP4 | GLIP4; carboxylesterase/ lipase | chr3:4734616-4735993 REVERSE	misc.GDSL-motif lipase	T	AT3G14225	FALSE	AT3G14225
43874			17.5.1.1	Symbols: ACS11 | ACS11; 1-aminocyclopropane-1-carboxylate synthase | chr4:4887112-4888939 FORWARD	hormone metabolism.ethylene.synthesis-degradation.1-aminocyclopropane-1-carboxylate synthase	T	AT4G08040	FALSE	AT4G08040
43878			14.1	Symbols: APS3 | APS3; sulfate adenylyltransferase (ATP) | chr4:8413288-8415391 REVERSE	S-assimilation.ATPS	T	AT4G14680	FALSE	AT4G14680
43367			10.8.99	pectinesterase family protein | chr2:18644084-18646447 REVERSE	cell wall.pectin*esterases.misc	T	AT2G45220	FALSE	AT2G45220
43880			2.2.2.1.2	Symbols: ATBETA-AMY, AT-BETA-AMY, RAM1, BMY1, BAM5 | BAM5 (BETA-AMYLASE 5); beta-amylase | chr4:8666338-8669470 REVERSE	major CHO metabolism.degradation.starch.starch cleavage.beta amylase	T	AT4G15210	FALSE	AT4G15210
43625			13.1.3.4.12	Symbols: HMT-1, ATHMT-1 | HMT-1; homocysteine S-methyltransferase | chr3:9480833-9482926 FORWARD	amino acid metabolism.synthesis.aspartate family.methionine.homocysteine S-methyltransferase	T	AT3G25900	FALSE	AT3G25900
43369			10.8.1	pectinesterase family protein | chr2:19508980-19511792 FORWARD	cell wall.pectin*esterases.PME	T	AT2G47550	FALSE	AT2G47550
43882			5.1	L-lactate dehydrogenase, putative | chr4:9673991-9675448 FORWARD	fermentation.LDH	T	AT4G17260	FALSE	AT4G17260
43371			26.12	peroxidase, putative | chr3:901841-903411 REVERSE	misc.peroxidases	T	AT3G03670	FALSE	AT3G03670
43885			35.2	Symbols: QRT3 | QRT3 (QUARTET 3); polygalacturonase | chr4:10849782-10853346 REVERSE	not assigned.unknown	T	AT4G20050	FALSE	AT4G20050
43119			11.9.4.13	Symbols: FAR4 | FAR4 (FATTY ACID REDUCTASE 4); binding / catalytic/ oxidoreductase, acting on the CH-CH group of donors | chr3:16124021-16127954 FORWARD	lipid metabolism.lipid degradation.beta-oxidation.acyl CoA reductase	T	AT3G44540	FALSE	AT3G44540
370	2.65419e-26						late	FALSE	late
43890			3.2.2	trehalose-6-phosphate phosphatase, putative | chr4:11893499-11896480 REVERSE	minor CHO metabolism.trehalose.TPP	T	AT4G22590	FALSE	AT4G22590
43123			26.28	GDSL-motif lipase/hydrolase family protein | chr3:18704765-18706570 FORWARD	misc.GDSL-motif lipase	T	AT3G50400	FALSE	AT3G50400
43636			26.22	short-chain dehydrogenase/reductase (SDR) family protein | chr3:19173622-19174667 REVERSE	misc.short chain dehydrogenase/reductase (SDR)	T	AT3G51680	FALSE	AT3G51680
43892			21.6	Symbols: FSD1 | FSD1 (FE SUPEROXIDE DISMUTASE 1); copper ion binding / superoxide dismutase | chr4:12884300-12886695 REVERSE	redox.dismutases and catalases	T	AT4G25100	FALSE	AT4G25100
43895			4.1.4	Symbols: PFK3 | PFK3 (PHOSPHOFRUCTOKINASE 3); 6-phosphofructokinase | chr4:13300795-13304347 REVERSE	glycolysis.cytosolic branch.phosphofructokinase (PFK)	T	AT4G26270	FALSE	AT4G26270
43384			6.9	Symbols: ICL | ICL (ISOCITRATE LYASE); catalytic/ isocitrate lyase | chr3:7652487-7656011 REVERSE	gluconeogenesis / glyoxylate cycle.isocitrate lyase	T	AT3G21720	FALSE	AT3G21720
43897			16.8.1	glycosyltransferase family protein | chr4:13763464-13765064 REVERSE	secondary metabolism.flavonoids.anthocyanins	T	AT4G27570	FALSE	AT4G27570
43388			9.4	Symbols: AOX1B | AOX1B; alternative oxidase | chr3:7904156-7905384 FORWARD	mitochondrial electron transport / ATP synthesis.alternative oxidase	T	AT3G22360	FALSE	AT3G22360
43900			5.2	pyruvate decarboxylase, putative | chr4:15952289-15954771 REVERSE	fermentation.PDC	T	AT4G33070	FALSE	AT4G33070
43645			20.1	chitinase, putative | chr4:732313-733510 REVERSE	stress.biotic	T	AT4G01700	FALSE	AT4G01700
43902			26.12	peroxidase, putative | chr4:16234670-16236492 REVERSE	misc.peroxidases	T	AT4G33870	FALSE	AT4G33870
43135			9.2.1.2	Symbols: NDB2 | NDB2 (NAD(P)H dehydrogenase B2); FAD binding / disulfide oxidoreductase/ oxidoreductase | chr4:2572621-2576595 FORWARD	mitochondrial electron transport / ATP synthesis.NADH-DH.type II.external	T	AT4G05020	FALSE	AT4G05020
43907			17.5.1.1	Symbols: ACS8 | ACS8; 1-aminocyclopropane-1-carboxylate synthase | chr4:17752084-17754157 FORWARD	hormone metabolism.ethylene.synthesis-degradation.1-aminocyclopropane-1-carboxylate synthase	T	AT4G37770	FALSE	AT4G37770
43654			26.11	alcohol dehydrogenase, putative | chr4:11711336-11714228 REVERSE	misc.alcohol dehydrogenases	T	AT4G22110	FALSE	AT4G22110
43399			10.2	Symbols: ATCSLC04, CSLC04, ATCSLC4, CSLC4 | ATCSLC04 (CELLULOSE-SYNTHASE LIKE C4); cellulose synthase/ transferase, transferring glycosyl groups | chr3:10505829-10509239 FORWARD	cell wall.cellulose synthesis	T	AT3G28180	FALSE	AT3G28180
43911			30.2.99	Symbols: LECRKA4.2 | LECRKA4.2 (LECTIN RECEPTOR KINASE A4.1); ATP binding / kinase/ protein kinase/ protein serine/threonine kinase/ sugar binding | chr5:214517-216583 REVERSE	signalling.receptor kinases.misc	T	AT5G01550	FALSE	AT5G01550
43914			11.3	Symbols: ATGPAT7, GPAT7 | GPAT7 (GLYCEROL-3-PHOSPHATE ACYLTRANSFERASE 7); 1-acylglycerol-3-phosphate O-acyltransferase/ acyltransferase | chr5:1835106-1836722 FORWARD	lipid metabolism.Phospholipid synthesis	T	AT5G06090	FALSE	AT5G06090
43916			26.12	peroxidase, putative | chr5:2077420-2079005 REVERSE	misc.peroxidases	T	AT5G06720	FALSE	AT5G06720
43405			2.2.1.5	Symbols: SUS4, ATSUS4 | SUS4; UDP-glycosyltransferase/ sucrose synthase/ transferase, transferring glycosyl groups | chr3:15179020-15183989 REVERSE	major CHO metabolism.degradation.sucrose.Susy	T	AT3G43190	FALSE	AT3G43190
43922			26.1	Symbols: CYP86B1 | CYP86B1; electron carrier/ heme binding / iron ion binding / monooxygenase/ oxygen binding | chr5:7803141-7805815 REVERSE	misc.cytochrome P450	T	AT5G23190	FALSE	AT5G23190
43155			26.2	Symbols: UGT73B3 | UGT73B3 (UDP-glucosyl transferase 73B3); UDP-glycosyltransferase/ abscisic acid glucosyltransferase/ quercetin 3-O-glucosyltransferase/ transferase, transferring hexosyl groups | chr4:16343057-16344818 REVERSE	misc.UDP glucosyl and glucoronyl transferases	T	AT4G34131	FALSE	AT4G34131
43926			17.3.1.2.99	Symbols: SQE6 | SQE6 (SQUALENE MONOXYGENASE 6); FAD binding / oxidoreductase/ squalene monooxygenase | chr5:8183075-8186640 REVERSE	hormone metabolism.brassinosteroid.synthesis-degradation.sterols.other	T	AT5G24160	FALSE	AT5G24160
43159			22.1.3	Symbols: ADC2, SPE2, ATADC2 | ADC2 (ARGININE DECARBOXYLASE 2); arginine decarboxylase | chr4:16560062-16562969 REVERSE	polyamine metabolism.synthesis.arginine decarboxylase	T	AT4G34710	FALSE	AT4G34710
43416			26.13	Symbols: ATPAP20, PAP20 | PAP20; acid phosphatase/ protein serine/threonine phosphatase | chr3:19561327-19564195 REVERSE	misc.acid and other phosphatases	T	AT3G52780	FALSE	AT3G52780
43928			26.3	Symbols: BGLU32 | BGLU32 (BETA GLUCOSIDASE 32); catalytic/ cation binding / hydrolase, hydrolyzing O-glycosyl compounds | chr5:8392059-8395302 REVERSE	misc.gluco-, galacto- and mannosidases	T	AT5G24550	FALSE	AT5G24550
43930			16.1.5	Symbols: ATPEN3 | ATPEN3 (putative pentacyclic triterpene synthase 3); catalytic/ lupeol synthase | chr5:14220737-14225422 REVERSE	secondary metabolism.isoprenoids.terpenoids	T	AT5G36150	FALSE	AT5G36150
43676			14.15	Symbols: AKN2 | AKN2 (APS-kinase 2); ATP binding / adenylylsulfate kinase/ kinase/ transferase, transferring phosphorus-containing groups | chr4:18519717-18521568 FORWARD	S-assimilation.AKN	T	AT4G39940	FALSE	AT4G39940
43678			26.1	Symbols: CYP79B2 | CYP79B2; electron carrier/ heme binding / iron ion binding / monooxygenase/ oxygen binding | chr4:18525246-18527579 FORWARD	misc.cytochrome P450	T	AT4G39950	FALSE	AT4G39950
43680			4.1.12	phosphoglycerate/bisphosphoglycerate mutase family protein | chr5:1120003-1121775 FORWARD	glycolysis.cytosolic branch.phosphoglycerate mutase	T	AT5G04120	FALSE	AT5G04120
43425			33.99	Symbols: BAP1 | BAP1 (BON ASSOCIATION PROTEIN 1); phospholipid binding / protein binding | chr3:22650527-22651449 REVERSE	development.unspecified	T	AT3G61190	FALSE	AT3G61190
43937			8.2.9	malate dehydrogenase, cytosolic, putative | chr5:17390433-17392645 FORWARD	TCA / org transformation.other organic acid transformatons.cyt MDH	T	AT5G43330	FALSE	AT5G43330
43940			26.7	Symbols: YUC5, SUPER1 | YUCCA5; monooxygenase | chr5:17648857-17650131 REVERSE	misc.oxidases - copper, flavone etc	T	AT5G43890	FALSE	AT5G43890
43943			34.15	Symbols: KAT1 | KAT1 (POTASSIUM CHANNEL IN ARABIDOPSIS THALIANA 1); cyclic nucleotide binding / inward rectifier potassium channel | chr5:18743566-18746730 REVERSE	transport.potassium	T	AT5G46240	FALSE	AT5G46240
43690			13.1.6.5.2	Symbols: TRP1, pat1 | TRP1 (tryptophan biosynthesis 1); anthranilate phosphoribosyltransferase | chr5:5957213-5959905 FORWARD	amino acid metabolism.synthesis.aromatic aa.tryptophan.anthranilate phosphoribosyltransferase	T	AT5G17990	FALSE	AT5G17990
43692			26.12	peroxidase, putative | chr5:6720384-6722475 REVERSE	misc.peroxidases	T	AT5G19880	FALSE	AT5G19880
43948			3.2.2	Symbols: ATTPPA | ATTPPA; trehalose-phosphatase | chr5:20902087-20904536 FORWARD	minor CHO metabolism.trehalose.TPP	T	AT5G51460	FALSE	AT5G51460
43950			26.12	peroxidase | chr5:21090992-21092405 REVERSE	misc.peroxidases	T	AT5G51890	FALSE	AT5G51890
43695			17.3.1.2.99	Symbols: SQP2 | SQP2; FAD binding / oxidoreductase/ squalene monooxygenase | chr5:8164347-8167673 REVERSE	hormone metabolism.brassinosteroid.synthesis-degradation.sterols.other	T	AT5G24140	FALSE	AT5G24140
43439			17.5.1.1	Symbols: ACS6 | ACS6 (1-AMINOCYCLOPROPANE-1-CARBOXYLIC ACID (ACC) SYNTHASE 6); 1-aminocyclopropane-1-carboxylate synthase | chr4:6864097-6866116 FORWARD	hormone metabolism.ethylene.synthesis-degradation.1-aminocyclopropane-1-carboxylate synthase	T	AT4G11280	FALSE	AT4G11280
43952			16.8.3	glycosyltransferase family protein | chr5:21915550-21917149 REVERSE	secondary metabolism.flavonoids.dihydroflavonols	T	AT5G53990	FALSE	AT5G53990
43954			26.3	Symbols: BGLU41 | BGLU41 (BETA GLUCOSIDASE 41); catalytic/ cation binding / hydrolase, hydrolyzing O-glycosyl compounds | chr5:22167636-22170235 REVERSE	misc.gluco-, galacto- and mannosidases	T	AT5G54570	FALSE	AT5G54570
43443			23.3.3	Symbols: AtNUDT7, GFG1, NUDT7 | NUDT7; ADP-ribose diphosphatase/ NAD or NADH binding / hydrolase/ nucleoside-diphosphatase/ protein homodimerization | chr4:7487343-7490077 FORWARD	nucleotide metabolism.salvage.NUDIX hydrolases	T	AT4G12720	FALSE	AT4G12720
43956			10.3.2	Symbols: GAUT12, LGT6, IRX8 | GAUT12 (GALACTURONOSYLTRANSFERASE 12); polygalacturonate 4-alpha-galacturonosyltransferase/ transferase, transferring glycosyl groups / transferase, transferring hexosyl groups | chr5:22219224-22221840 REVERSE	cell wall.hemicellulose synthesis.glucuronoxylan	T	AT5G54690	FALSE	AT5G54690
43704			17.8.1	S-adenosyl-L-methionine:carboxyl methyltransferase family protein | chr5:15165652-15167729 REVERSE	hormone metabolism.salicylic acid.synthesis-degradation	T	AT5G38020	FALSE	AT5G38020
43960			26.2	Symbols: UGT76E1 | UGT76E1 (UDP-GLUCOSYL TRANSFERASE 76E1); UDP-glycosyltransferase/ quercetin 3-O-glucosyltransferase/ quercetin 7-O-glucosyltransferase | chr5:24006079-24007689 REVERSE	misc.UDP glucosyl and glucoronyl transferases	T	AT5G59580	FALSE	AT5G59580
43451			17.1.1.2.1	Symbols: CYP707A1 | CYP707A1; (+)-abscisic acid 8-hydroxylase/ oxygen binding | chr4:10521379-10523961 FORWARD	hormone metabolism.abscisic acid.synthesis-degradation.degradation.8-hydroxylase	T	AT4G19230	FALSE	AT4G19230
43963			26.12	peroxidase, putative | chr5:25659306-25661002 REVERSE	misc.peroxidases	T	AT5G64120	FALSE	AT5G64120
43453			9.2.1.2	Symbols: NDB3 | NDB3; NADH dehydrogenase | chr4:11436495-11439326 REVERSE	mitochondrial electron transport / ATP synthesis.NADH-DH.type II.external	T	AT4G21490	FALSE	AT4G21490
43966			18.3.1	Symbols: ATGCH, GCH, ATRIBA1, RFD1 | ATGCH; 3,4-dihydroxy-2-butanone-4-phosphate synthase/ GTP cyclohydrolase II | chr5:25718404-25721162 FORWARD	Co-factor and vitamine metabolism.riboflavin.GTP cyclohydrolase II	T	AT5G64300	FALSE	AT5G64300
43711			26.1	Symbols: CYP705A5, THAD, THAD1 | CYP705A5; oxygen binding / thalian-diol desaturase | chr5:19434827-19436689 FORWARD	misc.cytochrome P450	T	AT5G47990	FALSE	AT5G47990
43455			35.1	Symbols: BGLU3 | BGLU3 (BETA GLUCOSIDASE 2); catalytic/ cation binding / hydrolase, hydrolyzing O-glycosyl compounds | chr4:11707370-11709932 REVERSE	not assigned.no ontology	T	AT4G22100	FALSE	AT4G22100
43713			26.1	Symbols: CYP708A2, CYP708 A2, THAH, THAH1 | CYP708A2; oxygen binding / thalianol hydroxylase | chr5:19444138-19447850 REVERSE	misc.cytochrome P450	T	AT5G48000	FALSE	AT5G48000
43461			17.5.1.1	Symbols: ACS7, ATACS7 | ACS7; 1-aminocyclopropane-1-carboxylate synthase | chr4:13275307-13277188 FORWARD	hormone metabolism.ethylene.synthesis-degradation.1-aminocyclopropane-1-carboxylate synthase	T	AT4G26200	FALSE	AT4G26200
43720			26.1	Symbols: CYP81F2 | CYP81F2; electron carrier/ heme binding / iron ion binding / monooxygenase/ oxygen binding | chr5:23187840-23189857 FORWARD	misc.cytochrome P450	T	AT5G57220	FALSE	AT5G57220
43209			16.1.5	Symbols: THAS, THAS1 | THAS1 (THALIANOL SYNTHASE 1); catalytic/ thalianol synthase | chr5:19456960-19461689 FORWARD	secondary metabolism.isoprenoids.terpenoids	T	AT5G48010	FALSE	AT5G48010
43467			26.28	GDSL-motif lipase/hydrolase family protein | chr4:14738387-14740676 REVERSE	misc.GDSL-motif lipase	T	AT4G30140	FALSE	AT4G30140
43469			17.2.3	Symbols: YDK1, GH3.2, BRU6, GH3-2, AUR3 | BRU6; indole-3-acetic acid amido synthetase | chr4:17579657-17582022 FORWARD	hormone metabolism.auxin.induced-regulated-responsive-activated	T	AT4G37390	FALSE	AT4G37390
43732			17.8.1	UDP-glucoronosyl/UDP-glucosyl transferase family protein | chr1:1703092-1704691 REVERSE	hormone metabolism.salicylic acid.synthesis-degradation	T	AT1G05680	FALSE	AT1G05680
43221			26.1	2-nitropropane dioxygenase family / NPD family | chr5:25697354-25699212 REVERSE	misc.misc2	T	AT5G64250	FALSE	AT5G64250
43225			17.5.1.1	Symbols: ACS2, AT-ACC2 | ACS2; 1-aminocyclopropane-1-carboxylate synthase | chr1:175782-178400 FORWARD	hormone metabolism.ethylene.synthesis-degradation.1-aminocyclopropane-1-carboxylate synthase	T	AT1G01480	FALSE	AT1G01480
43227			26.9	Symbols: ATGSTF7, GST11, ATGSTF8, GSTF7 | GSTF7; copper ion binding / glutathione binding / glutathione transferase | chr1:658657-659771 REVERSE	misc.glutathione S transferases	T	AT1G02920	FALSE	AT1G02920
43740			26.9	Symbols: ATGSTU25 | ATGSTU25 (GLUTATHIONE S-TRANSFERASE TAU 25); glutathione transferase | chr1:5872145-5873086 FORWARD	misc.glutathione S transferases	T	AT1G17180	FALSE	AT1G17180
43229			26.9	Symbols: ATGSTF6, GST1, ERD11, ATGSTF3, GSTF6 | ATGSTF6 (GLUTATHIONE S-TRANSFERASE); copper ion binding / glutathione binding / glutathione transferase | chr1:661177-662427 REVERSE	misc.glutathione S transferases	T	AT1G02930	FALSE	AT1G02930
43486			16.2.1.7	cinnamoyl-CoA reductase-related | chr5:4740252-4743446 REVERSE	secondary metabolism.phenylpropanoids.lignin biosynthesis.CCR1	T	AT5G14700	FALSE	AT5G14700
43746			26.1	Symbols: CYP722A1 | CYP722A1; electron carrier/ heme binding / iron ion binding / monooxygenase/ oxygen binding | chr1:6785427-6787967 REVERSE	misc.cytochrome P450	T	AT1G19630	FALSE	AT1G19630
43490			13.1.1.2.1	Symbols: ASP2, AAT2 | ASP2 (ASPARTATE AMINOTRANSFERASE 2); L-aspartate:2-oxoglutarate aminotransferase | chr5:6598017-6601819 FORWARD	amino acid metabolism.synthesis.central amino acid metabolism.aspartate.aspartate aminotransferase	T	AT5G19550	FALSE	AT5G19550
43748			16.2	Symbols: OPCL1 | OPCL1 (OPC-8:0 COA LIGASE1); 4-coumarate-CoA ligase | chr1:7103454-7105881 REVERSE	secondary metabolism.phenylpropanoids	T	AT1G20510	FALSE	AT1G20510
43237			9.2.1.4	Symbols: ATNDI1, NDA1 | NDA1 (ALTERNATIVE NAD(P)H DEHYDROGENASE 1); NADH dehydrogenase | chr1:2204320-2206934 FORWARD	mitochondrial electron transport / ATP synthesis.NADH-DH.type II.internal matrix	T	AT1G07180	FALSE	AT1G07180
43494			15.1	Symbols: ATFRO5, FRO5 | FRO5 (FERRIC REDUCTION OXIDASE 5); ferric-chelate reductase | chr5:8105565-8108590 REVERSE	metal handling.acquisition	T	AT5G23990	FALSE	AT5G23990
43241			15.2	Symbols: NAS3, ATNAS3 | NAS3 (NICOTIANAMINE SYNTHASE 3); nicotianamine synthase | chr1:2984881-2986130 FORWARD	metal handling.binding, chelation and storage	T	AT1G09240	FALSE	AT1G09240
43753			3.2.2	trehalose-6-phosphate phosphatase, putative | chr1:7841518-7844056 FORWARD	minor CHO metabolism.trehalose.TPP	T	AT1G22210	FALSE	AT1G22210
43244			13.1.1.3.1	Symbols: AlaAT1 | AlaAT1 (ALANINE AMINOTRANSFERAS); ATP binding / L-alanine:2-oxoglutarate aminotransferase | chr1:5922630-5926400 FORWARD	amino acid metabolism.synthesis.central amino acid metabolism.alanine.alanine aminotransferase	T	AT1G17290	FALSE	AT1G17290
43757			26.28	lipase, putative | chr1:10047276-10049300 REVERSE	misc.GDSL-motif lipase	T	AT1G28590	FALSE	AT1G28590
43501			26.12	peroxidase, putative | chr5:15847081-15849108 REVERSE	misc.peroxidases	T	AT5G39580	FALSE	AT5G39580
43246			17.7.1.2	Symbols: LOX3 | LOX3; electron carrier/ iron ion binding / lipoxygenase/ metal ion binding / oxidoreductase, acting on single donors with incorporation of molecular oxygen, incorporation of two atoms of oxygen | chr1:5977411-5981480 FORWARD	hormone metabolism.jasmonate.synthesis-degradation.lipoxygenase	T	AT1G17420	FALSE	AT1G17420
