# Supplementary material for: Plasticity of Phymatotrichopsis omnivora infection strategies is dependent on host and nonhost plant responses
Source: Plant Cell Environ. 2020 Feb 14;43(4):1084–101. doi: 10.1111/pce.13721 (PMC7154777; doi:10.1111/pce.13721)
Supplement: Supplementary file 12 — Dataset S11 Gene enrichments in A. thaliana DEGs at early and late infection time points [file PCE-43-1084-s012.xlsx]

## Sheet: Mt early pos corregulation upr 
SUID	degree.layout	MapMan_BINCODE	MapMan_DESCRIPTION	MapMan_NAME	MapMan_TYPE	name	selected	shared name
41137	14					Medtr0531s0010	FALSE	Medtr0531s0010
41487	40					Medtr0185s0010	FALSE	Medtr0185s0010
41526	84					Medtr0027s0220	FALSE	Medtr0027s0220
41529	78					Medtr0011s0020	FALSE	Medtr0011s0020
41530	88					Medtr0004s0650	FALSE	Medtr0004s0650
41531	68					Medtr0004s0440	FALSE	Medtr0004s0440
68330		35.2	no hits & (original description: | hypothetical protein | LC | chr8:44007249-44006773 | 20130731)	not assigned.unknown	T	Medtr8g104460	FALSE	Medtr8g104460
39982	4	35.2	no hits & (original description: | arabinogalactan protein | HC | chr8:43600392-43600914 | 20130731)	not assigned.unknown	T	Medtr8g083480	FALSE	Medtr8g083480
40223	12	29.4	(loc_os01g40094.1 : 293.0) no description available & (at4g26080 : 284.0) Involved in abscisic acid (ABA) signal transduction. Negative regulator of ABA promotion of stomatal closure.; ABA INSENSITIVE 1 (ABI1); CONTAINS InterPro DOMAIN/s: Protein phosphatase 2C, manganese/magnesium aspartate binding site (InterPro:IPR000222), Protein phosphatase 2C-related (InterPro:IPR001932), Protein phosphatas…	protein.postranslational modification	T	Medtr8g102550	FALSE	Medtr8g102550
40241	12	35.2	no hits & (original description: | DUF4228 domain protein | HC | chr8:42155630-42154609 | 20130731)	not assigned.unknown	T	Medtr8g099655	FALSE	Medtr8g099655
41533	78	33.99	(at5g13180 : 213.0) Encodes a NAC domain transcription factor that interacts with VND7 and negatively regulates xylem vessel formation.; NAC domain containing protein 83 (NAC083); CONTAINS InterPro DOMAIN/s: No apical meristem (NAM) protein (InterPro:IPR003441); BEST Arabidopsis thaliana protein match is: NAC domain containing protein 41 (TAIR:AT2G33480.1); Has 1807 Blast hits to 1807 proteins in…	development.unspecified	T	Medtr8g099750	FALSE	Medtr8g099750
40541	4	16.2.1.10	(o82515|mtdh_medsa : 620.0) Probable mannitol dehydrogenase (EC 1.1.1.255) (NAD-dependent mannitol dehydrogenase) - Medicago sativa (Alfalfa) & (at4g39330 : 489.0) cinnamyl alcohol dehydrogenase 9 (CAD9); FUNCTIONS IN: oxidoreductase activity, zinc ion binding; INVOLVED IN: oxidation reduction; LOCATED IN: apoplast; EXPRESSED IN: 25 plant structures; EXPRESSED DURING: 15 growth stages; CONTAINS I…	secondary metabolism.phenylpropanoids.lignin biosynthesis.CAD	T	Medtr8g092630	FALSE	Medtr8g092630
41535	64	35.2	no hits & (original description: | transmembrane protein, putative | HC | chr8:36586174-36585364 | 20130731)	not assigned.unknown	T	Medtr8g088330	FALSE	Medtr8g088330
40470	8	29.5.11.4.3.1	(at1g75950 : 199.0) SKP1 is core component of the SCF family of E3 ubiquitin ligases and serves to tether the rest of the complex to an F-box protein, which provides specificity in binding to ubiquitin ligase substrate proteins. Predominately expressed from leptotene to pachytene. Negatively regulates recombination. Interacts with P0, a silencing suppressor protein encoded by poleroviruses by mea…	protein.degradation.ubiquitin.E3.SCF.SKP	T	Medtr8g468480	FALSE	Medtr8g468480
41045	4	35.2	no hits & (original description: | transmembrane protein, putative | LC | chr8:21415555-21415854 | 20130731)	not assigned.unknown	T	Medtr8g461090	FALSE	Medtr8g461090
40987	12	35.2	no hits & (original description: | Clavata3/ESR (CLE) gene family member | HC | chr8:16651685-16652451 | 20130731)	not assigned.unknown	T	Medtr8g042980	FALSE	Medtr8g042980
41545	36	27.1.1	(loc_os02g03040.3 : 205.0) no description available & (at4g25500 : 193.0) encodes an arginine/serine-rich splicing factor. transcript is alternatively spliced and is differentially expressed in different tissues (flowers, roots, stems, and leaves) examined.; arginine/serine-rich splicing factor 35 (RSP35); FUNCTIONS IN: RNA binding, nucleotide binding, nucleic acid binding; INVOLVED IN: nuclear m…	RNA.processing.splicing	T	Medtr8g032590	FALSE	Medtr8g032590
41407	58	26.22	(at1g01800 : 307.0) NAD(P)-binding Rossmann-fold superfamily protein; FUNCTIONS IN: oxidoreductase activity, binding, catalytic activity; INVOLVED IN: oxidation reduction, metabolic process; LOCATED IN: plant-type cell wall; EXPRESSED IN: 22 plant structures; EXPRESSED DURING: 13 growth stages; CONTAINS InterPro DOMAIN/s: NAD(P)-binding domain (InterPro:IPR016040), Glucose/ribitol dehydrogenase (…	misc.short chain dehydrogenase/reductase (SDR)	T	Medtr8g031980	FALSE	Medtr8g031980
68331		35.2	no hits & (original description: | hypothetical protein | LC | chr8:7542560-7540059 | 20130731)	not assigned.unknown	T	Medtr8g021170	FALSE	Medtr8g021170
68332		26.13	(at1g73010 : 336.0) phosphate starvation-induced gene 2 (PS2); FUNCTIONS IN: phosphatase activity; INVOLVED IN: metabolic process; LOCATED IN: cellular_component unknown; EXPRESSED IN: 19 plant structures; EXPRESSED DURING: 10 growth stages; CONTAINS InterPro DOMAIN/s: Pyridoxal phosphate phosphatase, PHOSPHO2 (InterPro:IPR016965), HAD-superfamily hydrolase, subfamily IB, PSPase-like (InterPro:IP…	misc.acid and other phosphatases	T	Medtr8g015950	FALSE	Medtr8g015950
41546	46	35.2	no hits & (original description: | 4F5 family protein | HC | chr8:4172047-4170182 | 20130731)	not assigned.unknown	T	Medtr8g013640	FALSE	Medtr8g013640
41548	88	33.99	(at4g17670 : 100.0) Protein of unknown function (DUF581); CONTAINS InterPro DOMAIN/s: Protein of unknown function DUF581 (InterPro:IPR007650); BEST Arabidopsis thaliana protein match is: Protein of unknown function (DUF581) (TAIR:AT5G47060.1); Has 30201 Blast hits to 17322 proteins in 780 species: Archae - 12; Bacteria - 1396; Metazoa - 17338; Fungi - 3422; Plants - 5037; Viruses - 0; Other Eukar…	development.unspecified	T	Medtr8g008840	FALSE	Medtr8g008840
41343	416	34.1	(at1g17260 : 1295.0) belongs to H+-APTase gene family, involved in proanthocyanidin biosynthesis, disturbs the vacuolar biogenesis and acidification process; autoinhibited H(+)-ATPase isoform 10 (AHA10); FUNCTIONS IN: ATPase activity, cation-transporting ATPase activity, ATPase activity, coupled to transmembrane movement of ions, phosphorylative mechanism; INVOLVED IN: vacuole organization, vacuo…	transport.p- and v-ATPases	T	Medtr7g117500	FALSE	Medtr7g117500
41551	56	31.1	(at2g47500 : 905.0) P-loop nucleoside triphosphate hydrolases superfamily protein with CH (Calponin Homology) domain; FUNCTIONS IN: microtubule motor activity, ATP binding; INVOLVED IN: microtubule-based movement; EXPRESSED IN: 21 plant structures; EXPRESSED DURING: 12 growth stages; CONTAINS InterPro DOMAIN/s: Calponin-homology (InterPro:IPR016146), Calponin-like actin-binding (InterPro:IPR00171…	cell.organisation	T	Medtr7g109130	FALSE	Medtr7g109130
41488	24	35.1	(at2g36540 : 222.0) Haloacid dehalogenase-like hydrolase (HAD) superfamily protein; CONTAINS InterPro DOMAIN/s: NLI interacting factor (InterPro:IPR004274); BEST Arabidopsis thaliana protein match is: unknown protein (TAIR:AT2G36550.1); Has 198 Blast hits to 198 proteins in 57 species: Archae - 0; Bacteria - 12; Metazoa - 2; Fungi - 47; Plants - 115; Viruses - 4; Other Eukaryotes - 18 (source: NC…	not assigned.no ontology	T	Medtr7g103560	FALSE	Medtr7g103560
68333		35.2	(at2g20515 : 164.0) unknown protein; FUNCTIONS IN: molecular_function unknown; INVOLVED IN: biological_process unknown; LOCATED IN: endomembrane system; EXPRESSED IN: 16 plant structures; EXPRESSED DURING: 7 growth stages; Has 71 Blast hits to 71 proteins in 14 species: Archae - 0; Bacteria - 0; Metazoa - 0; Fungi - 0; Plants - 71; Viruses - 0; Other Eukaryotes - 0 (source: NCBI BLink). & (loc_os…	not assigned.unknown	T	Medtr7g096960	FALSE	Medtr7g096960
41554	92	26.21	(at3g22600 : 121.0) Bifunctional inhibitor/lipid-transfer protein/seed storage 2S albumin superfamily protein; FUNCTIONS IN: lipid binding; INVOLVED IN: lipid transport; LOCATED IN: anchored to membrane; EXPRESSED IN: 14 plant structures; EXPRESSED DURING: 10 growth stages; CONTAINS InterPro DOMAIN/s: Bifunctional inhibitor/plant lipid transfer protein/seed storage (InterPro:IPR016140), Plant lip…	misc.protease inhibitor/seed storage/lipid transfer protein (LTP) family protein	T	Medtr7g095230	FALSE	Medtr7g095230
40799	18	35.2	no hits & (original description: | hypothetical protein | HC | chr7:37520532-37519773 | 20130731)	not assigned.unknown	T	Medtr7g094270	FALSE	Medtr7g094270
41555	86	35.1	(loc_os07g46520.1 : 280.0) no description available & (at2g41250 : 275.0) Haloacid dehalogenase-like hydrolase (HAD) superfamily protein; FUNCTIONS IN: hydrolase activity, catalytic activity, phosphoglycolate phosphatase activity; INVOLVED IN: metabolic process; LOCATED IN: mitochondrion; EXPRESSED IN: 24 plant structures; EXPRESSED DURING: 15 growth stages; CONTAINS InterPro DOMAIN/s: Haloacid d…	not assigned.no ontology	T	Medtr7g090370	FALSE	Medtr7g090370
40366	2	26.12	(at4g26010 : 330.0) Peroxidase superfamily protein; FUNCTIONS IN: peroxidase activity, heme binding; INVOLVED IN: oxidation reduction, response to oxidative stress; LOCATED IN: endomembrane system; EXPRESSED IN: root; CONTAINS InterPro DOMAIN/s: Haem peroxidase (InterPro:IPR010255), Plant peroxidase (InterPro:IPR000823), Peroxidase, active site (InterPro:IPR019794), Haem peroxidase, plant/fungal/…	misc.peroxidases	T	Medtr7g086870	FALSE	Medtr7g086870
41371	2	17.2.2	(at5g16530 : 505.0) Encodes PIN5, an atypical member of the PIN family. PIN5 is a functional auxin transporter that is required for auxin-mediated development. PIN5 does not have a direct role in cell-to-cell transport but regulates intracellular auxin homeostasis and metabolism. PIN5 localizes, unlike other characterized plasma membrane PIN proteins, to endoplasmic reticulum (ER), presumably med…	hormone metabolism.auxin.signal transduction	T	Medtr7g079720	FALSE	Medtr7g079720
68334		14.5	(at3g01910 : 603.0) Encodes a homodimeric Mo-enzyme with molybdopterin as organic component of the molybdenum cofactor. It lacks the heme domain that other eukaryotic Mo-enzymes possess and has no redox-active centers other than the molybdenum. SO protein has been found in all parts of the plant. The plant SO combines its enzymatic sulfite oxidation with a subsequent nonenzymatic step using its r…	S-assimilation.sulfite oxidase	T	Medtr7g033410	FALSE	Medtr7g033410
68335		35.2	(loc_os11g30360.1 : 88.2) no description available & (at3g48660 : 81.6) Protein of unknown function (DUF 3339); FUNCTIONS IN: molecular_function unknown; INVOLVED IN: biological_process unknown; LOCATED IN: endomembrane system; CONTAINS InterPro DOMAIN/s: Protein of unknown function DUF3339 (InterPro:IPR021775); BEST Arabidopsis thaliana protein match is: Protein of unknown function (DUF 3339) (T…	not assigned.unknown	T	Medtr7g028815	FALSE	Medtr7g028815
41561	96	30.2.7	(at3g28040 : 1110.0) Leucine-rich receptor-like protein kinase family protein; FUNCTIONS IN: protein serine/threonine kinase activity, kinase activity, ATP binding; INVOLVED IN: transmembrane receptor protein tyrosine kinase signaling pathway, protein amino acid phosphorylation; LOCATED IN: endomembrane system; EXPRESSED IN: 23 plant structures; EXPRESSED DURING: 13 growth stages; CONTAINS InterP…	signalling.receptor kinases.leucine rich repeat VII	T	Medtr7g022160	FALSE	Medtr7g022160
68336		10.5.3	(at2g19780 : 449.0) Leucine-rich repeat (LRR) family protein; INVOLVED IN: signal transduction; LOCATED IN: endomembrane system; EXPRESSED IN: 14 plant structures; EXPRESSED DURING: 7 growth stages; CONTAINS InterPro DOMAIN/s: Leucine-rich repeat-containing N-terminal domain, type 2 (InterPro:IPR013210), Leucine-rich repeat (InterPro:IPR001611); BEST Arabidopsis thaliana protein match is: Leucine…	cell wall.cell wall proteins.LRR	T	Medtr6g090080	FALSE	Medtr6g090080
40707	2	20.1.7	(at5g17680 : 504.0) disease resistance protein (TIR-NBS-LRR class), putative; FUNCTIONS IN: transmembrane receptor activity, ATP binding; INVOLVED IN: signal transduction, defense response, apoptosis, innate immune response; LOCATED IN: intrinsic to membrane; EXPRESSED IN: 14 plant structures; EXPRESSED DURING: 6 growth stages; CONTAINS InterPro DOMAIN/s: Leucine-rich repeat, typical subtype (Int…	stress.biotic.PR-proteins	T	Medtr6g087200	FALSE	Medtr6g087200
41573	84	35.1.19	(at5g17980 : 1130.0) C2 calcium/lipid-binding plant phosphoribosyltransferase family protein; LOCATED IN: endoplasmic reticulum, plasma membrane; EXPRESSED IN: 18 plant structures; EXPRESSED DURING: 7 growth stages; CONTAINS InterPro DOMAIN/s: C2 membrane targeting protein (InterPro:IPR018029), C2 calcium/lipid-binding domain, CaLB (InterPro:IPR008973), Phosphoribosyltransferase C-terminal (Inter…	not assigned.no ontology.C2 domain-containing protein	T	Medtr6g028050	FALSE	Medtr6g028050
41574	100	27.3.8	(loc_os01g15900.1 : 171.0) no description available & (at3g47500 : 137.0) Dof-type zinc finger domain-containing protein, identical to H-protein promoter binding factor-2a GI:3386546 from (Arabidopsis thaliana). Interacts with LKP2 and FKF1, but its overexpression does not change flowering time under short or long day conditions.; cycling DOF factor 3 (CDF3); CONTAINS InterPro DOMAIN/s: Zinc fing…	RNA.regulation of transcription.C2C2(Zn) DOF zinc finger family	T	Medtr6g027460	FALSE	Medtr6g027460
40308	4	27.3.8	(loc_os01g15900.1 : 167.0) no description available & (at3g47500 : 134.0) Dof-type zinc finger domain-containing protein, identical to H-protein promoter binding factor-2a GI:3386546 from (Arabidopsis thaliana). Interacts with LKP2 and FKF1, but its overexpression does not change flowering time under short or long day conditions.; cycling DOF factor 3 (CDF3); CONTAINS InterPro DOMAIN/s: Zinc fing…	RNA.regulation of transcription.C2C2(Zn) DOF zinc finger family	T	Medtr6g027450	FALSE	Medtr6g027450
41544	24	20.1	(at5g17540 : 169.0) HXXXD-type acyl-transferase family protein; FUNCTIONS IN: transferase activity, transferring acyl groups other than amino-acyl groups; INVOLVED IN: biological_process unknown; LOCATED IN: cellular_component unknown; EXPRESSED IN: 9 plant structures; EXPRESSED DURING: 4 anthesis, C globular stage, F mature embryo stage, petal differentiation and expansion stage; CONTAINS InterP…	stress.biotic	T	Medtr8g039950	FALSE	Medtr8g039950
40988	22	35.2	no hits & (original description: | hypothetical protein | LC | chr6:9161381-9161128 | 20130731)	not assigned.unknown	T	Medtr6g027050	FALSE	Medtr6g027050
40006	6	26.28	(at5g14450 : 354.0) GDSL-like Lipase/Acylhydrolase superfamily protein; FUNCTIONS IN: hydrolase activity, acting on ester bonds, carboxylesterase activity; INVOLVED IN: lipid metabolic process; LOCATED IN: plant-type cell wall; EXPRESSED IN: 21 plant structures; EXPRESSED DURING: 13 growth stages; CONTAINS InterPro DOMAIN/s: Lipase, GDSL (InterPro:IPR001087); BEST Arabidopsis thaliana protein mat…	misc.GDSL-motif lipase	T	Medtr6g007095	FALSE	Medtr6g007095
40053	2	20.1.7	(at1g27180 : 159.0) disease resistance protein (TIR-NBS-LRR class), putative; FUNCTIONS IN: transmembrane receptor activity, ATP binding; INVOLVED IN: signal transduction, apoptosis, defense response, innate immune response; LOCATED IN: intrinsic to membrane; CONTAINS InterPro DOMAIN/s: NB-ARC (InterPro:IPR002182), Leucine-rich repeat, typical subtype (InterPro:IPR003591), Disease resistance prot…	stress.biotic.PR-proteins	T	Medtr5g092630	FALSE	Medtr5g092630
41492	10	26.4	(at2g30933 : 153.0) Carbohydrate-binding X8 domain superfamily protein; FUNCTIONS IN: molecular_function unknown; INVOLVED IN: biological_process unknown; LOCATED IN: endomembrane system; CONTAINS InterPro DOMAIN/s: X8 (InterPro:IPR012946); BEST Arabidopsis thaliana protein match is: Carbohydrate-binding X8 domain superfamily protein (TAIR:AT1G09460.1); Has 30201 Blast hits to 17322 proteins in 7…	misc.beta 1,3 glucan hydrolases	T	Medtr5g091650	FALSE	Medtr5g091650
41241	12	35.2	(at5g12240 : 90.9) unknown protein; FUNCTIONS IN: molecular_function unknown; INVOLVED IN: biological_process unknown; LOCATED IN: cellular_component unknown; EXPRESSED IN: 19 plant structures; EXPRESSED DURING: 10 growth stages. & (loc_os07g44744.1 : 82.4) no description available & (reliability: 181.8) & (original description: | hypothetical protein | HC | chr5:38683327-38688050 | 20130731)	not assigned.unknown	T	Medtr5g089030	FALSE	Medtr5g089030
41582	24	35.2	(original description: | RNA recognition motif, a.k.a. RRM, RBD protein | HC | chr5:34159814-34164480 | 20130731)	not assigned.unknown	T	Medtr5g079870	FALSE	Medtr5g079870
41585	72	35.2	no hits & (original description: | transmembrane protein, putative | HC | chr5:28438484-28440391 | 20130731)	not assigned.unknown	T	Medtr5g067320	FALSE	Medtr5g067320
41427	20	29.5.4	(loc_os02g51540.1 : 449.0) no description available & (at5g10080 : 439.0) Eukaryotic aspartyl protease family protein; FUNCTIONS IN: aspartic-type endopeptidase activity; INVOLVED IN: proteolysis; LOCATED IN: anchored to plasma membrane, anchored to membrane; EXPRESSED IN: cultured cell; CONTAINS InterPro DOMAIN/s: Peptidase aspartic (InterPro:IPR021109), Peptidase aspartic, catalytic (InterPro:I…	protein.degradation.aspartate protease	T	Medtr5g061690	FALSE	Medtr5g061690
41493	18	27.3.8	(at5g62430 : 142.0) Dof-type zinc finger domain-containing protein, similar to H-protein promoter binding factor-2a GI:3386546 from (Arabidopsis thaliana). Represses expression of Constans (CO), a circadian regulator of flowering time. Interacts with LKP2 and FKF1. Expression oscillates under constant light conditions. Mainly expressed in the vasculature of cotyledons, leaves and hypocotyls, but …	RNA.regulation of transcription.C2C2(Zn) DOF zinc finger family	T	Medtr5g041420	FALSE	Medtr5g041420
40731	20	31.1	(at2g46225 : 298.0) Encodes a subunit of the WAVE complex. The WAVE complex is required for activation of ARP2/3 complex which functions in actin microfilament nucleation and branching. One of four ABI-like proteins.; ABI-1-like 1 (ABIL1); FUNCTIONS IN: molecular_function unknown; INVOLVED IN: actin nucleation, trichome morphogenesis; LOCATED IN: SCAR complex; EXPRESSED IN: 23 plant structures; E…	cell.organisation	T	Medtr8g028410	FALSE	Medtr8g028410
41589	94	10.6.3	(at1g70370 : 759.0) polygalacturonase 2 (PG2); FUNCTIONS IN: polygalacturonase activity; INVOLVED IN: biological_process unknown; LOCATED IN: endomembrane system; EXPRESSED IN: 23 plant structures; EXPRESSED DURING: 13 growth stages; CONTAINS InterPro DOMAIN/s: BURP (InterPro:IPR004873); BEST Arabidopsis thaliana protein match is: BURP domain-containing protein (TAIR:AT1G23760.1). & (loc_os08g292…	cell wall.degradation.pectate lyases and polygalacturonases	T	Medtr5g034320	FALSE	Medtr5g034320
41591	68	35.2	(at4g36120 : 378.0) Plant protein of unknown function (DUF869); CONTAINS InterPro DOMAIN/s: Protein of unknown function DUF869, plant (InterPro:IPR008587); BEST Arabidopsis thaliana protein match is: Plant protein of unknown function (DUF869) (TAIR:AT1G19835.2); Has 41895 Blast hits to 24172 proteins in 1641 species: Archae - 536; Bacteria - 4817; Metazoa - 21606; Fungi - 3730; Plants - 2607; Vir…	not assigned.unknown	T	Medtr5g021810	FALSE	Medtr5g021810
41231	18	34.2	(at1g75220 : 630.0) Major facilitator superfamily protein; FUNCTIONS IN: carbohydrate transmembrane transporter activity, sugar:hydrogen symporter activity; INVOLVED IN: transport, transmembrane transport; LOCATED IN: plasma membrane, membrane; EXPRESSED IN: 25 plant structures; EXPRESSED DURING: 15 growth stages; CONTAINS InterPro DOMAIN/s: Sugar transporter, conserved site (InterPro:IPR005829),…	transport.sugars	T	Medtr5g020270	FALSE	Medtr5g020270
41593	86	27.3.9	(at3g50870 : 152.0) Encodes a GATA factort transcriptional regulator required to position the proembryo boundary in the early embryo.; MONOPOLE (MNP); CONTAINS InterPro DOMAIN/s: Zinc finger, NHR/GATA-type (InterPro:IPR013088), Zinc finger, GATA-type (InterPro:IPR000679); BEST Arabidopsis thaliana protein match is: GATA transcription factor 19 (TAIR:AT4G36620.1); Has 2164 Blast hits to 2065 prote…	RNA.regulation of transcription.C2C2(Zn) GATA transcription factor family	T	Medtr5g020230	FALSE	Medtr5g020230
41594	84	35.2	(at5g66600 : 619.0) Protein of unknown function, DUF547; FUNCTIONS IN: molecular_function unknown; INVOLVED IN: biological_process unknown; LOCATED IN: cellular_component unknown; CONTAINS InterPro DOMAIN/s: Protein of unknown function DUF547 (InterPro:IPR006869); BEST Arabidopsis thaliana protein match is: Protein of unknown function, DUF547 (TAIR:AT2G23700.1). & (loc_os03g55890.1 : 486.0) no de…	not assigned.unknown	T	Medtr5g018820	FALSE	Medtr5g018820
41595	70	30.3	(at2g15680 : 108.0) Calcium-binding EF-hand family protein; FUNCTIONS IN: calcium ion binding; INVOLVED IN: biological_process unknown; EXPRESSED IN: 13 plant structures; EXPRESSED DURING: 9 growth stages; CONTAINS InterPro DOMAIN/s: EF-Hand 1, calcium-binding site (InterPro:IPR018247), Recoverin (InterPro:IPR001125), EF-HAND 2 (InterPro:IPR018249), EF-hand-like domain (InterPro:IPR011992), Calci…	signalling.calcium	T	Medtr5g017550	FALSE	Medtr5g017550
41171	48	35.2	no hits & (original description: | Clavata3/ESR (CLE) gene family member MtCLE04 | HC | chr5:5054490-5052966 | 20130731)	not assigned.unknown	T	Medtr5g014860	FALSE	Medtr5g014860
40008	2	35.2	no hits & (original description: | hypothetical protein | HC | chr4:55939092-55939798 | 20130731)	not assigned.unknown	T	Medtr4g133720	FALSE	Medtr4g133720
40261	6	35.2	(at5g20670 : 125.0) Protein of unknown function (DUF1677); CONTAINS InterPro DOMAIN/s: Protein of unknown function DUF1677, plant (InterPro:IPR012876); BEST Arabidopsis thaliana protein match is: Protein of unknown function (DUF1677) (TAIR:AT1G72510.2); Has 245 Blast hits to 245 proteins in 14 species: Archae - 0; Bacteria - 0; Metazoa - 0; Fungi - 0; Plants - 245; Viruses - 0; Other Eukaryotes -…	not assigned.unknown	T	Medtr4g125010	FALSE	Medtr4g125010
40380	36	35.2	no hits & (original description: | auxin-responsive AUX/IAA family protein | HC | chr4:51327848-51327301 | 20130731)	not assigned.unknown	T	Medtr4g124300	FALSE	Medtr4g124300
39995	6	27.3.21	(q84tq7|gai_goshi : 91.7) DELLA protein GAI (Gibberellic acid-insensitive mutant protein) (GhGAI) - Gossypium hirsutum (Upland cotton) & (at2g01570 : 84.7) Member of the VHIID/DELLA regulatory family. Contains homopolymeric serine and threonine residues, a putative nuclear localization signal, leucine heptad repeats, and an LXXLL motif. Putative transcriptional regulator repressing the gibberelli…	RNA.regulation of transcription.GRAS transcription factor family	T	Medtr4g122240	FALSE	Medtr4g122240
40708	4	33.99	(at5g49120 : 84.3) Protein of unknown function (DUF581); FUNCTIONS IN: molecular_function unknown; INVOLVED IN: biological_process unknown; LOCATED IN: chloroplast; EXPRESSED IN: 18 plant structures; EXPRESSED DURING: 7 growth stages; CONTAINS InterPro DOMAIN/s: Protein of unknown function DUF581 (InterPro:IPR007650); BEST Arabidopsis thaliana protein match is: Protein of unknown function (DUF581…	development.unspecified	T	Medtr4g120160	FALSE	Medtr4g120160
41374	4	10.6.3	(at2g40310 : 93.6) Pectin lyase-like superfamily protein; FUNCTIONS IN: polygalacturonase activity; INVOLVED IN: carbohydrate metabolic process; LOCATED IN: endomembrane system; CONTAINS InterPro DOMAIN/s: Pectin lyase fold/virulence factor (InterPro:IPR011050), Pectin lyase fold (InterPro:IPR012334), Glycoside hydrolase, family 28 (InterPro:IPR000743), Parallel beta-helix repeat (InterPro:IPR006…	cell wall.degradation.pectate lyases and polygalacturonases	T	Medtr4g119775	FALSE	Medtr4g119775
68337		29.5.11.4.3.2	(at3g23880 : 151.0) F-box and associated interaction domains-containing protein; FUNCTIONS IN: molecular_function unknown; INVOLVED IN: biological_process unknown; LOCATED IN: nucleus; EXPRESSED IN: 16 plant structures; EXPRESSED DURING: 10 growth stages; CONTAINS InterPro DOMAIN/s: F-box domain, cyclin-like (InterPro:IPR001810), F-box domain, Skp2-like (InterPro:IPR022364), F-box associated doma…	protein.degradation.ubiquitin.E3.SCF.FBOX	T	Medtr4g107780	FALSE	Medtr4g107780
41470	72	35.2	(at5g62580 : 446.0) ARM repeat superfamily protein; FUNCTIONS IN: binding; INVOLVED IN: biological_process unknown; LOCATED IN: cellular_component unknown; EXPRESSED IN: 22 plant structures; EXPRESSED DURING: 13 growth stages; CONTAINS InterPro DOMAIN/s: HEAT (InterPro:IPR000357), Armadillo-type fold (InterPro:IPR016024); BEST Arabidopsis thaliana protein match is: ARM repeat superfamily protein …	not assigned.unknown	T	Medtr4g107110	FALSE	Medtr4g107110
41603	48	29.5	(loc_os09g30411.1 : 276.0) no description available & (at4g10790 : 225.0) UBX domain-containing protein; CONTAINS InterPro DOMAIN/s: UAS (InterPro:IPR006577), UBX (InterPro:IPR001012); BEST Arabidopsis thaliana protein match is: Ubiquitin-like superfamily protein (TAIR:AT4G23040.1); Has 1807 Blast hits to 1807 proteins in 277 species: Archae - 0; Bacteria - 0; Metazoa - 736; Fungi - 347; Plants -…	protein.degradation	T	Medtr4g105430	FALSE	Medtr4g105430
41605	74	26.21	(p14009|14kd_dauca : 112.0) 14 kDa proline-rich protein DC2.15 precursor - Daucus carota (Carrot) & (at1g12090 : 110.0) extensin-like protein (ELP); extensin-like protein (ELP); FUNCTIONS IN: lipid binding; INVOLVED IN: lipid transport; LOCATED IN: endomembrane system; EXPRESSED IN: 22 plant structures; EXPRESSED DURING: 13 growth stages; CONTAINS InterPro DOMAIN/s: Bifunctional inhibitor/plant l…	misc.protease inhibitor/seed storage/lipid transfer protein (LTP) family protein	T	Medtr4g101310	FALSE	Medtr4g101310
41606	80	26.24	(at4g37580 : 571.0) involved in apical hook development. putative N-acetyltransferase; HOOKLESS 1 (HLS1); CONTAINS InterPro DOMAIN/s: GCN5-related N-acetyltransferase, C-terminal (InterPro:IPR022610), GCN5-related N-acetyltransferase (InterPro:IPR000182), Acyl-CoA N-acyltransferase (InterPro:IPR016181); BEST Arabidopsis thaliana protein match is: Acyl-CoA N-acyltransferases (NAT) superfamily prot…	misc.GCN5-related N-acetyltransferase	T	Medtr4g095700	FALSE	Medtr4g095700
68338		2.1.2.1	(q00081|glgl1_soltu : 681.0) Glucose-1-phosphate adenylyltransferase large subunit 1 (EC 2.7.7.27) (ADP-glucose synthase) (ADP-glucose pyrophosphorylase) (AGPase S) (Alpha-D-glucose-1-phosphate adenyl transferase) (Fragment) - Solanum tuberosum (Potato) & (at4g39210 : 675.0) Encodes the large subunit of ADP-Glucose Pyrophosphorylase which catalyzes the first, rate limiting step in starch biosynth…	major CHO metabolism.synthesis.starch.AGPase	T	Medtr4g070430	FALSE	Medtr4g070430
40824	4	35.2	no hits & (original description: | transmembrane protein, putative | LC | chr4:22412407-22414039 | 20130731)	not assigned.unknown	T	Medtr4g060920	FALSE	Medtr4g060920
40471	6	26.6	(o22308|7omt6_medsa : 344.0) Isoflavone-7-O-methyltransferase 6 (EC 2.1.1.150) (Isoflavone-O-methyltransferase 6) (7-IOMT-6) - Medicago sativa (Alfalfa) & (loc_os05g43940.1 : 271.0) no description available & (ipr001077 : 172.16325) O-methyltransferase, family 2 & (at4g35160 : 162.0) O-methyltransferase family protein; FUNCTIONS IN: methyltransferase activity, O-methyltransferase activity, protei…	misc.O-methyl transferases	T	Medtr4g033170	FALSE	Medtr4g033170
40243	42	35.2	no hits & (original description: | hypothetical protein | LC | chr5:38783476-38783946 | 20130731)	not assigned.unknown	T	Medtr5g089230	FALSE	Medtr5g089230
41289	2	27.3.24	(at5g48670 : 141.0) AGL80 is a member of the MADS box family of genes. AGL80 functions as a transcription factor within the central cell gene regulatory network and controls the expression of downstream genes required for central cell development and function.; AGAMOUS-like 80 (AGL80); FUNCTIONS IN: DNA binding, sequence-specific DNA binding transcription factor activity; INVOLVED IN: regulation …	RNA.regulation of transcription.MADS box transcription factor family	T	Medtr4g032290	FALSE	Medtr4g032290
41608	86	31.3	(at2g45080 : 288.0) cyclin p3;1 (cycp3;1); CONTAINS InterPro DOMAIN/s: Negative regulatory factor PREG (InterPro:IPR012389), Cyclin-like (InterPro:IPR011028), Cyclin-related 2 (InterPro:IPR013922), Cyclin (InterPro:IPR006670); BEST Arabidopsis thaliana protein match is: cyclin p3;2 (TAIR:AT3G60550.1); Has 1274 Blast hits to 1274 proteins in 212 species: Archae - 0; Bacteria - 18; Metazoa - 174; F…	cell.cycle	T	Medtr4g028060	FALSE	Medtr4g028060
41539	68	35.1	(at2g17570 : 308.0) Undecaprenyl pyrophosphate synthetase family protein; FUNCTIONS IN: transferase activity, transferring alkyl or aryl (other than methyl) groups; EXPRESSED IN: 22 plant structures; EXPRESSED DURING: 13 growth stages; CONTAINS InterPro DOMAIN/s: Di-trans-poly-cis-decaprenylcistransferase-like, conserved site (InterPro:IPR018520), Di-trans-poly-cis-decaprenylcistransferase-like (…	not assigned.no ontology	T	Medtr8g073540	FALSE	Medtr8g073540
41290	8	16.2	(at5g67150 : 296.0) HXXXD-type acyl-transferase family protein; FUNCTIONS IN: transferase activity, transferring acyl groups other than amino-acyl groups, transferase activity; INVOLVED IN: biological_process unknown; LOCATED IN: cellular_component unknown; EXPRESSED IN: 22 plant structures; EXPRESSED DURING: 13 growth stages; CONTAINS InterPro DOMAIN/s: Transferase (InterPro:IPR003480); BEST Ara…	secondary metabolism.phenylpropanoids	T	Medtr4g022720	FALSE	Medtr4g022720
41077	36	35.2	no hits & (original description: | hypothetical protein | LC | chr4:4516223-4516056 | 20130731)	not assigned.unknown	T	Medtr4g415360	FALSE	Medtr4g415360
40140	2	35.2	no hits & (original description: | hypothetical protein | HC | chr3:54620010-54619110 | 20130731)	not assigned.unknown	T	Medtr3g116780	FALSE	Medtr3g116780
41540	86	23.2	(loc_os02g56170.1 : 465.0) no description available & (at5g54390 : 464.0) Encodes a 3-phosphoadenosine-5-phosphate (PAP) phosphatase that is sensitive to physiological concentrations of Na+. It does not also act as inositol polyphosphate 1-phosphatases, which other members of the HAL2-like family do. It is proposed that AHL acts in concert with sulphotransferases to prevent both the toxicity of P…	nucleotide metabolism.degradation	T	Medtr8g464260	FALSE	Medtr8g464260
40248	16	16.8.5.1	(p52578|ifrh_soltu : 457.0) Isoflavone reductase homolog (EC 1.3.1.-) (CP100) - Solanum tuberosum (Potato) & (at4g39230 : 444.0) encodes a protein whose sequence is similar to phenylcoumaran benzylic ether reductase (PCBER), which catalyzes NADPH-dependent reduction of 8-5 linked lignans such as dehydrodiconiferyl alcohol to give isodihydrodehydrodiconiferyl alcohol.; NmrA-like negative transcrip…	secondary metabolism.flavonoids.isoflavones.isoflavone reductase	T	Medtr3g111980	FALSE	Medtr3g111980
41612	90	35.2	no hits & (original description: | transmembrane protein, putative | HC | chr3:51995531-51994611 | 20130731)	not assigned.unknown	T	Medtr3g111270	FALSE	Medtr3g111270
41578	92	35.2	(at2g42975 : 151.0) unknown protein; FUNCTIONS IN: molecular_function unknown; INVOLVED IN: biological_process unknown; LOCATED IN: chloroplast thylakoid membrane, chloroplast; Has 32 Blast hits to 32 proteins in 16 species: Archae - 0; Bacteria - 0; Metazoa - 2; Fungi - 2; Plants - 28; Viruses - 0; Other Eukaryotes - 0 (source: NCBI BLink). & (loc_os01g47630.1 : 113.0) no description available &…	not assigned.unknown	T	Medtr5g091190	FALSE	Medtr5g091190
40224	14	20.1.7	(loc_os05g31550.1 : 555.0) no description available & (at3g14470 : 443.0) NB-ARC domain-containing disease resistance protein; FUNCTIONS IN: protein binding; INVOLVED IN: apoptosis, defense response; LOCATED IN: endomembrane system; EXPRESSED IN: 23 plant structures; EXPRESSED DURING: 14 growth stages; CONTAINS InterPro DOMAIN/s: Leucine-rich repeat-containing protein (InterPro:IPR015766), NB-ARC…	stress.biotic.PR-proteins	T	Medtr6g047450	FALSE	Medtr6g047450
40249	36	35.2	no hits & (original description: | transmembrane protein, putative | HC | chr3:46872095-46872439 | 20130731)	not assigned.unknown	T	Medtr3g101777	FALSE	Medtr3g101777
40002	12	35.2	(at1g32583 : 152.0) FUNCTIONS IN: molecular_function unknown; INVOLVED IN: biological_process unknown; LOCATED IN: endomembrane system; BEST Arabidopsis thaliana protein match is: tapetum determinant 1 (TAIR:AT4G24972.1); Has 35333 Blast hits to 34131 proteins in 2444 species: Archae - 798; Bacteria - 22429; Metazoa - 974; Fungi - 991; Plants - 531; Viruses - 0; Other Eukaryotes - 9610 (source: N…	not assigned.unknown	T	Medtr3g098960	FALSE	Medtr3g098960
41431	60	33.99	(at5g13180 : 203.0) Encodes a NAC domain transcription factor that interacts with VND7 and negatively regulates xylem vessel formation.; NAC domain containing protein 83 (NAC083); CONTAINS InterPro DOMAIN/s: No apical meristem (NAM) protein (InterPro:IPR003441); BEST Arabidopsis thaliana protein match is: NAC domain containing protein 41 (TAIR:AT2G33480.1); Has 1807 Blast hits to 1807 proteins in…	development.unspecified	T	Medtr3g098810	FALSE	Medtr3g098810
41286	8	35.2	(at1g52140 : 127.0) unknown protein; BEST Arabidopsis thaliana protein match is: unknown protein (TAIR:AT3G16330.1); Has 114 Blast hits to 114 proteins in 15 species: Archae - 0; Bacteria - 0; Metazoa - 0; Fungi - 0; Plants - 114; Viruses - 0; Other Eukaryotes - 0 (source: NCBI BLink). & (loc_os06g36070.1 : 83.2) no description available & (reliability: 254.0) & (original description: | Avr9/Cf-9…	not assigned.unknown	T	Medtr6g088565	FALSE	Medtr6g088565
41615	82	35.1	(at5g53730 : 212.0) Late embryogenesis abundant (LEA) hydroxyproline-rich glycoprotein family; CONTAINS InterPro DOMAIN/s: Late embryogenesis abundant protein, group 2 (InterPro:IPR004864); BEST Arabidopsis thaliana protein match is: Late embryogenesis abundant (LEA) hydroxyproline-rich glycoprotein family (TAIR:AT3G44220.1); Has 1807 Blast hits to 1807 proteins in 277 species: Archae - 0; Bacter…	not assigned.no ontology	T	Medtr3g092790	FALSE	Medtr3g092790
40831	16	35.2	no hits & (original description: | hypothetical protein | HC | chr3:41125824-41125086 | 20130731)	not assigned.unknown	T	Medtr3g090620	FALSE	Medtr3g090620
41614	76	21.1	(at5g51010 : 162.0) Rubredoxin-like superfamily protein; FUNCTIONS IN: electron carrier activity, metal ion binding; EXPRESSED IN: 22 plant structures; EXPRESSED DURING: 13 growth stages; CONTAINS InterPro DOMAIN/s: Rubredoxin-type Fe(Cys)4 protein (InterPro:IPR004039); BEST Arabidopsis thaliana protein match is: rubredoxin family protein (TAIR:AT5G17170.1); Has 30201 Blast hits to 17322 proteins…	redox.thioredoxin	T	Medtr3g098520	FALSE	Medtr3g098520
41489	64	10.8.1	(at5g19730 : 574.0) Pectin lyase-like superfamily protein; FUNCTIONS IN: pectinesterase activity; INVOLVED IN: cell wall modification; LOCATED IN: cell wall, plant-type cell wall, cytoplasm; EXPRESSED IN: 17 plant structures; EXPRESSED DURING: 8 growth stages; CONTAINS InterPro DOMAIN/s: Pectinesterase, active site (InterPro:IPR018040), Pectin lyase fold/virulence factor (InterPro:IPR011050), Pec…	cell wall.pectin*esterases.PME	T	Medtr6g088810	FALSE	Medtr6g088810
41497	52	35.2	(at4g39900 : 139.0) unknown protein; Has 30201 Blast hits to 17322 proteins in 780 species: Archae - 12; Bacteria - 1396; Metazoa - 17338; Fungi - 3422; Plants - 5037; Viruses - 0; Other Eukaryotes - 2996 (source: NCBI BLink). & (reliability: 278.0) & (original description: | plant/T5J17-70 protein, putative | HC | chr3:39521058-39525188 | 20130731)	not assigned.unknown	T	Medtr3g087150	FALSE	Medtr3g087150
68339		35.2	no hits & (original description: | hypothetical protein | LC | chr3:36612587-36613230 | 20130731)	not assigned.unknown	T	Medtr3g080900	FALSE	Medtr3g080900
40940	26	35.2	(at3g48510 : 139.0) unknown protein; BEST Arabidopsis thaliana protein match is: unknown protein (TAIR:AT5G63350.1); Has 98 Blast hits to 98 proteins in 11 species: Archae - 0; Bacteria - 0; Metazoa - 0; Fungi - 0; Plants - 98; Viruses - 0; Other Eukaryotes - 0 (source: NCBI BLink). & (loc_os12g13910.1 : 82.0) no description available & (reliability: 278.0) & (original description: | hypothetical…	not assigned.unknown	T	Medtr3g075030	FALSE	Medtr3g075030
41207	18	16.7	(at1g68530 : 418.0) Encodes KCS6, a member of the 3-ketoacyl-CoA synthase family involved in the biosynthesis of VLCFA (very long chain fatty acids).; 3-ketoacyl-CoA synthase 6 (KCS6); FUNCTIONS IN: transferase activity, transferring acyl groups other than amino-acyl groups, catalytic activity; INVOLVED IN: in 7 processes; LOCATED IN: endoplasmic reticulum; EXPRESSED IN: 29 plant structures; EXPR…	secondary metabolism.wax	T	Medtr3g072940	FALSE	Medtr3g072940
41609	76	35.2	no hits & (original description: | hypothetical protein | HC | chr4:371694-369872 | 20130731)	not assigned.unknown	T	Medtr4g005810	FALSE	Medtr4g005810
40868	22	26.1	(o48923|c71da_soybn : 508.0) Cytochrome P450 71D10 (EC 1.14.-.-) - Glycine max (Soybean) & (loc_os02g09400.1 : 416.0) no description available & (at3g26330 : 370.0) putative cytochrome P450; "cytochrome P450, family 71, subfamily B, polypeptide 37" (CYP71B37); FUNCTIONS IN: electron carrier activity, monooxygenase activity, iron ion binding, oxygen binding, heme binding; INVOLVED IN: oxidation re…	misc.cytochrome P450	T	Medtr3g057910	FALSE	Medtr3g057910
40949	44	26.1	(o48923|c71da_soybn : 264.0) Cytochrome P450 71D10 (EC 1.14.-.-) - Glycine max (Soybean) & (loc_os06g30500.1 : 246.0) no description available & (at3g26300 : 209.0) putative cytochrome P450; "cytochrome P450, family 71, subfamily B, polypeptide 34" (CYP71B34); FUNCTIONS IN: electron carrier activity, monooxygenase activity, iron ion binding, oxygen binding, heme binding; INVOLVED IN: oxidation re…	misc.cytochrome P450	T	Medtr3g057870	FALSE	Medtr3g057870
41234	64	35.2	(at3g03341 : 114.0) unknown protein; Has 30201 Blast hits to 17322 proteins in 780 species: Archae - 12; Bacteria - 1396; Metazoa - 17338; Fungi - 3422; Plants - 5037; Viruses - 0; Other Eukaryotes - 2996 (source: NCBI BLink). & (reliability: 228.0) & (original description: | cold-regulated protein, putative | HC | chr3:30360868-30361438 | 20130731)	not assigned.unknown	T	Medtr3g067720	FALSE	Medtr3g067720
41433	18	35.2	no hits & (original description: | hypothetical protein | HC | chr3:19161406-19160881 | 20130731)	not assigned.unknown	T	Medtr3g452410	FALSE	Medtr3g452410
41624	90	16.1.4.1	(q9ssu8|psy_dauca : 547.0) Phytoene synthase, chloroplast precursor (EC 2.5.1.-) - Daucus carota (Carrot) & (at5g17230 : 537.0) Encodes phytoene synthase.; PHYTOENE SYNTHASE (PSY); CONTAINS InterPro DOMAIN/s: Squalene/phytoene synthase, conserved site (InterPro:IPR019845), Terpenoid synthase (InterPro:IPR008949), Squalene/phytoene synthase (InterPro:IPR002060); Has 5365 Blast hits to 5364 protein…	secondary metabolism.isoprenoids.carotenoids.phytoene synthase	T	Medtr3g450510	FALSE	Medtr3g450510
68340		35.2	no hits & (original description: | hypothetical protein | HC | chr3:17037392-17035524 | 20130731)	not assigned.unknown	T	Medtr3g449840	FALSE	Medtr3g449840
40196	6	35.2	no hits & (original description: | peptidase C13 family protein, putative | HC | chr3:16845180-16846494 | 20130731)	not assigned.unknown	T	Medtr3g449450	FALSE	Medtr3g449450
41625	48	27.3.30	(at3g54390 : 294.0) sequence-specific DNA binding transcription factors; FUNCTIONS IN: sequence-specific DNA binding transcription factor activity; INVOLVED IN: regulation of transcription; LOCATED IN: cellular_component unknown; EXPRESSED IN: 20 plant structures; EXPRESSED DURING: 9 growth stages; BEST Arabidopsis thaliana protein match is: aspartate/glutamate/uridylate kinase family protein (TA…	RNA.regulation of transcription.Trihelix, Triple-Helix transcription factor family	T	Medtr3g014280	FALSE	Medtr3g014280
41285	18	29.4	(at5g01920 : 545.0) Chloroplast thylakoid protein kinase STN8 is specific in phosphorylation of N-terminal threonine residues in D1, D2 and CP43 proteins, and Thr-4 in PsbH protein of photosystem II. Phosphorylation of Thr-4 in the wild type required both light and prior phosphorylation at Thr-2.; STN8; FUNCTIONS IN: protein kinase activity, kinase activity; INVOLVED IN: photosystem II stabilizat…	protein.postranslational modification	T	Medtr8g005720	FALSE	Medtr8g005720
41423	32	2.2.2.1.2	(at3g23920 : 663.0) Encodes a chloroplast beta-amylase. Is necessary for leaf starch breakdown in the absence of BAM3.; beta-amylase 1 (BAM1); FUNCTIONS IN: beta-amylase activity; INVOLVED IN: response to water deprivation, starch catabolic process; LOCATED IN: cytosol, nucleus; EXPRESSED IN: 25 plant structures; EXPRESSED DURING: 15 growth stages; CONTAINS InterPro DOMAIN/s: Glycoside hydrolase,…	major CHO metabolism.degradation.starch.starch cleavage.beta amylase	T	Medtr6g477780	FALSE	Medtr6g477780
41039	70	35.2	no hits & (original description: | heavy metal transport/detoxification superfamily protein | HC | chr3:2306361-2306845 | 20130731)	not assigned.unknown	T	Medtr3g010130	FALSE	Medtr3g010130
41627	88	29.4.1.61	(loc_os05g25540.1 : 411.0) no description available & (at2g25220 : 386.0) Protein kinase superfamily protein; FUNCTIONS IN: protein serine/threonine kinase activity, protein kinase activity, kinase activity, ATP binding; INVOLVED IN: protein amino acid phosphorylation; EXPRESSED IN: 8 plant structures; EXPRESSED DURING: LP.06 six leaves visible, 4 anthesis, petal differentiation and expansion sta…	protein.postranslational modification.kinase.receptor like cytoplasmatic kinase X	T	Medtr2g104790	FALSE	Medtr2g104790
68341		35.2	no hits & (original description: | F-box protein interaction domain protein | HC | chr2:44919510-44918290 | 20130731)	not assigned.unknown	T	Medtr2g104280	FALSE	Medtr2g104280
40982	20	27.3.3	(at5g11590 : 159.0) encodes a member of the DREB subfamily A-4 of ERF/AP2 transcription factor family. The protein contains one AP2 domain. There are 17 members in this subfamily including TINY.; TINY2 (TINY2); FUNCTIONS IN: DNA binding, sequence-specific DNA binding transcription factor activity; INVOLVED IN: regulation of transcription, DNA-dependent; LOCATED IN: nucleus; EXPRESSED IN: shoot ap…	RNA.regulation of transcription.AP2/EREBP, APETALA2/Ethylene-responsive element binding protein family	T	Medtr2g101340	FALSE	Medtr2g101340
40413	8	27.3.7	(at1g06040 : 263.0) Encodes salt tolerance protein (STO) which confers salt tolerance to yeast cells. Fully complements calcineurin deficient yeast but does not encode a phosphoprotein phosphatase. Sequence has similarities to CONSTANS. STO co-localizes with COP1 and plays a role in light signaling.; SALT TOLERANCE (STO); CONTAINS InterPro DOMAIN/s: Zinc finger, B-box (InterPro:IPR000315); BEST A…	RNA.regulation of transcription.C2C2(Zn) CO-like, Constans-like zinc finger family	T	Medtr2g099010	FALSE	Medtr2g099010
41435	18	29.4.1.57	(at1g07570 : 464.0) Protein kinase capable of phosphorylating tyrosine, serine, and threonine residues; APK1A; FUNCTIONS IN: protein serine/threonine kinase activity, kinase activity; INVOLVED IN: protein amino acid phosphorylation; EXPRESSED IN: 20 plant structures; EXPRESSED DURING: 8 growth stages; CONTAINS InterPro DOMAIN/s: Protein kinase, ATP binding site (InterPro:IPR017441), Serine/threon…	protein.postranslational modification.kinase.receptor like cytoplasmatic kinase VII	T	Medtr2g096970	FALSE	Medtr2g096970
41376	6	29.2.2.1	(loc_os08g45010.1 : 998.0) no description available & (at5g60790 : 945.0) member of GCN subfamily; GENERAL CONTROL NON-REPRESSIBLE 1 (GCN1); FUNCTIONS IN: transporter activity; LOCATED IN: plasma membrane; EXPRESSED IN: 24 plant structures; EXPRESSED DURING: 15 growth stages; CONTAINS InterPro DOMAIN/s: ATPase, AAA+ type, core (InterPro:IPR003593), ABC transporter-like (InterPro:IPR003439), ABC t…	protein.synthesis.ribosome biogenesis.export from nucleus	T	Medtr2g095440	FALSE	Medtr2g095440
40042	2	35.2	(at4g28100 : 317.0) unknown protein; FUNCTIONS IN: molecular_function unknown; INVOLVED IN: biological_process unknown; LOCATED IN: anchored to plasma membrane, anchored to membrane; EXPRESSED IN: 23 plant structures; EXPRESSED DURING: 14 growth stages; BEST Arabidopsis thaliana protein match is: unknown protein (TAIR:AT3G18050.1); Has 30201 Blast hits to 17322 proteins in 780 species: Archae - 1…	not assigned.unknown	T	Medtr4g051000	FALSE	Medtr4g051000
40043	2	35.2	(at4g28100 : 317.0) unknown protein; FUNCTIONS IN: molecular_function unknown; INVOLVED IN: biological_process unknown; LOCATED IN: anchored to plasma membrane, anchored to membrane; EXPRESSED IN: 23 plant structures; EXPRESSED DURING: 14 growth stages; BEST Arabidopsis thaliana protein match is: unknown protein (TAIR:AT3G18050.1); Has 30201 Blast hits to 17322 proteins in 780 species: Archae - 1…	not assigned.unknown	T	Medtr2g089530	FALSE	Medtr2g089530
41631	94	35.2	(at5g22090 : 95.5) Protein of unknown function (DUF3049); FUNCTIONS IN: molecular_function unknown; INVOLVED IN: biological_process unknown; LOCATED IN: chloroplast; CONTAINS InterPro DOMAIN/s: Protein of unknown function DUF3049 (InterPro:IPR021410); BEST Arabidopsis thaliana protein match is: Protein of unknown function (DUF3049) (TAIR:AT4G02810.1). & (reliability: 191.0) & (original descriptio…	not assigned.unknown	T	Medtr2g087390	FALSE	Medtr2g087390
41498	30	11.9.4.13	(at4g33790 : 608.0) Encodes an alcohol-forming fatty acyl-CoA reductase, involved in cuticular wax biosynthesis. Lines carrying recessive mutations are deficient in primary alcohol and have glossy stem surfaces.; ECERIFERUM 4 (CER4); FUNCTIONS IN: oxidoreductase activity, acting on the CH-CH group of donors, fatty-acyl-CoA reductase (alcohol-forming) activity; INVOLVED IN: microsporogenesis, wax …	lipid metabolism.lipid degradation.beta-oxidation.acyl CoA reductase	T	Medtr2g086070	FALSE	Medtr2g086070
68342		35.2	no hits & (original description: | hypothetical protein | LC | chr2:35355991-35355355 | 20130731)	not assigned.unknown	T	Medtr2g084200	FALSE	Medtr2g084200
68343		35.2	no hits & (original description: | hypothetical protein | LC | chr2:35335757-35335363 | 20130731)	not assigned.unknown	T	Medtr2g084140	FALSE	Medtr2g084140
41437	22	35.2	no hits & (original description: | hypothetical protein | HC | chr2:27707172-27706685 | 20130731)	not assigned.unknown	T	Medtr2g066123	FALSE	Medtr2g066123
40333	4	35.2	no hits & (original description: | hypothetical protein | HC | chr2:20991588-20989551 | 20130731)	not assigned.unknown	T	Medtr2g047905	FALSE	Medtr2g047905
40401	6	27.3.25	(at5g49330 : 238.0) Member of the R2R3 factor gene family.; myb domain protein 111 (MYB111); CONTAINS InterPro DOMAIN/s: SANT, DNA-binding (InterPro:IPR001005), Homeodomain-like (InterPro:IPR009057), Myb, DNA-binding (InterPro:IPR014778), HTH transcriptional regulator, Myb-type, DNA-binding (InterPro:IPR017930), Homeodomain-related (InterPro:IPR012287), Myb transcription factor (InterPro:IPR01549…	RNA.regulation of transcription.MYB domain transcription factor family	T	Medtr2g034790	FALSE	Medtr2g034790
41173	74	35.2	no hits & (original description: | F-box-like protein | LC | chr2:9358081-9355793 | 20130731)	not assigned.unknown	T	Medtr2g025995	FALSE	Medtr2g025995
40905	4	26.1	(q05047|c72a1_catro : 382.0) Cytochrome P450 72A1 (EC 1.3.3.9) (CYPLXXII) (Secologanin synthase) (SLS) - Catharanthus roseus (Rosy periwinkle) (Madagascar periwinkle) & (loc_os01g43750.1 : 363.0) no description available & (at3g14690 : 359.0) putative cytochrome P450; "cytochrome P450, family 72, subfamily A, polypeptide 15" (CYP72A15); FUNCTIONS IN: electron carrier activity, monooxygenase activ…	misc.cytochrome P450	T	Medtr2g023680	FALSE	Medtr2g023680
41174	46	35.2	no hits & (original description: | hypothetical protein | HC | chr2:5797073-5795872 | 20130731)	not assigned.unknown	T	Medtr2g018430	FALSE	Medtr2g018430
41638	84	35.2	no hits & (original description: | hypothetical protein | HC | chr2:2587804-2589230 | 20130731)	not assigned.unknown	T	Medtr2g010935	FALSE	Medtr2g010935
41640	94	35.2	no hits & (original description: | cysteine-rich TM module stress tolerance protein | HC | chr2:2237711-2236786 | 20130731)	not assigned.unknown	T	Medtr2g010120	FALSE	Medtr2g010120
41641	66	29.5	(loc_os03g27210.1 : 225.0) no description available & (at1g02170 : 219.0) Metacaspase AtMCP1b. Arginine/lysine-specific cysteine protease activity. Induces apoptosis in yeast. Contains Pfam profile PF00656: ICE-like protease (caspase) p20 domain; metacaspase 1 (AMC1); FUNCTIONS IN: cysteine-type endopeptidase activity; INVOLVED IN: proteolysis, induction of apoptosis; LOCATED IN: chloroplast; EXP…	protein.degradation	T	Medtr2g008990	FALSE	Medtr2g008990
40818	16	16.8.1.12	(at2g22590 : 378.0) UDP-Glycosyltransferase superfamily protein; FUNCTIONS IN: transferase activity, transferring glycosyl groups; INVOLVED IN: metabolic process; LOCATED IN: cellular_component unknown; CONTAINS InterPro DOMAIN/s: UDP-glucuronosyl/UDP-glucosyltransferase (InterPro:IPR002213); BEST Arabidopsis thaliana protein match is: UDP-Glycosyltransferase superfamily protein (TAIR:AT5G65550.1…	secondary metabolism.flavonoids.anthocyanins.anthocyanidin 3-O-glucosyltransferase	T	Medtr2g008225	FALSE	Medtr2g008225
41642	76	35.1	(at3g26040 : 249.0) HXXXD-type acyl-transferase family protein; FUNCTIONS IN: transferase activity, transferring acyl groups other than amino-acyl groups, transferase activity; INVOLVED IN: biological_process unknown; LOCATED IN: cellular_component unknown; EXPRESSED IN: root; CONTAINS InterPro DOMAIN/s: Transferase (InterPro:IPR003480); BEST Arabidopsis thaliana protein match is: HXXXD-type acyl…	not assigned.no ontology	T	Medtr2g007880	FALSE	Medtr2g007880
40592	30	10.3	(loc_os01g59630.1 : 682.0) no description available & (at5g16890 : 681.0) Exostosin family protein; FUNCTIONS IN: catalytic activity; INVOLVED IN: biological_process unknown; LOCATED IN: chloroplast, membrane; CONTAINS InterPro DOMAIN/s: Exostosin-like (InterPro:IPR004263); BEST Arabidopsis thaliana protein match is: Exostosin family protein (TAIR:AT2G35100.1); Has 1807 Blast hits to 1807 protein…	cell wall.hemicellulose synthesis	T	Medtr4g077920	FALSE	Medtr4g077920
41175	36	35.2	no hits & (original description: | hypothetical protein | HC | chr1:48620091-48619592 | 20130731)	not assigned.unknown	T	Medtr1g107320	FALSE	Medtr1g107320
40480	6	26.2	(at4g15480 : 404.0) Encodes a protein that might have sinapic acid:UDP-glucose glucosyltransferase activity.; UGT84A1; CONTAINS InterPro DOMAIN/s: UDP-glucuronosyl/UDP-glucosyltransferase (InterPro:IPR002213); BEST Arabidopsis thaliana protein match is: UDP-Glycosyltransferase superfamily protein (TAIR:AT4G15490.1); Has 7986 Blast hits to 7909 proteins in 477 species: Archae - 0; Bacteria - 354; …	misc.UDP glucosyl and glucoronyl transferases	T	Medtr1g107285	FALSE	Medtr1g107285
41235	30	30.2.17	(at4g05200 : 533.0) Encodes a cysteine-rich receptor-like protein kinase.; cysteine-rich RLK (RECEPTOR-like protein kinase) 25 (CRK25); FUNCTIONS IN: kinase activity; INVOLVED IN: protein amino acid phosphorylation; LOCATED IN: endomembrane system; EXPRESSED IN: root; CONTAINS InterPro DOMAIN/s: Protein kinase, ATP binding site (InterPro:IPR017441), Protein kinase, catalytic domain (InterPro:IPR0…	signalling.receptor kinases.DUF 26	T	Medtr1g105595	FALSE	Medtr1g105595
41643	82	17.6.1.11	(at5g51810 : 509.0) Encodes gibberellin 20-oxidase. Involved in gibberellin biosynthesis. Up-regulated by far red light in elongating petioles. Not regulated by a circadian clock.; gibberellin 20 oxidase 2 (GA20OX2); CONTAINS InterPro DOMAIN/s: Isopenicillin N synthase (InterPro:IPR002283), Oxoglutarate/iron-dependent oxygenase (InterPro:IPR005123); BEST Arabidopsis thaliana protein match is: 2-o…	hormone metabolism.gibberelin.synthesis-degradation.GA20 oxidase	T	Medtr1g102070	FALSE	Medtr1g102070
41579	80	16.1.4.1	(q9ssu8|psy_dauca : 545.0) Phytoene synthase, chloroplast precursor (EC 2.5.1.-) - Daucus carota (Carrot) & (at5g17230 : 529.0) Encodes phytoene synthase.; PHYTOENE SYNTHASE (PSY); CONTAINS InterPro DOMAIN/s: Squalene/phytoene synthase, conserved site (InterPro:IPR019845), Terpenoid synthase (InterPro:IPR008949), Squalene/phytoene synthase (InterPro:IPR002060); Has 5365 Blast hits to 5364 protein…	secondary metabolism.isoprenoids.carotenoids.phytoene synthase	T	Medtr5g090780	FALSE	Medtr5g090780
41597	94	35.1	(at2g38740 : 347.0) Haloacid dehalogenase-like hydrolase (HAD) superfamily protein; FUNCTIONS IN: hydrolase activity, catalytic activity; INVOLVED IN: metabolic process; LOCATED IN: plasma membrane; EXPRESSED IN: 25 plant structures; EXPRESSED DURING: 15 growth stages; CONTAINS InterPro DOMAIN/s: Haloacid dehalogenase-like hydrolase (InterPro:IPR005834), Haloacid dehydrogenase/epoxide hydrolase (…	not assigned.no ontology	T	Medtr5g013910	FALSE	Medtr5g013910
40054	4	27.3.24	(q7xun2|mad17_orysa : 188.0) MADS-box transcription factor 17 (OsMADS17) (NMADS3) (RMADS213) - Oryza sativa (Rice) & (loc_os04g49150.1 : 188.0) no description available & (at3g61120 : 167.0) AGAMOUS-like 13 (AGL13); FUNCTIONS IN: DNA binding, sequence-specific DNA binding transcription factor activity; INVOLVED IN: regulation of transcription, DNA-dependent; LOCATED IN: nucleus; EXPRESSED IN: 14 …	RNA.regulation of transcription.MADS box transcription factor family	T	Medtr1g101970	FALSE	Medtr1g101970
41644	98	34.16	(at5g52860 : 713.0) ABC-2 type transporter family protein; FUNCTIONS IN: ATPase activity, coupled to transmembrane movement of substances; LOCATED IN: membrane; EXPRESSED IN: 9 plant structures; EXPRESSED DURING: 6 growth stages; CONTAINS InterPro DOMAIN/s: ATPase, AAA+ type, core (InterPro:IPR003593), ABC transporter-like (InterPro:IPR003439), ABC-2 type transporter (InterPro:IPR013525), ABC tra…	transport.ABC transporters and multidrug resistance systems	T	Medtr1g099570	FALSE	Medtr1g099570
40633	4	35.2	no hits & (original description: | hypothetical protein | HC | chr1:42208399-42209267 | 20130731)	not assigned.unknown	T	Medtr1g093985	FALSE	Medtr1g093985
40634	4	35.2	no hits & (original description: | hypothetical protein | HC | chr1:42199530-42200409 | 20130731)	not assigned.unknown	T	Medtr1g093960	FALSE	Medtr1g093960
41607	108	30.11	(loc_os04g57800.1 : 383.0) no description available & (at1g50280 : 372.0) Phototropic-responsive NPH3 family protein; FUNCTIONS IN: signal transducer activity; INVOLVED IN: response to light stimulus; LOCATED IN: cellular_component unknown; EXPRESSED IN: shoot, leaf lamina base, leaf whorl, leaf; EXPRESSED DURING: LP.04 four leaves visible, LP.02 two leaves visible, 4 leaf senescence stage; CONTA…	signalling.light	T	Medtr4g074190	FALSE	Medtr4g074190
41439	28	27.3.38	(at1g04880 : 297.0) HMG (high mobility group) box protein with ARID/BRIGHT DNA-binding domain; FUNCTIONS IN: sequence-specific DNA binding transcription factor activity; INVOLVED IN: regulation of transcription; LOCATED IN: intracellular, nucleus; EXPRESSED IN: 10 plant structures; EXPRESSED DURING: 7 growth stages; CONTAINS InterPro DOMAIN/s: High mobility group, superfamily (InterPro:IPR009071)…	RNA.regulation of transcription.AT-rich interaction domain containing transcription factor family	T	Medtr1g116180	FALSE	Medtr1g116180
41402	26	35.1	(at4g02940 : 501.0) oxidoreductase, 2OG-Fe(II) oxygenase family protein; FUNCTIONS IN: oxidoreductase activity; INVOLVED IN: response to karrikin; EXPRESSED IN: 22 plant structures; EXPRESSED DURING: 13 growth stages; CONTAINS InterPro DOMAIN/s: Oxoglutarate/iron-dependent oxygenase (InterPro:IPR005123); BEST Arabidopsis thaliana protein match is: oxidoreductase, 2OG-Fe(II) oxygenase family prote…	not assigned.no ontology	T	Medtr1g089865	FALSE	Medtr1g089865
41527	68					Medtr0020s0020	FALSE	Medtr0020s0020
41500	24	35.2	no hits & (original description: | hypothetical protein | HC | chr1:36577049-36575231 | 20130731)	not assigned.unknown	T	Medtr1g082270	FALSE	Medtr1g082270
40146	2	35.2	no hits & (original description: | photosystem II reaction center protein PsbM | LC | chr8:15727367-15726949 | 20130731)	not assigned.unknown	T	Medtr8g041720	FALSE	Medtr8g041720
40869	16	13.1.5.3.1	(o81154|cysk_soltu : 434.0) Cysteine synthase (EC 2.5.1.47) (O-acetylserine sulfhydrylase) (O-acetylserine (Thiol)-lyase) (CSase A) (CS-A) (OAS-TL A) - Solanum tuberosum (Potato) & (at4g14880 : 427.0) Encodes a cytosolic isoform of cytosolic O-acetylserine(thiol)lyase, a key enzyme in cysteine biosynthesis and for the fixation of inorganic sulfide. It catalyzes the formation of cysteine from O-ac…	amino acid metabolism.synthesis.serine-glycine-cysteine group.cysteine.OASTL	T	Medtr1g081625	FALSE	Medtr1g081625
41176	64	30.2.11	(at5g63930 : 1058.0) Leucine-rich repeat protein kinase family protein; FUNCTIONS IN: protein serine/threonine kinase activity, protein kinase activity, ATP binding; INVOLVED IN: transmembrane receptor protein tyrosine kinase signaling pathway, protein amino acid phosphorylation; LOCATED IN: plasma membrane; EXPRESSED IN: 18 plant structures; EXPRESSED DURING: 8 growth stages; CONTAINS InterPro D…	signalling.receptor kinases.leucine rich repeat XI	T	Medtr1g079520	FALSE	Medtr1g079520
68344		35.2	(at3g01680 : 321.0) CONTAINS InterPro DOMAIN/s: Mediator complex subunit Med28 (InterPro:IPR021640); BEST Arabidopsis thaliana protein match is: unknown protein (TAIR:AT3G01670.1); Has 122 Blast hits to 112 proteins in 13 species: Archae - 0; Bacteria - 0; Metazoa - 0; Fungi - 0; Plants - 122; Viruses - 0; Other Eukaryotes - 0 (source: NCBI BLink). & (reliability: 642.0) & (original description: …	not assigned.unknown	T	Medtr1g074950	FALSE	Medtr1g074950
40944	42	30.5	(at4g28550 : 101.0) Ypt/Rab-GAP domain of gyp1p superfamily protein; FUNCTIONS IN: RAB GTPase activator activity; INVOLVED IN: regulation of Rab GTPase activity; LOCATED IN: intracellular; EXPRESSED IN: sperm cell, root, flower; EXPRESSED DURING: 4 anthesis, petal differentiation and expansion stage; CONTAINS InterPro DOMAIN/s: RabGAP/TBC (InterPro:IPR000195); BEST Arabidopsis thaliana protein ma…	signalling.G-proteins	T	Medtr1g072400	FALSE	Medtr1g072400
40505	8	23.3.2.1	(at5g03300 : 506.0) Encodes adenosine kinase 2 (ADK2), a typical, constitutively expressed housekeeping enzyme. Shows a high sequence identity with ADK1. Involved in salvage synthesis of adenylates and methyl recycling. Enzyme activity is substantially inhibited in roots, siliques and dry seeds by an unknown compound. May contribute to cytokinin interconversion.; adenosine kinase 2 (ADK2); FUNCTI…	nucleotide metabolism.salvage.nucleoside kinases.adenosine kinase	T	Medtr1g064060	FALSE	Medtr1g064060
40532	34	35.2	no hits & (original description: | dicer-like protein, putative | LC | chr1:27986761-27987875 | 20130731)	not assigned.unknown	T	Medtr1g063400	FALSE	Medtr1g063400
68345		33.99	(q9xh42|cet4_tobac : 238.0) CEN-like protein 4 - Nicotiana tabacum (Common tobacco) & (at5g03840 : 231.0) Controls inflorescence meristem identity. Involved in the floral initiation process. Ortholog of the Antirrhinum gene CENTRORADIALIS (CEN). Involved in protein trafficking to the protein storage vacuole.; TERMINAL FLOWER 1 (TFL1); CONTAINS InterPro DOMAIN/s: Phosphatidylethanolamine-binding, …	development.unspecified	T	Medtr1g060190	FALSE	Medtr1g060190
39985	2	35.2	(original description: | Bowman birk trypsin inhibitor | HC | chr7:29164382-29164029 | 20130731)	not assigned.unknown	T	Medtr7g077230	FALSE	Medtr7g077230
41639	42	35.2	(at5g64510 : 495.0) unknown protein; FUNCTIONS IN: molecular_function unknown; INVOLVED IN: biological_process unknown; LOCATED IN: endomembrane system; EXPRESSED IN: 17 plant structures; EXPRESSED DURING: 10 growth stages; Has 35333 Blast hits to 34131 proteins in 2444 species: Archae - 798; Bacteria - 22429; Metazoa - 974; Fungi - 991; Plants - 531; Viruses - 0; Other Eukaryotes - 9610 (source:…	not assigned.unknown	T	Medtr2g010460	FALSE	Medtr2g010460
40593	18	27.3.35	(loc_os06g41770.1 : 102.0) no description available & (at1g42990 : 94.0) AtbZIP60 consists of a bZIP DNA binding domain followed by a putative transmembrane domain. GFP fusions containing the first 260 amino acids (AtbZIP60deltaC) are nuclear-localized. AtbZIP60 is upregulated by the addition of tunicamycin (ER stress response inductor), DTT (inhibitor of disulfide bond formation) and azetin-2-ca…	RNA.regulation of transcription.bZIP transcription factor family	T	Medtr1g050502	FALSE	Medtr1g050502
68346		35.2	(at3g23930 : 102.0) unknown protein; FUNCTIONS IN: molecular_function unknown; INVOLVED IN: N-terminal protein myristoylation; LOCATED IN: cellular_component unknown; EXPRESSED IN: hypocotyl; BEST Arabidopsis thaliana protein match is: unknown protein (TAIR:AT4G13540.1); Has 10639 Blast hits to 7432 proteins in 646 species: Archae - 82; Bacteria - 826; Metazoa - 5047; Fungi - 759; Plants - 314; V…	not assigned.unknown	T	Medtr1g046070	FALSE	Medtr1g046070
68347		31.2	(loc_os05g50410.1 : 153.0) no description available & (at5g05490 : 135.0) Encodes a RAD21-like gene essential for meiosis. Encodes a 617 a.a. protein that is slightly shorter in the N-terminus than SYN1 BP2.; SYNAPTIC 1 (SYN1); CONTAINS InterPro DOMAIN/s: Rad21/Rec8 like protein, C-terminal (InterPro:IPR006909), Rad21/Rec8 like protein, N-terminal (InterPro:IPR006910); BEST Arabidopsis thaliana p…	cell.division	T	Medtr5g081260	FALSE	Medtr5g081260
41443	20	35.2	no hits & (original description: | hypothetical protein | HC | chr1:8724014-8725020 | 20130731)	not assigned.unknown	T	Medtr1g026700	FALSE	Medtr1g026700
41502	38	27.3.35	(at4g34590 : 134.0) Encodes a basic domain leucine zipper (bZip) transcription factor bZIP11. Translation is repressed by sucrose. Directly regulates gene expression of ASN1 and ProDH2, which are enzyme-coding genes involved in amino acid metabolism.; G-box binding factor 6 (GBF6); FUNCTIONS IN: DNA binding, protein heterodimerization activity, sequence-specific DNA binding transcription factor a…	RNA.regulation of transcription.bZIP transcription factor family	T	Medtr1g022495	FALSE	Medtr1g022495
40349	4	35.2	no hits & (original description: | hypothetical protein | LC | chr6:29920711-29921814 | 20130731)	not assigned.unknown	T	Medtr6g079360	FALSE	Medtr6g079360
40153	4	35.2	(at2g25680 : 513.0) Encodes a high-affinity molybdate transporter. Mutant has reduced concentrations of molybdate in roots and shoots, and reduced shoot and root length when growing on Mo-limited medium.; molybdate transporter 1 (MOT1); FUNCTIONS IN: molybdate ion transmembrane transporter activity, sulfate transmembrane transporter activity; INVOLVED IN: molybdate ion transport; LOCATED IN: mito…	not assigned.unknown	T	Medtr1g010270	FALSE	Medtr1g010270
40154	10	33.99	(at5g11460 : 144.0) Protein of unknown function (DUF581); CONTAINS InterPro DOMAIN/s: Protein of unknown function DUF581 (InterPro:IPR007650); BEST Arabidopsis thaliana protein match is: Protein of unknown function (DUF581) (TAIR:AT2G25690.2); Has 1807 Blast hits to 1807 proteins in 277 species: Archae - 0; Bacteria - 0; Metazoa - 736; Fungi - 347; Plants - 385; Viruses - 0; Other Eukaryotes - 33…	development.unspecified	T	Medtr1g010140	FALSE	Medtr1g010140
40420	4	3.4.3	(q9lw96|ino1_tobac : 939.0) Inositol-3-phosphate synthase (EC 5.5.1.4) (Myo-inositol-1-phosphate synthase) (MI-1-P synthase) (IPS) - Nicotiana tabacum (Common tobacco) & (at5g10170 : 920.0) myo-inositol-1-phosphate synthase isoform 3.Expressed in leaf, root and silique. Immunolocaliazation experiments with an antibody recognizing MIPS1, MIPS2, and MIPS3 showed endosperm localization.; myo-inosito…	minor CHO metabolism.myo-inositol.InsP Synthases	T	Medtr8g091320	FALSE	Medtr8g091320
41104	22	35.2	no hits & (original description: | transmembrane protein, putative | LC | chr8:32769096-32770363 | 20130731)	not assigned.unknown	T	Medtr8g077130	FALSE	Medtr8g077130
41373	6	30.2.17	(at4g23160 : 483.0) Encodes a cysteine-rich receptor-like protein kinase.; cysteine-rich RLK (RECEPTOR-like protein kinase) 8 (CRK8); FUNCTIONS IN: kinase activity; INVOLVED IN: protein amino acid phosphorylation; CONTAINS InterPro DOMAIN/s: Protein kinase, ATP binding site (InterPro:IPR017441), Reverse transcriptase, RNA-dependent DNA polymerase (InterPro:IPR013103), Serine/threonine-protein kin…	signalling.receptor kinases.DUF 26	T	Medtr6g055960	FALSE	Medtr6g055960
41280	264	27.1.1	(loc_os03g22320.1 : 320.0) no description available & (at4g02400 : 293.0) U3 ribonucleoprotein (Utp) family protein; FUNCTIONS IN: molecular_function unknown; INVOLVED IN: rRNA processing; LOCATED IN: small-subunit processome; EXPRESSED IN: 23 plant structures; EXPRESSED DURING: 13 growth stages; CONTAINS InterPro DOMAIN/s: Small-subunit processome, Utp14 (InterPro:IPR006709); BEST Arabidopsis th…	RNA.processing.splicing	T	Medtr8g058740	FALSE	Medtr8g058740
40208	4	35.2	no hits & (original description: | hypothetical protein | HC | chr8:18699396-18698033 | 20130731)	not assigned.unknown	T	Medtr8g046830	FALSE	Medtr8g046830
41198	48	17.6.1.11	(at5g51810 : 457.0) Encodes gibberellin 20-oxidase. Involved in gibberellin biosynthesis. Up-regulated by far red light in elongating petioles. Not regulated by a circadian clock.; gibberellin 20 oxidase 2 (GA20OX2); CONTAINS InterPro DOMAIN/s: Isopenicillin N synthase (InterPro:IPR002283), Oxoglutarate/iron-dependent oxygenase (InterPro:IPR005123); BEST Arabidopsis thaliana protein match is: 2-o…	hormone metabolism.gibberelin.synthesis-degradation.GA20 oxidase	T	Medtr8g033380	FALSE	Medtr8g033380
40034	2	20.1.7	(at5g17680 : 486.0) disease resistance protein (TIR-NBS-LRR class), putative; FUNCTIONS IN: transmembrane receptor activity, ATP binding; INVOLVED IN: signal transduction, defense response, apoptosis, innate immune response; LOCATED IN: intrinsic to membrane; EXPRESSED IN: 14 plant structures; EXPRESSED DURING: 6 growth stages; CONTAINS InterPro DOMAIN/s: Leucine-rich repeat, typical subtype (Int…	stress.biotic.PR-proteins	T	Medtr8g032420	FALSE	Medtr8g032420
41541	84	29.5.11.4.3.2	(at4g02440 : 291.0) EID1 is an F-box protein that functions as a negative regulator in phytochrome A (phyA)-specific light signalling. Expressed at all stages of plant development independently of light conditions, localizes to the nucleus, and forms nuclear speckles under continuous far-red light. Forms stable dimeric and trimeric complexes with several ASK proteins and Cullin1 in yeast and in p…	protein.degradation.ubiquitin.E3.SCF.FBOX	T	Medtr8g058520	FALSE	Medtr8g058520
41552	84	29.5.11.4.3.2	(at4g02440 : 291.0) EID1 is an F-box protein that functions as a negative regulator in phytochrome A (phyA)-specific light signalling. Expressed at all stages of plant development independently of light conditions, localizes to the nucleus, and forms nuclear speckles under continuous far-red light. Forms stable dimeric and trimeric complexes with several ASK proteins and Cullin1 in yeast and in p…	protein.degradation.ubiquitin.E3.SCF.FBOX	T	Medtr7g108820	FALSE	Medtr7g108820
41560	22	29.6	(loc_os11g47760.1 : 1143.0) no description available & (at5g02500 : 1142.0) encodes a member of heat shock protein 70 family.; heat shock cognate protein 70-1 (HSC70-1); FUNCTIONS IN: ATP binding; INVOLVED IN: protein folding, response to cold, response to virus, response to heat; LOCATED IN: cytosol, apoplast, chloroplast, plasma membrane, membrane; EXPRESSED IN: 27 plant structures; EXPRESSED D…	protein.folding	T	Medtr7g024580	FALSE	Medtr7g024580
41592	90	29.5.9	(at5g17760 : 511.0) P-loop containing nucleoside triphosphate hydrolases superfamily protein; FUNCTIONS IN: ATP binding; LOCATED IN: plasma membrane; EXPRESSED IN: 23 plant structures; EXPRESSED DURING: 13 growth stages; CONTAINS InterPro DOMAIN/s: ATPase, AAA-type, core (InterPro:IPR003959); BEST Arabidopsis thaliana protein match is: P-loop containing nucleoside triphosphate hydrolases superfam…	protein.degradation.AAA type	T	Medtr5g020980	FALSE	Medtr5g020980
40778	2	17.6.3	(loc_os05g31280.1 : 144.0) no description available & (at3g10185 : 139.0) Encodes a Gibberellin-regulated GASA/GAST/Snakin family protein; Gibberellin-regulated family protein; LOCATED IN: endomembrane system; CONTAINS InterPro DOMAIN/s: Gibberellin regulated protein (InterPro:IPR003854); BEST Arabidopsis thaliana protein match is: Gibberellin-regulated family protein (TAIR:AT1G74670.1); Has 470 …	hormone metabolism.gibberelin.induced-regulated-responsive-activated	T	Medtr7g090590	FALSE	Medtr7g090590
41005	76	23.2	(p52914|ntpa_pea : 593.0) Nucleoside-triphosphatase (EC 3.6.1.15) (Nucleoside triphosphate phosphohydrolase) (NTPase) (Apyrase) - Pisum sativum (Garden pea) & (at5g18280 : 446.0) Encodes an enzyme with ATPase and ADPase activity (an apyrase) that when mutated in combination with ATAPY1 causes a complete inhibition of pollen germination.; apyrase 2 (APY2); CONTAINS InterPro DOMAIN/s: Nucleoside ph…	nucleotide metabolism.degradation	T	Medtr7g085200	FALSE	Medtr7g085200
41292	10	26.1	(at2g45570 : 388.0) member of CYP76C; "cytochrome P450, family 76, subfamily C, polypeptide 2" (CYP76C2); FUNCTIONS IN: electron carrier activity, monooxygenase activity, iron ion binding, oxygen binding, heme binding; INVOLVED IN: oxidation reduction; EXPRESSED IN: stem, sepal, male gametophyte, carpel, stamen; EXPRESSED DURING: 4 anthesis; CONTAINS InterPro DOMAIN/s: Cytochrome P450 (InterPro:I…	misc.cytochrome P450	T	Medtr7g075390	FALSE	Medtr7g075390
41623	86	34.3	(loc_os04g56470.1 : 587.0) no description available & (at5g23810 : 563.0) Encodes nonfunctional amino acid transporter. AAP7 is the most distantly related member of the AAP family, a group of well characterized amino acid transporters within the ATF1 superfamily. Expression of this gene has not been detected with RNA gel blots or promoter GUS studies.; amino acid permease 7 (AAP7); CONTAINS Inter…	transport.amino acids	T	Medtr3g461440	FALSE	Medtr3g461440
40369	6	30.2.99	(at5g01740 : 164.0) Nuclear transport factor 2 (NTF2) family protein; CONTAINS InterPro DOMAIN/s: Wound-induced protein, Wun1 (InterPro:IPR009798); BEST Arabidopsis thaliana protein match is: senescence associated gene 20 (TAIR:AT3G10985.1); Has 1807 Blast hits to 1807 proteins in 277 species: Archae - 0; Bacteria - 0; Metazoa - 736; Fungi - 347; Plants - 385; Viruses - 0; Other Eukaryotes - 339 …	signalling.receptor kinases.misc	T	Medtr7g071840	FALSE	Medtr7g071840
41057	70	27.3.35	(at3g17609 : 147.0) Encodes a homolog of HY5 (HYH). Involved in phyB signaling pathway.; HY5-homolog (HYH); CONTAINS InterPro DOMAIN/s: Basic-leucine zipper (bZIP) transcription factor (InterPro:IPR004827), bZIP transcription factor, bZIP-1 (InterPro:IPR011616); BEST Arabidopsis thaliana protein match is: Basic-leucine zipper (bZIP) transcription factor family protein (TAIR:AT5G11260.1); Has 1702…	RNA.regulation of transcription.bZIP transcription factor family	T	Medtr7g057160	FALSE	Medtr7g057160
41293	2	35.2	no hits & (original description: | hypothetical protein | HC | chr7:19532813-19533781 | 20130731)	not assigned.unknown	T	Medtr7g056123	FALSE	Medtr7g056123
40896	32	11.8	(at5g07010 : 343.0) Encodes a sulfotransferase that acts specifically on 11- and 12-hydroxyjasmonic acid. Transcript levels for this enzyme are increased by treatments with jasmonic acid (JA), 12-hydroxyJA, JA-isoleucine, and 12-oxyphytodienoic acid (a JA precursor).; sulfotransferase 2A (ST2A); CONTAINS InterPro DOMAIN/s: Sulfotransferase domain (InterPro:IPR000863); BEST Arabidopsis thaliana pr…	lipid metabolism.exotics(steroids, squalene etc)	T	Medtr7g007710	FALSE	Medtr7g007710
41599	82	33.99	(at1g50420 : 613.0) Encodes a scarecrow-like protein (SCL3) Putative transcription factors interacting with the gene product of VHA-B1 (vacuolar ATPase subunit B1; as shown through yeast two-hybrid assay).; scarecrow-like 3 (SCL3); CONTAINS InterPro DOMAIN/s: Transcription factor GRAS (InterPro:IPR005202); BEST Arabidopsis thaliana protein match is: SCARECROW-like 21 (TAIR:AT2G04890.1); Has 3106 …	development.unspecified	T	Medtr5g009080	FALSE	Medtr5g009080
39973	2	34.14	(loc_os02g07830.1 : 357.0) no description available & (at4g10310 : 355.0) encodes a sodium transporter (HKT1) expressed in xylem parenchyma cells. Mutants over-accumulate sodium in shoot tissue and have increased sodium in the xylem sap and reduced sodium in phloem sap and roots.; high-affinity K+ transporter 1 (HKT1); CONTAINS InterPro DOMAIN/s: Potassium transport protein, high-affinity (InterP…	transport.unspecified cations	T	Medtr6g092970	FALSE	Medtr6g092970
41445	16	26.2	(at1g05675 : 388.0) UDP-Glycosyltransferase superfamily protein; FUNCTIONS IN: transferase activity, transferring hexosyl groups; INVOLVED IN: metabolic process; CONTAINS InterPro DOMAIN/s: UDP-glucuronosyl/UDP-glucosyltransferase (InterPro:IPR002213); BEST Arabidopsis thaliana protein match is: Uridine diphosphate glycosyltransferase 74E2 (TAIR:AT1G05680.1). & (loc_os09g34250.1 : 371.0) no descr…	misc.UDP glucosyl and glucoronyl transferases	T	Medtr6g038300	FALSE	Medtr6g038300
40155	6					Medtr0246s0020	FALSE	Medtr0246s0020
41236	100	31.1	(loc_os09g27990.1 : 280.0) no description available & (at5g12380 : 127.0) annexin 8 (ANNAT8); FUNCTIONS IN: calcium-dependent phospholipid binding, calcium ion binding; INVOLVED IN: response to water deprivation, response to salt stress, response to cold, response to heat; EXPRESSED IN: embryo, pedicel, synergid; EXPRESSED DURING: 4 anthesis, C globular stage; CONTAINS InterPro DOMAIN/s: Annexin …	cell.organisation	T	Medtr6g028030	FALSE	Medtr6g028030
40337	4	26.2	(at1g22370 : 527.0) UDP-glucosyl transferase 85A5 (UGT85A5); FUNCTIONS IN: transferase activity, transferring glycosyl groups, glucuronosyltransferase activity; INVOLVED IN: metabolic process; EXPRESSED IN: 15 plant structures; EXPRESSED DURING: 9 growth stages; CONTAINS InterPro DOMAIN/s: UDP-glucuronosyl/UDP-glucosyltransferase (InterPro:IPR002213); BEST Arabidopsis thaliana protein match is: U…	misc.UDP glucosyl and glucoronyl transferases	T	Medtr6g014310	FALSE	Medtr6g014310
68348		29.5.9	(at3g28510 : 505.0) P-loop containing nucleoside triphosphate hydrolases superfamily protein; FUNCTIONS IN: nucleoside-triphosphatase activity, ATPase activity, nucleotide binding, ATP binding; EXPRESSED IN: 7 plant structures; EXPRESSED DURING: LP.06 six leaves visible, LP.04 four leaves visible, 4 anthesis, 4 leaf senescence stage; CONTAINS InterPro DOMAIN/s: ATPase, AAA-type, core (InterPro:IP…	protein.degradation.AAA type	T	Medtr6g009720	FALSE	Medtr6g009720
41023	4	35.2	no hits & (original description: | myb transcription factor | LC | chr5:42255215-42254744 | 20130731)	not assigned.unknown	T	Medtr5g096610	FALSE	Medtr5g096610
41409	34	35.1	(at5g58770 : 334.0) Undecaprenyl pyrophosphate synthetase family protein; FUNCTIONS IN: dehydrodolichyl diphosphate synthase activity; INVOLVED IN: dolichol biosynthetic process; LOCATED IN: chloroplast; EXPRESSED IN: 15 plant structures; EXPRESSED DURING: 9 growth stages; CONTAINS InterPro DOMAIN/s: Di-trans-poly-cis-decaprenylcistransferase-like, conserved site (InterPro:IPR018520), Di-trans-po…	not assigned.no ontology	T	Medtr5g070210	FALSE	Medtr5g070210
41127	40	35.2	no hits & (original description: | hypothetical protein | HC | chr5:25564860-25565394 | 20130731)	not assigned.unknown	T	Medtr5g061550	FALSE	Medtr5g061550
40003	6	35.2	(at5g22580 : 135.0) Stress responsive A/B Barrel Domain; FUNCTIONS IN: molecular_function unknown; INVOLVED IN: biological_process unknown; LOCATED IN: chloroplast; EXPRESSED IN: 22 plant structures; EXPRESSED DURING: 13 growth stages; CONTAINS InterPro DOMAIN/s: Stress responsive alpha-beta barrel (InterPro:IPR013097), Dimeric alpha-beta barrel (InterPro:IPR011008); BEST Arabidopsis thaliana pro…	not assigned.unknown	T	Medtr2g084985	FALSE	Medtr2g084985
39976	2	33.99	(at5g15800 : 145.0) Encodes a MADS box transcription factor involved flower and ovule development. Functionally redundant with SEP2 and SEP3.; SEPALLATA1 (SEP1); FUNCTIONS IN: DNA binding, sequence-specific DNA binding transcription factor activity; INVOLVED IN: flower development, ovule development; LOCATED IN: nucleus; EXPRESSED IN: 12 plant structures; EXPRESSED DURING: 6 growth stages; CONTAI…	development.unspecified	T	Medtr5g046830	FALSE	Medtr5g046830
41105	54	35.2	(at2g14660 : 179.0) unknown protein; CONTAINS InterPro DOMAIN/s: Uncharacterised protein family UPF0310 (InterPro:IPR002740); Has 2761 Blast hits to 2761 proteins in 686 species: Archae - 5; Bacteria - 1143; Metazoa - 73; Fungi - 78; Plants - 42; Viruses - 0; Other Eukaryotes - 1420 (source: NCBI BLink). & (loc_os03g47260.1 : 132.0) no description available & (reliability: 358.0) & (original desc…	not assigned.unknown	T	Medtr5g005350	FALSE	Medtr5g005350
41588	12	21.1	(at5g39950 : 104.0) encodes a cytosolic thioredoxin that reduces disulfide bridges of target proteins by the reversible formation of a disulfide bridge between two neighboring Cys residues present in the active site. Thioredoxins have been found to regulate a variety of biological reactions in prokaryotic and eukaryotic cells.; thioredoxin 2 (TRX2); FUNCTIONS IN: oxidoreductase activity, acting o…	redox.thioredoxin	T	Medtr5g037930	FALSE	Medtr5g037930
41504	60	26.18	(at3g17130 : 137.0) Plant invertase/pectin methylesterase inhibitor superfamily protein; FUNCTIONS IN: enzyme inhibitor activity, pectinesterase inhibitor activity, pectinesterase activity; LOCATED IN: endomembrane system; EXPRESSED IN: 21 plant structures; EXPRESSED DURING: 13 growth stages; CONTAINS InterPro DOMAIN/s: Pectinesterase inhibitor (InterPro:IPR006501); BEST Arabidopsis thaliana prot…	misc.invertase/pectin methylesterase inhibitor family protein	T	Medtr4g122740	FALSE	Medtr4g122740
68349		13.1.2.3.31	(at1g15410 : 287.0) aspartate-glutamate racemase family; FUNCTIONS IN: racemase and epimerase activity, acting on amino acids and derivatives; INVOLVED IN: metabolic process, cellular amino acid metabolic process; LOCATED IN: chloroplast; EXPRESSED IN: 22 plant structures; EXPRESSED DURING: 13 growth stages; CONTAINS InterPro DOMAIN/s: Asp/Glu/hydantoin racemase (InterPro:IPR015942), Aspartate ra…	amino acid metabolism.synthesis.glutamate family.arginine.aspartate racemase	T	Medtr4g114000	FALSE	Medtr4g114000
40627	14	27.3.25	(at5g35550 : 173.0) TT2 encodes a R2R3 MYB domain putative transcription factor that acts as a key determinant in the proanthocyanidin accumulation of developing seed. It is thought that a ternary complex composed of TT2, TT8 and TTG1 is necessary for correct expression of BAN in seed endothelium.; TRANSPARENT TESTA 2 (TT2); CONTAINS InterPro DOMAIN/s: SANT, DNA-binding (InterPro:IPR001005), Home…	RNA.regulation of transcription.MYB domain transcription factor family	T	Medtr4g100720	FALSE	Medtr4g100720
41562	52	22.1.2	(q96471|dcam_iponi : 427.0) S-adenosylmethionine decarboxylase proenzyme (EC 4.1.1.50) (AdoMetDC) (SamDC) [Contains: S-adenosylmethionine decarboxylase alpha chain; S-adenosylmethionine decarboxylase beta chain] - Ipomoea nil (Japanese morning glory) (Pharbitis ni & (at3g02470 : 375.0) Encodes a S-adenosylmethionine decarboxylase involved in polyamine biosynthesis.; S-adenosylmethionine decarboxy…	polyamine metabolism.synthesis.SAM decarboxylase	T	Medtr7g018320	FALSE	Medtr7g018320
68350		20.1.7	(loc_os12g12120.1 : 508.0) no description available & (at1g47890 : 447.0) receptor like protein 7 (RLP7); FUNCTIONS IN: kinase activity; INVOLVED IN: signal transduction, defense response; LOCATED IN: endomembrane system; EXPRESSED IN: stem, stamen; EXPRESSED DURING: 4 anthesis; CONTAINS InterPro DOMAIN/s: Leucine-rich repeat-containing N-terminal domain, type 2 (InterPro:IPR013210), Leucine-rich…	stress.biotic.PR-proteins	T	Medtr4g017280	FALSE	Medtr4g017280
41656	66	27.3.7	(at3g21150 : 115.0) Encodes a protein with a B-box domain predicted to act as a transcription factor. Expression of the BBX32 gene is affected by monochromatic red light.; B-box 32 (BBX32); BEST Arabidopsis thaliana protein match is: B-box type zinc finger family protein (TAIR:AT4G15248.1); Has 926 Blast hits to 858 proteins in 65 species: Archae - 0; Bacteria - 0; Metazoa - 0; Fungi - 0; Plants …	RNA.regulation of transcription.C2C2(Zn) CO-like, Constans-like zinc finger family	T	Medtr4g008050	FALSE	Medtr4g008050
68351		35.2	no hits & (original description: | transmembrane protein, putative | LC | chr3:44904326-44902372 | 20130731)	not assigned.unknown	T	Medtr3g098360	FALSE	Medtr3g098360
68352		35.2	no hits & (original description: | transmembrane protein, putative | HC | chr3:41823436-41822431 | 20130731)	not assigned.unknown	T	Medtr3g491850	FALSE	Medtr3g491850
41753	32	28.1	(at4g24790 : 483.0) AAA-type ATPase family protein; FUNCTIONS IN: DNA-directed DNA polymerase activity, DNA binding, ATP binding; INVOLVED IN: DNA replication; LOCATED IN: DNA polymerase III complex; EXPRESSED IN: 20 plant structures; EXPRESSED DURING: 9 growth stages; CONTAINS InterPro DOMAIN/s: ATPase, AAA-type, core (InterPro:IPR003959), DNA polymerase III, clamp loader complex, gamma/delta/de…	DNA.synthesis/chromatin structure	T	Medtr3g075260	FALSE	Medtr3g075260
41754	10	35.2	no hits & (original description: | hypothetical protein | LC | chr3:17682062-17683574 | 20130731)	not assigned.unknown	T	Medtr3g451000	FALSE	Medtr3g451000
41233	20	35.2	no hits & (original description: | hypothetical protein | LC | chr4:3284996-3282930 | 20130731)	not assigned.unknown	T	Medtr4g012390	FALSE	Medtr4g012390
41645	96	35.2	no hits & (original description: | hypothetical protein | HC | chr1:42904900-42904120 | 20130731)	not assigned.unknown	T	Medtr1g095390	FALSE	Medtr1g095390
40095	2	28.2	(at1g01490 : 89.7) Heavy metal transport/detoxification superfamily protein ; FUNCTIONS IN: metal ion binding; INVOLVED IN: metal ion transport; LOCATED IN: cellular_component unknown; EXPRESSED IN: 22 plant structures; EXPRESSED DURING: 14 growth stages; CONTAINS InterPro DOMAIN/s: Heavy metal transport/detoxification protein (InterPro:IPR006121); BEST Arabidopsis thaliana protein match is: Heav…	DNA.repair	T	Medtr3g434960	FALSE	Medtr3g434960
40391	10	35.2	no hits & (original description: | hypothetical protein | LC | chr3:8510550-8509961 | 20130731)	not assigned.unknown	T	Medtr3g027295	FALSE	Medtr3g027295
40543	2	26.13	(at1g73010 : 338.0) phosphate starvation-induced gene 2 (PS2); FUNCTIONS IN: phosphatase activity; INVOLVED IN: metabolic process; LOCATED IN: cellular_component unknown; EXPRESSED IN: 19 plant structures; EXPRESSED DURING: 10 growth stages; CONTAINS InterPro DOMAIN/s: Pyridoxal phosphate phosphatase, PHOSPHO2 (InterPro:IPR016965), HAD-superfamily hydrolase, subfamily IB, PSPase-like (InterPro:IP…	misc.acid and other phosphatases	T	Medtr2g100350	FALSE	Medtr2g100350
40842	2	31.2	(at2g32510 : 311.0) member of MEKK subfamily; mitogen-activated protein kinase kinase kinase 17 (MAPKKK17); FUNCTIONS IN: protein serine/threonine kinase activity, protein kinase activity, kinase activity, ATP binding; INVOLVED IN: protein amino acid phosphorylation; EXPRESSED IN: 7 plant structures; EXPRESSED DURING: 4 anthesis, petal differentiation and expansion stage; CONTAINS InterPro DOMAIN…	cell.division	T	Medtr2g088020	FALSE	Medtr2g088020
39986	4	10.2.1	(loc_os10g20090.1 : 637.0) no description available & (at2g32540 : 624.0) encodes a gene similar to cellulose synthase; cellulose synthase-like B4 (CSLB04); FUNCTIONS IN: cellulose synthase activity, transferase activity, transferring glycosyl groups, transferase activity; INVOLVED IN: cellulose biosynthetic process, polysaccharide biosynthetic process; LOCATED IN: membrane; CONTAINS InterPro DOM…	cell wall.cellulose synthesis.cellulose synthase	T	Medtr2g087980	FALSE	Medtr2g087980
40716	4	16.8.1.12	(at2g22590 : 382.0) UDP-Glycosyltransferase superfamily protein; FUNCTIONS IN: transferase activity, transferring glycosyl groups; INVOLVED IN: metabolic process; LOCATED IN: cellular_component unknown; CONTAINS InterPro DOMAIN/s: UDP-glucuronosyl/UDP-glucosyltransferase (InterPro:IPR002213); BEST Arabidopsis thaliana protein match is: UDP-Glycosyltransferase superfamily protein (TAIR:AT5G65550.1…	secondary metabolism.flavonoids.anthocyanins.anthocyanidin 3-O-glucosyltransferase	T	Medtr2g046620	FALSE	Medtr2g046620
40108	2	26.21	(p14009|14kd_dauca : 97.4) 14 kDa proline-rich protein DC2.15 precursor - Daucus carota (Carrot) & (loc_os04g46810.1 : 93.2) no description available & (at4g12510 : 88.2) Bifunctional inhibitor/lipid-transfer protein/seed storage 2S albumin superfamily protein; FUNCTIONS IN: lipid binding; INVOLVED IN: lipid transport; LOCATED IN: endomembrane system; CONTAINS InterPro DOMAIN/s: Bifunctional inhi…	misc.protease inhibitor/seed storage/lipid transfer protein (LTP) family protein	T	Medtr2g026760	FALSE	Medtr2g026760
40142	2	30.11	(at5g03250 : 752.0) Phototropic-responsive NPH3 family protein; FUNCTIONS IN: signal transducer activity; INVOLVED IN: response to light stimulus; LOCATED IN: cellular_component unknown; EXPRESSED IN: 10 plant structures; EXPRESSED DURING: 4 anthesis, F mature embryo stage, petal differentiation and expansion stage, E expanded cotyledon stage, D bilateral stage; CONTAINS InterPro DOMAIN/s: NPH3 (…	signalling.light	T	Medtr2g018750	FALSE	Medtr2g018750
41446	34	26.2	(at4g15480 : 476.0) Encodes a protein that might have sinapic acid:UDP-glucose glucosyltransferase activity.; UGT84A1; CONTAINS InterPro DOMAIN/s: UDP-glucuronosyl/UDP-glucosyltransferase (InterPro:IPR002213); BEST Arabidopsis thaliana protein match is: UDP-Glycosyltransferase superfamily protein (TAIR:AT4G15490.1); Has 7986 Blast hits to 7909 proteins in 477 species: Archae - 0; Bacteria - 354; …	misc.UDP glucosyl and glucoronyl transferases	T	Medtr1g107315	FALSE	Medtr1g107315
68353		26.1	(o81973|c93a3_soybn : 206.0) Cytochrome P450 93A3 (EC 1.14.-.-) (P450 CP5) - Glycine max (Soybean) & (loc_os06g41070.1 : 183.0) no description available & (at2g45560 : 182.0) cytochrome P450 monooxygenase; "cytochrome P450, family 76, subfamily C, polypeptide 1" (CYP76C1); FUNCTIONS IN: electron carrier activity, monooxygenase activity, iron ion binding, heme binding; INVOLVED IN: oxidation reduc…	misc.cytochrome P450	T	Medtr1g107300	FALSE	Medtr1g107300
41436	48	27.3.21	(loc_os05g42130.1 : 379.0) no description available & (at3g49950 : 336.0) GRAS family transcription factor; CONTAINS InterPro DOMAIN/s: Transcription factor GRAS (InterPro:IPR005202); BEST Arabidopsis thaliana protein match is: GRAS family transcription factor (TAIR:AT5G67411.1); Has 2188 Blast hits to 2164 proteins in 278 species: Archae - 0; Bacteria - 2; Metazoa - 0; Fungi - 0; Plants - 2186; …	RNA.regulation of transcription.GRAS transcription factor family	T	Medtr2g089100	FALSE	Medtr2g089100
41584	82	19.2	(p93111|hem11_cucsa : 753.0) Glutamyl-tRNA reductase 1, chloroplast precursor (EC 1.2.1.70) (GluTR) - Cucumis sativus (Cucumber) & (at1g58290 : 715.0) Encodes a protein with glutamyl-tRNA reductase (GluTR) activity, catalyzing the NADPH-dependent reduction of Glu-tRNA(Glu) to glutamate 1-semialdehyde (GSA) with the release of free tRNA(Glu). It is involved in the early steps of chlorophyll biosyn…	tetrapyrrole synthesis.glu-tRNA reductase	T	Medtr5g067410	FALSE	Medtr5g067410
41660	72	30.11	(p11432|eli_pea : 272.0) Early light-induced protein, chloroplast precursor (ELIP) - Pisum sativum (Garden pea) & (at3g22840 : 190.0) Encodes an early light-inducible protein.; EARLY LIGHT-INDUCABLE PROTEIN (ELIP1); BEST Arabidopsis thaliana protein match is: Chlorophyll A-B binding family protein (TAIR:AT4G14690.1); Has 319 Blast hits to 319 proteins in 50 species: Archae - 0; Bacteria - 5; Meta…	signalling.light	T	Medtr1g102570	FALSE	Medtr1g102570
68354		35.2	no hits & (original description: | chromatin remodeling protein, putative | LC | chr3:38206648-38209542 | 20130731)	not assigned.unknown	T	Medtr3g084600	FALSE	Medtr3g084600
68355		35.2	no hits & (original description: | hypothetical protein | LC | chr1:42297998-42298887 | 20130731)	not assigned.unknown	T	Medtr1g094125	FALSE	Medtr1g094125
40469	4	27.3.25	(at2g47460 : 88.2) "MYB12 belongs to subgroup 7 of the R2R3-MYB family. It strongly activates the promoters of chalcone synthase (CHS), flavanone 3-hydroxylase (F3H), flavonol synthase (FLS) and - to a lesser extent - chalcone flavanone isomerase (CHI), but cannot activate the promoters of flavonoid-3hydroxylase (F3H) and dihydroflavonol 4-reductase (DF). The activation requires a functional MYB …	RNA.regulation of transcription.MYB domain transcription factor family	T	Medtr1g087540	FALSE	Medtr1g087540
40377	4	17.2.3	(at3g09870 : 80.5) SAUR-like auxin-responsive protein family ; FUNCTIONS IN: molecular_function unknown; INVOLVED IN: response to auxin stimulus; LOCATED IN: endomembrane system; EXPRESSED IN: 10 plant structures; EXPRESSED DURING: 6 growth stages; CONTAINS InterPro DOMAIN/s: Auxin responsive SAUR protein (InterPro:IPR003676); BEST Arabidopsis thaliana protein match is: SAUR-like auxin-responsive…	hormone metabolism.auxin.induced-regulated-responsive-activated	T	Medtr1g063330	FALSE	Medtr1g063330
68356		35.2	no hits & (original description: | hypothetical protein | LC | chr5:31033362-31033093 | 20130731)	not assigned.unknown	T	Medtr5g072910	FALSE	Medtr5g072910
41397	44	35.1	(at1g03210 : 323.0) Phenazine biosynthesis PhzC/PhzF protein; FUNCTIONS IN: catalytic activity; INVOLVED IN: biosynthetic process; LOCATED IN: endomembrane system; EXPRESSED IN: 24 plant structures; EXPRESSED DURING: 15 growth stages; CONTAINS InterPro DOMAIN/s: Phenazine biosynthesis PhzC/PhzF protein (InterPro:IPR003719); BEST Arabidopsis thaliana protein match is: Phenazine biosynthesis PhzC/P…	not assigned.no ontology	T	Medtr1g062500	FALSE	Medtr1g062500
68357		34.13	(at1g52190 : 503.0) Major facilitator superfamily protein; FUNCTIONS IN: transporter activity; INVOLVED IN: oligopeptide transport; LOCATED IN: membrane; EXPRESSED IN: 22 plant structures; EXPRESSED DURING: 13 growth stages; CONTAINS InterPro DOMAIN/s: Oligopeptide transporter (InterPro:IPR000109), Major facilitator superfamily, general substrate transporter (InterPro:IPR016196); BEST Arabidopsis…	transport.peptides and oligopeptides	T	Medtr1g057460	FALSE	Medtr1g057460
40961	72					Medtr0219s0130	FALSE	Medtr0219s0130
41475	296	30.2.99	(at5g01740 : 164.0) Nuclear transport factor 2 (NTF2) family protein; CONTAINS InterPro DOMAIN/s: Wound-induced protein, Wun1 (InterPro:IPR009798); BEST Arabidopsis thaliana protein match is: senescence associated gene 20 (TAIR:AT3G10985.1); Has 1807 Blast hits to 1807 proteins in 277 species: Archae - 0; Bacteria - 0; Metazoa - 736; Fungi - 347; Plants - 385; Viruses - 0; Other Eukaryotes - 339 …	signalling.receptor kinases.misc	T	Medtr7g071970	FALSE	Medtr7g071970
40412	2					Medtr0212s0050	FALSE	Medtr0212s0050
40201	4					Medtr0123s0010	FALSE	Medtr0123s0010
39989	2	35.2	no hits & (original description: | hypothetical protein | LC | chr8:41393374-41391495 | 20130731)	not assigned.unknown	T	Medtr8g098900	FALSE	Medtr8g098900
68358		30.2.17	(at4g05200 : 420.0) Encodes a cysteine-rich receptor-like protein kinase.; cysteine-rich RLK (RECEPTOR-like protein kinase) 25 (CRK25); FUNCTIONS IN: kinase activity; INVOLVED IN: protein amino acid phosphorylation; LOCATED IN: endomembrane system; EXPRESSED IN: root; CONTAINS InterPro DOMAIN/s: Protein kinase, ATP binding site (InterPro:IPR017441), Protein kinase, catalytic domain (InterPro:IPR0…	signalling.receptor kinases.DUF 26	T	Medtr8g041660	FALSE	Medtr8g041660
40213	2	35.2	no hits & (original description: | BON1-associated-like protein | HC | chr8:12287423-12288431 | 20130731)	not assigned.unknown	T	Medtr8g432490	FALSE	Medtr8g432490
41327	198	30.3	(at1g02270 : 493.0) Calcium-binding endonuclease/exonuclease/phosphatase family; FUNCTIONS IN: catalytic activity, calcium ion binding; INVOLVED IN: response to cold; LOCATED IN: nucleus; EXPRESSED IN: 22 plant structures; EXPRESSED DURING: 13 growth stages; CONTAINS InterPro DOMAIN/s: EF-HAND 2 (InterPro:IPR018249), EF-hand-like domain (InterPro:IPR011992), Endonuclease/exonuclease/phosphatase (…	signalling.calcium	T	Medtr8g023830	FALSE	Medtr8g023830
40649	6	27.3.3	(at3g61630 : 97.8) CRF6 encodes one of the six cytokinin response factors. CRF5 belongs to the AP2/ERF superfamily of the transcriptional factors. CRF proteins rapidly relocalize to the nucleus in response to cytokinin. Analysis of loos-of-function mutants revealed that the CRFs function redundantly to regulate the development of embryos, cotyledons and leaves.; cytokinin response factor 6 (CRF6)…	RNA.regulation of transcription.AP2/EREBP, APETALA2/Ethylene-responsive element binding protein family	T	Medtr8g010340	FALSE	Medtr8g010340
41108	126	35.2	no hits & (original description: | hypothetical protein | LC | chr7:31878160-31878484 | 20130731)	not assigned.unknown	T	Medtr7g083035	FALSE	Medtr7g083035
68359		35.2	no hits & (original description: | hypothetical protein | HC | chr7:22596334-22595855 | 20130731)	not assigned.unknown	T	Medtr7g062230	FALSE	Medtr7g062230
40214	2	35.2	no hits & (original description: | C2 domain protein | LC | chr8:12285234-12284522 | 20130731)	not assigned.unknown	T	Medtr8g432480	FALSE	Medtr8g432480
41734	16	26.6	(o22308|7omt6_medsa : 375.0) Isoflavone-7-O-methyltransferase 6 (EC 2.1.1.150) (Isoflavone-O-methyltransferase 6) (7-IOMT-6) - Medicago sativa (Alfalfa) & (loc_os12g25450.1 : 251.0) no description available & (at4g35160 : 186.0) O-methyltransferase family protein; FUNCTIONS IN: methyltransferase activity, O-methyltransferase activity, protein dimerization activity; LOCATED IN: cytosol; CONTAINS I…	misc.O-methyl transferases	T	Medtr7g024520	FALSE	Medtr7g024520
41328	356	35.1	(loc_os07g01850.1 : 258.0) no description available & (at4g26190 : 207.0) Haloacid dehalogenase-like hydrolase (HAD) superfamily protein; CONTAINS InterPro DOMAIN/s: NLI interacting factor (InterPro:IPR004274); BEST Arabidopsis thaliana protein match is: Haloacid dehalogenase-like hydrolase (HAD) superfamily protein (TAIR:AT2G36540.1); Has 27570 Blast hits to 17450 proteins in 1040 species: Archa…	not assigned.no ontology	T	Medtr7g015180	FALSE	Medtr7g015180
41271	90	26.1	(at2g45510 : 555.0) member of CYP704A; "cytochrome P450, family 704, subfamily A, polypeptide 2" (CYP704A2); FUNCTIONS IN: electron carrier activity, monooxygenase activity, iron ion binding, oxygen binding, heme binding; INVOLVED IN: oxidation reduction; LOCATED IN: endoplasmic reticulum; EXPRESSED IN: callus; CONTAINS InterPro DOMAIN/s: Cytochrome P450 (InterPro:IPR001128), Cytochrome P450, E-c…	misc.cytochrome P450	T	Medtr8g035810	FALSE	Medtr8g035810
40039	4	35.2	no hits & (original description: | transmembrane protein, putative | LC | chr6:31517457-31515907 | 20130731)	not assigned.unknown	T	Medtr6g084295	FALSE	Medtr6g084295
40339	10	30.3	(at1g73805 : 403.0) Calmodulin binding protein-like; CONTAINS InterPro DOMAIN/s: Calmodulin binding protein-like (InterPro:IPR012416); BEST Arabidopsis thaliana protein match is: Calmodulin-binding protein (TAIR:AT5G57580.1); Has 30201 Blast hits to 17322 proteins in 780 species: Archae - 12; Bacteria - 1396; Metazoa - 17338; Fungi - 3422; Plants - 5037; Viruses - 0; Other Eukaryotes - 2996 (sour…	signalling.calcium	T	Medtr6g083730	FALSE	Medtr6g083730
41349	480	30.3	(at1g73805 : 293.0) Calmodulin binding protein-like; CONTAINS InterPro DOMAIN/s: Calmodulin binding protein-like (InterPro:IPR012416); BEST Arabidopsis thaliana protein match is: Calmodulin-binding protein (TAIR:AT5G57580.1); Has 30201 Blast hits to 17322 proteins in 780 species: Archae - 12; Bacteria - 1396; Metazoa - 17338; Fungi - 3422; Plants - 5037; Viruses - 0; Other Eukaryotes - 2996 (sour…	signalling.calcium	T	Medtr6g083320	FALSE	Medtr6g083320
39994	2	30.1	(loc_os09g25960.1 : 280.0) no description available & (at2g29110 : 276.0) member of Putative ligand-gated ion channel subunit family; glutamate receptor 2.8 (GLR2.8); FUNCTIONS IN: intracellular ligand-gated ion channel activity; INVOLVED IN: cellular calcium ion homeostasis, response to light stimulus; LOCATED IN: endomembrane system, membrane; EXPRESSED IN: 7 plant structures; EXPRESSED DURING:…	signalling.in sugar and nutrient physiology	T	Medtr6g045087	FALSE	Medtr6g045087
41216	2	30.2.11	(at1g71400 : 115.0) Encodes a CLAVATA2 (CLV2)-related gene. Complements the clv2 mutant when expressed under the control of the CLV2 promoter.; receptor like protein 12 (RLP12); INVOLVED IN: signal transduction, defense response; LOCATED IN: endomembrane system; EXPRESSED IN: 7 plant structures; EXPRESSED DURING: LP.04 four leaves visible, petal differentiation and expansion stage; CONTAINS Inter…	signalling.receptor kinases.leucine rich repeat XI	T	Medtr5g085930	FALSE	Medtr5g085930
41380	4	35.2	no hits & (original description: | hypothetical protein | HC | chr5:29908331-29907440 | 20130731)	not assigned.unknown	T	Medtr5g070610	FALSE	Medtr5g070610
40836	4	16.1.2.3	(p29057|hmdh1_hevbr : 742.0) 3-hydroxy-3-methylglutaryl-coenzyme A reductase 1 (EC 1.1.1.34) (HMG-CoA reductase 1) - Hevea brasiliensis (Para rubber tree) & (at1g76490 : 727.0) Encodes a 3-hydroxy-3-methylglutaryl coenzyme A reductase, which is involved in melavonate biosynthesis and performs the first committed step in isoprenoid biosynthesis. Expression is activated in dark in leaf tissue but n…	secondary metabolism.isoprenoids.mevalonate pathway.HMG-CoA reductase	T	Medtr5g026430	FALSE	Medtr5g026430
40143	4	10.8.1	(q43062|pme_prupe : 574.0) Pectinesterase PPE8B precursor (EC 3.1.1.11) (Pectin methylesterase) (PE) - Prunus persica (Peach) & (at3g43270 : 553.0) Plant invertase/pectin methylesterase inhibitor superfamily; FUNCTIONS IN: enzyme inhibitor activity, pectinesterase activity; INVOLVED IN: cell wall modification; LOCATED IN: plant-type cell wall; EXPRESSED IN: 21 plant structures; EXPRESSED DURING: …	cell wall.pectin*esterases.PME	T	Medtr4g087970	FALSE	Medtr4g087970
40805	20	26.1	(at3g48280 : 231.0) putative cytochrome P450; "cytochrome P450, family 71, subfamily A, polypeptide 25" (CYP71A25); FUNCTIONS IN: electron carrier activity, monooxygenase activity, iron ion binding, oxygen binding, heme binding; INVOLVED IN: oxidation reduction; CONTAINS InterPro DOMAIN/s: Cytochrome P450 (InterPro:IPR001128), Cytochrome P450, conserved site (InterPro:IPR017972), Cytochrome P450,…	misc.cytochrome P450	T	Medtr4g104570	FALSE	Medtr4g104570
41169	50	30.2.6	(at5g14210 : 746.0) Leucine-rich repeat protein kinase family protein; FUNCTIONS IN: protein serine/threonine kinase activity, protein kinase activity, ATP binding; INVOLVED IN: transmembrane receptor protein tyrosine kinase signaling pathway, protein amino acid phosphorylation; LOCATED IN: mitochondrion; EXPRESSED IN: 22 plant structures; EXPRESSED DURING: 13 growth stages; CONTAINS InterPro DOM…	signalling.receptor kinases.leucine rich repeat VI	T	Medtr7g031470	FALSE	Medtr7g031470
68360		26.11	(at1g22440 : 372.0) Zinc-binding alcohol dehydrogenase family protein; FUNCTIONS IN: oxidoreductase activity, zinc ion binding; INVOLVED IN: oxidation reduction; LOCATED IN: cellular_component unknown; EXPRESSED IN: hypocotyl, root; CONTAINS InterPro DOMAIN/s: GroES-like (InterPro:IPR011032), Alcohol dehydrogenase GroES-like (InterPro:IPR013154), Alcohol dehydrogenase, zinc-containing, conserved …	misc.alcohol dehydrogenases	T	Medtr3g099460	FALSE	Medtr3g099460
40230	16	35.1	(at1g49320 : 173.0) Encodes USPL1, a BURP domain protein targeted to the protein storage vacuoles. Overexpression of USPL1 affects seed development, protein storage vacuoles and lipid vesicles morphology and function.; unknown seed protein like 1 (USPL1); CONTAINS InterPro DOMAIN/s: BURP (InterPro:IPR004873); BEST Arabidopsis thaliana protein match is: BURP domain-containing protein (TAIR:AT5G256…	not assigned.no ontology	T	Medtr4g069040	FALSE	Medtr4g069040
40518	52	17.7.1.2	(ipr013819 : 1500.0) Lipoxygenase, C-terminal & (p09918|lox3_pea : 1256.0) Seed lipoxygenase-3 (EC 1.13.11.12) - Pisum sativum (Garden pea) & (at1g55020 : 952.0) lipoxygenase, a defense gene conferring resistance Xanthomonas campestris; lipoxygenase 1 (LOX1); CONTAINS InterPro DOMAIN/s: Lipoxygenase, iron binding site (InterPro:IPR020833), Lipoxygenase, C-terminal (InterPro:IPR013819), Lipoxygena…	hormone metabolism.jasmonate.synthesis-degradation.lipoxygenase	T	Medtr8g018690	FALSE	Medtr8g018690
68361		27.3.34	(at5g57180 : 196.0) Transcription regulator responsible for specific upregulation of the translocon genes atToc33 and atToc75 in leaves. Involved in protein import into chloroplast.; chloroplast import apparatus 2 (CIA2); BEST Arabidopsis thaliana protein match is: CCT motif family protein (TAIR:AT4G25990.1); Has 102 Blast hits to 81 proteins in 17 species: Archae - 0; Bacteria - 0; Metazoa - 5; …	RNA.regulation of transcription.Orphan family	T	Medtr4g127420	FALSE	Medtr4g127420
68362		34.19.2	(at2g36830 : 410.0) Encodes a tonoplast intrinsic protein, which functions as water channel. It has also been shown to be able to facilitate the transport of urea and hydrogen peroxide. Highly expressed in vascular tissues of the root, stem, cauline leaves and flowers but not in the apical meristems.; gamma tonoplast intrinsic protein (GAMMA-TIP); FUNCTIONS IN: water channel activity, urea transm…	transport.Major Intrinsic Proteins.TIP	T	Medtr4g063090	FALSE	Medtr4g063090
40209	4	30.2.99	(at1g58190 : 498.0) receptor like protein 9 (RLP9); INVOLVED IN: signal transduction; LOCATED IN: endomembrane system; CONTAINS InterPro DOMAIN/s: Leucine-rich repeat, typical subtype (InterPro:IPR003591), Leucine-rich repeat-containing N-terminal domain, type 2 (InterPro:IPR013210), Leucine-rich repeat (InterPro:IPR001611); BEST Arabidopsis thaliana protein match is: receptor like protein 13 (TA…	signalling.receptor kinases.misc	T	Medtr4g015930	FALSE	Medtr4g015930
40609	14	20.1.7	(loc_os12g12120.1 : 512.0) no description available & (at1g47890 : 472.0) receptor like protein 7 (RLP7); FUNCTIONS IN: kinase activity; INVOLVED IN: signal transduction, defense response; LOCATED IN: endomembrane system; EXPRESSED IN: stem, stamen; EXPRESSED DURING: 4 anthesis; CONTAINS InterPro DOMAIN/s: Leucine-rich repeat-containing N-terminal domain, type 2 (InterPro:IPR013210), Leucine-rich…	stress.biotic.PR-proteins	T	Medtr4g013315	FALSE	Medtr4g013315
40487	2	35.1	(loc_os05g13970.2 : 384.0) no description available & (at4g28940 : 382.0) Phosphorylase superfamily protein; FUNCTIONS IN: catalytic activity; INVOLVED IN: nucleoside metabolic process; LOCATED IN: endomembrane system; EXPRESSED IN: hypocotyl, root, flower; EXPRESSED DURING: 4 anthesis; CONTAINS InterPro DOMAIN/s: Nucleoside phosphorylase (InterPro:IPR000845), Nucleoside phosphorylase, family 1 (…	not assigned.no ontology	T	Medtr3g110175	FALSE	Medtr3g110175
68363		30.2.25	(at1g21270 : 567.0) cytoplasmic serine/threonine protein kinase induced by salicylic acid. mutant plants exhibit a loss of cell expansion and dependence on sugars and salts for seedling growth, affecting the expression and activity of vacuolar invertase.; wall-associated kinase 2 (WAK2); FUNCTIONS IN: protein serine/threonine kinase activity, protein kinase activity, calcium ion binding, ATP bind…	signalling.receptor kinases.wall associated kinase	T	Medtr3g088750	FALSE	Medtr3g088750
40557	2	20.1	(p19873|ith5_cucma : 85.5) Inhibitor of trypsin and hageman factor (CMTI-V) - Cucurbita maxima (Pumpkin) (Winter squash) & (at2g38870 : 84.3) Predicted to encode a PR (pathogenesis-related) peptide that belongs to the PR-6 proteinase inhibitor family. Six putative PR-6-type protein encoding genes are found in Arabidopsis: At2g38900, At2g38870, At5g43570, At5g43580, At3g50020 and At3g46860.; Serin…	stress.biotic	T	Medtr5g090250	FALSE	Medtr5g090250
68364		35.2	no hits & (original description: | hypothetical protein | LC | chr3:36726921-36725958 | 20130731)	not assigned.unknown	T	Medtr3g081100	FALSE	Medtr3g081100
41305	60	35.2	no hits & (original description: | transmembrane protein, putative | HC | chr3:8962413-8963001 | 20130731)	not assigned.unknown	T	Medtr3g028260	FALSE	Medtr3g028260
68365		35.2	no hits & (original description: | hypothetical protein | HC | chr3:8251194-8250863 | 20130731)	not assigned.unknown	T	Medtr3g026785	FALSE	Medtr3g026785
40156	2	35.2	no hits & (original description: | FBD protein | LC | chr3:2851184-2849269 | 20130731)	not assigned.unknown	T	Medtr3g011470	FALSE	Medtr3g011470
41581	28	35.2	no hits & (original description: | heavy-metal-associated domain protein | HC | chr5:36109539-36108626 | 20130731)	not assigned.unknown	T	Medtr5g083710	FALSE	Medtr5g083710
68366		29.6	(p09189|hsp7c_pethy : 130.0) Heat shock cognate 70 kDa protein - Petunia hybrida (Petunia) & (loc_os05g38530.1 : 130.0) no description available & (at3g12580 : 129.0) heat shock protein 70 (HSP70); FUNCTIONS IN: ATP binding; INVOLVED IN: in 9 processes; LOCATED IN: cytosol, mitochondrion, cell wall, plasma membrane; EXPRESSED IN: 23 plant structures; EXPRESSED DURING: 11 growth stages; CONTAINS I…	protein.folding	T	Medtr1g068900	FALSE	Medtr1g068900
41547	60	29.5.11.1	(at5g55160 : 103.0) Encodes a small ubiquitin-like modifier (SUMO) polypeptide that becomes covalently attached to various intracellular protein targets, much like ubiquitination, leading to post-translational modification of those targets. SUMO2 can form SUMO chains through lysine residue 10 during in vitro assays.; small ubiquitin-like modifier 2 (SUMO2); CONTAINS InterPro DOMAIN/s: Ubiquitin (…	protein.degradation.ubiquitin.ubiquitin	T	Medtr8g010480	FALSE	Medtr8g010480
40765	16	20.1	(loc_os01g57870.2 : 180.0) no description available & (at1g12280 : 173.0) LRR and NB-ARC domains-containing disease resistance protein; FUNCTIONS IN: ATP binding; INVOLVED IN: N-terminal protein myristoylation, defense response, apoptosis; LOCATED IN: endomembrane system; EXPRESSED IN: 13 plant structures; EXPRESSED DURING: 9 growth stages; CONTAINS InterPro DOMAIN/s: NB-ARC (InterPro:IPR002182),…	stress.biotic	T	Medtr2g072110	FALSE	Medtr2g072110
68367		35.2	no hits & (original description: | Defensin fusion | HC | chr2:16176643-16177053 | 20130731)	not assigned.unknown	T	Medtr2g037250	FALSE	Medtr2g037250
41247	8					Medtr0391s0020	FALSE	Medtr0391s0020
39991	4	35.2	no hits & (original description: | BON1-associated-like protein | HC | chr8:12266816-12267747 | 20130731)	not assigned.unknown	T	Medtr8g432450	FALSE	Medtr8g432450
40340	4	35.2	no hits & (original description: | hypothetical protein | HC | chr2:18471978-18473199 | 20130731)	not assigned.unknown	T	Medtr2g042340	FALSE	Medtr2g042340
68368		35.2	no hits & (original description: | transmembrane protein, putative | LC | chr2:6356437-6354100 | 20130731)	not assigned.unknown	T	Medtr2g019440	FALSE	Medtr2g019440
39990	2	27.3.99	(at1g30320 : 434.0) Remorin family protein; FUNCTIONS IN: DNA binding; LOCATED IN: plasma membrane; CONTAINS InterPro DOMAIN/s: Remorin, C-terminal (InterPro:IPR005516); BEST Arabidopsis thaliana protein match is: Remorin family protein (TAIR:AT2G02170.2); Has 12397 Blast hits to 7447 proteins in 1066 species: Archae - 25; Bacteria - 2897; Metazoa - 2750; Fungi - 978; Plants - 862; Viruses - 38; …	RNA.regulation of transcription.unclassified	T	Medtr8g079482	FALSE	Medtr8g079482
40844	2	30.2.16	(at5g54380 : 599.0) Encodes THESEUS1 (THE1), a receptor kinase regulated by Brassinosteroids and required for cell elongation during vegetative growth.; THESEUS1 (THE1); FUNCTIONS IN: protein kinase activity, kinase activity; INVOLVED IN: in 6 processes; LOCATED IN: plasma membrane; EXPRESSED IN: 26 plant structures; EXPRESSED DURING: 13 growth stages; CONTAINS InterPro DOMAIN/s: Protein kinase, …	signalling.receptor kinases.Catharanthus roseus-like RLK1	T	Medtr1g040073	FALSE	Medtr1g040073
40522	16	35.2	no hits & (original description: | hypothetical protein | LC | chr1:13798558-13799266 | 20130731)	not assigned.unknown	T	Medtr1g037400	FALSE	Medtr1g037400
40233	4	16.1.4	(at5g49555 : 531.0) FAD/NAD(P)-binding oxidoreductase family protein; CONTAINS InterPro DOMAIN/s: FAD dependent oxidoreductase (InterPro:IPR006076); BEST Arabidopsis thaliana protein match is: carotenoid isomerase (TAIR:AT1G06820.1); Has 30201 Blast hits to 17322 proteins in 780 species: Archae - 12; Bacteria - 1396; Metazoa - 17338; Fungi - 3422; Plants - 5037; Viruses - 0; Other Eukaryotes - 29…	secondary metabolism.isoprenoids.carotenoids	T	Medtr1g034450	FALSE	Medtr1g034450
41536	68	26.17	(at1g60500 : 728.0) Dynamin related protein 4C (DRP4C); FUNCTIONS IN: GTP binding, GTPase activity; INVOLVED IN: biological_process unknown; LOCATED IN: cellular_component unknown; EXPRESSED IN: egg cell; CONTAINS InterPro DOMAIN/s: Dynamin GTPase effector (InterPro:IPR003130), Dynamin, GTPase domain (InterPro:IPR001401), GTPase effector domain, GED (InterPro:IPR020850), Dynamin central region (I…	misc.dynamin	T	Medtr8g087770	FALSE	Medtr8g087770
68369						Medtr1626s0010	FALSE	Medtr1626s0010
41206	18	16.7	(at1g68530 : 418.0) Encodes KCS6, a member of the 3-ketoacyl-CoA synthase family involved in the biosynthesis of VLCFA (very long chain fatty acids).; 3-ketoacyl-CoA synthase 6 (KCS6); FUNCTIONS IN: transferase activity, transferring acyl groups other than amino-acyl groups, catalytic activity; INVOLVED IN: in 7 processes; LOCATED IN: endoplasmic reticulum; EXPRESSED IN: 29 plant structures; EXPR…	secondary metabolism.wax	T	Medtr3g072980	FALSE	Medtr3g072980
41747	6					Medtr1056s0010	FALSE	Medtr1056s0010
40800	6	35.2	no hits & (original description: | hypothetical protein | LC | chr5:28672671-28676696 | 20130731)	not assigned.unknown	T	Medtr5g067860	FALSE	Medtr5g067860
41008	4					Medtr0168s0060	FALSE	Medtr0168s0060
68370						Medtr0152s0090	FALSE	Medtr0152s0090
40158	4					Medtr0071s0100	FALSE	Medtr0071s0100
40911	2					Medtr0035s0150	FALSE	Medtr0035s0150
40945	22					Medtr0021s0200	FALSE	Medtr0021s0200
40717	6					Medtr0021s0130	FALSE	Medtr0021s0130
68371						Medtr0013s0100	FALSE	Medtr0013s0100
68372						Medtr0003s0590	FALSE	Medtr0003s0590
40051	6					Medtr0002s0040	FALSE	Medtr0002s0040
40013	2	35.2	no hits & (original description: | transmembrane protein, putative | LC | chr8:45480130-45481230 | 20130731)	not assigned.unknown	T	Medtr8g107555	FALSE	Medtr8g107555
40019	2	3.4.4	(at2g19800 : 529.0) Encodes a myo-inositol oxygenase family gene.; myo-inositol oxygenase 2 (MIOX2); FUNCTIONS IN: inositol oxygenase activity; INVOLVED IN: syncytium formation; LOCATED IN: cytoplasm; EXPRESSED IN: 24 plant structures; EXPRESSED DURING: 14 growth stages; CONTAINS InterPro DOMAIN/s: Protein of unknown function DUF706 (InterPro:IPR007828); BEST Arabidopsis thaliana protein match is…	minor CHO metabolism.myo-inositol.myo inositol oxygenases	T	Medtr8g102150	FALSE	Medtr8g102150
40112	2	34.15	(at5g41330 : 507.0) BTB/POZ domain with WD40/YVTN repeat-like protein; FUNCTIONS IN: voltage-gated potassium channel activity; INVOLVED IN: potassium ion transport; LOCATED IN: voltage-gated potassium channel complex, membrane; EXPRESSED IN: 23 plant structures; EXPRESSED DURING: 13 growth stages; CONTAINS InterPro DOMAIN/s: WD40 repeat-like-containing domain (InterPro:IPR011046), BTB/POZ fold (I…	transport.potassium	T	Medtr8g098485	FALSE	Medtr8g098485
40014	2	35.2	(at1g63410 : 136.0) Protein of unknown function (DUF567); CONTAINS InterPro DOMAIN/s: Protein of unknown function DUF567 (InterPro:IPR007612); BEST Arabidopsis thaliana protein match is: Protein of unknown function (DUF567) (TAIR:AT3G14260.1); Has 268 Blast hits to 267 proteins in 12 species: Archae - 0; Bacteria - 0; Metazoa - 0; Fungi - 0; Plants - 268; Viruses - 0; Other Eukaryotes - 0 (source…	not assigned.unknown	T	Medtr8g097410	FALSE	Medtr8g097410
40036	2	35.2	(at3g14260 : 140.0) Protein of unknown function (DUF567); CONTAINS InterPro DOMAIN/s: Protein of unknown function DUF567 (InterPro:IPR007612); BEST Arabidopsis thaliana protein match is: Protein of unknown function (DUF567) (TAIR:AT1G53890.1); Has 295 Blast hits to 292 proteins in 13 species: Archae - 0; Bacteria - 0; Metazoa - 0; Fungi - 0; Plants - 295; Viruses - 0; Other Eukaryotes - 0 (source…	not assigned.unknown	T	Medtr8g097390	FALSE	Medtr8g097390
40385	32	15.2	(at5g63530 : 181.0) Farnesylated protein that binds metals.; farnesylated protein 3 (FP3); FUNCTIONS IN: transition metal ion binding, metal ion binding; INVOLVED IN: cellular transition metal ion homeostasis; LOCATED IN: plasma membrane; EXPRESSED IN: 22 plant structures; EXPRESSED DURING: 13 growth stages; CONTAINS InterPro DOMAIN/s: Heavy metal transport/detoxification protein (InterPro:IPR006…	metal handling.binding, chelation and storage	T	Medtr8g096700	FALSE	Medtr8g096700
41145	10	35.2	no hits & (original description: | hypothetical protein | HC | chr8:40499592-40499832 | 20130731)	not assigned.unknown	T	Medtr8g096540	FALSE	Medtr8g096540
40294	4	17.2.3	(at5g50760 : 101.0) SAUR-like auxin-responsive protein family ; CONTAINS InterPro DOMAIN/s: Auxin responsive SAUR protein (InterPro:IPR003676); BEST Arabidopsis thaliana protein match is: SAUR-like auxin-responsive protein family (TAIR:AT3G43120.1); Has 1807 Blast hits to 1807 proteins in 277 species: Archae - 0; Bacteria - 0; Metazoa - 736; Fungi - 347; Plants - 385; Viruses - 0; Other Eukaryote…	hormone metabolism.auxin.induced-regulated-responsive-activated	T	Medtr8g096440	FALSE	Medtr8g096440
68373		35.2	no hits & (original description: | hypothetical protein | LC | chr8:39842968-39841953 | 20130731)	not assigned.unknown	T	Medtr8g095235	FALSE	Medtr8g095235
40302	10	35.2	no hits & (original description: | hypothetical protein | HC | chr7:31719655-31718830 | 20130731)	not assigned.unknown	T	Medtr7g082730	FALSE	Medtr7g082730
40817	70	35.2	no hits & (original description: | WRKY family transcription factor | LC | chr8:38401104-38399669 | 20130731)	not assigned.unknown	T	Medtr8g092010	FALSE	Medtr8g092010
41663	64	3.2.2	(at5g65140 : 531.0) Haloacid dehalogenase-like hydrolase (HAD) superfamily protein; FUNCTIONS IN: catalytic activity, trehalose-phosphatase activity; INVOLVED IN: response to cadmium ion, trehalose biosynthetic process; EXPRESSED IN: 21 plant structures; EXPRESSED DURING: 14 growth stages; CONTAINS InterPro DOMAIN/s: HAD-superfamily hydrolase, subfamily IIB (InterPro:IPR006379), Trehalose-phospha…	minor CHO metabolism.trehalose.TPP	T	Medtr8g090330	FALSE	Medtr8g090330
40533	26	26.28	(at3g26430 : 421.0) GDSL-like Lipase/Acylhydrolase superfamily protein; FUNCTIONS IN: hydrolase activity, acting on ester bonds, carboxylesterase activity; INVOLVED IN: lipid metabolic process; LOCATED IN: endomembrane system; EXPRESSED IN: guard cell; CONTAINS InterPro DOMAIN/s: Lipase, GDSL (InterPro:IPR001087); BEST Arabidopsis thaliana protein match is: alpha-fucosidase 1 (TAIR:AT1G67830.1); …	misc.GDSL-motif lipase	T	Medtr8g089805	FALSE	Medtr8g089805
41381	10	29.5.11.4.3.2	(at1g27340 : 563.0) Galactose oxidase/kelch repeat superfamily protein; CONTAINS InterPro DOMAIN/s: F-box domain, cyclin-like (InterPro:IPR001810), F-box domain, Skp2-like (InterPro:IPR022364), Galactose oxidase/kelch, beta-propeller (InterPro:IPR011043); BEST Arabidopsis thaliana protein match is: Galactose oxidase/kelch repeat superfamily protein (TAIR:AT5G15710.1); Has 1110 Blast hits to 1104 …	protein.degradation.ubiquitin.E3.SCF.FBOX	T	Medtr3g085160	FALSE	Medtr3g085160
39981	2	35.2	no hits & (original description: | hypothetical protein | HC | chr6:11301847-11302640 | 20130731)	not assigned.unknown	T	Medtr6g033980	FALSE	Medtr6g033980
40567	8	35.2	no hits & (original description: | F-box protein interaction domain protein | LC | chr8:36536943-36536212 | 20130731)	not assigned.unknown	T	Medtr8g088240	FALSE	Medtr8g088240
68374		33.99	(at4g18830 : 113.0) Member of the ovate protein family.Interacts with BLH1 and KNAT3. Regulates the subcellular localization of BLH1.; ovate family protein 5 (OFP5); CONTAINS InterPro DOMAIN/s: Protein of unknown function DUF623 (InterPro:IPR006458); BEST Arabidopsis thaliana protein match is: ovate family protein 4 (TAIR:AT1G06920.1); Has 30201 Blast hits to 17322 proteins in 780 species: Archae…	development.unspecified	T	Medtr8g087530	FALSE	Medtr8g087530
40386	20	35.2	(at1g29270 : 86.7) unknown protein; BEST Arabidopsis thaliana protein match is: unknown protein (TAIR:AT2G40435.1); Has 98 Blast hits to 98 proteins in 15 species: Archae - 0; Bacteria - 0; Metazoa - 0; Fungi - 0; Plants - 98; Viruses - 0; Other Eukaryotes - 0 (source: NCBI BLink). & (reliability: 173.4) & (original description: | transcription regulators protein | HC | chr8:36029332-36030331 | 2…	not assigned.unknown	T	Medtr8g085150	FALSE	Medtr8g085150
40018	2	34.9	(loc_os05g11780.1 : 124.0) no description available & (at5g19760 : 116.0) Mitochondrial substrate carrier family protein; FUNCTIONS IN: oxidative phosphorylation uncoupler activity, binding; INVOLVED IN: transport, mitochondrial transport, transmembrane transport; LOCATED IN: in 6 components; EXPRESSED IN: 27 plant structures; EXPRESSED DURING: 16 growth stages; CONTAINS InterPro DOMAIN/s: Mitoch…	transport.metabolite transporters at the mitochondrial membrane	T	Medtr8g086120	FALSE	Medtr8g086120
41370	16	35.2	no hits & (original description: | transmembrane protein, putative | LC | chr7:33032357-33034678 | 20130731)	not assigned.unknown	T	Medtr7g085330	FALSE	Medtr7g085330
68375		35.2	no hits & (original description: | hypothetical protein | LC | chr2:35346258-35345829 | 20130731)	not assigned.unknown	T	Medtr2g084180	FALSE	Medtr2g084180
40020	2	29.5.11.4.3.2	(loc_os02g30210.2 : 495.0) no description available & (at1g67480 : 465.0) Galactose oxidase/kelch repeat superfamily protein; FUNCTIONS IN: molecular_function unknown; INVOLVED IN: biological_process unknown; LOCATED IN: cellular_component unknown; EXPRESSED IN: 23 plant structures; EXPRESSED DURING: 15 growth stages; CONTAINS InterPro DOMAIN/s: F-box domain, cyclin-like (InterPro:IPR001810), Gal…	protein.degradation.ubiquitin.E3.SCF.FBOX	T	Medtr8g080370	FALSE	Medtr8g080370
68376		35.2	no hits & (original description: | cystatin domain protein | LC | chr8:33981452-33980940 | 20130731)	not assigned.unknown	T	Medtr8g079410	FALSE	Medtr8g079410
41666	42	35.2	(at3g50430 : 368.0) unknown protein; Has 54 Blast hits to 54 proteins in 22 species: Archae - 0; Bacteria - 0; Metazoa - 29; Fungi - 0; Plants - 24; Viruses - 0; Other Eukaryotes - 1 (source: NCBI BLink). & (loc_os07g02950.1 : 196.0) no description available & (reliability: 736.0) & (original description: | hypothetical protein | HC | chr8:33750607-33756263 | 20130731)	not assigned.unknown	T	Medtr8g079100	FALSE	Medtr8g079100
41185	6	35.2	(at5g55490 : 527.0) Encodes a transmembrane domain containing protein that is expressed in pollen germ cells.; gamete expressed protein 1 (GEX1); Has 7985 Blast hits to 6093 proteins in 809 species: Archae - 118; Bacteria - 1642; Metazoa - 3258; Fungi - 589; Plants - 254; Viruses - 18; Other Eukaryotes - 2106 (source: NCBI BLink). & (loc_os09g27040.1 : 474.0) no description available & (reliabili…	not assigned.unknown	T	Medtr2g063920	FALSE	Medtr2g063920
68377		35.2	no hits & (original description: | dicer-like protein, putative | HC | chr8:33094768-33094406 | 20130731)	not assigned.unknown	T	Medtr8g077770	FALSE	Medtr8g077770
40610	16	35.2	(at4g36500 : 86.7) unknown protein; FUNCTIONS IN: molecular_function unknown; INVOLVED IN: biological_process unknown; LOCATED IN: mitochondrion; EXPRESSED IN: 22 plant structures; EXPRESSED DURING: 13 growth stages; BEST Arabidopsis thaliana protein match is: unknown protein (TAIR:AT2G18210.1); Has 50 Blast hits to 50 proteins in 7 species: Archae - 0; Bacteria - 0; Metazoa - 0; Fungi - 0; Plant…	not assigned.unknown	T	Medtr8g077145	FALSE	Medtr8g077145
40840	26	29.5.11.4.3.2	(at3g23880 : 101.0) F-box and associated interaction domains-containing protein; FUNCTIONS IN: molecular_function unknown; INVOLVED IN: biological_process unknown; LOCATED IN: nucleus; EXPRESSED IN: 16 plant structures; EXPRESSED DURING: 10 growth stages; CONTAINS InterPro DOMAIN/s: F-box domain, cyclin-like (InterPro:IPR001810), F-box domain, Skp2-like (InterPro:IPR022364), F-box associated doma…	protein.degradation.ubiquitin.E3.SCF.FBOX	T	Medtr8g073550	FALSE	Medtr8g073550
40507	8	34.99	(at1g20925 : 461.0) Auxin efflux carrier family protein; FUNCTIONS IN: auxin:hydrogen symporter activity; INVOLVED IN: auxin polar transport, transmembrane transport; LOCATED IN: integral to membrane; CONTAINS InterPro DOMAIN/s: Auxin efflux carrier (InterPro:IPR004776); BEST Arabidopsis thaliana protein match is: Auxin efflux carrier family protein (TAIR:AT1G76520.2); Has 641 Blast hits to 607 p…	transport.misc	T	Medtr8g072560	FALSE	Medtr8g072560
68378		35.2	no hits & (original description: | transmembrane protein, putative | LC | chr8:30467827-30468486 | 20130731)	not assigned.unknown	T	Medtr8g072170	FALSE	Medtr8g072170
40630	22	35.2	(at3g29575 : 123.0) ABI five binding protein 3 (AFP3); FUNCTIONS IN: protein binding; INVOLVED IN: biological_process unknown; LOCATED IN: cellular_component unknown; EXPRESSED IN: 17 plant structures; EXPRESSED DURING: 10 growth stages; CONTAINS InterPro DOMAIN/s: Protein of unknown function DUF1675 (InterPro:IPR012463); BEST Arabidopsis thaliana protein match is: ABI five binding protein (TAIR:…	not assigned.unknown	T	Medtr3g025970	FALSE	Medtr3g025970
40847	2	35.2	no hits & (original description: | hypothetical protein | LC | chr8:26221492-26219599 | 20130731)	not assigned.unknown	T	Medtr8g062708	FALSE	Medtr8g062708
68379		35.2	no hits & (original description: | hypothetical protein | LC | chr8:24119908-24124806 | 20130731)	not assigned.unknown	T	Medtr8g467250	FALSE	Medtr8g467250
41596	52	33.99	(at4g17980 : 294.0) NAC domain containing protein 71 (NAC071); FUNCTIONS IN: sequence-specific DNA binding transcription factor activity; INVOLVED IN: multicellular organismal development, regulation of transcription; LOCATED IN: cellular_component unknown; CONTAINS InterPro DOMAIN/s: No apical meristem (NAM) protein (InterPro:IPR003441); BEST Arabidopsis thaliana protein match is: NAC domain con…	development.unspecified	T	Medtr5g014300	FALSE	Medtr5g014300
40635	14	35.2	no hits & (original description: | Clavata3/ESR (CLE) gene family member | HC | chr8:22469121-22469422 | 20130731)	not assigned.unknown	T	Medtr8g463700	FALSE	Medtr8g463700
40983	14	35.2	no hits & (original description: | hypothetical protein | HC | chr2:39616777-39616257 | 20130731)	not assigned.unknown	T	Medtr2g093040	FALSE	Medtr2g093040
41415	190	20.2.3	(p21745|ea30_vicfa : 213.0) Embryonic abundant protein VF30.1 precursor - Vicia faba (Broad bean) & (at5g25610 : 124.0) responsive to dehydration 22 (RD22) mediated by ABA; RESPONSIVE TO DESSICATION 22 (RD22); FUNCTIONS IN: nutrient reservoir activity; INVOLVED IN: response to desiccation, response to salt stress, response to abscisic acid stimulus; LOCATED IN: endomembrane system; EXPRESSED IN: …	stress.abiotic.drought/salt	T	Medtr8g045890	FALSE	Medtr8g045890
41136	8	35.2	no hits & (original description: | transmembrane protein, putative | HC | chr8:14084805-14083210 | 20130731)	not assigned.unknown	T	Medtr8g037933	FALSE	Medtr8g037933
68380		35.2	no hits & (original description: | hypothetical protein | LC | chr8:13183422-13187264 | 20130731)	not assigned.unknown	T	Medtr8g036030	FALSE	Medtr8g036030
68381		35.2	no hits & (original description: | F-box protein interaction domain protein | LC | chr8:12704763-12706107 | 20130731)	not assigned.unknown	T	Medtr8g033090	FALSE	Medtr8g033090
41334	164	30.3	(loc_os01g57470.1 : 133.0) no description available & (at4g27280 : 132.0) Calcium-binding EF-hand family protein; FUNCTIONS IN: calcium ion binding; INVOLVED IN: response to karrikin; EXPRESSED IN: 23 plant structures; EXPRESSED DURING: 13 growth stages; CONTAINS InterPro DOMAIN/s: EF-Hand 1, calcium-binding site (InterPro:IPR018247), EF-HAND 2 (InterPro:IPR018249), EF-hand-like domain (InterPro:…	signalling.calcium	T	Medtr2g089210	FALSE	Medtr2g089210
68382		35.2	no hits & (original description: | BON1-associated-like protein | HC | chr8:12263915-12265168 | 20130731)	not assigned.unknown	T	Medtr8g432440	FALSE	Medtr8g432440
68383		35.2	no hits & (original description: | BON1-associated-like protein | HC | chr8:12256526-12257594 | 20130731)	not assigned.unknown	T	Medtr8g432420	FALSE	Medtr8g432420
40672	2	35.2	no hits & (original description: | hypothetical protein | LC | chr8:11255313-11256079 | 20130731)	not assigned.unknown	T	Medtr8g028915	FALSE	Medtr8g028915
40210	8	27.3.99	(at1g67340 : 399.0) HCP-like superfamily protein with MYND-type zinc finger; FUNCTIONS IN: binding, zinc ion binding; INVOLVED IN: biological_process unknown; LOCATED IN: nucleus; EXPRESSED IN: 23 plant structures; EXPRESSED DURING: 13 growth stages; CONTAINS InterPro DOMAIN/s: Zinc finger, MYND-type (InterPro:IPR002893), Tetratricopeptide-like helical (InterPro:IPR011990), Sel1-like (InterPro:IP…	RNA.regulation of transcription.unclassified	T	Medtr3g099300	FALSE	Medtr3g099300
68384		17.5.1.1	(q07262|1a1c_tobac : 653.0) 1-aminocyclopropane-1-carboxylate synthase (EC 4.4.1.14) (ACC synthase) (S-adenosyl-L-methionine methylthioadenosine-lyase) - Nicotiana tabacum (Common tobacco) & (at3g61510 : 622.0) Encodes a member of the 1-aminocyclopropane-1-carboxylate (ACC) synthase (S-adenosyl-L-methionine methylthioadenosine-lyase, EC 4.4.1.14) gene family. The gene is transcriptionally active …	hormone metabolism.ethylene.synthesis-degradation.1-aminocyclopropane-1-carboxylate synthase	T	Medtr8g028600	FALSE	Medtr8g028600
40718	6	6.2	(p45458|masy_soybn : 1045.0) Malate synthase, glyoxysomal (EC 2.3.3.9) (MS) (Fragment) - Glycine max (Soybean) & (at5g03860 : 983.0) Encodes a protein with malate synthase activity.; malate synthase (MLS); FUNCTIONS IN: malate synthase activity; INVOLVED IN: glyoxylate cycle; CONTAINS InterPro DOMAIN/s: Malate synthase-like (InterPro:IPR011076), Malate synthase, conserved site (InterPro:IPR019830…	gluconeogenesis / glyoxylate cycle.malate synthase	T	Medtr8g028225	FALSE	Medtr8g028225
68385		35.2	no hits & (original description: | Gag-Pol polyprotein/retrotransposon, putative | HC | chr8:18445075-18445593 | 20130731)	not assigned.unknown	T	Medtr8g447050	FALSE	Medtr8g447050
40321	4	35.2	no hits & (original description: | hypothetical protein | LC | chr8:6663967-6659893 | 20130731)	not assigned.unknown	T	Medtr8g019115	FALSE	Medtr8g019115
41153	14	26.21	(at5g48490 : 94.7) Bifunctional inhibitor/lipid-transfer protein/seed storage 2S albumin superfamily protein; FUNCTIONS IN: lipid binding; INVOLVED IN: lipid transport; LOCATED IN: endomembrane system; EXPRESSED IN: 20 plant structures; EXPRESSED DURING: 13 growth stages; CONTAINS InterPro DOMAIN/s: Bifunctional inhibitor/plant lipid transfer protein/seed storage (InterPro:IPR016140), Plant lipid…	misc.protease inhibitor/seed storage/lipid transfer protein (LTP) family protein	T	Medtr7g052640	FALSE	Medtr7g052640
41144	8					Medtr0055s0100	FALSE	Medtr0055s0100
68386		35.2	(at1g24560 : 641.0) unknown protein; BEST Arabidopsis thaliana protein match is: unknown protein (TAIR:AT3G49055.1); Has 71940 Blast hits to 38124 proteins in 2481 species: Archae - 1358; Bacteria - 12126; Metazoa - 32861; Fungi - 6786; Plants - 4024; Viruses - 195; Other Eukaryotes - 14590 (source: NCBI BLink). & (loc_os09g39200.1 : 442.0) no description available & (reliability: 1282.0) & (orig…	not assigned.unknown	T	Medtr8g089685	FALSE	Medtr8g089685
40621	12	35.2	no hits & (original description: | F-box/FBD-like domain protein, putative | HC | chr8:5202774-5207538 | 20130731)	not assigned.unknown	T	Medtr8g015830	FALSE	Medtr8g015830
41532	80	10.8.1	(at5g19730 : 586.0) Pectin lyase-like superfamily protein; FUNCTIONS IN: pectinesterase activity; INVOLVED IN: cell wall modification; LOCATED IN: cell wall, plant-type cell wall, cytoplasm; EXPRESSED IN: 17 plant structures; EXPRESSED DURING: 8 growth stages; CONTAINS InterPro DOMAIN/s: Pectinesterase, active site (InterPro:IPR018040), Pectin lyase fold/virulence factor (InterPro:IPR011050), Pec…	cell wall.pectin*esterases.PME	T	Medtr8g102380	FALSE	Medtr8g102380
40897	14	35.2	no hits & (original description: | hypothetical protein | LC | chr8:3734869-3734651 | 20130731)	not assigned.unknown	T	Medtr8g012670	FALSE	Medtr8g012670
41490	72	27.3.25	(at3g04030 : 339.0) Homeodomain-like superfamily protein; FUNCTIONS IN: sequence-specific DNA binding transcription factor activity; INVOLVED IN: regulation of transcription; EXPRESSED IN: 9 plant structures; EXPRESSED DURING: 4 anthesis, 4 leaf senescence stage, petal differentiation and expansion stage; CONTAINS InterPro DOMAIN/s: Homeodomain-like (InterPro:IPR009057), Myb, DNA-binding (InterPr…	RNA.regulation of transcription.MYB domain transcription factor family	T	Medtr6g032990	FALSE	Medtr6g032990
40414	6	34.99	(at1g76520 : 332.0) Auxin efflux carrier family protein; FUNCTIONS IN: auxin:hydrogen symporter activity; INVOLVED IN: auxin polar transport, transmembrane transport; LOCATED IN: endomembrane system, integral to membrane; EXPRESSED IN: 22 plant structures; EXPRESSED DURING: 13 growth stages; CONTAINS InterPro DOMAIN/s: Auxin efflux carrier (InterPro:IPR004776); BEST Arabidopsis thaliana protein m…	transport.misc	T	Medtr8g006775	FALSE	Medtr8g006775
41491	102	34.3	(loc_os03g45170.1 : 343.0) no description available & (at1g58030 : 336.0) Encodes a member of the cationic amino acid transporter (CAT) subfamily of amino acid polyamine choline transporters. Localized to the tonoplast.; cationic amino acid transporter 2 (CAT2); FUNCTIONS IN: amino acid transmembrane transporter activity; INVOLVED IN: amino acid transport, transport, transmembrane transport; LOCA…	transport.amino acids	T	Medtr6g027670	FALSE	Medtr6g027670
68387		26.2	(at2g36780 : 528.0) UDP-Glycosyltransferase superfamily protein; FUNCTIONS IN: UDP-glycosyltransferase activity, transferase activity, transferring glycosyl groups; INVOLVED IN: metabolic process; LOCATED IN: cellular_component unknown; CONTAINS InterPro DOMAIN/s: UDP-glucuronosyl/UDP-glucosyltransferase (InterPro:IPR002213); BEST Arabidopsis thaliana protein match is: UDP-Glycosyltransferase sup…	misc.UDP glucosyl and glucoronyl transferases	T	Medtr7g117405	FALSE	Medtr7g117405
40031	2	35.2	no hits & (original description: | hypothetical protein | LC | chr7:47644070-47643096 | 20130731)	not assigned.unknown	T	Medtr7g115320	FALSE	Medtr7g115320
41383	16	35.2	no hits & (original description: | hypothetical protein | LC | chr7:47227060-47228643 | 20130731)	not assigned.unknown	T	Medtr7g114400	FALSE	Medtr7g114400
68388		35.2	no hits & (original description: | hypothetical protein | HC | chr2:15581227-15580053 | 20130731)	not assigned.unknown	T	Medtr2g438540	FALSE	Medtr2g438540
68389		35.2	no hits & (original description: | hypothetical protein | HC | chr2:15459893-15458115 | 20130731)	not assigned.unknown	T	Medtr2g438320	FALSE	Medtr2g438320
40076	2	35.2	no hits & (original description: | F-box protein interaction domain protein | LC | chr7:46768376-46769669 | 20130731)	not assigned.unknown	T	Medtr7g113500	FALSE	Medtr7g113500
40266	2	31.1	(at1g56240 : 223.0) phloem protein 2-B13 (PP2-B13); FUNCTIONS IN: carbohydrate binding; LOCATED IN: endomembrane system; CONTAINS InterPro DOMAIN/s: F-box domain, cyclin-like (InterPro:IPR001810), F-box domain, Skp2-like (InterPro:IPR022364); BEST Arabidopsis thaliana protein match is: phloem protein 2-B14 (TAIR:AT1G56250.1); Has 533 Blast hits to 519 proteins in 34 species: Archae - 0; Bacteria …	cell.organisation	T	Medtr7g112560	FALSE	Medtr7g112560
68390		20.1	(at4g01700 : 412.0) Chitinase family protein; FUNCTIONS IN: chitinase activity; INVOLVED IN: carbohydrate metabolic process, cell wall macromolecule catabolic process; LOCATED IN: cell wall; EXPRESSED IN: 18 plant structures; EXPRESSED DURING: 13 growth stages; CONTAINS InterPro DOMAIN/s: Glycoside hydrolase, family 19 (InterPro:IPR016283), Glycoside hydrolase, family 19, catalytic (InterPro:IPR0…	stress.biotic	T	Medtr7g110780	FALSE	Medtr7g110780
68391		34.15	(loc_os01g70490.1 : 796.0) no description available & (at4g13420 : 768.0) Encodes a protein of the KUP/HAK/KT potassium channel class that is upregulated in the roots by K levels.; high affinity K+ transporter 5 (HAK5); FUNCTIONS IN: potassium ion transmembrane transporter activity, potassium:sodium symporter activity; INVOLVED IN: potassium ion transport; LOCATED IN: membrane; EXPRESSED IN: 15 p…	transport.potassium	T	Medtr7g108480	FALSE	Medtr7g108480
68392		29.5	(at3g54720 : 618.0) Encodes glutamate carboxypeptidase. Various alleles show-increased cotyledon number and rate of leaf initiation, show transformation of leaves to cotyledons, altered flowering time and photomorphogenesis and an increased level of cytokinin biosynthesis. Involved in ethylene enhanced hypocotyl elongation in the light. Strong genetic interaction between TGH and AMP1.; ALTERED ME…	protein.degradation	T	Medtr7g107100	FALSE	Medtr7g107100
41146	30	35.2	(at3g05675 : 525.0) BTB/POZ domain-containing protein; CONTAINS InterPro DOMAIN/s: BTB/POZ (InterPro:IPR013069), BTB/POZ fold (InterPro:IPR011333), BTB/POZ-like (InterPro:IPR000210); BEST Arabidopsis thaliana protein match is: unknown protein (TAIR:AT4G10800.1); Has 259 Blast hits to 259 proteins in 17 species: Archae - 0; Bacteria - 0; Metazoa - 0; Fungi - 0; Plants - 257; Viruses - 0; Other Euk…	not assigned.unknown	T	Medtr7g106330	FALSE	Medtr7g106330
41670	64	35.2	no hits & (original description: | hypothetical protein | LC | chr7:39749828-39749414 | 20130731)	not assigned.unknown	T	Medtr7g099180	FALSE	Medtr7g099180
68393		17.2.3	(at3g59070 : 146.0) Cytochrome b561/ferric reductase transmembrane with DOMON related domain; CONTAINS InterPro DOMAIN/s: Cytochrome b561, eukaryote (InterPro:IPR004877), Protein of unknown function DUF568, DOMON-like (InterPro:IPR007613), DOMON related (InterPro:IPR005018), Cytochrome b561/ferric reductase transmembrane (InterPro:IPR006593); BEST Arabidopsis thaliana protein match is: Cytochrome…	hormone metabolism.auxin.induced-regulated-responsive-activated	T	Medtr7g098270	FALSE	Medtr7g098270
40041	2	34.7	(at2g38940 : 870.0) Encodes Pht1;4, a member of the Pht1 family of phosphate transporters which include: Pht1;1/At5g43350, Pht1;2/At5g43370, Pht1;3/At5g43360, Pht1;4/At2g38940, Pht1;5/At2g32830, Pht1;6/At5g43340, Pht1;7/At3g54700, Pht1;8/At1g20860, Pht1;9/At1g76430 (Plant Journal 2002, 31:341).; phosphate transporter 1;4 (PHT1;4); FUNCTIONS IN: phosphate transmembrane transporter activity, carboh…	transport.phosphate	T	Medtr7g096880	FALSE	Medtr7g096880
40235	12	17.5.2	(at2g31230 : 140.0) encodes a member of the ERF (ethylene response factor) subfamily B-3 of ERF/AP2 transcription factor family. The protein contains one AP2 domain. There are 18 members in this subfamily including ATERF-1, ATERF-2, AND ATERF-5.; ethylene-responsive element binding factor 15 (ERF15); FUNCTIONS IN: DNA binding, transcription activator activity, sequence-specific DNA binding transc…	hormone metabolism.ethylene.signal transduction	T	Medtr7g096830	FALSE	Medtr7g096830
68394		17.5.3	(at3g23220 : 91.7) encodes a member of the ERF (ethylene response factor) subfamily B-3 of ERF/AP2 transcription factor family. The protein contains one AP2 domain. There are 18 members in this subfamily including ATERF-1, ATERF-2, AND ATERF-5.; Integrase-type DNA-binding superfamily protein; CONTAINS InterPro DOMAIN/s: DNA-binding, integrase-type (InterPro:IPR016177), Pathogenesis-related transc…	hormone metabolism.ethylene.induced-regulated-responsive-activated	T	Medtr7g096750	FALSE	Medtr7g096750
40530	10	26.2	(at2g36770 : 358.0) UDP-Glycosyltransferase superfamily protein; FUNCTIONS IN: transferase activity, transferring hexosyl groups, UDP-glycosyltransferase activity, transferase activity, transferring glycosyl groups; INVOLVED IN: metabolic process; LOCATED IN: cellular_component unknown; CONTAINS InterPro DOMAIN/s: UDP-glucuronosyl/UDP-glucosyltransferase (InterPro:IPR002213); BEST Arabidopsis tha…	misc.UDP glucosyl and glucoronyl transferases	T	Medtr7g070660	FALSE	Medtr7g070660
40069	8	29.5	(loc_os07g44610.3 : 125.0) no description available & (at1g56700 : 124.0) Peptidase C15, pyroglutamyl peptidase I-like; INVOLVED IN: proteolysis; LOCATED IN: cellular_component unknown; EXPRESSED IN: 23 plant structures; EXPRESSED DURING: 13 growth stages; CONTAINS InterPro DOMAIN/s: Peptidase C15, pyroglutamyl peptidase I (InterPro:IPR000816), Peptidase C15, pyroglutamyl peptidase I-like (InterP…	protein.degradation	T	Medtr1g084740	FALSE	Medtr1g084740
40502	8	13.2.1.2	(at5g14760 : 726.0) At5g14760 encodes for L-aspartate oxidase involved in the early steps of NAD biosynthesis. In contrary to the EC 1.4.3.16 (l-aspartate oxidase - deaminating) the enzyme catalyzes the reaction L-aspartate + O2 = iminoaspartate (alpha-iminosuccinate) + H2O2; L-aspartate oxidase (AO); FUNCTIONS IN: electron carrier activity, oxidoreductase activity, L-aspartate oxidase activity; …	amino acid metabolism.degradation.central amino acid metabolism.aspartate	T	Medtr6g007070	FALSE	Medtr6g007070
41672	70	35.2	no hits & (original description: | cysteine-rich TM module stress tolerance protein | HC | chr7:35326889-35327603 | 20130731)	not assigned.unknown	T	Medtr7g090035	FALSE	Medtr7g090035
41505	94	34.13	(at1g68570 : 604.0) Major facilitator superfamily protein; FUNCTIONS IN: transporter activity; INVOLVED IN: oligopeptide transport; LOCATED IN: membrane; EXPRESSED IN: 23 plant structures; EXPRESSED DURING: 13 growth stages; CONTAINS InterPro DOMAIN/s: Oligopeptide transporter (InterPro:IPR000109), Major facilitator superfamily, general substrate transporter (InterPro:IPR016196); BEST Arabidopsis…	transport.peptides and oligopeptides	T	Medtr7g088790	FALSE	Medtr7g088790
39970	2	35.2	no hits & (original description: | phytosulfokine precursor protein | HC | chr5:5206702-5207338 | 20130731)	not assigned.unknown	T	Medtr5g015140	FALSE	Medtr5g015140
68395		20.1.7	(at4g27220 : 133.0) NB-ARC domain-containing disease resistance protein; FUNCTIONS IN: ATP binding; INVOLVED IN: defense response, apoptosis; CONTAINS InterPro DOMAIN/s: NB-ARC (InterPro:IPR002182), Leucine-rich repeat (InterPro:IPR001611), Disease resistance protein (InterPro:IPR000767); BEST Arabidopsis thaliana protein match is: NB-ARC domain-containing disease resistance protein (TAIR:AT4G271…	stress.biotic.PR-proteins	T	Medtr7g088120	FALSE	Medtr7g088120
41060	4	10.6.2	(at5g26120 : 746.0) alpha-L-arabinofuranosidase 2 (ASD2); FUNCTIONS IN: hydrolase activity, acting on glycosyl bonds, alpha-N-arabinofuranosidase activity; INVOLVED IN: L-arabinose metabolic process; LOCATED IN: endomembrane system; EXPRESSED IN: sepal, carpel; EXPRESSED DURING: 4 anthesis; CONTAINS InterPro DOMAIN/s: Alpha-L-arabinofuranosidase, C-terminal (InterPro:IPR010720), Glycoside hydrola…	cell wall.degradation.mannan-xylose-arabinose-fucose	T	Medtr7g087890	FALSE	Medtr7g087890
68396		27.3.25	(at2g47460 : 229.0) "MYB12 belongs to subgroup 7 of the R2R3-MYB family. It strongly activates the promoters of chalcone synthase (CHS), flavanone 3-hydroxylase (F3H), flavonol synthase (FLS) and - to a lesser extent - chalcone flavanone isomerase (CHI), but cannot activate the promoters of flavonoid-3hydroxylase (F3H) and dihydroflavonol 4-reductase (DF). The activation requires a functional MYB…	RNA.regulation of transcription.MYB domain transcription factor family	T	Medtr4g121460	FALSE	Medtr4g121460
40077	2	35.2	no hits & (original description: | hypothetical protein | LC | chr7:32734803-32736136 | 20130731)	not assigned.unknown	T	Medtr7g084805	FALSE	Medtr7g084805
41294	8	35.2	(at5g47920 : 84.7) unknown protein; BEST Arabidopsis thaliana protein match is: unknown protein (TAIR:AT5G13880.1); Has 1807 Blast hits to 1807 proteins in 277 species: Archae - 0; Bacteria - 0; Metazoa - 736; Fungi - 347; Plants - 385; Viruses - 0; Other Eukaryotes - 339 (source: NCBI BLink). & (reliability: 169.4) & (original description: | DUF761 domain protein | HC | chr7:32679169-32680421 | …	not assigned.unknown	T	Medtr7g084710	FALSE	Medtr7g084710
40045	4	17.8.1.1.7	(q9fyz9|bamt_antma : 271.0) Benzoate carboxyl methyltransferase (EC 2.1.1.-) (S-adenosyl-L-methionine:benzoic acid carboxyl methyltransferase) - Antirrhinum majus (Garden snapdragon) & (at1g19640 : 266.0) Encodes a S-adenosyl-L-methionine:jasmonic acid carboxyl methyltransferase that catalyzes the formation of methyljasmonate from jasmonic acid. Its expression is induced in response to wounding o…	hormone metabolism.salicylic acid.synthesis-degradation.synthesis.methyl-SA methylesterase	T	Medtr7g084620	FALSE	Medtr7g084620
41089	18	27.3.3	(at5g13910 : 108.0) Encodes a member of the ERF (ethylene response factor) subfamily B-1 of ERF/AP2 transcription factor family (LEAFY PETIOLE). The protein contains one AP2 domain. There are 15 members in this subfamily including ATERF-3, ATERF-4, ATERF-7, and LEAFY PETIOLE. Acts as a positive regulator of gibberellic acid-induced germination.; LEAFY PETIOLE (LEP); CONTAINS InterPro DOMAIN/s: DN…	RNA.regulation of transcription.AP2/EREBP, APETALA2/Ethylene-responsive element binding protein family	T	Medtr7g084370	FALSE	Medtr7g084370
41659	64	30.11	(p11432|eli_pea : 244.0) Early light-induced protein, chloroplast precursor (ELIP) - Pisum sativum (Garden pea) & (at3g22840 : 184.0) Encodes an early light-inducible protein.; EARLY LIGHT-INDUCABLE PROTEIN (ELIP1); BEST Arabidopsis thaliana protein match is: Chlorophyll A-B binding family protein (TAIR:AT4G14690.1); Has 319 Blast hits to 319 proteins in 50 species: Archae - 0; Bacteria - 5; Meta…	signalling.light	T	Medtr1g102830	FALSE	Medtr1g102830
40477	6	17.8.1.1.7	(ipr005299 : 189.92064) SAM dependent carboxyl methyltransferase & (q9fyz9|bamt_antma : 188.0) Benzoate carboxyl methyltransferase (EC 2.1.1.-) (S-adenosyl-L-methionine:benzoic acid carboxyl methyltransferase) - Antirrhinum majus (Garden snapdragon) & (at3g11480 : 186.0) The gene encodes a SABATH methyltransferase that methylates both salicylic acid and benzoic acid. It is highly expressed in flo…	hormone metabolism.salicylic acid.synthesis-degradation.synthesis.methyl-SA methylesterase	T	Medtr7g084330	FALSE	Medtr7g084330
41295	10	35.2	no hits & (original description: | hypothetical protein | HC | chr7:31892237-31895850 | 20130731)	not assigned.unknown	T	Medtr7g083070	FALSE	Medtr7g083070
40092	18	35.2	no hits & (original description: | transmembrane protein, putative | LC | chr1:5253026-5255447 | 20130731)	not assigned.unknown	T	Medtr1g018130	FALSE	Medtr1g018130
41147	18	29.5.1	(at5g59810 : 685.0) SBT5.4; FUNCTIONS IN: identical protein binding, serine-type endopeptidase activity; INVOLVED IN: proteolysis, negative regulation of catalytic activity; EXPRESSED IN: 12 plant structures; EXPRESSED DURING: 4 anthesis, C globular stage, petal differentiation and expansion stage; CONTAINS InterPro DOMAIN/s: Protease-associated PA (InterPro:IPR003137), Proteinase inhibitor, prop…	protein.degradation.subtilases	T	Medtr7g081580	FALSE	Medtr7g081580
41273	222	27.3.32	(at4g22070 : 263.0) member of WRKY Transcription Factor; Group II-b; WRKY DNA-binding protein 31 (WRKY31); CONTAINS InterPro DOMAIN/s: DNA-binding WRKY (InterPro:IPR003657); BEST Arabidopsis thaliana protein match is: WRKY family transcription factor (TAIR:AT4G04450.1); Has 30201 Blast hits to 17322 proteins in 780 species: Archae - 12; Bacteria - 1396; Metazoa - 17338; Fungi - 3422; Plants - 503…	RNA.regulation of transcription.WRKY domain transcription factor family	T	Medtr3g053330	FALSE	Medtr3g053330
68397		35.2	(at2g23690 : 135.0) unknown protein; FUNCTIONS IN: molecular_function unknown; INVOLVED IN: N-terminal protein myristoylation; LOCATED IN: cellular_component unknown; EXPRESSED IN: 7 plant structures; EXPRESSED DURING: petal differentiation and expansion stage; BEST Arabidopsis thaliana protein match is: unknown protein (TAIR:AT4G37240.1); Has 243 Blast hits to 243 proteins in 15 species: Archae …	not assigned.unknown	T	Medtr8g078790	FALSE	Medtr8g078790
40048	2	35.2	no hits & (original description: | adenosine/AMP deaminase | LC | chr7:25426645-25425531 | 20130731)	not assigned.unknown	T	Medtr7g069080	FALSE	Medtr7g069080
68398		35.2	no hits & (original description: | hypothetical protein | LC | chr7:25346667-25346380 | 20130731)	not assigned.unknown	T	Medtr7g068950	FALSE	Medtr7g068950
40642	4	35.2	no hits & (original description: | hypothetical protein | HC | chr7:25035324-25038154 | 20130731)	not assigned.unknown	T	Medtr7g068430	FALSE	Medtr7g068430
41451	22	9.8	(at3g54110 : 488.0) Member of Uncoupling protein PUMP2 family. Encodes a mitochondrial uncoupling protein AtUCP1 involved in maintain the redox poise of the mitochondrial electron transport chain to facilitate photosynthetic metabolism. Disruption of UCP1 results in a photosynthetic phenotype. Specifically there is a restriction in photorespiration with a decrease in the rate of oxidation of phot…	mitochondrial electron transport / ATP synthesis.uncoupling protein	T	Medtr7g066690	FALSE	Medtr7g066690
40939	20	35.2	no hits & (original description: | hypothetical protein | LC | chr4:2411346-2412339 | 20130731)	not assigned.unknown	T	Medtr4g010720	FALSE	Medtr4g010720
40056	2	35.2	no hits & (original description: | LRR amine-terminal domain protein | LC | chr7:24249551-24248746 | 20130731)	not assigned.unknown	T	Medtr7g066600	FALSE	Medtr7g066600
40132	4	35.2	(at5g01120 : 143.0) Protein of unknown function (DUF674); CONTAINS InterPro DOMAIN/s: Protein of unknown function DUF674 (InterPro:IPR007750); BEST Arabidopsis thaliana protein match is: Protein of unknown function (DUF674) (TAIR:AT5G43240.3); Has 1807 Blast hits to 1807 proteins in 277 species: Archae - 0; Bacteria - 0; Metazoa - 736; Fungi - 347; Plants - 385; Viruses - 0; Other Eukaryotes - 33…	not assigned.unknown	T	Medtr7g066400	FALSE	Medtr7g066400
41476	312	31.1	(at4g10720 : 296.0) Ankyrin repeat family protein; INVOLVED IN: biological_process unknown; LOCATED IN: cellular_component unknown; CONTAINS InterPro DOMAIN/s: Ankyrin repeat-containing domain (InterPro:IPR020683), Ankyrin repeat (InterPro:IPR002110); BEST Arabidopsis thaliana protein match is: Ankyrin repeat family protein (TAIR:AT5G54620.1); Has 21804 Blast hits to 10802 proteins in 484 species…	cell.organisation	T	Medtr8g073260	FALSE	Medtr8g073260
41479	372	35.2	no hits & (original description: | hypothetical protein | HC | chr7:23405543-23404809 | 20130731)	not assigned.unknown	T	Medtr7g064050	FALSE	Medtr7g064050
68399		35.2	no hits & (original description: | hypothetical protein | HC | chr7:23171333-23171849 | 20130731)	not assigned.unknown	T	Medtr7g063540	FALSE	Medtr7g063540
68400		35.2	no hits & (original description: | hypothetical protein | LC | chr7:23159171-23160347 | 20130731)	not assigned.unknown	T	Medtr7g063500	FALSE	Medtr7g063500
68401		34.16	(at2g29940 : 317.0) pleiotropic drug resistance 3 (PDR3); FUNCTIONS IN: ATPase activity, coupled to transmembrane movement of substances; INVOLVED IN: drug transmembrane transport; LOCATED IN: membrane; EXPRESSED IN: 10 plant structures; EXPRESSED DURING: L mature pollen stage, M germinated pollen stage, 4 anthesis, C globular stage, petal differentiation and expansion stage; CONTAINS InterPro DO…	transport.ABC transporters and multidrug resistance systems	T	Medtr7g060570	FALSE	Medtr7g060570
40755	6	26.9	(p32110|gstx6_soybn : 281.0) Probable glutathione S-transferase (EC 2.5.1.18) (Heat shock protein 26A) (G2-4) - Glycine max (Soybean) & (at3g09270 : 197.0) Encodes glutathione transferase belonging to the tau class of GSTs. Naming convention according to Wagner et al. (2002).; glutathione S-transferase TAU 8 (GSTU8); FUNCTIONS IN: glutathione transferase activity; INVOLVED IN: response to cadmium…	misc.glutathione S transferases	T	Medtr7g065265	FALSE	Medtr7g065265
40508	4	35.2	no hits & (original description: | hypothetical protein | LC | chr7:21841252-21840596 | 20130731)	not assigned.unknown	T	Medtr7g060440	FALSE	Medtr7g060440
68402						Medtr0082s0190	FALSE	Medtr0082s0190
41629	90	35.1	(at1g05280 : 359.0) Protein of unknown function (DUF604); CONTAINS InterPro DOMAIN/s: Protein of unknown function DUF604 (InterPro:IPR006740); BEST Arabidopsis thaliana protein match is: Protein of unknown function (DUF604) (TAIR:AT4G15240.1); Has 523 Blast hits to 513 proteins in 78 species: Archae - 0; Bacteria - 0; Metazoa - 61; Fungi - 172; Plants - 273; Viruses - 0; Other Eukaryotes - 17 (so…	not assigned.no ontology	T	Medtr2g088940	FALSE	Medtr2g088940
41649	68	27.3.23	(at3g22830 : 266.0) member of Heat Stress Transcription Factor (Hsf) family; heat shock transcription factor A6B (HSFA6B); FUNCTIONS IN: DNA binding, sequence-specific DNA binding transcription factor activity; INVOLVED IN: regulation of transcription, DNA-dependent; LOCATED IN: nucleus; EXPRESSED IN: root; CONTAINS InterPro DOMAIN/s: Winged helix-turn-helix transcription repressor DNA-binding (I…	RNA.regulation of transcription.HSF,Heat-shock transcription factor family	T	Medtr1g071360	FALSE	Medtr1g071360
41010	2	35.2	no hits & (original description: | transmembrane protein, putative | LC | chr7:21329663-21329072 | 20130731)	not assigned.unknown	T	Medtr7g059100	FALSE	Medtr7g059100
40049	2	35.2	no hits & (original description: | hypothetical protein | LC | chr7:18373789-18374199 | 20130731)	not assigned.unknown	T	Medtr7g052300	FALSE	Medtr7g052300
40838	4	35.2	no hits & (original description: | hypothetical protein | HC | chr7:13161390-13161674 | 20130731)	not assigned.unknown	T	Medtr7g034745	FALSE	Medtr7g034745
41049	18	35.2	no hits & (original description: | hypothetical protein | LC | chr7:12801414-12801985 | 20130731)	not assigned.unknown	T	Medtr7g034290	FALSE	Medtr7g034290
40057	2	35.2	no hits & (original description: | hypothetical protein | LC | chr7:10857884-10859418 | 20130731)	not assigned.unknown	T	Medtr7g031230	FALSE	Medtr7g031230
40594	46	28.99	(at5g26940 : 260.0) Polynucleotidyl transferase, ribonuclease H-like superfamily protein; FUNCTIONS IN: exonuclease activity, nucleic acid binding; LOCATED IN: intracellular, chloroplast; EXPRESSED IN: 23 plant structures; EXPRESSED DURING: 13 growth stages; CONTAINS InterPro DOMAIN/s: Exonuclease (InterPro:IPR006055), Polynucleotidyl transferase, ribonuclease H fold (InterPro:IPR012337), Exonucl…	DNA.unspecified	T	Medtr7g112320	FALSE	Medtr7g112320
40542	2	35.2	(at5g19875 : 90.5) unknown protein; FUNCTIONS IN: molecular_function unknown; INVOLVED IN: response to oxidative stress; LOCATED IN: endomembrane system; EXPRESSED IN: 21 plant structures; EXPRESSED DURING: 13 growth stages; BEST Arabidopsis thaliana protein match is: unknown protein (TAIR:AT2G31940.1); Has 30201 Blast hits to 17322 proteins in 780 species: Archae - 12; Bacteria - 1396; Metazoa -…	not assigned.unknown	T	Medtr5g084250	FALSE	Medtr5g084250
40096	2	35.2	no hits & (original description: | hypothetical protein | LC | chr7:6067867-6066693 | 20130731)	not assigned.unknown	T	Medtr7g018600	FALSE	Medtr7g018600
40121	2	35.2	no hits & (original description: | hypothetical protein | HC | chr7:5719358-5718285 | 20130731)	not assigned.unknown	T	Medtr7g017790	FALSE	Medtr7g017790
40602	20	17.3.1.1.99	(q69f95|c85a_phavu : 635.0) Cytochrome P450 85A (EC 1.14.-.-) (C6-oxidase) - Phaseolus vulgaris (Kidney bean) (French bean) & (at3g30180 : 506.0) Encodes a cytochrome p450 enzyme that catalyzes the last reaction in the production of brassinolide. It is capable of converting 6-deoxocastasterone into castasterone, a C-6 oxidation, as well as the further conversion of castasterone into brassinolide …	hormone metabolism.brassinosteroid.synthesis-degradation.BRs.other	T	Medtr7g016040	FALSE	Medtr7g016040
68403		35.2	no hits & (original description: | transmembrane protein, putative | LC | chr7:3302960-3302273 | 20130731)	not assigned.unknown	T	Medtr7g011910	FALSE	Medtr7g011910
40951	32	26.1	(loc_os09g26960.1 : 367.0) no description available & (at4g36220 : 354.0) encodes ferulate 5-hydroxylase (F5H). Involved in lignin biosynthesis.; ferulic acid 5-hydroxylase 1 (FAH1); FUNCTIONS IN: ferulate 5-hydroxylase activity, monooxygenase activity; INVOLVED IN: lignin biosynthetic process, response to UV-B, phenylpropanoid biosynthetic process; LOCATED IN: endoplasmic reticulum; EXPRESSED IN…	misc.cytochrome P450	T	Medtr8g091690	FALSE	Medtr8g091690
40029	2	33.1	(at5g43590 : 256.0) Acyl transferase/acyl hydrolase/lysophospholipase superfamily protein; FUNCTIONS IN: nutrient reservoir activity; INVOLVED IN: metabolic process, lipid metabolic process; LOCATED IN: cellular_component unknown; CONTAINS InterPro DOMAIN/s: Acyl transferase/acyl hydrolase/lysophospholipase (InterPro:IPR016035), Patatin (InterPro:IPR002641); BEST Arabidopsis thaliana protein matc…	development.storage proteins	T	Medtr8g007065	FALSE	Medtr8g007065
40517	16	35.2	no hits & (original description: | hypothetical protein | HC | chr7:44569846-44569429 | 20130731)	not assigned.unknown	T	Medtr7g109070	FALSE	Medtr7g109070
68404		34.13	(at1g32450 : 770.0) Transmembrane nitrate transporter. Involved in xylem transport of nitrate from root to shoot. Induced in response to nitrate. Not involved in nitrate uptake. expressed in root pericycle cells.; nitrate transporter 1.5 (NRT1.5); CONTAINS InterPro DOMAIN/s: Oligopeptide transporter (InterPro:IPR000109), Major facilitator superfamily, general substrate transporter (InterPro:IPR01…	transport.peptides and oligopeptides	T	Medtr7g010820	FALSE	Medtr7g010820
40162	6	35.2	no hits & (original description: | hypothetical protein | LC | chr7:2701107-2699990 | 20130731)	not assigned.unknown	T	Medtr7g010760	FALSE	Medtr7g010760
40066	2	35.2	no hits & (original description: | hypothetical protein | LC | chr7:2353424-2354956 | 20130731)	not assigned.unknown	T	Medtr7g010040	FALSE	Medtr7g010040
40067	2	27.3.37	(at3g02550 : 277.0) LOB domain-containing protein 41 (LBD41); CONTAINS InterPro DOMAIN/s: Lateral organ boundaries, LOB (InterPro:IPR004883), Asymmetric leaves, AS2/LOB (InterPro:IPR017414); BEST Arabidopsis thaliana protein match is: LOB domain-containing protein 40 (TAIR:AT1G67100.1); Has 601 Blast hits to 600 proteins in 23 species: Archae - 0; Bacteria - 0; Metazoa - 0; Fungi - 0; Plants - 60…	RNA.regulation of transcription.AS2,Lateral Organ Boundaries Gene Family	T	Medtr7g007010	FALSE	Medtr7g007010
41221	102	35.2	no hits & (original description: | transmembrane protein, putative | HC | chr7:43518650-43518139 | 20130731)	not assigned.unknown	T	Medtr7g106840	FALSE	Medtr7g106840
41665	34	35.1	(at1g17210 : 910.0) IAP-like protein 1 (ILP1); FUNCTIONS IN: zinc ion binding; LOCATED IN: cytosol, nucleus, phragmoplast; EXPRESSED IN: 23 plant structures; EXPRESSED DURING: 13 growth stages; CONTAINS InterPro DOMAIN/s: Zinc finger, C3HC-like (InterPro:IPR012935), Proteinase inhibitor I32, inhibitor of apoptosis (InterPro:IPR001370); BEST Arabidopsis thaliana protein match is: C3HC zinc finger-…	not assigned.no ontology	T	Medtr8g079465	FALSE	Medtr8g079465
41678	54	3.6	(at5g13000 : 3111.0) encodes a gene similar to callose synthase; glucan synthase-like 12 (GSL12); FUNCTIONS IN: transferase activity, transferring glycosyl groups, 1,3-beta-glucan synthase activity; INVOLVED IN: 1,3-beta-glucan biosynthetic process; LOCATED IN: 1,3-beta-glucan synthase complex; EXPRESSED IN: 23 plant structures; EXPRESSED DURING: 13 growth stages; CONTAINS InterPro DOMAIN/s: Glyc…	minor CHO metabolism.callose	T	Medtr7g005950	FALSE	Medtr7g005950
41648	52	29.3.1	(at1g10390 : 273.0) Nucleoporin autopeptidase; FUNCTIONS IN: transporter activity; INVOLVED IN: transport; LOCATED IN: chloroplast, nuclear pore; EXPRESSED IN: 24 plant structures; EXPRESSED DURING: 14 growth stages; CONTAINS InterPro DOMAIN/s: Peptidase S59, nucleoporin (InterPro:IPR007230); BEST Arabidopsis thaliana protein match is: Nucleoporin autopeptidase (TAIR:AT1G59660.1); Has 35333 Blast…	protein.targeting.nucleus	T	Medtr1g078050	FALSE	Medtr1g078050
68405		17.5.1.2	(at2g19590 : 433.0) encodes a protein whose sequence is similar to 1-aminocyclopropane-1-carboxylate oxidase; ACC oxidase 1 (ACO1); CONTAINS InterPro DOMAIN/s: Oxoglutarate/iron-dependent oxygenase (InterPro:IPR005123); BEST Arabidopsis thaliana protein match is: 2-oxoglutarate (2OG) and Fe(II)-dependent oxygenase superfamily protein (TAIR:AT1G12010.1); Has 7815 Blast hits to 7777 proteins in 927…	hormone metabolism.ethylene.synthesis-degradation.1-aminocyclopropane-1-carboxylate oxidase	T	Medtr6g092620	FALSE	Medtr6g092620
68406		35.2	no hits & (original description: | arabinogalactan peptide-like protein | HC | chr6:32464229-32463703 | 20130731)	not assigned.unknown	T	Medtr6g086390	FALSE	Medtr6g086390
68407		17.5.3	(at3g24500 : 198.0) One of three genes in A. thaliana encoding multiprotein bridging factor 1, a highly conserved transcriptional coactivator. May serve as a bridging factor between a bZIP factor and TBP. Its expression is specifically elevated in response to pathogen infection, salinity, drought, heat, hydrogen peroxide, and application of abscisic acid or salicylic acid. Constitutive expression…	hormone metabolism.ethylene.induced-regulated-responsive-activated	T	Medtr6g086280	FALSE	Medtr6g086280
40651	10					Medtr0052s0120	FALSE	Medtr0052s0120
40074	2	35.2	no hits & (original description: | hypothetical protein | LC | chr6:29662735-29663133 | 20130731)	not assigned.unknown	T	Medtr6g078865	FALSE	Medtr6g078865
40075	2	35.2	no hits & (original description: | hypothetical protein | HC | chr6:26933528-26933218 | 20130731)	not assigned.unknown	T	Medtr6g072705	FALSE	Medtr6g072705
41679	32	35.2	no hits & (original description: | hypothetical protein | LC | chr6:28521730-28520619 | 20130731)	not assigned.unknown	T	Medtr6g477740	FALSE	Medtr6g477740
40078	2	35.2	no hits & (original description: | hypothetical protein | LC | chr6:24925813-24923588 | 20130731)	not assigned.unknown	T	Medtr6g069270	FALSE	Medtr6g069270
41583	58	30.2.99	(at5g37660 : 253.0) Encodes a plasmodesmal protein that may be involved in the intercellular movement of molecules through the plasmodesmata. The protein has two DUF26 domains and a single transmembrane domain.; plasmodesmata-located protein 7 (PDLP7); CONTAINS InterPro DOMAIN/s: Protein of unknown function DUF26 (InterPro:IPR002902); BEST Arabidopsis thaliana protein match is: plasmodesmata-loca…	signalling.receptor kinases.misc	T	Medtr5g078030	FALSE	Medtr5g078030
41353	372	35.2	(at3g47630 : 310.0) CONTAINS InterPro DOMAIN/s: Mitochondrial matrix Mmp37 (InterPro:IPR015222); Has 35333 Blast hits to 34131 proteins in 2444 species: Archae - 798; Bacteria - 22429; Metazoa - 974; Fungi - 991; Plants - 531; Viruses - 0; Other Eukaryotes - 9610 (source: NCBI BLink). & (loc_os11g34840.1 : 254.0) no description available & (ipr015222 : 180.8056) Mitochondrial matrix Mmp37 & (chl4…	not assigned.unknown	T	Medtr4g094760	FALSE	Medtr4g094760
68408		27.1.2	(at1g32490 : 695.0) Encodes a homolog of the yeast PRP2 protein, one of four related DEAH RNA helicases identified as essential cofactors for RNA splicing.; ENHANCED SILENCING PHENOTYPE 3 (ESP3); FUNCTIONS IN: helicase activity, ATP-dependent RNA helicase activity, ATP binding, ATP-dependent helicase activity, nucleic acid binding; INVOLVED IN: RNA splicing, posttranscriptional gene silencing by …	RNA.processing.RNA helicase	T	Medtr6g061840	FALSE	Medtr6g061840
40918	10	35.2	no hits & (original description: | hypothetical protein | LC | chr5:4252529-4253348 | 20130731)	not assigned.unknown	T	Medtr5g013405	FALSE	Medtr5g013405
68409		29.5	(at1g73990 : 219.0) Encodes a putative protease SppA (SppA).; signal peptide peptidase (SPPA); FUNCTIONS IN: serine-type endopeptidase activity; INVOLVED IN: proteolysis, response to light intensity; LOCATED IN: chloroplast thylakoid membrane, chloroplast; EXPRESSED IN: 23 plant structures; EXPRESSED DURING: 13 growth stages; CONTAINS InterPro DOMAIN/s: Peptidase S49, protease IV (InterPro:IPR004…	protein.degradation	T	Medtr8g022470	FALSE	Medtr8g022470
41149	12	35.2	no hits & (original description: | hypothetical protein | LC | chr6:20457819-20457550 | 20130731)	not assigned.unknown	T	Medtr6g059640	FALSE	Medtr6g059640
40081	2	35.2	no hits & (original description: | Kunitz type trypsin inhibitor / Alpha-fucosidase | HC | chr6:20434050-20432791 | 20130731)	not assigned.unknown	T	Medtr6g059530	FALSE	Medtr6g059530
68410		35.2	no hits & (original description: | hypothetical protein | HC | chr6:20229743-20227617 | 20130731)	not assigned.unknown	T	Medtr6g057740	FALSE	Medtr6g057740
40313	26	35.2	no hits & (original description: | hypothetical protein | HC | chr6:18645098-18644386 | 20130731)	not assigned.unknown	T	Medtr6g453060	FALSE	Medtr6g453060
41675	34	35.2	(at1g02070 : 128.0) unknown protein; BEST Arabidopsis thaliana protein match is: unknown protein (TAIR:AT3G60520.1); Has 98 Blast hits to 98 proteins in 13 species: Archae - 0; Bacteria - 0; Metazoa - 0; Fungi - 0; Plants - 98; Viruses - 0; Other Eukaryotes - 0 (source: NCBI BLink). & (loc_os04g46600.1 : 106.0) no description available & (reliability: 256.0) & (original description: | zinc ion-bi…	not assigned.unknown	T	Medtr7g445390	FALSE	Medtr7g445390
68411		35.2	no hits & (original description: | hypothetical protein | HC | chr6:17353816-17351356 | 20130731)	not assigned.unknown	T	Medtr6g048110	FALSE	Medtr6g048110
41404	52	35.2	no hits & (original description: | transmembrane protein, putative | LC | chr6:16891786-16893808 | 20130731)	not assigned.unknown	T	Medtr6g046685	FALSE	Medtr6g046685
68412		35.2	no hits & (original description: | hypothetical protein | LC | chr6:16777285-16777728 | 20130731)	not assigned.unknown	T	Medtr6g046430	FALSE	Medtr6g046430
40451	4	27.3.85	(at5g24120 : 564.0) Encodes a specialized sigma factor that functions in regulation of plastid genes and is responsible for the light-dependent transcription at the psbD LRP. Activation of SIG5 is dependent upon blue light and mediated by cryptochromes.; sigma factor E (SIGE); CONTAINS InterPro DOMAIN/s: RNA polymerase sigma factor, region 2 (InterPro:IPR013325), Winged helix-turn-helix transcrip…	RNA.regulation of transcription.sigma like plant	T	Medtr3g090900	FALSE	Medtr3g090900
41680	84	35.1	(at1g02260 : 654.0) Divalent ion symporter; FUNCTIONS IN: citrate transmembrane transporter activity, transporter activity; INVOLVED IN: citrate transport, transmembrane transport; LOCATED IN: endomembrane system, integral to membrane; EXPRESSED IN: 24 plant structures; EXPRESSED DURING: 13 growth stages; CONTAINS InterPro DOMAIN/s: Divalent ion symporter (InterPro:IPR004680); Has 9789 Blast hits…	not assigned.no ontology	T	Medtr6g045483	FALSE	Medtr6g045483
41385	12	26.22	(at4g09750 : 509.0) NAD(P)-binding Rossmann-fold superfamily protein; FUNCTIONS IN: oxidoreductase activity, binding, catalytic activity; INVOLVED IN: oxidation reduction, metabolic process; LOCATED IN: cellular_component unknown; CONTAINS InterPro DOMAIN/s: NAD(P)-binding domain (InterPro:IPR016040), Glucose/ribitol dehydrogenase (InterPro:IPR002347), Short-chain dehydrogenase/reductase SDR (Int…	misc.short chain dehydrogenase/reductase (SDR)	T	Medtr6g041980	FALSE	Medtr6g041980
40837	4	4.1.12	(q42908|pmgi_mescr : 978.0) 2,3-bisphosphoglycerate-independent phosphoglycerate mutase (EC 5.4.2.1) (Phosphoglyceromutase) (BPG-independent PGAM) (PGAM-I) - Mesembryanthemum crystallinum (Common ice plant) & (loc_os01g60190.2 : 950.0) no description available & (at1g09780 : 926.0) Phosphoglycerate mutase, 2,3-bisphosphoglycerate-independent; FUNCTIONS IN: manganese ion binding, phosphoglycerate …	glycolysis.cytosolic branch.phosphoglycerate mutase	T	Medtr7g074570	FALSE	Medtr7g074570
40353	4	27.3.8	(at5g62430 : 219.0) Dof-type zinc finger domain-containing protein, similar to H-protein promoter binding factor-2a GI:3386546 from (Arabidopsis thaliana). Represses expression of Constans (CO), a circadian regulator of flowering time. Interacts with LKP2 and FKF1. Expression oscillates under constant light conditions. Mainly expressed in the vasculature of cotyledons, leaves and hypocotyls, but …	RNA.regulation of transcription.C2C2(Zn) DOF zinc finger family	T	Medtr5g041400	FALSE	Medtr5g041400
40622	2	35.2	no hits & (original description: | transmembrane protein, putative | LC | chr6:13065331-13064530 | 20130731)	not assigned.unknown	T	Medtr6g037170	FALSE	Medtr6g037170
39983	2	10.6.3	(at3g61490 : 697.0) Pectin lyase-like superfamily protein; FUNCTIONS IN: polygalacturonase activity; INVOLVED IN: carbohydrate metabolic process; LOCATED IN: endomembrane system; EXPRESSED IN: 22 plant structures; EXPRESSED DURING: 14 growth stages; CONTAINS InterPro DOMAIN/s: Pectin lyase fold/virulence factor (InterPro:IPR011050), Glycoside hydrolase, family 28 (InterPro:IPR000743), Pectin lyas…	cell wall.degradation.pectate lyases and polygalacturonases	T	Medtr8g028725	FALSE	Medtr8g028725
41180	66	29.5.11.2	(at4g24940 : 483.0) Encodes one of the two subunits of the SUMO activation enzyme required during sumolation. Sumolation is a post-translational protein modification process similar to ubiquitination during which a polypeptide (SUMO) is covalently attached to a target protein.; SUMO-activating enzyme 1A (SAE1A); CONTAINS InterPro DOMAIN/s: UBA/THIF-type NAD/FAD binding fold (InterPro:IPR000594), …	protein.degradation.ubiquitin.E1	T	Medtr8g096740	FALSE	Medtr8g096740
40726	80	27.3.25	(at3g13540 : 235.0) Encodes a member of the MYB family of transcriptional regulators. MYB5 act as a negative regulator of trichome branching and play a role in the correct formation of the seed coat and possibly the formation the underlying endosperm layers. Loss of function mutations have defects in seed coat mucilage and columella cells as well as trichome defects (smaller and reduced number of…	RNA.regulation of transcription.MYB domain transcription factor family	T	Medtr3g083540	FALSE	Medtr3g083540
41681	46	34.16	(at3g59140 : 1612.0) member of MRP subfamily; multidrug resistance-associated protein 14 (MRP14); FUNCTIONS IN: ATPase activity, coupled to transmembrane movement of substances; INVOLVED IN: transport, transmembrane transport; LOCATED IN: plasma membrane; EXPRESSED IN: 17 plant structures; EXPRESSED DURING: 9 growth stages; CONTAINS InterPro DOMAIN/s: ATPase, AAA+ type, core (InterPro:IPR003593),…	transport.ABC transporters and multidrug resistance systems	T	Medtr6g034310	FALSE	Medtr6g034310
68413		35.2	no hits & (original description: | hypothetical protein | HC | chr6:7567855-7568296 | 20130731)	not assigned.unknown	T	Medtr6g021900	FALSE	Medtr6g021900
40440	14	35.1	(loc_os05g39250.1 : 250.0) no description available & (at5g01300 : 234.0) PEBP (phosphatidylethanolamine-binding protein) family protein; FUNCTIONS IN: phosphatidylethanolamine binding; INVOLVED IN: biological_process unknown; LOCATED IN: cellular_component unknown; EXPRESSED IN: 7 plant structures; EXPRESSED DURING: LP.04 four leaves visible, 4 anthesis, 4 leaf senescence stage, petal differenti…	not assigned.no ontology	T	Medtr4g017650	FALSE	Medtr4g017650
40851	4	35.2	no hits & (original description: | hypothetical protein | HC | chr6:7554120-7554641 | 20130731)	not assigned.unknown	T	Medtr6g021850	FALSE	Medtr6g021850
40662	32	29.6	(loc_os01g62290.1 : 716.0) no description available & (p09189|hsp7c_pethy : 707.0) Heat shock cognate 70 kDa protein - Petunia hybrida (Petunia) & (at3g12580 : 704.0) heat shock protein 70 (HSP70); FUNCTIONS IN: ATP binding; INVOLVED IN: in 9 processes; LOCATED IN: cytosol, mitochondrion, cell wall, plasma membrane; EXPRESSED IN: 23 plant structures; EXPRESSED DURING: 11 growth stages; CONTAINS I…	protein.folding	T	Medtr7g029415	FALSE	Medtr7g029415
40023	6	10.6.3	(at1g60590 : 637.0) Pectin lyase-like superfamily protein; FUNCTIONS IN: polygalacturonase activity; INVOLVED IN: carbohydrate metabolic process; EXPRESSED IN: 20 plant structures; EXPRESSED DURING: 10 growth stages; CONTAINS InterPro DOMAIN/s: Pectin lyase fold/virulence factor (InterPro:IPR011050), Pectin lyase fold (InterPro:IPR012334), Glycoside hydrolase, family 28 (InterPro:IPR000743), Para…	cell wall.degradation.pectate lyases and polygalacturonases	T	Medtr8g065010	FALSE	Medtr8g065010
40576	6	13.2.2.2	(at3g30775 : 549.0) Encodes a proline oxidase that is predicted to localize to the inner mitochondrial membrane, its mRNA expression induced by high levels of Al and by osmotic stress. The promoter contains an L-proline-inducible element.; EARLY RESPONSIVE TO DEHYDRATION 5 (ERD5); CONTAINS InterPro DOMAIN/s: Proline dehydrogenase (InterPro:IPR002872), Proline oxidase (InterPro:IPR015659); BEST Ar…	amino acid metabolism.degradation.glutamate family.proline	T	Medtr6g016640	FALSE	Medtr6g016640
68414		35.2	(original description: | endonuclease/exonuclease/phosphatase family protein | LC | chr6:5863870-5867677 | 20130731)	not assigned.unknown	T	Medtr6g016175	FALSE	Medtr6g016175
41090	52	17.3.1.1.99	(q69f95|c85a_phavu : 800.0) Cytochrome P450 85A (EC 1.14.-.-) (C6-oxidase) - Phaseolus vulgaris (Kidney bean) (French bean) & (at3g30180 : 698.0) Encodes a cytochrome p450 enzyme that catalyzes the last reaction in the production of brassinolide. It is capable of converting 6-deoxocastasterone into castasterone, a C-6 oxidation, as well as the further conversion of castasterone into brassinolide …	hormone metabolism.brassinosteroid.synthesis-degradation.BRs.other	T	Medtr6g015910	FALSE	Medtr6g015910
41128	62	26.13	(at1g07630 : 456.0) Encodes a protein phosphatase 2C like gene, similar to POL. Involved in leaf development. Knockout mutants have abnormally shaped leaves.; pol-like 5 (PLL5); FUNCTIONS IN: protein serine/threonine phosphatase activity, catalytic activity; INVOLVED IN: N-terminal protein myristoylation, leaf development; LOCATED IN: plasma membrane; EXPRESSED IN: 23 plant structures; EXPRESSED …	misc.acid and other phosphatases	T	Medtr7g060770	FALSE	Medtr7g060770
40351	2	35.2	no hits & (original description: | hypothetical protein | LC | chr2:35368380-35367936 | 20130731)	not assigned.unknown	T	Medtr2g084210	FALSE	Medtr2g084210
40088	2	35.2	no hits & (original description: | transmembrane protein, putative | HC | chr6:4904884-4905656 | 20130731)	not assigned.unknown	T	Medtr6g015150	FALSE	Medtr6g015150
40894	30	29.2.1.2.1.28	(at5g03850 : 83.2) Nucleic acid-binding, OB-fold-like protein; FUNCTIONS IN: structural constituent of ribosome; INVOLVED IN: translation, ribosome biogenesis; LOCATED IN: cytosolic small ribosomal subunit, ribosome, cell wall, plasma membrane; EXPRESSED IN: 24 plant structures; EXPRESSED DURING: 15 growth stages; CONTAINS InterPro DOMAIN/s: Nucleic acid-binding, OB-fold-like (InterPro:IPR016027)…	protein.synthesis.ribosomal protein.eukaryotic.40S subunit.S28	T	Medtr6g013410	FALSE	Medtr6g013410
41432	52	15	(at4g14030 : 847.0) selenium-binding protein 1 (SBP1); FUNCTIONS IN: selenium binding; INVOLVED IN: response to cadmium ion, response to hydrogen peroxide, cellular response to selenium ion, sulfate assimilation; LOCATED IN: cellular_component unknown; EXPRESSED IN: guard cell; CONTAINS InterPro DOMAIN/s: Cytochrome cd1-nitrite reductase-like, C-terminal haem d1 (InterPro:IPR011048), Selenium-bin…	metal handling	T	Medtr3g084410	FALSE	Medtr3g084410
40089	2	35.2	(at5g39530 : 164.0) Protein of unknown function (DUF1997); CONTAINS InterPro DOMAIN/s: Protein of unknown function DUF1997 (InterPro:IPR018971); BEST Arabidopsis thaliana protein match is: Protein of unknown function (DUF1997) (TAIR:AT5G39520.1); Has 204 Blast hits to 204 proteins in 68 species: Archae - 0; Bacteria - 103; Metazoa - 0; Fungi - 0; Plants - 48; Viruses - 0; Other Eukaryotes - 53 (s…	not assigned.unknown	T	Medtr6g012830	FALSE	Medtr6g012830
41083	30	35.2	no hits & (original description: | hypothetical protein | HC | chr8:30636933-30638223 | 20130731)	not assigned.unknown	T	Medtr8g072450	FALSE	Medtr8g072450
68415		33.99	(at5g61430 : 314.0) NAC domain containing protein 100 (NAC100); FUNCTIONS IN: sequence-specific DNA binding transcription factor activity; INVOLVED IN: multicellular organismal development, regulation of transcription; LOCATED IN: cellular_component unknown; EXPRESSED IN: 9 plant structures; EXPRESSED DURING: LP.04 four leaves visible, 4 anthesis, petal differentiation and expansion stage; CONTAI…	development.unspecified	T	Medtr6g012670	FALSE	Medtr6g012670
68416		27.3.25	(at3g28470 : 264.0) Member of the R2R3 factor gene family.; DEFECTIVE IN MERISTEM DEVELOPMENT AND FUNCTION 1 (TDF1); CONTAINS InterPro DOMAIN/s: SANT, DNA-binding (InterPro:IPR001005), Homeodomain-like (InterPro:IPR009057), Myb, DNA-binding (InterPro:IPR014778), HTH transcriptional regulator, Myb-type, DNA-binding (InterPro:IPR017930), Homeodomain-related (InterPro:IPR012287), Myb transcription f…	RNA.regulation of transcription.MYB domain transcription factor family	T	Medtr6g009430	FALSE	Medtr6g009430
41106	36	29.4.1.56	(at5g57670 : 615.0) Protein kinase superfamily protein; FUNCTIONS IN: protein serine/threonine kinase activity, protein kinase activity, ATP binding; INVOLVED IN: protein amino acid phosphorylation; EXPRESSED IN: petal, flower; EXPRESSED DURING: 4 anthesis, petal differentiation and expansion stage; CONTAINS InterPro DOMAIN/s: Protein kinase, ATP binding site (InterPro:IPR017441), Protein kinase,…	protein.postranslational modification.kinase.receptor like cytoplasmatic kinase VI	T	Medtr4g128990	FALSE	Medtr4g128990
41154	56	34.16	(at3g28345 : 1602.0) ABC transporter family protein; FUNCTIONS IN: ATPase activity, coupled to transmembrane movement of substances; INVOLVED IN: transport, transmembrane transport; LOCATED IN: plasma membrane; EXPRESSED IN: shoot apex, inflorescence meristem, cotyledon, hypocotyl, flower; EXPRESSED DURING: petal differentiation and expansion stage; CONTAINS InterPro DOMAIN/s: ATPase, AAA+ type, …	transport.ABC transporters and multidrug resistance systems	T	Medtr6g009110	FALSE	Medtr6g009110
40509	2	25.1	(q9sxp2|fdh1_orysa : 574.0) Formate dehydrogenase 1, mitochondrial precursor (EC 1.2.1.2) (NAD-dependent formate dehydrogenase 1) (FDH 1) - Oryza sativa (Rice) & (loc_os06g29180.1 : 574.0) no description available & (at5g14780 : 546.0) Encodes a NAD-dependent formate dehydrogenase.; formate dehydrogenase (FDH); FUNCTIONS IN: NAD or NADH binding, binding, oxidoreductase activity, acting on the CH-…	C1-metabolism.formate dehydrogenase	T	Medtr6g007175	FALSE	Medtr6g007175
41348	100	17.7.1.2	(ipr013819 : 1500.0) Lipoxygenase, C-terminal & (p24095|loxx_soybn : 1373.0) Seed lipoxygenase (EC 1.13.11.12) - Glycine max (Soybean) & (at1g55020 : 983.0) lipoxygenase, a defense gene conferring resistance Xanthomonas campestris; lipoxygenase 1 (LOX1); CONTAINS InterPro DOMAIN/s: Lipoxygenase, iron binding site (InterPro:IPR020833), Lipoxygenase, C-terminal (InterPro:IPR013819), Lipoxygenase, L…	hormone metabolism.jasmonate.synthesis-degradation.lipoxygenase	T	Medtr8g018735	FALSE	Medtr8g018735
40679	8	34.99	(at1g66760 : 456.0) MATE efflux family protein; FUNCTIONS IN: antiporter activity, drug transmembrane transporter activity, transporter activity; INVOLVED IN: response to wounding; LOCATED IN: membrane; EXPRESSED IN: 17 plant structures; EXPRESSED DURING: 11 growth stages; CONTAINS InterPro DOMAIN/s: MATE family transporter related protein (InterPro:IPR015521), Multi antimicrobial extrusion prote…	transport.misc	T	Medtr6g004220	FALSE	Medtr6g004220
41386	6	35.2	no hits & (original description: | hypothetical protein | HC | chr5:42252375-42252729 | 20130731)	not assigned.unknown	T	Medtr5g096597	FALSE	Medtr5g096597
40100	2	35.2	no hits & (original description: | transmembrane protein, putative | LC | chr5:42173014-42171562 | 20130731)	not assigned.unknown	T	Medtr5g096450	FALSE	Medtr5g096450
68417		35.2	no hits & (original description: | hypothetical protein | HC | chr8:39517094-39516732 | 20130731)	not assigned.unknown	T	Medtr8g094635	FALSE	Medtr8g094635
41070	44	30.2.99	(at2g32680 : 178.0) receptor like protein 23 (RLP23); FUNCTIONS IN: kinase activity; INVOLVED IN: signal transduction, defense response; LOCATED IN: endomembrane system; EXPRESSED IN: 17 plant structures; EXPRESSED DURING: 9 growth stages; CONTAINS InterPro DOMAIN/s: Leucine-rich repeat (InterPro:IPR001611); BEST Arabidopsis thaliana protein match is: receptor like protein 24 (TAIR:AT2G33020.1); …	signalling.receptor kinases.misc	T	Medtr5g095200	FALSE	Medtr5g095200
40362	2	20.1	(at1g27170 : 135.0) transmembrane receptors;ATP binding; FUNCTIONS IN: transmembrane receptor activity, ATP binding; INVOLVED IN: signal transduction, defense response, apoptosis, innate immune response; CONTAINS InterPro DOMAIN/s: Leucine-rich repeat, typical subtype (InterPro:IPR003591), NB-ARC (InterPro:IPR002182), Leucine-rich repeat (InterPro:IPR001611), Disease resistance protein (InterPro:…	stress.biotic	T	Medtr5g092310	FALSE	Medtr5g092310
40102	2	35.2	no hits & (original description: | hypothetical protein | HC | chr5:39693945-39694698 | 20130731)	not assigned.unknown	T	Medtr5g091100	FALSE	Medtr5g091100
41317	6	30.3	(at5g12180 : 851.0) member of Calcium Dependent Protein Kinase; calcium-dependent protein kinase 17 (CPK17); FUNCTIONS IN: in 6 functions; INVOLVED IN: regulation of pollen tube growth, protein amino acid phosphorylation, N-terminal protein myristoylation; LOCATED IN: plasma membrane, cytoplasm; EXPRESSED IN: 9 plant structures; EXPRESSED DURING: L mature pollen stage, M germinated pollen stage, …	signalling.calcium	T	Medtr5g089320	FALSE	Medtr5g089320
41507	22	35.2	no hits & (original description: | hypothetical protein | HC | chr5:38759051-38762258 | 20130731)	not assigned.unknown	T	Medtr5g089180	FALSE	Medtr5g089180
68418		27.3.35	(at3g56850 : 160.0) Encodes an ABA-responsive element binding protein with a bZIP domain. Located in the nucleus and expressed in the embryo during seed maturation.; ABA-responsive element binding protein 3 (AREB3); FUNCTIONS IN: DNA binding, transcription activator activity, sequence-specific DNA binding transcription factor activity; INVOLVED IN: regulation of transcription, DNA-dependent, resp…	RNA.regulation of transcription.bZIP transcription factor family	T	Medtr5g088230	FALSE	Medtr5g088230
40953	62	35.2	no hits & (original description: | hypothetical protein | LC | chr5:36968972-36970111 | 20130731)	not assigned.unknown	T	Medtr5g085550	FALSE	Medtr5g085550
41572	86	20.1.7	(loc_os01g41750.1 : 421.0) no description available & (at2g34930 : 346.0) disease resistance family protein / LRR family protein; INVOLVED IN: signal transduction, defense response to fungus, defense response; LOCATED IN: cell wall; EXPRESSED IN: 10 plant structures; EXPRESSED DURING: 7 growth stages; CONTAINS InterPro DOMAIN/s: Leucine-rich repeat-containing N-terminal domain, type 2 (InterPro:I…	stress.biotic.PR-proteins	T	Medtr6g038670	FALSE	Medtr6g038670
68419		35.2	no hits & (original description: | Nodule-specific Glycine Rich Peptide | HC | chr5:36287182-36287822 | 20130731)	not assigned.unknown	T	Medtr5g084080	FALSE	Medtr5g084080
68420		35.2	no hits & (original description: | Nodule-specific Glycine Rich Peptide | HC | chr5:36253216-36254147 | 20130731)	not assigned.unknown	T	Medtr5g084000	FALSE	Medtr5g084000
68421		35.2	no hits & (original description: | transmembrane protein, putative | HC | chr1:41992693-41994447 | 20130731)	not assigned.unknown	T	Medtr1g093650	FALSE	Medtr1g093650
68422		35.2	(at2g40390 : 535.0) unknown protein; BEST Arabidopsis thaliana protein match is: unknown protein (TAIR:AT5G64190.1); Has 75 Blast hits to 75 proteins in 11 species: Archae - 0; Bacteria - 0; Metazoa - 0; Fungi - 0; Plants - 74; Viruses - 0; Other Eukaryotes - 1 (source: NCBI BLink). & (loc_os01g07130.1 : 489.0) no description available & (reliability: 1070.0) & (original description: | hypothetic…	not assigned.unknown	T	Medtr5g083500	FALSE	Medtr5g083500
40342	6	26.24	(at2g32020 : 141.0) Acyl-CoA N-acyltransferases (NAT) superfamily protein; FUNCTIONS IN: N-acetyltransferase activity; INVOLVED IN: response to abscisic acid stimulus, metabolic process; LOCATED IN: cellular_component unknown; EXPRESSED IN: stem, cotyledon, hypocotyl, root, stamen; EXPRESSED DURING: 4 anthesis, petal differentiation and expansion stage; CONTAINS InterPro DOMAIN/s: GCN5-related N-…	misc.GCN5-related N-acetyltransferase	T	Medtr7g024760	FALSE	Medtr7g024760
40105	4	35.2	no hits & (original description: | hypothetical protein | LC | chr5:35156703-35155153 | 20130731)	not assigned.unknown	T	Medtr5g081950	FALSE	Medtr5g081950
40106	4	10.7	(at2g39700 : 470.0) putative expansin. Naming convention from the Expansin Working Group (Kende et al, 2004. Plant Mol Bio). Involved in the formation of nematode-induced syncytia in roots of Arabidopsis thaliana.; expansin A4 (EXPA4); CONTAINS InterPro DOMAIN/s: Barwin-related endoglucanase (InterPro:IPR009009), Pollen allergen, N-terminal (InterPro:IPR014734), Expansin (InterPro:IPR002963), Rar…	cell wall.modification	T	Medtr5g079950	FALSE	Medtr5g079950
40392	14	16.1.1.1	(loc_os07g09190.1 : 1082.0) no description available & (o22567|dxs_orysa : 957.0) Probable 1-deoxy-D-xylulose-5-phosphate synthase, chloroplast precursor (EC 2.2.1.7) (1-deoxyxylulose-5-phosphate synthase) (DXP synthase) (DXPS) - Oryza sativa (Rice) & (at4g15560 : 947.0) Encodes a protein with 1-deoxyxylulose 5-phosphate synthase activity involved in the MEP pathway. It is essential for chloropla…	secondary metabolism.isoprenoids.non-mevalonate pathway.DXS	T	Medtr8g068265	FALSE	Medtr8g068265
41684	74	27.3.25	(at1g66370 : 199.0) Encodes a member of the MYB family of transcription factors. Involved in regulation of anthocyanin biosynthesis. Affects the expression of enzymes involved in later steps of anthocyanin biosynthesis.; myb domain protein 113 (MYB113); CONTAINS InterPro DOMAIN/s: SANT, DNA-binding (InterPro:IPR001005), Homeodomain-like (InterPro:IPR009057), Myb, DNA-binding (InterPro:IPR014778),…	RNA.regulation of transcription.MYB domain transcription factor family	T	Medtr5g079220	FALSE	Medtr5g079220
41549	54	27.3.26	(at1g01060 : 350.0) LHY encodes a myb-related putative transcription factor involved in circadian rhythm along with another myb transcription factor CCA1; LATE ELONGATED HYPOCOTYL (LHY); FUNCTIONS IN: DNA binding, sequence-specific DNA binding transcription factor activity; INVOLVED IN: in 11 processes; EXPRESSED IN: 22 plant structures; EXPRESSED DURING: 13 growth stages; BEST Arabidopsis thalia…	RNA.regulation of transcription.MYB-related transcription factor family	T	Medtr7g118330	FALSE	Medtr7g118330
41685	68	16.1.4.1	(p37272|psy_capan : 499.0) Phytoene synthase, chloroplast precursor (EC 2.5.1.-) - Capsicum annuum (Bell pepper) & (at5g17230 : 494.0) Encodes phytoene synthase.; PHYTOENE SYNTHASE (PSY); CONTAINS InterPro DOMAIN/s: Squalene/phytoene synthase, conserved site (InterPro:IPR019845), Terpenoid synthase (InterPro:IPR008949), Squalene/phytoene synthase (InterPro:IPR002060); Has 5365 Blast hits to 5364 …	secondary metabolism.isoprenoids.carotenoids.phytoene synthase	T	Medtr5g076620	FALSE	Medtr5g076620
40110	2	35.2	no hits & (original description: | ubiquitin-60S ribosomal protein | LC | chr5:32549760-32549166 | 20130731)	not assigned.unknown	T	Medtr5g076340	FALSE	Medtr5g076340
68423		30.2.12	(loc_os06g23190.1 : 780.0) no description available & (at3g47110 : 647.0) Leucine-rich repeat protein kinase family protein; FUNCTIONS IN: protein serine/threonine kinase activity, kinase activity, ATP binding; INVOLVED IN: transmembrane receptor protein tyrosine kinase signaling pathway, protein amino acid phosphorylation; LOCATED IN: endomembrane system; CONTAINS InterPro DOMAIN/s: Protein kina…	signalling.receptor kinases.leucine rich repeat XII	T	Medtr8g089200	FALSE	Medtr8g089200
40852	4	16.1.5	(p93665|dcs1_goshi : 502.0) (+)-delta-cadinene synthase (EC 4.2.3.13) (D-cadinene synthase) - Gossypium hirsutum (Upland cotton) & (at5g23960 : 403.0) Encodes a sesquiterpene synthase involved in generating all of the group A sesquiterpenes found in the Arabidopsis floral volatile blend. Strongly expressed in the stigma.; terpene synthase 21 (TPS21); CONTAINS InterPro DOMAIN/s: Terpene synthase, …	secondary metabolism.isoprenoids.terpenoids	T	Medtr5g073200	FALSE	Medtr5g073200
40275	4	35.1	(loc_os03g60360.1 : 151.0) no description available & (at3g14750 : 141.0) unknown protein; BEST Arabidopsis thaliana protein match is: unknown protein (TAIR:AT1G67170.1); Has 4036 Blast hits to 3091 proteins in 519 species: Archae - 61; Bacteria - 669; Metazoa - 1503; Fungi - 255; Plants - 421; Viruses - 4; Other Eukaryotes - 1123 (source: NCBI BLink). & (reliability: 282.0) & (original descripti…	not assigned.no ontology	T	Medtr5g072760	FALSE	Medtr5g072760
40683	6	34.15	(at2g30070 : 976.0) Encodes a high affinity potassium transporter.; potassium transporter 1 (KT1); CONTAINS InterPro DOMAIN/s: Potassium uptake protein, kup (InterPro:IPR018519), K+ potassium transporter (InterPro:IPR003855); BEST Arabidopsis thaliana protein match is: Potassium transporter family protein (TAIR:AT5G14880.1); Has 3625 Blast hits to 3386 proteins in 1031 species: Archae - 13; Bacte…	transport.potassium	T	Medtr5g071630	FALSE	Medtr5g071630
40357	18	27.3.7	(at3g07650 : 246.0) This gene belongs to the CO (CONSTANS) gene family. This gene family is divided in three subgroups: groups III, to which COL9 belongs, is characterised by one B-box (supposed to regulate protein-protein interactions) and a second diverged zinc finger. COL9 downregulates expression of CO (CONSTANS) as well as FT and SOC1 which are known regulatory targets of CO.; CONSTANS-like …	RNA.regulation of transcription.C2C2(Zn) CO-like, Constans-like zinc finger family	T	Medtr5g069480	FALSE	Medtr5g069480
41208	28	35.2	no hits & (original description: | transmembrane protein, putative | LC | chr5:29087094-29087516 | 20130731)	not assigned.unknown	T	Medtr5g068680	FALSE	Medtr5g068680
40900	60	35.2	(at5g24600 : 298.0) Protein of unknown function, DUF599; INVOLVED IN: biological_process unknown; EXPRESSED IN: 15 plant structures; EXPRESSED DURING: 6 growth stages; CONTAINS InterPro DOMAIN/s: Protein of unknown function DUF599 (InterPro:IPR006747); BEST Arabidopsis thaliana protein match is: Protein of unknown function, DUF599 (TAIR:AT3G18215.1). & (loc_os02g19060.1 : 257.0) no description av…	not assigned.unknown	T	Medtr5g068640	FALSE	Medtr5g068640
40467	6	35.2	(at4g27030 : 350.0) Encodes an unusual palmitate desaturase that is highly substrate specific. It introduces a delta-3 trans double bond at palmitate at the sn-2 position of phosphatidylglycerol.; fatty acid desaturase A (FADA); FUNCTIONS IN: Delta 3-trans hexadecenoic acid phosphatidylglycerol desaturase activity; INVOLVED IN: response to karrikin, phosphatidylglycerol metabolic process, unsatur…	not assigned.unknown	T	Medtr3g051220	FALSE	Medtr3g051220
68424		35.2	no hits & (original description: | hypothetical protein | HC | chr5:25587588-25588002 | 20130731)	not assigned.unknown	T	Medtr5g061610	FALSE	Medtr5g061610
68425		35.2	no hits & (original description: | hypothetical protein | LC | chr5:23130973-23128904 | 20130731)	not assigned.unknown	T	Medtr5g056120	FALSE	Medtr5g056120
68426		35.2	no hits & (original description: | hypothetical protein | LC | chr5:22626021-22626446 | 20130731)	not assigned.unknown	T	Medtr5g054960	FALSE	Medtr5g054960
41689	66	20.1.7	(loc_os07g19040.1 : 439.0) no description available & (p51614|chit3_vitvi : 392.0) Acidic endochitinase precursor (EC 3.2.1.14) - Vitis vinifera (Grape) & (at5g24090 : 370.0) Chitinase A (class III) expressed exclusively under environmental stress conditions.; chitinase A (CHIA); FUNCTIONS IN: cation binding, hydrolase activity, hydrolyzing O-glycosyl compounds, catalytic activity; INVOLVED IN: r…	stress.biotic.PR-proteins	T	Medtr5g043550	FALSE	Medtr5g043550
68427		35.2	no hits & (original description: | hypothetical protein | LC | chr5:17047492-17047184 | 20130731)	not assigned.unknown	T	Medtr5g038775	FALSE	Medtr5g038775
40673	4	35.2	(at1g07040 : 476.0) unknown protein; INVOLVED IN: biological_process unknown; LOCATED IN: chloroplast; EXPRESSED IN: 24 plant structures; EXPRESSED DURING: 14 growth stages; BEST Arabidopsis thaliana protein match is: unknown protein (TAIR:AT1G27030.1); Has 540 Blast hits to 538 proteins in 187 species: Archae - 0; Bacteria - 333; Metazoa - 0; Fungi - 0; Plants - 67; Viruses - 0; Other Eukaryotes…	not assigned.unknown	T	Medtr5g038460	FALSE	Medtr5g038460
40314	28	21.1	(at5g39950 : 114.0) encodes a cytosolic thioredoxin that reduces disulfide bridges of target proteins by the reversible formation of a disulfide bridge between two neighboring Cys residues present in the active site. Thioredoxins have been found to regulate a variety of biological reactions in prokaryotic and eukaryotic cells.; thioredoxin 2 (TRX2); FUNCTIONS IN: oxidoreductase activity, acting o…	redox.thioredoxin	T	Medtr5g037950	FALSE	Medtr5g037950
41011	4	20.2.99	(at3g05950 : 269.0) RmlC-like cupins superfamily protein; FUNCTIONS IN: manganese ion binding, nutrient reservoir activity; INVOLVED IN: biological_process unknown; LOCATED IN: endomembrane system, apoplast; EXPRESSED IN: sperm cell, male gametophyte, root, flower, pollen tube; EXPRESSED DURING: L mature pollen stage, M germinated pollen stage, 4 anthesis; CONTAINS InterPro DOMAIN/s: Cupin, RmlC-…	stress.abiotic.unspecified	T	Medtr5g046410	FALSE	Medtr5g046410
40603	12	35.2	no hits & (original description: | F-box protein interaction domain protein | LC | chr5:16487709-16485281 | 20130731)	not assigned.unknown	T	Medtr5g037680	FALSE	Medtr5g037680
68428		35.2	(original description: | matrixin family protein | LC | chr5:15729479-15731910 | 20130731)	not assigned.unknown	T	Medtr5g036110	FALSE	Medtr5g036110
40760	34	35.2	no hits & (original description: | NB-ARC domain disease resistance protein | LC | chr8:36211689-36209948 | 20130731)	not assigned.unknown	T	Medtr8g087640	FALSE	Medtr8g087640
41248	2	35.2	no hits & (original description: | transmembrane protein, putative | HC | chr6:29607965-29613244 | 20130731)	not assigned.unknown	T	Medtr6g078770	FALSE	Medtr6g078770
68429		35.2	(at1g70420 : 144.0) Protein of unknown function (DUF1645); CONTAINS InterPro DOMAIN/s: Protein of unknown function DUF1645 (InterPro:IPR012442); BEST Arabidopsis thaliana protein match is: Protein of unknown function (DUF1645) (TAIR:AT1G23710.1); Has 179 Blast hits to 179 proteins in 22 species: Archae - 0; Bacteria - 0; Metazoa - 9; Fungi - 0; Plants - 162; Viruses - 0; Other Eukaryotes - 8 (sou…	not assigned.unknown	T	Medtr5g034230	FALSE	Medtr5g034230
68430		10.6.3	(at1g60590 : 468.0) Pectin lyase-like superfamily protein; FUNCTIONS IN: polygalacturonase activity; INVOLVED IN: carbohydrate metabolic process; EXPRESSED IN: 20 plant structures; EXPRESSED DURING: 10 growth stages; CONTAINS InterPro DOMAIN/s: Pectin lyase fold/virulence factor (InterPro:IPR011050), Pectin lyase fold (InterPro:IPR012334), Glycoside hydrolase, family 28 (InterPro:IPR000743), Para…	cell wall.degradation.pectate lyases and polygalacturonases	T	Medtr5g034090	FALSE	Medtr5g034090
41189	34	35.2	(at5g55490 : 481.0) Encodes a transmembrane domain containing protein that is expressed in pollen germ cells.; gamete expressed protein 1 (GEX1); Has 7985 Blast hits to 6093 proteins in 809 species: Archae - 118; Bacteria - 1642; Metazoa - 3258; Fungi - 589; Plants - 254; Viruses - 18; Other Eukaryotes - 2106 (source: NCBI BLink). & (loc_os09g27040.1 : 416.0) no description available & (reliabili…	not assigned.unknown	T	Medtr2g093230	FALSE	Medtr2g093230
40141	2	16.2.1.10	(q9zrf1|mtdh_fraan : 585.0) Probable mannitol dehydrogenase (EC 1.1.1.255) (NAD-dependent mannitol dehydrogenase) - Fragaria ananassa (Strawberry) & (at4g37980 : 525.0) elicitor-activated gene 3-1 (ELI3-1); FUNCTIONS IN: oxidoreductase activity, zinc ion binding; INVOLVED IN: response to bacterium, plant-type hypersensitive response; EXPRESSED IN: 20 plant structures; EXPRESSED DURING: 13 growth …	secondary metabolism.phenylpropanoids.lignin biosynthesis.CAD	T	Medtr5g031310	FALSE	Medtr5g031310
41613	22	29.6	(at1g23100 : 155.0) GroES-like family protein; FUNCTIONS IN: ATP binding; INVOLVED IN: protein folding; LOCATED IN: mitochondrion; EXPRESSED IN: 19 plant structures; EXPRESSED DURING: 11 growth stages; CONTAINS InterPro DOMAIN/s: Chaperonin Cpn10 (InterPro:IPR020818), GroES-like (InterPro:IPR011032), Chaperonin Cpn10, conserved site (InterPro:IPR018369), Chaperonin Cpn10, subgroup (InterPro:IPR00…	protein.folding	T	Medtr3g110030	FALSE	Medtr3g110030
41441	50	26.1	(at5g63450 : 424.0) member of CYP94B; "cytochrome P450, family 94, subfamily B, polypeptide 1" (CYP94B1); FUNCTIONS IN: electron carrier activity, monooxygenase activity, iron ion binding, oxygen binding, heme binding; INVOLVED IN: oxidation reduction; LOCATED IN: endomembrane system; EXPRESSED IN: 10 plant structures; EXPRESSED DURING: 4 anthesis, petal differentiation and expansion stage; CONTA…	misc.cytochrome P450	T	Medtr1g070345	FALSE	Medtr1g070345
40581	6	16.2.1.10	(q9zrf1|mtdh_fraan : 512.0) Probable mannitol dehydrogenase (EC 1.1.1.255) (NAD-dependent mannitol dehydrogenase) - Fragaria ananassa (Strawberry) & (at4g37980 : 461.0) elicitor-activated gene 3-1 (ELI3-1); FUNCTIONS IN: oxidoreductase activity, zinc ion binding; INVOLVED IN: response to bacterium, plant-type hypersensitive response; EXPRESSED IN: 20 plant structures; EXPRESSED DURING: 13 growth …	secondary metabolism.phenylpropanoids.lignin biosynthesis.CAD	T	Medtr5g031210	FALSE	Medtr5g031210
41417	312	11.9.2.1	(loc_os02g18480.1 : 372.0) no description available & (at4g10955 : 357.0) alpha/beta-Hydrolases superfamily protein; FUNCTIONS IN: triglyceride lipase activity; INVOLVED IN: lipid metabolic process; LOCATED IN: cellular_component unknown; CONTAINS InterPro DOMAIN/s: Lipase, class 3 (InterPro:IPR002921); BEST Arabidopsis thaliana protein match is: alpha/beta-Hydrolases superfamily protein (TAIR:AT…	lipid metabolism.lipid degradation.lipases.triacylglycerol lipase	T	Medtr5g028370	FALSE	Medtr5g028370
41284	24	35.2	(at2g20820 : 97.4) unknown protein; Has 36 Blast hits to 36 proteins in 10 species: Archae - 0; Bacteria - 0; Metazoa - 0; Fungi - 0; Plants - 36; Viruses - 0; Other Eukaryotes - 0 (source: NCBI BLink). & (loc_os03g38520.1 : 89.4) no description available & (reliability: 194.8) & (original description: | hypothetical protein | HC | chr2:33883039-33886037 | 20130731)	not assigned.unknown	T	Medtr2g080270	FALSE	Medtr2g080270
68431		33.99	(at4g02020 : 405.0) Encodes a polycomb group protein. Forms part of a large protein complex that can include VRN2 (VERNALIZATION 2), VIN3 (VERNALIZATION INSENSITIVE 3) and polycomb group proteins FERTILIZATION INDEPENDENT ENDOSPERM (FIE) and CURLY LEAF (CLF). The complex has a role in establishing FLC (FLOWERING LOCUS C) repression during vernalization. Performs a partially redundant role to MEA …	development.unspecified	T	Medtr7g055660	FALSE	Medtr7g055660
40171	4	27.3.99	(at5g45550 : 369.0) Mob1/phocein family protein; CONTAINS InterPro DOMAIN/s: Mob1/phocein (InterPro:IPR005301); BEST Arabidopsis thaliana protein match is: Mob1/phocein family protein (TAIR:AT4G19045.1); Has 1269 Blast hits to 1261 proteins in 207 species: Archae - 0; Bacteria - 0; Metazoa - 709; Fungi - 290; Plants - 115; Viruses - 0; Other Eukaryotes - 155 (source: NCBI BLink). & (loc_os03g3802…	RNA.regulation of transcription.unclassified	T	Medtr5g027160	FALSE	Medtr5g027160
41690	28	20.2.3	(at4g19120 : 970.0) early-responsive to dehydration 3 (ERD3); CONTAINS InterPro DOMAIN/s: Protein of unknown function DUF248, methyltransferase putative (InterPro:IPR004159); BEST Arabidopsis thaliana protein match is: S-adenosyl-L-methionine-dependent methyltransferases superfamily protein (TAIR:AT1G31850.2); Has 1146 Blast hits to 1130 proteins in 105 species: Archae - 6; Bacteria - 157; Metazo…	stress.abiotic.drought/salt	T	Medtr5g026930	FALSE	Medtr5g026930
68432		35.2	(at3g27880 : 89.7) Protein of unknown function (DUF1645); CONTAINS InterPro DOMAIN/s: Protein of unknown function DUF1645 (InterPro:IPR012442); BEST Arabidopsis thaliana protein match is: Protein of unknown function (DUF1645) (TAIR:AT1G23710.1); Has 180 Blast hits to 180 proteins in 16 species: Archae - 0; Bacteria - 0; Metazoa - 2; Fungi - 0; Plants - 176; Viruses - 0; Other Eukaryotes - 2 (sour…	not assigned.unknown	T	Medtr6g006950	FALSE	Medtr6g006950
40684	18	29.5.11.4.3.2	(at3g23880 : 131.0) F-box and associated interaction domains-containing protein; FUNCTIONS IN: molecular_function unknown; INVOLVED IN: biological_process unknown; LOCATED IN: nucleus; EXPRESSED IN: 16 plant structures; EXPRESSED DURING: 10 growth stages; CONTAINS InterPro DOMAIN/s: F-box domain, cyclin-like (InterPro:IPR001810), F-box domain, Skp2-like (InterPro:IPR022364), F-box associated doma…	protein.degradation.ubiquitin.E3.SCF.FBOX	T	Medtr5g022420	FALSE	Medtr5g022420
68433		35.2	no hits & (original description: | ion channel protein | LC | chr5:8730022-8730712 | 20130731)	not assigned.unknown	T	Medtr5g022220	FALSE	Medtr5g022220
41647	66	35.1	(at3g62040 : 308.0) Haloacid dehalogenase-like hydrolase (HAD) superfamily protein; FUNCTIONS IN: hydrolase activity; EXPRESSED IN: 13 plant structures; EXPRESSED DURING: LP.04 four leaves visible, 4 anthesis, petal differentiation and expansion stage; CONTAINS InterPro DOMAIN/s: Pyrimidine 5-nucleotidase (InterPro:IPR010237), HAD-superfamily hydrolase, subfamily IA, variant 3 (InterPro:IPR006402…	not assigned.no ontology	T	Medtr1g085570	FALSE	Medtr1g085570
41651	60	27.1.1	(loc_os03g25770.2 : 178.0) no description available & (at1g55310 : 171.0) Encodes a SR spliceosome protein that is localized to nuclear specks, interacts with SR45 and the U1-70K protein of the U1 snRNP, has sequence similar to human SC35 protein.; SC35-like splicing factor 33 (SR33); CONTAINS InterPro DOMAIN/s: RNA recognition motif, RNP-1 (InterPro:IPR000504), Nucleotide-binding, alpha-beta pla…	RNA.processing.splicing	T	Medtr1g054675	FALSE	Medtr1g054675
68434		20.2.1	(at4g36040 : 114.0) Chaperone DnaJ-domain superfamily protein; FUNCTIONS IN: heat shock protein binding; INVOLVED IN: protein folding, response to stress; LOCATED IN: nucleus; EXPRESSED IN: 24 plant structures; EXPRESSED DURING: 14 growth stages; CONTAINS InterPro DOMAIN/s: Molecular chaperone, heat shock protein, Hsp40, DnaJ (InterPro:IPR015609), Heat shock protein DnaJ, N-terminal (InterPro:IPR…	stress.abiotic.heat	T	Medtr5g022210	FALSE	Medtr5g022210
68435		17.2.3	(at2g21220 : 160.0) SAUR-like auxin-responsive protein family ; CONTAINS InterPro DOMAIN/s: Auxin responsive SAUR protein (InterPro:IPR003676); BEST Arabidopsis thaliana protein match is: SAUR-like auxin-responsive protein family (TAIR:AT4G38860.1); Has 1403 Blast hits to 1386 proteins in 28 species: Archae - 0; Bacteria - 0; Metazoa - 0; Fungi - 0; Plants - 1402; Viruses - 0; Other Eukaryotes - …	hormone metabolism.auxin.induced-regulated-responsive-activated	T	Medtr5g021820	FALSE	Medtr5g021820
40144	2					Medtr0551s0020	FALSE	Medtr0551s0020
68436		35.2	no hits & (original description: | cysteine protease, putative | LC | chr5:7771636-7771860 | 20130731)	not assigned.unknown	T	Medtr5g020330	FALSE	Medtr5g020330
40276	8	35.2	no hits & (original description: | hypothetical protein | HC | chr5:7663132-7662512 | 20130731)	not assigned.unknown	T	Medtr5g020110	FALSE	Medtr5g020110
41570	50	35.2	(at5g62280 : 231.0) Protein of unknown function (DUF1442); CONTAINS InterPro DOMAIN/s: Protein of unknown function DUF1442 (InterPro:IPR009902); BEST Arabidopsis thaliana protein match is: Protein of unknown function (DUF1442) (TAIR:AT2G45360.1); Has 92 Blast hits to 92 proteins in 12 species: Archae - 0; Bacteria - 0; Metazoa - 0; Fungi - 0; Plants - 92; Viruses - 0; Other Eukaryotes - 0 (source…	not assigned.unknown	T	Medtr6g060390	FALSE	Medtr6g060390
41232	48	27.3.3	(at5g19790 : 101.0) encodes a member of the ERF (ethylene response factor) subfamily B-6 of ERF/AP2 transcription factor family (RAP2.11). The protein contains one AP2 domain. There are 12 members in this subfamily including RAP2.11.; related to AP2 11 (RAP2.11); FUNCTIONS IN: DNA binding, sequence-specific DNA binding transcription factor activity; INVOLVED IN: regulation of transcription, DNA-d…	RNA.regulation of transcription.AP2/EREBP, APETALA2/Ethylene-responsive element binding protein family	T	Medtr4g112490	FALSE	Medtr4g112490
40989	18	16.2	(at5g67150 : 285.0) HXXXD-type acyl-transferase family protein; FUNCTIONS IN: transferase activity, transferring acyl groups other than amino-acyl groups, transferase activity; INVOLVED IN: biological_process unknown; LOCATED IN: cellular_component unknown; EXPRESSED IN: 22 plant structures; EXPRESSED DURING: 13 growth stages; CONTAINS InterPro DOMAIN/s: Transferase (InterPro:IPR003480); BEST Ara…	secondary metabolism.phenylpropanoids	T	Medtr4g022290	FALSE	Medtr4g022290
40604	10	27.3.22	(at4g36740 : 163.0) Encodes a homeodomain leucine zipper class I (HD-Zip I) protein.; homeobox protein 40 (HB40); FUNCTIONS IN: DNA binding, sequence-specific DNA binding transcription factor activity; INVOLVED IN: response to auxin stimulus, regulation of transcription, DNA-dependent; LOCATED IN: nucleus; EXPRESSED IN: ovule, fruit, root, flower; CONTAINS InterPro DOMAIN/s: Homeobox, conserved s…	RNA.regulation of transcription.HB,Homeobox transcription factor family	T	Medtr5g019680	FALSE	Medtr5g019680
41691	38	35.2	(at4g37240 : 161.0) unknown protein; FUNCTIONS IN: molecular_function unknown; INVOLVED IN: N-terminal protein myristoylation; LOCATED IN: cellular_component unknown; EXPRESSED IN: 22 plant structures; EXPRESSED DURING: 13 growth stages; BEST Arabidopsis thaliana protein match is: unknown protein (TAIR:AT2G23690.1); Has 30201 Blast hits to 17322 proteins in 780 species: Archae - 12; Bacteria - 13…	not assigned.unknown	T	Medtr5g018720	FALSE	Medtr5g018720
41692	28	30.3	(at2g15680 : 147.0) Calcium-binding EF-hand family protein; FUNCTIONS IN: calcium ion binding; INVOLVED IN: biological_process unknown; EXPRESSED IN: 13 plant structures; EXPRESSED DURING: 9 growth stages; CONTAINS InterPro DOMAIN/s: EF-Hand 1, calcium-binding site (InterPro:IPR018247), Recoverin (InterPro:IPR001125), EF-HAND 2 (InterPro:IPR018249), EF-hand-like domain (InterPro:IPR011992), Calci…	signalling.calcium	T	Medtr5g017560	FALSE	Medtr5g017560
41693	28	30.3	(at2g15680 : 147.0) Calcium-binding EF-hand family protein; FUNCTIONS IN: calcium ion binding; INVOLVED IN: biological_process unknown; EXPRESSED IN: 13 plant structures; EXPRESSED DURING: 9 growth stages; CONTAINS InterPro DOMAIN/s: EF-Hand 1, calcium-binding site (InterPro:IPR018247), Recoverin (InterPro:IPR001125), EF-HAND 2 (InterPro:IPR018249), EF-hand-like domain (InterPro:IPR011992), Calci…	signalling.calcium	T	Medtr5g017510	FALSE	Medtr5g017510
40814	4	35.2	no hits & (original description: | hypothetical protein | LC | chr5:5522521-5523118 | 20130731)	not assigned.unknown	T	Medtr5g015750	FALSE	Medtr5g015750
40966	8	35.2	(at3g50340 : 138.0) unknown protein; BEST Arabidopsis thaliana protein match is: unknown protein (TAIR:AT5G67020.1); Has 128 Blast hits to 128 proteins in 39 species: Archae - 0; Bacteria - 46; Metazoa - 0; Fungi - 3; Plants - 76; Viruses - 0; Other Eukaryotes - 3 (source: NCBI BLink). & (loc_os08g36820.1 : 112.0) no description available & (reliability: 276.0) & (original description: | hypothet…	not assigned.unknown	T	Medtr5g014810	FALSE	Medtr5g014810
41197	40	35.2	no hits & (original description: | hypothetical protein | LC | chr5:4763720-4763902 | 20130731)	not assigned.unknown	T	Medtr5g014270	FALSE	Medtr5g014270
40344	8	10.7	(at4g17030 : 337.0) Encodes EXLB1 (expansin-like B1), a member of the expansin family.; expansin-like B1 (EXLB1); INVOLVED IN: sexual reproduction, unidimensional cell growth, plant-type cell wall loosening; LOCATED IN: endomembrane system, extracellular region; EXPRESSED IN: 19 plant structures; EXPRESSED DURING: 9 growth stages; CONTAINS InterPro DOMAIN/s: Pollen allergen, N-terminal (InterPro:…	cell wall.modification	T	Medtr5g013440	FALSE	Medtr5g013440
41082	10	34.12	(at5g41610 : 943.0) member of Putative Na+/H+ antiporter family; ARABIDOPSIS THALIANA CATION/H+ EXCHANGER 18 (ATCHX18); FUNCTIONS IN: monovalent cation:hydrogen antiporter activity, sodium:hydrogen antiporter activity; INVOLVED IN: cation transport; LOCATED IN: integral to membrane; EXPRESSED IN: 10 plant structures; EXPRESSED DURING: 6 growth stages; CONTAINS InterPro DOMAIN/s: Cation/H+ exchang…	transport.metal	T	Medtr5g009780	FALSE	Medtr5g009780
40891	2	27.3.72	(at5g67480 : 414.0) BTB and TAZ domain protein. Located in cytoplasm and expressed in fruit, flower and leaves.; BTB and TAZ domain protein 4 (BT4); FUNCTIONS IN: transcription regulator activity; INVOLVED IN: response to auxin stimulus, response to gibberellin stimulus; LOCATED IN: plasma membrane, cytoplasm; EXPRESSED IN: 27 plant structures; EXPRESSED DURING: 15 growth stages; CONTAINS InterPr…	RNA.regulation of transcription.Transcriptional Adaptor Zinc Bundle (TAZ) domain family	T	Medtr5g015680	FALSE	Medtr5g015680
40583	4	35.2	(at2g23790 : 273.0) Protein of unknown function (DUF607); CONTAINS InterPro DOMAIN/s: Protein of unknown function DUF607 (InterPro:IPR006769); BEST Arabidopsis thaliana protein match is: Protein of unknown function (DUF607) (TAIR:AT4G36820.1); Has 364 Blast hits to 364 proteins in 117 species: Archae - 0; Bacteria - 0; Metazoa - 147; Fungi - 45; Plants - 131; Viruses - 0; Other Eukaryotes - 41 (s…	not assigned.unknown	T	Medtr5g019350	FALSE	Medtr5g019350
41448	20	35.2	no hits & (original description: | hypothetical protein | HC | chr8:28759718-28757164 | 20130731)	not assigned.unknown	T	Medtr8g471140	FALSE	Medtr8g471140
40403	2	29.5.4	(at5g33340 : 336.0) Encodes a protein with aspartic protease activity (also known as aspartate-type endopeptidase activity). Overexpression of the gene was shown to lead to salicylic acid (SA)-mediated disease resistance upon exposure to the pathogen Pseudomonas syringae. Moreover, overexpression of this gene led to the upregulation of two pathogenesis-related genes PR1 and PR2. This upregulation…	protein.degradation.aspartate protease	T	Medtr5g008070	FALSE	Medtr5g008070
40072	2	30.5	(at1g52240 : 159.0) Encodes a member of KPP-like gene family, homolog of KPP (kinase partner protein) gene in tomato. Also a member of the RopGEF (guanine nucleotide exchange factor) family, containing the novel PRONE domain (plant-specific Rop nucleotide exchanger), which is exclusively active towards members of the Rop subfamily .; RHO guanyl-nucleotide exchange factor 11 (ROPGEF11); CONTAINS I…	signalling.G-proteins	T	Medtr6g087770	FALSE	Medtr6g087770
40696	8	35.2	no hits & (original description: | hypothetical protein | LC | chr5:1355346-1356937 | 20130731)	not assigned.unknown	T	Medtr5g007430	FALSE	Medtr5g007430
40325	12	16.8.1.12	(at2g22590 : 340.0) UDP-Glycosyltransferase superfamily protein; FUNCTIONS IN: transferase activity, transferring glycosyl groups; INVOLVED IN: metabolic process; LOCATED IN: cellular_component unknown; CONTAINS InterPro DOMAIN/s: UDP-glucuronosyl/UDP-glucosyltransferase (InterPro:IPR002213); BEST Arabidopsis thaliana protein match is: UDP-Glycosyltransferase superfamily protein (TAIR:AT5G65550.1…	secondary metabolism.flavonoids.anthocyanins.anthocyanidin 3-O-glucosyltransferase	T	Medtr6g042310	FALSE	Medtr6g042310
68437		35.2	no hits & (original description: | hypothetical protein | LC | chr5:624542-624171 | 20130731)	not assigned.unknown	T	Medtr5g005790	FALSE	Medtr5g005790
40139	4	29.5.7	(at1g70170 : 140.0) mutant has Late flowering; Early senescence; Matrix Metalloproteinase; matrix metalloproteinase (MMP); FUNCTIONS IN: metallopeptidase activity, metalloendopeptidase activity, zinc ion binding; INVOLVED IN: proteolysis, metabolic process; LOCATED IN: anchored to membrane; EXPRESSED IN: 7 plant structures; EXPRESSED DURING: L mature pollen stage, M germinated pollen stage, 4 ant…	protein.degradation.metalloprotease	T	Medtr5g036290	FALSE	Medtr5g036290
40472	10	35.2	no hits & (original description: | hypothetical protein | LC | chr6:10846387-10846088 | 20130731)	not assigned.unknown	T	Medtr6g033520	FALSE	Medtr6g033520
40694	2	35.2	(at1g13520 : 326.0) Protein of unknown function (DUF1262); CONTAINS InterPro DOMAIN/s: Protein of unknown function DUF1262 (InterPro:IPR010683); BEST Arabidopsis thaliana protein match is: Protein of unknown function (DUF1262) (TAIR:AT1G13480.1); Has 107 Blast hits to 100 proteins in 12 species: Archae - 0; Bacteria - 6; Metazoa - 0; Fungi - 0; Plants - 101; Viruses - 0; Other Eukaryotes - 0 (sou…	not assigned.unknown	T	Medtr5g035690	FALSE	Medtr5g035690
39988	4	16.2	(at1g31490 : 534.0) HXXXD-type acyl-transferase family protein; FUNCTIONS IN: transferase activity, transferring acyl groups other than amino-acyl groups, quinone binding, primary amine oxidase activity, copper ion binding, transferase activity; INVOLVED IN: oxidation reduction, amine metabolic process; LOCATED IN: chloroplast; EXPRESSED IN: 8 plant structures; EXPRESSED DURING: 4 anthesis, C glo…	secondary metabolism.phenylpropanoids	T	Medtr5g026320	FALSE	Medtr5g026320
68438		35.2	no hits & (original description: | hypothetical protein | LC | chr7:24507341-24508651 | 20130731)	not assigned.unknown	T	Medtr7g067040	FALSE	Medtr7g067040
40720	10	35.2	no hits & (original description: | hypothetical protein | LC | chr4:54524921-54525940 | 20130731)	not assigned.unknown	T	Medtr4g130850	FALSE	Medtr4g130850
68439		30.2.12	(at2g24130 : 1121.0) Leucine-rich receptor-like protein kinase family protein; FUNCTIONS IN: protein serine/threonine kinase activity, protein kinase activity, ATP binding; INVOLVED IN: transmembrane receptor protein tyrosine kinase signaling pathway, protein amino acid phosphorylation; LOCATED IN: endomembrane system; EXPRESSED IN: 15 plant structures; EXPRESSED DURING: 7 growth stages; CONTAINS…	signalling.receptor kinases.leucine rich repeat XII	T	Medtr4g130390	FALSE	Medtr4g130390
41421	28	35.2	no hits & (original description: | transmembrane protein, putative | HC | chr8:7364686-7365740 | 20130731)	not assigned.unknown	T	Medtr8g020870	FALSE	Medtr8g020870
68440		10.7	(at4g25810 : 422.0) xyloglucan endotransglycosylase-related protein (XTR6); xyloglucan endotransglycosylase 6 (XTR6); FUNCTIONS IN: hydrolase activity, acting on glycosyl bonds, xyloglucan:xyloglucosyl transferase activity, hydrolase activity, hydrolyzing O-glycosyl compounds; INVOLVED IN: carbohydrate metabolic process, cellular glucan metabolic process; LOCATED IN: cell wall; EXPRESSED IN: 14 p…	cell wall.modification	T	Medtr4g128570	FALSE	Medtr4g128570
40697	8	35.2	no hits & (original description: | DNA-binding domain protein, putative | LC | chr8:35546879-35548121 | 20130731)	not assigned.unknown	T	Medtr8g085750	FALSE	Medtr8g085750
68441		10.7	(at4g25810 : 409.0) xyloglucan endotransglycosylase-related protein (XTR6); xyloglucan endotransglycosylase 6 (XTR6); FUNCTIONS IN: hydrolase activity, acting on glycosyl bonds, xyloglucan:xyloglucosyl transferase activity, hydrolase activity, hydrolyzing O-glycosyl compounds; INVOLVED IN: carbohydrate metabolic process, cellular glucan metabolic process; LOCATED IN: cell wall; EXPRESSED IN: 14 p…	cell wall.modification	T	Medtr4g128400	FALSE	Medtr4g128400
41270	14	35.2	no hits & (original description: | core histone H2A/H2B/H3/H4 | LC | chr4:53290580-53291354 | 20130731)	not assigned.unknown	T	Medtr4g128040	FALSE	Medtr4g128040
41610	60	35.2	no hits & (original description: | hypothetical protein | HC | chr3:55381849-55381325 | 20130731)	not assigned.unknown	T	Medtr3g118310	FALSE	Medtr3g118310
40094	2	31.4	(loc_os11g43950.1 : 283.0) no description available & (at4g12770 : 273.0) Chaperone DnaJ-domain superfamily protein; FUNCTIONS IN: heat shock protein binding; INVOLVED IN: biological_process unknown; LOCATED IN: cytosol; EXPRESSED IN: male gametophyte, guard cell, pollen tube; EXPRESSED DURING: M germinated pollen stage; CONTAINS InterPro DOMAIN/s: Heat shock protein DnaJ, N-terminal (InterPro:IP…	cell.vesicle transport	T	Medtr3g096790	FALSE	Medtr3g096790
41215	18	35.2	(at3g13950 : 125.0) unknown protein; BEST Arabidopsis thaliana protein match is: unknown protein (TAIR:AT4G13266.1); Has 339 Blast hits to 265 proteins in 12 species: Archae - 0; Bacteria - 0; Metazoa - 0; Fungi - 0; Plants - 339; Viruses - 0; Other Eukaryotes - 0 (source: NCBI BLink). & (reliability: 250.0) & (original description: | ankyrin repeat protein | LC | chr7:34090841-34090205 | 2013073…	not assigned.unknown	T	Medtr7g087540	FALSE	Medtr7g087540
40189	2	27.3.3	(at1g22810 : 127.0) encodes a member of the DREB subfamily A-5 of ERF/AP2 transcription factor family. The protein contains one AP2 domain. There are 16 members in this subfamily including RAP2.1, RAP2.9 and RAP2.10.; Integrase-type DNA-binding superfamily protein; FUNCTIONS IN: DNA binding, sequence-specific DNA binding transcription factor activity; INVOLVED IN: regulation of transcription, DNA…	RNA.regulation of transcription.AP2/EREBP, APETALA2/Ethylene-responsive element binding protein family	T	Medtr5g008790	FALSE	Medtr5g008790
40206	2	27.3.25	(at3g06490 : 268.0) putative transcription factor MYB108 (MYB108) mRNA,; myb domain protein 108 (MYB108); CONTAINS InterPro DOMAIN/s: SANT, DNA-binding (InterPro:IPR001005), Homeodomain-like (InterPro:IPR009057), Myb, DNA-binding (InterPro:IPR014778), HTH transcriptional regulator, Myb-type, DNA-binding (InterPro:IPR017930), Homeodomain-related (InterPro:IPR012287), Myb transcription factor (Inte…	RNA.regulation of transcription.MYB domain transcription factor family	T	Medtr4g123040	FALSE	Medtr4g123040
68442		35.2	(at5g49600 : 147.0) Protein of unknown function, DUF538; CONTAINS InterPro DOMAIN/s: Protein of unknown function DUF538 (InterPro:IPR007493); BEST Arabidopsis thaliana protein match is: Protein of unknown function, DUF538 (TAIR:AT1G09310.1); Has 1807 Blast hits to 1807 proteins in 277 species: Archae - 0; Bacteria - 0; Metazoa - 736; Fungi - 347; Plants - 385; Viruses - 0; Other Eukaryotes - 339 …	not assigned.unknown	T	Medtr4g122930	FALSE	Medtr4g122930
41499	24	34.19.1	(at2g37170 : 286.0) a member of the plasma membrane intrinsic protein subfamily PIP2. localizes to the plasma membrane and exhibits water transport activity in Xenopus oocyte. expressed specifically in the vascular bundles and protein level increases slightly during leaf dev; plasma membrane intrinsic protein 2 (PIP2B); FUNCTIONS IN: water channel activity; INVOLVED IN: response to water deprivat…	transport.Major Intrinsic Proteins.PIP	T	Medtr1g095070	FALSE	Medtr1g095070
41454	52	26.12	(at4g16270 : 384.0) Peroxidase superfamily protein; FUNCTIONS IN: peroxidase activity, heme binding; INVOLVED IN: oxidation reduction, response to oxidative stress; LOCATED IN: endomembrane system; EXPRESSED IN: 9 plant structures; EXPRESSED DURING: F mature embryo stage, petal differentiation and expansion stage, E expanded cotyledon stage, D bilateral stage; CONTAINS InterPro DOMAIN/s: Haem per…	misc.peroxidases	T	Medtr4g122640	FALSE	Medtr4g122640
40493	8	35.2	(original description: | pathogenesis-related protein bet V I family protein | HC | chr6:10797938-10796892 | 20130731)	not assigned.unknown	T	Medtr6g033450	FALSE	Medtr6g033450
40494	8	35.2	(original description: | pathogenesis-related protein bet V I family protein | HC | chr4:50079473-50078482 | 20130731)	not assigned.unknown	T	Medtr4g120970	FALSE	Medtr4g120970
40632	10	26.18	(at2g01610 : 195.0) Plant invertase/pectin methylesterase inhibitor superfamily protein; FUNCTIONS IN: enzyme inhibitor activity, pectinesterase inhibitor activity, pectinesterase activity; INVOLVED IN: biological_process unknown; LOCATED IN: endomembrane system; EXPRESSED IN: 22 plant structures; EXPRESSED DURING: 13 growth stages; CONTAINS InterPro DOMAIN/s: Pectinesterase inhibitor (InterPro:I…	misc.invertase/pectin methylesterase inhibitor family protein	T	Medtr4g120830	FALSE	Medtr4g120830
39971	4	34.6	(at5g10180 : 733.0) Encodes a low-affinity sulfate transporter expressed in the root cap and central cylinder, where it is induced by sulfur starvation. Expression in the shoot vascular system is not induced by sulfur starvation.; slufate transporter 2;1 (SULTR2;1); FUNCTIONS IN: sulfate transmembrane transporter activity; INVOLVED IN: sulfate transport; LOCATED IN: integral to membrane, membrane…	transport.sulphate	T	Medtr3g073730	FALSE	Medtr3g073730
40283	2	4.1.2	(q9sm60|pgmc_pea : 120.0) Phosphoglucomutase, cytoplasmic (EC 5.4.2.2) (Glucose phosphomutase) (PGM) - Pisum sativum (Garden pea) & (at1g23190 : 106.0) Encodes a cytosolic phosphoglucomutase (PGM). Two Arabidopsis PGM proteins (AT1G70730/PGM2 and AT1G23190/PGM3) have high sequence similarities and redundant functions. Mature plants possessing a single cPGM allele had a major reduction in cPGM act…	glycolysis.cytosolic branch.phosphoglucomutase (PGM)	T	Medtr4g120800	FALSE	Medtr4g120800
41363	2	35.2	(at5g25240 : 85.5) unknown protein; FUNCTIONS IN: molecular_function unknown; INVOLVED IN: biological_process unknown; LOCATED IN: cellular_component unknown; EXPRESSED IN: 23 plant structures; EXPRESSED DURING: 13 growth stages; Has 1807 Blast hits to 1807 proteins in 277 species: Archae - 0; Bacteria - 0; Metazoa - 736; Fungi - 347; Plants - 385; Viruses - 0; Other Eukaryotes - 339 (source: NCB…	not assigned.unknown	T	Medtr4g116530	FALSE	Medtr4g116530
41410	54	35.2	no hits & (original description: | transmembrane protein, putative | LC | chr4:47520990-47522360 | 20130731)	not assigned.unknown	T	Medtr4g115140	FALSE	Medtr4g115140
41567	52	30.5	(at3g17660 : 229.0) A member of ARF GAP domain (AGD), A thaliana has 15 members, grouped into four classes; AGD15 belongs to the class 4, together with AGD14.; ARF-GAP domain 15 (AGD15); FUNCTIONS IN: ARF GTPase activator activity, DNA binding, zinc ion binding; INVOLVED IN: regulation of ARF GTPase activity; LOCATED IN: nucleus; CONTAINS InterPro DOMAIN/s: Arf GTPase activating protein (InterPro…	signalling.G-proteins	T	Medtr6g080710	FALSE	Medtr6g080710
40498	8	27.3.6	(at2g16910 : 384.0) Encodes a basic helix-loop helix transcription factor involved in tapetal cell development. Loss of function mutations are male sterile. AMS binds to a region termed the E box of target gene promoters.; ABORTED MICROSPORES (AMS); FUNCTIONS IN: DNA binding, sequence-specific DNA binding transcription factor activity; INVOLVED IN: tapetal layer development, regulation of transcr…	RNA.regulation of transcription.bHLH,Basic Helix-Loop-Helix family	T	Medtr1g112680	FALSE	Medtr1g112680
68443		29.5.11.4.3.2	(at2g25490 : 620.0) Encodes an F-box protein involved in the ubiquitin/proteasome-dependent proteolysis of EIN3.; EIN3-binding F box protein 1 (EBF1); CONTAINS InterPro DOMAIN/s: F-box domain, cyclin-like (InterPro:IPR001810), F-box domain, Skp2-like (InterPro:IPR022364), Leucine-rich repeat, cysteine-containing subtype (InterPro:IPR006553); BEST Arabidopsis thaliana protein match is: EIN3-bindin…	protein.degradation.ubiquitin.E3.SCF.FBOX	T	Medtr4g114640	FALSE	Medtr4g114640
40457	46	26.12	(at2g41480 : 126.0) Peroxidase superfamily protein; FUNCTIONS IN: peroxidase activity, heme binding; INVOLVED IN: oxidation reduction, response to oxidative stress; EXPRESSED IN: root, leaf; EXPRESSED DURING: LP.04 four leaves visible; CONTAINS InterPro DOMAIN/s: Haem peroxidase (InterPro:IPR010255), Plant peroxidase (InterPro:IPR000823), Peroxidases heam-ligand binding site (InterPro:IPR019793),…	misc.peroxidases	T	Medtr4g114220	FALSE	Medtr4g114220
68444		16.4.1	(at1g74020 : 235.0) Encodes AtSS-2 strictosidine synthase.; strictosidine synthase 2 (SS2); INVOLVED IN: response to jasmonic acid stimulus, response to wounding; LOCATED IN: plasma membrane, vacuole; EXPRESSED IN: 24 plant structures; EXPRESSED DURING: 13 growth stages; CONTAINS InterPro DOMAIN/s: Strictosidine synthase, conserved region (InterPro:IPR018119), Strictosidine synthase (InterPro:IPR…	secondary metabolism.N misc.alkaloid-like	T	Medtr4g112650	FALSE	Medtr4g112650
40258	12	33.99	(at5g60910 : 251.0) MADS box gene negatively regulated by APETALA1; AGAMOUS-like 8 (AGL8); FUNCTIONS IN: sequence-specific DNA binding transcription factor activity; INVOLVED IN: positive regulation of flower development, maintenance of inflorescence meristem identity, fruit development; LOCATED IN: nucleus; EXPRESSED IN: 19 plant structures; EXPRESSED DURING: 8 growth stages; CONTAINS InterPro D…	development.unspecified	T	Medtr4g109830	FALSE	Medtr4g109830
68445		11.9.2.2	(at5g16120 : 471.0) alpha/beta-Hydrolases superfamily protein; CONTAINS InterPro DOMAIN/s: Serine hydrolase (InterPro:IPR005645); BEST Arabidopsis thaliana protein match is: alpha/beta-Hydrolases superfamily protein (TAIR:AT1G77420.1); Has 30201 Blast hits to 17322 proteins in 780 species: Archae - 12; Bacteria - 1396; Metazoa - 17338; Fungi - 3422; Plants - 5037; Viruses - 0; Other Eukaryotes - …	lipid metabolism.lipid degradation.lipases.acylglycerol lipase	T	Medtr6g018490	FALSE	Medtr6g018490
40101	2	34.2	(at4g02050 : 771.0) sugar transporter protein 7 (STP7); FUNCTIONS IN: carbohydrate transmembrane transporter activity, sugar:hydrogen symporter activity; INVOLVED IN: transport, transmembrane transport; LOCATED IN: plasma membrane, membrane; EXPRESSED IN: 22 plant structures; EXPRESSED DURING: 13 growth stages; CONTAINS InterPro DOMAIN/s: Sugar transporter, conserved site (InterPro:IPR005829), Ma…	transport.sugars	T	Medtr5g094760	FALSE	Medtr5g094760
41364	6	17.3.2.1	(at1g74360 : 1231.0) Leucine-rich repeat protein kinase family protein; FUNCTIONS IN: protein serine/threonine kinase activity, protein kinase activity, ATP binding; INVOLVED IN: transmembrane receptor protein tyrosine kinase signaling pathway, protein amino acid phosphorylation; LOCATED IN: mitochondrion; EXPRESSED IN: 15 plant structures; EXPRESSED DURING: 9 growth stages; CONTAINS InterPro DOM…	hormone metabolism.brassinosteroid.signal transduction.BRI	T	Medtr4g109170	FALSE	Medtr4g109170
68446		35.2	no hits & (original description: | DUF1645 family protein | HC | chr4:43902791-43903606 | 20130731)	not assigned.unknown	T	Medtr4g105750	FALSE	Medtr4g105750
41534	94	30.4.1	(at1g10900 : 853.0) Phosphatidylinositol-4-phosphate 5-kinase family protein; FUNCTIONS IN: 1-phosphatidylinositol-4-phosphate 5-kinase activity, phosphatidylinositol phosphate kinase activity, ATP binding; INVOLVED IN: phosphatidylinositol metabolic process; LOCATED IN: plasma membrane; EXPRESSED IN: 21 plant structures; EXPRESSED DURING: 13 growth stages; CONTAINS InterPro DOMAIN/s: Phosphatidy…	signalling.phosphinositides.phosphatidylinositol-4-phosphate 5-kinase	T	Medtr8g088930	FALSE	Medtr8g088930
40965	6	29.2.1.1.1.2.21	(at4g30930 : 208.0) Encodes a ribosomal RPL21M protein that is localized to the mitochondrion and is involved in karyogamy during female gametophyte development and fertilization. Mutants display defects in both male and female gametophyte development (i.e.collapsed pollen and female gametophytes with unfused central cells).; NUCLEAR FUSION DEFECTIVE 1 (NFD1); FUNCTIONS IN: structural constituent…	protein.synthesis.ribosomal protein.prokaryotic.chloroplast.50S subunit.L21	T	Medtr7g111750	FALSE	Medtr7g111750
40388	14	35.1.3	(at3g26600 : 489.0) Armadillo repeat protein. One of a family of four in Arabidopsis. Expressed in vegetative tissues, anthers and ovules.; armadillo repeat only 4 (ARO4); FUNCTIONS IN: binding; INVOLVED IN: biological_process unknown; LOCATED IN: cellular_component unknown; EXPRESSED IN: 25 plant structures; EXPRESSED DURING: 13 growth stages; CONTAINS InterPro DOMAIN/s: Armadillo-like helical (…	not assigned.no ontology.armadillo/beta-catenin repeat family protein	T	Medtr4g105110	FALSE	Medtr4g105110
40830	12	35.2	(at1g78790 : 127.0) unknown protein; FUNCTIONS IN: molecular_function unknown; INVOLVED IN: biological_process unknown; LOCATED IN: cellular_component unknown; EXPRESSED IN: 23 plant structures; EXPRESSED DURING: 15 growth stages; CONTAINS InterPro DOMAIN/s: Protein of unknown function DUF2008 (InterPro:IPR018552); Has 27 Blast hits to 27 proteins in 13 species: Archae - 0; Bacteria - 0; Metazoa …	not assigned.unknown	T	Medtr4g104430	FALSE	Medtr4g104430
68447		31.1	(at1g10340 : 215.0) Ankyrin repeat family protein; CONTAINS InterPro DOMAIN/s: Ankyrin repeat-containing domain (InterPro:IPR020683), Ankyrin repeat (InterPro:IPR002110); BEST Arabidopsis thaliana protein match is: Ankyrin repeat family protein (TAIR:AT2G24600.4); Has 20842 Blast hits to 11682 proteins in 536 species: Archae - 22; Bacteria - 1442; Metazoa - 11586; Fungi - 1324; Plants - 2714; Vir…	cell.organisation	T	Medtr2g101310	FALSE	Medtr2g101310
68448		16.1.5	(p93665|dcs1_goshi : 522.0) (+)-delta-cadinene synthase (EC 4.2.3.13) (D-cadinene synthase) - Gossypium hirsutum (Upland cotton) & (at5g23960 : 434.0) Encodes a sesquiterpene synthase involved in generating all of the group A sesquiterpenes found in the Arabidopsis floral volatile blend. Strongly expressed in the stigma.; terpene synthase 21 (TPS21); CONTAINS InterPro DOMAIN/s: Terpene synthase, …	secondary metabolism.isoprenoids.terpenoids	T	Medtr6g039440	FALSE	Medtr6g039440
68449		35.2	(at2g45360 : 211.0) Protein of unknown function (DUF1442); CONTAINS InterPro DOMAIN/s: Protein of unknown function DUF1442 (InterPro:IPR009902); BEST Arabidopsis thaliana protein match is: Protein of unknown function (DUF1442) (TAIR:AT3G60780.1); Has 113 Blast hits to 112 proteins in 16 species: Archae - 0; Bacteria - 6; Metazoa - 0; Fungi - 0; Plants - 107; Viruses - 0; Other Eukaryotes - 0 (sou…	not assigned.unknown	T	Medtr4g102220	FALSE	Medtr4g102220
68450		35.2	no hits & (original description: | hypothetical protein | LC | chr4:42272865-42273952 | 20130731)	not assigned.unknown	T	Medtr4g102105	FALSE	Medtr4g102105
41262	18	30.2.99	(loc_os04g39180.1 : 384.0) no description available & (q8lkz1|nork_pea : 226.0) Nodulation receptor kinase precursor (EC 2.7.11.1) - Pisum sativum (Garden pea) & (at1g53420 : 211.0) Leucine-rich repeat transmembrane protein kinase; FUNCTIONS IN: protein serine/threonine kinase activity, kinase activity, ATP binding; INVOLVED IN: transmembrane receptor protein tyrosine kinase signaling pathway, pr…	signalling.receptor kinases.misc	T	Medtr6g007690	FALSE	Medtr6g007690
41326	232	35.2	no hits & (original description: | NB-ARC domain disease resistance protein | LC | chr8:36191370-36188122 | 20130731)	not assigned.unknown	T	Medtr8g087570	FALSE	Medtr8g087570
68451		27.3.35	(at3g14880 : 263.0) FUNCTIONS IN: molecular_function unknown; INVOLVED IN: response to karrikin; BEST Arabidopsis thaliana protein match is: transcription factor-related (TAIR:AT4G18650.1); Has 30201 Blast hits to 17322 proteins in 780 species: Archae - 12; Bacteria - 1396; Metazoa - 17338; Fungi - 3422; Plants - 5037; Viruses - 0; Other Eukaryotes - 2996 (source: NCBI BLink). & (loc_os05g48650.1…	RNA.regulation of transcription.bZIP transcription factor family	T	Medtr2g076140	FALSE	Medtr2g076140
40130	6	26.2	(at2g36750 : 540.0) UDP-glucosyl transferase 73C1 (UGT73C1); CONTAINS InterPro DOMAIN/s: UDP-glucuronosyl/UDP-glucosyltransferase (InterPro:IPR002213); BEST Arabidopsis thaliana protein match is: don-glucosyltransferase 1 (TAIR:AT2G36800.1); Has 7705 Blast hits to 7611 proteins in 415 species: Archae - 0; Bacteria - 205; Metazoa - 2197; Fungi - 31; Plants - 5129; Viruses - 79; Other Eukaryotes - …	misc.UDP glucosyl and glucoronyl transferases	T	Medtr7g102460	FALSE	Medtr7g102460
68452		26.18	(p17407|21kd_dauca : 179.0) 21 kDa protein precursor (1.2 protein) - Daucus carota (Carrot) & (at5g62350 : 168.0) Plant invertase/pectin methylesterase inhibitor superfamily protein; FUNCTIONS IN: enzyme inhibitor activity, pectinesterase inhibitor activity, pectinesterase activity; INVOLVED IN: response to salt stress; LOCATED IN: endomembrane system; EXPRESSED IN: 22 plant structures; EXPRESSED…	misc.invertase/pectin methylesterase inhibitor family protein	T	Medtr4g101760	FALSE	Medtr4g101760
41388	2	26.6	(at4g16570 : 768.0) protein arginine methyltransferase 7 (PRMT7); FUNCTIONS IN: methyltransferase activity; INVOLVED IN: protein amino acid methylation; LOCATED IN: chloroplast; EXPRESSED IN: 19 plant structures; EXPRESSED DURING: 13 growth stages; CONTAINS InterPro DOMAIN/s: Protein arginine N-methyltransferase (InterPro:IPR014644); BEST Arabidopsis thaliana protein match is: protein arginine me…	misc.O-methyl transferases	T	Medtr4g100980	FALSE	Medtr4g100980
41358	508	35.1	(at4g16765 : 265.0) 2-oxoglutarate (2OG) and Fe(II)-dependent oxygenase superfamily protein; FUNCTIONS IN: oxidoreductase activity; LOCATED IN: cellular_component unknown; CONTAINS InterPro DOMAIN/s: Oxoglutarate/iron-dependent oxygenase (InterPro:IPR005123); BEST Arabidopsis thaliana protein match is: 2-oxoglutarate (2OG) and Fe(II)-dependent oxygenase superfamily protein (TAIR:AT4G16770.1); Has…	not assigned.no ontology	T	Medtr4g100590	FALSE	Medtr4g100590
40226	2	35.2	no hits & (original description: | hypothetical protein | HC | chr4:41204814-41203064 | 20130731)	not assigned.unknown	T	Medtr4g099310	FALSE	Medtr4g099310
68453		10.7	(q850k7|exlb1_orysa : 331.0) Expansin-like B1 precursor (OsEXLB1) (Expensin-related 1) (OsEXPR1) (OsaEXPb3.1) - Oryza sativa (Rice) & (loc_os07g31390.1 : 331.0) no description available & (at4g38400 : 189.0) member of EXPANSIN-LIKE. Naming convention from the Expansin Working Group (Kende et al, 2004. Plant Mol Bio); expansin-like A2 (EXLA2); INVOLVED IN: response to cyclopentenone, plant-type ce…	cell wall.modification	T	Medtr4g098930	FALSE	Medtr4g098930
68454		35.2	(at5g67620 : 148.0) unknown protein; FUNCTIONS IN: molecular_function unknown; INVOLVED IN: N-terminal protein myristoylation; LOCATED IN: microtubule; BEST Arabidopsis thaliana protein match is: unknown protein (TAIR:AT5G62900.1); Has 1807 Blast hits to 1807 proteins in 277 species: Archae - 0; Bacteria - 0; Metazoa - 736; Fungi - 347; Plants - 385; Viruses - 0; Other Eukaryotes - 339 (source: N…	not assigned.unknown	T	Medtr4g097220	FALSE	Medtr4g097220
40618	18	21.4	(at1g64500 : 196.0) Glutaredoxin family protein; FUNCTIONS IN: electron carrier activity, protein disulfide oxidoreductase activity; INVOLVED IN: N-terminal protein myristoylation, cell redox homeostasis; LOCATED IN: cellular_component unknown; EXPRESSED IN: 22 plant structures; EXPRESSED DURING: 13 growth stages; CONTAINS InterPro DOMAIN/s: Thioredoxin fold (InterPro:IPR012335), Glutaredoxin (In…	redox.glutaredoxins	T	Medtr8g099665	FALSE	Medtr8g099665
41626	54	35.1.42	(at5g07020 : 134.0) proline-rich family protein; FUNCTIONS IN: molecular_function unknown; INVOLVED IN: biological_process unknown; LOCATED IN: thylakoid, chloroplast thylakoid membrane, chloroplast; EXPRESSED IN: 23 plant structures; EXPRESSED DURING: 13 growth stages; Has 30201 Blast hits to 17322 proteins in 780 species: Archae - 12; Bacteria - 1396; Metazoa - 17338; Fungi - 3422; Plants - 503…	not assigned.no ontology.proline rich family	T	Medtr3g013460	FALSE	Medtr3g013460
41633	74	16.1.5	(at1g17050 : 520.0) Encodes a protein with solanesyl diphosphate synthase activity.; solanesyl diphosphate synthase 2 (SPS2); FUNCTIONS IN: trans-octaprenyltranstransferase activity; INVOLVED IN: ubiquinone biosynthetic process; LOCATED IN: chloroplast, plastid; EXPRESSED IN: 22 plant structures; EXPRESSED DURING: 13 growth stages; CONTAINS InterPro DOMAIN/s: Solanesyl diphosphate synthase (Inter…	secondary metabolism.isoprenoids.terpenoids	T	Medtr2g072470	FALSE	Medtr2g072470
41697	64	10.6.3	(at1g48100 : 658.0) Pectin lyase-like superfamily protein; FUNCTIONS IN: polygalacturonase activity; INVOLVED IN: carbohydrate metabolic process; EXPRESSED IN: 19 plant structures; EXPRESSED DURING: 10 growth stages; CONTAINS InterPro DOMAIN/s: Pectin lyase fold/virulence factor (InterPro:IPR011050), Pectin lyase fold (InterPro:IPR012334), Glycoside hydrolase, family 28 (InterPro:IPR000743), Para…	cell wall.degradation.pectate lyases and polygalacturonases	T	Medtr4g094715	FALSE	Medtr4g094715
40227	2	31.1.1.2	(q6vaf7|tbb5_goshi : 832.0) Tubulin beta-5 chain (Beta-5 tubulin) - Gossypium hirsutum (Upland cotton) & (loc_os06g46000.1 : 832.0) no description available & (at5g23860 : 819.0) beta-tubulin, preferentially expressed in endodermal and phloem cells of primary roots and in the vascular tissues of leaves, stems, and flowers.; tubulin beta 8 (TUB8); CONTAINS InterPro DOMAIN/s: Beta tubulin (InterPro…	cell.organisation.cytoskeleton.mikrotubuli	T	Medtr4g094535	FALSE	Medtr4g094535
68455		26.8	(at5g44380 : 463.0) FAD-binding Berberine family protein; FUNCTIONS IN: electron carrier activity, oxidoreductase activity, FAD binding, catalytic activity; INVOLVED IN: response to oxidative stress; LOCATED IN: cell wall; EXPRESSED IN: shoot apex, hypocotyl, sepal, root, stamen; EXPRESSED DURING: 4 anthesis; CONTAINS InterPro DOMAIN/s: FAD-linked oxidase, FAD-binding, subdomain 2 (InterPro:IPR01…	misc.nitrilases, *nitrile lyases, berberine bridge enzymes, reticuline oxidases, troponine reductases	T	Medtr4g094480	FALSE	Medtr4g094480
40534	12	35.2	no hits & (original description: | hypothetical protein | HC | chr4:37887513-37887989 | 20130731)	not assigned.unknown	T	Medtr4g094395	FALSE	Medtr4g094395
41447	38	28.99	(at5g35970 : 1302.0) P-loop containing nucleoside triphosphate hydrolases superfamily protein; FUNCTIONS IN: hydrolase activity, DNA binding, ATP binding; INVOLVED IN: biological_process unknown; LOCATED IN: chloroplast, chloroplast envelope; EXPRESSED IN: 22 plant structures; EXPRESSED DURING: 13 growth stages; CONTAINS InterPro DOMAIN/s: Restriction endonuclease, type I, R subunit/Type III, Res…	DNA.unspecified	T	Medtr1g040155	FALSE	Medtr1g040155
40133	4	35.2	(original description: | hypothetical protein | LC | chr6:12310735-12309973 | 20130731)	not assigned.unknown	T	Medtr6g034995	FALSE	Medtr6g034995
40259	10	23.1.99	(loc_os03g48060.1 : 242.0) no description available & (at2g23970 : 229.0) Class I glutamine amidotransferase-like superfamily protein; FUNCTIONS IN: catalytic activity; INVOLVED IN: defense response; LOCATED IN: endomembrane system; EXPRESSED IN: 6 plant structures; EXPRESSED DURING: 4 anthesis, petal differentiation and expansion stage; CONTAINS InterPro DOMAIN/s: Glutamine amidotransferase clas…	nucleotide metabolism.synthesis.unspecified	T	Medtr4g093250	FALSE	Medtr4g093250
41254	58					Medtr0370s0010	FALSE	Medtr0370s0010
40419	6	35.2	no hits & (original description: | hypothetical protein | LC | chr8:41306089-41306508 | 20130731)	not assigned.unknown	T	Medtr8g098820	FALSE	Medtr8g098820
40103	2	13.1.5.2.3	(at2g13360 : 640.0) Encodes a peroxisomal photorespiratory enzyme that catalyzes transamination reactions with multiple substrates. It is involved in photorespiration.; alanine:glyoxylate aminotransferase (AGT); FUNCTIONS IN: serine-pyruvate transaminase activity, serine-glyoxylate transaminase activity, alanine-glyoxylate transaminase activity; INVOLVED IN: photorespiration; LOCATED IN: apoplast…	amino acid metabolism.synthesis.serine-glycine-cysteine group.glycine.serine glyoxylate aminotransferase	T	Medtr5g090070	FALSE	Medtr5g090070
68456		30.2.10	(at5g48380 : 220.0) Encodes a BAK1-interacting receptor-like kinase named BIR1. Negatively regulates multiple plant resistance signaling pathways, one of which is the SOBIR1(AT2G31880)-dependent pathway.; BAK1-interacting receptor-like kinase 1 (BIR1); FUNCTIONS IN: protein kinase activity; INVOLVED IN: negative regulation of defense response; LOCATED IN: plasma membrane; EXPRESSED IN: 23 plant s…	signalling.receptor kinases.leucine rich repeat X	T	Medtr4g092550	FALSE	Medtr4g092550
40237	4	35.2	(at4g32480 : 245.0) Protein of unknown function (DUF506) ; FUNCTIONS IN: molecular_function unknown; INVOLVED IN: biological_process unknown; LOCATED IN: cellular_component unknown; EXPRESSED IN: cultured cell; CONTAINS InterPro DOMAIN/s: Protein of unknown function DUF506, plant (InterPro:IPR006502); BEST Arabidopsis thaliana protein match is: Protein of unknown function (DUF506) (TAIR:AT2G20670…	not assigned.unknown	T	Medtr4g088770	FALSE	Medtr4g088770
40238	2	35.2	no hits & (original description: | transferase family protein | LC | chr4:35368531-35368992 | 20130731)	not assigned.unknown	T	Medtr4g088765	FALSE	Medtr4g088765
40545	2	27.3.24	(o65874|mtf1_pea : 402.0) MADS-box transcription factor 1 - Pisum sativum (Garden pea) & (at1g24260 : 353.0) Member of the MADs box transcription factor family. SEP3 is redundant with SEP1 and 2. Flowers of SEP1/2/3 triple mutants show a conversion of petals and stamens to sepals.SEP3 forms heterotetrameric complexes with other MADS box family members and binds to the CArG box motif.; SEPALLATA3 …	RNA.regulation of transcription.MADS box transcription factor family	T	Medtr8g097090	FALSE	Medtr8g097090
40304	12	33.99	(at1g01720 : 353.0) Belongs to a large family of putative transcriptional activators with NAC domain. Transcript level increases in response to wounding and abscisic acid. ATAF1 attentuates ABA signaling and sythesis. Mutants are hyposensitive to ABA.; ATAF1; CONTAINS InterPro DOMAIN/s: No apical meristem (NAM) protein (InterPro:IPR003441); BEST Arabidopsis thaliana protein match is: NAC domain c…	development.unspecified	T	Medtr8g094580	FALSE	Medtr8g094580
41695	56	15.2	(q96551|metk_catro : 734.0) S-adenosylmethionine synthetase 1 (EC 2.5.1.6) (Methionine adenosyltransferase 1) (AdoMet synthetase 1) - Catharanthus roseus (Rosy periwinkle) (Madagascar periwinkle) & (loc_os01g22010.3 : 719.0) no description available & (at4g01850 : 713.0) S-adenosylmethionine synthetase 2 (SAM-2); FUNCTIONS IN: methionine adenosyltransferase activity; INVOLVED IN: one-carbon metab…	metal handling.binding, chelation and storage	T	Medtr4g123810	FALSE	Medtr4g123810
40280	2	35.2	(at5g16110 : 89.7) unknown protein; FUNCTIONS IN: molecular_function unknown; INVOLVED IN: biological_process unknown; LOCATED IN: chloroplast; EXPRESSED IN: 24 plant structures; EXPRESSED DURING: 15 growth stages; BEST Arabidopsis thaliana protein match is: unknown protein (TAIR:AT3G02555.1); Has 133 Blast hits to 133 proteins in 18 species: Archae - 0; Bacteria - 0; Metazoa - 0; Fungi - 0; Plan…	not assigned.unknown	T	Medtr4g087400	FALSE	Medtr4g087400
40758	12	29.3.2	(at2g36070 : 403.0) One of two genes in Arabidopsis that encode a putative subunit of the mitochondrial inner membrane translocase complex. TIM44 subunit is thought to provide the energy for translocation via hydrolysis of ATP.; translocase inner membrane subunit 44-2 (TIM44-2); FUNCTIONS IN: protein-transmembrane transporting ATPase activity; INVOLVED IN: protein targeting to mitochondrion; LOCA…	protein.targeting.mitochondria	T	Medtr4g075680	FALSE	Medtr4g075680
41389	12	16.1.2.8	(at2g34630 : 526.0) Encodes a geranyl diphosphate synthase. RNAi lines are dwarf. T-DNA knock-out lines are embryo lethal.; geranyl diphosphate synthase 1 (GPS1); CONTAINS InterPro DOMAIN/s: Polyprenyl synthetase-related (InterPro:IPR017446), Terpenoid synthase (InterPro:IPR008949), Polyprenyl synthetase (InterPro:IPR000092); BEST Arabidopsis thaliana protein match is: solanesyl diphosphate synth…	secondary metabolism.isoprenoids.mevalonate pathway.geranyl diphosphate synthase	T	Medtr4g095055	FALSE	Medtr4g095055
40281	2	29.4.1	(at4g33950 : 461.0) Encodes calcium-independent ABA-activated protein kinase, a member of SNF1-related protein kinases (SnRK2) whose activity is activated by ionic (salt) and non-ionic (mannitol) osmotic stress. Mutations disrupted ABA induction of stomatal closure as well as ABA inhibition of light-induced stomatal opening. However, regulation of stomatal opening/closing by light or CO(2) is not…	protein.postranslational modification.kinase	T	Medtr4g086855	FALSE	Medtr4g086855
68457		20.2.1	(at1g71000 : 112.0) Chaperone DnaJ-domain superfamily protein; FUNCTIONS IN: heat shock protein binding; INVOLVED IN: protein folding; LOCATED IN: cellular_component unknown; EXPRESSED IN: 7 plant structures; EXPRESSED DURING: 4 anthesis, petal differentiation and expansion stage; CONTAINS InterPro DOMAIN/s: Molecular chaperone, heat shock protein, Hsp40, DnaJ (InterPro:IPR015609), Heat shock pro…	stress.abiotic.heat	T	Medtr4g085070	FALSE	Medtr4g085070
40311	8	26.13	(at1g17710 : 374.0) Pyridoxal phosphate phosphatase-related protein; FUNCTIONS IN: phosphatase activity; EXPRESSED IN: 9 plant structures; EXPRESSED DURING: L mature pollen stage, M germinated pollen stage, 4 anthesis, petal differentiation and expansion stage; CONTAINS InterPro DOMAIN/s: Pyridoxal phosphate phosphatase-related (InterPro:IPR006384); BEST Arabidopsis thaliana protein match is: pho…	misc.acid and other phosphatases	T	Medtr8g015940	FALSE	Medtr8g015940
40808	4	35.2	no hits & (original description: | transmembrane protein, putative | LC | chr4:32354119-32354711 | 20130731)	not assigned.unknown	T	Medtr4g083140	FALSE	Medtr4g083140
40629	16	10.7	(at2g03090 : 367.0) member of Alpha-Expansin Gene Family. Naming convention from the Expansin Working Group (Kende et al, 2004. Plant Mol Bio). Involved in the formation of nematode-induced syncytia in roots of Arabidopsis thaliana.; expansin A15 (EXPA15); INVOLVED IN: plant-type cell wall modification involved in multidimensional cell growth, syncytium formation, unidimensional cell growth, plan…	cell wall.modification	T	Medtr3g435430	FALSE	Medtr3g435430
68458		24	(loc_os09g28630.1 : 246.0) no description available & (at1g47480 : 232.0) alpha/beta-Hydrolases superfamily protein; FUNCTIONS IN: hydrolase activity; INVOLVED IN: metabolic process; LOCATED IN: cellular_component unknown; EXPRESSED IN: stem, hypocotyl, root, flower; EXPRESSED DURING: petal differentiation and expansion stage; CONTAINS InterPro DOMAIN/s: Lipase, GDXG, active site (InterPro:IPR002…	Biodegradation of Xenobiotics	T	Medtr5g005920	FALSE	Medtr5g005920
41654	96	30.3	(at1g21550 : 123.0) Calcium-binding EF-hand family protein; FUNCTIONS IN: calcium ion binding; INVOLVED IN: biological_process unknown; LOCATED IN: cellular_component unknown; EXPRESSED IN: 14 plant structures; EXPRESSED DURING: 8 growth stages; CONTAINS InterPro DOMAIN/s: EF-Hand 1, calcium-binding site (InterPro:IPR018247), EF-HAND 2 (InterPro:IPR018249), EF-hand-like domain (InterPro:IPR011992…	signalling.calcium	T	Medtr1g030440	FALSE	Medtr1g030440
68459		29.5.3	(loc_os04g13090.1 : 398.0) no description available & (at5g45890 : 374.0) Senescence-associated gene 12 (SAG12) encoding a cysteine protease influenced by cytokinin, auxin, and sugars.Localized to special vacuole found during senescence called senescence associated vacuoles which are different from central vacuole in the tonoplast composition and pH.; senescence-associated gene 12 (SAG12); CONTAI…	protein.degradation.cysteine protease	T	Medtr4g080700	FALSE	Medtr4g080700
40221	4	26.11	(at1g32780 : 481.0) GroES-like zinc-binding dehydrogenase family protein; FUNCTIONS IN: oxidoreductase activity, zinc ion binding; INVOLVED IN: oxidation reduction; EXPRESSED IN: 12 plant structures; EXPRESSED DURING: LP.04 four leaves visible, 4 anthesis, LP.02 two leaves visible, petal differentiation and expansion stage, D bilateral stage; CONTAINS InterPro DOMAIN/s: GroES-like (InterPro:IPR01…	misc.alcohol dehydrogenases	T	Medtr7g068330	FALSE	Medtr7g068330
40390	40	29.2.2.3.5	(at1g16280 : 260.0) RNA helicase 36 (RH36); FUNCTIONS IN: helicase activity, ATP binding, ATP-dependent helicase activity, nucleic acid binding; INVOLVED IN: post-embryonic development, embryo sac development, rRNA processing; LOCATED IN: nucleus; EXPRESSED IN: 30 plant structures; EXPRESSED DURING: 13 growth stages; CONTAINS InterPro DOMAIN/s: RNA helicase, DEAD-box type, Q motif (InterPro:IPR01…	protein.synthesis.ribosome biogenesis.Pre-rRNA processing and modifications.DExD-box helicases	T	Medtr4g077370	FALSE	Medtr4g077370
68460		34.16	(at3g21090 : 943.0) ABC-2 type transporter family protein; FUNCTIONS IN: ATPase activity, coupled to transmembrane movement of substances; INVOLVED IN: response to karrikin; LOCATED IN: membrane; EXPRESSED IN: 7 plant structures; EXPRESSED DURING: 6 growth stages; CONTAINS InterPro DOMAIN/s: ATPase, AAA+ type, core (InterPro:IPR003593), ABC transporter-like (InterPro:IPR003439), ABC-2 type transp…	transport.ABC transporters and multidrug resistance systems	T	Medtr4g076970	FALSE	Medtr4g076970
40481	14	35.2	no hits & (original description: | hypothetical protein | HC | chr7:24501853-24502840 | 20130731)	not assigned.unknown	T	Medtr7g067030	FALSE	Medtr7g067030
40315	44	26.4.1	(p23433|e13d_tobac : 372.0) Glucan endo-1,3-beta-glucosidase precursor (EC 3.2.1.39) ((1->3)-beta-glucan endohydrolase) ((1->3)-beta-glucanase) (Beta-1,3-endoglucanase) - Nicotiana tabacum (Common tobacco) & (loc_os01g71670.1 : 338.0) no description available & (at4g16260 : 320.0) Glycosyl hydrolase superfamily protein; FUNCTIONS IN: cation binding, hydrolase activity, hydrolyzing O-glycosyl comp…	misc.beta 1,3 glucan hydrolases.glucan endo-1,3-beta-glucosidase	T	Medtr4g076430	FALSE	Medtr4g076430
40292	2	35.1.5	(at4g34830 : 872.0) Encodes MRL1, a conserved pentatricopeptide repeat protein, required for stabilization of rbcL mRNA.; MATURATION OF RBCL 1 (MRL1); INVOLVED IN: mRNA stabilization; LOCATED IN: chloroplast; EXPRESSED IN: 21 plant structures; EXPRESSED DURING: 13 growth stages; CONTAINS InterPro DOMAIN/s: Pentatricopeptide repeat (InterPro:IPR002885); BEST Arabidopsis thaliana protein match is: …	not assigned.no ontology.pentatricopeptide (PPR) repeat-containing protein	T	Medtr4g072990	FALSE	Medtr4g072990
68461		17.2.3	(at4g34770 : 127.0) SAUR-like auxin-responsive protein family ; CONTAINS InterPro DOMAIN/s: Auxin responsive SAUR protein (InterPro:IPR003676); BEST Arabidopsis thaliana protein match is: SAUR-like auxin-responsive protein family (TAIR:AT2G21210.1); Has 1411 Blast hits to 1394 proteins in 28 species: Archae - 0; Bacteria - 0; Metazoa - 0; Fungi - 0; Plants - 1410; Viruses - 0; Other Eukaryotes - …	hormone metabolism.auxin.induced-regulated-responsive-activated	T	Medtr4g072910	FALSE	Medtr4g072910
40296	32	35.2	no hits & (original description: | transmembrane protein, putative | LC | chr4:26195591-26194945 | 20130731)	not assigned.unknown	T	Medtr4g069580	FALSE	Medtr4g069580
41320	8	30.5	(at5g60860 : 409.0) RAB GTPase homolog A1F (RABA1f); FUNCTIONS IN: GTP binding; INVOLVED IN: protein transport, small GTPase mediated signal transduction; EXPRESSED IN: 23 plant structures; EXPRESSED DURING: 15 growth stages; CONTAINS InterPro DOMAIN/s: Ras GTPase (InterPro:IPR001806), Small GTP-binding protein (InterPro:IPR005225), Small GTPase (InterPro:IPR020851), Ras (InterPro:IPR013753), Ras…	signalling.G-proteins	T	Medtr4g079350	FALSE	Medtr4g079350
68462		35.2	no hits & (original description: | hypothetical protein | HC | chr8:38216286-38215125 | 20130731)	not assigned.unknown	T	Medtr8g091590	FALSE	Medtr8g091590
40810	2	16.1.1.7	(at4g34350 : 687.0) Arabidopsis ISPH is involved in the plastid nonmevalonate pathway of isoprenoid biosynthesis. It was shown to complement the lethal phenotype of E. coli ispH mutant and is therefore most likely encodes a protein with 4-hydroxy-3-methylbut-2-en-1-yl diphosphate reductase activity involved in the last step of mevalonate-independent isopentenyl biosynthesis. Mutant has Albino see…	secondary metabolism.isoprenoids.non-mevalonate pathway.HDR	T	Medtr4g069070	FALSE	Medtr4g069070
68463		20.2.3	(at3g18030 : 341.0) flavin mononucleotide flavoprotein involved in salt and osmotic tolerance HAL3A encodes for phosphopantothenoylcysteine decarboxylase being involved in Coenzyme A biosynthesis. HAL3A is predominant over another gene with the presumably same function (HAL3B).; HAL3-like protein A (HAL3A); CONTAINS InterPro DOMAIN/s: Flavoprotein (InterPro:IPR003382); BEST Arabidopsis thaliana p…	stress.abiotic.drought/salt	T	Medtr8g035610	FALSE	Medtr8g035610
68464						Medtr0879s0010	FALSE	Medtr0879s0010
68465		35.2	no hits & (original description: | hypothetical protein | LC | chr4:24406734-24406330 | 20130731)	not assigned.unknown	T	Medtr4g065047	FALSE	Medtr4g065047
41516	6	35.2	(loc_os01g72570.2 : 405.0) no description available & (at5g12170 : 372.0) Encodes one of the CRT-Like transporters (CLT1/AT5G19380, CLT2/AT4G24460, CLT3/AT5G12170). Required for glutathione homeostasis and stress responses. Mutants lacking these transporters are heavy metal-sensitive, glutathione(GSH)-deficient, and hypersensitive to Phytophthora infection.; CRT (chloroquine-resistance transporte…	not assigned.unknown	T	Medtr5g089340	FALSE	Medtr5g089340
40721	2	35.2	no hits & (original description: | transmembrane protein, putative | HC | chr4:23397852-23399076 | 20130731)	not assigned.unknown	T	Medtr4g063190	FALSE	Medtr4g063190
41238	60	28.99	(loc_os11g44830.1 : 402.0) no description available & (ipr010285 : 295.6985) DNA helicase PIF1, ATP-dependent & (at3g51690 : 211.0) DNA helicase homolog PIF1.; PIF1 helicase; CONTAINS InterPro DOMAIN/s: DNA helicase PIF1, ATP-dependent (InterPro:IPR010285); BEST Arabidopsis thaliana protein match is: PIF1 helicase (TAIR:AT3G51700.1); Has 995 Blast hits to 991 proteins in 209 species: Archae - 2; …	DNA.unspecified	T	Medtr4g062370	FALSE	Medtr4g062370
68466		35.2	no hits & (original description: | linker histone H1 and h5 family protein | LC | chr7:43367624-43366923 | 20130731)	not assigned.unknown	T	Medtr7g106530	FALSE	Medtr7g106530
68467		35.2	no hits & (original description: | hypothetical protein | LC | chr4:20841992-20843192 | 20130731)	not assigned.unknown	T	Medtr4g056980	FALSE	Medtr4g056980
68468		35.2	no hits & (original description: | hypothetical protein | LC | chr4:19496683-19496093 | 20130731)	not assigned.unknown	T	Medtr4g053825	FALSE	Medtr4g053825
40318	8	29.5.11.4.3.2	(at3g44326 : 194.0) F-box family protein; FUNCTIONS IN: molecular_function unknown; INVOLVED IN: biological_process unknown; LOCATED IN: chloroplast; CONTAINS InterPro DOMAIN/s: F-box domain, cyclin-like (InterPro:IPR001810), F-box domain, Skp2-like (InterPro:IPR022364); BEST Arabidopsis thaliana protein match is: F-box family protein (TAIR:AT2G27310.1); Has 35333 Blast hits to 34131 proteins in …	protein.degradation.ubiquitin.E3.SCF.FBOX	T	Medtr4g052460	FALSE	Medtr4g052460
40946	12	35.2	(at3g11590 : 320.0) unknown protein; LOCATED IN: plasma membrane; EXPRESSED IN: 22 plant structures; EXPRESSED DURING: 13 growth stages; BEST Arabidopsis thaliana protein match is: unknown protein (TAIR:AT5G22310.1); Has 22320 Blast hits to 15179 proteins in 1213 species: Archae - 372; Bacteria - 2307; Metazoa - 10906; Fungi - 1700; Plants - 1146; Viruses - 65; Other Eukaryotes - 5824 (source: NC…	not assigned.unknown	T	Medtr4g052400	FALSE	Medtr4g052400
68469		26.22	(loc_os04g33240.1 : 280.0) no description available & (at3g51680 : 254.0) NAD(P)-binding Rossmann-fold superfamily protein; FUNCTIONS IN: oxidoreductase activity, binding, catalytic activity; INVOLVED IN: oxidation reduction, metabolic process; LOCATED IN: cellular_component unknown; EXPRESSED IN: cotyledon, root; CONTAINS InterPro DOMAIN/s: NAD(P)-binding domain (InterPro:IPR016040), Glucose/rib…	misc.short chain dehydrogenase/reductase (SDR)	T	Medtr4g052320	FALSE	Medtr4g052320
40272	8	20.1.7.6.1	(at1g17860 : 163.0) Kunitz family trypsin and protease inhibitor protein; FUNCTIONS IN: endopeptidase inhibitor activity; INVOLVED IN: biological_process unknown; LOCATED IN: apoplast, cell wall; EXPRESSED IN: 17 plant structures; EXPRESSED DURING: 13 growth stages; CONTAINS InterPro DOMAIN/s: Proteinase inhibitor I3, Kunitz legume (InterPro:IPR002160), Kunitz inhibitor ST1-like (InterPro:IPR0110…	stress.biotic.PR-proteins.proteinase inhibitors.trypsin inhibitor	T	Medtr6g078290	FALSE	Medtr6g078290
41700	66	26.22	(loc_os04g33240.1 : 285.0) no description available & (at3g51680 : 266.0) NAD(P)-binding Rossmann-fold superfamily protein; FUNCTIONS IN: oxidoreductase activity, binding, catalytic activity; INVOLVED IN: oxidation reduction, metabolic process; LOCATED IN: cellular_component unknown; EXPRESSED IN: cotyledon, root; CONTAINS InterPro DOMAIN/s: NAD(P)-binding domain (InterPro:IPR016040), Glucose/rib…	misc.short chain dehydrogenase/reductase (SDR)	T	Medtr4g052300	FALSE	Medtr4g052300
68470		16.1.5	(p93665|dcs1_goshi : 446.0) (+)-delta-cadinene synthase (EC 4.2.3.13) (D-cadinene synthase) - Gossypium hirsutum (Upland cotton) & (at5g23960 : 333.0) Encodes a sesquiterpene synthase involved in generating all of the group A sesquiterpenes found in the Arabidopsis floral volatile blend. Strongly expressed in the stigma.; terpene synthase 21 (TPS21); CONTAINS InterPro DOMAIN/s: Terpene synthase, …	secondary metabolism.isoprenoids.terpenoids	T	Medtr4g048460	FALSE	Medtr4g048460
40486	4	35.2	no hits & (original description: | hypothetical protein | HC | chr2:37728371-37726578 | 20130731)	not assigned.unknown	T	Medtr2g089300	FALSE	Medtr2g089300
41253	8	35.2	(at5g40690 : 107.0) CONTAINS InterPro DOMAIN/s: EF-Hand 1, calcium-binding site (InterPro:IPR018247); BEST Arabidopsis thaliana protein match is: unknown protein (TAIR:AT2G41730.1); Has 1807 Blast hits to 1807 proteins in 277 species: Archae - 0; Bacteria - 0; Metazoa - 736; Fungi - 347; Plants - 385; Viruses - 0; Other Eukaryotes - 339 (source: NCBI BLink). & (reliability: 214.0) & (original des…	not assigned.unknown	T	Medtr1g051195	FALSE	Medtr1g051195
41160	16	35.2	no hits & (original description: | myb transcription factor | HC | chr4:16558188-16559541 | 20130731)	not assigned.unknown	T	Medtr4g046737	FALSE	Medtr4g046737
40179	2	30.2.8.2	(at1g56130 : 1128.0) Leucine-rich repeat transmembrane protein kinase; FUNCTIONS IN: protein serine/threonine kinase activity, protein kinase activity, ATP binding; INVOLVED IN: protein amino acid phosphorylation; LOCATED IN: plasma membrane, membrane; EXPRESSED IN: cultured cell; CONTAINS InterPro DOMAIN/s: Serine/threonine-protein kinase domain (InterPro:IPR002290), Leucine-rich repeat (InterPr…	signalling.receptor kinases.leucine rich repeat VIII.VIII-2	T	Medtr8g461110	FALSE	Medtr8g461110
41518	8	30.2.5	(at4g03390 : 710.0) STRUBBELIG-receptor family 3 (SRF3); FUNCTIONS IN: protein serine/threonine kinase activity, kinase activity, ATP binding; INVOLVED IN: transmembrane receptor protein tyrosine kinase signaling pathway, protein amino acid phosphorylation; LOCATED IN: plasma membrane; EXPRESSED IN: 23 plant structures; EXPRESSED DURING: 13 growth stages; CONTAINS InterPro DOMAIN/s: Protein kinas…	signalling.receptor kinases.leucine rich repeat V	T	Medtr4g046113	FALSE	Medtr4g046113
41566	84	17.5.3	(at4g29100 : 194.0) basic helix-loop-helix (bHLH) DNA-binding superfamily protein; FUNCTIONS IN: sequence-specific DNA binding transcription factor activity; INVOLVED IN: regulation of transcription; LOCATED IN: nucleus; EXPRESSED IN: 22 plant structures; EXPRESSED DURING: 10 growth stages; CONTAINS InterPro DOMAIN/s: Helix-loop-helix DNA-binding domain (InterPro:IPR001092), Helix-loop-helix DNA-…	hormone metabolism.ethylene.induced-regulated-responsive-activated	T	Medtr6g488100	FALSE	Medtr6g488100
68471		27.3.6	(at1g35460 : 145.0) basic helix-loop-helix (bHLH) DNA-binding superfamily protein; FUNCTIONS IN: DNA binding, sequence-specific DNA binding transcription factor activity; INVOLVED IN: regulation of transcription; LOCATED IN: nucleus; CONTAINS InterPro DOMAIN/s: Helix-loop-helix DNA-binding domain (InterPro:IPR001092), Helix-loop-helix DNA-binding (InterPro:IPR011598); BEST Arabidopsis thaliana pr…	RNA.regulation of transcription.bHLH,Basic Helix-Loop-Helix family	T	Medtr4g033295	FALSE	Medtr4g033295
40329	6	26.7	(at4g13010 : 466.0) Oxidoreductase, zinc-binding dehydrogenase family protein; FUNCTIONS IN: oxidoreductase activity, zinc ion binding; INVOLVED IN: oxidation reduction; LOCATED IN: chloroplast thylakoid membrane, chloroplast, plasma membrane, vacuole; EXPRESSED IN: 25 plant structures; EXPRESSED DURING: 15 growth stages; CONTAINS InterPro DOMAIN/s: GroES-like (InterPro:IPR011032), Alcohol dehydr…	misc.oxidases - copper, flavone etc	T	Medtr4g033205	FALSE	Medtr4g033205
40332	6	26.7	(at4g13010 : 465.0) Oxidoreductase, zinc-binding dehydrogenase family protein; FUNCTIONS IN: oxidoreductase activity, zinc ion binding; INVOLVED IN: oxidation reduction; LOCATED IN: chloroplast thylakoid membrane, chloroplast, plasma membrane, vacuole; EXPRESSED IN: 25 plant structures; EXPRESSED DURING: 15 growth stages; CONTAINS InterPro DOMAIN/s: GroES-like (InterPro:IPR011032), Alcohol dehydr…	misc.oxidases - copper, flavone etc	T	Medtr4g032995	FALSE	Medtr4g032995
40335	2	29.5.11.4.3.1	(at1g75950 : 176.0) SKP1 is core component of the SCF family of E3 ubiquitin ligases and serves to tether the rest of the complex to an F-box protein, which provides specificity in binding to ubiquitin ligase substrate proteins. Predominately expressed from leptotene to pachytene. Negatively regulates recombination. Interacts with P0, a silencing suppressor protein encoded by poleroviruses by mea…	protein.degradation.ubiquitin.E3.SCF.SKP	T	Medtr4g032500	FALSE	Medtr4g032500
40553	2	35.2	no hits & (original description: | hypothetical protein | LC | chr7:41402317-41396421 | 20130731)	not assigned.unknown	T	Medtr7g103000	FALSE	Medtr7g103000
41480	446	26.6	(o22308|7omt6_medsa : 367.0) Isoflavone-7-O-methyltransferase 6 (EC 2.1.1.150) (Isoflavone-O-methyltransferase 6) (7-IOMT-6) - Medicago sativa (Alfalfa) & (loc_os08g19420.1 : 229.0) no description available & (at4g35160 : 179.0) O-methyltransferase family protein; FUNCTIONS IN: methyltransferase activity, O-methyltransferase activity, protein dimerization activity; LOCATED IN: cytosol; CONTAINS I…	misc.O-methyl transferases	T	Medtr7g024500	FALSE	Medtr7g024500
41020	32					Medtr0052s0020	FALSE	Medtr0052s0020
40874	24	30.2.7	(at5g01890 : 823.0) Leucine-rich receptor-like protein kinase family protein; FUNCTIONS IN: protein serine/threonine kinase activity, kinase activity, ATP binding; INVOLVED IN: transmembrane receptor protein tyrosine kinase signaling pathway, protein amino acid phosphorylation; LOCATED IN: plasma membrane; EXPRESSED IN: 22 plant structures; EXPRESSED DURING: 13 growth stages; CONTAINS InterPro DO…	signalling.receptor kinases.leucine rich repeat VII	T	Medtr4g028090	FALSE	Medtr4g028090
40336	4	30.2.4	(at2g25790 : 112.0) Leucine-rich receptor-like protein kinase family protein; FUNCTIONS IN: protein serine/threonine kinase activity, kinase activity, ATP binding; INVOLVED IN: transmembrane receptor protein tyrosine kinase signaling pathway, protein amino acid phosphorylation; LOCATED IN: plasma membrane; EXPRESSED IN: 23 plant structures; EXPRESSED DURING: 15 growth stages; CONTAINS InterPro DO…	signalling.receptor kinases.leucine rich repeat IV	T	Medtr4g027410	FALSE	Medtr4g027410
40363	2	34.16	(at3g47780 : 1084.0) member of ATH subfamily; ABC2 homolog 6 (ATH6); FUNCTIONS IN: ATPase activity, coupled to transmembrane movement of substances, transporter activity; INVOLVED IN: response to cyclopentenone; LOCATED IN: plasma membrane; EXPRESSED IN: 12 plant structures; EXPRESSED DURING: 8 growth stages; CONTAINS InterPro DOMAIN/s: ATPase, AAA+ type, core (InterPro:IPR003593), ABC transporte…	transport.ABC transporters and multidrug resistance systems	T	Medtr4g108163	FALSE	Medtr4g108163
40231	10	35.1	(at1g49320 : 103.0) Encodes USPL1, a BURP domain protein targeted to the protein storage vacuoles. Overexpression of USPL1 affects seed development, protein storage vacuoles and lipid vesicles morphology and function.; unknown seed protein like 1 (USPL1); CONTAINS InterPro DOMAIN/s: BURP (InterPro:IPR004873); BEST Arabidopsis thaliana protein match is: BURP domain-containing protein (TAIR:AT5G256…	not assigned.no ontology	T	Medtr4g068420	FALSE	Medtr4g068420
68472		20.2	(at2g45130 : 255.0) SPX domain gene 3 (SPX3); CONTAINS InterPro DOMAIN/s: SPX, N-terminal (InterPro:IPR004331); BEST Arabidopsis thaliana protein match is: SPX domain gene 1 (TAIR:AT5G20150.1); Has 942 Blast hits to 942 proteins in 190 species: Archae - 0; Bacteria - 0; Metazoa - 232; Fungi - 375; Plants - 276; Viruses - 0; Other Eukaryotes - 59 (source: NCBI BLink). & (loc_os10g25310.1 : 246.0) …	stress.abiotic	T	Medtr4g027390	FALSE	Medtr4g027390
68473		33.99	(at2g45330 : 302.0) embryo defective 1067 (emb1067); FUNCTIONS IN: tRNA 2-phosphotransferase activity, transferase activity, transferring phosphorus-containing groups; INVOLVED IN: tRNA splicing, via endonucleolytic cleavage and ligation, embryo development ending in seed dormancy; EXPRESSED IN: male gametophyte, pollen tube; EXPRESSED DURING: L mature pollen stage, M germinated pollen stage; CON…	development.unspecified	T	Medtr4g023500	FALSE	Medtr4g023500
68474		10.8.1	(o04887|pme2_citsi : 703.0) Pectinesterase-2 precursor (EC 3.1.1.11) (Pectin methylesterase) (PE) - Citrus sinensis (Sweet orange) & (at2g45220 : 650.0) Plant invertase/pectin methylesterase inhibitor superfamily; FUNCTIONS IN: enzyme inhibitor activity, pectinesterase activity; INVOLVED IN: cell wall modification; LOCATED IN: membrane, plant-type cell wall; EXPRESSED IN: 9 plant structures; EXPR…	cell wall.pectin*esterases.PME	T	Medtr4g025690	FALSE	Medtr4g025690
41069	44	34.12	(loc_os07g12890.2 : 298.0) no description available & (at2g32270 : 290.0) A member of Zrt- and Irt-related protein (ZIP) family. transcript is induced in response to zinc deficiency in the root. also response to iron deficiency.; zinc transporter 3 precursor (ZIP3); FUNCTIONS IN: zinc ion transmembrane transporter activity; INVOLVED IN: zinc ion transport; LOCATED IN: endomembrane system, integra…	transport.metal	T	Medtr3g081640	FALSE	Medtr3g081640
40032	2	17.7.1.2	(ipr013819 : 1500.0) Lipoxygenase, C-terminal & (at1g55020 : 1209.0) lipoxygenase, a defense gene conferring resistance Xanthomonas campestris; lipoxygenase 1 (LOX1); CONTAINS InterPro DOMAIN/s: Lipoxygenase, iron binding site (InterPro:IPR020833), Lipoxygenase, C-terminal (InterPro:IPR013819), Lipoxygenase, LH2 (InterPro:IPR001024), Lipase/lipooxygenase, PLAT/LH2 (InterPro:IPR008976), Lipoxygena…	hormone metabolism.jasmonate.synthesis-degradation.lipoxygenase	T	Medtr7g113410	FALSE	Medtr7g113410
40111	2					Medtr3g025230	FALSE	Medtr3g025230
40346	4	35.1	(at5g02230 : 387.0) Haloacid dehalogenase-like hydrolase (HAD) superfamily protein; FUNCTIONS IN: hydrolase activity, catalytic activity; INVOLVED IN: metabolic process; LOCATED IN: cellular_component unknown; EXPRESSED IN: 24 plant structures; EXPRESSED DURING: 15 growth stages; CONTAINS InterPro DOMAIN/s: Haloacid dehalogenase-like hydrolase (InterPro:IPR005834), Pyrimidine 5-nucleotidase (Inte…	not assigned.no ontology	T	Medtr4g021800	FALSE	Medtr4g021800
41646	98	35.2	(at5g04830 : 250.0) Nuclear transport factor 2 (NTF2) family protein; Has 83 Blast hits to 83 proteins in 33 species: Archae - 0; Bacteria - 2; Metazoa - 4; Fungi - 37; Plants - 39; Viruses - 0; Other Eukaryotes - 1 (source: NCBI BLink). & (loc_os01g73500.1 : 236.0) no description available & (reliability: 500.0) & (original description: | nuclear transport factor 2 (NTF2) family protein | HC | c…	not assigned.unknown	T	Medtr1g090630	FALSE	Medtr1g090630
40288	2	30.2.12	(at3g47570 : 796.0) Leucine-rich repeat protein kinase family protein; FUNCTIONS IN: protein serine/threonine kinase activity, kinase activity, ATP binding; INVOLVED IN: transmembrane receptor protein tyrosine kinase signaling pathway, protein amino acid phosphorylation; LOCATED IN: plasma membrane; EXPRESSED IN: 13 plant structures; EXPRESSED DURING: 8 growth stages; CONTAINS InterPro DOMAIN/s: …	signalling.receptor kinases.leucine rich repeat XII	T	Medtr6g036840	FALSE	Medtr6g036840
41022	12	35.2	no hits & (original description: | plant self-incompatibility protein S1 family protein | LC | chr4:7116535-7115075 | 20130731)	not assigned.unknown	T	Medtr4g021670	FALSE	Medtr4g021670
40387	72	26.12	(at1g49570 : 380.0) Peroxidase superfamily protein; FUNCTIONS IN: peroxidase activity, heme binding; INVOLVED IN: oxidation reduction, response to oxidative stress; LOCATED IN: endomembrane system; EXPRESSED IN: leaf lamina base, leaf whorl, hypocotyl, sepal, root; EXPRESSED DURING: 4 anthesis; CONTAINS InterPro DOMAIN/s: Haem peroxidase (InterPro:IPR010255), Plant peroxidase (InterPro:IPR000823)…	misc.peroxidases	T	Medtr5g017850	FALSE	Medtr5g017850
41267	60	16.8.2	(at2g37770 : 251.0) NAD(P)-linked oxidoreductase superfamily protein; FUNCTIONS IN: oxidoreductase activity; INVOLVED IN: oxidation reduction; EXPRESSED IN: 12 plant structures; EXPRESSED DURING: LP.04 four leaves visible, 4 anthesis, petal differentiation and expansion stage; CONTAINS InterPro DOMAIN/s: Aldo/keto reductase (InterPro:IPR001395), Aldo/keto reductase subgroup (InterPro:IPR020471), …	secondary metabolism.flavonoids.chalcones	T	Medtr4g021450	FALSE	Medtr4g021450
41062	6	35.2	(at4g10280 : 87.4) RmlC-like cupins superfamily protein; FUNCTIONS IN: molecular_function unknown; LOCATED IN: endomembrane system; EXPRESSED IN: 22 plant structures; EXPRESSED DURING: 13 growth stages; CONTAINS InterPro DOMAIN/s: Cupin, RmlC-type (InterPro:IPR011051), Protein of unknown function DUF861, cupin-3 (InterPro:IPR008579), RmlC-like jelly roll fold (InterPro:IPR014710); BEST Arabidopsi…	not assigned.unknown	T	Medtr5g005820	FALSE	Medtr5g005820
68475		13.1.2.2.1	(o65361|p5cs_mescr : 981.0) Delta 1-pyrroline-5-carboxylate synthetase (P5CS) [Includes: Glutamate 5-kinase (EC 2.7.2.11) (Gamma-glutamyl kinase) (GK); Gamma-glutamyl phosphate reductase (GPR) (EC 1.2.1.41) (Glutamate-5-semialdehyde dehydrogenase) (Glutamyl-gamma- & (at2g39800 : 954.0) delta1-pyrroline-5-carboxylate synthase 1 (P5CS1); CONTAINS InterPro DOMAIN/s: Glutamate 5-kinase (InterPro:IPR0…	amino acid metabolism.synthesis.glutamate family.proline.delta 1-pyrroline-5-carboxylate synthetase	T	Medtr4g020110	FALSE	Medtr4g020110
68476		26.28	(at5g33370 : 525.0) GDSL-like Lipase/Acylhydrolase superfamily protein; FUNCTIONS IN: hydrolase activity, acting on ester bonds, carboxylesterase activity; INVOLVED IN: lipid metabolic process; LOCATED IN: endomembrane system; EXPRESSED IN: 15 plant structures; EXPRESSED DURING: 7 growth stages; CONTAINS InterPro DOMAIN/s: Lipase, GDSL (InterPro:IPR001087); BEST Arabidopsis thaliana protein match…	misc.GDSL-motif lipase	T	Medtr4g019880	FALSE	Medtr4g019880
40360	2	35.2	no hits & (original description: | hypothetical protein | HC | chr4:6185593-6186199 | 20130731)	not assigned.unknown	T	Medtr4g019640	FALSE	Medtr4g019640
68477		1.1.3.4	(p49161|cyf_soybn : 126.0) Apocytochrome f precursor - Glycine max (Soybean) & (atcg00540 : 125.0) Encodes cytochrome f apoprotein; involved in photosynthetic electron transport chain; encoded by the chloroplast genome and is transcriptionally repressed by a nuclear gene HCF2.; photosynthetic electron transfer A (PETA); FUNCTIONS IN: electron transporter, transferring electrons within cytochrome …	PS.lightreaction.cytochrome b6/f.apocytochrome f (CYF)	T	Medtr5g058870	FALSE	Medtr5g058870
40364	4	16.8.1	(at5g05600 : 484.0) 2-oxoglutarate (2OG) and Fe(II)-dependent oxygenase superfamily protein; FUNCTIONS IN: oxidoreductase activity, iron ion binding; INVOLVED IN: response to salt stress, response to karrikin; EXPRESSED IN: 15 plant structures; EXPRESSED DURING: 9 growth stages; CONTAINS InterPro DOMAIN/s: Isopenicillin N synthase (InterPro:IPR002283), Oxoglutarate/iron-dependent oxygenase (Inter…	secondary metabolism.flavonoids.anthocyanins	T	Medtr4g015790	FALSE	Medtr4g015790
40370	10	35.2	no hits & (original description: | hypothetical protein | HC | chr4:3345727-3345003 | 20130731)	not assigned.unknown	T	Medtr4g012610	FALSE	Medtr4g012610
68478		35.2	no hits & (original description: | hypothetical protein | HC | chr4:3290182-3289745 | 20130731)	not assigned.unknown	T	Medtr4g012330	FALSE	Medtr4g012330
68479		35.2	no hits & (original description: | hypothetical protein | LC | chr4:3271455-3271087 | 20130731)	not assigned.unknown	T	Medtr4g012350	FALSE	Medtr4g012350
40371	4	35.2	no hits & (original description: | hypothetical protein | LC | chr4:3257067-3256511 | 20130731)	not assigned.unknown	T	Medtr4g012490	FALSE	Medtr4g012490
40279	10	16.1.4.6	(at4g25700 : 368.0) Converts beta-carotene to zeaxanthin via cryptoxanthin.; beta-hydroxylase 1 (BETA-OHASE 1); FUNCTIONS IN: carotene beta-ring hydroxylase activity; INVOLVED IN: xanthophyll biosynthetic process, carotene metabolic process; LOCATED IN: endoplasmic reticulum, chloroplast; EXPRESSED IN: 21 plant structures; EXPRESSED DURING: 13 growth stages; CONTAINS InterPro DOMAIN/s: Fatty acid…	secondary metabolism.isoprenoids.carotenoids.carotenoid beta ring hydroxylase	T	Medtr6g048440	FALSE	Medtr6g048440
41172	34	15.2	(at5g24580 : 231.0) Heavy metal transport/detoxification superfamily protein ; FUNCTIONS IN: copper ion binding, metal ion binding; INVOLVED IN: copper ion transport, metal ion transport; LOCATED IN: cellular_component unknown; EXPRESSED IN: 20 plant structures; EXPRESSED DURING: 13 growth stages; CONTAINS InterPro DOMAIN/s: Heavy metal transport/detoxification protein (InterPro:IPR006121); BEST …	metal handling.binding, chelation and storage	T	Medtr3g093020	FALSE	Medtr3g093020
41702	104	35.2	(at4g13630 : 85.9) Protein of unknown function, DUF593; FUNCTIONS IN: molecular_function unknown; INVOLVED IN: biological_process unknown; LOCATED IN: endomembrane system; EXPRESSED IN: 20 plant structures; EXPRESSED DURING: 9 growth stages; CONTAINS InterPro DOMAIN/s: Protein of unknown function DUF593 (InterPro:IPR007656); BEST Arabidopsis thaliana protein match is: Protein of unknown function,…	not assigned.unknown	T	Medtr4g011540	FALSE	Medtr4g011540
41703	104	11.9.3.2	(at3g15650 : 377.0) alpha/beta-Hydrolases superfamily protein; FUNCTIONS IN: hydrolase activity, carboxylesterase activity; EXPRESSED IN: 16 plant structures; EXPRESSED DURING: 11 growth stages; CONTAINS InterPro DOMAIN/s: Phospholipase/carboxylesterase (InterPro:IPR003140); BEST Arabidopsis thaliana protein match is: alpha/beta-Hydrolases superfamily protein (TAIR:AT1G52700.1). & (loc_os01g07960…	lipid metabolism.lipid degradation.lysophospholipases.carboxylesterase	T	Medtr4g011320	FALSE	Medtr4g011320
41525	80					Medtr0291s0010	FALSE	Medtr0291s0010
68480		34.3	(at5g09220 : 696.0) member of AAAP family; amino acid permease 2 (AAP2); CONTAINS InterPro DOMAIN/s: Amino acid transporter, transmembrane (InterPro:IPR013057); BEST Arabidopsis thaliana protein match is: amino acid permease 4 (TAIR:AT5G63850.1); Has 2701 Blast hits to 2684 proteins in 226 species: Archae - 0; Bacteria - 6; Metazoa - 573; Fungi - 420; Plants - 1375; Viruses - 0; Other Eukaryotes …	transport.amino acids	T	Medtr4g073520	FALSE	Medtr4g073520
68481		27.3.32	(at5g13080 : 143.0) WRKY75 is one of several transcription factors induced during Pi deprivation. It is nuclear localized and regulated differentially during Pi starvation. RNAi mediated suppression of WRKY75 made the plants more susceptible to Pi stress as indicated by the higher accumulation of anthocyanin during Pi starvation.; WRKY DNA-binding protein 75 (WRKY75); CONTAINS InterPro DOMAIN/s: …	RNA.regulation of transcription.WRKY domain transcription factor family	T	Medtr8g096730	FALSE	Medtr8g096730
40376	4	29.5.7	(at1g17870 : 750.0) S2P-like putative metalloprotease, also contain transmembrane helices near their C-termini and many of them, five of seven, contain a conserved zinc-binding motif HEXXH. Homolog of EGY1. Each of the EGY1 and EGY-like proteins share two additional highly conserved motifs, the previously reported NPDG motif (aa 442??454 in EGY1, Rudner et al., 1999) and a newly defined GNLR moti…	protein.degradation.metalloprotease	T	Medtr4g010130	FALSE	Medtr4g010130
41245	18	35.2	no hits & (original description: | hypothetical protein | LC | chr4:1922013-1923163 | 20130731)	not assigned.unknown	T	Medtr4g009410	FALSE	Medtr4g009410
40719	10	26.13	(at1g17710 : 342.0) Pyridoxal phosphate phosphatase-related protein; FUNCTIONS IN: phosphatase activity; EXPRESSED IN: 9 plant structures; EXPRESSED DURING: L mature pollen stage, M germinated pollen stage, 4 anthesis, petal differentiation and expansion stage; CONTAINS InterPro DOMAIN/s: Pyridoxal phosphate phosphatase-related (InterPro:IPR006384); BEST Arabidopsis thaliana protein match is: pho…	misc.acid and other phosphatases	T	Medtr8g015910	FALSE	Medtr8g015910
40957	6	28.1	(at1g20960 : 1417.0) embryo defective 1507 (emb1507); FUNCTIONS IN: in 6 functions; INVOLVED IN: embryo development ending in seed dormancy; EXPRESSED IN: 24 plant structures; EXPRESSED DURING: 13 growth stages; CONTAINS InterPro DOMAIN/s: ATPase, AAA+ type, core (InterPro:IPR003593), DNA/RNA helicase, DEAD/DEAH box type, N-terminal (InterPro:IPR011545), Sec63 domain (InterPro:IPR004179), Sec63 d…	DNA.synthesis/chromatin structure	T	Medtr4g008780	FALSE	Medtr4g008780
39968	2	35.2	(at3g60660 : 330.0) unknown protein; CONTAINS InterPro DOMAIN/s: Protein of unknown function DUF1395 (InterPro:IPR009829); Has 131 Blast hits to 131 proteins in 44 species: Archae - 0; Bacteria - 0; Metazoa - 83; Fungi - 0; Plants - 45; Viruses - 0; Other Eukaryotes - 3 (source: NCBI BLink). & (loc_os07g30110.1 : 272.0) no description available & (ipr009829 : 179.707) Protein of unknown function …	not assigned.unknown	T	Medtr4g026180	FALSE	Medtr4g026180
68482		35.2	no hits & (original description: | WRKY transcription factor | HC | chr4:926694-929520 | 20130731)	not assigned.unknown	T	Medtr4g007060	FALSE	Medtr4g007060
40378	2	16.2.1.3	(o24145|4cl1_tobac : 829.0) 4-coumarate--CoA ligase 1 (EC 6.2.1.12) (4CL 1) (4-coumaroyl-CoA synthase 1) - Nicotiana tabacum (Common tobacco) & (at1g51680 : 785.0) encodes an isoform of 4-coumarate:CoA ligase (4CL), which is involved in the last step of the general phenylpropanoid pathway. In addition to 4-coumarate, it also converts ferulate. The catalytic efficiency was in the following (descen…	secondary metabolism.phenylpropanoids.lignin biosynthesis.4CL	T	Medtr4g005750	FALSE	Medtr4g005750
39996	4	34.9	(loc_os02g52860.1 : 509.0) no description available & (at5g14040 : 508.0) phosphate transporter 3;1 (PHT3;1); FUNCTIONS IN: binding; INVOLVED IN: transport, transmembrane transport; LOCATED IN: in 6 components; EXPRESSED IN: 27 plant structures; EXPRESSED DURING: 16 growth stages; CONTAINS InterPro DOMAIN/s: Mitochondrial substrate carrier (InterPro:IPR001993), Mitochondrial substrate/solute carr…	transport.metabolite transporters at the mitochondrial membrane	T	Medtr6g033280	FALSE	Medtr6g033280
40305	10	10.6	(at3g52790 : 101.0) peptidoglycan-binding LysM domain-containing protein; FUNCTIONS IN: molecular_function unknown; INVOLVED IN: cell wall macromolecule catabolic process; LOCATED IN: endomembrane system; CONTAINS InterPro DOMAIN/s: Peptidoglycan-binding lysin domain (InterPro:IPR018392); BEST Arabidopsis thaliana protein match is: peptidoglycan-binding LysM domain-containing protein (TAIR:AT4G25…	cell wall.degradation	T	Medtr7g104250	FALSE	Medtr7g104250
40804	18	35.2	no hits & (original description: | LA-related protein 6 LA RNA-binding domain protein | HC | chr3:53444494-53441023 | 20130731)	not assigned.unknown	T	Medtr3g114450	FALSE	Medtr3g114450
40598	76	35.2	no hits & (original description: | transmembrane protein, putative | HC | chr3:53128705-53128095 | 20130731)	not assigned.unknown	T	Medtr3g113930	FALSE	Medtr3g113930
41138	6	35.2	(loc_os07g01850.1 : 200.0) no description available & (at4g26190 : 180.0) Haloacid dehalogenase-like hydrolase (HAD) superfamily protein; CONTAINS InterPro DOMAIN/s: NLI interacting factor (InterPro:IPR004274); BEST Arabidopsis thaliana protein match is: Haloacid dehalogenase-like hydrolase (HAD) superfamily protein (TAIR:AT2G36540.1); Has 27570 Blast hits to 17450 proteins in 1040 species: Archa…	not assigned.unknown	T	Medtr2g060670	FALSE	Medtr2g060670
41240	62	27.3.22	(loc_os03g47740.3 : 271.0) no description available & (at1g19700 : 264.0) Encodes a member of the BEL family of homeodomain proteins. Its interaction with PLP (PAS/LOV PROTEIN) is diminished by blue light.; BEL1-like homeodomain 10 (BEL10); FUNCTIONS IN: DNA binding, sequence-specific DNA binding transcription factor activity; INVOLVED IN: regulation of transcription, DNA-dependent, regulation of…	RNA.regulation of transcription.HB,Homeobox transcription factor family	T	Medtr3g112300	FALSE	Medtr3g112300
40394	12	35.1	(at1g75260 : 97.1) oxidoreductases, acting on NADH or NADPH; FUNCTIONS IN: oxidoreductase activity, acting on NADH or NADPH; LOCATED IN: chloroplast; Has 10100 Blast hits to 7713 proteins in 844 species: Archae - 18; Bacteria - 1249; Metazoa - 3819; Fungi - 1280; Plants - 459; Viruses - 67; Other Eukaryotes - 3208 (source: NCBI BLink). & (reliability: 194.2) & (original description: | hypothetica…	not assigned.no ontology	T	Medtr3g111950	FALSE	Medtr3g111950
40016	2	35.2	no hits & (original description: | hypothetical protein | LC | chr8:39037395-39035600 | 20130731)	not assigned.unknown	T	Medtr8g093450	FALSE	Medtr8g093450
40875	18	35.1	(at1g47271 : 208.0) Cystathionine beta-synthase (CBS) family protein; FUNCTIONS IN: molecular_function unknown; INVOLVED IN: biological_process unknown; LOCATED IN: cellular_component unknown; CONTAINS InterPro DOMAIN/s: Cystathionine beta-synthase, core (InterPro:IPR000644); BEST Arabidopsis thaliana protein match is: Cystathionine beta-synthase (CBS) family protein (TAIR:AT5G10860.1); Has 30201…	not assigned.no ontology	T	Medtr3g111940	FALSE	Medtr3g111940
40395	2	35.2	(at1g75160 : 463.0) Protein of unknown function (DUF620); CONTAINS InterPro DOMAIN/s: Protein of unknown function DUF620 (InterPro:IPR006873); BEST Arabidopsis thaliana protein match is: Protein of unknown function (DUF620) (TAIR:AT5G66740.1); Has 216 Blast hits to 215 proteins in 18 species: Archae - 0; Bacteria - 0; Metazoa - 0; Fungi - 0; Plants - 216; Viruses - 0; Other Eukaryotes - 0 (source…	not assigned.unknown	T	Medtr3g111790	FALSE	Medtr3g111790
41004	60	33.99	(loc_os04g59120.1 : 293.0) no description available & (at1g25270 : 239.0) nodulin MtN21 /EamA-like transporter family protein; LOCATED IN: endomembrane system, membrane; CONTAINS InterPro DOMAIN/s: Protein of unknown function DUF6, transmembrane (InterPro:IPR000620); BEST Arabidopsis thaliana protein match is: nodulin MtN21 /EamA-like transporter family protein (TAIR:AT1G68170.1); Has 2335 Blast …	development.unspecified	T	Medtr4g094340	FALSE	Medtr4g094340
40397	4	35.2	(at4g32820 : 1867.0) Tetratricopeptide repeat (TPR)-like superfamily protein; FUNCTIONS IN: binding; INVOLVED IN: biological_process unknown; LOCATED IN: cellular_component unknown; CONTAINS InterPro DOMAIN/s: Tetratricopeptide-like helical (InterPro:IPR011990), Tetratricopeptide repeat-containing (InterPro:IPR013026); Has 168 Blast hits to 155 proteins in 63 species: Archae - 8; Bacteria - 15; M…	not assigned.unknown	T	Medtr3g110417	FALSE	Medtr3g110417
40398	2	35.2	no hits & (original description: | transmembrane protein, putative | LC | chr3:51066503-51060218 | 20130731)	not assigned.unknown	T	Medtr3g110130	FALSE	Medtr3g110130
41076	88	29.5.11.4.3.2	(at3g23880 : 111.0) F-box and associated interaction domains-containing protein; FUNCTIONS IN: molecular_function unknown; INVOLVED IN: biological_process unknown; LOCATED IN: nucleus; EXPRESSED IN: 16 plant structures; EXPRESSED DURING: 10 growth stages; CONTAINS InterPro DOMAIN/s: F-box domain, cyclin-like (InterPro:IPR001810), F-box domain, Skp2-like (InterPro:IPR022364), F-box associated doma…	protein.degradation.ubiquitin.E3.SCF.FBOX	T	Medtr7g070440	FALSE	Medtr7g070440
40400	4	29.4.1.59	(at2g24370 : 832.0) Protein kinase protein with adenine nucleotide alpha hydrolases-like domain; FUNCTIONS IN: protein serine/threonine kinase activity, protein kinase activity, kinase activity, ATP binding; INVOLVED IN: protein amino acid phosphorylation, response to stress; LOCATED IN: cellular_component unknown; EXPRESSED IN: 6 plant structures; EXPRESSED DURING: L mature pollen stage, M germi…	protein.postranslational modification.kinase.receptor like cytoplasmatic kinase IX	T	Medtr3g109100	FALSE	Medtr3g109100
41618	60	29.4	(p54152|msra_fraan : 269.0) Peptide methionine sulfoxide reductase (EC 1.8.4.11) (Protein-methionine-S-oxide reductase) (Peptide-methionine (S)-S-oxide reductase) (Peptide Met(O) reductase) (Fruit-ripening protein E4) - Fragaria ananassa (Strawberry) & (at5g61640 : 246.0) ubiquitous enzyme that repairs oxidatively damaged proteins; peptidemethionine sulfoxide reductase 1 (PMSR1); FUNCTIONS IN: pe…	protein.postranslational modification	T	Medtr3g075380	FALSE	Medtr3g075380
40402	2	17.6.1	(at1g52800 : 204.0) 2-oxoglutarate (2OG) and Fe(II)-dependent oxygenase superfamily protein; FUNCTIONS IN: oxidoreductase activity; LOCATED IN: cellular_component unknown; EXPRESSED IN: stem, root; CONTAINS InterPro DOMAIN/s: Oxoglutarate/iron-dependent oxygenase (InterPro:IPR005123); BEST Arabidopsis thaliana protein match is: 2-oxoglutarate (2OG) and Fe(II)-dependent oxygenase superfamily prote…	hormone metabolism.gibberelin.synthesis-degradation	T	Medtr3g108520	FALSE	Medtr3g108520
68483		35.2	(at3g49590 : 482.0) Autophagy-related protein 13; FUNCTIONS IN: molecular_function unknown; INVOLVED IN: biological_process unknown; LOCATED IN: cellular_component unknown; EXPRESSED IN: 22 plant structures; EXPRESSED DURING: 15 growth stages; CONTAINS InterPro DOMAIN/s: Autophagy-related protein 13 (InterPro:IPR018731); BEST Arabidopsis thaliana protein match is: Autophagy-related protein 13 (TA…	not assigned.unknown	T	Medtr5g068710	FALSE	Medtr5g068710
40748	4	35.2	(original description: | rare lipoprotein A-like double-psi beta-barrel protein | HC | chr3:49581905-49581018 | 20130731)	not assigned.unknown	T	Medtr3g107500	FALSE	Medtr3g107500
40942	44	34.6	(at1g22150 : 860.0) sulfate transporter Sultr1;3; sulfate transporter 1;3 (SULTR1;3); FUNCTIONS IN: sulfate transmembrane transporter activity; INVOLVED IN: sulfate transport, transport, transmembrane transport; LOCATED IN: integral to membrane, membrane; EXPRESSED IN: petal, leaf whorl, sperm cell, flower, pollen tube; EXPRESSED DURING: 4 anthesis, petal differentiation and expansion stage; CONT…	transport.sulphate	T	Medtr2g008470	FALSE	Medtr2g008470
41557	44	15.2	(at5g17450 : 201.0) Heavy metal transport/detoxification superfamily protein ; FUNCTIONS IN: metal ion binding; INVOLVED IN: metal ion transport; EXPRESSED IN: 14 plant structures; EXPRESSED DURING: 7 growth stages; CONTAINS InterPro DOMAIN/s: Heavy metal transport/detoxification protein (InterPro:IPR006121); BEST Arabidopsis thaliana protein match is: Heavy metal transport/detoxification superfa…	metal handling.binding, chelation and storage	T	Medtr7g083060	FALSE	Medtr7g083060
40118	2	29.5.5	(at1g07200 : 538.0) Double Clp-N motif-containing P-loop nucleoside triphosphate hydrolases superfamily protein; FUNCTIONS IN: ATP binding; INVOLVED IN: biological_process unknown; LOCATED IN: cellular_component unknown; BEST Arabidopsis thaliana protein match is: Double Clp-N motif-containing P-loop nucleoside triphosphate hydrolases superfamily protein (TAIR:AT2G29970.1); Has 14612 Blast hits t…	protein.degradation.serine protease	T	Medtr5g071060	FALSE	Medtr5g071060
68484		34.12	(at5g21930 : 1004.0) P-Type ATPase, mediates copper transport to chloroplast thylakoid lumen. Required for accumulation of copper-containing plastocyanin in the thylakoid lumen and for effective photosynthetic electron transport; P-type ATPase of Arabidopsis 2 (PAA2); CONTAINS InterPro DOMAIN/s: Heavy metal transport/detoxification protein (InterPro:IPR006121), ATPase, P type, cation/copper-trans…	transport.metal	T	Medtr3g105190	FALSE	Medtr3g105190
68485		35.2	(at5g25950 : 342.0) Protein of Unknown Function (DUF239); CONTAINS InterPro DOMAIN/s: Protein of unknown function DUF239, plant (InterPro:IPR004314); BEST Arabidopsis thaliana protein match is: Protein of Unknown Function (DUF239) (TAIR:AT5G25960.1); Has 30201 Blast hits to 17322 proteins in 780 species: Archae - 12; Bacteria - 1396; Metazoa - 17338; Fungi - 3422; Plants - 5037; Viruses - 0; Othe…	not assigned.unknown	T	Medtr3g104070	FALSE	Medtr3g104070
40240	2	35.2	(at4g32480 : 238.0) Protein of unknown function (DUF506) ; FUNCTIONS IN: molecular_function unknown; INVOLVED IN: biological_process unknown; LOCATED IN: cellular_component unknown; EXPRESSED IN: cultured cell; CONTAINS InterPro DOMAIN/s: Protein of unknown function DUF506, plant (InterPro:IPR006502); BEST Arabidopsis thaliana protein match is: Protein of unknown function (DUF506) (TAIR:AT2G20670…	not assigned.unknown	T	Medtr4g088760	FALSE	Medtr4g088760
68486		18.4.1	(at1g10070 : 441.0) Encodes a chloroplast branched-chain amino acid aminotransferase. Complements the yeast leu/iso-leu/val auxotrophy mutant.; branched-chain amino acid transaminase 2 (BCAT-2); FUNCTIONS IN: branched-chain-amino-acid transaminase activity, catalytic activity; INVOLVED IN: branched chain family amino acid metabolic process, metabolic process; LOCATED IN: chloroplast; EXPRESSED IN…	Co-factor and vitamine metabolism.pantothenate.branched-chain amino acid aminotransferase	T	Medtr3g103580	FALSE	Medtr3g103580
40409	4	35.2	(at1g58520 : 770.0) RXW8; FUNCTIONS IN: hydrolase activity, acting on ester bonds, lipase activity; INVOLVED IN: lipid metabolic process; LOCATED IN: endomembrane system; CONTAINS InterPro DOMAIN/s: Lipase, GDSL, active site (InterPro:IPR008265), Lipase, GDSL (InterPro:IPR001087); BEST Arabidopsis thaliana protein match is: GDSL-like Lipase/Acylhydrolase superfamily protein (TAIR:AT1G59406.1); Ha…	not assigned.unknown	T	Medtr3g103560	FALSE	Medtr3g103560
40749	2	35.1	(at1g59590 : 81.6) ZCF37 mRNA, complete cds; ZCF37; BEST Arabidopsis thaliana protein match is: unknown protein (TAIR:AT1G10220.1); Has 33 Blast hits to 33 proteins in 10 species: Archae - 0; Bacteria - 0; Metazoa - 2; Fungi - 0; Plants - 31; Viruses - 0; Other Eukaryotes - 0 (source: NCBI BLink). & (reliability: 163.2) & (original description: | transmembrane protein, putative | HC | chr3:475652…	not assigned.no ontology	T	Medtr3g103190	FALSE	Medtr3g103190
41430	38	17.1.3	(at1g45249 : 318.0) Leucine zipper transcription factor that binds to the abscisic acid (ABA)??responsive element (ABRE) motif in the promoter region of ABA-inducible genes. Enhances drought tolerance in vegetative tissues. Required for normal glucose response. Localized in the nucleus. Expressed constitutively in roots, leaf vascular tissues, and hydathodes or in all tissues under stress conditi…	hormone metabolism.abscisic acid.induced-regulated-responsive-activated	T	Medtr3g101780	FALSE	Medtr3g101780
41637	76	14.2	(at4g04610 : 666.0) Encodes a protein disulfide isomerase-like (PDIL) protein, a member of a multigene family within the thioredoxin (TRX) superfamily. This protein also belongs to the adenosine 5-phosphosulfate reductase-like (APRL) group.; APS reductase 1 (APR1); FUNCTIONS IN: adenylyl-sulfate reductase activity; INVOLVED IN: response to oxidative stress, sulfate reduction, sulfate assimilation…	S-assimilation.APR	T	Medtr2g023540	FALSE	Medtr2g023540
68487		35.2	no hits & (original description: | transmembrane protein, putative | LC | chr5:31384546-31383661 | 20130731)	not assigned.unknown	T	Medtr5g073830	FALSE	Medtr5g073830
40410	10	27.3.11	(at1g27730 : 171.0) Related to Cys2/His2-type zinc-finger proteins found in higher plants. Compensated for a subset of calcineurin deficiency in yeast. Salt tolerance produced by ZAT10 appeared to be partially dependent on ENA1/PMR2, a P-type ATPase required for Li+ and Na+ efflux in yeast. The protein is localized to the nucleus, acts as a transcriptional repressor and is responsive to chitin ol…	RNA.regulation of transcription.C2H2 zinc finger family	T	Medtr3g102980	FALSE	Medtr3g102980
68488		35.2	no hits & (original description: | transmembrane protein, putative | LC | chr3:47433475-47432736 | 20130731)	not assigned.unknown	T	Medtr3g102970	FALSE	Medtr3g102970
40411	2	16.99	(at5g42830 : 303.0) HXXXD-type acyl-transferase family protein; FUNCTIONS IN: transferase activity, transferring acyl groups other than amino-acyl groups, transferase activity; INVOLVED IN: biological_process unknown; LOCATED IN: cellular_component unknown; EXPRESSED IN: 17 plant structures; EXPRESSED DURING: 12 growth stages; CONTAINS InterPro DOMAIN/s: Transferase (InterPro:IPR003480); BEST Ara…	secondary metabolism.unspecified	T	Medtr3g102030	FALSE	Medtr3g102030
41482	208	28.99	(loc_os06g09420.1 : 191.0) no description available & (at3g19184 : 186.0) AP2/B3-like transcriptional factor family protein; FUNCTIONS IN: DNA binding; INVOLVED IN: regulation of transcription, DNA-dependent; LOCATED IN: cellular_component unknown; EXPRESSED IN: 7 plant structures; EXPRESSED DURING: F mature embryo stage, petal differentiation and expansion stage, E expanded cotyledon stage, D bi…	DNA.unspecified	T	Medtr3g101520	FALSE	Medtr3g101520
68489		35.2	(at1g58120 : 266.0) BEST Arabidopsis thaliana protein match is: methyltransferases (TAIR:AT5G01710.1); Has 93 Blast hits to 93 proteins in 15 species: Archae - 0; Bacteria - 0; Metazoa - 1; Fungi - 0; Plants - 92; Viruses - 0; Other Eukaryotes - 0 (source: NCBI BLink). & (loc_os07g42834.1 : 153.0) no description available & (reliability: 532.0) & (original description: | peptide upstream ORF prot…	not assigned.unknown	T	Medtr3g100550	FALSE	Medtr3g100550
41655	26	21.4	(at4g33040 : 149.0) Thioredoxin superfamily protein; FUNCTIONS IN: electron carrier activity, protein disulfide oxidoreductase activity; INVOLVED IN: cell redox homeostasis; LOCATED IN: cellular_component unknown; EXPRESSED IN: 23 plant structures; EXPRESSED DURING: 13 growth stages; CONTAINS InterPro DOMAIN/s: Glutaredoxin-like, plant II (InterPro:IPR011905), Thioredoxin fold (InterPro:IPR012335…	redox.glutaredoxins	T	Medtr1g015890	FALSE	Medtr1g015890
41683	84	35.1	(at2g03820 : 115.0) nonsense-mediated mRNA decay NMD3 family protein; CONTAINS InterPro DOMAIN/s: NMD3 (InterPro:IPR007064); Has 480 Blast hits to 466 proteins in 217 species: Archae - 17; Bacteria - 0; Metazoa - 145; Fungi - 138; Plants - 63; Viruses - 0; Other Eukaryotes - 117 (source: NCBI BLink). & (loc_os10g42320.1 : 107.0) no description available & (chl4|515811 : 94.4) no description avail…	not assigned.no ontology	T	Medtr5g092540	FALSE	Medtr5g092540
40417	2	35.2	no hits & (original description: | transmembrane protein, putative | LC | chr3:45913804-45910094 | 20130731)	not assigned.unknown	T	Medtr3g100020	FALSE	Medtr3g100020
41517	2	23.3.1	(at2g23420 : 921.0) nicotinate phosphoribosyltransferase 2 (NAPRT2); FUNCTIONS IN: nicotinate phosphoribosyltransferase activity; INVOLVED IN: pyridine nucleotide biosynthetic process, nicotinate nucleotide salvage; LOCATED IN: cellular_component unknown; EXPRESSED IN: 22 plant structures; EXPRESSED DURING: 13 growth stages; CONTAINS InterPro DOMAIN/s: Nicotinate phosphoribosyltransferase-related…	nucleotide metabolism.salvage.phosphoribosyltransferases	T	Medtr4g094805	FALSE	Medtr4g094805
41590	92	13.1.5.3.2	(at4g35640 : 429.0) Encodes a cytosolic serine O-acetyltransferase involved in sulfur assimilation and cysteine biosynthesis. Expressed in the vascular system. Expression is induced in both roots and shoots under sulfur-starved conditions.; serine acetyltransferase 3;2 (SERAT3;2); CONTAINS InterPro DOMAIN/s: Hexapeptide transferase, conserved site (InterPro:IPR018357), Serine O-acetyltransferase …	amino acid metabolism.synthesis.serine-glycine-cysteine group.cysteine.SAT	T	Medtr5g023760	FALSE	Medtr5g023760
41604	82	30.2.11	(loc_os05g07740.1 : 1051.0) no description available & (at4g26540 : 998.0) Leucine-rich repeat receptor-like protein kinase family protein; FUNCTIONS IN: kinase activity; INVOLVED IN: protein amino acid phosphorylation; LOCATED IN: plasma membrane; EXPRESSED IN: inflorescence meristem; CONTAINS InterPro DOMAIN/s: Protein kinase, ATP binding site (InterPro:IPR017441), Protein kinase, catalytic dom…	signalling.receptor kinases.leucine rich repeat XI	T	Medtr4g105370	FALSE	Medtr4g105370
40883	44	27.1	(at5g23690 : 543.0) Polynucleotide adenylyltransferase family protein; FUNCTIONS IN: RNA binding, nucleotidyltransferase activity; INVOLVED IN: RNA processing; EXPRESSED IN: 20 plant structures; EXPRESSED DURING: 12 growth stages; CONTAINS InterPro DOMAIN/s: Poly A polymerase, head domain (InterPro:IPR002646); BEST Arabidopsis thaliana protein match is: polynucleotide adenylyltransferase family p…	RNA.processing	T	Medtr3g498785	FALSE	Medtr3g498785
40232	8	21.1	(p48384|trxm_pea : 102.0) Thioredoxin M-type, chloroplast precursor (TRX-M) - Pisum sativum (Garden pea) & (at3g15360 : 94.7) encodes a prokaryotic thioredoxin; thioredoxin M-type 4 (TRX-M4); FUNCTIONS IN: enzyme activator activity; INVOLVED IN: response to oxidative stress, positive regulation of catalytic activity; LOCATED IN: thylakoid, chloroplast thylakoid membrane, cell wall, chloroplast, c…	redox.thioredoxin	T	Medtr2g079360	FALSE	Medtr2g079360
40040	2	26.3.4	(at4g02290 : 266.0) glycosyl hydrolase 9B13 (GH9B13); FUNCTIONS IN: hydrolase activity, hydrolyzing O-glycosyl compounds, catalytic activity; INVOLVED IN: carbohydrate metabolic process; LOCATED IN: endomembrane system; EXPRESSED IN: 20 plant structures; EXPRESSED DURING: 9 growth stages; CONTAINS InterPro DOMAIN/s: Six-hairpin glycosidase (InterPro:IPR012341), Glycoside hydrolase, family 9, acti…	misc.gluco-, galacto- and mannosidases.endoglucanase	T	Medtr7g108925	FALSE	Medtr7g108925
40491	8	35.2	no hits & (original description: | hypothetical protein | HC | chr7:22890443-22891016 | 20130731)	not assigned.unknown	T	Medtr7g062930	FALSE	Medtr7g062930
40247	12	35.2	no hits & (original description: | hypothetical protein | HC | chr4:9077250-9077473 | 20130731)	not assigned.unknown	T	Medtr4g026440	FALSE	Medtr4g026440
40119	8	35.2	(at1g11700 : 153.0) Protein of unknown function, DUF584; FUNCTIONS IN: molecular_function unknown; INVOLVED IN: biological_process unknown; LOCATED IN: chloroplast; EXPRESSED IN: 21 plant structures; EXPRESSED DURING: 11 growth stages; CONTAINS InterPro DOMAIN/s: Protein of unknown function DUF584 (InterPro:IPR007608); BEST Arabidopsis thaliana protein match is: Protein of unknown function, DUF58…	not assigned.unknown	T	Medtr4g132020	FALSE	Medtr4g132020
41705	70	29.5.11.4.3.2	(at2g24540 : 286.0) ATTENUATED FAR-RED RESPONSE (AFR); CONTAINS InterPro DOMAIN/s: F-box domain, cyclin-like (InterPro:IPR001810), Galactose oxidase/kelch, beta-propeller (InterPro:IPR011043), Kelch repeat type 1 (InterPro:IPR006652), Kelch related (InterPro:IPR013089), Kelch-type beta propeller (InterPro:IPR015915); BEST Arabidopsis thaliana protein match is: Galactose oxidase/kelch repeat super…	protein.degradation.ubiquitin.E3.SCF.FBOX	T	Medtr3g108860	FALSE	Medtr3g108860
40431	2	33.99	(at5g64530 : 153.0) xylem NAC domain 1 (XND1); CONTAINS InterPro DOMAIN/s: No apical meristem (NAM) protein (InterPro:IPR003441); BEST Arabidopsis thaliana protein match is: NAC domain containing protein 25 (TAIR:AT1G61110.1); Has 2741 Blast hits to 2738 proteins in 73 species: Archae - 0; Bacteria - 0; Metazoa - 0; Fungi - 0; Plants - 2741; Viruses - 0; Other Eukaryotes - 0 (source: NCBI BLink).…	development.unspecified	T	Medtr3g096400	FALSE	Medtr3g096400
68490		35.2	no hits & (original description: | transmembrane protein, putative | LC | chr3:43276001-43275476 | 20130731)	not assigned.unknown	T	Medtr3g094810	FALSE	Medtr3g094810
41564	62	22.1.2	(q96471|dcam_iponi : 507.0) S-adenosylmethionine decarboxylase proenzyme (EC 4.1.1.50) (AdoMetDC) (SamDC) [Contains: S-adenosylmethionine decarboxylase alpha chain; S-adenosylmethionine decarboxylase beta chain] - Ipomoea nil (Japanese morning glory) (Pharbitis ni & (at5g15950 : 454.0) Adenosylmethionine decarboxylase family protein; FUNCTIONS IN: adenosylmethionine decarboxylase activity; INVOLV…	polyamine metabolism.synthesis.SAM decarboxylase	T	Medtr7g018290	FALSE	Medtr7g018290
41661	76					Medtr0005s0160	FALSE	Medtr0005s0160
40359	10	35.2	no hits & (original description: | hypothetical protein | LC | chr4:15312050-15311465 | 20130731)	not assigned.unknown	T	Medtr4g044740	FALSE	Medtr4g044740
68491		35.2	no hits & (original description: | hypothetical protein | HC | chr3:40940498-40940286 | 20130731)	not assigned.unknown	T	Medtr3g090080	FALSE	Medtr3g090080
41524	4	11.1.15	(at1g43800 : 85.9) Plant stearoyl-acyl-carrier-protein desaturase family protein; FUNCTIONS IN: acyl-[acyl-carrier-protein] desaturase activity, oxidoreductase activity, transition metal ion binding; INVOLVED IN: oxidation reduction, fatty acid metabolic process, fatty acid biosynthetic process; LOCATED IN: membrane; EXPRESSED IN: 9 plant structures; EXPRESSED DURING: 6 growth stages; CONTAINS In…	lipid metabolism.FA synthesis and FA elongation.ACP desaturase	T	Medtr3g089973	FALSE	Medtr3g089973
41515	8	20.2.5	(at5g63860 : 375.0) UV-B-specific signaling component that orchestrates expression of a range of genes with vital UV-protective functions. Located in the nucleus and the cytosol. Associates with chromatin via histones. UV-B light promotes URV8 protein accumulation in the nucleus.; UVB-RESISTANCE 8 (UVR8); FUNCTIONS IN: chromatin binding, guanyl-nucleotide exchange factor activity; INVOLVED IN: re…	stress.abiotic.light	T	Medtr8g094410	FALSE	Medtr8g094410
68492		35.2	no hits & (original description: | hypothetical protein | LC | chr4:9063487-9063753 | 20130731)	not assigned.unknown	T	Medtr4g026390	FALSE	Medtr4g026390
40901	16	27.3.3	(at5g51990 : 125.0) encodes a member of the DREB subfamily A-1 of ERF/AP2 transcription factor family (CBF4). The protein contains one AP2 domain. There are six members in this subfamily, including CBF1, CBF2, and CBF3. This gene is involved in response to drought stress and abscisic acid treatment, but not to low temperature.; C-repeat-binding factor 4 (CBF4); FUNCTIONS IN: DNA binding, transcri…	RNA.regulation of transcription.AP2/EREBP, APETALA2/Ethylene-responsive element binding protein family	T	Medtr4g102660	FALSE	Medtr4g102660
40436	2	35.1.5	(at1g77010 : 561.0) Pentatricopeptide repeat (PPR) superfamily protein; CONTAINS InterPro DOMAIN/s: Pentatricopeptide repeat (InterPro:IPR002885); BEST Arabidopsis thaliana protein match is: Pentatricopeptide repeat (PPR) superfamily protein (TAIR:AT2G13600.1); Has 48292 Blast hits to 13963 proteins in 224 species: Archae - 0; Bacteria - 0; Metazoa - 112; Fungi - 57; Plants - 47549; Viruses - 0; …	not assigned.no ontology.pentatricopeptide (PPR) repeat-containing protein	T	Medtr3g088825	FALSE	Medtr3g088825
41413	30					Medtr0090s0050	FALSE	Medtr0090s0050
40483	4	20.2.1	(at1g11040 : 252.0) HSP40/DnaJ peptide-binding protein; FUNCTIONS IN: unfolded protein binding, heat shock protein binding; INVOLVED IN: protein folding; LOCATED IN: cellular_component unknown; EXPRESSED IN: petal, leaf whorl, male gametophyte, flower, pollen tube; EXPRESSED DURING: L mature pollen stage, M germinated pollen stage, 4 anthesis, petal differentiation and expansion stage; CONTAINS I…	stress.abiotic.heat	T	Medtr3g088140	FALSE	Medtr3g088140
40873	20	29.5.3	(p49045|vpe_soybn : 561.0) Vacuolar-processing enzyme precursor (EC 3.4.22.-) (VPE) - Glycine max (Soybean) & (at1g62710 : 485.0) Encodes a vacuolar processing enzyme belonging to a novel group of cysteine proteases that is expressed specifically in seeds and is essential for the proper processing of storage proteins.; beta vacuolar processing enzyme (BETA-VPE); FUNCTIONS IN: cysteine-type endope…	protein.degradation.cysteine protease	T	Medtr4g101730	FALSE	Medtr4g101730
41159	14	16.1.5	(at5g23960 : 141.0) Encodes a sesquiterpene synthase involved in generating all of the group A sesquiterpenes found in the Arabidopsis floral volatile blend. Strongly expressed in the stigma.; terpene synthase 21 (TPS21); CONTAINS InterPro DOMAIN/s: Terpene synthase, metal-binding domain (InterPro:IPR005630), Terpenoid synthase (InterPro:IPR008949), Terpenoid cylases/protein prenyltransferase alp…	secondary metabolism.isoprenoids.terpenoids	T	Medtr7g057340	FALSE	Medtr7g057340
68493		35.2	no hits & (original description: | zinc finger, C3HC4 type (RING finger) protein | HC | chr3:39839826-39840617 | 20130731)	not assigned.unknown	T	Medtr3g087900	FALSE	Medtr3g087900
41345	366	35.2	no hits & (original description: | transmembrane protein, putative | LC | chr4:24746795-24741162 | 20130731)	not assigned.unknown	T	Medtr4g065780	FALSE	Medtr4g065780
68494		35.2	no hits & (original description: | hypothetical protein | HC | chr3:42331408-42332487 | 20130731)	not assigned.unknown	T	Medtr3g092630	FALSE	Medtr3g092630
40438	8	35.2	(original description: | glycoside hydrolase family 5 protein | HC | chr3:39314035-39309363 | 20130731)	not assigned.unknown	T	Medtr3g086750	FALSE	Medtr3g086750
41425	26	35.2	no hits & (original description: | myb transcription factor | HC | chr5:32831868-32828410 | 20130731)	not assigned.unknown	T	Medtr5g076960	FALSE	Medtr5g076960
40437	20	33.99	(at1g01720 : 425.0) Belongs to a large family of putative transcriptional activators with NAC domain. Transcript level increases in response to wounding and abscisic acid. ATAF1 attentuates ABA signaling and sythesis. Mutants are hyposensitive to ABA.; ATAF1; CONTAINS InterPro DOMAIN/s: No apical meristem (NAM) protein (InterPro:IPR003441); BEST Arabidopsis thaliana protein match is: NAC domain c…	development.unspecified	T	Medtr3g088110	FALSE	Medtr3g088110
40004	4	17.5.1.1	(q00257|1a12_cucma : 702.0) 1-aminocyclopropane-1-carboxylate synthase CMA101 (EC 4.4.1.14) (ACC synthase) (S-adenosyl-L-methionine methylthioadenosine-lyase) - Cucurbita maxima (Pumpkin) (Winter squash) & (at3g49700 : 664.0) encodes a a member of the 1-aminocyclopropane-1-carboxylate (ACC) synthase (S-adenosyl-L-methionine methylthioadenosine-lyase, EC 4.4.1.14) gene family. Mutants produce elev…	hormone metabolism.ethylene.synthesis-degradation.1-aminocyclopropane-1-carboxylate synthase	T	Medtr4g097540	FALSE	Medtr4g097540
40991	36	35.2	no hits & (original description: | phloem filament protein PP1 | HC | chr3:38284448-38286450 | 20130731)	not assigned.unknown	T	Medtr3g084780	FALSE	Medtr3g084780
41750	28	27.1	(at3g62840 : 183.0) Small nuclear ribonucleoprotein family protein; CONTAINS InterPro DOMAIN/s: Like-Sm ribonucleoprotein (LSM) domain (InterPro:IPR001163), Like-Sm ribonucleoprotein (LSM) domain, eukaryotic/archaea-type (InterPro:IPR006649), Like-Sm ribonucleoprotein (LSM)-related domain (InterPro:IPR010920); BEST Arabidopsis thaliana protein match is: Small nuclear ribonucleoprotein family prot…	RNA.processing	T	Medtr5g097030	FALSE	Medtr5g097030
68495		21.1	(at1g08570 : 226.0) Encodes a member of the thioredoxin family protein. Located in the chloroplast. Shows high activity towards the chloroplast 2-Cys peroxiredoxin A, and poor activity towards the chloroplast NADP-malate dehydrogenase.; atypical CYS HIS rich thioredoxin 4 (ACHT4); FUNCTIONS IN: oxidoreductase activity, acting on sulfur group of donors, disulfide as acceptor; INVOLVED IN: cell red…	redox.thioredoxin	T	Medtr7g085310	FALSE	Medtr7g085310
40322	10	26.9	(at2g29420 : 213.0) Encodes glutathione transferase belonging to the tau class of GSTs. Naming convention according to Wagner et al. (2002). Induced by Salicylic acid. Independent of NPR1 for their induction by salicylic acid.; glutathione S-transferase tau 7 (GSTU7); CONTAINS InterPro DOMAIN/s: Thioredoxin fold (InterPro:IPR012335), Glutathione S-transferase, C-terminal (InterPro:IPR004046), Glu…	misc.glutathione S transferases	T	Medtr6g080440	FALSE	Medtr6g080440
41706	52	35.2	no hits & (original description: | hypothetical protein | HC | chr3:38045944-38044376 | 20130731)	not assigned.unknown	T	Medtr3g084270	FALSE	Medtr3g084270
68496		17.2.3	(p33083|ax6b_soybn : 134.0) Auxin-induced protein 6B - Glycine max (Soybean) & (at4g38840 : 117.0) SAUR-like auxin-responsive protein family ; FUNCTIONS IN: molecular_function unknown; INVOLVED IN: response to auxin stimulus, response to cold; LOCATED IN: plasma membrane; EXPRESSED IN: 21 plant structures; EXPRESSED DURING: 13 growth stages; CONTAINS InterPro DOMAIN/s: Auxin responsive SAUR prote…	hormone metabolism.auxin.induced-regulated-responsive-activated	T	Medtr3g084170	FALSE	Medtr3g084170
41558	62	35.1	(at5g02230 : 418.0) Haloacid dehalogenase-like hydrolase (HAD) superfamily protein; FUNCTIONS IN: hydrolase activity, catalytic activity; INVOLVED IN: metabolic process; LOCATED IN: cellular_component unknown; EXPRESSED IN: 24 plant structures; EXPRESSED DURING: 15 growth stages; CONTAINS InterPro DOMAIN/s: Haloacid dehalogenase-like hydrolase (InterPro:IPR005834), Pyrimidine 5-nucleotidase (Inte…	not assigned.no ontology	T	Medtr7g062150	FALSE	Medtr7g062150
41707	90	26.21	(at1g55260 : 140.0) Bifunctional inhibitor/lipid-transfer protein/seed storage 2S albumin superfamily protein; FUNCTIONS IN: lipid binding; INVOLVED IN: lipid transport; LOCATED IN: anchored to membrane; EXPRESSED IN: 22 plant structures; EXPRESSED DURING: 13 growth stages; CONTAINS InterPro DOMAIN/s: Bifunctional inhibitor/plant lipid transfer protein/seed storage (InterPro:IPR016140), Plant lip…	misc.protease inhibitor/seed storage/lipid transfer protein (LTP) family protein	T	Medtr3g083760	FALSE	Medtr3g083760
40625	2	30.2.12	(at3g47110 : 811.0) Leucine-rich repeat protein kinase family protein; FUNCTIONS IN: protein serine/threonine kinase activity, kinase activity, ATP binding; INVOLVED IN: transmembrane receptor protein tyrosine kinase signaling pathway, protein amino acid phosphorylation; LOCATED IN: endomembrane system; CONTAINS InterPro DOMAIN/s: Protein kinase, ATP binding site (InterPro:IPR017441), Protein kin…	signalling.receptor kinases.leucine rich repeat XII	T	Medtr5g026010	FALSE	Medtr5g026010
41511	22	27.3.22	(at5g65310 : 149.0) Encodes a class I HDZip (homeodomain-leucine zipper) protein that is a positive regulator of ABA-responsiveness, mediating the inhibitory effect of ABA on growth during seedling establishment.; homeobox protein 5 (HB5); FUNCTIONS IN: sequence-specific DNA binding, transcription activator activity, protein homodimerization activity, sequence-specific DNA binding transcription f…	RNA.regulation of transcription.HB,Homeobox transcription factor family	T	Medtr3g080100	FALSE	Medtr3g080100
68497		29.5.11.4.3.2	(at3g23880 : 151.0) F-box and associated interaction domains-containing protein; FUNCTIONS IN: molecular_function unknown; INVOLVED IN: biological_process unknown; LOCATED IN: nucleus; EXPRESSED IN: 16 plant structures; EXPRESSED DURING: 10 growth stages; CONTAINS InterPro DOMAIN/s: F-box domain, cyclin-like (InterPro:IPR001810), F-box domain, Skp2-like (InterPro:IPR022364), F-box associated doma…	protein.degradation.ubiquitin.E3.SCF.FBOX	T	Medtr4g107820	FALSE	Medtr4g107820
41668	94	35.2	no hits & (original description: | terpene synthase family, metal-binding domain protein | HC | chr8:17231027-17231632 | 20130731)	not assigned.unknown	T	Medtr8g445330	FALSE	Medtr8g445330
40030	2	26.19	(loc_os02g43660.1 : 131.0) no description available & (at3g60280 : 128.0) Encodes blue copper-binding protein III.; uclacyanin 3 (UCC3); FUNCTIONS IN: electron carrier activity, copper ion binding; LOCATED IN: anchored to membrane; EXPRESSED IN: flower; EXPRESSED DURING: petal differentiation and expansion stage; CONTAINS InterPro DOMAIN/s: Plastocyanin-like (InterPro:IPR003245), Cupredoxin (Inte…	misc.plastocyanin-like	T	Medtr8g007035	FALSE	Medtr8g007035
40589	8	29.5.5	(p52711|cbp23_horvu : 507.0) Serine carboxypeptidase II-3 precursor (EC 3.4.16.6) (CP-MII.3) [Contains: Serine carboxypeptidase II-3 chain A; Serine carboxypeptidase II-3 chain B] - Hordeum vulgare (Barley) & (at3g63470 : 500.0) serine carboxypeptidase-like 40 (scpl40); FUNCTIONS IN: serine-type carboxypeptidase activity; INVOLVED IN: proteolysis; LOCATED IN: endomembrane system; EXPRESSED IN: 8 …	protein.degradation.serine protease	T	Medtr3g079620	FALSE	Medtr3g079620
41600	78	17.7.1.5	(at1g76690 : 606.0) Encodes one of the closely related 12-oxophytodienoic acid reductases. This enzyme is not expected to participate in jasmonic acid biosynthesis because during in vitro assays, it shows very little activity with the naturally occurring OPDA isomer. Shows activity towards 2,4,6-trinitrotoluene. Expressed predominately in root. Predicted to be a cytosolic protein.; 12-oxophytodie…	hormone metabolism.jasmonate.synthesis-degradation.12-Oxo-PDA-reductase	T	Medtr5g006800	FALSE	Medtr5g006800
68498		29.5.1	(at5g59190 : 568.0) subtilase family protein; FUNCTIONS IN: identical protein binding, serine-type endopeptidase activity; INVOLVED IN: response to cadmium ion, proteolysis; LOCATED IN: cellular_component unknown; EXPRESSED IN: central cell, root; CONTAINS InterPro DOMAIN/s: Protease-associated PA (InterPro:IPR003137), Peptidase S8/S53, subtilisin/kexin/sedolisin (InterPro:IPR000209), Peptidase S…	protein.degradation.subtilases	T	Medtr2g044630	FALSE	Medtr2g044630
41694	92	33.99	(at4g30420 : 319.0) nodulin MtN21 /EamA-like transporter family protein; FUNCTIONS IN: molecular_function unknown; INVOLVED IN: biological_process unknown; LOCATED IN: membrane; EXPRESSED IN: 19 plant structures; EXPRESSED DURING: 6 growth stages; CONTAINS InterPro DOMAIN/s: Protein of unknown function DUF6, transmembrane (InterPro:IPR000620); BEST Arabidopsis thaliana protein match is: nodulin M…	development.unspecified	T	Medtr4g129650	FALSE	Medtr4g129650
40456	2	35.2	no hits & (original description: | PPR domain protein | HC | chr3:35932023-35932664 | 20130731)	not assigned.unknown	T	Medtr3g079610	FALSE	Medtr3g079610
40458	24	16.4.2.1	(at1g74920 : 776.0) Arabidopsis thaliana similar to betaine aldehyde dehydrogenase; aldehyde dehydrogenase 10A8 (ALDH10A8); FUNCTIONS IN: 3-chloroallyl aldehyde dehydrogenase activity, oxidoreductase activity; INVOLVED IN: oxidation reduction, metabolic process; EXPRESSED IN: 23 plant structures; EXPRESSED DURING: 13 growth stages; CONTAINS InterPro DOMAIN/s: Aldehyde/histidinol dehydrogenase (In…	secondary metabolism.N misc.betaine.betaine-aldehyde dehydrogenase	T	Medtr3g078550	FALSE	Medtr3g078550
40212	6	35.2	no hits & (original description: | hypothetical protein | HC | chr6:26233845-26234408 | 20130731)	not assigned.unknown	T	Medtr6g071040	FALSE	Medtr6g071040
41177	28	34.16	(loc_os02g56550.1 : 407.0) no description available & (at1g03905 : 391.0) P-loop containing nucleoside triphosphate hydrolases superfamily protein; FUNCTIONS IN: nucleoside-triphosphatase activity, ATPase activity, nucleotide binding, ATP binding; EXPRESSED IN: 8 plant structures; EXPRESSED DURING: petal differentiation and expansion stage, D bilateral stage; CONTAINS InterPro DOMAIN/s: ATPase, A…	transport.ABC transporters and multidrug resistance systems	T	Medtr1g069750	FALSE	Medtr1g069750
41393	8	35.2	(loc_os04g57310.1 : 245.0) no description available & (at5g50100 : 239.0) Putative thiol-disulphide oxidoreductase DCC; FUNCTIONS IN: molecular_function unknown; INVOLVED IN: biological_process unknown; LOCATED IN: mitochondrion; EXPRESSED IN: 22 plant structures; EXPRESSED DURING: 15 growth stages; CONTAINS InterPro DOMAIN/s: Thioredoxin-like fold (InterPro:IPR012336), Putative thiol-disulphide …	not assigned.unknown	T	Medtr3g078320	FALSE	Medtr3g078320
40461	2	35.1	(at1g78070 : 449.0) Transducin/WD40 repeat-like superfamily protein; CONTAINS InterPro DOMAIN/s: WD40 repeat 2 (InterPro:IPR019782), WD40 repeat-like-containing domain (InterPro:IPR011046), WD40 repeat, conserved site (InterPro:IPR019775), WD40-repeat-containing domain (InterPro:IPR017986), WD40/YVTN repeat-like-containing domain (InterPro:IPR015943), WD40 repeat (InterPro:IPR001680), WD40 repeat…	not assigned.no ontology	T	Medtr3g074070	FALSE	Medtr3g074070
40462	2	35.2	no hits & (original description: | hypothetical protein | LC | chr3:32422505-32423153 | 20130731)	not assigned.unknown	T	Medtr3g072180	FALSE	Medtr3g072180
40257	38	15	(at5g19140 : 290.0) AILP1; FUNCTIONS IN: molecular_function unknown; INVOLVED IN: response to auxin stimulus, response to aluminum ion; LOCATED IN: plasma membrane; EXPRESSED IN: 23 plant structures; EXPRESSED DURING: 13 growth stages; BEST Arabidopsis thaliana protein match is: Aluminium induced protein with YGL and LRDR motifs (TAIR:AT5G43830.1); Has 840 Blast hits to 840 proteins in 265 specie…	metal handling	T	Medtr4g117050	FALSE	Medtr4g117050
68499		33.99	(at5g08290 : 282.0) Encodes Dim1 homolog.; YELLOW-LEAF-SPECIFIC GENE 8 (YLS8); CONTAINS InterPro DOMAIN/s: Thioredoxin fold (InterPro:IPR012335), mRNA splicing factor, thioredoxin-like U5 snRNP (InterPro:IPR004123), Thioredoxin-like fold (InterPro:IPR012336); BEST Arabidopsis thaliana protein match is: mRNA splicing factor, thioredoxin-like U5 snRNP (TAIR:AT3G24730.1); Has 564 Blast hits to 564 p…	development.unspecified	T	Medtr4g075190	FALSE	Medtr4g075190
40463	24	35.2	no hits & (original description: | transmembrane amino acid transporter family protein | HC | chr3:32392639-32393090 | 20130731)	not assigned.unknown	T	Medtr3g072105	FALSE	Medtr3g072105
39969	2	34.19.3	(at1g80760 : 320.0) Encodes a protein with boron transporter activity. It helps to preferentially direct boron to young developing tissues in the shoot, such as immature leaves, under low boron conditions. This boron channel appears to be impermeable to water, unlike the closely related NIP5;1 boron transporter. This protein also allows the transport of glycerol, urea, and formimide but not large…	transport.Major Intrinsic Proteins.NIP	T	Medtr4g006730	FALSE	Medtr4g006730
40047	2	30.2.9	(loc_os03g50810.1 : 553.0) no description available & (at1g66150 : 543.0) receptor-like transmembrane kinase I (TMK1); transmembrane kinase 1 (TMK1); FUNCTIONS IN: transmembrane receptor protein serine/threonine kinase activity; INVOLVED IN: signal transduction; LOCATED IN: extracellular region, plasma membrane; EXPRESSED IN: 23 plant structures; EXPRESSED DURING: 13 growth stages; CONTAINS Inter…	signalling.receptor kinases.leucine rich repeat IX	T	Medtr1g033010	FALSE	Medtr1g033010
68500		17.3.3	(at3g61460 : 131.0) Encodes a novel ring finger protein and forms an N-terminal hydrophobic domain and a C-terminal RING-H2 signature. Expression is down regulated by brassinolide.; brassinosteroid-responsive RING-H2 (BRH1); FUNCTIONS IN: zinc ion binding; INVOLVED IN: response to brassinosteroid stimulus, response to chitin; LOCATED IN: endomembrane system; EXPRESSED IN: 22 plant structures; EXP…	hormone metabolism.brassinosteroid.induced-regulated-responsive-activated	T	Medtr7g078150	FALSE	Medtr7g078150
40372	2	29.5.11.4.3.2	(at1g15670 : 372.0) Galactose oxidase/kelch repeat superfamily protein; CONTAINS InterPro DOMAIN/s: Galactose oxidase/kelch, beta-propeller (InterPro:IPR011043), Kelch repeat type 1 (InterPro:IPR006652), Kelch related (InterPro:IPR013089), Kelch-type beta propeller (InterPro:IPR015915); BEST Arabidopsis thaliana protein match is: Galactose oxidase/kelch repeat superfamily protein (TAIR:AT1G80440.…	protein.degradation.ubiquitin.E3.SCF.FBOX	T	Medtr4g011900	FALSE	Medtr4g011900
40464	22	30.2.99	(at3g10985 : 121.0) A senescence-associated gene whose expression is induced in response to treatment with Nep1, a fungal protein that causes necrosis.; senescence associated gene 20 (SAG20); CONTAINS InterPro DOMAIN/s: Wound-induced protein, Wun1, subgroup (InterPro:IPR016533), Wound-induced protein, Wun1 (InterPro:IPR009798); BEST Arabidopsis thaliana protein match is: Nuclear transport factor …	signalling.receptor kinases.misc	T	Medtr3g072030	FALSE	Medtr3g072030
40234	4	17.6.1.11	(at5g07200 : 349.0) encodes a gibberellin 20-oxidase.; gibberellin 20-oxidase 3 (GA20OX3); CONTAINS InterPro DOMAIN/s: Isopenicillin N synthase (InterPro:IPR002283), Oxoglutarate/iron-dependent oxygenase (InterPro:IPR005123); BEST Arabidopsis thaliana protein match is: gibberellin 20-oxidase 4 (TAIR:AT1G60980.1); Has 1807 Blast hits to 1807 proteins in 277 species: Archae - 0; Bacteria - 0; Metaz…	hormone metabolism.gibberelin.synthesis-degradation.GA20 oxidase	T	Medtr8g093930	FALSE	Medtr8g093930
40968	10	35.2	(at2g40000 : 459.0) ortholog of sugar beet HS1 PRO-1 2 (HSPRO2); CONTAINS InterPro DOMAIN/s: Hs1pro-1, C-terminal (InterPro:IPR009743), Hs1pro-1, N-terminal (InterPro:IPR009869); BEST Arabidopsis thaliana protein match is: Hs1pro-1 protein (TAIR:AT3G55840.1); Has 71 Blast hits to 71 proteins in 18 species: Archae - 0; Bacteria - 0; Metazoa - 0; Fungi - 0; Plants - 60; Viruses - 0; Other Eukaryote…	not assigned.unknown	T	Medtr3g070230	FALSE	Medtr3g070230
40468	8	16.8.1	(at2g39980 : 525.0) HXXXD-type acyl-transferase family protein; FUNCTIONS IN: transferase activity, transferring acyl groups other than amino-acyl groups, transferase activity; INVOLVED IN: response to karrikin; LOCATED IN: cellular_component unknown; EXPRESSED IN: 17 plant structures; EXPRESSED DURING: 10 growth stages; CONTAINS InterPro DOMAIN/s: Transferase (InterPro:IPR003480); BEST Arabidops…	secondary metabolism.flavonoids.anthocyanins	T	Medtr3g070170	FALSE	Medtr3g070170
40764	50	35.2	no hits & (original description: | hypothetical protein | HC | chr3:8260783-8259318 | 20130731)	not assigned.unknown	T	Medtr3g026820	FALSE	Medtr3g026820
41333	180	35.2	(original description: | glycoside hydrolase family 18 protein | HC | chr2:40993102-40994041 | 20130731)	not assigned.unknown	T	Medtr2g096030	FALSE	Medtr2g096030
68501		16.8.3	(at4g01070 : 351.0) the glycosyltransferase (UGT72B1) is involved in metabolizing xenobiotica (chloroaniline and chlorophenole). Comparison between wild type and knock-out mutant demonstrates the central role of this gene for metabolizing chloroaniline but significantly less for chlorophenole. The glucosyltransferase preferred UDP-xylose over UDP-glucose indicating its (additional) functioning as…	secondary metabolism.flavonoids.dihydroflavonols	T	Medtr8g012635	FALSE	Medtr8g012635
68502		34.13	(at5g62680 : 671.0) Major facilitator superfamily protein; FUNCTIONS IN: transporter activity; INVOLVED IN: oligopeptide transport, response to karrikin; LOCATED IN: plasma membrane, membrane; EXPRESSED IN: 23 plant structures; EXPRESSED DURING: 13 growth stages; CONTAINS InterPro DOMAIN/s: Oligopeptide transporter (InterPro:IPR000109), Major facilitator superfamily, general substrate transporter…	transport.peptides and oligopeptides	T	Medtr4g107580	FALSE	Medtr4g107580
68503		35.2	no hits & (original description: | hypothetical protein | HC | chr3:31015435-31016002 | 20130731)	not assigned.unknown	T	Medtr3g069290	FALSE	Medtr3g069290
41080	6	30.11	(loc_os01g18290.2 : 123.0) no description available & (at1g09530 : 121.0) Transcription factor interacting with photoreceptors phyA and phyB. Forms a ternary complex in vitro with G-box element of the promoters of LHY, CCA1. Acts as a negative regulator of phyB signalling. It degrades rapidly after irradiation of dark grown seedlings in a process controlled by phytochromes. Does not play a signif…	signalling.light	T	Medtr7g110810	FALSE	Medtr7g110810
41035	10	16.8.2	(loc_os03g13390.2 : 144.0) no description available & (q7g765|nado2_orysa : 137.0) Probable NAD(P)H-dependent oxidoreductase 2 (EC 1.-.-.-) - Oryza sativa (Rice) & (at1g59950 : 131.0) NAD(P)-linked oxidoreductase superfamily protein; FUNCTIONS IN: oxidoreductase activity; INVOLVED IN: oxidation reduction; CONTAINS InterPro DOMAIN/s: Aldo/keto reductase (InterPro:IPR001395), Aldo/keto reductase su…	secondary metabolism.flavonoids.chalcones	T	Medtr6g072650	FALSE	Medtr6g072650
68504		35.1	(at2g39805 : 261.0) Integral membrane Yip1 family protein; FUNCTIONS IN: molecular_function unknown; INVOLVED IN: biological_process unknown; LOCATED IN: membrane; CONTAINS InterPro DOMAIN/s: Yip1 domain (InterPro:IPR006977); BEST Arabidopsis thaliana protein match is: Integral membrane Yip1 family protein (TAIR:AT5G27490.1); Has 446 Blast hits to 445 proteins in 164 species: Archae - 0; Bacteria…	not assigned.no ontology	T	Medtr3g069150	FALSE	Medtr3g069150
40473	54	35.2	no hits & (original description: | hypothetical protein | LC | chr3:30598335-30599266 | 20130731)	not assigned.unknown	T	Medtr3g067965	FALSE	Medtr3g067965
39998	2	31.1	(at4g27360 : 152.0) Dynein light chain type 1 family protein; FUNCTIONS IN: microtubule motor activity; INVOLVED IN: microtubule-based process; LOCATED IN: microtubule associated complex; CONTAINS InterPro DOMAIN/s: Dynein light chain, type 1/2 (InterPro:IPR001372); BEST Arabidopsis thaliana protein match is: Dynein light chain type 1 family protein (TAIR:AT3G16120.1); Has 1221 Blast hits to 1219…	cell.organisation	T	Medtr8g464690	FALSE	Medtr8g464690
41251	30	29.1.7	(at1g50200 : 396.0) Alanyl-tRNA synthetase (ALATS); FUNCTIONS IN: alanine-tRNA ligase activity, ligase activity, forming aminoacyl-tRNA and related compounds, nucleotide binding, ATP binding, nucleic acid binding; INVOLVED IN: alanyl-tRNA aminoacylation; LOCATED IN: mitochondrion, chloroplast; EXPRESSED IN: 24 plant structures; EXPRESSED DURING: 13 growth stages; CONTAINS InterPro DOMAIN/s: Alany…	protein.aa activation.alanine-tRNA ligase	T	Medtr4g074670	FALSE	Medtr4g074670
40277	2	35.2	no hits & (original description: | DUF4283 domain protein | LC | chr7:19409287-19407848 | 20130731)	not assigned.unknown	T	Medtr7g056053	FALSE	Medtr7g056053
41519	2	33.99	(at3g48140 : 94.7) B12D protein; CONTAINS InterPro DOMAIN/s: B12D (InterPro:IPR010530); BEST Arabidopsis thaliana protein match is: B12D protein (TAIR:AT3G29970.1); Has 143 Blast hits to 143 proteins in 25 species: Archae - 0; Bacteria - 0; Metazoa - 0; Fungi - 0; Plants - 143; Viruses - 0; Other Eukaryotes - 0 (source: NCBI BLink). & (loc_os07g17330.1 : 90.5) no description available & (reliabil…	development.unspecified	T	Medtr3g085890	FALSE	Medtr3g085890
40476	2	35.2	no hits & (original description: | BON1-associated-like protein | LC | chr3:29197599-29198922 | 20130731)	not assigned.unknown	T	Medtr3g064780	FALSE	Medtr3g064780
41484	84	35.2	(loc_os02g13370.1 : 89.4) no description available & (at5g56550 : 82.0) Encodes OXIDATIVE STRESS 3 (OXS3)&#65292; involved in tolerance to heavy metals and oxidative stress.; OXIDATIVE STRESS 3 (OXS3); BEST Arabidopsis thaliana protein match is: unknown protein (TAIR:AT4G26288.1); Has 1807 Blast hits to 1807 proteins in 277 species: Archae - 0; Bacteria - 0; Metazoa - 736; Fungi - 347; Plants - 3…	not assigned.unknown	T	Medtr3g064350	FALSE	Medtr3g064350
41203	128	30.3	(at5g49480 : 167.0) AtCP1 encodes a novel Ca2+-binding protein, which shares sequence similarities with calmodulins. The expression of AtCP1 is induced by NaCl.; Ca2+-binding protein 1 (CP1); FUNCTIONS IN: calcium ion binding; INVOLVED IN: hyperosmotic salinity response; LOCATED IN: cytosol; EXPRESSED IN: 25 plant structures; EXPRESSED DURING: 14 growth stages; CONTAINS InterPro DOMAIN/s: EF-Hand…	signalling.calcium	T	Medtr4g122260	FALSE	Medtr4g122260
40415	2	35.2	(at2g26530 : 151.0) unknown function; AR781; FUNCTIONS IN: molecular_function unknown; INVOLVED IN: biological_process unknown; LOCATED IN: plasma membrane; EXPRESSED IN: 21 plant structures; EXPRESSED DURING: 10 growth stages; CONTAINS InterPro DOMAIN/s: Protein of unknown function DUF1645 (InterPro:IPR012442); BEST Arabidopsis thaliana protein match is: Protein of unknown function (DUF1645) (TA…	not assigned.unknown	T	Medtr3g101320	FALSE	Medtr3g101320
40751	2	26.9	(p25317|gstxa_tobac : 309.0) Probable glutathione S-transferase parA (EC 2.5.1.18) (Auxin-regulated protein parA) (STR246C protein) - Nicotiana tabacum (Common tobacco) & (at1g17180 : 277.0) Encodes glutathione transferase belonging to the tau class of GSTs. Naming convention according to Wagner et al. (2002).; glutathione S-transferase TAU 25 (GSTU25); CONTAINS InterPro DOMAIN/s: Thioredoxin fol…	misc.glutathione S transferases	T	Medtr3g467420	FALSE	Medtr3g467420
40271	6	34.3	(at3g28960 : 429.0) Transmembrane amino acid transporter family protein; FUNCTIONS IN: amino acid transmembrane transporter activity; INVOLVED IN: amino acid transport; LOCATED IN: plasma membrane, membrane; EXPRESSED IN: 19 plant structures; EXPRESSED DURING: 9 growth stages; CONTAINS InterPro DOMAIN/s: Amino acid transporter, transmembrane (InterPro:IPR013057); BEST Arabidopsis thaliana protein…	transport.amino acids	T	Medtr7g010750	FALSE	Medtr7g010750
40674	2	10.6.3	(p58822|pgip2_phavu : 386.0) Polygalacturonase inhibitor 2 precursor (Polygalacturonase-inhibiting protein) (PGIP-2) - Phaseolus vulgaris (Kidney bean) (French bean) & (at5g06860 : 274.0) Encodes a polygalacturonase inhibiting protein involved in defense response. PGIPs inhibit the function of cell wall pectin degrading enzymes such as those produced by fungal pathogens. PGIP1 is induced by funga…	cell wall.degradation.pectate lyases and polygalacturonases	T	Medtr4g094440	FALSE	Medtr4g094440
40293	2	27.3.7	(at4g39070 : 184.0) B-box zinc finger family protein; FUNCTIONS IN: sequence-specific DNA binding transcription factor activity, zinc ion binding; INVOLVED IN: response to karrikin, response to chitin, regulation of transcription; LOCATED IN: intracellular; EXPRESSED IN: 16 plant structures; EXPRESSED DURING: 10 growth stages; CONTAINS InterPro DOMAIN/s: Zinc finger, B-box (InterPro:IPR000315); B…	RNA.regulation of transcription.C2C2(Zn) CO-like, Constans-like zinc finger family	T	Medtr4g071200	FALSE	Medtr4g071200
41102	28	10.6.3	(at5g06870 : 177.0) Encodes a polygalacturonase inhibiting protein involved in plant defense response. PGIPs inhibit the activity of pectin degrading enzymes such as those produced by fungal pathogens. PGIP2 is induced by fungal infection and methyl jasmonate.; polygalacturonase inhibiting protein 2 (PGIP2); FUNCTIONS IN: polygalacturonase inhibitor activity; INVOLVED IN: response to salt stress,…	cell wall.degradation.pectate lyases and polygalacturonases	T	Medtr7g023730	FALSE	Medtr7g023730
40489	6	26.12	(p22195|per1_arahy : 405.0) Cationic peroxidase 1 precursor (EC 1.11.1.7) (PNPC1) - Arachis hypogaea (Peanut) & (loc_os04g55740.1 : 373.0) no description available & (at5g05340 : 344.0) Peroxidase superfamily protein; FUNCTIONS IN: protein binding, peroxidase activity; INVOLVED IN: response to oxidative stress, oxidation reduction; LOCATED IN: apoplast, cell wall; EXPRESSED IN: 9 plant structures…	misc.peroxidases	T	Medtr3g466180	FALSE	Medtr3g466180
41565	48	34.22	(at5g15410 : 950.0) defense, no death gene (DND1) encodes a mutated cyclic nucleotide-gated cation channel; Same as CNGC2 (article ID 229): Cyclic nucleotide gated channel, activated by cAMP, conducts K+ and other monovalent cations but excludes Na+, does not contain the GYG amino acid sequence found in other channels with this conductivity profile. Conducts Ca2+ into cells which is linked to the…	transport.cyclic nucleotide or calcium regulated channels	T	Medtr7g012260	FALSE	Medtr7g012260
40245	14	17.6.1	(loc_os02g41954.1 : 379.0) no description available & (at4g21200 : 345.0) Encodes a protein with gibberellin 2-oxidase activity which acts specifically on C-20 gibberellins.; gibberellin 2-oxidase 8 (GA2OX8); FUNCTIONS IN: C-20 gibberellin 2-beta-dioxygenase activity; INVOLVED IN: gibberellin metabolic process; LOCATED IN: cellular_component unknown; EXPRESSED IN: sepal, flower; EXPRESSED DURING:…	hormone metabolism.gibberelin.synthesis-degradation	T	Medtr4g074130	FALSE	Medtr4g074130
41211	14	35.1	(at3g23840 : 167.0) HXXXD-type acyl-transferase family protein; FUNCTIONS IN: transferase activity, transferring acyl groups other than amino-acyl groups, transferase activity; INVOLVED IN: biological_process unknown; LOCATED IN: chloroplast thylakoid membrane; EXPRESSED IN: 25 plant structures; EXPRESSED DURING: 15 growth stages; CONTAINS InterPro DOMAIN/s: Transferase (InterPro:IPR003480); BEST…	not assigned.no ontology	T	Medtr8g081600	FALSE	Medtr8g081600
39974	2	35.2	no hits & (original description: | hypothetical protein | LC | chr7:19364650-19367144 | 20130731)	not assigned.unknown	T	Medtr7g056017	FALSE	Medtr7g056017
39978	2	27.3.25	(at1g66390 : 182.0) production of anthocyanin pigment 2 protein (PAP2); myb domain protein 90 (MYB90); CONTAINS InterPro DOMAIN/s: SANT, DNA-binding (InterPro:IPR001005), Homeodomain-like (InterPro:IPR009057), Myb, DNA-binding (InterPro:IPR014778), HTH transcriptional regulator, Myb-type, DNA-binding (InterPro:IPR017930), Homeodomain-related (InterPro:IPR012287), Myb transcription factor (InterPr…	RNA.regulation of transcription.MYB domain transcription factor family	T	Medtr5g078930	FALSE	Medtr5g078930
68505		26.1	(at3g05600 : 427.0) alpha/beta-Hydrolases superfamily protein; FUNCTIONS IN: epoxide hydrolase activity, catalytic activity; EXPRESSED IN: 17 plant structures; EXPRESSED DURING: 13 growth stages; CONTAINS InterPro DOMAIN/s: Epoxide hydrolase-like (InterPro:IPR000639), Alpha/beta hydrolase fold-1 (InterPro:IPR000073); BEST Arabidopsis thaliana protein match is: alpha/beta-Hydrolases superfamily pr…	misc.misc2	T	Medtr7g112620	FALSE	Medtr7g112620
41752	30	34.12	(at5g37060 : 345.0) member of Putative Na+/H+ antiporter family; cation/H+ exchanger 24 (CHX24); FUNCTIONS IN: monovalent cation:hydrogen antiporter activity, sodium:hydrogen antiporter activity; INVOLVED IN: cation transport; LOCATED IN: integral to membrane; EXPRESSED IN: petal, leaf whorl, male gametophyte, flower; EXPRESSED DURING: L mature pollen stage, M germinated pollen stage, 4 anthesis,…	transport.metal	T	Medtr3g465680	FALSE	Medtr3g465680
40711	2	30.2.24	(loc_os01g47810.1 : 552.0) no description available & (p17801|kpro_maize : 512.0) Putative receptor protein kinase ZmPK1 precursor (EC 2.7.11.1) - Zea mays (Maize) & (at2g19130 : 325.0) S-locus lectin protein kinase family protein; FUNCTIONS IN: protein serine/threonine kinase activity, sugar binding, protein kinase activity, ATP binding; INVOLVED IN: protein amino acid phosphorylation, recogniti…	signalling.receptor kinases.S-locus glycoprotein like	T	Medtr3g031470	FALSE	Medtr3g031470
40309	26	11.9.2.1	(loc_os04g21160.1 : 386.0) no description available & (at5g14180 : 374.0) Myzus persicae-induced lipase 1 (MPL1); FUNCTIONS IN: catalytic activity; INVOLVED IN: glycerol biosynthetic process, lipid metabolic process; LOCATED IN: endomembrane system; EXPRESSED IN: 7 plant structures; EXPRESSED DURING: L mature pollen stage, M germinated pollen stage, 4 anthesis, petal differentiation and expansion…	lipid metabolism.lipid degradation.lipases.triacylglycerol lipase	T	Medtr5g084950	FALSE	Medtr5g084950
40544	2	26.2	(at2g23260 : 357.0) UDP-glucosyl transferase 84B1 (UGT84B1); FUNCTIONS IN: indole-3-acetate beta-glucosyltransferase activity, UDP-glycosyltransferase activity, quercetin 7-O-glucosyltransferase activity, transferase activity, transferring glycosyl groups, abscisic acid glucosyltransferase activity; INVOLVED IN: metabolic process; LOCATED IN: cellular_component unknown; CONTAINS InterPro DOMAIN/s…	misc.UDP glucosyl and glucoronyl transferases	T	Medtr1g107380	FALSE	Medtr1g107380
68506		35.2	no hits & (original description: | hypothetical protein | HC | chr7:23187479-23187940 | 20130731)	not assigned.unknown	T	Medtr7g063570	FALSE	Medtr7g063570
41117	22	30.2.17	(at4g23180 : 546.0) Encodes a receptor-like protein kinase. Naming convention from Chen et al 2003 (PMID 14756307); cysteine-rich RLK (RECEPTOR-like protein kinase) 10 (CRK10); FUNCTIONS IN: protein serine/threonine kinase activity, protein kinase activity, kinase activity, ATP binding; INVOLVED IN: protein amino acid phosphorylation; LOCATED IN: plasma membrane; EXPRESSED IN: 22 plant structures…	signalling.receptor kinases.DUF 26	T	Medtr5g065130	FALSE	Medtr5g065130
40933	18	35.2	(at1g10380 : 159.0) Putative membrane lipoprotein; FUNCTIONS IN: molecular_function unknown; INVOLVED IN: biological_process unknown; LOCATED IN: endomembrane system; EXPRESSED IN: 19 plant structures; EXPRESSED DURING: 10 growth stages; BEST Arabidopsis thaliana protein match is: unknown protein (TAIR:AT3G17350.1); Has 280 Blast hits to 279 proteins in 14 species: Archae - 0; Bacteria - 0; Metaz…	not assigned.unknown	T	Medtr8g090055	FALSE	Medtr8g090055
40807	16	11.8.1	(at1g75000 : 310.0) GNS1/SUR4 membrane protein family; FUNCTIONS IN: molecular_function unknown; INVOLVED IN: biological_process unknown; LOCATED IN: integral to membrane; CONTAINS InterPro DOMAIN/s: GNS1/SUR4 membrane protein (InterPro:IPR002076); BEST Arabidopsis thaliana protein match is: GNS1/SUR4 membrane protein family (TAIR:AT4G36830.1); Has 217 Blast hits to 217 proteins in 67 species: Ar…	lipid metabolism.exotics (steroids, squalene etc).sphingolipids	T	Medtr3g111610	FALSE	Medtr3g111610
41405	36	35.2	no hits & (original description: | hypothetical protein | HC | chr3:24096375-24095455 | 20130731)	not assigned.unknown	T	Medtr3g060740	FALSE	Medtr3g060740
40200	2	35.2	no hits & (original description: | hypothetical protein | LC | chr4:53861439-53861746 | 20130731)	not assigned.unknown	T	Medtr4g129290	FALSE	Medtr4g129290
40499	2	16.2	(at1g62940 : 778.0) encodes an acyl-CoA synthetase, has in vitro activity towards medium- to long-chain fatty acids and their hydroxylated derivatives. Expressed in the tapetum. Involved in pollen wall exine formation. Null mutants were devoid of pollen grains at anther maturity and were completely male sterile.; acyl-CoA synthetase 5 (ACOS5); CONTAINS InterPro DOMAIN/s: AMP-dependent synthetase/…	secondary metabolism.phenylpropanoids	T	Medtr3g460770	FALSE	Medtr3g460770
41162	20	10.2.1	(at1g55850 : 778.0) encodes a protein similar to cellulose synthase; cellulose synthase like E1 (CSLE1); FUNCTIONS IN: cellulose synthase activity, transferase activity, transferring glycosyl groups; INVOLVED IN: plant-type cell wall biogenesis, cellulose biosynthetic process, polysaccharide biosynthetic process; LOCATED IN: endoplasmic reticulum, plasma membrane; EXPRESSED IN: 24 plant structure…	cell wall.cellulose synthesis.cellulose synthase	T	Medtr3g060220	FALSE	Medtr3g060220
68507		26.3.4	(q6yxt7|gun19_orysa : 634.0) Endoglucanase 19 precursor (EC 3.2.1.4) (Endo-1,4-beta glucanase 19) - Oryza sativa (Rice) & (loc_os08g02220.1 : 634.0) no description available & (at1g02800 : 592.0) Encodes a protein with similarity to endo-1,4-b-glucanases and is a member of Glycoside Hydrolase Family 9. CEL2 is induced by nemotodes and is expressed in syncitia induced by Heterodera schachtii.May b…	misc.gluco-, galacto- and mannosidases.endoglucanase	T	Medtr3g080810	FALSE	Medtr3g080810
40612	20	17.6.1.2	(q39548|ksb_cucma : 766.0) Ent-kaurene synthase B, chloroplast precursor (EC 4.2.3.19) (KSB) - Cucurbita maxima (Pumpkin) (Winter squash) & (at1g79460 : 739.0) Encodes for a protein with ent-kaurene synthase B activity which catalyzes the second step in the cyclization of GGPP to ent-kaurene in the gibberellins biosynthetic pathway.; GA REQUIRING 2 (GA2); FUNCTIONS IN: ent-kaurene synthase activi…	hormone metabolism.gibberelin.synthesis-degradation.ent-kaurene synthase	T	Medtr3g058160	FALSE	Medtr3g058160
41242	14	29.5.11.5	(at3g20630 : 1219.0) Encodes a ubiquitin-specific protease. Identical to TTN6. Loss of function mutations are embryo lethals, having development arrested at the preglobular/globular stage. Also involved in root responses to phosphate deficiency.; ubiquitin-specific protease 14 (UBP14); CONTAINS InterPro DOMAIN/s: Zinc finger, UBP-type (InterPro:IPR001607), Ubiquitin-associated/translation elongat…	protein.degradation.ubiquitin.ubiquitin protease	T	Medtr2g081180	FALSE	Medtr2g081180
40168	4	35.2	(at5g17460 : 356.0) unknown protein; FUNCTIONS IN: molecular_function unknown; INVOLVED IN: response to salt stress. & (loc_os01g03500.1 : 334.0) no description available & (reliability: 712.0) & (original description: | hypothetical protein | HC | chr5:37889301-37892564 | 20130731)	not assigned.unknown	T	Medtr5g087440	FALSE	Medtr5g087440
40090	4	35.2	no hits & (original description: | ankyrin repeat plant-like protein | LC | chr8:6840179-6841792 | 20130731)	not assigned.unknown	T	Medtr8g019450	FALSE	Medtr8g019450
68508		25.1	(q9sxp2|fdh1_orysa : 644.0) Formate dehydrogenase 1, mitochondrial precursor (EC 1.2.1.2) (NAD-dependent formate dehydrogenase 1) (FDH 1) - Oryza sativa (Rice) & (loc_os06g29180.1 : 644.0) no description available & (at5g14780 : 600.0) Encodes a NAD-dependent formate dehydrogenase.; formate dehydrogenase (FDH); FUNCTIONS IN: NAD or NADH binding, binding, oxidoreductase activity, acting on the CH-…	C1-metabolism.formate dehydrogenase	T	Medtr6g007170	FALSE	Medtr6g007170
68509		35.2	no hits & (original description: | hypothetical protein | HC | chr7:48372286-48372845 | 20130731)	not assigned.unknown	T	Medtr7g117120	FALSE	Medtr7g117120
41635	40	35.2	no hits & (original description: | leguminosin group486 secreted peptide | HC | chr2:9212159-9212764 | 20130731)	not assigned.unknown	T	Medtr2g025730	FALSE	Medtr2g025730
68510		34.99	(at5g13740 : 499.0) Encodes ZIF1 (ZINC-INDUCED FACILITATOR1), a member of the Major Facilitator Superfamily (MFS) of membrane proteins which are found in all organisms and transport a wide range of small, organic molecules. Involved in a mechanism of Zn sequestration, possibly by transport of a Zn ligand or Zn-ligand complex into vacuoles.; zinc induced facilitator 1 (ZIF1); FUNCTIONS IN: carbohy…	transport.misc	T	Medtr8g062990	FALSE	Medtr8g062990
41577	70	35.2	no hits & (original description: | Lipid transfer protein | HC | chr5:41145512-41145820 | 20130731)	not assigned.unknown	T	Medtr5g094210	FALSE	Medtr5g094210
41709	58	35.2	no hits & (original description: | hypothetical protein | LC | chr3:17994739-17993468 | 20130731)	not assigned.unknown	T	Medtr3g048545	FALSE	Medtr3g048545
68511		35.2	no hits & (original description: | hypothetical protein | LC | chr3:16727754-16728399 | 20130731)	not assigned.unknown	T	Medtr3g449370	FALSE	Medtr3g449370
40519	2	35.2	no hits & (original description: | hypothetical protein | LC | chr3:15305664-15304725 | 20130731)	not assigned.unknown	T	Medtr3g046340	FALSE	Medtr3g046340
40007	2	17.2.3	(at2g47750 : 802.0) Encodes GH3.9, a member of the GH3 family auxin-responsive genes. gh3.9-1 mutants had greater primary root length, increased sensitivity to indole-3-acetic acid (IAA)-mediated root growth inhibition, but no obvious effects on apical dominance or leaf morphology.; putative indole-3-acetic acid-amido synthetase GH3.9 (GH3.9); FUNCTIONS IN: molecular_function unknown; INVOLVED IN…	hormone metabolism.auxin.induced-regulated-responsive-activated	T	Medtr1g088765	FALSE	Medtr1g088765
41050	46	10.6.3	(at3g61490 : 669.0) Pectin lyase-like superfamily protein; FUNCTIONS IN: polygalacturonase activity; INVOLVED IN: carbohydrate metabolic process; LOCATED IN: endomembrane system; EXPRESSED IN: 22 plant structures; EXPRESSED DURING: 14 growth stages; CONTAINS InterPro DOMAIN/s: Pectin lyase fold/virulence factor (InterPro:IPR011050), Glycoside hydrolase, family 28 (InterPro:IPR000743), Pectin lyas…	cell wall.degradation.pectate lyases and polygalacturonases	T	Medtr7g078680	FALSE	Medtr7g078680
40071	10	16.2.1.6	(at4g26220 : 270.0) S-adenosyl-L-methionine-dependent methyltransferases superfamily protein; FUNCTIONS IN: O-methyltransferase activity; LOCATED IN: cytosol; EXPRESSED IN: shoot, inflorescence meristem, root, flower; EXPRESSED DURING: petal differentiation and expansion stage, seed development stages; CONTAINS InterPro DOMAIN/s: O-methyltransferase, family 3 (InterPro:IPR002935); BEST Arabidopsi…	secondary metabolism.phenylpropanoids.lignin biosynthesis.CCoAOMT	T	Medtr6g091680	FALSE	Medtr6g091680
40379	4	35.2	(ipr007942 : 113.997856) Phospholipase-like, arabidopsis & (at2g16900 : 85.9) Arabidopsis phospholipase-like protein (PEARLI 4) family; FUNCTIONS IN: molecular_function unknown; INVOLVED IN: biological_process unknown; LOCATED IN: plasma membrane; EXPRESSED IN: 24 plant structures; EXPRESSED DURING: 13 growth stages; CONTAINS InterPro DOMAIN/s: Phospholipase-like, arabidopsis (InterPro:IPR007942)…	not assigned.unknown	T	Medtr3g118020	FALSE	Medtr3g118020
41054	2	29.5.11.4.3.2	(loc_os01g17390.1 : 362.0) no description available & (at2g26850 : 361.0) F-box family protein; FUNCTIONS IN: molecular_function unknown; INVOLVED IN: biological_process unknown; LOCATED IN: endomembrane system; EXPRESSED IN: 15 plant structures; EXPRESSED DURING: 6 growth stages; CONTAINS InterPro DOMAIN/s: F-box domain, cyclin-like (InterPro:IPR001810), F-box domain, Skp2-like (InterPro:IPR0223…	protein.degradation.ubiquitin.E3.SCF.FBOX	T	Medtr3g436860	FALSE	Medtr3g436860
68512		35.2	no hits & (original description: | hypothetical protein | HC | chr3:12394064-12396030 | 20130731)	not assigned.unknown	T	Medtr3g436840	FALSE	Medtr3g436840
68513		33.99	(at3g04070 : 318.0) NAC domain containing protein 47 (NAC047); FUNCTIONS IN: sequence-specific DNA binding transcription factor activity; INVOLVED IN: multicellular organismal development, regulation of transcription; LOCATED IN: cellular_component unknown; EXPRESSED IN: 16 plant structures; EXPRESSED DURING: 7 growth stages; CONTAINS InterPro DOMAIN/s: No apical meristem (NAM) protein (InterPro:…	development.unspecified	T	Medtr7g085220	FALSE	Medtr7g085220
40913	4	17.2.3	(loc_os04g26910.1 : 545.0) no description available & (at1g60710 : 535.0) Encodes ATB2.; ATB2; FUNCTIONS IN: oxidoreductase activity; INVOLVED IN: response to cadmium ion; EXPRESSED IN: 23 plant structures; EXPRESSED DURING: 14 growth stages; CONTAINS InterPro DOMAIN/s: Aldo/keto reductase (InterPro:IPR001395), Aldo/keto reductase subgroup (InterPro:IPR020471); BEST Arabidopsis thaliana protein m…	hormone metabolism.auxin.induced-regulated-responsive-activated	T	Medtr7g021850	FALSE	Medtr7g021850
40343	30	4.1.12	(at1g58280 : 382.0) Phosphoglycerate mutase family protein; CONTAINS InterPro DOMAIN/s: Histidine phosphatase superfamily, clade-1 (InterPro:IPR013078); BEST Arabidopsis thaliana protein match is: Phosphoglycerate mutase family protein (TAIR:AT5G64460.8). & (loc_os04g01230.2 : 379.0) no description available & (chl4|513245 : 245.0) no description available & (reliability: 724.0) & (original descr…	glycolysis.cytosolic branch.phosphoglycerate mutase	T	Medtr5g067240	FALSE	Medtr5g067240
41456	24	29.6	(loc_os11g47760.1 : 1119.0) no description available & (p09189|hsp7c_pethy : 1107.0) Heat shock cognate 70 kDa protein - Petunia hybrida (Petunia) & (at3g12580 : 1105.0) heat shock protein 70 (HSP70); FUNCTIONS IN: ATP binding; INVOLVED IN: in 9 processes; LOCATED IN: cytosol, mitochondrion, cell wall, plasma membrane; EXPRESSED IN: 23 plant structures; EXPRESSED DURING: 11 growth stages; CONTAIN…	protein.folding	T	Medtr4g063710	FALSE	Medtr4g063710
68514		28.1	(at1g20960 : 3004.0) embryo defective 1507 (emb1507); FUNCTIONS IN: in 6 functions; INVOLVED IN: embryo development ending in seed dormancy; EXPRESSED IN: 24 plant structures; EXPRESSED DURING: 13 growth stages; CONTAINS InterPro DOMAIN/s: ATPase, AAA+ type, core (InterPro:IPR003593), DNA/RNA helicase, DEAD/DEAH box type, N-terminal (InterPro:IPR011545), Sec63 domain (InterPro:IPR004179), Sec63 d…	DNA.synthesis/chromatin structure	T	Medtr4g011450	FALSE	Medtr4g011450
40149	4	33.99	(at1g50420 : 569.0) Encodes a scarecrow-like protein (SCL3) Putative transcription factors interacting with the gene product of VHA-B1 (vacuolar ATPase subunit B1; as shown through yeast two-hybrid assay).; scarecrow-like 3 (SCL3); CONTAINS InterPro DOMAIN/s: Transcription factor GRAS (InterPro:IPR005202); BEST Arabidopsis thaliana protein match is: SCARECROW-like 21 (TAIR:AT2G04890.1); Has 3106 …	development.unspecified	T	Medtr4g076140	FALSE	Medtr4g076140
41440	42	35.2	no hits & (original description: | transmembrane protein, putative | LC | chr1:31661031-31662922 | 20130731)	not assigned.unknown	T	Medtr1g071350	FALSE	Medtr1g071350
41471	14	35.2	(at5g01660 : 204.0) CONTAINS InterPro DOMAIN/s: Galactose oxidase/kelch, beta-propeller (InterPro:IPR011043), Kelch repeat type 1 (InterPro:IPR006652), Development/cell death domain (InterPro:IPR013989), Kelch related (InterPro:IPR013089), Kelch-type beta propeller (InterPro:IPR015915); BEST Arabidopsis thaliana protein match is: DCD (Development and Cell Death) domain protein (TAIR:AT3G11000.1);…	not assigned.unknown	T	Medtr4g013760	FALSE	Medtr4g013760
68515		10.6.3	(at3g07970 : 400.0) Required for pollen separation during normal development. In qrt mutants, the outer walls of the four meiotic products of the pollen mother cell are fused, and pollen grains are released in tetrads.May be required for cell type-specific pectin degradation.; QUARTET 2 (QRT2); FUNCTIONS IN: polygalacturonase activity; INVOLVED IN: in 6 processes; LOCATED IN: endomembrane system;…	cell wall.degradation.pectate lyases and polygalacturonases	T	Medtr3g030540	FALSE	Medtr3g030540
40646	10	35.2	no hits & (original description: | hypothetical protein | HC | chr7:35642234-35642834 | 20130731)	not assigned.unknown	T	Medtr7g090570	FALSE	Medtr7g090570
40167	2	11.3.2	(at1g74320 : 436.0) encodes a choline kinase, whose expression is induced by high salt and mannitol.; Protein kinase superfamily protein; CONTAINS InterPro DOMAIN/s: Choline/ethanolamine kinase (InterPro:IPR002573), Protein kinase-like domain (InterPro:IPR011009); BEST Arabidopsis thaliana protein match is: Protein kinase superfamily protein (TAIR:AT4G09760.1); Has 1486 Blast hits to 1432 protein…	lipid metabolism.Phospholipid synthesis.choline kinase	T	Medtr6g039820	FALSE	Medtr6g039820
41195	2	35.2	(original description: | wall-associated receptor kinase galacturonan-binding protein | LC | chr3:9168710-9167910 | 20130731)	not assigned.unknown	T	Medtr3g028640	FALSE	Medtr3g028640
68516		30.2.20	(loc_os01g02560.1 : 373.0) no description available & (at5g38280 : 335.0) putative receptor serine/threonine kinase PR5K (PR5K) mRNA, PR5-like receptor kinase; PR5-like receptor kinase (PR5K); FUNCTIONS IN: transmembrane receptor protein serine/threonine kinase activity, kinase activity; INVOLVED IN: response to fungus; LOCATED IN: endomembrane system; EXPRESSED IN: 6 plant structures; EXPRESSED …	signalling.receptor kinases.wheat LRK10 like	T	Medtr3g028630	FALSE	Medtr3g028630
40526	2	35.2	no hits & (original description: | transmembrane protein, putative | LC | chr3:9109195-9112249 | 20130731)	not assigned.unknown	T	Medtr3g028560	FALSE	Medtr3g028560
40854	2	29.5.11.4.3.2	(at4g04480 : 285.0) unknown protein; LOCATED IN: chloroplast; EXPRESSED IN: flower, pollen tube; EXPRESSED DURING: petal differentiation and expansion stage; BEST Arabidopsis thaliana protein match is: F-box family protein with a domain of unknown function (DUF295) (TAIR:AT4G22030.1); Has 78 Blast hits to 78 proteins in 10 species: Archae - 0; Bacteria - 0; Metazoa - 0; Fungi - 0; Plants - 78; Vi…	protein.degradation.ubiquitin.E3.SCF.FBOX	T	Medtr4g132390	FALSE	Medtr4g132390
40527	8	35.2	no hits & (original description: | transmembrane protein, putative | HC | chr3:9101047-9101784 | 20130731)	not assigned.unknown	T	Medtr3g028540	FALSE	Medtr3g028540
40107	2	35.2	(at1g23150 : 93.2) unknown protein; BEST Arabidopsis thaliana protein match is: unknown protein (TAIR:AT1G70780.1); Has 124 Blast hits to 124 proteins in 17 species: Archae - 0; Bacteria - 0; Metazoa - 0; Fungi - 0; Plants - 124; Viruses - 0; Other Eukaryotes - 0 (source: NCBI BLink). & (reliability: 186.4) & (original description: | senescence-associated protein, putative | LC | chr5:33654408-33…	not assigned.unknown	T	Medtr5g078750	FALSE	Medtr5g078750
68517		35.2	no hits & (original description: | transmembrane protein, putative | HC | chr3:9108686-9108956 | 20130731)	not assigned.unknown	T	Medtr3g028550	FALSE	Medtr3g028550
40528	4	35.2	no hits & (original description: | transmembrane protein, putative | HC | chr3:9026022-9026583 | 20130731)	not assigned.unknown	T	Medtr3g028480	FALSE	Medtr3g028480
41741	36	35.2	no hits & (original description: | transmembrane protein, putative | HC | chr3:9019158-9019743 | 20130731)	not assigned.unknown	T	Medtr3g028460	FALSE	Medtr3g028460
40564	14	26.1	(at5g23190 : 482.0) cytochrome P450 CYP86B1, nuclear gene for chloroplast product. CYP86B1 is a very long chain fatty acid hydroxylase specifically involved in polyester monomer biosynthesis during the course of plant development.; "cytochrome P450, family 86, subfamily B, polypeptide 1" (CYP86B1); FUNCTIONS IN: electron carrier activity, monooxygenase activity, iron ion binding, oxygen binding, …	misc.cytochrome P450	T	Medtr7g406990	FALSE	Medtr7g406990
41205	146	35.2	no hits & (original description: | transmembrane protein, putative | HC | chr3:8755526-8755723 | 20130731)	not assigned.unknown	T	Medtr3g027772	FALSE	Medtr3g027772
40535	10	35.2	no hits & (original description: | hypothetical protein | LC | chr3:8712360-8712022 | 20130731)	not assigned.unknown	T	Medtr3g027675	FALSE	Medtr3g027675
40537	16	35.2	no hits & (original description: | hypothetical protein | LC | chr3:8616255-8616638 | 20130731)	not assigned.unknown	T	Medtr3g027530	FALSE	Medtr3g027530
68518		20.1.7	(at3g14470 : 576.0) NB-ARC domain-containing disease resistance protein; FUNCTIONS IN: protein binding; INVOLVED IN: apoptosis, defense response; LOCATED IN: endomembrane system; EXPRESSED IN: 23 plant structures; EXPRESSED DURING: 14 growth stages; CONTAINS InterPro DOMAIN/s: Leucine-rich repeat-containing protein (InterPro:IPR015766), NB-ARC (InterPro:IPR002182), Leucine-rich repeat (InterPro:I…	stress.biotic.PR-proteins	T	Medtr3g022400	FALSE	Medtr3g022400
68519						Medtr0078s0010	FALSE	Medtr0078s0010
41263	12	20.1.1	(at5g47910 : 629.0) NADPH/respiratory burst oxidase protein D (RbohD).Interacts with AtrbohF gene to fine tune the spatial control of ROI production and hypersensitive response to cell in and around infection site.; respiratory burst oxidase homologue D (RBOHD); FUNCTIONS IN: NAD(P)H oxidase activity; INVOLVED IN: oxygen and reactive oxygen species metabolic process, defense response to fungus, r…	stress.biotic.respiratory burst	T	Medtr3g098320	FALSE	Medtr3g098320
41202	18	20.1.7	(at3g14470 : 583.0) NB-ARC domain-containing disease resistance protein; FUNCTIONS IN: protein binding; INVOLVED IN: apoptosis, defense response; LOCATED IN: endomembrane system; EXPRESSED IN: 23 plant structures; EXPRESSED DURING: 14 growth stages; CONTAINS InterPro DOMAIN/s: Leucine-rich repeat-containing protein (InterPro:IPR015766), NB-ARC (InterPro:IPR002182), Leucine-rich repeat (InterPro:I…	stress.biotic.PR-proteins	T	Medtr3g018980	FALSE	Medtr3g018980
40547	2	35.2	no hits & (original description: | hypothetical protein | LC | chr3:4880422-4882645 | 20130731)	not assigned.unknown	T	Medtr3g016355	FALSE	Medtr3g016355
40548	2	35.2	no hits & (original description: | transmembrane protein, putative | LC | chr3:4858822-4858268 | 20130731)	not assigned.unknown	T	Medtr3g016280	FALSE	Medtr3g016280
40109	2	33.99	(at3g03270 : 239.0) Adenine nucleotide alpha hydrolases-like superfamily protein; INVOLVED IN: response to stress; LOCATED IN: plasma membrane, membrane; EXPRESSED IN: 23 plant structures; EXPRESSED DURING: 13 growth stages; CONTAINS InterPro DOMAIN/s: UspA (InterPro:IPR006016), Rossmann-like alpha/beta/alpha sandwich fold (InterPro:IPR014729), Universal stress protein A (InterPro:IPR006015); BES…	development.unspecified	T	Medtr5g077130	FALSE	Medtr5g077130
68520		35.2	(at5g41380 : 138.0) CCT motif family protein; CONTAINS InterPro DOMAIN/s: CCT domain (InterPro:IPR010402); BEST Arabidopsis thaliana protein match is: CCT motif family protein (TAIR:AT1G63820.1); Has 1690 Blast hits to 1687 proteins in 111 species: Archae - 0; Bacteria - 2; Metazoa - 13; Fungi - 3; Plants - 1603; Viruses - 0; Other Eukaryotes - 69 (source: NCBI BLink). & (loc_os05g38990.1 : 94.0)…	not assigned.unknown	T	Medtr5g010120	FALSE	Medtr5g010120
68521		29.4	(at5g58950 : 452.0) Protein kinase superfamily protein; FUNCTIONS IN: protein serine/threonine/tyrosine kinase activity, kinase activity; INVOLVED IN: protein amino acid phosphorylation; LOCATED IN: cytosol, plasma membrane; EXPRESSED IN: 25 plant structures; EXPRESSED DURING: 15 growth stages; CONTAINS InterPro DOMAIN/s: Protein kinase, catalytic domain (InterPro:IPR000719), Serine-threonine/tyr…	protein.postranslational modification	T	Medtr4g088745	FALSE	Medtr4g088745
40549	6	35.2	no hits & (original description: | transmembrane protein, putative | HC | chr3:4809295-4808733 | 20130731)	not assigned.unknown	T	Medtr3g016200	FALSE	Medtr3g016200
40124	6	35.2	no hits & (original description: | hypothetical protein | HC | chr7:34110469-34110661 | 20130731)	not assigned.unknown	T	Medtr7g087600	FALSE	Medtr7g087600
40551	2	2.2.1.3.1	(at1g56560 : 273.0) Plant neutral invertase family protein; FUNCTIONS IN: catalytic activity, beta-fructofuranosidase activity; INVOLVED IN: biological_process unknown; EXPRESSED IN: 24 plant structures; EXPRESSED DURING: 14 growth stages; CONTAINS InterPro DOMAIN/s: Plant neutral invertase (InterPro:IPR006937), Six-hairpin glycosidase-like (InterPro:IPR008928); BEST Arabidopsis thaliana protein …	major CHO metabolism.degradation.sucrose.invertases.neutral	T	Medtr3g015100	FALSE	Medtr3g015100
68522		29.5.11.4.2	(loc_os06g45580.1 : 139.0) no description available & (at5g05280 : 113.0) RING/U-box superfamily protein; FUNCTIONS IN: zinc ion binding; CONTAINS InterPro DOMAIN/s: Zinc finger, RING-type (InterPro:IPR001841), Zinc finger, C3HC4 RING-type (InterPro:IPR018957); BEST Arabidopsis thaliana protein match is: RING/U-box superfamily protein (TAIR:AT3G10910.1); Has 1807 Blast hits to 1807 proteins in 27…	protein.degradation.ubiquitin.E3.RING	T	Medtr4g094725	FALSE	Medtr4g094725
41652	68	29.4	(p48489|pp1_orysa : 538.0) Serine/threonine-protein phosphatase PP1 (EC 3.1.3.16) - Oryza sativa (Rice) & (loc_os03g16110.3 : 538.0) no description available & (at2g39840 : 528.0) Encodes the catalytic subunit of a Type 1 phosphoprotein Ser/Thr phosphatase, expressed in roots, shoots and flowers.; type one serine/threonine protein phosphatase 4 (TOPP4); CONTAINS InterPro DOMAIN/s: Metallophosphoe…	protein.postranslational modification	T	Medtr1g043240	FALSE	Medtr1g043240
68523		29.5.11.4.3.2	(at3g06240 : 88.6) F-box family protein; CONTAINS InterPro DOMAIN/s: F-box domain, cyclin-like (InterPro:IPR001810), F-box domain, Skp2-like (InterPro:IPR022364), F-box associated domain, type 1 (InterPro:IPR006527), F-box associated interaction domain (InterPro:IPR017451); BEST Arabidopsis thaliana protein match is: F-box and associated interaction domains-containing protein (TAIR:AT4G12560.2); …	protein.degradation.ubiquitin.E3.SCF.FBOX	T	Medtr5g048160	FALSE	Medtr5g048160
41118	32	35.2	no hits & (original description: | VQ motif protein | HC | chr5:5228070-5227392 | 20130731)	not assigned.unknown	T	Medtr5g015190	FALSE	Medtr5g015190
68524		30.2.17	(at4g05200 : 491.0) Encodes a cysteine-rich receptor-like protein kinase.; cysteine-rich RLK (RECEPTOR-like protein kinase) 25 (CRK25); FUNCTIONS IN: kinase activity; INVOLVED IN: protein amino acid phosphorylation; LOCATED IN: endomembrane system; EXPRESSED IN: root; CONTAINS InterPro DOMAIN/s: Protein kinase, ATP binding site (InterPro:IPR017441), Protein kinase, catalytic domain (InterPro:IPR0…	signalling.receptor kinases.DUF 26	T	Medtr5g005480	FALSE	Medtr5g005480
68525		35.2	no hits & (original description: | transmembrane protein, putative | HC | chr3:3969801-3970829 | 20130731)	not assigned.unknown	T	Medtr3g014180	FALSE	Medtr3g014180
40682	4	35.2	no hits & (original description: | transmembrane protein, putative | LC | chr3:33294124-33294471 | 20130731)	not assigned.unknown	T	Medtr3g073770	FALSE	Medtr3g073770
41030	6	20.1	(loc_os08g32880.1 : 382.0) no description available & (at3g07040 : 353.0) Contains an N-terminal tripartite nucleotide binding site and a C-terminal tandem array of leucine-rich repeats. Confers resistance to Pseudomonas syringae strains that carry the avirulence genes avrB and avrRpm1.; RESISTANCE TO P. SYRINGAE PV MACULICOLA 1 (RPM1); FUNCTIONS IN: protein binding, nucleotide binding; INVOLVED …	stress.biotic	T	Medtr3g012270	FALSE	Medtr3g012270
68526		35.2	no hits & (original description: | hypothetical protein | LC | chr3:2756177-2755744 | 20130731)	not assigned.unknown	T	Medtr3g011275	FALSE	Medtr3g011275
40685	8	29.5	(at5g51540 : 679.0) Zincin-like metalloproteases family protein; FUNCTIONS IN: metalloendopeptidase activity; INVOLVED IN: proteolysis; LOCATED IN: chloroplast thylakoid membrane, chloroplast; CONTAINS InterPro DOMAIN/s: Peptidase M3A/M3B, thimet/oligopeptidase F (InterPro:IPR001567); BEST Arabidopsis thaliana protein match is: Zincin-like metalloproteases family protein (TAIR:AT1G67690.1); Has 5…	protein.degradation	T	Medtr3g009160	FALSE	Medtr3g009160
41704	54	13.1.1.2.1	(p28011|aat1_medsa : 821.0) Aspartate aminotransferase 1 (EC 2.6.1.1) (Transaminase A) - Medicago sativa (Alfalfa) & (at5g11520 : 713.0) Encodes the chloroplastic isozyme of aspartate aminotransferase. Involved in aspartate biosynthesis and nitrogen metabolism. mRNA is expressed in senescing leaves.; aspartate aminotransferase 3 (ASP3); FUNCTIONS IN: L-aspartate:2-oxoglutarate aminotransferase ac…	amino acid metabolism.synthesis.central amino acid metabolism.aspartate.aspartate aminotransferase	T	Medtr3g110065	FALSE	Medtr3g110065
40556	2	20.1.7	(at1g33590 : 617.0) Leucine-rich repeat (LRR) family protein; INVOLVED IN: signal transduction, response to karrikin, defense response; LOCATED IN: cell wall, chloroplast, plant-type cell wall; EXPRESSED IN: 22 plant structures; EXPRESSED DURING: 14 growth stages; CONTAINS InterPro DOMAIN/s: Leucine-rich repeat, typical subtype (InterPro:IPR003591), Leucine-rich repeat-containing N-terminal domai…	stress.biotic.PR-proteins	T	Medtr3g009050	FALSE	Medtr3g009050
40595	14	29.4	(at5g35410 : 666.0) encodes a member of the CBL-interacting protein kinase family, is a regulatory component controlling plant potassium nutrition; SALT OVERLY SENSITIVE 2 (SOS2); CONTAINS InterPro DOMAIN/s: Protein kinase, ATP binding site (InterPro:IPR017441), Serine/threonine-protein kinase domain (InterPro:IPR002290), NAF/FISL domain (InterPro:IPR018451), Serine/threonine-protein kinase-like …	protein.postranslational modification	T	Medtr4g114670	FALSE	Medtr4g114670
41142	10	29.5.11.4.2	(at4g25230 : 801.0) RPM1 interacting protein 2, has a CUE domain which is sufficient for the interaction with RPM1.Positive regulator of RPM1 and PRS2 mediated hypersensitive response.Functions as ubiquitin ligase and binds to RPM1.; RPM1 interacting protein 2 (RIN2); CONTAINS InterPro DOMAIN/s: Zinc finger, RING-type (InterPro:IPR001841), Zinc finger, C3HC4 RING-type (InterPro:IPR018957), Ubiqui…	protein.degradation.ubiquitin.E3.RING	T	Medtr3g007760	FALSE	Medtr3g007760
41542	56	30.3	(at2g44310 : 198.0) Calcium-binding EF-hand family protein; FUNCTIONS IN: calcium ion binding; INVOLVED IN: biological_process unknown; LOCATED IN: cellular_component unknown; EXPRESSED IN: 23 plant structures; EXPRESSED DURING: 14 growth stages; CONTAINS InterPro DOMAIN/s: EF-Hand 1, calcium-binding site (InterPro:IPR018247), EF-HAND 2 (InterPro:IPR018249), EF-hand-like domain (InterPro:IPR01199…	signalling.calcium	T	Medtr8g446810	FALSE	Medtr8g446810
40559	2	29.1.14	(at1g29880 : 1040.0) glycyl-tRNA synthetase / glycine--tRNA ligase; FUNCTIONS IN: glycine-tRNA ligase activity, nucleotide binding, aminoacyl-tRNA ligase activity, ATP binding; INVOLVED IN: response to cadmium ion, glycyl-tRNA aminoacylation; LOCATED IN: mitochondrion; EXPRESSED IN: 24 plant structures; EXPRESSED DURING: 14 growth stages; CONTAINS InterPro DOMAIN/s: Aminoacyl-tRNA synthetase, cla…	protein.aa activation.glycine-tRNA ligase	T	Medtr3g006740	FALSE	Medtr3g006740
68527		35.1	(at5g11090 : 108.0) serine-rich protein-related; BEST Arabidopsis thaliana protein match is: serine-rich protein-related (TAIR:AT5G25280.2); Has 1807 Blast hits to 1807 proteins in 277 species: Archae - 0; Bacteria - 0; Metazoa - 736; Fungi - 347; Plants - 385; Viruses - 0; Other Eukaryotes - 339 (source: NCBI BLink). & (reliability: 216.0) & (original description: | hypothetical protein | HC | c…	not assigned.no ontology	T	Medtr2g104380	FALSE	Medtr2g104380
40504	2	35.2	no hits & (original description: | hypothetical protein | LC | chr4:23426440-23424757 | 20130731)	not assigned.unknown	T	Medtr4g063400	FALSE	Medtr4g063400
40035	2	35.2	no hits & (original description: | hypothetical protein | HC | chr1:33577670-33577233 | 20130731)	not assigned.unknown	T	Medtr1g075780	FALSE	Medtr1g075780
68528		16.8.1	(at5g05600 : 484.0) 2-oxoglutarate (2OG) and Fe(II)-dependent oxygenase superfamily protein; FUNCTIONS IN: oxidoreductase activity, iron ion binding; INVOLVED IN: response to salt stress, response to karrikin; EXPRESSED IN: 15 plant structures; EXPRESSED DURING: 9 growth stages; CONTAINS InterPro DOMAIN/s: Isopenicillin N synthase (InterPro:IPR002283), Oxoglutarate/iron-dependent oxygenase (Inter…	secondary metabolism.flavonoids.anthocyanins	T	Medtr7g068650	FALSE	Medtr7g068650
40561	4	29.5.11.4.3.2	(at3g16210 : 90.9) F-box family protein; CONTAINS InterPro DOMAIN/s: F-box domain, cyclin-like (InterPro:IPR001810), F-box domain, Skp2-like (InterPro:IPR022364), F-box associated domain, type 1 (InterPro:IPR006527), F-box associated interaction domain (InterPro:IPR017451); BEST Arabidopsis thaliana protein match is: F-box associated ubiquitination effector family protein (TAIR:AT1G32600.1); Has …	protein.degradation.ubiquitin.E3.SCF.FBOX	T	Medtr2g104340	FALSE	Medtr2g104340
40562	8	35.2	(loc_os06g40440.1 : 160.0) no description available & (at5g20190 : 152.0) Tetratricopeptide repeat (TPR)-like superfamily protein; FUNCTIONS IN: binding; INVOLVED IN: biological_process unknown; LOCATED IN: chloroplast; CONTAINS InterPro DOMAIN/s: Tetratricopeptide-like helical (InterPro:IPR011990), Tetratricopeptide repeat-containing (InterPro:IPR013026); BEST Arabidopsis thaliana protein match …	not assigned.unknown	T	Medtr2g103795	FALSE	Medtr2g103795
40563	2	24.2	(at1g80160 : 247.0) Lactoylglutathione lyase / glyoxalase I family protein; FUNCTIONS IN: lactoylglutathione lyase activity; INVOLVED IN: carbohydrate metabolic process; LOCATED IN: endomembrane system; EXPRESSED IN: 10 plant structures; EXPRESSED DURING: L mature pollen stage, M germinated pollen stage, 4 anthesis, petal differentiation and expansion stage; BEST Arabidopsis thaliana protein matc…	Biodegradation of Xenobiotics.lactoylglutathione lyase	T	Medtr2g103490	FALSE	Medtr2g103490
68529		35.2	no hits & (original description: | DUF1645 family protein | HC | chr6:1293083-1294315 | 20130731)	not assigned.unknown	T	Medtr6g006930	FALSE	Medtr6g006930
41210	16	35.2	no hits & (original description: | hypothetical protein | LC | chr2:44322947-44326348 | 20130731)	not assigned.unknown	T	Medtr2g102860	FALSE	Medtr2g102860
68530		20.1	(p36907|chix_pea : 482.0) Endochitinase precursor (EC 3.2.1.14) - Pisum sativum (Garden pea) & (loc_os06g51060.1 : 387.0) no description available & (at3g12500 : 383.0) encodes a basic chitinase involved in ethylene/jasmonic acid mediated signalling pathway during systemic acquired resistance based on expression analyses.; basic chitinase (HCHIB); FUNCTIONS IN: chitinase activity; INVOLVED IN: re…	stress.biotic	T	Medtr8g074335	FALSE	Medtr8g074335
41140	6	35.2	(loc_os03g06340.1 : 96.3) no description available & (at3g22430 : 95.5) CONTAINS InterPro DOMAIN/s: Domain of unknown function XS (InterPro:IPR005380); BEST Arabidopsis thaliana protein match is: XS domain-containing protein / XS zinc finger domain-containing protein-related (TAIR:AT5G23570.1); Has 565 Blast hits to 510 proteins in 121 species: Archae - 2; Bacteria - 90; Metazoa - 191; Fungi - 32…	not assigned.unknown	T	Medtr1g492940	FALSE	Medtr1g492940
41461	20	30.2.99	(at4g29990 : 363.0) Leucine-rich repeat transmembrane protein kinase protein; FUNCTIONS IN: protein serine/threonine kinase activity, protein kinase activity, ATP binding; INVOLVED IN: protein amino acid phosphorylation; LOCATED IN: endomembrane system; EXPRESSED IN: embryo, leaf whorl, root; EXPRESSED DURING: D bilateral stage; CONTAINS InterPro DOMAIN/s: Protein kinase, ATP binding site (InterP…	signalling.receptor kinases.misc	T	Medtr2g100550	FALSE	Medtr2g100550
39993	4	34.12	(at2g23150 : 760.0) Encodes a member of the Nramp2 metal transporter family; like its homolog Atnramp4, localized in vacuolar membrane. Seedlings of double mutant, atnramp3-1 atnramp4-1, were arrested at early germination.; natural resistance-associated macrophage protein 3 (NRAMP3); FUNCTIONS IN: manganese ion transmembrane transporter activity, inorganic anion transmembrane transporter activity…	transport.metal	T	Medtr4g095075	FALSE	Medtr4g095075
41120	156	27.3.6	(at3g21330 : 211.0) basic helix-loop-helix (bHLH) DNA-binding superfamily protein; FUNCTIONS IN: DNA binding, sequence-specific DNA binding transcription factor activity; INVOLVED IN: regulation of transcription; LOCATED IN: nucleus; CONTAINS InterPro DOMAIN/s: Helix-loop-helix DNA-binding domain (InterPro:IPR001092), Helix-loop-helix DNA-binding (InterPro:IPR011598); BEST Arabidopsis thaliana pr…	RNA.regulation of transcription.bHLH,Basic Helix-Loop-Helix family	T	Medtr2g100490	FALSE	Medtr2g100490
41674	90	35.2	(at5g47920 : 112.0) unknown protein; BEST Arabidopsis thaliana protein match is: unknown protein (TAIR:AT5G13880.1); Has 1807 Blast hits to 1807 proteins in 277 species: Archae - 0; Bacteria - 0; Metazoa - 736; Fungi - 347; Plants - 385; Viruses - 0; Other Eukaryotes - 339 (source: NCBI BLink). & (loc_os04g31350.1 : 112.0) no description available & (reliability: 224.0) & (original description: |…	not assigned.unknown	T	Medtr7g084720	FALSE	Medtr7g084720
41686	50	30.3	(at5g54130 : 533.0) Calcium-binding endonuclease/exonuclease/phosphatase family; EXPRESSED IN: 24 plant structures; EXPRESSED DURING: 15 growth stages; CONTAINS InterPro DOMAIN/s: Endonuclease/exonuclease/phosphatase (InterPro:IPR005135); BEST Arabidopsis thaliana protein match is: Calcium-binding endonuclease/exonuclease/phosphatase family (TAIR:AT1G02270.1); Has 30201 Blast hits to 17322 protei…	signalling.calcium	T	Medtr5g068820	FALSE	Medtr5g068820
68531		35.2	(at5g42680 : 263.0) Protein of unknown function, DUF617; FUNCTIONS IN: molecular_function unknown; INVOLVED IN: biological_process unknown; EXPRESSED IN: 18 plant structures; EXPRESSED DURING: 10 growth stages; CONTAINS InterPro DOMAIN/s: Protein of unknown function DUF617, plant (InterPro:IPR006460); BEST Arabidopsis thaliana protein match is: Protein of unknown function, DUF617 (TAIR:AT4G39610.…	not assigned.unknown	T	Medtr3g101300	FALSE	Medtr3g101300
40116	6	27.3.11	(loc_os03g17150.1 : 124.0) no description available & (at2g37430 : 116.0) C2H2 and C2HC zinc fingers superfamily protein; FUNCTIONS IN: sequence-specific DNA binding transcription factor activity, zinc ion binding, nucleic acid binding; INVOLVED IN: response to chitin, regulation of transcription; LOCATED IN: intracellular; EXPRESSED IN: cotyledon, root, petiole; CONTAINS InterPro DOMAIN/s: Zinc …	RNA.regulation of transcription.C2H2 zinc finger family	T	Medtr7g023560	FALSE	Medtr7g023560
68532		35.2	(at5g10695 : 106.0) unknown protein; INVOLVED IN: biological_process unknown; LOCATED IN: cellular_component unknown; EXPRESSED IN: 23 plant structures; EXPRESSED DURING: 12 growth stages. & (reliability: 212.0) & (original description: | hypothetical protein | HC | chr3:50325719-50325919 | 20130731)	not assigned.unknown	T	Medtr3g108890	FALSE	Medtr3g108890
40495	10	34.3	(at3g28960 : 423.0) Transmembrane amino acid transporter family protein; FUNCTIONS IN: amino acid transmembrane transporter activity; INVOLVED IN: amino acid transport; LOCATED IN: plasma membrane, membrane; EXPRESSED IN: 19 plant structures; EXPRESSED DURING: 9 growth stages; CONTAINS InterPro DOMAIN/s: Amino acid transporter, transmembrane (InterPro:IPR013057); BEST Arabidopsis thaliana protein…	transport.amino acids	T	Medtr3g465510	FALSE	Medtr3g465510
68533		30.2.99	(at4g29990 : 599.0) Leucine-rich repeat transmembrane protein kinase protein; FUNCTIONS IN: protein serine/threonine kinase activity, protein kinase activity, ATP binding; INVOLVED IN: protein amino acid phosphorylation; LOCATED IN: endomembrane system; EXPRESSED IN: embryo, leaf whorl, root; EXPRESSED DURING: D bilateral stage; CONTAINS InterPro DOMAIN/s: Protein kinase, ATP binding site (InterP…	signalling.receptor kinases.misc	T	Medtr2g100450	FALSE	Medtr2g100450
40060	2	35.1.26	(at2g16050 : 151.0) Cysteine/Histidine-rich C1 domain family protein; CONTAINS InterPro DOMAIN/s: DC1 (InterPro:IPR004146); BEST Arabidopsis thaliana protein match is: Cysteine/Histidine-rich C1 domain family protein (TAIR:AT1G20990.1); Has 30201 Blast hits to 17322 proteins in 780 species: Archae - 12; Bacteria - 1396; Metazoa - 17338; Fungi - 3422; Plants - 5037; Viruses - 0; Other Eukaryotes -…	not assigned.no ontology.DC1 domain containing protein	T	Medtr7g025130	FALSE	Medtr7g025130
40465	4	27.3.37	(at2g30130 : 212.0) Overexpression/activation tagged allele has epinastic leaves, reduced apical dominance and is sterile. Gene is similar to asymmetric leaves (AS)/lateral organ boundary (LOB) genes which repress KNOX gene expression.; ASL5; CONTAINS InterPro DOMAIN/s: Lateral organ boundaries, LOB (InterPro:IPR004883); BEST Arabidopsis thaliana protein match is: LOB domain-containing protein 11…	RNA.regulation of transcription.AS2,Lateral Organ Boundaries Gene Family	T	Medtr3g071590	FALSE	Medtr3g071590
40600	2	35.2	no hits & (original description: | hypothetical protein | HC | chr2:43161452-43160710 | 20130731)	not assigned.unknown	T	Medtr2g100440	FALSE	Medtr2g100440
40425	2	26.1	(at4g31500 : 407.0) Encodes an oxime-metabolizing enzyme in the biosynthetic pathway of glucosinolates. Is required for phytochrome signal transduction in red light. Mutation confers auxin overproduction.; "cytochrome P450, family 83, subfamily B, polypeptide 1" (CYP83B1); FUNCTIONS IN: oxidoreductase activity, acting on paired donors, with incorporation or reduction of molecular oxygen, NADH or …	misc.cytochrome P450	T	Medtr5g045770	FALSE	Medtr5g045770
40742	2	35.2	(at5g38200 : 641.0) Class I glutamine amidotransferase-like superfamily protein; FUNCTIONS IN: hydrolase activity; INVOLVED IN: glutamine metabolic process; LOCATED IN: cellular_component unknown; CONTAINS InterPro DOMAIN/s: Peptidase C26 (InterPro:IPR011697), Glutamine amidotransferase type 1 (InterPro:IPR017926); BEST Arabidopsis thaliana protein match is: Class I glutamine amidotransferase-lik…	not assigned.unknown	T	Medtr7g082570	FALSE	Medtr7g082570
40017	2	26.1	(q42798|c93a1_soybn : 454.0) Cytochrome P450 93A1 (EC 1.14.-.-) - Glycine max (Soybean) & (loc_os06g41070.1 : 395.0) no description available & (at5g06900 : 371.0) member of CYP93D; "cytochrome P450, family 93, subfamily D, polypeptide 1" (CYP93D1); FUNCTIONS IN: electron carrier activity, monooxygenase activity, iron ion binding, oxygen binding, heme binding; INVOLVED IN: oxidation reduction; LO…	misc.cytochrome P450	T	Medtr1g107295	FALSE	Medtr1g107295
41658	66	35.2	(at2g15020 : 479.0) unknown protein; BEST Arabidopsis thaliana protein match is: unknown protein (TAIR:AT5G64190.1); Has 72 Blast hits to 72 proteins in 10 species: Archae - 0; Bacteria - 0; Metazoa - 0; Fungi - 0; Plants - 72; Viruses - 0; Other Eukaryotes - 0 (source: NCBI BLink). & (loc_os03g25850.1 : 318.0) no description available & (reliability: 958.0) & (original description: | hypothetica…	not assigned.unknown	T	Medtr1g107165	FALSE	Medtr1g107165
40606	2	35.2	no hits & (original description: | hypothetical protein | LC | chr2:42477187-42477850 | 20130731)	not assigned.unknown	T	Medtr2g099105	FALSE	Medtr2g099105
40506	8	11.1.8	(at1g55320 : 769.0) Encodes a protein with similarity to acyl activating enzymes. AAE18 is localized to the peroxisome where it may be involved in metabolism of auxin precursors to active auxins.; acyl-activating enzyme 18 (AAE18); FUNCTIONS IN: catalytic activity, ligase activity; INVOLVED IN: metabolic process, auxin metabolic process; LOCATED IN: peroxisome; EXPRESSED IN: guard cell; CONTAINS …	lipid metabolism.FA synthesis and FA elongation.acyl coa ligase	T	Medtr8g085680	FALSE	Medtr8g085680
40024	2	27.3.9	(at5g49300 : 100.0) Encodes a member of the GATA factor family of zinc finger transcription factors.; GATA transcription factor 16 (GATA16); FUNCTIONS IN: sequence-specific DNA binding transcription factor activity; INVOLVED IN: regulation of transcription, DNA-dependent; CONTAINS InterPro DOMAIN/s: Zinc finger, NHR/GATA-type (InterPro:IPR013088), Zinc finger, GATA-type (InterPro:IPR000679); BEST…	RNA.regulation of transcription.C2C2(Zn) GATA transcription factor family	T	Medtr7g112330	FALSE	Medtr7g112330
40083	4	35.1	(at5g23760 : 92.0) Copper transport protein family; BEST Arabidopsis thaliana protein match is: Heavy metal transport/detoxification superfamily protein (TAIR:AT1G01490.2); Has 30201 Blast hits to 17322 proteins in 780 species: Archae - 12; Bacteria - 1396; Metazoa - 17338; Fungi - 3422; Plants - 5037; Viruses - 0; Other Eukaryotes - 2996 (source: NCBI BLink). & (loc_os03g02070.2 : 87.0) no descr…	not assigned.no ontology	T	Medtr6g045257	FALSE	Medtr6g045257
40441	16	4.1.8	(q43247|g3pe_maize : 470.0) Glyceraldehyde-3-phosphate dehydrogenase, cytosolic 3 (EC 1.2.1.12) - Zea mays (Maize) & (loc_os04g40950.2 : 466.0) no description available & (at1g13440 : 461.0) glyceraldehyde-3-phosphate dehydrogenase C2 (GAPC2); FUNCTIONS IN: copper ion binding, glyceraldehyde-3-phosphate dehydrogenase activity, zinc ion binding; INVOLVED IN: response to oxidative stress, response …	glycolysis.cytosolic branch.glyceraldehyde 3-phosphate dehydrogenase (GAP-DH)	T	Medtr3g085850	FALSE	Medtr3g085850
68534		35.2	no hits & (original description: | hypothetical protein | HC | chr8:44364553-44365021 | 20130731)	not assigned.unknown	T	Medtr8g105190	FALSE	Medtr8g105190
40524	6	30.2.20	(loc_os01g02600.1 : 367.0) no description available & (at1g66910 : 311.0) Protein kinase superfamily protein; FUNCTIONS IN: kinase activity; INVOLVED IN: protein amino acid phosphorylation; LOCATED IN: endomembrane system; CONTAINS InterPro DOMAIN/s: Protein kinase, ATP binding site (InterPro:IPR017441), Serine/threonine-protein kinase domain (InterPro:IPR002290), Serine-threonine/tyrosine-protei…	signalling.receptor kinases.wheat LRK10 like	T	Medtr3g028650	FALSE	Medtr3g028650
68535		29.5.11.4.2	(at5g59550 : 252.0) zinc finger (C3HC4-type RING finger) family protein; FUNCTIONS IN: zinc ion binding; INVOLVED IN: response to chitin; EXPRESSED IN: 24 plant structures; EXPRESSED DURING: 15 growth stages; CONTAINS InterPro DOMAIN/s: Zinc finger, RING-type (InterPro:IPR001841), Zinc finger, C3HC4 RING-type (InterPro:IPR018957), Protein of unknown function DUF1117 (InterPro:IPR010543); BEST Ara…	protein.degradation.ubiquitin.E3.RING	T	Medtr2g097620	FALSE	Medtr2g097620
68536		35.2	(at5g59990 : 103.0) CCT motif family protein; FUNCTIONS IN: molecular_function unknown; INVOLVED IN: biological_process unknown; LOCATED IN: cellular_component unknown; EXPRESSED IN: shoot apex, stem, leaf whorl, flower; EXPRESSED DURING: petal differentiation and expansion stage; BEST Arabidopsis thaliana protein match is: CCT motif family protein (TAIR:AT5G41380.1); Has 30201 Blast hits to 1732…	not assigned.unknown	T	Medtr2g096080	FALSE	Medtr2g096080
68537		35.2	no hits & (original description: | NB-ARC domain disease resistance protein | LC | chr3:18967206-18965607 | 20130731)	not assigned.unknown	T	Medtr3g452120	FALSE	Medtr3g452120
41667	40	28.1	(at3g54350 : 98.2) embryo defective 1967 (emb1967); FUNCTIONS IN: molecular_function unknown; INVOLVED IN: embryo development ending in seed dormancy; LOCATED IN: cellular_component unknown; EXPRESSED IN: 23 plant structures; EXPRESSED DURING: 13 growth stages; CONTAINS InterPro DOMAIN/s: SMAD/FHA domain (InterPro:IPR008984), Forkhead-associated (FHA) domain (InterPro:IPR000253); BEST Arabidopsis…	DNA.synthesis/chromatin structure	T	Medtr8g076470	FALSE	Medtr8g076470
41711	86	35.2	no hits & (original description: | hypothetical protein | HC | chr2:39323787-39320026 | 20130731)	not assigned.unknown	T	Medtr2g091180	FALSE	Medtr2g091180
68538		30.5	(at4g27100 : 607.0) Ypt/Rab-GAP domain of gyp1p superfamily protein; FUNCTIONS IN: RAB GTPase activator activity; INVOLVED IN: regulation of Rab GTPase activity; LOCATED IN: intracellular; CONTAINS InterPro DOMAIN/s: RabGAP/TBC (InterPro:IPR000195); BEST Arabidopsis thaliana protein match is: Ypt/Rab-GAP domain of gyp1p superfamily protein (TAIR:AT5G54780.1); Has 35333 Blast hits to 34131 protein…	signalling.G-proteins	T	Medtr4g081110	FALSE	Medtr4g081110
40969	60	35.2	no hits & (original description: | transmembrane protein, putative | HC | chr2:38851561-38852521 | 20130731)	not assigned.unknown	T	Medtr2g090695	FALSE	Medtr2g090695
41272	38	35.2	(original description: | polyvinylalcohol dehydrogenase-like protein | HC | chr7:2239172-2235928 | 20130731)	not assigned.unknown	T	Medtr7g009780	FALSE	Medtr7g009780
41337	234	31.4	(loc_os07g09600.1 : 269.0) no description available & (at1g04750 : 260.0) vesicle-associated membrane protein 7B (At VAMP7B) mRNA,; vesicle-associated membrane protein 721 (VAMP721); FUNCTIONS IN: molecular_function unknown; INVOLVED IN: transport, vesicle-mediated transport; LOCATED IN: endosome, plasma membrane, membrane; EXPRESSED IN: 24 plant structures; EXPRESSED DURING: 13 growth stages; CO…	cell.vesicle transport	T	Medtr7g058640	FALSE	Medtr7g058640
68539		30.11	(at4g29990 : 773.0) Leucine-rich repeat transmembrane protein kinase protein; FUNCTIONS IN: protein serine/threonine kinase activity, protein kinase activity, ATP binding; INVOLVED IN: protein amino acid phosphorylation; LOCATED IN: endomembrane system; EXPRESSED IN: embryo, leaf whorl, root; EXPRESSED DURING: D bilateral stage; CONTAINS InterPro DOMAIN/s: Protein kinase, ATP binding site (InterP…	signalling.light	T	Medtr8g014790	FALSE	Medtr8g014790
68540		35.2	(original description: | ABA/WDS induced protein | HC | chr6:13090285-13088621 | 20130731)	not assigned.unknown	T	Medtr6g037220	FALSE	Medtr6g037220
41024	8	26.3	(loc_os04g39880.1 : 565.0) no description available & (at2g44480 : 490.0) beta glucosidase 17 (BGLU17); FUNCTIONS IN: cation binding, hydrolase activity, hydrolyzing O-glycosyl compounds, catalytic activity; INVOLVED IN: carbohydrate metabolic process; EXPRESSED IN: stem, hypocotyl, sepal, male gametophyte, root; EXPRESSED DURING: 4 anthesis; CONTAINS InterPro DOMAIN/s: Glycoside hydrolase, famil…	misc.gluco-, galacto- and mannosidases	T	Medtr4g066630	FALSE	Medtr4g066630
40771	12	35.2	no hits & (original description: | proton pump interactor, putative | HC | chr2:38636263-38639430 | 20130731)	not assigned.unknown	T	Medtr2g090525	FALSE	Medtr2g090525
40773	10	35.2	no hits & (original description: | proton pump interactor, putative | HC | chr2:38632503-38635088 | 20130731)	not assigned.unknown	T	Medtr2g090520	FALSE	Medtr2g090520
68541		26.3.2	(at5g20710 : 874.0) beta-galactosidase 7 (BGAL7); FUNCTIONS IN: beta-galactosidase activity; INVOLVED IN: lactose catabolic process, using glucoside 3-dehydrogenase, carbohydrate metabolic process, lactose catabolic process via UDP-galactose, lactose catabolic process; LOCATED IN: endomembrane system; EXPRESSED IN: 12 plant structures; EXPRESSED DURING: 4 anthesis, C globular stage, F mature embr…	misc.gluco-, galacto- and mannosidases.beta-galactosidase	T	Medtr5g024080	FALSE	Medtr5g024080
40560	2	35.2	(at1g15780 : 148.0) unknown protein; BEST Arabidopsis thaliana protein match is: unknown protein (TAIR:AT2G10440.1); Has 103701 Blast hits to 43153 proteins in 1828 species: Archae - 30; Bacteria - 7385; Metazoa - 38639; Fungi - 11531; Plants - 7727; Viruses - 307; Other Eukaryotes - 38082 (source: NCBI BLink). & (loc_os08g45080.1 : 105.0) no description available & (reliability: 296.0) & (origin…	not assigned.unknown	T	Medtr2g104450	FALSE	Medtr2g104450
68542		35.2	no hits & (original description: | hypothetical protein | LC | chr2:38261895-38263266 | 20130731)	not assigned.unknown	T	Medtr2g090175	FALSE	Medtr2g090175
40636	2	35.2	(at1g52855 : 112.0) unknown protein; BEST Arabidopsis thaliana protein match is: unknown protein (TAIR:AT3G15534.1); Has 35333 Blast hits to 34131 proteins in 2444 species: Archae - 798; Bacteria - 22429; Metazoa - 974; Fungi - 991; Plants - 531; Viruses - 0; Other Eukaryotes - 9610 (source: NCBI BLink). & (loc_os07g37700.1 : 103.0) no description available & (reliability: 224.0) & (original desc…	not assigned.unknown	T	Medtr2g090110	FALSE	Medtr2g090110
40639	6	20.2.4	(at4g10270 : 113.0) Wound-responsive family protein; CONTAINS InterPro DOMAIN/s: Protein of unknown function wound-induced (InterPro:IPR022251); BEST Arabidopsis thaliana protein match is: Wound-responsive family protein (TAIR:AT4G10265.1); Has 183 Blast hits to 182 proteins in 16 species: Archae - 0; Bacteria - 0; Metazoa - 0; Fungi - 0; Plants - 183; Viruses - 0; Other Eukaryotes - 0 (source: N…	stress.abiotic.touch/wounding	T	Medtr2g089970	FALSE	Medtr2g089970
40637	2	20.2.4	(at4g10270 : 110.0) Wound-responsive family protein; CONTAINS InterPro DOMAIN/s: Protein of unknown function wound-induced (InterPro:IPR022251); BEST Arabidopsis thaliana protein match is: Wound-responsive family protein (TAIR:AT4G10265.1); Has 183 Blast hits to 182 proteins in 16 species: Archae - 0; Bacteria - 0; Metazoa - 0; Fungi - 0; Plants - 183; Viruses - 0; Other Eukaryotes - 0 (source: N…	stress.abiotic.touch/wounding	T	Medtr2g089990	FALSE	Medtr2g089990
41755	4	20.2.4	(at4g10270 : 90.5) Wound-responsive family protein; CONTAINS InterPro DOMAIN/s: Protein of unknown function wound-induced (InterPro:IPR022251); BEST Arabidopsis thaliana protein match is: Wound-responsive family protein (TAIR:AT4G10265.1); Has 183 Blast hits to 182 proteins in 16 species: Archae - 0; Bacteria - 0; Metazoa - 0; Fungi - 0; Plants - 183; Viruses - 0; Other Eukaryotes - 0 (source: NC…	stress.abiotic.touch/wounding	T	Medtr2g089985	FALSE	Medtr2g089985
40641	4	20.2.4	(at4g10270 : 85.9) Wound-responsive family protein; CONTAINS InterPro DOMAIN/s: Protein of unknown function wound-induced (InterPro:IPR022251); BEST Arabidopsis thaliana protein match is: Wound-responsive family protein (TAIR:AT4G10265.1); Has 183 Blast hits to 182 proteins in 16 species: Archae - 0; Bacteria - 0; Metazoa - 0; Fungi - 0; Plants - 183; Viruses - 0; Other Eukaryotes - 0 (source: NC…	stress.abiotic.touch/wounding	T	Medtr2g089965	FALSE	Medtr2g089965
41756	4	20.2.4	(at4g10270 : 90.5) Wound-responsive family protein; CONTAINS InterPro DOMAIN/s: Protein of unknown function wound-induced (InterPro:IPR022251); BEST Arabidopsis thaliana protein match is: Wound-responsive family protein (TAIR:AT4G10265.1); Has 183 Blast hits to 182 proteins in 16 species: Archae - 0; Bacteria - 0; Metazoa - 0; Fungi - 0; Plants - 183; Viruses - 0; Other Eukaryotes - 0 (source: NC…	stress.abiotic.touch/wounding	T	Medtr2g089960	FALSE	Medtr2g089960
41757	4	20.2.4	(at4g10270 : 90.5) Wound-responsive family protein; CONTAINS InterPro DOMAIN/s: Protein of unknown function wound-induced (InterPro:IPR022251); BEST Arabidopsis thaliana protein match is: Wound-responsive family protein (TAIR:AT4G10265.1); Has 183 Blast hits to 182 proteins in 16 species: Archae - 0; Bacteria - 0; Metazoa - 0; Fungi - 0; Plants - 183; Viruses - 0; Other Eukaryotes - 0 (source: NC…	stress.abiotic.touch/wounding	T	Medtr2g089940	FALSE	Medtr2g089940
40028	2	17.2.3	(at1g72430 : 91.3) SAUR-like auxin-responsive protein family ; CONTAINS InterPro DOMAIN/s: Auxin responsive SAUR protein (InterPro:IPR003676); BEST Arabidopsis thaliana protein match is: SAUR-like auxin-responsive protein family (TAIR:AT1G17345.1); Has 148 Blast hits to 148 proteins in 14 species: Archae - 0; Bacteria - 0; Metazoa - 0; Fungi - 0; Plants - 148; Viruses - 0; Other Eukaryotes - 0 (s…	hormone metabolism.auxin.induced-regulated-responsive-activated	T	Medtr8g022440	FALSE	Medtr8g022440
40643	12	20.2.4	(at4g10270 : 121.0) Wound-responsive family protein; CONTAINS InterPro DOMAIN/s: Protein of unknown function wound-induced (InterPro:IPR022251); BEST Arabidopsis thaliana protein match is: Wound-responsive family protein (TAIR:AT4G10265.1); Has 183 Blast hits to 182 proteins in 16 species: Archae - 0; Bacteria - 0; Metazoa - 0; Fungi - 0; Plants - 183; Viruses - 0; Other Eukaryotes - 0 (source: N…	stress.abiotic.touch/wounding	T	Medtr2g089930	FALSE	Medtr2g089930
40644	2	20.2.4	(at4g10265 : 96.3) Wound-responsive family protein; CONTAINS InterPro DOMAIN/s: Protein of unknown function wound-induced (InterPro:IPR022251); BEST Arabidopsis thaliana protein match is: Wound-responsive family protein (TAIR:AT4G10270.1); Has 164 Blast hits to 163 proteins in 16 species: Archae - 0; Bacteria - 0; Metazoa - 0; Fungi - 0; Plants - 164; Viruses - 0; Other Eukaryotes - 0 (source: NC…	stress.abiotic.touch/wounding	T	Medtr2g089925	FALSE	Medtr2g089925
40607	2	20.2.1	(at1g74310 : 600.0) Encodes ClpB1, which belongs to the Casein lytic proteinase/heat shock protein 100 (Clp/Hsp100) family. Involved in refolding of proteins which form aggregates under heat stress. Also known as AtHsp101. AtHsp101 is a cytosolic heat shock protein required for acclimation to high temperature.; heat shock protein 101 (HSP101); FUNCTIONS IN: protein binding, ATPase activity, ATP b…	stress.abiotic.heat	T	Medtr2g099075	FALSE	Medtr2g099075
68543		29.5.11.4.3.2	(at4g00160 : 109.0) F-box/RNI-like/FBD-like domains-containing protein; CONTAINS InterPro DOMAIN/s: FBD (InterPro:IPR013596), F-box domain, cyclin-like (InterPro:IPR001810), F-box domain, Skp2-like (InterPro:IPR022364), FBD-like (InterPro:IPR006566), Leucine-rich repeat 2 (InterPro:IPR013101); BEST Arabidopsis thaliana protein match is: F-box/RNI-like/FBD-like domains-containing protein (TAIR:AT3…	protein.degradation.ubiquitin.E3.SCF.FBOX	T	Medtr4g039440	FALSE	Medtr4g039440
40647	12	20.2.4	(at4g10270 : 104.0) Wound-responsive family protein; CONTAINS InterPro DOMAIN/s: Protein of unknown function wound-induced (InterPro:IPR022251); BEST Arabidopsis thaliana protein match is: Wound-responsive family protein (TAIR:AT4G10265.1); Has 183 Blast hits to 182 proteins in 16 species: Archae - 0; Bacteria - 0; Metazoa - 0; Fungi - 0; Plants - 183; Viruses - 0; Other Eukaryotes - 0 (source: N…	stress.abiotic.touch/wounding	T	Medtr2g089865	FALSE	Medtr2g089865
41501	36	29.5.11.4.2	(at2g37150 : 149.0) RING/U-box superfamily protein; FUNCTIONS IN: zinc ion binding; LOCATED IN: endomembrane system; EXPRESSED IN: 18 plant structures; EXPRESSED DURING: 6 growth stages; CONTAINS InterPro DOMAIN/s: Zinc finger, RING-type (InterPro:IPR001841), Zinc finger, C3HC4 RING-type (InterPro:IPR018957); BEST Arabidopsis thaliana protein match is: RING/U-box superfamily protein (TAIR:AT4G340…	protein.degradation.ubiquitin.E3.RING	T	Medtr1g066430	FALSE	Medtr1g066430
40658	14	35.2	no hits & (original description: | hypothetical protein | HC | chr2:37096428-37096010 | 20130731)	not assigned.unknown	T	Medtr2g088100	FALSE	Medtr2g088100
41230	54	35.2	no hits & (original description: | F-box protein interaction domain protein | HC | chr5:9052310-9053540 | 20130731)	not assigned.unknown	T	Medtr5g022850	FALSE	Medtr5g022850
68544		35.2	no hits & (original description: | hypothetical protein | LC | chr3:29200819-29201131 | 20130731)	not assigned.unknown	T	Medtr3g064785	FALSE	Medtr3g064785
40660	14	35.2	(at1g08440 : 402.0) Aluminium activated malate transporter family protein; INVOLVED IN: response to aluminum ion; CONTAINS InterPro DOMAIN/s: Malate transporter, aliminium toerance (InterPro:IPR020966); BEST Arabidopsis thaliana protein match is: aluminum-activated malate transporter 1 (TAIR:AT1G08430.1); Has 610 Blast hits to 608 proteins in 146 species: Archae - 0; Bacteria - 224; Metazoa - 0; …	not assigned.unknown	T	Medtr2g087288	FALSE	Medtr2g087288
40661	2	35.2	no hits & (original description: | hypothetical protein | LC | chr2:36178221-36178953 | 20130731)	not assigned.unknown	T	Medtr2g086060	FALSE	Medtr2g086060
41571	78	20.1.7	(loc_os11g10550.1 : 95.9) no description available & (at1g69550 : 80.5) disease resistance protein (TIR-NBS-LRR class); FUNCTIONS IN: transmembrane receptor activity, nucleoside-triphosphatase activity, nucleotide binding, ATP binding; INVOLVED IN: signal transduction, defense response, apoptosis, innate immune response; LOCATED IN: intrinsic to membrane, endomembrane system; EXPRESSED IN: 21 pla…	stress.biotic.PR-proteins	T	Medtr6g046750	FALSE	Medtr6g046750
68545		27.3.20	(loc_os11g01480.1 : 135.0) no description available & (at2g38300 : 127.0) myb-like HTH transcriptional regulator family protein; CONTAINS InterPro DOMAIN/s: Homeodomain-like (InterPro:IPR009057), Myb, DNA-binding (InterPro:IPR014778), Myb-like DNA-binding domain, SHAQKYF class (InterPro:IPR006447), HTH transcriptional regulator, Myb-type, DNA-binding (InterPro:IPR017930), Homeodomain-related (Int…	RNA.regulation of transcription.G2-like transcription factor family, GARP	T	Medtr2g084230	FALSE	Medtr2g084230
68546						Medtr1457s0010	FALSE	Medtr1457s0010
41513	14	35.2	no hits & (original description: | hypothetical protein | LC | chr2:35343416-35343832 | 20130731)	not assigned.unknown	T	Medtr2g084170	FALSE	Medtr2g084170
40663	4	10.2.2	(at3g20580 : 791.0) COBRA-like protein 10 precursor (COBL10); CONTAINS InterPro DOMAIN/s: Glycosyl-phosphatidyl inositol-anchored, plant (InterPro:IPR006918); BEST Arabidopsis thaliana protein match is: COBRA-like protein 11 precursor (TAIR:AT4G27110.1); Has 377 Blast hits to 368 proteins in 29 species: Archae - 0; Bacteria - 0; Metazoa - 0; Fungi - 0; Plants - 377; Viruses - 0; Other Eukaryotes …	cell wall.cellulose synthesis.COBRA	T	Medtr2g083210	FALSE	Medtr2g083210
41662	34					Medtr0004s0510	FALSE	Medtr0004s0510
68547		10.7	(at4g25810 : 445.0) xyloglucan endotransglycosylase-related protein (XTR6); xyloglucan endotransglycosylase 6 (XTR6); FUNCTIONS IN: hydrolase activity, acting on glycosyl bonds, xyloglucan:xyloglucosyl transferase activity, hydrolase activity, hydrolyzing O-glycosyl compounds; INVOLVED IN: carbohydrate metabolic process, cellular glucan metabolic process; LOCATED IN: cell wall; EXPRESSED IN: 14 p…	cell wall.modification	T	Medtr4g128410	FALSE	Medtr4g128410
40267	12	26.2	(at2g36750 : 471.0) UDP-glucosyl transferase 73C1 (UGT73C1); CONTAINS InterPro DOMAIN/s: UDP-glucuronosyl/UDP-glucosyltransferase (InterPro:IPR002213); BEST Arabidopsis thaliana protein match is: don-glucosyltransferase 1 (TAIR:AT2G36800.1); Has 7705 Blast hits to 7611 proteins in 415 species: Archae - 0; Bacteria - 205; Metazoa - 2197; Fungi - 31; Plants - 5129; Viruses - 79; Other Eukaryotes - …	misc.UDP glucosyl and glucoronyl transferases	T	Medtr7g102450	FALSE	Medtr7g102450
41130	42	29.1.4	(at1g09620 : 1455.0) ATP binding;leucine-tRNA ligases;aminoacyl-tRNA ligases;nucleotide binding;ATP binding;aminoacyl-tRNA ligases; FUNCTIONS IN: nucleotide binding, aminoacyl-tRNA ligase activity, leucine-tRNA ligase activity, ATP binding; INVOLVED IN: leucyl-tRNA aminoacylation, translation, tRNA aminoacylation for protein translation; LOCATED IN: chloroplast; EXPRESSED IN: 25 plant structures;…	protein.aa activation.leucine-tRNA ligase	T	Medtr7g006450	FALSE	Medtr7g006450
68548		35.2	no hits & (original description: | hypothetical protein | LC | chr6:7562757-7563391 | 20130731)	not assigned.unknown	T	Medtr6g021870	FALSE	Medtr6g021870
40859	2	35.2	no hits & (original description: | transmembrane protein, putative | LC | chr2:34040190-34037927 | 20130731)	not assigned.unknown	T	Medtr2g081160	FALSE	Medtr2g081160
68549		17.2.3	(at5g50760 : 94.4) SAUR-like auxin-responsive protein family ; CONTAINS InterPro DOMAIN/s: Auxin responsive SAUR protein (InterPro:IPR003676); BEST Arabidopsis thaliana protein match is: SAUR-like auxin-responsive protein family (TAIR:AT3G43120.1); Has 1807 Blast hits to 1807 proteins in 277 species: Archae - 0; Bacteria - 0; Metazoa - 736; Fungi - 347; Plants - 385; Viruses - 0; Other Eukaryotes…	hormone metabolism.auxin.induced-regulated-responsive-activated	T	Medtr8g096500	FALSE	Medtr8g096500
68550		35.2	(original description: | hypoxia-responsive family protein | HC | chr3:32420680-32419872 | 20130731)	not assigned.unknown	T	Medtr3g072170	FALSE	Medtr3g072170
68551		35.2	no hits & (original description: | wound-responsive family protein | HC | chr2:34034932-34034656 | 20130731)	not assigned.unknown	T	Medtr2g081155	FALSE	Medtr2g081155
40665	2	20.2.4	(at4g10265 : 85.1) Wound-responsive family protein; CONTAINS InterPro DOMAIN/s: Protein of unknown function wound-induced (InterPro:IPR022251); BEST Arabidopsis thaliana protein match is: Wound-responsive family protein (TAIR:AT4G10270.1); Has 164 Blast hits to 163 proteins in 16 species: Archae - 0; Bacteria - 0; Metazoa - 0; Fungi - 0; Plants - 164; Viruses - 0; Other Eukaryotes - 0 (source: NC…	stress.abiotic.touch/wounding	T	Medtr2g481160	FALSE	Medtr2g481160
68552		35.2	no hits & (original description: | hypothetical protein | LC | chr2:33641827-33640634 | 20130731)	not assigned.unknown	T	Medtr2g079820	FALSE	Medtr2g079820
40668	2	17.2.3	(at4g27450 : 383.0) Aluminium induced protein with YGL and LRDR motifs; FUNCTIONS IN: molecular_function unknown; INVOLVED IN: biological_process unknown; LOCATED IN: cytosol, nucleus, plasma membrane; EXPRESSED IN: 25 plant structures; EXPRESSED DURING: 14 growth stages; BEST Arabidopsis thaliana protein match is: Aluminium induced protein with YGL and LRDR motifs (TAIR:AT3G15450.1); Has 30201 B…	hormone metabolism.auxin.induced-regulated-responsive-activated	T	Medtr2g079670	FALSE	Medtr2g079670
41687	32	3.2.2	(at1g78090 : 422.0) homologous to the C-terminal part of microbial trehalose-6-phosphate phosphatases; trehalose-6-phosphate phosphatase (TPPB); CONTAINS InterPro DOMAIN/s: HAD-superfamily hydrolase, subfamily IIB (InterPro:IPR006379), Trehalose-phosphatase (InterPro:IPR003337); BEST Arabidopsis thaliana protein match is: Haloacid dehalogenase-like hydrolase (HAD) superfamily protein (TAIR:AT1G22…	minor CHO metabolism.trehalose.TPP	T	Medtr5g063080	FALSE	Medtr5g063080
40678	2	35.2	no hits & (original description: | Clavata3/ESR (CLE) gene family member | HC | chr2:32460332-32459963 | 20130731)	not assigned.unknown	T	Medtr2g078160	FALSE	Medtr2g078160
41347	466	10.7	(at4g28250 : 368.0) putative beta-expansin/allergen protein. Naming convention from the Expansin Working Group (Kende et al, 2004. Plant Mol Bio). Involved in the formation of nematode-induced syncytia in roots of Arabidopsis thaliana.; expansin B3 (EXPB3); INVOLVED IN: response to cyclopentenone, syncytium formation, plant-type cell wall organization, unidimensional cell growth, plant-type cell …	cell wall.modification	T	Medtr2g090270	FALSE	Medtr2g090270
40269	4	20.2.1	(at3g08970 : 441.0) J domain protein localized in ER lumen. Can compensate for the growth defect in jem1 scj1 mutant yeast. Also shows similarity to HSP40 proteins and is induced by heat stress. At high temperatures, mutant alleles are not transmitted through the pollen due to defects in pollen tube growth.; ATERDJ3A; CONTAINS InterPro DOMAIN/s: Molecular chaperone, heat shock protein, Hsp40, Dna…	stress.abiotic.heat	T	Medtr7g069480	FALSE	Medtr7g069480
40345	12	26.6	(at5g54160 : 212.0) A caffeic acid/5-hydroxyferulic acid O-methyltransferase. Interacts with 14-4-3 proteins in yeast 2 hybrid assay. AtOMT1 (At5g54160) encodes a flavonol 3??-O-methyltransferase that is highly active towards quercetin and myricetin. The substrate specificity identifies the enzyme as flavonol 3??-methyltransferase which replaces the former annotation of the gene to encode a caffe…	misc.O-methyl transferases	T	Medtr4g038440	FALSE	Medtr4g038440
[truncated: 1,336 more rows]

## Sheet: Mt late pos corregulation upreg
SUID	degree.layout	MapMan_BINCODE	MapMan_DESCRIPTION	MapMan_NAME	MapMan_TYPE	name	selected	shared name
[truncated: 2,424 more rows]
