# Supplementary material for: Plasticity of Phymatotrichopsis omnivora infection strategies is dependent on host and nonhost plant responses
Source: Plant Cell Environ. 2020 Feb 14;43(4):1084–101. doi: 10.1111/pce.13721 (PMC7154777; doi:10.1111/pce.13721)
Supplement: Supplementary file 13 — Dataset S12 Positively co‐regulated genes in two fold and above M. truncatula DEGs at early and late infection time points. [file PCE-43-1084-s013.xlsx]

## Sheet: Bd early pos corregualtion upre
SUID	degree.layout	MapMan_BINCODE	MapMan_DESCRIPTION	MapMan_NAME	MapMan_TYPE	name	selected	shared name
104126		26.12	(loc_os02g58720.2 : 359.0) no description available & (at5g42180 : 296.0) Peroxidase superfamily protein; FUNCTIONS IN: peroxidase activity, heme binding; INVOLVED IN: oxidation reduction, response to oxidative stress; LOCATED IN: plant-type cell wall; EXPRESSED IN: 10 plant structures; EXPRESSED DURING: 4 anthesis, C globular stage, petal differentiation and expansion stage; CONTAINS InterPro DO…	misc.peroxidases	T	bradi3g60880.1	FALSE	bradi3g60880.1
104127						bradi3g48730.2	FALSE	bradi3g48730.2
104128		31.4	(loc_os10g40590.1 : 1187.0) no description available & (at4g22540 : 783.0) OSBP(oxysterol binding protein)-related protein 2A (ORP2A); CONTAINS InterPro DOMAIN/s: Oxysterol-binding protein (InterPro:IPR000648); BEST Arabidopsis thaliana protein match is: OSBP(oxysterol binding protein)-related protein 2B (TAIR:AT4G12460.1). & (ipr000648 : 267.41458) Oxysterol-binding protein & (chl4|516098 : 211.…	cell.vesicle transport	T	bradi3g33020.3	FALSE	bradi3g33020.3
104129						bradi3g17460.1	FALSE	bradi3g17460.1
104130		20.1.7	(loc_os04g58080.1 : 286.0) no description available & (at5g23400 : 255.0) Leucine-rich repeat (LRR) family protein; INVOLVED IN: signal transduction, defense response; LOCATED IN: cell wall; EXPRESSED IN: 17 plant structures; EXPRESSED DURING: 10 growth stages; CONTAINS InterPro DOMAIN/s: Leucine-rich repeat-containing N-terminal domain, type 2 (InterPro:IPR013210), Leucine-rich repeat (InterPro:…	stress.biotic.PR-proteins	T	bradi5g26150.1	FALSE	bradi5g26150.1
104131		30.2.12	(loc_os06g08690.1 : 1165.0) no description available & (at2g24130 : 766.0) Leucine-rich receptor-like protein kinase family protein; FUNCTIONS IN: protein serine/threonine kinase activity, protein kinase activity, ATP binding; INVOLVED IN: transmembrane receptor protein tyrosine kinase signaling pathway, protein amino acid phosphorylation; LOCATED IN: endomembrane system; EXPRESSED IN: 15 plant s…	signalling.receptor kinases.leucine rich repeat XII	T	bradi1g47130.1	FALSE	bradi1g47130.1
104132		13.1.1.2.1	(loc_os06g35540.1 : 652.0) no description available & (at2g30970 : 592.0) ASPARTATE AMINOTRANSFERASE 1; aspartate aminotransferase 1 (ASP1); FUNCTIONS IN: L-aspartate:2-oxoglutarate aminotransferase activity, copper ion binding; LOCATED IN: mitochondrion; EXPRESSED IN: 23 plant structures; EXPRESSED DURING: 13 growth stages; CONTAINS InterPro DOMAIN/s: Aminotransferase, class I/classII (InterPro:…	amino acid metabolism.synthesis.central amino acid metabolism.aspartate.aspartate aminotransferase	T	bradi1g38280.2	FALSE	bradi1g38280.2
104133						bradi1g30810.1	FALSE	bradi1g30810.1
104134		30.3	(loc_os03g44610.1 : 457.0) no description available & (at3g22190 : 167.0) IQ-domain 5 (IQD5); FUNCTIONS IN: calmodulin binding; INVOLVED IN: biological_process unknown; EXPRESSED IN: 23 plant structures; EXPRESSED DURING: 13 growth stages; CONTAINS InterPro DOMAIN/s: IQ calmodulin-binding region (InterPro:IPR000048); BEST Arabidopsis thaliana protein match is: IQ-domain 6 (TAIR:AT2G26180.1). & (r…	signalling.calcium	T	bradi1g13650.5	FALSE	bradi1g13650.5
104135	3					bradi2g50520.1	FALSE	bradi2g50520.1
104136						bradi2g48657.3	FALSE	bradi2g48657.3
104137						bradi5g03520.1	FALSE	bradi5g03520.1
104138						bradi1g65580.1	FALSE	bradi1g65580.1
104139						bradi1g34470.4	FALSE	bradi1g34470.4
104140						bradi1g26660.1	FALSE	bradi1g26660.1
104141		34.99	(loc_os03g42830.1 : 793.0) no description available & (at3g26590 : 494.0) MATE efflux family protein; FUNCTIONS IN: antiporter activity, drug transmembrane transporter activity, transporter activity; INVOLVED IN: drug transmembrane transport, transmembrane transport; LOCATED IN: plasma membrane, vacuole, membrane; EXPRESSED IN: 22 plant structures; EXPRESSED DURING: 13 growth stages; CONTAINS Int…	transport.misc	T	bradi1g14350.1	FALSE	bradi1g14350.1
104142		29.4	(loc_os04g34290.1 : 1024.0) no description available & (at2g19130 : 680.0) S-locus lectin protein kinase family protein; FUNCTIONS IN: protein serine/threonine kinase activity, sugar binding, protein kinase activity, ATP binding; INVOLVED IN: protein amino acid phosphorylation, recognition of pollen; LOCATED IN: endomembrane system; EXPRESSED IN: 19 plant structures; EXPRESSED DURING: 13 growth s…	protein.postranslational modification	T	bradi1g06280.1	FALSE	bradi1g06280.1
104143		26.1	(loc_os07g23570.1 : 466.0) no description available & (at2g46950 : 397.0) member of CYP709B; "cytochrome P450, family 709, subfamily B, polypeptide 2" (CYP709B2); FUNCTIONS IN: electron carrier activity, monooxygenase activity, iron ion binding, oxygen binding, heme binding; INVOLVED IN: oxidation reduction; LOCATED IN: endomembrane system; EXPRESSED IN: 14 plant structures; EXPRESSED DURING: 4 a…	misc.cytochrome P450	T	bradi4g36680.1	FALSE	bradi4g36680.1
104144		31.1	(loc_os09g27990.1 : 430.0) no description available & (at5g12380 : 122.0) annexin 8 (ANNAT8); FUNCTIONS IN: calcium-dependent phospholipid binding, calcium ion binding; INVOLVED IN: response to water deprivation, response to salt stress, response to cold, response to heat; EXPRESSED IN: embryo, pedicel, synergid; EXPRESSED DURING: 4 anthesis, C globular stage; CONTAINS InterPro DOMAIN/s: Annexin …	cell.organisation	T	bradi4g31920.1	FALSE	bradi4g31920.1
104145	5	35.1	(loc_os03g27019.2 : 618.0) no description available & (at5g64170 : 112.0) dentin sialophosphoprotein-related; FUNCTIONS IN: molecular_function unknown; INVOLVED IN: biological_process unknown; LOCATED IN: cellular_component unknown; EXPRESSED IN: 17 plant structures; EXPRESSED DURING: 9 growth stages; BEST Arabidopsis thaliana protein match is: unknown protein (TAIR:AT3G54500.2); Has 181 Blast hi…	not assigned.no ontology	T	bradi1g60846.1	FALSE	bradi1g60846.1
104146	3	35.2	(original description: pacid=32790155 locus=Bradi4g31140 ID=Bradi4g31140.1.v3.1 annot-version=v3.1)	not assigned.unknown	T	bradi4g31140.1	FALSE	bradi4g31140.1
104147						bradi4g23450.2	FALSE	bradi4g23450.2
104148						bradi2g12037.2	FALSE	bradi2g12037.2
104149		35.2	(original description: pacid=32777327 locus=Bradi2g10880 ID=Bradi2g10880.3.v3.1 annot-version=v3.1)	not assigned.unknown	T	bradi2g10880.3	FALSE	bradi2g10880.3
104150						bradi2g07310.1	FALSE	bradi2g07310.1
104151						bradi3g01700.1	FALSE	bradi3g01700.1
104152		35.2	(original description: pacid=32786444 locus=Bradi4g24060 ID=Bradi4g24060.1.v3.1 annot-version=v3.1)	not assigned.unknown	T	bradi4g24060.1	FALSE	bradi4g24060.1
104153	3					bradi2g56420.1	FALSE	bradi2g56420.1
104154	5	17.2.3	(loc_os02g49460.1 : 847.0) no description available & (at5g15740 : 722.0) O-fucosyltransferase family protein; CONTAINS InterPro DOMAIN/s: GDP-fucose protein O-fucosyltransferase (InterPro:IPR019378); BEST Arabidopsis thaliana protein match is: O-fucosyltransferase family protein (TAIR:AT3G02250.1); Has 822 Blast hits to 815 proteins in 30 species: Archae - 0; Bacteria - 0; Metazoa - 0; Fungi - 0…	hormone metabolism.auxin.induced-regulated-responsive-activated	T	bradi3g56360.1	FALSE	bradi3g56360.1
104155		35.2	(loc_os02g49650.1 : 546.0) no description available & (at5g15890 : 277.0) Encodes a member of the TBL (TRICHOME BIREFRINGENCE-LIKE) gene family containing a plant-specific DUF231 (domain of unknown function) domain. TBL gene family has 46 members, two of which (TBR/AT5G06700 and TBL3/AT5G01360) have been shown to be involved in the synthesis and deposition of secondary wall cellulose, presumably …	not assigned.unknown	T	bradi3g56217.1	FALSE	bradi3g56217.1
104156	3	10.5.1.1	(loc_os05g07060.1 : 233.0) no description available & (at5g03170 : 179.0) FASCICLIN-like arabinogalactan-protein 11 (FLA11); CONTAINS InterPro DOMAIN/s: FAS1 domain (InterPro:IPR000782); BEST Arabidopsis thaliana protein match is: FASCICLIN-like arabinogalactan-protein 12 (TAIR:AT5G60490.1); Has 965 Blast hits to 948 proteins in 162 species: Archae - 18; Bacteria - 233; Metazoa - 22; Fungi - 18; …	cell wall.cell wall proteins.AGPs.AGP	T	bradi2g34650.1	FALSE	bradi2g34650.1
104157	3	29.6	(loc_os02g57150.1 : 191.0) no description available & (at2g30410 : 158.0) mutant has embryo defect; enlarged embryo cells and endosperm nuclei; Tubulin Folding Cofactor A; KIESEL (KIS); FUNCTIONS IN: unfolded protein binding; INVOLVED IN: tubulin complex assembly, cytokinesis; LOCATED IN: microtubule; EXPRESSED IN: 24 plant structures; EXPRESSED DURING: 15 growth stages; CONTAINS InterPro DOMAIN/…	protein.folding	T	bradi3g55310.1	FALSE	bradi3g55310.1
104158		15.2	(loc_os02g55134.1 : 139.0) no description available & (at3g15352 : 103.0) Encodes protein similar to yeast COX17, a copper-binding protein that mediates the delivery of Cu to the mitochondria for the assembly of a functional cytochrome oxidase complex.; cytochrome c oxidase 17 (COX17); FUNCTIONS IN: copper chaperone activity; INVOLVED IN: response to bacterium, response to copper ion; LOCATED IN:…	metal handling.binding, chelation and storage	T	bradi3g54010.1	FALSE	bradi3g54010.1
104159		17.6.1	(loc_os02g41954.1 : 510.0) no description available & (at4g21200 : 322.0) Encodes a protein with gibberellin 2-oxidase activity which acts specifically on C-20 gibberellins.; gibberellin 2-oxidase 8 (GA2OX8); FUNCTIONS IN: C-20 gibberellin 2-beta-dioxygenase activity; INVOLVED IN: gibberellin metabolic process; LOCATED IN: cellular_component unknown; EXPRESSED IN: sepal, flower; EXPRESSED DURING:…	hormone metabolism.gibberelin.synthesis-degradation	T	bradi3g49390.1	FALSE	bradi3g49390.1
104160		27.3.69	(loc_os02g40770.2 : 858.0) no description available & (at5g43990 : 393.0) Encodes SUVR2, one of the four closely related Arabidopsis SUVR proteins that belong to the SU(VAR)3-9 subgroup of SET-domain proteins. Proteins containing the evolutionarily conserved SET domain are involved in regulation of eukaryotic gene expression and chromatin structure through their histone lysine methyltransferase (…	RNA.regulation of transcription.SET-domain transcriptional regulator family	T	bradi3g48980.1	FALSE	bradi3g48980.1
104161	3					bradi1g67430.2	FALSE	bradi1g67430.2
104162	3					bradi3g48970.1	FALSE	bradi3g48970.1
104163	3	34.4	(loc_os02g38230.1 : 196.0) no description available & (at5g50200 : 120.0) Wound-responsive gene 3 (WR3). Encodes a high-affinity nitrate transporter. Up-regulated by nitrate. Involved in jasmonic acid-independent wound signal transduction.; WOUND-RESPONSIVE 3 (WR3); FUNCTIONS IN: nitrate transmembrane transporter activity; INVOLVED IN: nitrate transport, response to nitrate, response to wounding;…	transport.nitrate	T	bradi3g47720.1	FALSE	bradi3g47720.1
104164	3	34.4	(loc_os02g38230.1 : 193.0) no description available & (at5g50200 : 120.0) Wound-responsive gene 3 (WR3). Encodes a high-affinity nitrate transporter. Up-regulated by nitrate. Involved in jasmonic acid-independent wound signal transduction.; WOUND-RESPONSIVE 3 (WR3); FUNCTIONS IN: nitrate transmembrane transporter activity; INVOLVED IN: nitrate transport, response to nitrate, response to wounding;…	transport.nitrate	T	bradi3g47710.1	FALSE	bradi3g47710.1
104165		16.2.1.1	(loc_os05g35290.1 : 1205.0) no description available & (p53443|pal2_orysa : 1202.0) Phenylalanine ammonia-lyase (EC 4.3.1.5) - Oryza sativa (Rice) & (at2g37040 : 986.0) Encodes PAL1, a phenylalanine ammonia-lyase. Arabidopsis has four PALs: AT2G37040 (PAL1), AT3G53260 (PAL2), AT5G04230 (PAL3) and AT3G10340 (PAL4).; PHE ammonia lyase 1 (PAL1); FUNCTIONS IN: phenylalanine ammonia-lyase activity; IN…	secondary metabolism.phenylpropanoids.lignin biosynthesis.PAL	T	bradi3g47120.1	FALSE	bradi3g47120.1
104166						bradi3g46530.4	FALSE	bradi3g46530.4
104167	3	26.9	(o65857|gsth1_orysa : 330.0) Probable glutathione S-transferase GSTF1 (EC 2.5.1.18) (GST-I) - Oryza sativa (Rice) & (loc_os01g27360.1 : 330.0) no description available & (at3g62760 : 191.0) Encodes glutathione transferase belonging to the phi class of GSTs. Naming convention according to Wagner et al. (2002).; ATGSTF13; CONTAINS InterPro DOMAIN/s: Thioredoxin fold (InterPro:IPR012335), Glutathion…	misc.glutathione S transferases	T	bradi2g13070.1	FALSE	bradi2g13070.1
104168		29.5.11.4.2	(q9lrb7|el5_orysa : 189.0) E3 ubiquitin-protein ligase EL5 (EC 6.3.2.-) - Oryza sativa (Rice) & (loc_os02g35429.1 : 189.0) no description available & (at1g53820 : 96.3) RING/U-box superfamily protein; FUNCTIONS IN: zinc ion binding; CONTAINS InterPro DOMAIN/s: Zinc finger, RING-type (InterPro:IPR001841), Zinc finger, C3HC4 RING-type (InterPro:IPR018957); BEST Arabidopsis thaliana protein match is…	protein.degradation.ubiquitin.E3.RING	T	bradi3g46040.1	FALSE	bradi3g46040.1
104169		20.2.5	(loc_os02g34860.1 : 748.0) no description available & (at5g63860 : 639.0) UV-B-specific signaling component that orchestrates expression of a range of genes with vital UV-protective functions. Located in the nucleus and the cytosol. Associates with chromatin via histones. UV-B light promotes URV8 protein accumulation in the nucleus.; UVB-RESISTANCE 8 (UVR8); FUNCTIONS IN: chromatin binding, guany…	stress.abiotic.light	T	bradi3g45740.1	FALSE	bradi3g45740.1
104170	3					bradi1g08907.4	FALSE	bradi1g08907.4
104171		27.3.55	(loc_os01g40400.1 : 484.0) no description available & (at4g38130 : 403.0) Encodes a histone deacetylase that enhances AtERF7-mediated transcriptional repression. Binds SIM3 and ERF7. Expressed in the nucleus in most tissues examined and throughout the life of the plant. Involved in jasmonic acid and ethylene dependent pathogen resistance. The sequence in GenBank has 17 AG dinucleotide repeats mis…	RNA.regulation of transcription.HDA	T	bradi3g44780.1	FALSE	bradi3g44780.1
104172	5	35.2	(original description: pacid=32807197 locus=Bradi5g12670 ID=Bradi5g12670.1.v3.1 annot-version=v3.1)	not assigned.unknown	T	bradi5g12670.1	FALSE	bradi5g12670.1
104173	3	35.2	(original description: pacid=32792636 locus=Bradi1g75060 ID=Bradi1g75060.1.v3.1 annot-version=v3.1)	not assigned.unknown	T	bradi1g75060.1	FALSE	bradi1g75060.1
104174	3					bradi3g43577.1	FALSE	bradi3g43577.1
104175						bradi3g41680.1	FALSE	bradi3g41680.1
104176		33.99	(loc_os08g38880.1 : 692.0) no description available & (at1g55680 : 596.0) Transducin/WD40 repeat-like superfamily protein; CONTAINS InterPro DOMAIN/s: WD40 repeat-like-containing domain (InterPro:IPR011046), WD40 repeat 2 (InterPro:IPR019782), WD40-repeat-containing domain (InterPro:IPR017986), WD40 repeat (InterPro:IPR001680), WD40/YVTN repeat-like-containing domain (InterPro:IPR015943), WD40 re…	development.unspecified	T	bradi3g39450.1	FALSE	bradi3g39450.1
104177	3	20.1	(loc_os04g30770.1 : 389.0) no description available & (at4g19810 : 131.0) Glycosyl hydrolase family protein with chitinase insertion domain; FUNCTIONS IN: cation binding, chitinase activity, hydrolase activity, hydrolyzing O-glycosyl compounds, catalytic activity; INVOLVED IN: carbohydrate metabolic process; LOCATED IN: cell wall; EXPRESSED IN: 10 plant structures; EXPRESSED DURING: LP.04 four le…	stress.biotic	T	bradi5g07230.1	FALSE	bradi5g07230.1
104178	3	16.2.1.6	(loc_os08g38920.1 : 385.0) no description available & (q9xgd5|camt2_maize : 256.0) Caffeoyl-CoA O-methyltransferase 2 (EC 2.1.1.104) (Trans-caffeoyl-CoA 3-O-methyltransferase 2) (CCoAMT-2) (CCoAOMT-2) - Zea mays (Maize) & (at4g34050 : 248.0) caffeoyl coenzyme A O-methyltransferase 1 (CCoAOMT1); FUNCTIONS IN: caffeoyl-CoA O-methyltransferase activity; INVOLVED IN: coumarin biosynthetic process, re…	secondary metabolism.phenylpropanoids.lignin biosynthesis.CCoAOMT	T	bradi3g39380.1	FALSE	bradi3g39380.1
104179						bradi3g35780.1	FALSE	bradi3g35780.1
104180		20.2.1	(loc_os08g28700.1 : 418.0) no description available & (at5g25530 : 284.0) DNAJ heat shock family protein; FUNCTIONS IN: unfolded protein binding, heat shock protein binding; INVOLVED IN: protein folding; LOCATED IN: cellular_component unknown; EXPRESSED IN: petal, male gametophyte, flower, pollen tube; EXPRESSED DURING: L mature pollen stage, M germinated pollen stage, 4 anthesis, petal different…	stress.abiotic.heat	T	bradi3g35190.1	FALSE	bradi3g35190.1
104181		35.2	(loc_os10g41040.2 : 719.0) no description available & (at5g47380 : 376.0) Protein of unknown function, DUF547; FUNCTIONS IN: molecular_function unknown; INVOLVED IN: biological_process unknown; LOCATED IN: cellular_component unknown; EXPRESSED IN: 13 plant structures; EXPRESSED DURING: 8 growth stages; CONTAINS InterPro DOMAIN/s: Protein of unknown function DUF547 (InterPro:IPR006869); BEST Arabi…	not assigned.unknown	T	bradi3g33250.1	FALSE	bradi3g33250.1
104182		35.2	no hits & (original description: pacid=32821729 locus=Bradi3g32462 ID=Bradi3g32462.1.v3.1 annot-version=v3.1)	not assigned.unknown	T	bradi3g32462.1	FALSE	bradi3g32462.1
104183	3	35.1	(loc_os03g27019.4 : 627.0) no description available & (at5g64170 : 107.0) dentin sialophosphoprotein-related; FUNCTIONS IN: molecular_function unknown; INVOLVED IN: biological_process unknown; LOCATED IN: cellular_component unknown; EXPRESSED IN: 17 plant structures; EXPRESSED DURING: 9 growth stages; BEST Arabidopsis thaliana protein match is: unknown protein (TAIR:AT3G54500.2); Has 181 Blast hi…	not assigned.no ontology	T	bradi1g60846.3	FALSE	bradi1g60846.3
104184	3	35.2	no hits & (original description: pacid=32816580 locus=Bradi3g35290 ID=Bradi3g35290.1.v3.1 annot-version=v3.1)	not assigned.unknown	T	bradi3g35290.1	FALSE	bradi3g35290.1
104185		35.2	(original description: pacid=32819098 locus=Bradi3g30300 ID=Bradi3g30300.1.v3.1 annot-version=v3.1)	not assigned.unknown	T	bradi3g30300.1	FALSE	bradi3g30300.1
104186		16.2.1.4	(loc_os10g23820.1 : 613.0) no description available & (at5g48930 : 155.0) At5g48930 has been shown to encode for the hydroxycinnamoyl-Coenzyme A shikimate/quinate hydroxycinnamoyltransferase (HCT) both synthesizing and catabolizing the hydroxycinnamoylesters (coumaroyl/caffeoyl shikimate and quinate) involved in the phenylpropanoid pathway. Influence on the accumulation of flavonoids which in tur…	secondary metabolism.phenylpropanoids.lignin biosynthesis.HCT	T	bradi3g23280.1	FALSE	bradi3g23280.1
104187		28.2	(loc_os10g08580.1 : 592.0) no description available & (at1g12370 : 422.0) encodes an amino acid sequence with significant homology to the recently characterized type II photolyases. The uvr2-1 mutant is unable to remove CPDs in vivo, and plant extracts lack detectable photolyase activity , is sensitive to UV-B and is an allele; photolyase 1 (PHR1); CONTAINS InterPro DOMAIN/s: Rossmann-like alpha/…	DNA.repair	T	bradi3g22580.2	FALSE	bradi3g22580.2
104188	3					bradi3g54900.1	FALSE	bradi3g54900.1
104189		20.2.2	(loc_os08g44850.1 : 224.0) no description available & (at5g23950 : 117.0) Calcium-dependent lipid-binding (CaLB domain) family protein; CONTAINS InterPro DOMAIN/s: C2 calcium/lipid-binding domain, CaLB (InterPro:IPR008973), C2 calcium-dependent membrane targeting (InterPro:IPR000008); BEST Arabidopsis thaliana protein match is: Calcium-dependent lipid-binding (CaLB domain) family protein (TAIR:AT…	stress.abiotic.cold	T	bradi3g12510.1	FALSE	bradi3g12510.1
104190		35.1	(loc_os08g44840.1 : 581.0) no description available & (at5g23940 : 385.0) Encodes PERMEABLE LEAVES3 (PEL3), a putative acyl-transferase. Mutation in this locus results in altered trichome phenotype (trcichomes become tangled during leaf expansion). Additional phenotype includes altered cuticle layer.; PERMEABLE LEAVES3 (PEL3); FUNCTIONS IN: transferase activity, transferring acyl groups other tha…	not assigned.no ontology	T	bradi3g12497.1	FALSE	bradi3g12497.1
104191		30.2.24	(loc_os12g07800.1 : 1209.0) no description available & (p17801|kpro_maize : 749.0) Putative receptor protein kinase ZmPK1 precursor (EC 2.7.11.1) - Zea mays (Maize) & (at2g19130 : 364.0) S-locus lectin protein kinase family protein; FUNCTIONS IN: protein serine/threonine kinase activity, sugar binding, protein kinase activity, ATP binding; INVOLVED IN: protein amino acid phosphorylation, recognit…	signalling.receptor kinases.S-locus glycoprotein like	T	bradi3g09977.1	FALSE	bradi3g09977.1
104192	9					bradi3g06810.1	FALSE	bradi3g06810.1
104193	5	16.1.3.3	(loc_os12g42090.2 : 431.0) no description available & (p23525|in37_spiol : 388.0) 37 kDa inner envelope membrane protein, chloroplast precursor (E37) - Spinacia oleracea (Spinach) & (at3g63410 : 368.0) Encodes a MPBQ/MSBQ methyltransferase located in the chloroplast inner envelope membrane. Mutant plants lack plastoquinone (PQ), suggesting that the APG1 protein is involved in the methylation step…	secondary metabolism.isoprenoids.tocopherol biosynthesis.MPBQ/MSBQ methyltransferase	T	bradi3g04930.1	FALSE	bradi3g04930.1
104194						bradi3g01640.1	FALSE	bradi3g01640.1
104195	11	35.1	(loc_os03g28980.1 : 993.0) no description available & (at1g21680 : 332.0) DPP6 N-terminal domain-like protein; FUNCTIONS IN: molecular_function unknown; INVOLVED IN: biological_process unknown; LOCATED IN: plasma membrane, vacuole, plant-type cell wall; EXPRESSED IN: 25 plant structures; EXPRESSED DURING: 13 growth stages; CONTAINS InterPro DOMAIN/s: WD40-like Beta Propeller (InterPro:IPR011659),…	not assigned.no ontology	T	bradi3g35670.1	FALSE	bradi3g35670.1
104196	3					bradi3g22550.1	FALSE	bradi3g22550.1
104197	3	27.3.4	(loc_os04g56850.1 : 1471.0) no description available & (at1g19850 : 546.0) Encodes a transcription factor (IAA24) mediating embryo axis formation and vascular development. Similar to AUXIN RESPONSIVE FACTOR 1 (ARF1) shown to bind to auxin responsive elements (AREs), and to the maize transcriptional activator VIVIPAROUS 1( VP1). In situ hybridization shows expression in provascular tissue of embry…	RNA.regulation of transcription.ARF, Auxin Response Factor family	T	bradi5g25157.1	FALSE	bradi5g25157.1
104198	3					bradi3g18614.1	FALSE	bradi3g18614.1
104199	3	35.2	no hits & (original description: pacid=32808070 locus=Bradi5g25000 ID=Bradi5g25000.1.v3.1 annot-version=v3.1)	not assigned.unknown	T	bradi5g25000.1	FALSE	bradi5g25000.1
104200		17.2.3	(loc_os04g56680.1 : 162.0) no description available & (at1g19840 : 97.1) SAUR-like auxin-responsive protein family ; CONTAINS InterPro DOMAIN/s: Auxin responsive SAUR protein (InterPro:IPR003676); BEST Arabidopsis thaliana protein match is: SAUR-like auxin-responsive protein family (TAIR:AT1G75590.1); Has 1391 Blast hits to 1377 proteins in 26 species: Archae - 0; Bacteria - 0; Metazoa - 0; Fungi…	hormone metabolism.auxin.induced-regulated-responsive-activated	T	bradi5g24990.1	FALSE	bradi5g24990.1
104201	3					bradi5g23530.1	FALSE	bradi5g23530.1
104202		20.2.4	(loc_os04g54280.1 : 114.0) no description available & (at4g10270 : 82.4) Wound-responsive family protein; CONTAINS InterPro DOMAIN/s: Protein of unknown function wound-induced (InterPro:IPR022251); BEST Arabidopsis thaliana protein match is: Wound-responsive family protein (TAIR:AT4G10265.1); Has 183 Blast hits to 182 proteins in 16 species: Archae - 0; Bacteria - 0; Metazoa - 0; Fungi - 0; Plant…	stress.abiotic.touch/wounding	T	bradi5g23166.1	FALSE	bradi5g23166.1
104203	3	26.9	(loc_os08g43680.1 : 739.0) no description available & (at2g30870 : 128.0) early dehydration-induced gene ERD13 homologous to tobacco and maize glutathione S-transferases. Encodes glutathione transferase belonging to the phi class of GSTs. Naming convention according to Wagner et al. (2002); glutathione S-transferase PHI 10 (GSTF10); FUNCTIONS IN: glutathione transferase activity, copper ion bindi…	misc.glutathione S transferases	T	bradi3g42270.1	FALSE	bradi3g42270.1
104204		20.2.99	(loc_os04g52720.1 : 273.0) no description available & (at5g39130 : 229.0) RmlC-like cupins superfamily protein; FUNCTIONS IN: manganese ion binding, nutrient reservoir activity; INVOLVED IN: biological_process unknown; LOCATED IN: endomembrane system, apoplast; CONTAINS InterPro DOMAIN/s: Cupin, RmlC-type (InterPro:IPR011051), Cupin 1 (InterPro:IPR006045), RmlC-like jelly roll fold (InterPro:IPR0…	stress.abiotic.unspecified	T	bradi5g21910.1	FALSE	bradi5g21910.1
104205	9	35.2	(original description: pacid=32809749 locus=Bradi5g27090 ID=Bradi5g27090.2.v3.1 annot-version=v3.1)	not assigned.unknown	T	bradi5g27090.2	FALSE	bradi5g27090.2
104206		29.3.2	(loc_os03g02390.1 : 169.0) no description available & (at1g72750 : 145.0) translocase inner membrane subunit 23-2 (TIM23-2); FUNCTIONS IN: protein transporter activity, P-P-bond-hydrolysis-driven protein transmembrane transporter activity; INVOLVED IN: intracellular protein transport, protein transport; LOCATED IN: mitochondrion, mitochondrial inner membrane, mitochondrial inner membrane preseque…	protein.targeting.mitochondria	T	bradi5g18600.1	FALSE	bradi5g18600.1
104207		29.5	(loc_os04g47360.1 : 1248.0) no description available & (at1g76140 : 986.0) Prolyl oligopeptidase family protein; FUNCTIONS IN: serine-type peptidase activity, serine-type endopeptidase activity; INVOLVED IN: proteolysis; LOCATED IN: chloroplast; EXPRESSED IN: 24 plant structures; EXPRESSED DURING: 15 growth stages; CONTAINS InterPro DOMAIN/s: Peptidase S9, prolyl oligopeptidase, catalytic domain …	protein.degradation	T	bradi5g18277.1	FALSE	bradi5g18277.1
104208	3	17.5.2	(loc_os04g46240.1 : 231.0) no description available & (at5g47230 : 119.0) encodes a member of the ERF (ethylene response factor) subfamily B-3 of ERF/AP2 transcription factor family (ATERF-5). The protein contains one AP2 domain. There are 18 members in this subfamily including ATERF-1, ATERF-2, AND ATERF-5.; ethylene responsive element binding factor 5 (ERF5); CONTAINS InterPro DOMAIN/s: DNA-bin…	hormone metabolism.ethylene.signal transduction	T	bradi5g17490.1	FALSE	bradi5g17490.1
104209	11	11.7	(loc_os01g26039.1 : 1083.0) no description available & (at1g54570 : 725.0) Esterase/lipase/thioesterase family protein; FUNCTIONS IN: transferase activity, transferring acyl groups other than amino-acyl groups, catalytic activity; LOCATED IN: chloroplast, plastoglobule; EXPRESSED IN: 22 plant structures; EXPRESSED DURING: 13 growth stages; CONTAINS InterPro DOMAIN/s: Diacylglycerol acyltransferas…	lipid metabolism.unassigned	T	bradi2g12850.1	FALSE	bradi2g12850.1
104210	3					bradi2g03717.2	FALSE	bradi2g03717.2
104211	3	30.2.26	(loc_os04g35890.1 : 877.0) no description available & (at5g47850 : 368.0) CRINKLY4 related 4 (CCR4); FUNCTIONS IN: kinase activity; INVOLVED IN: protein amino acid phosphorylation; LOCATED IN: endomembrane system; EXPRESSED IN: stem; CONTAINS InterPro DOMAIN/s: Protein kinase, ATP binding site (InterPro:IPR017441), Regulator of chromosome condensation/beta-lactamase-inhibitor protein II (InterPro…	signalling.receptor kinases.crinkly like	T	bradi5g10787.1	FALSE	bradi5g10787.1
104212		27.3.6	(loc_os04g23550.1 : 213.0) no description available & (at5g57150 : 123.0) basic helix-loop-helix (bHLH) DNA-binding superfamily protein; FUNCTIONS IN: DNA binding, sequence-specific DNA binding transcription factor activity; INVOLVED IN: regulation of transcription; LOCATED IN: nucleus; EXPRESSED IN: 24 plant structures; EXPRESSED DURING: 14 growth stages; CONTAINS InterPro DOMAIN/s: Helix-loop-h…	RNA.regulation of transcription.bHLH,Basic Helix-Loop-Helix family	T	bradi5g05110.2	FALSE	bradi5g05110.2
104213						bradi5g03540.1	FALSE	bradi5g03540.1
104214		34.7	(loc_os04g10750.4 : 875.0) no description available & (at2g32830 : 755.0) Encodes Pht1;5, a member of the Pht1 family of phosphate transporters which include: Pht1;1/At5g43350, Pht1;2/At5g43370, Pht1;3/At5g43360, Pht1;4/At2g38940, Pht1;5/At2g32830, Pht1;6/At5g43340, Pht1;7/At3g54700, Pht1;8/At1g20860, Pht1;9/At1g76430 (Plant Journal 2002, 31:341).; phosphate transporter 1;5 (PHT1;5); FUNCTIONS IN…	transport.phosphate	T	bradi5g02730.1	FALSE	bradi5g02730.1
104215	3	35.2	no hits & (original description: pacid=32807396 locus=Bradi5g00680 ID=Bradi5g00680.1.v3.1 annot-version=v3.1)	not assigned.unknown	T	bradi5g00680.1	FALSE	bradi5g00680.1
104216						bradi1g77450.2	FALSE	bradi1g77450.2
104217	5	4.1.15	(p29194|capp2_sorbi : 1775.0) Phosphoenolpyruvate carboxylase 2 (EC 4.1.1.31) (PEPCase 2) (PEPC 2) (CP28) - Sorghum bicolor (Sorghum) (Sorghum vulgare) & (loc_os09g14670.1 : 1773.0) no description available & (at1g53310 : 1654.0) Encodes one of four Arabidopsis phosphoenolpyruvate carboxylase proteins.; phosphoenolpyruvate carboxylase 1 (PPC1); FUNCTIONS IN: protein binding, phosphoenolpyruvate c…	glycolysis.cytosolic branch.phospho-enol-pyruvate carboxylase (PEPC)	T	bradi4g27910.1	FALSE	bradi4g27910.1
104218	3					bradi1g77210.1	FALSE	bradi1g77210.1
104219						bradi1g76490.1	FALSE	bradi1g76490.1
104220						bradi1g76140.4	FALSE	bradi1g76140.4
104221	3	35.1	(loc_os03g05390.6 : 784.0) no description available & (at1g02260 : 555.0) Divalent ion symporter; FUNCTIONS IN: citrate transmembrane transporter activity, transporter activity; INVOLVED IN: citrate transport, transmembrane transport; LOCATED IN: endomembrane system, integral to membrane; EXPRESSED IN: 24 plant structures; EXPRESSED DURING: 13 growth stages; CONTAINS InterPro DOMAIN/s: Divalent i…	not assigned.no ontology	T	bradi3g27800.1	FALSE	bradi3g27800.1
104222	5	19.1	(loc_os03g20700.2 : 2385.0) no description available & (at5g13630 : 2232.0) Encodes magnesium chelatase involved in plastid-to-nucleus signal transduction.; GENOMES UNCOUPLED 5 (GUN5); FUNCTIONS IN: magnesium chelatase activity; INVOLVED IN: chlorophyll biosynthetic process, biosynthetic process; LOCATED IN: mitochondrion, magnesium chelatase complex, chloroplast, chloroplast inner membrane; EXPR…	tetrapyrrole synthesis.magnesium chelatase	T	bradi1g19220.1	FALSE	bradi1g19220.1
104223	3					bradi4g34730.1	FALSE	bradi4g34730.1
104224		30.3	(loc_os03g06570.1 : 154.0) no description available & (at4g14750 : 105.0) IQ-domain 19 (IQD19); CONTAINS InterPro DOMAIN/s: IQ calmodulin-binding region (InterPro:IPR000048); BEST Arabidopsis thaliana protein match is: IQ-domain 26 (TAIR:AT3G16490.1); Has 2338 Blast hits to 1945 proteins in 201 species: Archae - 4; Bacteria - 168; Metazoa - 612; Fungi - 134; Plants - 1079; Viruses - 66; Other Euk…	signalling.calcium	T	bradi1g74410.1	FALSE	bradi1g74410.1
104225	3	35.2	no hits & (original description: pacid=32821176 locus=Bradi3g18070 ID=Bradi3g18070.1.v3.1 annot-version=v3.1)	not assigned.unknown	T	bradi3g18070.1	FALSE	bradi3g18070.1
104226		34.9	(loc_os03g07890.1 : 439.0) no description available & (at1g72820 : 305.0) Mitochondrial substrate carrier family protein; FUNCTIONS IN: binding; INVOLVED IN: transport, mitochondrial transport, transmembrane transport; LOCATED IN: mitochondrial inner membrane, membrane; EXPRESSED IN: 23 plant structures; EXPRESSED DURING: 13 growth stages; CONTAINS InterPro DOMAIN/s: Mitochondrial carrier protein…	transport.metabolite transporters at the mitochondrial membrane	T	bradi1g72940.1	FALSE	bradi1g72940.1
104227	7					bradi1g61040.3	FALSE	bradi1g61040.3
104228	7					bradi3g42370.1	FALSE	bradi3g42370.1
104229	7	11.1.15	(loc_os03g30950.1 : 567.0) no description available & (at3g02620 : 386.0) Plant stearoyl-acyl-carrier-protein desaturase family protein; FUNCTIONS IN: acyl-[acyl-carrier-protein] desaturase activity, oxidoreductase activity, transition metal ion binding; INVOLVED IN: oxidation reduction, fatty acid metabolic process, fatty acid biosynthetic process; CONTAINS InterPro DOMAIN/s: Ribonucleotide redu…	lipid metabolism.FA synthesis and FA elongation.ACP desaturase	T	bradi1g72566.1	FALSE	bradi1g72566.1
104230		35.2	no hits & (original description: pacid=32804491 locus=Bradi1g71960 ID=Bradi1g71960.1.v3.1 annot-version=v3.1)	not assigned.unknown	T	bradi1g71960.1	FALSE	bradi1g71960.1
104231	3	26.4.1	(loc_os03g14210.1 : 514.0) no description available & (at5g42100 : 322.0) encodes a plasmodesmal (Pd)-associated membrane protein involved in plasmodesmal callose degradation, i.e. beta-1,3-glucanase (EC 3.2.1.39), and functions in the gating of Pd; ATBG_PAP; FUNCTIONS IN: hydrolase activity, hydrolyzing O-glycosyl compounds, glucan endo-1,3-beta-D-glucosidase activity; INVOLVED IN: cell communic…	misc.beta 1,3 glucan hydrolases.glucan endo-1,3-beta-glucosidase	T	bradi1g68450.1	FALSE	bradi1g68450.1
104232	5	35.2	(original description: pacid=32821170 locus=Bradi3g26810 ID=Bradi3g26810.1.v3.1 annot-version=v3.1)	not assigned.unknown	T	bradi3g26810.1	FALSE	bradi3g26810.1
104233	3					bradi1g66677.1	FALSE	bradi1g66677.1
104234	3					bradi1g26810.2	FALSE	bradi1g26810.2
104235	3					bradi1g65050.1	FALSE	bradi1g65050.1
104236						bradi1g61890.2	FALSE	bradi1g61890.2
104237						bradi1g61270.1	FALSE	bradi1g61270.1
104238	3	11.1.31	(loc_os05g06460.1 : 871.0) no description available & (at3g16950 : 795.0) encodes a plastid lipoamide dehydrogenase, subunit of the pyruvate dehydrogenase complex which provides acetyl-CoA for de novo fatty acid biosynthesis. The gene is highly expressed in developing seeds.; lipoamide dehydrogenase 1 (LPD1); CONTAINS InterPro DOMAIN/s: FAD-dependent pyridine nucleotide-disulphide oxidoreductase …	lipid metabolism.FA synthesis and FA elongation.pyruvate DH	T	bradi2g34970.1	FALSE	bradi2g34970.1
104239	3	10.7	(at2g03090 : 296.0) member of Alpha-Expansin Gene Family. Naming convention from the Expansin Working Group (Kende et al, 2004. Plant Mol Bio). Involved in the formation of nematode-induced syncytia in roots of Arabidopsis thaliana.; expansin A15 (EXPA15); INVOLVED IN: plant-type cell wall modification involved in multidimensional cell growth, syncytium formation, unidimensional cell growth, plan…	cell wall.modification	T	bradi1g61190.1	FALSE	bradi1g61190.1
104240	7					bradi3g07440.1	FALSE	bradi3g07440.1
104241	3					bradi5g03160.1	FALSE	bradi5g03160.1
104242	5					bradi1g57530.1	FALSE	bradi1g57530.1
104243						bradi1g57010.1	FALSE	bradi1g57010.1
104244		16.1.1.1	(loc_os07g09190.1 : 1256.0) no description available & (o22567|dxs_orysa : 1016.0) Probable 1-deoxy-D-xylulose-5-phosphate synthase, chloroplast precursor (EC 2.2.1.7) (1-deoxyxylulose-5-phosphate synthase) (DXP synthase) (DXPS) - Oryza sativa (Rice) & (at4g15560 : 1002.0) Encodes a protein with 1-deoxyxylulose 5-phosphate synthase activity involved in the MEP pathway. It is essential for chlorop…	secondary metabolism.isoprenoids.non-mevalonate pathway.DXS	T	bradi1g54890.1	FALSE	bradi1g54890.1
104245	5					bradi1g71500.1	FALSE	bradi1g71500.1
104246	5					bradi4g40270.1	FALSE	bradi4g40270.1
104247	3					bradi5g27090.3	FALSE	bradi5g27090.3
104248	3	26.21	(loc_os06g07220.1 : 162.0) no description available & (at3g22142 : 135.0) Encodes a Protease inhibitor/seed storage/LTP family protein; Bifunctional inhibitor/lipid-transfer protein/seed storage 2S albumin superfamily protein; INVOLVED IN: lipid transport; LOCATED IN: cellular_component unknown; CONTAINS InterPro DOMAIN/s: Bifunctional inhibitor/plant lipid transfer protein/seed storage (InterPro…	misc.protease inhibitor/seed storage/lipid transfer protein (LTP) family protein	T	bradi1g48160.1	FALSE	bradi1g48160.1
104249	3	3.1.2.2	(loc_os06g07600.1 : 1144.0) no description available & (at5g20250 : 922.0) encodes a member of glycosyl hydrolase family 36. Expression is induced within 3 hours of dark treatment, in senescing leaves and treatment with exogenous photosynthesis inhibitor. Induction of gene expression was suppressed in excised leaves supplied with sugar. The authors suggest that the genes expression pattern is res…	minor CHO metabolism.raffinose family.raffinose synthases.putative	T	bradi1g48050.2	FALSE	bradi1g48050.2
104250	3					bradi3g22930.3	FALSE	bradi3g22930.3
104251	3	35.2	(original description: pacid=32795289 locus=Bradi1g60970 ID=Bradi1g60970.1.v3.1 annot-version=v3.1)	not assigned.unknown	T	bradi1g60970.1	FALSE	bradi1g60970.1
104252	21	2.1.2.2	(q5dww9|ssy23_orysa : 1003.0) Soluble starch synthase 2-3, chloroplast precursor (EC 2.4.1.21) (Soluble starch synthase II-3) (Starch synthase IIa) - Oryza sativa (Rice) & (loc_os06g12450.1 : 1003.0) no description available & (at3g01180 : 822.0) starch synthase 2 (SS2); FUNCTIONS IN: transferase activity, transferring glycosyl groups; INVOLVED IN: cellulose biosynthetic process, glucan biosynthe…	major CHO metabolism.synthesis.starch.starch synthase	T	bradi1g45130.1	FALSE	bradi1g45130.1
104253	3	26.2	(loc_os06g17020.1 : 518.0) no description available & (at1g73880 : 289.0) UDP-glucosyl transferase 89B1 (UGT89B1); FUNCTIONS IN: in 7 functions; INVOLVED IN: metabolic process; LOCATED IN: cellular_component unknown; CONTAINS InterPro DOMAIN/s: UDP-glucuronosyl/UDP-glucosyltransferase (InterPro:IPR002213); BEST Arabidopsis thaliana protein match is: UDP-Glycosyltransferase superfamily protein (TA…	misc.UDP glucosyl and glucoronyl transferases	T	bradi1g43600.1	FALSE	bradi1g43600.1
104254	7					bradi5g20755.1	FALSE	bradi5g20755.1
104255	5					bradi1g42347.1	FALSE	bradi1g42347.1
104256	5					bradi1g50100.2	FALSE	bradi1g50100.2
104257	3	26.12	(loc_os06g32960.1 : 372.0) no description available & (q02200|perx_nicsy : 301.0) Lignin-forming anionic peroxidase precursor (EC 1.11.1.7) - Nicotiana sylvestris (Wood tobacco) & (at5g05340 : 288.0) Peroxidase superfamily protein; FUNCTIONS IN: protein binding, peroxidase activity; INVOLVED IN: response to oxidative stress, oxidation reduction; LOCATED IN: apoplast, cell wall; EXPRESSED IN: 9 pl…	misc.peroxidases	T	bradi1g38350.1	FALSE	bradi1g38350.1
104258	3					bradi1g37930.2	FALSE	bradi1g37930.2
104259		35.2	(original description: pacid=32796064 locus=Bradi1g35100 ID=Bradi1g35100.1.v3.1 annot-version=v3.1)	not assigned.unknown	T	bradi1g35100.1	FALSE	bradi1g35100.1
104260		35.2	(original description: pacid=32805465 locus=Bradi1g34867 ID=Bradi1g34867.1.v3.1 annot-version=v3.1)	not assigned.unknown	T	bradi1g34867.1	FALSE	bradi1g34867.1
104261	5					bradi1g71980.1	FALSE	bradi1g71980.1
104262	3	35.2	no hits & (original description: pacid=32810862 locus=Bradi5g24520 ID=Bradi5g24520.1.v3.1 annot-version=v3.1)	not assigned.unknown	T	bradi5g24520.1	FALSE	bradi5g24520.1
104263	3	30.3	(loc_os10g13550.1 : 798.0) no description available & (at5g54130 : 546.0) Calcium-binding endonuclease/exonuclease/phosphatase family; EXPRESSED IN: 24 plant structures; EXPRESSED DURING: 15 growth stages; CONTAINS InterPro DOMAIN/s: Endonuclease/exonuclease/phosphatase (InterPro:IPR005135); BEST Arabidopsis thaliana protein match is: Calcium-binding endonuclease/exonuclease/phosphatase family (T…	signalling.calcium	T	bradi3g23040.1	FALSE	bradi3g23040.1
104264	3	35.2	(original description: pacid=32806425 locus=Bradi1g53990 ID=Bradi1g53990.1.v3.1 annot-version=v3.1)	not assigned.unknown	T	bradi1g53990.1	FALSE	bradi1g53990.1
104265	5	35.2	(original description: pacid=32793934 locus=Bradi1g34600 ID=Bradi1g34600.1.v3.1 annot-version=v3.1)	not assigned.unknown	T	bradi1g34600.1	FALSE	bradi1g34600.1
104266						bradi1g33750.2	FALSE	bradi1g33750.2
104267		15.2	(loc_os07g20340.2 : 247.0) no description available & (at5g63530 : 128.0) Farnesylated protein that binds metals.; farnesylated protein 3 (FP3); FUNCTIONS IN: transition metal ion binding, metal ion binding; INVOLVED IN: cellular transition metal ion homeostasis; LOCATED IN: plasma membrane; EXPRESSED IN: 22 plant structures; EXPRESSED DURING: 13 growth stages; CONTAINS InterPro DOMAIN/s: Heavy m…	metal handling.binding, chelation and storage	T	bradi1g33630.1	FALSE	bradi1g33630.1
104268						bradi1g30470.3	FALSE	bradi1g30470.3
104269	11	30.1	(loc_os02g52010.1 : 461.0) no description available & (at4g08950 : 312.0) EXORDIUM (EXO); FUNCTIONS IN: molecular_function unknown; INVOLVED IN: response to brassinosteroid stimulus; LOCATED IN: cell wall, plant-type cell wall; EXPRESSED IN: 21 plant structures; EXPRESSED DURING: 13 growth stages; CONTAINS InterPro DOMAIN/s: Phosphate-induced protein 1 (InterPro:IPR006766); BEST Arabidopsis thali…	signalling.in sugar and nutrient physiology	T	bradi3g58630.1	FALSE	bradi3g58630.1
104270	5	35.2	(original description: pacid=32794028 locus=Bradi1g72440 ID=Bradi1g72440.1.v3.1 annot-version=v3.1)	not assigned.unknown	T	bradi1g72440.1	FALSE	bradi1g72440.1
104271	13					bradi1g30100.1	FALSE	bradi1g30100.1
104272	5					bradi3g21287.2	FALSE	bradi3g21287.2
104273	3	30.2.17	(loc_os07g35330.1 : 810.0) no description available & (at4g23180 : 381.0) Encodes a receptor-like protein kinase. Naming convention from Chen et al 2003 (PMID 14756307); cysteine-rich RLK (RECEPTOR-like protein kinase) 10 (CRK10); FUNCTIONS IN: protein serine/threonine kinase activity, protein kinase activity, kinase activity, ATP binding; INVOLVED IN: protein amino acid phosphorylation; LOCATED …	signalling.receptor kinases.DUF 26	T	bradi1g25630.1	FALSE	bradi1g25630.1
104274	19	10.6.3	(loc_os01g62000.1 : 507.0) no description available & (at3g55140 : 454.0) Pectin lyase-like superfamily protein; CONTAINS InterPro DOMAIN/s: Pectin lyase fold/virulence factor (InterPro:IPR011050), AmbAllergen (InterPro:IPR018082), Pectate lyase/Amb allergen (InterPro:IPR002022), Pectin lyase fold (InterPro:IPR012334); BEST Arabidopsis thaliana protein match is: Pectin lyase-like superfamily prot…	cell wall.degradation.pectate lyases and polygalacturonases	T	bradi2g54350.1	FALSE	bradi2g54350.1
104275	15	34.13	(loc_os02g47090.1 : 797.0) no description available & (at2g02040 : 440.0) Encodes a di- and tri-peptide transporter that recognizes a variety of different amino acid combinations. Expression of the transcripts for this gene can be detected in the embryo through in situ hybridization. This protein does not have nitrate transporter activity based on oocyte transport assays.; peptide transporter 2 (…	transport.peptides and oligopeptides	T	bradi3g52427.1	FALSE	bradi3g52427.1
104276	13	11.8.4	(loc_os03g29150.1 : 431.0) no description available & (at1g47290 : 343.0) Encodes an enzyme with 3&#946;-hydroxysteroid dehydrogenase/C4-decarboxylase activity <i>in vitro</i>. The activity of the enzyme was determined using microsomal extracts of yeast overexpressing the <i>Arabidopsis</i> gene. Cytosolic fractions failed to be associated to the activity, leading to the speculation that the enzy…	lipid metabolism.exotics (steroids, squalene etc).3-beta hydroxysteroid dehydrogenase/isomerase	T	bradi3g18240.1	FALSE	bradi3g18240.1
104277	19	17.2.2	(loc_os01g50590.1 : 585.0) no description available & (at2g26170 : 584.0) Encodes a protein with similarity to thromboxane-A synthase, member of the CYP711A cytochrome P450 family. MAX1 is a specific repressor of vegetative axillary buds generated by the axillary meristem. Expressed in vascular traces in the rosette stem and axillary buds throughout plant development. Mutants have increased axill…	hormone metabolism.auxin.signal transduction	T	bradi1g75310.1	FALSE	bradi1g75310.1
104278	3	10.7	(q8h274|exla3_orysa : 441.0) Expansin-like A3 precursor (OsEXLA3) (OsEXPL3) (OsaEXPb2.3) - Oryza sativa (Rice) & (loc_os07g29290.1 : 441.0) no description available & (at3g45970 : 259.0) member of EXPANSIN-LIKE. Naming convention from the Expansin Working Group (Kende et al, 2004. Plant Mol Bio); expansin-like A1 (EXLA1); INVOLVED IN: unidimensional cell growth, plant-type cell wall loosening; LO…	cell wall.modification	T	bradi1g28130.1	FALSE	bradi1g28130.1
104279	7	35.2	(loc_os02g56500.4 : 795.0) no description available & (at5g28910 : 570.0) unknown protein; FUNCTIONS IN: molecular_function unknown; INVOLVED IN: biological_process unknown; BEST Arabidopsis thaliana protein match is: unknown protein (TAIR:AT5G28960.1); Has 82 Blast hits to 80 proteins in 14 species: Archae - 0; Bacteria - 0; Metazoa - 1; Fungi - 0; Plants - 78; Viruses - 0; Other Eukaryotes - 3 …	not assigned.unknown	T	bradi3g54930.1	FALSE	bradi3g54930.1
104280	7					bradi3g46530.3	FALSE	bradi3g46530.3
104281	7	35.2	no hits & (original description: pacid=32796583 locus=Bradi1g49920 ID=Bradi1g49920.1.v3.1 annot-version=v3.1)	not assigned.unknown	T	bradi1g49920.1	FALSE	bradi1g49920.1
104282	9	27.3.11	(loc_os07g39960.1 : 125.0) no description available & (at3g49930 : 100.0) C2H2 and C2HC zinc fingers superfamily protein; FUNCTIONS IN: sequence-specific DNA binding transcription factor activity, zinc ion binding, nucleic acid binding; INVOLVED IN: regulation of transcription; LOCATED IN: intracellular; EXPRESSED IN: 15 plant structures; EXPRESSED DURING: 9 growth stages; CONTAINS InterPro DOMAI…	RNA.regulation of transcription.C2H2 zinc finger family	T	bradi1g22940.1	FALSE	bradi1g22940.1
104283	3	35.2	(original description: pacid=32778068 locus=Bradi2g54960 ID=Bradi2g54960.1.v3.1 annot-version=v3.1)	not assigned.unknown	T	bradi2g54960.1	FALSE	bradi2g54960.1
104284	3	3.2.2	(loc_os07g43160.1 : 402.0) no description available & (at2g22190 : 355.0) Haloacid dehalogenase-like hydrolase (HAD) superfamily protein; FUNCTIONS IN: catalytic activity, trehalose-phosphatase activity; INVOLVED IN: trehalose biosynthetic process, metabolic process; LOCATED IN: cellular_component unknown; EXPRESSED IN: 23 plant structures; EXPRESSED DURING: 12 growth stages; CONTAINS InterPro DO…	minor CHO metabolism.trehalose.TPP	T	bradi1g21420.1	FALSE	bradi1g21420.1
104285	5					bradi5g18800.2	FALSE	bradi5g18800.2
104286	3	35.2	(original description: pacid=32798451 locus=Bradi1g23150 ID=Bradi1g23150.1.v3.1 annot-version=v3.1)	not assigned.unknown	T	bradi1g23150.1	FALSE	bradi1g23150.1
104287	3	35.2	(loc_os05g45320.2 : 206.0) no description available & (at1g53400 : 186.0) Ubiquitin domain-containing protein; INVOLVED IN: N-terminal protein myristoylation; LOCATED IN: cellular_component unknown; EXPRESSED IN: 24 plant structures; EXPRESSED DURING: 15 growth stages; BEST Arabidopsis thaliana protein match is: Ubiquitin domain-containing protein (TAIR:AT5G45740.1); Has 319 Blast hits to 318 pro…	not assigned.unknown	T	bradi2g19030.1	FALSE	bradi2g19030.1
104288	3	35.2	(original description: pacid=32782924 locus=Bradi4g24852 ID=Bradi4g24852.1.v3.1 annot-version=v3.1)	not assigned.unknown	T	bradi4g24852.1	FALSE	bradi4g24852.1
104289	5	29.5.11.5	(loc_os07g46660.1 : 114.0) no description available & (at4g30890 : 99.4) Encodes a ubiquitin-specific protease.; ubiquitin-specific protease 24 (UBP24); FUNCTIONS IN: ubiquitin-specific protease activity, ubiquitin thiolesterase activity; INVOLVED IN: ubiquitin-dependent protein catabolic process; LOCATED IN: nucleus; EXPRESSED IN: 24 plant structures; EXPRESSED DURING: 14 growth stages; CONTAINS…	protein.degradation.ubiquitin.ubiquitin protease	T	bradi1g18780.1	FALSE	bradi1g18780.1
104290	7	30.2.99	(loc_os05g44930.1 : 1201.0) no description available & (at2g19210 : 644.0) Leucine-rich repeat transmembrane protein kinase protein; FUNCTIONS IN: kinase activity; INVOLVED IN: protein amino acid phosphorylation; LOCATED IN: endomembrane system; CONTAINS InterPro DOMAIN/s: Protein kinase, ATP binding site (InterPro:IPR017441), Protein kinase, catalytic domain (InterPro:IPR000719), Leucine-rich re…	signalling.receptor kinases.misc	T	bradi2g38910.1	FALSE	bradi2g38910.1
104291	5	27.4	(loc_os03g15890.2 : 191.0) no description available & (at1g07350 : 152.0) RNA-binding (RRM/RBD/RNP motifs) family protein; FUNCTIONS IN: RNA binding, nucleotide binding, nucleic acid binding; INVOLVED IN: RNA splicing; EXPRESSED IN: 26 plant structures; EXPRESSED DURING: 15 growth stages; CONTAINS InterPro DOMAIN/s: RNA recognition motif, RNP-1 (InterPro:IPR000504), Nucleotide-binding, alpha-beta…	RNA.RNA binding	T	bradi1g67145.1	FALSE	bradi1g67145.1
104292	11	29.5.11.4.2	(loc_os07g47590.3 : 521.0) no description available & (at1g02860 : 347.0) Encodes a likely ubiquitin E3 ligase with RING and SPX domains that is involved in mediating immune responses. Targeted by MIR827.; nitrogen limitation adaptation (NLA); CONTAINS InterPro DOMAIN/s: Zinc finger, RING-type, conserved site (InterPro:IPR017907), Zinc finger, RING-type (InterPro:IPR001841), SPX, N-terminal (Inte…	protein.degradation.ubiquitin.E3.RING	T	bradi1g18090.2	FALSE	bradi1g18090.2
104293	5	35.2	no hits & (original description: pacid=32794129 locus=Bradi1g17140 ID=Bradi1g17140.1.v3.1 annot-version=v3.1)	not assigned.unknown	T	bradi1g17140.1	FALSE	bradi1g17140.1
104294	11	30.2.8.2	(loc_os02g06930.2 : 607.0) no description available & (at1g16670 : 442.0) Protein kinase superfamily protein; FUNCTIONS IN: protein serine/threonine kinase activity, protein kinase activity, kinase activity, ATP binding; INVOLVED IN: protein amino acid phosphorylation; LOCATED IN: cellular_component unknown; EXPRESSED IN: 23 plant structures; EXPRESSED DURING: 13 growth stages; CONTAINS InterPro …	signalling.receptor kinases.leucine rich repeat VIII.VIII-2	T	bradi3g04940.1	FALSE	bradi3g04940.1
104295	3	8.1.1.1	(loc_os06g13720.1 : 666.0) no description available & (at1g24180 : 593.0) Arabidopsis thaliana pyruvate dehydrogenase E1a-like subunit. 81% identical to a previously characterized Arabidopsis mitochondrial PDH E1a-subunit, At1g59900; IAA-CONJUGATE-RESISTANT 4 (IAR4); FUNCTIONS IN: cobalt ion binding, pyruvate dehydrogenase (acetyl-transferring) activity, zinc ion binding; INVOLVED IN: response to…	TCA / org transformation.TCA.pyruvate DH.E1	T	bradi1g44480.1	FALSE	bradi1g44480.1
104296	3	29.4.1	(loc_os03g43590.1 : 763.0) no description available & (at3g04810 : 551.0) Encodes AtNek2, a member of the NIMA-related serine/threonine kinases (Neks) that have been linked to cell-cycle regulation in fungi and mammals. Plant Neks might be involved in plant development processes.; NIMA-related kinase 2 (NEK2); FUNCTIONS IN: protein serine/threonine kinase activity, protein kinase activity, kinase…	protein.postranslational modification.kinase	T	bradi1g14070.1	FALSE	bradi1g14070.1
104297	3					bradi1g13650.1	FALSE	bradi1g13650.1
104298	3	34.4	(loc_os10g40600.1 : 637.0) no description available & (at1g12110 : 534.0) Encodes NRT1.1 (CHL1), a dual-affinity nitrate transporter. The protein is expressed in guard cells and function in stomatal opening. Mutants have less transpiration and are more tolerant to drought. Expressed in lateral roots. Involved in nitrate signaling which enables the plant root system to detect and exploit nitrate-r…	transport.nitrate	T	bradi1g78330.1	FALSE	bradi1g78330.1
104299	11	26.19	(loc_os03g50160.1 : 166.0) no description available & (p60496|babl_lillo : 139.0) Chemocyanin precursor (Basic blue protein) (Plantacyanin) - Lilium longiflorum (Trumpet lily) & (at2g02850 : 117.0) Encodes plantacyanin one of blue copper proteins. Involved in anther development and pollination. Expressed in the transmitting tract of the pistil.; plantacyanin (ARPN); FUNCTIONS IN: electron carrier…	misc.plastocyanin-like	T	bradi1g11240.1	FALSE	bradi1g11240.1
104300	13	29.3.4.1	(loc_os03g52340.1 : 812.0) no description available & (at1g72280 : 631.0) endoplasmic reticulum oxidoreductin; endoplasmic reticulum oxidoreductins 1 (ERO1); FUNCTIONS IN: FAD binding, oxidoreductase activity, acting on sulfur group of donors, disulfide as acceptor; INVOLVED IN: oxidation reduction, protein thiol-disulfide exchange; LOCATED IN: endoplasmic reticulum; EXPRESSED IN: 24 plant struct…	protein.targeting.secretory pathway.ER	T	bradi1g09680.1	FALSE	bradi1g09680.1
104301	3					bradi3g03250.2	FALSE	bradi3g03250.2
104302	5	35.2	(original description: pacid=32797289 locus=Bradi1g09570 ID=Bradi1g09570.1.v3.1 annot-version=v3.1)	not assigned.unknown	T	bradi1g09570.1	FALSE	bradi1g09570.1
104303	5					bradi1g08820.1	FALSE	bradi1g08820.1
104304	5	35.2	(loc_os06g28124.1 : 632.0) no description available & (at3g18170 : 248.0) Glycosyltransferase family 61 protein; FUNCTIONS IN: transferase activity, transferring glycosyl groups; INVOLVED IN: biological_process unknown; LOCATED IN: cellular_component unknown; EXPRESSED IN: 8 plant structures; EXPRESSED DURING: petal differentiation and expansion stage; CONTAINS InterPro DOMAIN/s: Glycosyltransfer…	not assigned.unknown	T	bradi3g09797.1	FALSE	bradi3g09797.1
104305	9	34.99	(loc_os07g37510.1 : 646.0) no description available & (at1g79360 : 459.0) organic cation/carnitine transporter 2 (2-Oct); FUNCTIONS IN: carbohydrate transmembrane transporter activity, sugar:hydrogen symporter activity; INVOLVED IN: transport, ion transport, transmembrane transport; LOCATED IN: integral to membrane, membrane; EXPRESSED IN: 16 plant structures; EXPRESSED DURING: 8 growth stages; C…	transport.misc	T	bradi1g24770.1	FALSE	bradi1g24770.1
104306	5	17.5.3	(loc_os03g55220.2 : 124.0) no description available & (at3g19500 : 103.0) basic helix-loop-helix (bHLH) DNA-binding superfamily protein; FUNCTIONS IN: sequence-specific DNA binding transcription factor activity; INVOLVED IN: regulation of transcription; LOCATED IN: nucleus; EXPRESSED IN: shoot apex, embryo, root, pedicel; EXPRESSED DURING: 4 anthesis, C globular stage; CONTAINS InterPro DOMAIN/s:…	hormone metabolism.ethylene.induced-regulated-responsive-activated	T	bradi1g07936.1	FALSE	bradi1g07936.1
104307	3					bradi5g23130.2	FALSE	bradi5g23130.2
104308	5					bradi1g34700.2	FALSE	bradi1g34700.2
104309	5	35.2	no hits & (original description: pacid=32799487 locus=Bradi1g07770 ID=Bradi1g07770.1.v3.1 annot-version=v3.1)	not assigned.unknown	T	bradi1g07770.1	FALSE	bradi1g07770.1
104310	9					bradi3g59570.1	FALSE	bradi3g59570.1
104311	9					bradi1g06980.3	FALSE	bradi1g06980.3
104312	3					bradi3g17280.1	FALSE	bradi3g17280.1
104313	3	20.2.1	(loc_os03g56540.1 : 177.0) no description available & (at5g03030 : 142.0) Chaperone DnaJ-domain superfamily protein; FUNCTIONS IN: heat shock protein binding; INVOLVED IN: protein folding; EXPRESSED IN: 24 plant structures; EXPRESSED DURING: 15 growth stages; CONTAINS InterPro DOMAIN/s: Heat shock protein DnaJ, N-terminal (InterPro:IPR001623); BEST Arabidopsis thaliana protein match is: Chaperone…	stress.abiotic.heat	T	bradi1g06980.4	FALSE	bradi1g06980.4
104314	13	2.2.2.1.2	(loc_os10g32810.1 : 735.0) no description available & (at3g23920 : 611.0) Encodes a chloroplast beta-amylase. Is necessary for leaf starch breakdown in the absence of BAM3.; beta-amylase 1 (BAM1); FUNCTIONS IN: beta-amylase activity; INVOLVED IN: response to water deprivation, starch catabolic process; LOCATED IN: cytosol, nucleus; EXPRESSED IN: 25 plant structures; EXPRESSED DURING: 15 growth st…	major CHO metabolism.degradation.starch.starch cleavage.beta amylase	T	bradi3g28210.1	FALSE	bradi3g28210.1
104315	5					bradi5g17280.1	FALSE	bradi5g17280.1
104316	11	30.3	(loc_os03g57510.1 : 941.0) no description available & (at2g38910 : 770.0) member of Calcium Dependent Protein Kinase; calcium-dependent protein kinase 20 (CPK20); FUNCTIONS IN: in 6 functions; INVOLVED IN: protein amino acid phosphorylation, N-terminal protein myristoylation; EXPRESSED IN: sperm cell, male gametophyte, flower, pollen tube; EXPRESSED DURING: L mature pollen stage, M germinated pol…	signalling.calcium	T	bradi1g06270.1	FALSE	bradi1g06270.1
104317		35.2	(original description: pacid=32795011 locus=Bradi1g06260 ID=Bradi1g06260.1.v3.1 annot-version=v3.1)	not assigned.unknown	T	bradi1g06260.1	FALSE	bradi1g06260.1
104318	3					bradi1g16720.1	FALSE	bradi1g16720.1
104319	3	26.24	(loc_os03g58020.1 : 236.0) no description available & (at2g32030 : 174.0) Acyl-CoA N-acyltransferases (NAT) superfamily protein; FUNCTIONS IN: N-acetyltransferase activity; INVOLVED IN: metabolic process; LOCATED IN: cellular_component unknown; EXPRESSED IN: 12 plant structures; EXPRESSED DURING: 8 growth stages; CONTAINS InterPro DOMAIN/s: GCN5-related N-acetyltransferase, C-terminal (InterPro:I…	misc.GCN5-related N-acetyltransferase	T	bradi1g05700.1	FALSE	bradi1g05700.1
104320	5	34.1	(loc_os03g08880.1 : 364.0) no description available & (at1g28220 : 151.0) Member of a family of proteins related to PUP1, a purine transporter. May be involved in the transport of purine and purine derivatives such as cytokinins, across the plasma membrane.; purine permease 3 (PUP3); CONTAINS InterPro DOMAIN/s: Protein of unknown function DUF6, transmembrane (InterPro:IPR000620), Protein of unkno…	transport.nucleotides	T	bradi1g72040.1	FALSE	bradi1g72040.1
104321	5	27.3.32	(at2g37260 : 190.0) Encodes a protein similar to WRKY transcription factors that is expressed in the seed integument and endosperm. Mutants are defective in proanthocyanidin synthesis and seed mucilate deposition. Seeds are yellow colored. Seed size is also affected; seeds are reduced in size but only when the mutant allele is transmitted through the female parent.Loss of function allele correspo…	RNA.regulation of transcription.WRKY domain transcription factor family	T	bradi1g02327.1	FALSE	bradi1g02327.1
104322						bradi1g01170.4	FALSE	bradi1g01170.4
104323	3	35.2	(original description: pacid=32800998 locus=Bradi1g65020 ID=Bradi1g65020.1.v3.1 annot-version=v3.1)	not assigned.unknown	T	bradi1g65020.1	FALSE	bradi1g65020.1
104324	3					bradi4g43427.1	FALSE	bradi4g43427.1
104325	3	17.1.1	(loc_os12g06180.1 : 317.0) no description available & (at2g36020 : 148.0) HVA22-like protein J (HVA22J); FUNCTIONS IN: molecular_function unknown; INVOLVED IN: biological_process unknown; LOCATED IN: endomembrane system; EXPRESSED IN: 10 plant structures; EXPRESSED DURING: L mature pollen stage, M germinated pollen stage, 4 anthesis, C globular stage, petal differentiation and expansion stage; CO…	hormone metabolism.abscisic acid.synthesis-degradation	T	bradi4g42070.2	FALSE	bradi4g42070.2
104326						bradi4g41630.1	FALSE	bradi4g41630.1
104327						bradi4g41620.1	FALSE	bradi4g41620.1
104328	7					bradi4g17400.1	FALSE	bradi4g17400.1
104329	7	35.2	(original description: pacid=32783368 locus=Bradi4g40690 ID=Bradi4g40690.1.v3.1 annot-version=v3.1)	not assigned.unknown	T	bradi4g40690.1	FALSE	bradi4g40690.1
104330	9	34.14	(loc_os10g42960.1 : 1003.0) no description available & (at5g45380 : 847.0) DEGRADATION OF UREA 3 (DUR3); CONTAINS InterPro DOMAIN/s: Sodium/solute symporter, subgroup (InterPro:IPR019900), Sodium/solute symporter (InterPro:IPR001734); Has 9388 Blast hits to 9377 proteins in 1702 species: Archae - 173; Bacteria - 6389; Metazoa - 719; Fungi - 340; Plants - 51; Viruses - 0; Other Eukaryotes - 1716 (…	transport.unspecified cations	T	bradi3g21640.1	FALSE	bradi3g21640.1
104331	7					bradi1g65940.2	FALSE	bradi1g65940.2
104332	3					bradi1g61570.1	FALSE	bradi1g61570.1
104333	5	26.12	(loc_os03g25300.1 : 336.0) no description available & (at4g11290 : 175.0) Peroxidase superfamily protein; FUNCTIONS IN: peroxidase activity, heme binding; INVOLVED IN: response to oxidative stress, oxidation reduction; LOCATED IN: endomembrane system; EXPRESSED IN: 11 plant structures; EXPRESSED DURING: 7 growth stages; CONTAINS InterPro DOMAIN/s: Haem peroxidase (InterPro:IPR010255), Plant perox…	misc.peroxidases	T	bradi4g40190.1	FALSE	bradi4g40190.1
104334	17	20.2.1	(loc_os03g56540.1 : 177.0) no description available & (at5g03030 : 142.0) Chaperone DnaJ-domain superfamily protein; FUNCTIONS IN: heat shock protein binding; INVOLVED IN: protein folding; EXPRESSED IN: 24 plant structures; EXPRESSED DURING: 15 growth stages; CONTAINS InterPro DOMAIN/s: Heat shock protein DnaJ, N-terminal (InterPro:IPR001623); BEST Arabidopsis thaliana protein match is: Chaperone…	stress.abiotic.heat	T	bradi1g06980.2	FALSE	bradi1g06980.2
104335	5	20.1.7	(q7gcm7|xip1_orysa : 390.0) Xylanase inhibitor protein 1 precursor (Class III chitinase homolog a) (RIXI protein) - Oryza sativa (Rice) & (loc_os11g47580.1 : 390.0) no description available & (at5g24090 : 185.0) Chitinase A (class III) expressed exclusively under environmental stress conditions.; chitinase A (CHIA); FUNCTIONS IN: cation binding, hydrolase activity, hydrolyzing O-glycosyl compound…	stress.biotic.PR-proteins	T	bradi4g40110.1	FALSE	bradi4g40110.1
104336	5	29.5.11.4.2	(loc_os08g43480.1 : 272.0) no description available & (at3g19910 : 203.0) RING/U-box superfamily protein; FUNCTIONS IN: zinc ion binding; EXPRESSED IN: 24 plant structures; EXPRESSED DURING: 15 growth stages; CONTAINS InterPro DOMAIN/s: Zinc finger, RING-type (InterPro:IPR001841), Zinc finger, C3HC4 RING-type (InterPro:IPR018957); BEST Arabidopsis thaliana protein match is: RING/U-box superfamily…	protein.degradation.ubiquitin.E3.RING	T	bradi3g42410.2	FALSE	bradi3g42410.2
104337	3	30.3	(loc_os12g12730.1 : 229.0) no description available & (at3g07490 : 201.0) A member of ARF GAP domain (AGD), A thaliana has 15 members, grouped into four classes.; ARF-GAP domain 11 (AGD11); FUNCTIONS IN: calcium ion binding; LOCATED IN: cellular_component unknown; EXPRESSED IN: male gametophyte, pollen tube; EXPRESSED DURING: L mature pollen stage, M germinated pollen stage; CONTAINS InterPro DOM…	signalling.calcium	T	bradi4g39900.1	FALSE	bradi4g39900.1
104338	5	2.2.2.4	(loc_os07g46790.1 : 1716.0) no description available & (at2g40840 : 1354.0) Encodes a cytosolic protein with transglucosidase and amylomaltase activity. It is an essential component of the pathway from starch to sucrose and cellular metabolism in leaves at night. The protein binds to heteroglycans and utilizes glucose, mannose and xylose as acceptors. Fucose and galactose can also act as acceptor…	major CHO metabolism.degradation.starch.D enzyme	T	bradi1g18650.1	FALSE	bradi1g18650.1
104339	9					bradi1g00460.2	FALSE	bradi1g00460.2
104340	7	35.2	(loc_os02g22650.2 : 692.0) no description available & (at3g18170 : 293.0) Glycosyltransferase family 61 protein; FUNCTIONS IN: transferase activity, transferring glycosyl groups; INVOLVED IN: biological_process unknown; LOCATED IN: cellular_component unknown; EXPRESSED IN: 8 plant structures; EXPRESSED DURING: petal differentiation and expansion stage; CONTAINS InterPro DOMAIN/s: Glycosyltransfer…	not assigned.unknown	T	bradi3g11300.1	FALSE	bradi3g11300.1
104341	13	16.8.5.1	(loc_os12g16410.1 : 445.0) no description available & (at1g32100 : 393.0) Encodes a pinoresinol reductase involved in lignan biosynthesis. Expressed strongly in roots and less strongly in stems. Shows specificity for pinoresinol and not lariciresinol.; pinoresinol reductase 1 (PRR1); CONTAINS InterPro DOMAIN/s: NAD(P)-binding domain (InterPro:IPR016040), NmrA-like (InterPro:IPR008030); BEST Arabi…	secondary metabolism.flavonoids.isoflavones.isoflavone reductase	T	bradi4g39260.1	FALSE	bradi4g39260.1
104342	3	27.3.21	(loc_os03g29480.1 : 394.0) no description available & (q4vyc8|nsp1_medtr : 244.0) Nodulation signaling pathway 1 protein - Medicago truncatula (Barrel medic) & (at3g13840 : 229.0) GRAS family transcription factor; CONTAINS InterPro DOMAIN/s: Transcription factor GRAS (InterPro:IPR005202); BEST Arabidopsis thaliana protein match is: GRAS family transcription factor (TAIR:AT3G49950.1); Has 2103 Bla…	RNA.regulation of transcription.GRAS transcription factor family	T	bradi1g60140.1	FALSE	bradi1g60140.1
104343	3	29.2.1.2.2.34	(loc_os09g24700.1 : 1082.0) no description available & (at5g39785 : 326.0) FUNCTIONS IN: structural constituent of ribosome; INVOLVED IN: translation; LOCATED IN: ribosome, intracellular; EXPRESSED IN: 23 plant structures; EXPRESSED DURING: 14 growth stages; CONTAINS InterPro DOMAIN/s: Ribosomal protein L34e (InterPro:IPR008195), Protein of unknown function DUF1666 (InterPro:IPR012870); BEST Arab…	protein.synthesis.ribosomal protein.eukaryotic.60S subunit.L34	T	bradi4g30200.2	FALSE	bradi4g30200.2
104344	3	35.2	(original description: pacid=32790571 locus=Bradi4g36810 ID=Bradi4g36810.1.v3.1 annot-version=v3.1)	not assigned.unknown	T	bradi4g36810.1	FALSE	bradi4g36810.1
104345	13	35.2	(original description: pacid=32790755 locus=Bradi4g36360 ID=Bradi4g36360.1.v3.1 annot-version=v3.1)	not assigned.unknown	T	bradi4g36360.1	FALSE	bradi4g36360.1
104346	13					bradi5g24150.1	FALSE	bradi5g24150.1
104347		26.3.4	(q69nf5|gun23_orysa : 764.0) Endoglucanase 23 precursor (EC 3.2.1.4) (Endo-1,4-beta glucanase 23) (OsGLU12) - Oryza sativa (Rice) & (loc_os09g36060.1 : 764.0) no description available & (at4g39010 : 598.0) glycosyl hydrolase 9B18 (GH9B18); FUNCTIONS IN: hydrolase activity, hydrolyzing O-glycosyl compounds, catalytic activity; INVOLVED IN: carbohydrate metabolic process; LOCATED IN: endomembrane s…	misc.gluco-, galacto- and mannosidases.endoglucanase	T	bradi4g35970.1	FALSE	bradi4g35970.1
104348						bradi4g35317.1	FALSE	bradi4g35317.1
104349	3	29.4	(q6x4a2|cipk1_orysa : 759.0) CIPK-like protein 1 (EC 2.7.11.1) (OsCK1) - Oryza sativa (Rice) & (loc_os03g20380.1 : 759.0) no description available & (at2g26980 : 628.0) encodes a serine-threonine protein kinase whose expression increases in response to abscisic acid, cold, drought, high salt, and wounding conditions. The gene is expressed in developing seeds and seedlings. Lines carrying a T-DNA …	protein.postranslational modification	T	bradi1g17250.1	FALSE	bradi1g17250.1
104350	15					bradi2g00770.1	FALSE	bradi2g00770.1
104351	7					bradi3g47497.1	FALSE	bradi3g47497.1
104352	13	21.2.1	(loc_os09g32952.1 : 747.0) no description available & (at4g39830 : 595.0) Cupredoxin superfamily protein; FUNCTIONS IN: oxidoreductase activity, L-ascorbate oxidase activity, copper ion binding; INVOLVED IN: oxidation reduction; LOCATED IN: endomembrane system, extracellular region; EXPRESSED IN: 19 plant structures; EXPRESSED DURING: 12 growth stages; CONTAINS InterPro DOMAIN/s: Multicopper oxid…	redox.ascorbate and glutathione.ascorbate	T	bradi4g34690.1	FALSE	bradi4g34690.1
104353		35.2	no hits & (original description: pacid=32790816 locus=Bradi4g33780 ID=Bradi4g33780.1.v3.1 annot-version=v3.1)	not assigned.unknown	T	bradi4g33780.1	FALSE	bradi4g33780.1
104354	7					bradi1g37547.2	FALSE	bradi1g37547.2
104355	5	34.16	(loc_os02g46680.1 : 2106.0) no description available & (at4g25960 : 1768.0) P-glycoprotein 2 (PGP2); FUNCTIONS IN: ATPase activity, coupled to transmembrane movement of substances; INVOLVED IN: transport, transmembrane transport; LOCATED IN: membrane; EXPRESSED IN: 22 plant structures; EXPRESSED DURING: 13 growth stages; CONTAINS InterPro DOMAIN/s: ATPase, AAA+ type, core (InterPro:IPR003593), AB…	transport.ABC transporters and multidrug resistance systems	T	bradi3g52220.1	FALSE	bradi3g52220.1
104356	5	27.3.25	(loc_os04g45060.1 : 309.0) no description available & (at3g61250 : 213.0) Member of the R2R3 factor gene family.; myb domain protein 17 (MYB17); CONTAINS InterPro DOMAIN/s: SANT, DNA-binding (InterPro:IPR001005), Homeodomain-like (InterPro:IPR009057), Myb, DNA-binding (InterPro:IPR014778), HTH transcriptional regulator, Myb-type, DNA-binding (InterPro:IPR017930), Homeodomain-related (InterPro:IPR…	RNA.regulation of transcription.MYB domain transcription factor family	T	bradi5g16707.1	FALSE	bradi5g16707.1
104357	7	35.2	no hits & (original description: pacid=32792273 locus=Bradi1g23200 ID=Bradi1g23200.2.v3.1 annot-version=v3.1)	not assigned.unknown	T	bradi1g23200.2	FALSE	bradi1g23200.2
104358	9					bradi4g33640.2	FALSE	bradi4g33640.2
104359						bradi4g33600.1	FALSE	bradi4g33600.1
104360	3	35.1	(loc_os03g26870.2 : 535.0) no description available & (at1g36070 : 444.0) Transducin/WD40 repeat-like superfamily protein; FUNCTIONS IN: molecular_function unknown; INVOLVED IN: biological_process unknown; LOCATED IN: CUL4 RING ubiquitin ligase complex, heterotrimeric G-protein complex; EXPRESSED IN: 22 plant structures; EXPRESSED DURING: 13 growth stages; CONTAINS InterPro DOMAIN/s: WD40 repeat-…	not assigned.no ontology	T	bradi1g60960.1	FALSE	bradi1g60960.1
104361	3	26.19	(q41001|bcp_pea : 116.0) Blue copper protein precursor - Pisum sativum (Garden pea) & (loc_os02g52180.1 : 113.0) no description available & (at1g72230 : 97.1) Cupredoxin superfamily protein; FUNCTIONS IN: electron carrier activity, copper ion binding; LOCATED IN: anchored to membrane; EXPRESSED IN: 17 plant structures; EXPRESSED DURING: 9 growth stages; CONTAINS InterPro DOMAIN/s: Plastocyanin-li…	misc.plastocyanin-like	T	bradi4g32690.1	FALSE	bradi4g32690.1
104362	3	30.4.1	(loc_os09g28060.1 : 478.0) no description available & (at1g21920 : 323.0) Histone H3 K4-specific methyltransferase SET7/9 family protein; CONTAINS InterPro DOMAIN/s: MORN motif (InterPro:IPR003409); BEST Arabidopsis thaliana protein match is: Histone H3 K4-specific methyltransferase SET7/9 family protein (TAIR:AT1G77660.1); Has 24355 Blast hits to 6247 proteins in 541 species: Archae - 0; Bacteri…	signalling.phosphinositides.phosphatidylinositol-4-phosphate 5-kinase	T	bradi4g31970.1	FALSE	bradi4g31970.1
104363						bradi4g31480.2	FALSE	bradi4g31480.2
104364	3					bradi3g13670.2	FALSE	bradi3g13670.2
104365	3					bradi5g14070.1	FALSE	bradi5g14070.1
104366	5	30.11	(loc_os09g25330.1 : 945.0) no description available & (at4g31820 : 478.0) A member of the NPY family genes (NPY1/AT4G31820, NPY2/AT2G14820, NPY3/AT5G67440, NPY4/AT2G23050, NPY5/AT4G37590). Encodes a protein with similarity to NHP3. Contains BTB/POZ domain. Promoter region has canonical auxin response element binding site and Wus binding site. Co-localizes to the late endosome with PID. Regulates …	signalling.light	T	bradi4g30480.2	FALSE	bradi4g30480.2
104367	19					bradi3g27620.1	FALSE	bradi3g27620.1
104368	13					bradi5g27080.1	FALSE	bradi5g27080.1
104369	19					bradi4g30380.1	FALSE	bradi4g30380.1
104370	7	11.9.3.3	(loc_os02g37590.1 : 1013.0) no description available & (at4g26690 : 682.0) Glycerophosphoryl diester phosphodiesterase-like protein involved in cell wall cellulose accumulation and pectin linking. Impacts root hair, trichome and epidermal cell development.; SHAVEN 3 (SHV3); FUNCTIONS IN: glycerophosphodiester phosphodiesterase activity, kinase activity; INVOLVED IN: in 8 processes; LOCATED IN: an…	lipid metabolism.lipid degradation.lysophospholipases.glycerophosphodiester phosphodiesterase	T	bradi3g47340.1	FALSE	bradi3g47340.1
104371	7	13.1.6.2	(loc_os03g09910.1 : 657.0) no description available & (at4g33680 : 500.0) Involved in disease resistance against Pseudomonas syringae. mutants have elevated SA levels, a low level of spontaneous cell death, callose deposition, and enlarged cells in leaves. genetically maps on chr 4 between L23H3 and nga1139.; ABERRANT GROWTH AND DEATH 2 (AGD2); FUNCTIONS IN: transaminase activity, copper ion bind…	amino acid metabolism.synthesis.aromatic aa.phenylalanine and tyrosine	T	bradi1g71530.1	FALSE	bradi1g71530.1
104372	5	35.2	(original description: pacid=32806911 locus=Bradi1g07420 ID=Bradi1g07420.1.v3.1 annot-version=v3.1)	not assigned.unknown	T	bradi1g07420.1	FALSE	bradi1g07420.1
104373	13					bradi4g28990.1	FALSE	bradi4g28990.1
104374						bradi4g28270.2	FALSE	bradi4g28270.2
104375		16.8.2	(loc_os10g07040.1 : 493.0) no description available & (o22652|chsy_rapsa : 355.0) Chalcone synthase (EC 2.3.1.74) (Naringenin-chalcone synthase) - Raphanus sativus (Radish) & (at5g13930 : 349.0) Encodes chalcone synthase (CHS), a key enzyme involved in the biosynthesis of flavonoids. Required for the accumulation of purple anthocyanins in leaves and stems. Also involved in the regulation of auxin…	secondary metabolism.flavonoids.chalcones	T	bradi4g28070.1	FALSE	bradi4g28070.1
104376	7	10.7	(q9ld07|expb7_orysa : 435.0) Expansin-B7 precursor (OsEXPB7) (Beta-expansin-7) (OsaEXPb1.12) - Oryza sativa (Rice) & (loc_os03g01270.1 : 435.0) no description available & (at1g65680 : 224.0) member of BETA-EXPANSINS. Naming convention from the Expansin Working Group (Kende et al, 2004. Plant Mol Bio); expansin B2 (EXPB2); INVOLVED IN: plant-type cell wall modification involved in multidimensional…	cell wall.modification	T	bradi1g78340.2	FALSE	bradi1g78340.2
104377	5	10.7	(q5z980|exla4_orysa : 199.0) Expansin-like A4 precursor (OsEXLA4) (OsEXPL4) - Oryza sativa (Rice) & (loc_os06g50960.1 : 199.0) no description available & (at4g38400 : 116.0) member of EXPANSIN-LIKE. Naming convention from the Expansin Working Group (Kende et al, 2004. Plant Mol Bio); expansin-like A2 (EXLA2); INVOLVED IN: response to cyclopentenone, plant-type cell wall organization, unidimension…	cell wall.modification	T	bradi1g30050.1	FALSE	bradi1g30050.1
104378	5	35.2	no hits & (original description: pacid=32795696 locus=Bradi1g73100 ID=Bradi1g73100.1.v3.1 annot-version=v3.1)	not assigned.unknown	T	bradi1g73100.1	FALSE	bradi1g73100.1
104379	3	29.5.3	(loc_os03g31510.1 : 132.0) no description available & (at5g47550 : 82.8) Cystatin/monellin superfamily protein; FUNCTIONS IN: cysteine-type endopeptidase inhibitor activity; INVOLVED IN: biological_process unknown; LOCATED IN: cell wall; EXPRESSED IN: 24 plant structures; EXPRESSED DURING: 15 growth stages; CONTAINS InterPro DOMAIN/s: Proteinase inhibitor I25, cystatin (InterPro:IPR000010), Prote…	protein.degradation.cysteine protease	T	bradi1g22700.1	FALSE	bradi1g22700.1
104380		34.99	(loc_os12g03899.1 : 765.0) no description available & (at5g13750 : 499.0) zinc induced facilitator-like 1 (ZIFL1); FUNCTIONS IN: tetracycline:hydrogen antiporter activity; INVOLVED IN: response to karrikin; LOCATED IN: integral to membrane; EXPRESSED IN: 24 plant structures; EXPRESSED DURING: 15 growth stages; CONTAINS InterPro DOMAIN/s: Major facilitator superfamily (InterPro:IPR020846), Tetracy…	transport.misc	T	bradi4g26366.2	FALSE	bradi4g26366.2
104381	3	35.2	(original description: pacid=32791266 locus=Bradi4g26170 ID=Bradi4g26170.1.v3.1 annot-version=v3.1)	not assigned.unknown	T	bradi4g26170.1	FALSE	bradi4g26170.1
104382		35.2	(original description: pacid=32788111 locus=Bradi4g25750 ID=Bradi4g25750.1.v3.1 annot-version=v3.1)	not assigned.unknown	T	bradi4g25750.1	FALSE	bradi4g25750.1
104383		26.12	(loc_os11g02130.1 : 382.0) no description available & (at5g05340 : 310.0) Peroxidase superfamily protein; FUNCTIONS IN: protein binding, peroxidase activity; INVOLVED IN: response to oxidative stress, oxidation reduction; LOCATED IN: apoplast, cell wall; EXPRESSED IN: 9 plant structures; EXPRESSED DURING: LP.04 four leaves visible, 4 anthesis, C globular stage, petal differentiation and expansion…	misc.peroxidases	T	bradi4g25660.1	FALSE	bradi4g25660.1
104384	11	35.2	(loc_os08g02560.1 : 179.0) no description available & (at1g54520 : 146.0) unknown protein; FUNCTIONS IN: molecular_function unknown; INVOLVED IN: biological_process unknown; LOCATED IN: chloroplast; EXPRESSED IN: 24 plant structures; EXPRESSED DURING: 15 growth stages; CONTAINS InterPro DOMAIN/s: Protein of unknown function DUF1517 (InterPro:IPR010903); Has 276 Blast hits to 275 proteins in 83 sp…	not assigned.unknown	T	bradi3g13930.1	FALSE	bradi3g13930.1
104385	3					bradi1g78390.1	FALSE	bradi1g78390.1
104386	3					bradi4g24390.2	FALSE	bradi4g24390.2
104387	17					bradi4g43685.1	FALSE	bradi4g43685.1
104388	3	35.2	(original description: pacid=32802760 locus=Bradi1g73230 ID=Bradi1g73230.1.v3.1 annot-version=v3.1)	not assigned.unknown	T	bradi1g73230.1	FALSE	bradi1g73230.1
104389	3					bradi4g23407.2	FALSE	bradi4g23407.2
104390	5					bradi1g05162.1	FALSE	bradi1g05162.1
104391	3	35.2	(loc_os11g37560.2 : 818.0) no description available & (at3g55760 : 566.0) unknown protein; EXPRESSED IN: 16 plant structures; EXPRESSED DURING: 10 growth stages; BEST Arabidopsis thaliana protein match is: unknown protein (TAIR:AT1G42430.2). & (chl4|522724 : 235.0) no description available & (reliability: 1132.0) & (original description: pacid=32785265 locus=Bradi4g15010 ID=Bradi4g15010.1.v3.1 an…	not assigned.unknown	T	bradi4g15010.1	FALSE	bradi4g15010.1
104392						bradi4g10180.1	FALSE	bradi4g10180.1
104393	9	30.2.25	(loc_os02g41500.1 : 1028.0) no description available & (at1g21230 : 527.0) encodes a wall-associated kinase; wall associated kinase 5 (WAK5); FUNCTIONS IN: protein serine/threonine kinase activity, kinase activity; INVOLVED IN: protein amino acid phosphorylation; LOCATED IN: plasma membrane; CONTAINS InterPro DOMAIN/s: EGF-like calcium-binding (InterPro:IPR001881), EGF-like, type 3 (InterPro:IPR0…	signalling.receptor kinases.wall associated kinase	T	bradi3g49160.1	FALSE	bradi3g49160.1
104394	9	20.1.7	(q8l5c6|xip1_wheat : 441.0) Xylanase inhibitor protein 1 precursor (Class III chitinase homolog) (XIP-I protein) - Triticum aestivum (Wheat) & (loc_os06g25010.1 : 317.0) no description available & (at5g24090 : 145.0) Chitinase A (class III) expressed exclusively under environmental stress conditions.; chitinase A (CHIA); FUNCTIONS IN: cation binding, hydrolase activity, hydrolyzing O-glycosyl com…	stress.biotic.PR-proteins	T	bradi4g09430.1	FALSE	bradi4g09430.1
104395						bradi4g08370.1	FALSE	bradi4g08370.1
104396	11	35.2	(loc_os07g36410.1 : 194.0) no description available & (at5g54530 : 115.0) Protein of unknown function, DUF538; INVOLVED IN: biological_process unknown; LOCATED IN: endomembrane system; EXPRESSED IN: 16 plant structures; EXPRESSED DURING: 6 growth stages; CONTAINS InterPro DOMAIN/s: Protein of unknown function DUF538 (InterPro:IPR007493); BEST Arabidopsis thaliana protein match is: Protein of unkn…	not assigned.unknown	T	bradi1g25270.1	FALSE	bradi1g25270.1
104397	5	2.1.2.1	(loc_os09g12660.2 : 876.0) no description available & (p55238|glgs_horvu : 839.0) Glucose-1-phosphate adenylyltransferase small subunit, chloroplast precursor (EC 2.7.7.27) (ADP-glucose synthase) (ADP-glucose pyrophosphorylase) (AGPase B) (Alpha-D-glucose-1-phosphate adenyl transferase) - Hordeum vulgare (Barley) & (at5g48300 : 821.0) Encodes the small subunit of ADP-glucose pyrophosphorylase. Th…	major CHO metabolism.synthesis.starch.AGPase	T	bradi4g27570.2	FALSE	bradi4g27570.2
104398	3	33.2	(loc_os06g23350.1 : 197.0) no description available & (at3g22490 : 99.8) Seed maturation protein; CONTAINS InterPro DOMAIN/s: Seed maturation protein (InterPro:IPR007011); BEST Arabidopsis thaliana protein match is: Seed maturation protein (TAIR:AT3G22500.1); Has 198 Blast hits to 183 proteins in 40 species: Archae - 2; Bacteria - 41; Metazoa - 7; Fungi - 0; Plants - 144; Viruses - 3; Other Eukar…	development.late embryogenesis abundant	T	bradi4g07340.1	FALSE	bradi4g07340.1
104399	17	30.2.24	(loc_os04g54070.1 : 659.0) no description available & (at4g21380 : 629.0) encodes a putative receptor-like serine/threonine protein kinases that is similar to Brassica self-incompatibility (S) locus. Expressed in root. Shoot expression limited to limited to the root-hypocotyl transition zone and at the base of lateral roots as well as in axillary buds, and pedicels.; receptor kinase 3 (RK3); FUNC…	signalling.receptor kinases.S-locus glycoprotein like	T	bradi5g23290.1	FALSE	bradi5g23290.1
104400	15	20.2.99	(loc_os03g58980.1 : 314.0) no description available & (at1g18970 : 201.0) Encodes a germin-like protein with possible oxalate oxidase activity (based on GenBank record).; germin-like protein 4 (GLP4); FUNCTIONS IN: manganese ion binding, nutrient reservoir activity; LOCATED IN: endomembrane system, apoplast; EXPRESSED IN: root; CONTAINS InterPro DOMAIN/s: Cupin, RmlC-type (InterPro:IPR011051), Cu…	stress.abiotic.unspecified	T	bradi1g04907.1	FALSE	bradi1g04907.1
104401		26.19	(loc_os08g04340.1 : 159.0) no description available & (at2g32300 : 100.0) Encodes a uclacyanin, a protein precursor that is closely related to precursors of stellacyanins and a blue copper protein from pea pods.; uclacyanin 1 (UCC1); FUNCTIONS IN: electron carrier activity, copper ion binding; LOCATED IN: anchored to membrane; EXPRESSED IN: 7 plant structures; EXPRESSED DURING: F mature embryo st…	misc.plastocyanin-like	T	bradi4g05250.1	FALSE	bradi4g05250.1
104402	5	2.2.1.5	(p31923|sus2_horvu : 1548.0) Sucrose synthase 2 (EC 2.4.1.13) (Sucrose-UDP glucosyltransferase 2) - Hordeum vulgare (Barley) & (loc_os07g42490.2 : 1535.0) no description available & (ipr000368 : 1500.0) Sucrose synthase & (at3g43190 : 1214.0) Encodes a protein with sucrose synthase activity (SUS4).; sucrose synthase 4 (SUS4); FUNCTIONS IN: UDP-glycosyltransferase activity, sucrose synthase activi…	major CHO metabolism.degradation.sucrose.Susy	T	bradi1g20890.1	FALSE	bradi1g20890.1
104403	5	26.9	(loc_os10g38160.1 : 205.0) no description available & (q06398|gstu6_orysa : 183.0) Probable glutathione S-transferase GSTU6 (EC 2.5.1.18) (28 kDa cold-induced protein) - Oryza sativa (Rice) & (at1g10360 : 154.0) Encodes glutathione transferase belonging to the tau class of GSTs. Naming convention according to Wagner et al. (2002).; glutathione S-transferase TAU 18 (GSTU18); CONTAINS InterPro DOMA…	misc.glutathione S transferases	T	bradi1g34727.1	FALSE	bradi1g34727.1
104404	3	35.2	(original description: pacid=32786932 locus=Bradi4g05040 ID=Bradi4g05040.1.v3.1 annot-version=v3.1)	not assigned.unknown	T	bradi4g05040.1	FALSE	bradi4g05040.1
104405	5	30.2.8.2	(loc_os08g10070.2 : 463.0) no description available & (at1g16670 : 355.0) Protein kinase superfamily protein; FUNCTIONS IN: protein serine/threonine kinase activity, protein kinase activity, kinase activity, ATP binding; INVOLVED IN: protein amino acid phosphorylation; LOCATED IN: cellular_component unknown; EXPRESSED IN: 23 plant structures; EXPRESSED DURING: 13 growth stages; CONTAINS InterPro …	signalling.receptor kinases.leucine rich repeat VIII.VIII-2	T	bradi3g17620.5	FALSE	bradi3g17620.5
104406	5					bradi4g04140.1	FALSE	bradi4g04140.1
104407	3	16.2.1.4	(loc_os09g37200.1 : 662.0) no description available & (at5g48930 : 168.0) At5g48930 has been shown to encode for the hydroxycinnamoyl-Coenzyme A shikimate/quinate hydroxycinnamoyltransferase (HCT) both synthesizing and catabolizing the hydroxycinnamoylesters (coumaroyl/caffeoyl shikimate and quinate) involved in the phenylpropanoid pathway. Influence on the accumulation of flavonoids which in tur…	secondary metabolism.phenylpropanoids.lignin biosynthesis.HCT	T	bradi4g36850.1	FALSE	bradi4g36850.1
104408	3					bradi4g02760.2	FALSE	bradi4g02760.2
104409	17	35.1	(loc_os12g07540.1 : 802.0) no description available & (at1g35510 : 629.0) O-fucosyltransferase family protein; FUNCTIONS IN: molecular_function unknown; INVOLVED IN: biological_process unknown; LOCATED IN: chloroplast; EXPRESSED IN: 22 plant structures; EXPRESSED DURING: 13 growth stages; CONTAINS InterPro DOMAIN/s: GDP-fucose protein O-fucosyltransferase (InterPro:IPR019378); BEST Arabidopsis th…	not assigned.no ontology	T	bradi4g41377.1	FALSE	bradi4g41377.1
104410	7	34.15	(at5g46370 : 260.0) Encodes AtTPK2 (KCO2), a member of the Arabidopsis thaliana K+ channel family of AtTPK/KCO proteins. AtTPK2 is targeted to the vacuolar membrane. May form homomeric ion channels in vivo.; Ca2+ activated outward rectifying K+ channel 2 (KCO2); FUNCTIONS IN: outward rectifier potassium channel activity, calcium ion binding; INVOLVED IN: potassium ion transport; LOCATED IN: plant…	transport.potassium	T	bradi2g47387.2	FALSE	bradi2g47387.2
104411	7					bradi4g07580.1	FALSE	bradi4g07580.1
104412	11	35.1.3	(loc_os03g02580.1 : 454.0) no description available & (at2g45720 : 337.0) ARM repeat superfamily protein; FUNCTIONS IN: binding; INVOLVED IN: biological_process unknown; EXPRESSED IN: 22 plant structures; EXPRESSED DURING: 13 growth stages; CONTAINS InterPro DOMAIN/s: Armadillo-like helical (InterPro:IPR011989), Armadillo (InterPro:IPR000225), Armadillo-type fold (InterPro:IPR016024); BEST Arabid…	not assigned.no ontology.armadillo/beta-catenin repeat family protein	T	bradi1g77390.1	FALSE	bradi1g77390.1
104413	15	35.2	(loc_os12g42860.1 : 298.0) no description available & (at5g39890 : 222.0) Protein of unknown function (DUF1637); FUNCTIONS IN: cysteamine dioxygenase activity; INVOLVED IN: oxidation reduction; LOCATED IN: cellular_component unknown; EXPRESSED IN: 24 plant structures; EXPRESSED DURING: 15 growth stages; CONTAINS InterPro DOMAIN/s: Protein of unknown function DUF1637 (InterPro:IPR012864); BEST Ara…	not assigned.unknown	T	bradi4g01230.1	FALSE	bradi4g01230.1
104414	19					bradi1g43150.1	FALSE	bradi1g43150.1
104415	19	11.6	(loc_os08g42040.2 : 190.0) no description available & (at1g27950 : 102.0) Encodes LTPG1, a lipid transfer protein with a predicted GPI (glycosylphosphatidylinositol)-anchor domain. Localized in the plasma membrane. Disruption of the LTPG1 gene causes alterations of cuticular lipid composition, but no significant changes on total wax and cutin monomer loads are seen.; glycosylphosphatidylinositol-…	lipid metabolism.lipid transfer proteins etc	T	bradi3g41350.1	FALSE	bradi3g41350.1
104416	19	34.16	(q8gu88|pdr7_orysa : 2486.0) Putative pleiotropic drug resistance protein 7 - Oryza sativa (Rice) & (loc_os02g11760.1 : 2486.0) no description available & (at1g15520 : 1856.0) ABC transporter family involved in ABA transport and resistance to lead. Localizes to plasma membrane. Upregulated by lead. Expressed in leaves, flowers, stomata and roots.; pleiotropic drug resistance 12 (PDR12); CONTAINS …	transport.ABC transporters and multidrug resistance systems	T	bradi3g07850.1	FALSE	bradi3g07850.1
104417	23					bradi4g01230.2	FALSE	bradi4g01230.2
104418		29.5.9	(loc_os12g24320.1 : 659.0) no description available & (at5g40010 : 499.0) AAA-ATPase 1 (AATP1); FUNCTIONS IN: nucleoside-triphosphatase activity, ATPase activity, nucleotide binding, ATP binding; EXPRESSED IN: stem, inflorescence meristem, root, flower, stamen; EXPRESSED DURING: 4 anthesis, petal differentiation and expansion stage; CONTAINS InterPro DOMAIN/s: ATPase, AAA-type, core (InterPro:IPR…	protein.degradation.AAA type	T	bradi4g00440.1	FALSE	bradi4g00440.1
104419	21					bradi1g58725.1	FALSE	bradi1g58725.1
104420	11	34.15	(loc_os06g14030.1 : 1235.0) no description available & (at3g02850 : 985.0) Encodes SKOR, a member of Shaker family potassium ion (K+) channel. This family includes five groups based on phylogenetic analysis (FEBS Letters (2007) 581: 2357): I (inward rectifying channel): AKT1 (AT2G26650), AKT5 (AT4G32500) and SPIK (also known as AKT6, AT2G25600); II (inward rectifying channel): KAT1 (AT5G46240) an…	transport.potassium	T	bradi1g44357.1	FALSE	bradi1g44357.1
104421	3	20.1.7	(q7gcm7|xip1_orysa : 305.0) Xylanase inhibitor protein 1 precursor (Class III chitinase homolog a) (RIXI protein) - Oryza sativa (Rice) & (loc_os11g47580.1 : 305.0) no description available & (at5g24090 : 158.0) Chitinase A (class III) expressed exclusively under environmental stress conditions.; chitinase A (CHIA); FUNCTIONS IN: cation binding, hydrolase activity, hydrolyzing O-glycosyl compound…	stress.biotic.PR-proteins	T	bradi4g09417.1	FALSE	bradi4g09417.1
104422		35.2	(original description: pacid=32771191 locus=Bradi2g60780 ID=Bradi2g60780.1.v3.1 annot-version=v3.1)	not assigned.unknown	T	bradi2g60780.1	FALSE	bradi2g60780.1
104423		35.2	(original description: pacid=32779725 locus=Bradi2g59980 ID=Bradi2g59980.1.v3.1 annot-version=v3.1)	not assigned.unknown	T	bradi2g59980.1	FALSE	bradi2g59980.1
104424		35.2	no hits & (original description: pacid=32777516 locus=Bradi2g59600 ID=Bradi2g59600.1.v3.1 annot-version=v3.1)	not assigned.unknown	T	bradi2g59600.1	FALSE	bradi2g59600.1
104425	7	35.2	(original description: pacid=32814074 locus=Bradi3g51920 ID=Bradi3g51920.1.v3.1 annot-version=v3.1)	not assigned.unknown	T	bradi3g51920.1	FALSE	bradi3g51920.1
104426	7	27.3.37	(loc_os07g40000.1 : 262.0) no description available & (at5g67420 : 196.0) LOB domain-containing protein 37 (LBD37); CONTAINS InterPro DOMAIN/s: Lateral organ boundaries, LOB (InterPro:IPR004883); BEST Arabidopsis thaliana protein match is: LOB domain-containing protein 38 (TAIR:AT3G49940.1); Has 1807 Blast hits to 1807 proteins in 277 species: Archae - 0; Bacteria - 0; Metazoa - 736; Fungi - 347;…	RNA.regulation of transcription.AS2,Lateral Organ Boundaries Gene Family	T	bradi1g22920.1	FALSE	bradi1g22920.1
104427	7	35.2	(original description: pacid=32776415 locus=Bradi2g58590 ID=Bradi2g58590.1.v3.1 annot-version=v3.1)	not assigned.unknown	T	bradi2g58590.1	FALSE	bradi2g58590.1
104428	7	30.2	(loc_os10g42190.2 : 669.0) no description available & (at4g35470 : 400.0) Encodes PIRL4, a member of the Plant Intracellular Ras-group-related LRRs (Leucine rich repeat proteins). PIRLs are a distinct, plant-specific class of intracellular LRRs that likely mediate protein interactions, possibly in the context of signal transduction.; plant intracellular ras group-related LRR 4 (PIRL4); INVOLVED I…	signalling.receptor kinases	T	bradi3g33990.1	FALSE	bradi3g33990.1
104429	7	10.1.6	(loc_os02g54890.1 : 786.0) no description available & (at4g30440 : 677.0) UDP-D-glucuronate 4-epimerase; UDP-D-glucuronate 4-epimerase 1 (GAE1); FUNCTIONS IN: UDP-glucuronate 4-epimerase activity, catalytic activity; INVOLVED IN: cellular metabolic process, carbohydrate metabolic process, nucleotide-sugar metabolic process, metabolic process; LOCATED IN: cellular_component unknown; EXPRESSED IN: …	cell wall.precursor synthesis.GAE	T	bradi1g47000.1	FALSE	bradi1g47000.1
104430	7	15	(loc_os11g05050.2 : 394.0) no description available & (at5g19140 : 309.0) AILP1; FUNCTIONS IN: molecular_function unknown; INVOLVED IN: response to auxin stimulus, response to aluminum ion; LOCATED IN: plasma membrane; EXPRESSED IN: 23 plant structures; EXPRESSED DURING: 13 growth stages; BEST Arabidopsis thaliana protein match is: Aluminium induced protein with YGL and LRDR motifs (TAIR:AT5G4383…	metal handling	T	bradi4g42890.1	FALSE	bradi4g42890.1
104431	7	35.2	(original description: pacid=32773561 locus=Bradi2g58530 ID=Bradi2g58530.1.v3.1 annot-version=v3.1)	not assigned.unknown	T	bradi2g58530.1	FALSE	bradi2g58530.1
104432	5					bradi5g11820.1	FALSE	bradi5g11820.1
104433	3					bradi2g58087.1	FALSE	bradi2g58087.1
104434		2.2.1.1	(q944f4|scrk1_orysa : 551.0) Fructokinase-1 (EC 2.7.1.4) (Fructokinase I) (OsFKI) - Oryza sativa (Rice) & (loc_os01g66940.1 : 551.0) no description available & (at2g31390 : 440.0) pfkB-like carbohydrate kinase family protein; FUNCTIONS IN: kinase activity, ribokinase activity; INVOLVED IN: D-ribose metabolic process, acetate fermentation, sucrose biosynthetic process, sucrose catabolic process, u…	major CHO metabolism.degradation.sucrose.fructokinase	T	bradi2g57500.1	FALSE	bradi2g57500.1
104435						bradi2g57476.1	FALSE	bradi2g57476.1
104436	3					bradi1g71950.1	FALSE	bradi1g71950.1
104437	13	35.2	(original description: pacid=32789948 locus=Bradi4g36790 ID=Bradi4g36790.1.v3.1 annot-version=v3.1)	not assigned.unknown	T	bradi4g36790.1	FALSE	bradi4g36790.1
104438	9	10.6.3	(loc_os01g66710.1 : 520.0) no description available & (p48979|pglr_prupe : 355.0) Polygalacturonase precursor (EC 3.2.1.15) (PG) (Pectinase) - Prunus persica (Peach) & (at3g59850 : 330.0) Pectin lyase-like superfamily protein; FUNCTIONS IN: polygalacturonase activity; INVOLVED IN: carbohydrate metabolic process; LOCATED IN: endomembrane system; EXPRESSED IN: embryo, pedicel; EXPRESSED DURING: 4 a…	cell wall.degradation.pectate lyases and polygalacturonases	T	bradi2g57427.1	FALSE	bradi2g57427.1
104439	3	35.2	(original description: pacid=32780171 locus=Bradi2g31937 ID=Bradi2g31937.1.v3.1 annot-version=v3.1)	not assigned.unknown	T	bradi2g31937.1	FALSE	bradi2g31937.1
104440	5	35.2	no hits & (original description: pacid=32774342 locus=Bradi2g57340 ID=Bradi2g57340.1.v3.1 annot-version=v3.1)	not assigned.unknown	T	bradi2g57340.1	FALSE	bradi2g57340.1
104441	7					bradi3g42400.1	FALSE	bradi3g42400.1
104442	11	34.99	(loc_os03g08900.1 : 815.0) no description available & (at5g65380 : 675.0) MATE efflux family protein; FUNCTIONS IN: antiporter activity, drug transmembrane transporter activity, transporter activity; INVOLVED IN: drug transmembrane transport, ripening, transmembrane transport; LOCATED IN: membrane; EXPRESSED IN: 22 plant structures; EXPRESSED DURING: 13 growth stages; CONTAINS InterPro DOMAIN/s: …	transport.misc	T	bradi1g72007.1	FALSE	bradi1g72007.1
104443						bradi2g56730.1	FALSE	bradi2g56730.1
104444						bradi2g56580.1	FALSE	bradi2g56580.1
104445	7					bradi1g70407.2	FALSE	bradi1g70407.2
104446	21	27.3.25	(loc_os12g38400.2 : 373.0) no description available & (at2g37630 : 219.0) Encodes a MYB-domain protein involved in specification of the leaf proximodistal axis. Mutation results in lobed and dissected leaves with a characteristic asymmetry. Homologous to the Antirrhinum PHANTASTICA (PHAN) and maize ROUGH SHEATH2 (RS2) genes Asymmetric placement of auxin response at the distal leaf tip precedes vi…	RNA.regulation of transcription.MYB domain transcription factor family	T	bradi4g03970.1	FALSE	bradi4g03970.1
104447	13					bradi2g56140.1	FALSE	bradi2g56140.1
104448	13	35.2	(loc_os04g31710.1 : 375.0) no description available & (at1g27990 : 318.0) unknown protein; BEST Arabidopsis thaliana protein match is: unknown protein (TAIR:AT5G52420.1); Has 86 Blast hits to 86 proteins in 15 species: Archae - 0; Bacteria - 0; Metazoa - 0; Fungi - 0; Plants - 84; Viruses - 0; Other Eukaryotes - 2 (source: NCBI BLink). & (reliability: 636.0) & (original description: pacid=3280959…	not assigned.unknown	T	bradi5g07910.1	FALSE	bradi5g07910.1
104449	17					bradi3g59740.1	FALSE	bradi3g59740.1
104450	11	35.1.3	(loc_os07g39880.2 : 513.0) no description available & (at3g01400 : 315.0) ARM repeat superfamily protein; FUNCTIONS IN: binding; INVOLVED IN: biological_process unknown; LOCATED IN: cellular_component unknown; EXPRESSED IN: 21 plant structures; EXPRESSED DURING: 13 growth stages; CONTAINS InterPro DOMAIN/s: Armadillo-like helical (InterPro:IPR011989), Armadillo (InterPro:IPR000225), Armadillo-typ…	not assigned.no ontology.armadillo/beta-catenin repeat family protein	T	bradi1g23010.1	FALSE	bradi1g23010.1
104451	5	27.3.11	(loc_os01g63980.1 : 426.0) no description available & (at3g20880 : 277.0) WIP domain protein 4 (WIP4); FUNCTIONS IN: sequence-specific DNA binding transcription factor activity, zinc ion binding, nucleic acid binding; INVOLVED IN: regulation of transcription; LOCATED IN: nucleus; EXPRESSED IN: central root cap of the primary root, quiescent center; EXPRESSED DURING: seedling growth; CONTAINS Inte…	RNA.regulation of transcription.C2H2 zinc finger family	T	bradi2g55540.1	FALSE	bradi2g55540.1
104452	11	35.2	(loc_os10g35800.1 : 263.0) no description available & (at2g29670 : 117.0) Tetratricopeptide repeat (TPR)-like superfamily protein; FUNCTIONS IN: binding; LOCATED IN: chloroplast; EXPRESSED IN: 23 plant structures; EXPRESSED DURING: 15 growth stages; CONTAINS InterPro DOMAIN/s: Tetratricopeptide-like helical (InterPro:IPR011990), Tetratricopeptide repeat-containing (InterPro:IPR013026), Tetratrico…	not assigned.unknown	T	bradi3g30140.1	FALSE	bradi3g30140.1
104453	11	3.2.2	(loc_os03g26910.1 : 478.0) no description available & (at5g65140 : 353.0) Haloacid dehalogenase-like hydrolase (HAD) superfamily protein; FUNCTIONS IN: catalytic activity, trehalose-phosphatase activity; INVOLVED IN: response to cadmium ion, trehalose biosynthetic process; EXPRESSED IN: 21 plant structures; EXPRESSED DURING: 14 growth stages; CONTAINS InterPro DOMAIN/s: HAD-superfamily hydrolase,…	minor CHO metabolism.trehalose.TPP	T	bradi1g60950.1	FALSE	bradi1g60950.1
104454	25	35.2	(loc_os03g53300.2 : 471.0) no description available & (at1g62250 : 279.0) unknown protein; LOCATED IN: chloroplast; EXPRESSED IN: 23 plant structures; EXPRESSED DURING: 15 growth stages; Has 35333 Blast hits to 34131 proteins in 2444 species: Archae - 798; Bacteria - 22429; Metazoa - 974; Fungi - 991; Plants - 531; Viruses - 0; Other Eukaryotes - 9610 (source: NCBI BLink). & (chl4|519876 : 80.9) …	not assigned.unknown	T	bradi1g08907.2	FALSE	bradi1g08907.2
104455	25	16.7	(loc_os09g19650.1 : 732.0) no description available & (at4g34510 : 361.0) Encodes KCS17, a member of the 3-ketoacyl-CoA synthase family involved in the biosynthesis of VLCFA (very long chain fatty acids).; 3-ketoacyl-CoA synthase 17 (KCS17); FUNCTIONS IN: transferase activity, transferring acyl groups other than amino-acyl groups, catalytic activity, acyltransferase activity; INVOLVED IN: fatty a…	secondary metabolism.wax	T	bradi4g28597.1	FALSE	bradi4g28597.1
104456	25	27.3.69	(loc_os05g41172.2 : 1176.0) no description available & (at1g73100 : 577.0) Encodes a SU(VAR)3-9 homolog, a SET domain protein. Known SET domain proteins are involved in epigenetic control of gene expression and act as histone methyltransferases. There are 10 SUVH genes in Arabidopsis and members of this subfamily of the SET proteins have an additional conserved SRA domain.; SU(VAR)3-9 homolog 3 (…	RNA.regulation of transcription.SET-domain transcriptional regulator family	T	bradi4g25940.1	FALSE	bradi4g25940.1
104457	19	17.3.1.2.99	(loc_os02g04710.1 : 1139.0) no description available & (at2g07050 : 1054.0) Involved in the biosynthesis of brassinosteroids. Catalyzes the reaction from epoxysqualene to cycloartenol.; cycloartenol synthase 1 (CAS1); FUNCTIONS IN: cycloartenol synthase activity; INVOLVED IN: pentacyclic triterpenoid biosynthetic process, thylakoid membrane organization, pollen development; LOCATED IN: vacuole; E…	hormone metabolism.brassinosteroid.synthesis-degradation.sterols.other	T	bradi3g22802.1	FALSE	bradi3g22802.1
104458	23	19.14	(q41578|pora_wheat : 533.0) Protochlorophyllide reductase A, chloroplast precursor (EC 1.3.1.33) (PCR A) (NADPH-protochlorophyllide oxidoreductase A) (POR A) - Triticum aestivum (Wheat) & (loc_os04g58200.1 : 503.0) no description available & (at5g54190 : 448.0) light-dependent NADPH:protochlorophyllide oxidoreductase A; protochlorophyllide oxidoreductase A (PORA); FUNCTIONS IN: oxidoreductase act…	tetrapyrrole synthesis.protochlorophyllide reductase	T	bradi5g26230.1	FALSE	bradi5g26230.1
104459	7	35.2	(original description: pacid=32810175 locus=Bradi5g10590 ID=Bradi5g10590.1.v3.1 annot-version=v3.1)	not assigned.unknown	T	bradi5g10590.1	FALSE	bradi5g10590.1
104460	5	27.3.3	(loc_os02g45850.1 : 132.0) no description available & (at2g46870 : 124.0) NGATHA1 (NGA1); CONTAINS InterPro DOMAIN/s: Transcriptional factor B3 (InterPro:IPR003340); BEST Arabidopsis thaliana protein match is: AP2/B3-like transcriptional factor family protein (TAIR:AT3G61970.1); Has 1372 Blast hits to 1367 proteins in 72 species: Archae - 0; Bacteria - 0; Metazoa - 0; Fungi - 0; Plants - 1372; Vi…	RNA.regulation of transcription.AP2/EREBP, APETALA2/Ethylene-responsive element binding protein family	T	bradi1g52000.1	FALSE	bradi1g52000.1
104461	69	26.7	(loc_os08g04370.1 : 120.0) no description available & (at2g32300 : 84.3) Encodes a uclacyanin, a protein precursor that is closely related to precursors of stellacyanins and a blue copper protein from pea pods.; uclacyanin 1 (UCC1); FUNCTIONS IN: electron carrier activity, copper ion binding; LOCATED IN: anchored to membrane; EXPRESSED IN: 7 plant structures; EXPRESSED DURING: F mature embryo sta…	misc.oxidases - copper, flavone etc	T	bradi3g14580.1	FALSE	bradi3g14580.1
104462	5	34.4	(loc_os10g40600.1 : 1022.0) no description available & (at1g12110 : 716.0) Encodes NRT1.1 (CHL1), a dual-affinity nitrate transporter. The protein is expressed in guard cells and function in stomatal opening. Mutants have less transpiration and are more tolerant to drought. Expressed in lateral roots. Involved in nitrate signaling which enables the plant root system to detect and exploit nitrate-…	transport.nitrate	T	bradi3g33040.1	FALSE	bradi3g33040.1
104463	5	34.15	(loc_os02g39910.1 : 650.0) no description available & (at2g24240 : 474.0) BTB/POZ domain with WD40/YVTN repeat-like protein; FUNCTIONS IN: voltage-gated potassium channel activity; INVOLVED IN: potassium ion transport; LOCATED IN: voltage-gated potassium channel complex, membrane; EXPRESSED IN: 17 plant structures; EXPRESSED DURING: 11 growth stages; CONTAINS InterPro DOMAIN/s: WD40 repeat-like-c…	transport.potassium	T	bradi3g48567.1	FALSE	bradi3g48567.1
104464	7					bradi3g41000.1	FALSE	bradi3g41000.1
104465	5	11.1.9	(loc_os05g04170.3 : 1199.0) no description available & (at2g47240 : 897.0) Encodes an acyl-CoA synthetase that acts on long-chain and very-long-chain fatty acids, involved in cuticular wax and cutin biosynthesis; LONG-CHAIN ACYL-COA SYNTHASE 1 (LACS1); FUNCTIONS IN: long-chain fatty acid-CoA ligase activity, very long-chain fatty acid-CoA ligase activity; INVOLVED IN: fatty acid biosynthetic proc…	lipid metabolism.FA synthesis and FA elongation.long chain fatty acid CoA ligase	T	bradi2g38490.1	FALSE	bradi2g38490.1
104466	5	20.2.99	(loc_os01g61210.1 : 163.0) no description available & (at2g38310 : 110.0) Encodes a member of the PYR (pyrabactin resistance )/PYL(PYR1-like)/RCAR (regulatory components of ABA receptor) family proteins with 14 members. PYR/PYL/RCAR family proteins function as abscisic acid sensors. Mediate ABA-dependent regulation of protein phosphatase 2Cs ABI1 and ABI2.; PYR1-like 4 (PYL4); CONTAINS InterPro D…	stress.abiotic.unspecified	T	bradi2g53840.1	FALSE	bradi2g53840.1
104467	17	35.2	(original description: pacid=32809592 locus=Bradi5g01180 ID=Bradi5g01180.1.v3.1 annot-version=v3.1)	not assigned.unknown	T	bradi5g01180.1	FALSE	bradi5g01180.1
104468	9	26.16	(loc_os05g43240.2 : 923.0) no description available & (at1g19715 : 488.0) Mannose-binding lectin superfamily protein; FUNCTIONS IN: molecular_function unknown; INVOLVED IN: biological_process unknown; LOCATED IN: cellular_component unknown; EXPRESSED IN: 22 plant structures; EXPRESSED DURING: 13 growth stages; CONTAINS InterPro DOMAIN/s: Mannose-binding lectin (InterPro:IPR001229); BEST Arabidops…	misc.myrosinases-lectin-jacalin	T	bradi2g20447.1	FALSE	bradi2g20447.1
104469	9	4.1.12	(loc_os01g60190.2 : 1038.0) no description available & (p30792|pmgi_maize : 1019.0) 2,3-bisphosphoglycerate-independent phosphoglycerate mutase (EC 5.4.2.1) (Phosphoglyceromutase) (BPG-independent PGAM) (PGAM-I) - Zea mays (Maize) & (at3g08590 : 956.0) Phosphoglycerate mutase, 2,3-bisphosphoglycerate-independent; FUNCTIONS IN: manganese ion binding, phosphoglycerate mutase activity, 2,3-bisphosph…	glycolysis.cytosolic branch.phosphoglycerate mutase	T	bradi2g53340.3	FALSE	bradi2g53340.3
104470	3	35.2	(original description: pacid=32820338 locus=Bradi3g49380 ID=Bradi3g49380.1.v3.1 annot-version=v3.1)	not assigned.unknown	T	bradi3g49380.1	FALSE	bradi3g49380.1
104471	3	35.2	(loc_os06g41910.1 : 767.0) no description available & (at2g33570 : 555.0) Domain of unknown function (DUF23); CONTAINS InterPro DOMAIN/s: Protein of unknown function DUF23 (InterPro:IPR008166); BEST Arabidopsis thaliana protein match is: Domain of unknown function (DUF23) (TAIR:AT5G44670.1); Has 195 Blast hits to 195 proteins in 24 species: Archae - 2; Bacteria - 7; Metazoa - 43; Fungi - 0; Plant…	not assigned.unknown	T	bradi1g35710.2	FALSE	bradi1g35710.2
104472	5					bradi2g53340.2	FALSE	bradi2g53340.2
104473	7	16.4.1	(loc_os01g09300.3 : 591.0) no description available & (at1g35190 : 471.0) 2-oxoglutarate (2OG) and Fe(II)-dependent oxygenase superfamily protein; FUNCTIONS IN: oxidoreductase activity, acting on paired donors, with incorporation or reduction of molecular oxygen, 2-oxoglutarate as one donor, and incorporation of one atom each of oxygen into both donors, oxidoreductase activity, iron ion binding; …	secondary metabolism.N misc.alkaloid-like	T	bradi2g05600.1	FALSE	bradi2g05600.1
104474	9	13.1.1.3.1	(p52894|ala2_horvu : 845.0) Alanine aminotransferase 2 (EC 2.6.1.2) (GPT) (Glutamic--pyruvic transaminase 2) (Glutamic--alanine transaminase 2) (ALAAT-2) - Hordeum vulgare (Barley) & (loc_os10g25130.1 : 812.0) no description available & (at1g72330 : 721.0) Encodes for alanine aminotransferase ALAAT2.; alanine aminotransferase 2 (ALAAT2); FUNCTIONS IN: copper ion binding, L-alanine:2-oxoglutarate …	amino acid metabolism.synthesis.central amino acid metabolism.alanine.alanine aminotransferase	T	bradi3g23160.1	FALSE	bradi3g23160.1
104475	9					bradi2g53277.1	FALSE	bradi2g53277.1
104476	21					bradi3g11140.1	FALSE	bradi3g11140.1
104477	27	35.2	(loc_os01g42760.1 : 582.0) no description available & (at4g18540 : 228.0) unknown protein; Has 209 Blast hits to 205 proteins in 54 species: Archae - 0; Bacteria - 17; Metazoa - 2; Fungi - 150; Plants - 40; Viruses - 0; Other Eukaryotes - 0 (source: NCBI BLink). & (reliability: 456.0) & (original description: pacid=32774499 locus=Bradi2g43390 ID=Bradi2g43390.1.v3.1 annot-version=v3.1)	not assigned.unknown	T	bradi2g43390.1	FALSE	bradi2g43390.1
104478	19	35.2	no hits & (original description: pacid=32806880 locus=Bradi1g50750 ID=Bradi1g50750.1.v3.1 annot-version=v3.1)	not assigned.unknown	T	bradi1g50750.1	FALSE	bradi1g50750.1
104479	25	26.21	(loc_os01g59870.1 : 177.0) no description available & (at3g43720 : 99.8) Bifunctional inhibitor/lipid-transfer protein/seed storage 2S albumin superfamily protein; CONTAINS InterPro DOMAIN/s: Bifunctional inhibitor/plant lipid transfer protein/seed storage (InterPro:IPR016140), Plant lipid transfer protein/seed storage/trypsin-alpha amylase inhibitor (InterPro:IPR003612); BEST Arabidopsis thalian…	misc.protease inhibitor/seed storage/lipid transfer protein (LTP) family protein	T	bradi2g53120.1	FALSE	bradi2g53120.1
104480	37	34.16	(loc_os03g54790.1 : 1050.0) no description available & (at5g39040 : 838.0) Encodes a member of TAP subfamily of ABC transporters that is located in the vacuole. Mutants are hypersensitive to aluminum and the gene product may be important for intracellular movement of some substrate, possibly chelated Al, as part of a mechanism of aluminum sequestration.; transporter associated with antigen proces…	transport.ABC transporters and multidrug resistance systems	T	bradi1g08280.1	FALSE	bradi1g08280.1
104481	9	22.1.7	(loc_os02g14190.1 : 564.0) no description available & (at5g19530 : 461.0) Encodes a spermine synthase. Required for internode elongation and vascular development, specifically in the mechanism that defines the boundaries between veins and nonvein regions. This mechanism may be mediated by polar auxin transport. Though ACL5 has been shown to function as a spermine synthase in E. coli, an ACL5 knoc…	polyamine metabolism.synthesis.spermine synthase	T	bradi3g09110.1	FALSE	bradi3g09110.1
104482	7	27.3.64	(loc_os02g33590.1 : 518.0) no description available & (at2g35930 : 304.0) Encodes a cytoplasmically localized U-box domain containing E3 ubiquitin ligase that is involved in the response to water stress and acts as a negative regulator of PAMP-triggered immunity.; plant U-box 23 (PUB23); CONTAINS InterPro DOMAIN/s: U box domain (InterPro:IPR003613), Armadillo-like helical (InterPro:IPR011989), Ar…	RNA.regulation of transcription.PHOR1	T	bradi3g45200.1	FALSE	bradi3g45200.1
104483	13	27.3.11	(loc_os09g21710.1 : 237.0) no description available & (at3g28210 : 138.0) Encodes a putative zinc finger protein (PMZ).; PMZ; FUNCTIONS IN: zinc ion binding; INVOLVED IN: response to abscisic acid stimulus, response to chitin; LOCATED IN: cellular_component unknown; EXPRESSED IN: 12 plant structures; EXPRESSED DURING: 10 growth stages; CONTAINS InterPro DOMAIN/s: Zinc finger, AN1-type (InterPro:I…	RNA.regulation of transcription.C2H2 zinc finger family	T	bradi4g29530.1	FALSE	bradi4g29530.1
104484	9	35.2	no hits & (original description: pacid=32775772 locus=Bradi2g51750 ID=Bradi2g51750.1.v3.1 annot-version=v3.1)	not assigned.unknown	T	bradi2g51750.1	FALSE	bradi2g51750.1
104485	7					bradi5g19660.1	FALSE	bradi5g19660.1
104486	3	30.2.17	(loc_os04g12080.1 : 418.0) no description available & (at4g11530 : 334.0) Encodes a cysteine-rich receptor-like protein kinase.; cysteine-rich RLK (RECEPTOR-like protein kinase) 34 (CRK34); FUNCTIONS IN: kinase activity; INVOLVED IN: protein amino acid phosphorylation; LOCATED IN: endomembrane system; EXPRESSED IN: 10 plant structures; EXPRESSED DURING: 8 growth stages; CONTAINS InterPro DOMAIN/s…	signalling.receptor kinases.DUF 26	T	bradi2g51570.1	FALSE	bradi2g51570.1
104487	13	27.3.3	(loc_os09g26420.3 : 360.0) no description available & (q6k7e6|erf1_orysa : 167.0) Ethylene-responsive transcription factor 1 (Ethylene-responsive element-binding factor 1) (EREBP-1) (OsEREBP1) - Oryza sativa (Rice) & (at1g53910 : 129.0) encodes a member of the ERF (ethylene response factor) subfamily B-2 of ERF/AP2 transcription factor family (RAP2.12). The protein contains one AP2 domain. There …	RNA.regulation of transcription.AP2/EREBP, APETALA2/Ethylene-responsive element binding protein family	T	bradi4g31040.1	FALSE	bradi4g31040.1
104488	9	26.28	(loc_os01g11570.1 : 262.0) no description available & (at5g45920 : 249.0) SGNH hydrolase-type esterase superfamily protein; FUNCTIONS IN: hydrolase activity, hydrolase activity, acting on ester bonds, carboxylesterase activity; INVOLVED IN: lipid metabolic process; LOCATED IN: cellular_component unknown; EXPRESSED IN: 14 plant structures; EXPRESSED DURING: 6 growth stages; CONTAINS InterPro DOMAI…	misc.GDSL-motif lipase	T	bradi1g49020.1	FALSE	bradi1g49020.1
104489	13					bradi4g04980.2	FALSE	bradi4g04980.2
104490	19					bradi3g30547.1	FALSE	bradi3g30547.1
104491	3					bradi1g17960.1	FALSE	bradi1g17960.1
104492	3	30.5	(loc_os02g44820.3 : 337.0) no description available & (at4g35750 : 209.0) SEC14 cytosolic factor family protein / phosphoglyceride transfer family protein; CONTAINS InterPro DOMAIN/s: Cellular retinaldehyde-binding/triple function, C-terminal (InterPro:IPR001251); BEST Arabidopsis thaliana protein match is: SEC14 cytosolic factor family protein / phosphoglyceride transfer family protein (TAIR:AT3…	signalling.G-proteins	T	bradi3g51230.1	FALSE	bradi3g51230.1
104493	3	17.6.1.13	(loc_os01g55240.1 : 536.0) no description available & (q9sq80|g2ox1_pea : 346.0) Gibberellin 2-beta-dioxygenase 1 (EC 1.14.11.13) (Gibberellin 2-beta-hydroxylase 1) (Gibberellin 2-oxidase 1) (GA 2-oxidase 1) (Protein SLENDER) - Pisum sativum (Garden pea) & (at1g30040 : 329.0) Encodes a gibberellin 2-oxidase that acts on C-19 gibberellins. AtGA2OX2 expression is responsive to cytokinin and KNOX ac…	hormone metabolism.gibberelin.synthesis-degradation.GA2 oxidase	T	bradi2g50280.1	FALSE	bradi2g50280.1
104494	9	35.2	(original description: pacid=32791316 locus=Bradi4g39520 ID=Bradi4g39520.1.v3.1 annot-version=v3.1)	not assigned.unknown	T	bradi4g39520.1	FALSE	bradi4g39520.1
104495	7					bradi4g01400.5	FALSE	bradi4g01400.5
104496		35.2	(loc_os01g53710.1 : 516.0) no description available & (at2g35680 : 282.0) Phosphotyrosine protein phosphatases superfamily protein; FUNCTIONS IN: phosphatase activity, protein tyrosine phosphatase activity, protein tyrosine/serine/threonine phosphatase activity; INVOLVED IN: protein amino acid dephosphorylation, dephosphorylation; LOCATED IN: cellular_component unknown; EXPRESSED IN: 24 plant str…	not assigned.unknown	T	bradi2g49300.1	FALSE	bradi2g49300.1
104497	59	23.4.99	(loc_os04g46460.2 : 460.0) no description available & (at3g57560 : 382.0) encodes a N-acetylglutamate kinase, involved in arginine biosynthesis; N-acetyl-l-glutamate kinase (NAGK); FUNCTIONS IN: acetylglutamate kinase activity; INVOLVED IN: arginine biosynthetic process via ornithine, arginine biosynthetic process; LOCATED IN: chloroplast; EXPRESSED IN: 22 plant structures; EXPRESSED DURING: 14 g…	nucleotide metabolism.phosphotransfer and pyrophosphatases.misc	T	bradi3g50660.1	FALSE	bradi3g50660.1
104498	45	30.2.25	(loc_os09g38910.1 : 744.0) no description available & (at1g21230 : 439.0) encodes a wall-associated kinase; wall associated kinase 5 (WAK5); FUNCTIONS IN: protein serine/threonine kinase activity, kinase activity; INVOLVED IN: protein amino acid phosphorylation; LOCATED IN: plasma membrane; CONTAINS InterPro DOMAIN/s: EGF-like calcium-binding (InterPro:IPR001881), EGF-like, type 3 (InterPro:IPR00…	signalling.receptor kinases.wall associated kinase	T	bradi3g49770.1	FALSE	bradi3g49770.1
104499	73	35.2	(loc_os02g13260.1 : 288.0) no description available & (at4g04480 : 147.0) unknown protein; LOCATED IN: chloroplast; EXPRESSED IN: flower, pollen tube; EXPRESSED DURING: petal differentiation and expansion stage; BEST Arabidopsis thaliana protein match is: F-box family protein with a domain of unknown function (DUF295) (TAIR:AT4G22030.1); Has 78 Blast hits to 78 proteins in 10 species: Archae - 0;…	not assigned.unknown	T	bradi3g08450.1	FALSE	bradi3g08450.1
104500	37	35.2	(original description: pacid=32776057 locus=Bradi2g61030 ID=Bradi2g61030.1.v3.1 annot-version=v3.1)	not assigned.unknown	T	bradi2g61030.1	FALSE	bradi2g61030.1
104501	5					bradi5g11090.1	FALSE	bradi5g11090.1
104502	5	35.2	(original description: pacid=32814495 locus=Bradi3g44970 ID=Bradi3g44970.1.v3.1 annot-version=v3.1)	not assigned.unknown	T	bradi3g44970.1	FALSE	bradi3g44970.1
104503	9	35.2	(original description: pacid=32814356 locus=Bradi3g30320 ID=Bradi3g30320.1.v3.1 annot-version=v3.1)	not assigned.unknown	T	bradi3g30320.1	FALSE	bradi3g30320.1
104504	7					bradi2g49130.1	FALSE	bradi2g49130.1
104505	45	35.2	(loc_os11g33050.1 : 210.0) no description available & (at1g28190 : 82.4) unknown protein; BEST Arabidopsis thaliana protein match is: unknown protein (TAIR:AT5G12340.1); Has 166 Blast hits to 162 proteins in 36 species: Archae - 0; Bacteria - 2; Metazoa - 15; Fungi - 5; Plants - 124; Viruses - 0; Other Eukaryotes - 20 (source: NCBI BLink). & (reliability: 164.8) & (original description: pacid=327…	not assigned.unknown	T	bradi4g17060.1	FALSE	bradi4g17060.1
104506	11					bradi1g62850.1	FALSE	bradi1g62850.1
104507	21					bradi2g48530.1	FALSE	bradi2g48530.1
104508	11	10.6.3	(loc_os08g29200.1 : 884.0) no description available & (at1g70370 : 524.0) polygalacturonase 2 (PG2); FUNCTIONS IN: polygalacturonase activity; INVOLVED IN: biological_process unknown; LOCATED IN: endomembrane system; EXPRESSED IN: 23 plant structures; EXPRESSED DURING: 13 growth stages; CONTAINS InterPro DOMAIN/s: BURP (InterPro:IPR004873); BEST Arabidopsis thaliana protein match is: BURP domain-…	cell wall.degradation.pectate lyases and polygalacturonases	T	bradi3g34950.1	FALSE	bradi3g34950.1
104509	9	31.1	(loc_os02g37580.1 : 1080.0) no description available & (at5g35700 : 853.0) fimbrin-like protein 2 (FIM2); FUNCTIONS IN: actin binding; INVOLVED IN: biological_process unknown; LOCATED IN: cellular_component unknown; EXPRESSED IN: 24 plant structures; EXPRESSED DURING: 15 growth stages; CONTAINS InterPro DOMAIN/s: Actinin-type, actin-binding, conserved site (InterPro:IPR001589), Calponin-homology …	cell.organisation	T	bradi3g47330.1	FALSE	bradi3g47330.1
104510	17	29.5.5	(loc_os03g02530.1 : 439.0) no description available & (at1g63120 : 332.0) AtRBL2 has been identified as a rhomboid protein involved in regulated intramembrane proteolysis (RIP). The enzyme has the proteolytic activity and substrate specificity comparable to the Drosophila Rho-1 protein.; RHOMBOID-like 2 (RBL2); CONTAINS InterPro DOMAIN/s: Peptidase S54, rhomboid (InterPro:IPR002610); BEST Arabido…	protein.degradation.serine protease	T	bradi1g77450.1	FALSE	bradi1g77450.1
104511	7	35.2	no hits & (original description: pacid=32781946 locus=Bradi2g48290 ID=Bradi2g48290.1.v3.1 annot-version=v3.1)	not assigned.unknown	T	bradi2g48290.1	FALSE	bradi2g48290.1
104512	3	35.2	(original description: pacid=32809076 locus=Bradi5g19650 ID=Bradi5g19650.1.v3.1 annot-version=v3.1)	not assigned.unknown	T	bradi5g19650.1	FALSE	bradi5g19650.1
104513	7					bradi5g14880.2	FALSE	bradi5g14880.2
104514	15	27.3.6	(loc_os01g50940.1 : 522.0) no description available & (at2g46510 : 253.0) Encodes a nuclear localized BLH domain containing transcriptional activator involved in response to ABA. Overexpression confers enhanced ABA responsiveness while loss of function mutants are ABA sensitive.; ABA-inducible BHLH-type transcription factor (AIB); CONTAINS InterPro DOMAIN/s: Helix-loop-helix DNA-binding domain (I…	RNA.regulation of transcription.bHLH,Basic Helix-Loop-Helix family	T	bradi2g47730.1	FALSE	bradi2g47730.1
104515	11	35.2	(original description: pacid=32806140 locus=Bradi1g66840 ID=Bradi1g66840.1.v3.1 annot-version=v3.1)	not assigned.unknown	T	bradi1g66840.1	FALSE	bradi1g66840.1
104516	5	26.12	(loc_os12g08920.1 : 410.0) no description available & (at4g25980 : 274.0) Peroxidase superfamily protein; FUNCTIONS IN: peroxidase activity; INVOLVED IN: response to oxidative stress, oxidation reduction; LOCATED IN: endomembrane system; EXPRESSED IN: shoot apex, embryo, seed; EXPRESSED DURING: E expanded cotyledon stage, D bilateral stage; CONTAINS InterPro DOMAIN/s: Haem peroxidase (InterPro:IP…	misc.peroxidases	T	bradi4g40680.1	FALSE	bradi4g40680.1
104517	3					bradi2g47630.1	FALSE	bradi2g47630.1
104518	17	26.1	(loc_os01g43774.1 : 762.0) no description available & (at3g14690 : 475.0) putative cytochrome P450; "cytochrome P450, family 72, subfamily A, polypeptide 15" (CYP72A15); FUNCTIONS IN: electron carrier activity, monooxygenase activity, iron ion binding, oxygen binding, heme binding; INVOLVED IN: response to cyclopentenone; LOCATED IN: endomembrane system; EXPRESSED IN: 22 plant structures; EXPRESS…	misc.cytochrome P450	T	bradi2g44290.1	FALSE	bradi2g44290.1
104519	9	35.2	(original description: pacid=32784544 locus=Bradi4g34910 ID=Bradi4g34910.1.v3.1 annot-version=v3.1)	not assigned.unknown	T	bradi4g34910.1	FALSE	bradi4g34910.1
104520	19	26.12	(loc_os03g13180.1 : 352.0) no description available & (at5g06730 : 304.0) Peroxidase superfamily protein; FUNCTIONS IN: peroxidase activity, heme binding; INVOLVED IN: response to oxidative stress, oxidation reduction; LOCATED IN: plasma membrane; EXPRESSED IN: root, cultured cell; CONTAINS InterPro DOMAIN/s: Haem peroxidase (InterPro:IPR010255), Plant peroxidase (InterPro:IPR000823), Peroxidases…	misc.peroxidases	T	bradi4g05230.1	FALSE	bradi4g05230.1
104521	3	27.3.24	(loc_os02g06860.1 : 130.0) no description available & (at5g60440 : 91.7) AGL62 encodes a Type I MADS domain protein that likely functions as a transcription factor. It is expressed AGL62 is expressed exclusively in the endosperm. AGL62 supresses suppresses cellularization during the syncytial phase of endosperm development.; AGAMOUS-like 62 (AGL62); FUNCTIONS IN: DNA binding, sequence-specific DN…	RNA.regulation of transcription.MADS box transcription factor family	T	bradi3g04880.1	FALSE	bradi3g04880.1
104522	5					bradi2g47480.1	FALSE	bradi2g47480.1
104523		29.5.11.4.2	(loc_os01g68900.1 : 134.0) no description available & (at3g25030 : 84.0) RING/U-box superfamily protein; CONTAINS InterPro DOMAIN/s: Zinc finger, RING-type (InterPro:IPR001841); BEST Arabidopsis thaliana protein match is: RING/U-box superfamily protein (TAIR:AT4G13100.1); Has 35333 Blast hits to 34131 proteins in 2444 species: Archae - 798; Bacteria - 22429; Metazoa - 974; Fungi - 991; Plants - 5…	protein.degradation.ubiquitin.E3.RING	T	bradi2g47230.1	FALSE	bradi2g47230.1
104524		27.3.3	(loc_os01g49830.1 : 456.0) no description available & (at1g68840 : 283.0) Rav2 is part of a complex that has been named `regulator of the (H+)-ATPase of the vacuolar and endosomal membranes (RAVE); related to ABI3/VP1 2 (RAV2); FUNCTIONS IN: transcription repressor activity, DNA binding, sequence-specific DNA binding transcription factor activity; INVOLVED IN: regulation of transcription, DNA-dep…	RNA.regulation of transcription.AP2/EREBP, APETALA2/Ethylene-responsive element binding protein family	T	bradi2g47220.1	FALSE	bradi2g47220.1
104525	5	35.2	(original description: pacid=32784399 locus=Bradi4g28970 ID=Bradi4g28970.1.v3.1 annot-version=v3.1)	not assigned.unknown	T	bradi4g28970.1	FALSE	bradi4g28970.1
104526	15					bradi3g06250.3	FALSE	bradi3g06250.3
104527	7					bradi2g47190.1	FALSE	bradi2g47190.1
104528	5					bradi1g75500.2	FALSE	bradi1g75500.2
104529	5	26.21	(loc_os03g07100.1 : 227.0) no description available & (at2g44300 : 146.0) Bifunctional inhibitor/lipid-transfer protein/seed storage 2S albumin superfamily protein; FUNCTIONS IN: lipid binding; INVOLVED IN: lipid transport; LOCATED IN: plasma membrane, anchored to membrane; EXPRESSED IN: 21 plant structures; EXPRESSED DURING: 13 growth stages; CONTAINS InterPro DOMAIN/s: Bifunctional inhibitor/pl…	misc.protease inhibitor/seed storage/lipid transfer protein (LTP) family protein	T	bradi1g73910.1	FALSE	bradi1g73910.1
104530	5	20.1.7	(loc_os01g47070.1 : 380.0) no description available & (p36908|chia_cicar : 317.0) Acidic endochitinase precursor (EC 3.2.1.14) - Cicer arietinum (Chickpea) (Garbanzo) & (at5g24090 : 275.0) Chitinase A (class III) expressed exclusively under environmental stress conditions.; chitinase A (CHIA); FUNCTIONS IN: cation binding, hydrolase activity, hydrolyzing O-glycosyl compounds, catalytic activity; …	stress.biotic.PR-proteins	T	bradi2g45610.1	FALSE	bradi2g45610.1
104531	3	35.2	(loc_os02g02690.1 : 556.0) no description available & (at1g50710 : 358.0) unknown protein; Has 109 Blast hits to 109 proteins in 44 species: Archae - 0; Bacteria - 2; Metazoa - 61; Fungi - 8; Plants - 36; Viruses - 0; Other Eukaryotes - 2 (source: NCBI BLink). & (reliability: 716.0) & (original description: pacid=32818973 locus=Bradi3g01730 ID=Bradi3g01730.3.v3.1 annot-version=v3.1)	not assigned.unknown	T	bradi3g01730.3	FALSE	bradi3g01730.3
104532	3	10.6.3	(loc_os01g44970.1 : 848.0) no description available & (at1g60590 : 525.0) Pectin lyase-like superfamily protein; FUNCTIONS IN: polygalacturonase activity; INVOLVED IN: carbohydrate metabolic process; EXPRESSED IN: 20 plant structures; EXPRESSED DURING: 10 growth stages; CONTAINS InterPro DOMAIN/s: Pectin lyase fold/virulence factor (InterPro:IPR011050), Pectin lyase fold (InterPro:IPR012334), Gly…	cell wall.degradation.pectate lyases and polygalacturonases	T	bradi2g44750.2	FALSE	bradi2g44750.2
104533	11					bradi1g13320.1	FALSE	bradi1g13320.1
104534	23	35.2	no hits & (original description: pacid=32814947 locus=Bradi3g30265 ID=Bradi3g30265.1.v3.1 annot-version=v3.1)	not assigned.unknown	T	bradi3g30265.1	FALSE	bradi3g30265.1
104535	9	30.2.24	(loc_os03g35600.1 : 1256.0) no description available & (at4g21380 : 776.0) encodes a putative receptor-like serine/threonine protein kinases that is similar to Brassica self-incompatibility (S) locus. Expressed in root. Shoot expression limited to limited to the root-hypocotyl transition zone and at the base of lateral roots as well as in axillary buds, and pedicels.; receptor kinase 3 (RK3); FUN…	signalling.receptor kinases.S-locus glycoprotein like	T	bradi1g14060.1	FALSE	bradi1g14060.1
104536	39					bradi3g50320.5	FALSE	bradi3g50320.5
104537	29					bradi5g23520.1	FALSE	bradi5g23520.1
104538	33	35.2	(original description: pacid=32802678 locus=Bradi1g51080 ID=Bradi1g51080.1.v3.1 annot-version=v3.1)	not assigned.unknown	T	bradi1g51080.1	FALSE	bradi1g51080.1
104539	45	20.1.7	(q7gcm7|xip1_orysa : 380.0) Xylanase inhibitor protein 1 precursor (Class III chitinase homolog a) (RIXI protein) - Oryza sativa (Rice) & (loc_os11g47580.1 : 380.0) no description available & (at5g24090 : 170.0) Chitinase A (class III) expressed exclusively under environmental stress conditions.; chitinase A (CHIA); FUNCTIONS IN: cation binding, hydrolase activity, hydrolyzing O-glycosyl compound…	stress.biotic.PR-proteins	T	bradi4g40120.1	FALSE	bradi4g40120.1
104540	7	35.2	(loc_os02g15740.1 : 330.0) no description available & (at5g24130 : 198.0) unknown protein; FUNCTIONS IN: molecular_function unknown; INVOLVED IN: biological_process unknown; LOCATED IN: mitochondrion; EXPRESSED IN: petal, leaf whorl, flower; EXPRESSED DURING: 4 anthesis, petal differentiation and expansion stage; Has 1807 Blast hits to 1807 proteins in 277 species: Archae - 0; Bacteria - 0; Metaz…	not assigned.unknown	T	bradi3g09650.1	FALSE	bradi3g09650.1
104541	27	26.7	(loc_os04g28990.1 : 424.0) no description available & (at4g13010 : 303.0) Oxidoreductase, zinc-binding dehydrogenase family protein; FUNCTIONS IN: oxidoreductase activity, zinc ion binding; INVOLVED IN: oxidation reduction; LOCATED IN: chloroplast thylakoid membrane, chloroplast, plasma membrane, vacuole; EXPRESSED IN: 25 plant structures; EXPRESSED DURING: 15 growth stages; CONTAINS InterPro DOM…	misc.oxidases - copper, flavone etc	T	bradi5g06207.1	FALSE	bradi5g06207.1
104542	29	5.1	(p22988|ldha_horvu : 610.0) L-lactate dehydrogenase A (EC 1.1.1.27) (LDH-A) - Hordeum vulgare (Barley) & (loc_os02g01510.1 : 553.0) no description available & (at4g17260 : 452.0) Lactate/malate dehydrogenase family protein; FUNCTIONS IN: in 6 functions; INVOLVED IN: response to salt stress, response to abscisic acid stimulus; LOCATED IN: plasma membrane; EXPRESSED IN: 24 plant structures; EXPRESS…	fermentation.LDH	T	bradi3g15560.1	FALSE	bradi3g15560.1
104543	17	26.7	(loc_os08g44590.1 : 421.0) no description available & (at2g36690 : 364.0) 2-oxoglutarate (2OG) and Fe(II)-dependent oxygenase superfamily protein; FUNCTIONS IN: oxidoreductase activity, acting on paired donors, with incorporation or reduction of molecular oxygen, 2-oxoglutarate as one donor, and incorporation of one atom each of oxygen into both donors, oxidoreductase activity; INVOLVED IN: biosy…	misc.oxidases - copper, flavone etc	T	bradi4g38780.1	FALSE	bradi4g38780.1
104544	35	30.2.8.2	(loc_os12g41710.1 : 624.0) no description available & (at1g16670 : 426.0) Protein kinase superfamily protein; FUNCTIONS IN: protein serine/threonine kinase activity, protein kinase activity, kinase activity, ATP binding; INVOLVED IN: protein amino acid phosphorylation; LOCATED IN: cellular_component unknown; EXPRESSED IN: 23 plant structures; EXPRESSED DURING: 13 growth stages; CONTAINS InterPro …	signalling.receptor kinases.leucine rich repeat VIII.VIII-2	T	bradi4g02020.1	FALSE	bradi4g02020.1
104545	17	20.1	(loc_os04g42830.1 : 605.0) no description available & (at5g17540 : 314.0) HXXXD-type acyl-transferase family protein; FUNCTIONS IN: transferase activity, transferring acyl groups other than amino-acyl groups; INVOLVED IN: biological_process unknown; LOCATED IN: cellular_component unknown; EXPRESSED IN: 9 plant structures; EXPRESSED DURING: 4 anthesis, C globular stage, F mature embryo stage, peta…	stress.biotic	T	bradi5g15140.1	FALSE	bradi5g15140.1
104546	17	35.2	(original description: pacid=32787595 locus=Bradi4g08620 ID=Bradi4g08620.1.v3.1 annot-version=v3.1)	not assigned.unknown	T	bradi4g08620.1	FALSE	bradi4g08620.1
104547		27.3.25	(loc_os05g04210.1 : 317.0) no description available & (at3g06490 : 254.0) putative transcription factor MYB108 (MYB108) mRNA,; myb domain protein 108 (MYB108); CONTAINS InterPro DOMAIN/s: SANT, DNA-binding (InterPro:IPR001005), Homeodomain-like (InterPro:IPR009057), Myb, DNA-binding (InterPro:IPR014778), HTH transcriptional regulator, Myb-type, DNA-binding (InterPro:IPR017930), Homeodomain-relate…	RNA.regulation of transcription.MYB domain transcription factor family	T	bradi2g38560.1	FALSE	bradi2g38560.1
104548	3	35.2	(original description: pacid=32803006 locus=Bradi1g63810 ID=Bradi1g63810.1.v3.1 annot-version=v3.1)	not assigned.unknown	T	bradi1g63810.1	FALSE	bradi1g63810.1
104549						bradi2g37310.2	FALSE	bradi2g37310.2
104550	17					bradi2g47290.2	FALSE	bradi2g47290.2
104551	15					bradi4g38757.2	FALSE	bradi4g38757.2
104552	13	35.2	no hits & (original description: pacid=32804430 locus=Bradi1g26250 ID=Bradi1g26250.1.v3.1 annot-version=v3.1)	not assigned.unknown	T	bradi1g26250.1	FALSE	bradi1g26250.1
104553	43	20.2.99	(loc_os08g09080.2 : 356.0) no description available & (at5g38960 : 249.0) RmlC-like cupins superfamily protein; FUNCTIONS IN: manganese ion binding, nutrient reservoir activity; INVOLVED IN: biological_process unknown; LOCATED IN: endomembrane system, apoplast; EXPRESSED IN: leaf whorl, leaf; EXPRESSED DURING: LP.06 six leaves visible; CONTAINS InterPro DOMAIN/s: Cupin, RmlC-type (InterPro:IPR011…	stress.abiotic.unspecified	T	bradi3g15230.1	FALSE	bradi3g15230.1
104554	27	35.1	(loc_os04g11810.1 : 265.0) no description available & (at3g62160 : 113.0) HXXXD-type acyl-transferase family protein; FUNCTIONS IN: transferase activity, transferring acyl groups other than amino-acyl groups, transferase activity; INVOLVED IN: biological_process unknown; LOCATED IN: cellular_component unknown; EXPRESSED IN: 22 plant structures; EXPRESSED DURING: 13 growth stages; CONTAINS InterPr…	not assigned.no ontology	T	bradi5g01770.1	FALSE	bradi5g01770.1
104555	43	11.9.2.1	(loc_os02g52830.1 : 595.0) no description available & (at5g42930 : 396.0) alpha/beta-Hydrolases superfamily protein; FUNCTIONS IN: triglyceride lipase activity; INVOLVED IN: lipid metabolic process; LOCATED IN: cellular_component unknown; CONTAINS InterPro DOMAIN/s: Lipase, class 3 (InterPro:IPR002921); BEST Arabidopsis thaliana protein match is: alpha/beta-Hydrolases superfamily protein (TAIR:AT…	lipid metabolism.lipid degradation.lipases.triacylglycerol lipase	T	bradi1g46090.1	FALSE	bradi1g46090.1
104556	23	35.2	no hits & (original description: pacid=32798670 locus=Bradi1g35592 ID=Bradi1g35592.1.v3.1 annot-version=v3.1)	not assigned.unknown	T	bradi1g35592.1	FALSE	bradi1g35592.1
104557	29	35.2	(original description: pacid=32805035 locus=Bradi1g13800 ID=Bradi1g13800.1.v3.1 annot-version=v3.1)	not assigned.unknown	T	bradi1g13800.1	FALSE	bradi1g13800.1
104558	33					bradi4g36970.1	FALSE	bradi4g36970.1
104559	37	29.4	(loc_os11g13820.1 : 353.0) no description available & (at1g07160 : 226.0) Protein phosphatase 2C family protein; FUNCTIONS IN: protein serine/threonine phosphatase activity, catalytic activity; INVOLVED IN: protein amino acid dephosphorylation; LOCATED IN: chloroplast, protein serine/threonine phosphatase complex; EXPRESSED IN: sperm cell; CONTAINS InterPro DOMAIN/s: Protein phosphatase 2C, manga…	protein.postranslational modification	T	bradi4g21510.1	FALSE	bradi4g21510.1
104560	33	26.12	(loc_os05g04490.1 : 436.0) no description available & (at4g11290 : 254.0) Peroxidase superfamily protein; FUNCTIONS IN: peroxidase activity, heme binding; INVOLVED IN: response to oxidative stress, oxidation reduction; LOCATED IN: endomembrane system; EXPRESSED IN: 11 plant structures; EXPRESSED DURING: 7 growth stages; CONTAINS InterPro DOMAIN/s: Haem peroxidase (InterPro:IPR010255), Plant perox…	misc.peroxidases	T	bradi2g37020.1	FALSE	bradi2g37020.1
104561	19	27.3.3	(loc_os02g52670.1 : 182.0) no description available & (at5g50080 : 84.0) encodes a member of the ERF (ethylene response factor) subfamily B-4 of ERF/AP2 transcription factor family. The protein contains one AP2 domain. There are 7 members in this subfamily.; ethylene response factor 110 (ERF110); FUNCTIONS IN: DNA binding, sequence-specific DNA binding transcription factor activity; INVOLVED IN: …	RNA.regulation of transcription.AP2/EREBP, APETALA2/Ethylene-responsive element binding protein family	T	bradi3g58015.1	FALSE	bradi3g58015.1
104562	17	26.7	(loc_os08g44590.1 : 376.0) no description available & (at2g36690 : 319.0) 2-oxoglutarate (2OG) and Fe(II)-dependent oxygenase superfamily protein; FUNCTIONS IN: oxidoreductase activity, acting on paired donors, with incorporation or reduction of molecular oxygen, 2-oxoglutarate as one donor, and incorporation of one atom each of oxygen into both donors, oxidoreductase activity; INVOLVED IN: biosy…	misc.oxidases - copper, flavone etc	T	bradi3g42990.1	FALSE	bradi3g42990.1
104563	19	26.12	(loc_os05g04490.1 : 422.0) no description available & (at1g05260 : 244.0) Encodes a cold-inducible cationic peroxidase that is involved in the stress response. In response to low temperature, RCI3 transcripts accumulate in the aerial part and in roots of etiolated seedlings but only in roots of light-grown seedlings.; RARE COLD INDUCIBLE GENE 3 (RCI3); FUNCTIONS IN: peroxidase activity; INVOLVED …	misc.peroxidases	T	bradi2g37010.1	FALSE	bradi2g37010.1
104564	21	26.12	(loc_os04g42100.1 : 481.0) no description available & (at2g24800 : 335.0) Peroxidase superfamily protein; FUNCTIONS IN: peroxidase activity, heme binding; INVOLVED IN: oxidation reduction, response to oxidative stress; LOCATED IN: endomembrane system; EXPRESSED IN: leaf whorl, sperm cell, sepal, flower; EXPRESSED DURING: petal differentiation and expansion stage; CONTAINS InterPro DOMAIN/s: Haem …	misc.peroxidases	T	bradi5g14650.1	FALSE	bradi5g14650.1
104565	15					bradi4g42320.2	FALSE	bradi4g42320.2
104566	29	35.1.3	(loc_os09g36550.1 : 1043.0) no description available & (at4g34940 : 746.0) Armadillo repeat protein. One of a family of four in Arabidopsis. Located in the nucleus and cytoplasm of pollen vegetative cells, and in the cytoplasm of egg cells. Involved in the signaling network controlling tip growth and actin organization in the pollen tube.; armadillo repeat only 1 (ARO1); FUNCTIONS IN: binding; IN…	not assigned.no ontology.armadillo/beta-catenin repeat family protein	T	bradi4g36390.1	FALSE	bradi4g36390.1
104567	9					bradi1g22110.1	FALSE	bradi1g22110.1
104568		10.6.3	(loc_os05g20020.1 : 788.0) no description available & (at1g48100 : 597.0) Pectin lyase-like superfamily protein; FUNCTIONS IN: polygalacturonase activity; INVOLVED IN: carbohydrate metabolic process; EXPRESSED IN: 19 plant structures; EXPRESSED DURING: 10 growth stages; CONTAINS InterPro DOMAIN/s: Pectin lyase fold/virulence factor (InterPro:IPR011050), Pectin lyase fold (InterPro:IPR012334), Gly…	cell wall.degradation.pectate lyases and polygalacturonases	T	bradi2g33437.1	FALSE	bradi2g33437.1
104569	11					bradi3g59050.4	FALSE	bradi3g59050.4
104570	11	8.2.4	(loc_os02g38200.1 : 612.0) no description available & (at4g35260 : 578.0) Encodes a regulatory subunit of the mitochondrially-localized NAD+- dependent isocitrate dehydrogenase.; isocitrate dehydrogenase 1 (IDH1); CONTAINS InterPro DOMAIN/s: Isocitrate/isopropylmalate dehydrogenase (InterPro:IPR001804), Isocitrate dehydrogenase NAD-dependent, mitochondrial (InterPro:IPR004434); BEST Arabidopsis t…	TCA / org transformation.other organic acid transformatons.IDH	T	bradi5g13490.1	FALSE	bradi5g13490.1
104571	23					bradi1g13515.1	FALSE	bradi1g13515.1
104572	13	34.4	(loc_os01g50820.1 : 750.0) no description available & (at1g12940 : 566.0) member of High affinity nitrate transporter family; nitrate transporter2.5 (NRT2.5); FUNCTIONS IN: nitrate transmembrane transporter activity; INVOLVED IN: transmembrane transport; LOCATED IN: plasma membrane; EXPRESSED IN: stem, inflorescence meristem; CONTAINS InterPro DOMAIN/s: Major facilitator superfamily MFS-1 (InterP…	transport.nitrate	T	bradi2g47640.1	FALSE	bradi2g47640.1
104573	11	4.1.4	(loc_os05g10650.1 : 880.0) no description available & (at4g26270 : 690.0) phosphofructokinase 3 (PFK3); CONTAINS InterPro DOMAIN/s: Pyrophosphate-dependent phosphofructokinase TP0108 (InterPro:IPR012004), Phosphofructokinase (InterPro:IPR000023); BEST Arabidopsis thaliana protein match is: phosphofructokinase 7 (TAIR:AT5G56630.1); Has 30201 Blast hits to 17322 proteins in 780 species: Archae - 12…	glycolysis.cytosolic branch.phosphofructokinase (PFK)	T	bradi2g33290.1	FALSE	bradi2g33290.1
104574	7					bradi3g15770.1	FALSE	bradi3g15770.1
104575	5					bradi0026s00200.2	FALSE	bradi0026s00200.2
104576	5	34.23.1	(loc_os05g10740.1 : 501.0) no description available & (at5g11790 : 424.0) N-MYC downregulated-like 2 (NDL2); CONTAINS InterPro DOMAIN/s: Pollen specific protein SF21 (InterPro:IPR015511), Ndr (InterPro:IPR004142); BEST Arabidopsis thaliana protein match is: N-MYC downregulated-like 1 (TAIR:AT5G56750.1); Has 30201 Blast hits to 17322 proteins in 780 species: Archae - 12; Bacteria - 1396; Metazoa -…	transport.hormones.auxin	T	bradi2g33200.1	FALSE	bradi2g33200.1
104577	3	27.3.19	(loc_os02g36510.1 : 480.0) no description available & (at5g65100 : 295.0) Ethylene insensitive 3 family protein; FUNCTIONS IN: sequence-specific DNA binding transcription factor activity; INVOLVED IN: regulation of transcription; LOCATED IN: nucleus; EXPRESSED IN: flower; EXPRESSED DURING: petal differentiation and expansion stage; CONTAINS InterPro DOMAIN/s: Ethylene insensitive 3 (InterPro:IPR0…	RNA.regulation of transcription.EIN3-like(EIL) transcription factor family	T	bradi3g46680.1	FALSE	bradi3g46680.1
104578	3					bradi2g35610.1	FALSE	bradi2g35610.1
104579	5	26.3.4	(q6l4i2|gun15_orysa : 943.0) Endoglucanase 15 precursor (EC 3.2.1.4) (Endo-1,4-beta glucanase 15) - Oryza sativa (Rice) & (loc_os05g12150.1 : 943.0) no description available & (at1g64390 : 686.0) glycosyl hydrolase 9C2 (GH9C2); FUNCTIONS IN: carbohydrate binding, hydrolase activity, hydrolyzing O-glycosyl compounds, catalytic activity; INVOLVED IN: carbohydrate metabolic process; LOCATED IN: endo…	misc.gluco-, galacto- and mannosidases.endoglucanase	T	bradi2g32270.1	FALSE	bradi2g32270.1
104580	7	26.4.1	(p15737|e13b_horvu : 459.0) Glucan endo-1,3-beta-glucosidase GII precursor (EC 3.2.1.39) ((1->3)-beta-glucan endohydrolase GII) ((1->3)-beta-glucanase isoenzyme GII) (Beta-1,3-endoglucanase GII) - Hordeum vulgare (Barley) & (loc_os01g71670.1 : 431.0) no description available & (ipr000490 : 315.35886) Glycoside hydrolase, family 17 & (at4g16260 : 260.0) Glycosyl hydrolase superfamily protein; FUNC…	misc.beta 1,3 glucan hydrolases.glucan endo-1,3-beta-glucosidase	T	bradi2g60490.1	FALSE	bradi2g60490.1
104581	11	34.16	(loc_os05g13520.1 : 1243.0) no description available & (at1g51500 : 876.0) Encodes an ABC transporter involved in cuticular wax biosynthesis. Lines carrying recessive mutations in this locus have weakly glaucous stem surface, and relative elevated secondary alcohols and ketones.; ECERIFERUM 5 (CER5); FUNCTIONS IN: ATPase activity, coupled to transmembrane movement of substances; INVOLVED IN: wax …	transport.ABC transporters and multidrug resistance systems	T	bradi2g31910.1	FALSE	bradi2g31910.1
104582	15					bradi3g35320.2	FALSE	bradi3g35320.2
104583	3					bradi1g17940.1	FALSE	bradi1g17940.1
104584	5	27.3.25	(loc_os05g28320.1 : 200.0) no description available & (at2g23290 : 161.0) Member of the R2R3 factor gene family.; myb domain protein 70 (MYB70); CONTAINS InterPro DOMAIN/s: SANT, DNA-binding (InterPro:IPR001005), Homeodomain-like (InterPro:IPR009057), Myb, DNA-binding (InterPro:IPR014778), HTH transcriptional regulator, Myb-type, DNA-binding (InterPro:IPR017930), Homeodomain-related (InterPro:IPR…	RNA.regulation of transcription.MYB domain transcription factor family	T	bradi2g28910.1	FALSE	bradi2g28910.1
104585	5	35.2	(original description: pacid=32796114 locus=Bradi1g24790 ID=Bradi1g24790.1.v3.1 annot-version=v3.1)	not assigned.unknown	T	bradi1g24790.1	FALSE	bradi1g24790.1
104586	3	33.99	(loc_os06g30370.1 : 254.0) no description available & (at1g18100 : 212.0) Encodes a member of the FT and TFL1 family of phosphatidylethanolamine-binding proteins. It is expressed in seeds and up-regulated in response to ABA. Loss of function mutants show decreased rate of germination in the presence of ABA. ABA dependent regulation is mediated by both ABI3 and ABI5. ABI5 promotes MFT expression, …	development.unspecified	T	bradi2g27860.1	FALSE	bradi2g27860.1
104587	9					bradi3g52367.1	FALSE	bradi3g52367.1
104588	17					bradi3g41840.3	FALSE	bradi3g41840.3
104589	17	35.2	(original description: pacid=32811940 locus=Bradi5g19620 ID=Bradi5g19620.1.v3.1 annot-version=v3.1)	not assigned.unknown	T	bradi5g19620.1	FALSE	bradi5g19620.1
104590	13	27.3.6	(loc_os01g51140.2 : 242.0) no description available & (at3g21330 : 120.0) basic helix-loop-helix (bHLH) DNA-binding superfamily protein; FUNCTIONS IN: DNA binding, sequence-specific DNA binding transcription factor activity; INVOLVED IN: regulation of transcription; LOCATED IN: nucleus; CONTAINS InterPro DOMAIN/s: Helix-loop-helix DNA-binding domain (InterPro:IPR001092), Helix-loop-helix DNA-bind…	RNA.regulation of transcription.bHLH,Basic Helix-Loop-Helix family	T	bradi2g47810.1	FALSE	bradi2g47810.1
104591	17	35.2	(original description: pacid=32776826 locus=Bradi2g27320 ID=Bradi2g27320.1.v3.1 annot-version=v3.1)	not assigned.unknown	T	bradi2g27320.1	FALSE	bradi2g27320.1
104592	7					bradi1g72430.3	FALSE	bradi1g72430.3
104593	3	35.2	no hits & (original description: pacid=32782217 locus=Bradi2g27220 ID=Bradi2g27220.1.v3.1 annot-version=v3.1)	not assigned.unknown	T	bradi2g27220.1	FALSE	bradi2g27220.1
104594	7	35.1	(loc_os07g46520.1 : 451.0) no description available & (at2g41250 : 359.0) Haloacid dehalogenase-like hydrolase (HAD) superfamily protein; FUNCTIONS IN: hydrolase activity, catalytic activity, phosphoglycolate phosphatase activity; INVOLVED IN: metabolic process; LOCATED IN: mitochondrion; EXPRESSED IN: 24 plant structures; EXPRESSED DURING: 15 growth stages; CONTAINS InterPro DOMAIN/s: Haloacid d…	not assigned.no ontology	T	bradi1g19010.1	FALSE	bradi1g19010.1
104595	7					bradi4g36160.2	FALSE	bradi4g36160.2
104596	15	35.2	(loc_os01g63620.1 : 550.0) no description available & (at2g29670 : 284.0) Tetratricopeptide repeat (TPR)-like superfamily protein; FUNCTIONS IN: binding; LOCATED IN: chloroplast; EXPRESSED IN: 23 plant structures; EXPRESSED DURING: 15 growth stages; CONTAINS InterPro DOMAIN/s: Tetratricopeptide-like helical (InterPro:IPR011990), Tetratricopeptide repeat-containing (InterPro:IPR013026), Tetratrico…	not assigned.unknown	T	bradi2g55297.1	FALSE	bradi2g55297.1
104597	21					bradi2g46670.2	FALSE	bradi2g46670.2
104598	39	34.13	(loc_os02g48570.1 : 795.0) no description available & (at1g32450 : 602.0) Transmembrane nitrate transporter. Involved in xylem transport of nitrate from root to shoot. Induced in response to nitrate. Not involved in nitrate uptake. expressed in root pericycle cells.; nitrate transporter 1.5 (NRT1.5); CONTAINS InterPro DOMAIN/s: Oligopeptide transporter (InterPro:IPR000109), Major facilitator supe…	transport.peptides and oligopeptides	T	bradi3g53380.1	FALSE	bradi3g53380.1
104599	21	34.5	(loc_os02g40730.1 : 726.0) no description available & (at1g64780 : 601.0) encodes an ammonium transporter protein believed to act as a high affinity transporter. It is expressed in the root, primarily in endodermal and cortical cells, and contributes to ammonium uptake in the root.; ammonium transporter 1;2 (AMT1;2); CONTAINS InterPro DOMAIN/s: Ammonium transporter (InterPro:IPR001905), Ammonium …	transport.ammonium	T	bradi3g48950.1	FALSE	bradi3g48950.1
104600	23	4.1.15	(loc_os02g14770.3 : 1791.0) no description available & (p29195|capp1_sorbi : 1790.0) Phosphoenolpyruvate carboxylase 1 (EC 4.1.1.31) (PEPCase 1) (PEPC 1) (CP21) - Sorghum bicolor (Sorghum) (Sorghum vulgare) & (at3g14940 : 1586.0) Encodes a cytosolic phosphoenolpyruvate carboxylase (PEPC) that has activity when expressed in E.coli. Its mRNA is most abundantly expressed in roots and siliques. PPC3 …	glycolysis.cytosolic branch.phospho-enol-pyruvate carboxylase (PEPC)	T	bradi3g09210.1	FALSE	bradi3g09210.1
104601	23	12.2.2	(p14654|gln12_orysa : 641.0) Glutamine synthetase cytosolic isozyme 1-2 (EC 6.3.1.2) (OsGLN1;2) (OsGS1;2) (Glutamate--ammonia ligase GLN1;2) (Glutamine synthetase root isozyme) - Oryza sativa (Rice) & (loc_os03g12290.1 : 641.0) no description available & (at5g37600 : 617.0) encodes a cytosolic glutamine synthetase, the enzyme has high affinity with substrate ammonium; glutamine synthase clone R1 …	N-metabolism.ammonia metabolism.glutamine synthetase	T	bradi1g69530.1	FALSE	bradi1g69530.1
104602	39	35.2	(original description: pacid=32797831 locus=Bradi1g42530 ID=Bradi1g42530.1.v3.1 annot-version=v3.1)	not assigned.unknown	T	bradi1g42530.1	FALSE	bradi1g42530.1
104603	53	26.1	(loc_os01g72740.1 : 509.0) no description available & (o48923|c71da_soybn : 327.0) Cytochrome P450 71D10 (EC 1.14.-.-) - Glycine max (Soybean) & (at3g26210 : 278.0) putative cytochrome P450; "cytochrome P450, family 71, subfamily B, polypeptide 23" (CYP71B23); FUNCTIONS IN: electron carrier activity, monooxygenase activity, iron ion binding, oxygen binding, heme binding; INVOLVED IN: oxidation re…	misc.cytochrome P450	T	bradi1g06730.1	FALSE	bradi1g06730.1
104604	37	12.2.1.2	(loc_os01g48960.1 : 3800.0) no description available & (at5g53460 : 3236.0) NADH-dependent glutamate synthase; NADH-dependent glutamate synthase 1 (GLT1); CONTAINS InterPro DOMAIN/s: FAD-dependent pyridine nucleotide-disulphide oxidoreductase (InterPro:IPR013027), Glutamine amidotransferase, class-II (InterPro:IPR000583), Aldolase-type TIM barrel (InterPro:IPR013785), Glutamate synthase, alpha su…	N-metabolism.ammonia metabolism.glutamate synthase.NADH dependent	T	bradi2g46670.1	FALSE	bradi2g46670.1
104605	29					bradi2g41870.1	FALSE	bradi2g41870.1
104606	23	27.3.23	(loc_os01g39020.1 : 427.0) no description available & (at2g26150 : 218.0) member of Heat Stress Transcription Factor (Hsf) family. Involved in response to misfolded protein accumulation in the cytosol. Regulated by alternative splicing and non-sense-mediated decay.; heat shock transcription factor A2 (HSFA2); FUNCTIONS IN: DNA binding, transcription activator activity, sequence-specific DNA bindi…	RNA.regulation of transcription.HSF,Heat-shock transcription factor family	T	bradi2g41530.1	FALSE	bradi2g41530.1
104607	29	35.1	(loc_os05g33310.1 : 523.0) no description available & (at4g02940 : 348.0) oxidoreductase, 2OG-Fe(II) oxygenase family protein; FUNCTIONS IN: oxidoreductase activity; INVOLVED IN: response to karrikin; EXPRESSED IN: 22 plant structures; EXPRESSED DURING: 13 growth stages; CONTAINS InterPro DOMAIN/s: Oxoglutarate/iron-dependent oxygenase (InterPro:IPR005123); BEST Arabidopsis thaliana protein match…	not assigned.no ontology	T	bradi2g25887.1	FALSE	bradi2g25887.1
104608	3	26.1	(loc_os05g33600.1 : 757.0) no description available & (at1g75130 : 407.0) member of CYP721A; "cytochrome P450, family 721, subfamily A, polypeptide 1" (CYP721A1); FUNCTIONS IN: electron carrier activity, monooxygenase activity, iron ion binding, oxygen binding, heme binding; INVOLVED IN: oxidation reduction; LOCATED IN: endomembrane system; EXPRESSED IN: 12 plant structures; EXPRESSED DURING: 8 g…	misc.cytochrome P450	T	bradi2g25700.1	FALSE	bradi2g25700.1
104609	13					bradi1g67730.4	FALSE	bradi1g67730.4
104610	7	29.5.1	(loc_os02g17090.1 : 949.0) no description available & (at4g10520 : 602.0) Subtilase family protein; FUNCTIONS IN: identical protein binding, serine-type endopeptidase activity; INVOLVED IN: proteolysis, negative regulation of catalytic activity; LOCATED IN: endomembrane system; CONTAINS InterPro DOMAIN/s: Protease-associated PA (InterPro:IPR003137), Proteinase inhibitor, propeptide (InterPro:IPR0…	protein.degradation.subtilases	T	bradi5g03190.1	FALSE	bradi5g03190.1
104611	5	35.2	(original description: pacid=32780928 locus=Bradi2g33170 ID=Bradi2g33170.1.v3.1 annot-version=v3.1)	not assigned.unknown	T	bradi2g33170.1	FALSE	bradi2g33170.1
104612	5					bradi2g25350.2	FALSE	bradi2g25350.2
104613	3					bradi4g02267.1	FALSE	bradi4g02267.1
104614	3	35.2	(loc_os01g63690.1 : 708.0) no description available & (at3g55840 : 320.0) Hs1pro-1 protein; CONTAINS InterPro DOMAIN/s: Hs1pro-1, C-terminal (InterPro:IPR009743), Hs1pro-1, N-terminal (InterPro:IPR009869); BEST Arabidopsis thaliana protein match is: ortholog of sugar beet HS1 PRO-1 2 (TAIR:AT2G40000.1); Has 60 Blast hits to 60 proteins in 17 species: Archae - 0; Bacteria - 0; Metazoa - 0; Fungi -…	not assigned.unknown	T	bradi2g55310.1	FALSE	bradi2g55310.1
104615	7	29.5.5	(loc_os01g56010.1 : 416.0) no description available & (p06293|prtz_horvu : 243.0) Protein Z (Z4) (Major endosperm albumin) - Hordeum vulgare (Barley) & (ipr000215 : 209.43993) Serpin family & (at2g25240 : 198.0) Serine protease inhibitor (SERPIN) family protein; FUNCTIONS IN: serine-type endopeptidase inhibitor activity; INVOLVED IN: biological_process unknown; LOCATED IN: cellular_component unkn…	protein.degradation.serine protease	T	bradi2g50900.1	FALSE	bradi2g50900.1
104616	7	35.2	(original description: pacid=32778986 locus=Bradi2g24840 ID=Bradi2g24840.1.v3.1 annot-version=v3.1)	not assigned.unknown	T	bradi2g24840.1	FALSE	bradi2g24840.1
104617	5	35.2	(loc_os03g53300.2 : 391.0) no description available & (at1g62250 : 201.0) unknown protein; LOCATED IN: chloroplast; EXPRESSED IN: 23 plant structures; EXPRESSED DURING: 15 growth stages; Has 35333 Blast hits to 34131 proteins in 2444 species: Archae - 798; Bacteria - 22429; Metazoa - 974; Fungi - 991; Plants - 531; Viruses - 0; Other Eukaryotes - 9610 (source: NCBI BLink). & (reliability: 402.0) …	not assigned.unknown	T	bradi1g08907.3	FALSE	bradi1g08907.3
104618	7					bradi1g24250.2	FALSE	bradi1g24250.2
104619	7	35.2	(original description: pacid=32772892 locus=Bradi2g24810 ID=Bradi2g24810.1.v3.1 annot-version=v3.1)	not assigned.unknown	T	bradi2g24810.1	FALSE	bradi2g24810.1
104620	9	34.16	(loc_os04g44610.1 : 1264.0) no description available & (at1g17840 : 1004.0) Encodes a plasma membrane-localized ATP-binding cassette transporter, that is required for cutin transport to the extracellular matrix.; white-brown complex homolog protein 11 (WBC11); FUNCTIONS IN: ATPase activity, coupled to transmembrane movement of substances, fatty acid transporter activity; INVOLVED IN: cutin transp…	transport.ABC transporters and multidrug resistance systems	T	bradi5g16400.1	FALSE	bradi5g16400.1
104621	9					bradi2g49500.1	FALSE	bradi2g49500.1
104622	9	29.5.5	(p55748|cbp22_horvu : 763.0) Serine carboxypeptidase II-2 precursor (EC 3.4.16.6) (CP-MII.2) [Contains: Serine carboxypeptidase II-2 chain A; Serine carboxypeptidase II-2 chain B] (Fragment) - Hordeum vulgare (Barley) & (loc_os06g08720.2 : 721.0) no description available & (at4g30810 : 546.0) serine carboxypeptidase-like 29 (scpl29); FUNCTIONS IN: serine-type carboxypeptidase activity; INVOLVED I…	protein.degradation.serine protease	T	bradi1g47090.2	FALSE	bradi1g47090.2
104623	3	3.2.2	(loc_os06g11840.1 : 431.0) no description available & (at5g65140 : 370.0) Haloacid dehalogenase-like hydrolase (HAD) superfamily protein; FUNCTIONS IN: catalytic activity, trehalose-phosphatase activity; INVOLVED IN: response to cadmium ion, trehalose biosynthetic process; EXPRESSED IN: 21 plant structures; EXPRESSED DURING: 14 growth stages; CONTAINS InterPro DOMAIN/s: HAD-superfamily hydrolase,…	minor CHO metabolism.trehalose.TPP	T	bradi1g45480.1	FALSE	bradi1g45480.1
104624	3	27.3.11	(loc_os05g37190.1 : 363.0) no description available & (at3g20880 : 275.0) WIP domain protein 4 (WIP4); FUNCTIONS IN: sequence-specific DNA binding transcription factor activity, zinc ion binding, nucleic acid binding; INVOLVED IN: regulation of transcription; LOCATED IN: nucleus; EXPRESSED IN: central root cap of the primary root, quiescent center; EXPRESSED DURING: seedling growth; CONTAINS Inte…	RNA.regulation of transcription.C2H2 zinc finger family	T	bradi2g23870.1	FALSE	bradi2g23870.1
104625	9					bradi3g21730.1	FALSE	bradi3g21730.1
104626	9	27.3.25	(loc_os02g42850.1 : 349.0) no description available & (at5g52260 : 187.0) Member of the R2R3 factor gene family.; myb domain protein 19 (MYB19); CONTAINS InterPro DOMAIN/s: SANT, DNA-binding (InterPro:IPR001005), Homeodomain-like (InterPro:IPR009057), Myb, DNA-binding (InterPro:IPR014778), HTH transcriptional regulator, Myb-type, DNA-binding (InterPro:IPR017930), Homeodomain-related (InterPro:IPR…	RNA.regulation of transcription.MYB domain transcription factor family	T	bradi3g49970.1	FALSE	bradi3g49970.1
104627	9					bradi3g43550.1	FALSE	bradi3g43550.1
104628	17	26.13	(loc_os01g49820.2 : 518.0) no description available & (at1g15080 : 364.0) Encodes phosphatidic acid phosphatase. Involved in ABA signaling. Functions as a negative regulator upstream of ABI4. Expressed during germination and seed development. Expressed overall in young seedlings, in roots, hypocotyls, and vascular cells of cotyledons and leaves of 10 day-old seedlings, in flower filaments and ste…	misc.acid and other phosphatases	T	bradi2g47200.2	FALSE	bradi2g47200.2
104629	9					bradi2g23860.2	FALSE	bradi2g23860.2
104630		26.1	(loc_os05g37250.1 : 734.0) no description available & (at2g27690 : 474.0) Encodes a CYP94C1. Has highest omega-hydroxylase activity with 9,10-epoxystearic acid, while also metabolized lauric acid (C12:0) and C18 unsaturated fatty acids. Gene expression is induced in response to wounding and jasmonic acid treatment.; "cytochrome P450, family 94, subfamily C, polypeptide 1" (CYP94C1); CONTAINS Inte…	misc.cytochrome P450	T	bradi2g23837.1	FALSE	bradi2g23837.1
104631	7					bradi5g07660.1	FALSE	bradi5g07660.1
104632	37					bradi5g08837.2	FALSE	bradi5g08837.2
104633	5	30.6	(loc_os03g30130.2 : 627.0) no description available & (at1g13680 : 419.0) PLC-like phosphodiesterases superfamily protein; FUNCTIONS IN: phospholipase C activity, phosphoric diester hydrolase activity; INVOLVED IN: intracellular signaling pathway, lipid metabolic process; LOCATED IN: endomembrane system; EXPRESSED IN: embryo, flower, seed; EXPRESSED DURING: F mature embryo stage, petal differenti…	signalling.MAP kinases	T	bradi4g27280.3	FALSE	bradi4g27280.3
104634	5	34.12	(loc_os05g39540.1 : 406.0) no description available & (at3g12750 : 311.0) A member of Zrt- and Irt-related protein (ZIP) family. transcript is induced in response to zinc deficiency in the root.; zinc transporter 1 precursor (ZIP1); FUNCTIONS IN: zinc ion transmembrane transporter activity; INVOLVED IN: response to zinc ion, zinc ion transport; LOCATED IN: endomembrane system, integral to membran…	transport.metal	T	bradi2g22530.1	FALSE	bradi2g22530.1
104635	61	26.8	(loc_os09g19930.1 : 1026.0) no description available & (at1g72970 : 687.0) Originally identified as a mutation that causes floral organs to fuse together. About 10-20% of mutants also have defects in ovules. Mutants have reduced fertility most likely as because of fusions that pistil emergence. The protein has similarity to the mandelonitrile lyase family of FAD containing oxidoreductases and is …	misc.nitrilases, *nitrile lyases, berberine bridge enzymes, reticuline oxidases, troponine reductases	T	bradi4g28870.1	FALSE	bradi4g28870.1
104636	61	29.5	(loc_os02g54960.1 : 154.0) no description available & (at5g18460 : 126.0) Protein of Unknown Function (DUF239); INVOLVED IN: biological_process unknown; LOCATED IN: endomembrane system; EXPRESSED IN: 22 plant structures; EXPRESSED DURING: 12 growth stages; CONTAINS InterPro DOMAIN/s: Protein of unknown function DUF239, plant (InterPro:IPR004314); BEST Arabidopsis thaliana protein match is: Protei…	protein.degradation	T	bradi4g12630.1	FALSE	bradi4g12630.1
104637	51	29.3.4.99	(loc_os06g16260.1 : 308.0) no description available & (at1g52600 : 285.0) Peptidase S24/S26A/S26B/S26C family protein; FUNCTIONS IN: peptidase activity; INVOLVED IN: proteolysis, signal peptide processing; LOCATED IN: endoplasmic reticulum, plasma membrane, membrane; EXPRESSED IN: 26 plant structures; EXPRESSED DURING: 14 growth stages; CONTAINS InterPro DOMAIN/s: Peptidase S24/S26A/S26B, conserv…	protein.targeting.secretory pathway.unspecified	T	bradi2g49610.2	FALSE	bradi2g49610.2
104638	61					bradi2g40390.2	FALSE	bradi2g40390.2
104639	69					bradi3g17310.1	FALSE	bradi3g17310.1
104640	61					bradi3g08520.1	FALSE	bradi3g08520.1
104641	61	26.28	(loc_os02g57110.1 : 555.0) no description available & (at5g33370 : 458.0) GDSL-like Lipase/Acylhydrolase superfamily protein; FUNCTIONS IN: hydrolase activity, acting on ester bonds, carboxylesterase activity; INVOLVED IN: lipid metabolic process; LOCATED IN: endomembrane system; EXPRESSED IN: 15 plant structures; EXPRESSED DURING: 7 growth stages; CONTAINS InterPro DOMAIN/s: Lipase, GDSL (InterP…	misc.GDSL-motif lipase	T	bradi3g55270.1	FALSE	bradi3g55270.1
104642	61	26.19	(loc_os08g04340.1 : 132.0) no description available & (at2g32300 : 92.8) Encodes a uclacyanin, a protein precursor that is closely related to precursors of stellacyanins and a blue copper protein from pea pods.; uclacyanin 1 (UCC1); FUNCTIONS IN: electron carrier activity, copper ion binding; LOCATED IN: anchored to membrane; EXPRESSED IN: 7 plant structures; EXPRESSED DURING: F mature embryo sta…	misc.plastocyanin-like	T	bradi3g14680.1	FALSE	bradi3g14680.1
104643	53	26.12	(loc_os06g32960.1 : 379.0) no description available & (p37835|per2_orysa : 286.0) Peroxidase 2 precursor (EC 1.11.1.7) - Oryza sativa (Rice) & (at5g58390 : 278.0) Peroxidase superfamily protein; FUNCTIONS IN: peroxidase activity, heme binding; INVOLVED IN: response to oxidative stress, oxidation reduction; LOCATED IN: endomembrane system; EXPRESSED IN: 10 plant structures; EXPRESSED DURING: 6 gro…	misc.peroxidases	T	bradi1g39190.1	FALSE	bradi1g39190.1
104644	61					bradi1g01700.1	FALSE	bradi1g01700.1
104645	61					bradi4g27560.1	FALSE	bradi4g27560.1
104646	61	20.1	(loc_os07g23960.1 : 591.0) no description available & (at5g17540 : 288.0) HXXXD-type acyl-transferase family protein; FUNCTIONS IN: transferase activity, transferring acyl groups other than amino-acyl groups; INVOLVED IN: biological_process unknown; LOCATED IN: cellular_component unknown; EXPRESSED IN: 9 plant structures; EXPRESSED DURING: 4 anthesis, C globular stage, F mature embryo stage, peta…	stress.biotic	T	bradi4g20770.1	FALSE	bradi4g20770.1
104647	61	35.2	no hits & (original description: pacid=32782193 locus=Bradi2g58340 ID=Bradi2g58340.1.v3.1 annot-version=v3.1)	not assigned.unknown	T	bradi2g58340.1	FALSE	bradi2g58340.1
104648	33	3.5	(p23901|aldr_horvu : 580.0) Aldose reductase (EC 1.1.1.21) (AR) (Aldehyde reductase) - Hordeum vulgare (Barley) & (loc_os05g39690.1 : 563.0) no description available & (at5g01670 : 441.0) NAD(P)-linked oxidoreductase superfamily protein; FUNCTIONS IN: oxidoreductase activity; INVOLVED IN: oxidation reduction; EXPRESSED IN: 18 plant structures; EXPRESSED DURING: 11 growth stages; CONTAINS InterPro…	minor CHO metabolism.others	T	bradi2g22460.1	FALSE	bradi2g22460.1
104649	59	30.2.17	(loc_os07g35260.1 : 868.0) no description available & (at4g23180 : 511.0) Encodes a receptor-like protein kinase. Naming convention from Chen et al 2003 (PMID 14756307); cysteine-rich RLK (RECEPTOR-like protein kinase) 10 (CRK10); FUNCTIONS IN: protein serine/threonine kinase activity, protein kinase activity, kinase activity, ATP binding; INVOLVED IN: protein amino acid phosphorylation; LOCATED …	signalling.receptor kinases.DUF 26	T	bradi1g25657.1	FALSE	bradi1g25657.1
104650	69	30.2.99	(loc_os07g03860.1 : 957.0) no description available & (at2g37710 : 654.0) Induced in response to Salicylic acid.; receptor lectin kinase (RLK); FUNCTIONS IN: kinase activity; INVOLVED IN: response to salicylic acid stimulus; LOCATED IN: plasma membrane; EXPRESSED IN: 23 plant structures; EXPRESSED DURING: 13 growth stages; CONTAINS InterPro DOMAIN/s: Legume lectin, beta chain (InterPro:IPR001220)…	signalling.receptor kinases.misc	T	bradi1g57670.1	FALSE	bradi1g57670.1
104651	69	30.2.12	(loc_os11g41100.1 : 1348.0) no description available & (at3g47570 : 655.0) Leucine-rich repeat protein kinase family protein; FUNCTIONS IN: protein serine/threonine kinase activity, kinase activity, ATP binding; INVOLVED IN: transmembrane receptor protein tyrosine kinase signaling pathway, protein amino acid phosphorylation; LOCATED IN: plasma membrane; EXPRESSED IN: 13 plant structures; EXPRESSE…	signalling.receptor kinases.leucine rich repeat XII	T	bradi4g12990.1	FALSE	bradi4g12990.1
104652	81	16.2.1.1	(loc_os05g35290.1 : 1218.0) no description available & (p53443|pal2_orysa : 1213.0) Phenylalanine ammonia-lyase (EC 4.3.1.5) - Oryza sativa (Rice) & (at2g37040 : 987.0) Encodes PAL1, a phenylalanine ammonia-lyase. Arabidopsis has four PALs: AT2G37040 (PAL1), AT3G53260 (PAL2), AT5G04230 (PAL3) and AT3G10340 (PAL4).; PHE ammonia lyase 1 (PAL1); FUNCTIONS IN: phenylalanine ammonia-lyase activity; IN…	secondary metabolism.phenylpropanoids.lignin biosynthesis.PAL	T	bradi3g47110.1	FALSE	bradi3g47110.1
104653	31	20.2.99	(loc_os08g09020.1 : 382.0) no description available & (at5g38940 : 249.0) RmlC-like cupins superfamily protein; FUNCTIONS IN: manganese ion binding, nutrient reservoir activity; INVOLVED IN: response to salt stress; LOCATED IN: cell wall; EXPRESSED IN: fruit, root; CONTAINS InterPro DOMAIN/s: Cupin, RmlC-type (InterPro:IPR011051), Cupin 1 (InterPro:IPR006045), RmlC-like jelly roll fold (InterPro:…	stress.abiotic.unspecified	T	bradi3g15210.1	FALSE	bradi3g15210.1
104654	45	13.1.5.3.1	(loc_os02g12900.1 : 496.0) no description available & (p32260|cyskp_spiol : 258.0) Cysteine synthase, chloroplast precursor (EC 2.5.1.47) (O-acetylserine sulfhydrylase) (O-acetylserine (Thiol)-lyase) (CSase B) (CS-B) (OAS-TL B) - Spinacia oleracea (Spinach) & (at5g28020 : 248.0) Encodes cysteine synthase CysD2.; cysteine synthase D2 (CYSD2); FUNCTIONS IN: cysteine synthase activity; INVOLVED IN: …	amino acid metabolism.synthesis.serine-glycine-cysteine group.cysteine.OASTL	T	bradi3g08350.1	FALSE	bradi3g08350.1
104655	83					bradi1g70970.1	FALSE	bradi1g70970.1
104656	93	13.1.6.5.5	(loc_os07g08430.1 : 422.0) no description available & (at4g02610 : 336.0) Aldolase-type TIM barrel family protein; CONTAINS InterPro DOMAIN/s: Tryptophan synthase, alpha chain, active site (InterPro:IPR018204), Aldolase-type TIM barrel (InterPro:IPR013785), Ribulose-phosphate binding barrel (InterPro:IPR011060), Tryptophan synthase, alpha chain (InterPro:IPR002028); BEST Arabidopsis thaliana prot…	amino acid metabolism.synthesis.aromatic aa.tryptophan.tryptophan synthase	T	bradi1g55440.1	FALSE	bradi1g55440.1
104657	71	34.16	(q8gu86|pdr5_orysa : 2253.0) Pleiotropic drug resistance protein 5 - Oryza sativa (Rice) & (loc_os11g37700.1 : 1972.0) no description available & (at2g36380 : 1664.0) pleiotropic drug resistance 6 (PDR6); FUNCTIONS IN: ATPase activity, coupled to transmembrane movement of substances; LOCATED IN: plasma membrane; EXPRESSED IN: 24 plant structures; EXPRESSED DURING: 13 growth stages; CONTAINS Inter…	transport.ABC transporters and multidrug resistance systems	T	bradi1g26040.1	FALSE	bradi1g26040.1
104658	47	29.5.9	(loc_os12g24320.1 : 629.0) no description available & (at5g40010 : 482.0) AAA-ATPase 1 (AATP1); FUNCTIONS IN: nucleoside-triphosphatase activity, ATPase activity, nucleotide binding, ATP binding; EXPRESSED IN: stem, inflorescence meristem, root, flower, stamen; EXPRESSED DURING: 4 anthesis, petal differentiation and expansion stage; CONTAINS InterPro DOMAIN/s: ATPase, AAA-type, core (InterPro:IPR…	protein.degradation.AAA type	T	bradi4g00460.1	FALSE	bradi4g00460.1
104659	45	26.4.1	(loc_os01g64170.3 : 578.0) no description available & (at2g27500 : 431.0) Glycosyl hydrolase superfamily protein; FUNCTIONS IN: cation binding, hydrolase activity, hydrolyzing O-glycosyl compounds, catalytic activity; INVOLVED IN: carbohydrate metabolic process; LOCATED IN: anchored to plasma membrane, nucleus, cytoplasm; EXPRESSED IN: 23 plant structures; EXPRESSED DURING: 13 growth stages; CONT…	misc.beta 1,3 glucan hydrolases.glucan endo-1,3-beta-glucosidase	T	bradi2g55690.1	FALSE	bradi2g55690.1
104660	23					bradi2g16260.1	FALSE	bradi2g16260.1
104661	25					bradi3g43350.1	FALSE	bradi3g43350.1
104662	11	35.2	no hits & (original description: pacid=32779844 locus=Bradi2g22340 ID=Bradi2g22340.1.v3.1 annot-version=v3.1)	not assigned.unknown	T	bradi2g22340.1	FALSE	bradi2g22340.1
104663	7	26.11	(loc_os10g07229.1 : 592.0) no description available & (at1g32780 : 458.0) GroES-like zinc-binding dehydrogenase family protein; FUNCTIONS IN: oxidoreductase activity, zinc ion binding; INVOLVED IN: oxidation reduction; EXPRESSED IN: 12 plant structures; EXPRESSED DURING: LP.04 four leaves visible, 4 anthesis, LP.02 two leaves visible, petal differentiation and expansion stage, D bilateral stage; …	misc.alcohol dehydrogenases	T	bradi3g20810.1	FALSE	bradi3g20810.1
104664	7	35.2	(loc_os03g01180.1 : 283.0) no description available & (at3g60450 : 196.0) Phosphoglycerate mutase family protein; CONTAINS InterPro DOMAIN/s: Histidine phosphatase superfamily, clade-1 (InterPro:IPR013078), PRIB5 (InterPro:IPR012398); BEST Arabidopsis thaliana protein match is: Phosphoglycerate mutase family protein (TAIR:AT3G60440.1); Has 301 Blast hits to 297 proteins in 123 species: Archae - 0…	not assigned.unknown	T	bradi1g78410.1	FALSE	bradi1g78410.1
104665	5					bradi2g22310.1	FALSE	bradi2g22310.1
104666	13	29.5.11.4.2	(loc_os08g44950.1 : 142.0) no description available & (at1g04360 : 103.0) RING/U-box superfamily protein; FUNCTIONS IN: zinc ion binding; EXPRESSED IN: hypocotyl, root; CONTAINS InterPro DOMAIN/s: Zinc finger, RING-type (InterPro:IPR001841), Zinc finger, C3HC4 RING-type (InterPro:IPR018957); BEST Arabidopsis thaliana protein match is: RING/U-box superfamily protein (TAIR:AT5G43420.1); Has 9268 Bl…	protein.degradation.ubiquitin.E3.RING	T	bradi3g12560.1	FALSE	bradi3g12560.1
104667	11					bradi2g40437.1	FALSE	bradi2g40437.1
104668	3	30.2.24	(loc_os09g37834.1 : 1055.0) no description available & (at4g21390 : 576.0) B120; FUNCTIONS IN: protein serine/threonine kinase activity, sugar binding, protein kinase activity, ATP binding; INVOLVED IN: protein amino acid phosphorylation, recognition of pollen; LOCATED IN: plasma membrane; EXPRESSED IN: 13 plant structures; EXPRESSED DURING: 8 growth stages; CONTAINS InterPro DOMAIN/s: Curculin-l…	signalling.receptor kinases.S-locus glycoprotein like	T	bradi4g37220.1	FALSE	bradi4g37220.1
104669	5					bradi2g50510.1	FALSE	bradi2g50510.1
104670	7					bradi2g21910.2	FALSE	bradi2g21910.2
104671	3	35.2	no hits & (original description: pacid=32775908 locus=Bradi2g21910 ID=Bradi2g21910.1.v3.1 annot-version=v3.1)	not assigned.unknown	T	bradi2g21910.1	FALSE	bradi2g21910.1
104672	11					bradi2g41850.1	FALSE	bradi2g41850.1
104673	11	20.1.7	(loc_os04g40440.1 : 1156.0) no description available & (at2g15080 : 457.0) receptor like protein 19 (RLP19); FUNCTIONS IN: kinase activity; INVOLVED IN: signal transduction, defense response; LOCATED IN: endomembrane system; EXPRESSED IN: 10 plant structures; EXPRESSED DURING: 9 growth stages; CONTAINS InterPro DOMAIN/s: Leucine-rich repeat-containing N-terminal domain, type 2 (InterPro:IPR013210…	stress.biotic.PR-proteins	T	bradi5g14330.1	FALSE	bradi5g14330.1
104674	9	35.2	(loc_os03g04710.1 : 277.0) no description available & (at5g20190 : 122.0) Tetratricopeptide repeat (TPR)-like superfamily protein; FUNCTIONS IN: binding; INVOLVED IN: biological_process unknown; LOCATED IN: chloroplast; CONTAINS InterPro DOMAIN/s: Tetratricopeptide-like helical (InterPro:IPR011990), Tetratricopeptide repeat-containing (InterPro:IPR013026); BEST Arabidopsis thaliana protein match …	not assigned.unknown	T	bradi1g75670.1	FALSE	bradi1g75670.1
104675	9	35.1	(loc_os03g08100.1 : 314.0) no description available & (at5g21950 : 186.0) alpha/beta-Hydrolases superfamily protein; CONTAINS InterPro DOMAIN/s: Alpha/beta hydrolase fold-1 (InterPro:IPR000073); BEST Arabidopsis thaliana protein match is: alpha/beta-Hydrolases superfamily protein (TAIR:AT4G33180.1); Has 30201 Blast hits to 17322 proteins in 780 species: Archae - 12; Bacteria - 1396; Metazoa - 173…	not assigned.no ontology	T	bradi1g72770.1	FALSE	bradi1g72770.1
104676	5					bradi1g08890.1	FALSE	bradi1g08890.1
104677	11	29.5.11.4.5.2	(loc_os01g66890.2 : 529.0) no description available & (at1g05690 : 336.0) BTB and TAZ domain protein. Acts redunantly with BT1 and BT2 during female gametophyte development. Acts with BT2 during male gametophyte development.; BTB and TAZ domain protein 3 (BT3); FUNCTIONS IN: transcription regulator activity; INVOLVED IN: embryo sac development, pollen development; LOCATED IN: nucleus, chloroplast…	protein.degradation.ubiquitin.E3.BTB/POZ Cullin3.BTB/POZ	T	bradi2g57476.2	FALSE	bradi2g57476.2
104678	13					bradi2g21280.1	FALSE	bradi2g21280.1
104679	9	34.99	(loc_os10g37920.1 : 541.0) no description available & (at1g58340 : 385.0) ZF14; FUNCTIONS IN: antiporter activity, drug transmembrane transporter activity, transporter activity; INVOLVED IN: response to nematode; LOCATED IN: membrane; EXPRESSED IN: 16 plant structures; EXPRESSED DURING: 4 anthesis, F mature embryo stage, petal differentiation and expansion stage, E expanded cotyledon stage, D bil…	transport.misc	T	bradi3g31580.1	FALSE	bradi3g31580.1
104680	7	35.2	(original description: pacid=32793372 locus=Bradi1g73090 ID=Bradi1g73090.1.v3.1 annot-version=v3.1)	not assigned.unknown	T	bradi1g73090.1	FALSE	bradi1g73090.1
104681	9	26.1	(o48958|c71e1_sorbi : 581.0) Cytochrome P450 71E1 (EC 1.14.13.68) (4-hydroxyphenylacetaldehyde oxime monooxygenase) - Sorghum bicolor (Sorghum) (Sorghum vulgare) & (loc_os12g32850.1 : 547.0) no description available & (at1g13080 : 387.0) cytochrome P450 monooxygenase; "cytochrome P450, family 71, subfamily B, polypeptide 2" (CYP71B2); FUNCTIONS IN: electron carrier activity, monooxygenase activit…	misc.cytochrome P450	T	bradi1g22340.1	FALSE	bradi1g22340.1
104682	7	26.4.1	(loc_os05g41610.1 : 425.0) no description available & (q02439|e13f_horvu : 350.0) Putative glucan endo-1,3-beta-glucosidase GVI precursor (EC 3.2.1.39) ((1->3)-beta-glucan endohydrolase GVI) ((1->3)-beta-glucanase isoenzyme GVI) (Beta-1,3-endoglucanase GVI) (Fragment) - Hordeum vulgare (Barley) & (ipr000490 : 265.5523) Glycoside hydrolase, family 17 & (at5g20340 : 219.0) Encodes a putative beta 1…	misc.beta 1,3 glucan hydrolases.glucan endo-1,3-beta-glucosidase	T	bradi2g21142.1	FALSE	bradi2g21142.1
104683	23	34.8	(loc_os08g01410.1 : 643.0) no description available & (at1g77610 : 567.0) EamA-like transporter family protein; FUNCTIONS IN: organic anion transmembrane transporter activity; LOCATED IN: membrane; EXPRESSED IN: 22 plant structures; EXPRESSED DURING: 13 growth stages; CONTAINS InterPro DOMAIN/s: Protein of unknown function DUF6, transmembrane (InterPro:IPR000620), Protein of unknown function DUF2…	transport.metabolite transporters at the envelope membrane	T	bradi3g13200.1	FALSE	bradi3g13200.1
104684	23	35.2	no hits & (original description: pacid=32800923 locus=Bradi1g18640 ID=Bradi1g18640.1.v3.1 annot-version=v3.1)	not assigned.unknown	T	bradi1g18640.1	FALSE	bradi1g18640.1
104685	25	35.2	(loc_os01g62670.1 : 526.0) no description available & (at3g23160 : 108.0) Protein of unknown function (DUF668); CONTAINS InterPro DOMAIN/s: Protein of unknown function DUF668 (InterPro:IPR007700), Protein of unknown function DUF3475 (InterPro:IPR021864); BEST Arabidopsis thaliana protein match is: Protein of unknown function (DUF668) (TAIR:AT5G04550.1); Has 431 Blast hits to 290 proteins in 19 sp…	not assigned.unknown	T	bradi2g54800.1	FALSE	bradi2g54800.1
104686	21	29.5	(loc_os05g41660.1 : 499.0) no description available & (at1g79340 : 358.0) metacaspase 4 (MC4); FUNCTIONS IN: cysteine-type peptidase activity; INVOLVED IN: proteolysis; LOCATED IN: plasma membrane; EXPRESSED IN: 26 plant structures; EXPRESSED DURING: 15 growth stages; CONTAINS InterPro DOMAIN/s: Peptidase C14, caspase catalytic (InterPro:IPR011600); BEST Arabidopsis thaliana protein match is: met…	protein.degradation	T	bradi2g21110.1	FALSE	bradi2g21110.1
104687	3					bradi4g43290.2	FALSE	bradi4g43290.2
104688	5	20.2.99	(loc_os05g42230.1 : 294.0) no description available & (at1g11360 : 203.0) Adenine nucleotide alpha hydrolases-like superfamily protein; INVOLVED IN: response to stress; LOCATED IN: cytosol; EXPRESSED IN: 23 plant structures; EXPRESSED DURING: 13 growth stages; CONTAINS InterPro DOMAIN/s: UspA (InterPro:IPR006016), Rossmann-like alpha/beta/alpha sandwich fold (InterPro:IPR014729), Universal stress…	stress.abiotic.unspecified	T	bradi2g20680.1	FALSE	bradi2g20680.1
104689	5	34.1	(loc_os03g08880.1 : 375.0) no description available & (at1g28220 : 150.0) Member of a family of proteins related to PUP1, a purine transporter. May be involved in the transport of purine and purine derivatives such as cytokinins, across the plasma membrane.; purine permease 3 (PUP3); CONTAINS InterPro DOMAIN/s: Protein of unknown function DUF6, transmembrane (InterPro:IPR000620), Protein of unkno…	transport.nucleotides	T	bradi1g72030.1	FALSE	bradi1g72030.1
104690	3					bradi2g20141.2	FALSE	bradi2g20141.2
104691	15					bradi5g25020.1	FALSE	bradi5g25020.1
104692	17					bradi5g21490.1	FALSE	bradi5g21490.1
104693	11					bradi1g37540.1	FALSE	bradi1g37540.1
104694	9	35.2	(original description: pacid=32797713 locus=Bradi1g34120 ID=Bradi1g34120.1.v3.1 annot-version=v3.1)	not assigned.unknown	T	bradi1g34120.1	FALSE	bradi1g34120.1
104695	9	35.2	(original description: pacid=32794337 locus=Bradi1g13127 ID=Bradi1g13127.1.v3.1 annot-version=v3.1)	not assigned.unknown	T	bradi1g13127.1	FALSE	bradi1g13127.1
104696	13	21.3	(loc_os05g44140.1 : 235.0) no description available & (q42831|hbl_horvu : 198.0) Non-symbiotic hemoglobin (HORvu GLB1) (Nonlegume hemoglobin) - Hordeum vulgare (Barley) & (at2g16060 : 185.0) Encodes a class 1 nonsymbiotic hemoglobin induced by low oxygen levels with very high oxygen affinity. It is not likely to be a hemoglobin transporter because of its extremely high affinity for oxygen.; hemog…	redox.heme	T	bradi2g19690.1	FALSE	bradi2g19690.1
104697	39					bradi1g02806.1	FALSE	bradi1g02806.1
104698	59	35.2	(original description: pacid=32813733 locus=Bradi3g23190 ID=Bradi3g23190.1.v3.1 annot-version=v3.1)	not assigned.unknown	T	bradi3g23190.1	FALSE	bradi3g23190.1
104699	75	35.2	no hits & (original description: pacid=32808668 locus=Bradi5g23158 ID=Bradi5g23158.1.v3.1 annot-version=v3.1)	not assigned.unknown	T	bradi5g23158.1	FALSE	bradi5g23158.1
104700	23	29.5.4	(loc_os01g56930.2 : 306.0) no description available & (at5g22850 : 225.0) Eukaryotic aspartyl protease family protein; FUNCTIONS IN: aspartic-type endopeptidase activity; INVOLVED IN: proteolysis; LOCATED IN: endomembrane system; EXPRESSED IN: 23 plant structures; EXPRESSED DURING: 13 growth stages; CONTAINS InterPro DOMAIN/s: Peptidase aspartic (InterPro:IPR021109), Peptidase aspartic, catalytic…	protein.degradation.aspartate protease	T	bradi5g18560.1	FALSE	bradi5g18560.1
104701	67	35.2	(original description: pacid=32805869 locus=Bradi1g35140 ID=Bradi1g35140.1.v3.1 annot-version=v3.1)	not assigned.unknown	T	bradi1g35140.1	FALSE	bradi1g35140.1
104702	59	10.6.2	(loc_os05g23350.1 : 731.0) no description available & (at4g08160 : 477.0) Encodes a putative glycosyl hydrolase family 10 protein (xylanase).; glycosyl hydrolase family 10 protein / carbohydrate-binding domain-containing protein; FUNCTIONS IN: endo-1,4-beta-xylanase activity, hydrolase activity, hydrolyzing O-glycosyl compounds; INVOLVED IN: carbohydrate metabolic process; LOCATED IN: cellular_co…	cell wall.degradation.mannan-xylose-arabinose-fucose	T	bradi1g27257.1	FALSE	bradi1g27257.1
104703	31	29.5.3	(loc_os03g31510.1 : 136.0) no description available & (at5g47550 : 86.3) Cystatin/monellin superfamily protein; FUNCTIONS IN: cysteine-type endopeptidase inhibitor activity; INVOLVED IN: biological_process unknown; LOCATED IN: cell wall; EXPRESSED IN: 24 plant structures; EXPRESSED DURING: 15 growth stages; CONTAINS InterPro DOMAIN/s: Proteinase inhibitor I25, cystatin (InterPro:IPR000010), Prote…	protein.degradation.cysteine protease	T	bradi1g22710.1	FALSE	bradi1g22710.1
104704	59	35.2	(loc_os07g46230.1 : 392.0) no description available & (at5g19160 : 325.0) Encodes a member of the TBL (TRICHOME BIREFRINGENCE-LIKE) gene family containing a plant-specific DUF231 (domain of unknown function) domain. TBL gene family has 46 members, two of which (TBR/AT5G06700 and TBL3/AT5G01360) have been shown to be involved in the synthesis and deposition of secondary wall cellulose, presumably …	not assigned.unknown	T	bradi1g19320.1	FALSE	bradi1g19320.1
104705	57					bradi1g01170.1	FALSE	bradi1g01170.1
104706	59					bradi4g43440.1	FALSE	bradi4g43440.1
104707	59	35.2	(original description: pacid=32783632 locus=Bradi4g09880 ID=Bradi4g09880.1.v3.1 annot-version=v3.1)	not assigned.unknown	T	bradi4g09880.1	FALSE	bradi4g09880.1
104708	61	11.6	(loc_os01g60740.2 : 168.0) no description available & (q42978|nltp2_orysa : 107.0) Nonspecific lipid-transfer protein 2 precursor (LTP 2) - Oryza sativa (Rice) & (at5g01870 : 94.7) Predicted to encode a PR (pathogenesis-related) protein. Belongs to the lipid transfer protein (PR-14) family with the following members: At2g38540/LTP1, At2g38530/LTP2, At5g59320/LTP3, At5g59310/LTP4, At3g51600/LTP5, …	lipid metabolism.lipid transfer proteins etc	T	bradi2g53570.1	FALSE	bradi2g53570.1
104709	57	35.2	no hits & (original description: pacid=32775426 locus=Bradi2g19620 ID=Bradi2g19620.1.v3.1 annot-version=v3.1)	not assigned.unknown	T	bradi2g19620.1	FALSE	bradi2g19620.1
104710	7	27.3.19	(loc_os02g36510.1 : 494.0) no description available & (at5g65100 : 272.0) Ethylene insensitive 3 family protein; FUNCTIONS IN: sequence-specific DNA binding transcription factor activity; INVOLVED IN: regulation of transcription; LOCATED IN: nucleus; EXPRESSED IN: flower; EXPRESSED DURING: petal differentiation and expansion stage; CONTAINS InterPro DOMAIN/s: Ethylene insensitive 3 (InterPro:IPR0…	RNA.regulation of transcription.EIN3-like(EIL) transcription factor family	T	bradi3g46690.1	FALSE	bradi3g46690.1
104711	9	16.8.3	(loc_os02g14680.1 : 526.0) no description available & (at4g01070 : 289.0) the glycosyltransferase (UGT72B1) is involved in metabolizing xenobiotica (chloroaniline and chlorophenole). Comparison between wild type and knock-out mutant demonstrates the central role of this gene for metabolizing chloroaniline but significantly less for chlorophenole. The glucosyltransferase preferred UDP-xylose over …	secondary metabolism.flavonoids.dihydroflavonols	T	bradi3g09190.1	FALSE	bradi3g09190.1
104712	5					bradi5g25950.1	FALSE	bradi5g25950.1
104713	7					bradi2g19326.1	FALSE	bradi2g19326.1
104714	9	26.1	(loc_os02g09410.1 : 497.0) no description available & (o22307|c71db_lotja : 318.0) Cytochrome P450 71D11 (EC 1.14.-.-) (Fragment) - Lotus japonicus & (at2g30750 : 240.0) putative cytochrome P450; cytochrome P450, family 71, subfamily A, polypeptide 12 (CYP71A12); FUNCTIONS IN: electron carrier activity, monooxygenase activity, iron ion binding, oxygen binding, heme binding; INVOLVED IN: response …	misc.cytochrome P450	T	bradi3g06340.1	FALSE	bradi3g06340.1
104715	11	27.3.3	(loc_os08g06120.1 : 174.0) no description available & (at2g36080 : 135.0) Encodes a plant-specific B3 DNA-binding domain transcription factor. Has transcription repressor activity.; AP2/B3-like transcriptional factor family protein; CONTAINS InterPro DOMAIN/s: Transcriptional factor B3 (InterPro:IPR003340); BEST Arabidopsis thaliana protein match is: AP2/B3-like transcriptional factor family prot…	RNA.regulation of transcription.AP2/EREBP, APETALA2/Ethylene-responsive element binding protein family	T	bradi3g16500.1	FALSE	bradi3g16500.1
104716	11					bradi2g39077.1	FALSE	bradi2g39077.1
104717	11	4.1.4	(loc_os05g44922.2 : 721.0) no description available & (at4g26270 : 557.0) phosphofructokinase 3 (PFK3); CONTAINS InterPro DOMAIN/s: Pyrophosphate-dependent phosphofructokinase TP0108 (InterPro:IPR012004), Phosphofructokinase (InterPro:IPR000023); BEST Arabidopsis thaliana protein match is: phosphofructokinase 7 (TAIR:AT5G56630.1); Has 30201 Blast hits to 17322 proteins in 780 species: Archae - 12…	glycolysis.cytosolic branch.phosphofructokinase (PFK)	T	bradi2g19326.3	FALSE	bradi2g19326.3
104718	69	33.99	(q6h711|mad29_orysa : 325.0) MADS-box transcription factor 29 (OsMADS29) - Oryza sativa (Rice) & (loc_os02g07430.1 : 325.0) no description available & (at5g23260 : 149.0) Encodes a MADS box protein. Regulates proanthocyanidin biosynthesis in the inner-most cell layer of the seed coat. Also controls cell shape of the inner-most cell layer of the seed coat. Also shown to be necessary for determinin…	development.unspecified	T	bradi3g05260.1	FALSE	bradi3g05260.1
104719	67					bradi1g76900.1	FALSE	bradi1g76900.1
104720	49					bradi3g34531.1	FALSE	bradi3g34531.1
104721	77	35.1	(loc_os07g06840.1 : 324.0) no description available & (at5g06570 : 158.0) alpha/beta-Hydrolases superfamily protein; FUNCTIONS IN: hydrolase activity; INVOLVED IN: metabolic process; LOCATED IN: cellular_component unknown; EXPRESSED IN: 6 plant structures; EXPRESSED DURING: petal differentiation and expansion stage; CONTAINS InterPro DOMAIN/s: Alpha/beta hydrolase fold-3 (InterPro:IPR013094); BES…	not assigned.no ontology	T	bradi3g21747.1	FALSE	bradi3g21747.1
104722	53	17.5.3	(loc_os03g19270.2 : 234.0) no description available & (at3g62550 : 114.0) Adenine nucleotide alpha hydrolases-like superfamily protein; FUNCTIONS IN: molecular_function unknown; INVOLVED IN: response to stress; LOCATED IN: vacuole; EXPRESSED IN: 21 plant structures; EXPRESSED DURING: 13 growth stages; CONTAINS InterPro DOMAIN/s: UspA (InterPro:IPR006016), Rossmann-like alpha/beta/alpha sandwich f…	hormone metabolism.ethylene.induced-regulated-responsive-activated	T	bradi1g64610.2	FALSE	bradi1g64610.2
104723	43					bradi1g06980.5	FALSE	bradi1g06980.5
104724	67	26.24	(loc_os03g58030.1 : 130.0) no description available & (at2g32020 : 84.7) Acyl-CoA N-acyltransferases (NAT) superfamily protein; FUNCTIONS IN: N-acetyltransferase activity; INVOLVED IN: response to abscisic acid stimulus, metabolic process; LOCATED IN: cellular_component unknown; EXPRESSED IN: stem, cotyledon, hypocotyl, root, stamen; EXPRESSED DURING: 4 anthesis, petal differentiation and expansi…	misc.GCN5-related N-acetyltransferase	T	bradi1g05690.1	FALSE	bradi1g05690.1
104725	69	4.3.10	(p17784|alf_orysa : 674.0) Fructose-bisphosphate aldolase cytoplasmic isozyme (EC 4.1.2.13) (Gravity-specific protein GSC 233) - Oryza sativa (Rice) & (loc_os05g33380.1 : 674.0) no description available & (at2g36460 : 587.0) Aldolase superfamily protein; FUNCTIONS IN: copper ion binding; INVOLVED IN: response to salt stress, pentose-phosphate shunt; LOCATED IN: mitochondrion, plasma membrane, mem…	glycolysis.unclear/dually targeted.aldolase	T	bradi2g58050.1	FALSE	bradi2g58050.1
104726	75	27.3.3	(loc_os05g29810.1 : 112.0) no description available & (at3g16770 : 80.9) Encodes a member of the ERF (ethylene response factor) subfamily B-2 of the plant specific ERF/AP2 transcription factor family (RAP2.3). The protein contains one AP2 domain. There are 5 members in this subfamily including RAP2.2 AND RAP2.12.It is localized to the nucleus and acts as a transcriptional activator through the GC…	RNA.regulation of transcription.AP2/EREBP, APETALA2/Ethylene-responsive element binding protein family	T	bradi2g27920.1	FALSE	bradi2g27920.1
104727	41	27.3.11	(loc_os01g62190.1 : 108.0) no description available & (at3g46080 : 86.7) C2H2-type zinc finger family protein; FUNCTIONS IN: sequence-specific DNA binding transcription factor activity, zinc ion binding, nucleic acid binding; INVOLVED IN: response to chitin, regulation of transcription; LOCATED IN: intracellular; CONTAINS InterPro DOMAIN/s: Zinc finger, C2H2-like (InterPro:IPR015880), Zinc finger…	RNA.regulation of transcription.C2H2 zinc finger family	T	bradi2g23160.1	FALSE	bradi2g23160.1
104728	27	35.2	(original description: pacid=32814747 locus=Bradi3g45550 ID=Bradi3g45550.1.v3.1 annot-version=v3.1)	not assigned.unknown	T	bradi3g45550.1	FALSE	bradi3g45550.1
104729	21					bradi0040s00200.1	FALSE	bradi0040s00200.1
104730	5	34.4	(loc_os02g02190.1 : 751.0) no description available & (at1g08090 : 644.0) High-affinity nitrate transporter. Up-regulated by nitrate. Functions as a repressor of lateral root initiation independently of nitrate uptake.; nitrate transporter 2:1 (NRT2:1); CONTAINS InterPro DOMAIN/s: Major facilitator superfamily MFS-1 (InterPro:IPR011701), Major facilitator superfamily, general substrate transporte…	transport.nitrate	T	bradi3g01270.1	FALSE	bradi3g01270.1
104731	19	33.99	(loc_os07g41340.1 : 143.0) no description available & (at3g29970 : 115.0) B12D protein; FUNCTIONS IN: molecular_function unknown; INVOLVED IN: biological_process unknown; LOCATED IN: endomembrane system; EXPRESSED IN: 8 plant structures; EXPRESSED DURING: F mature embryo stage, 4 leaf senescence stage, petal differentiation and expansion stage, E expanded cotyledon stage, D bilateral stage; CONTA…	development.unspecified	T	bradi1g22010.1	FALSE	bradi1g22010.1
104732	35					bradi4g29802.1	FALSE	bradi4g29802.1
104733	9					bradi4g28100.1	FALSE	bradi4g28100.1
104734	107					bradi1g55440.2	FALSE	bradi1g55440.2
104735	89	21.2.1	(loc_os09g20090.1 : 860.0) no description available & (at4g39830 : 684.0) Cupredoxin superfamily protein; FUNCTIONS IN: oxidoreductase activity, L-ascorbate oxidase activity, copper ion binding; INVOLVED IN: oxidation reduction; LOCATED IN: endomembrane system, extracellular region; EXPRESSED IN: 19 plant structures; EXPRESSED DURING: 12 growth stages; CONTAINS InterPro DOMAIN/s: Multicopper oxid…	redox.ascorbate and glutathione.ascorbate	T	bradi4g28950.1	FALSE	bradi4g28950.1
104736	97					bradi4g11390.1	FALSE	bradi4g11390.1
104737	101	23.1.3	(q8s2e5|kprs3_orysa : 606.0) Ribose-phosphate pyrophosphokinase 3 (EC 2.7.6.1) (Phosphoribosyl pyrophosphate synthetase 3) - Oryza sativa (Rice) & (loc_os01g52530.1 : 606.0) no description available & (at1g10700 : 511.0) Encodes a P-independent phosphoribosyl pyrophosphate (PRPP) synthase.; phosphoribosyl pyrophosphate (PRPP) synthase 3 (PRS3); FUNCTIONS IN: magnesium ion binding, ribose phosphat…	nucleotide metabolism.synthesis.PRS-PP	T	bradi2g48590.1	FALSE	bradi2g48590.1
104738	5					bradi2g37400.2	FALSE	bradi2g37400.2
104739	3	33.2	(loc_os05g46480.2 : 161.0) no description available & (q03968|lea3_wheat : 149.0) Late embryogenesis abundant protein, group 3 (LEA) (PMA2005) - Triticum aestivum (Wheat) & (at3g15670 : 110.0) Late embryogenesis abundant protein (LEA) family protein; FUNCTIONS IN: molecular_function unknown; INVOLVED IN: embryo development ending in seed dormancy; LOCATED IN: nucleus; EXPRESSED DURING: dry seed s…	development.late embryogenesis abundant	T	bradi2g18090.1	FALSE	bradi2g18090.1
104740	11	35.2	(original description: pacid=32808459 locus=Bradi5g12920 ID=Bradi5g12920.1.v3.1 annot-version=v3.1)	not assigned.unknown	T	bradi5g12920.1	FALSE	bradi5g12920.1
104741	17	30.2.12	(loc_os06g45630.1 : 1110.0) no description available & (at3g47110 : 633.0) Leucine-rich repeat protein kinase family protein; FUNCTIONS IN: protein serine/threonine kinase activity, kinase activity, ATP binding; INVOLVED IN: transmembrane receptor protein tyrosine kinase signaling pathway, protein amino acid phosphorylation; LOCATED IN: endomembrane system; CONTAINS InterPro DOMAIN/s: Protein kin…	signalling.receptor kinases.leucine rich repeat XII	T	bradi1g32160.1	FALSE	bradi1g32160.1
104742	17	35.1.19	(loc_os01g62430.3 : 226.0) no description available & (q7gc09|erg1_orysa : 221.0) Elicitor-responsive protein 1 (Fungal elicitor immediate early-responsive gene 1 protein) (FIERG1) (17 kDa phloem protein) (RPP17) - Oryza sativa (Rice) & (at3g55470 : 157.0) Calcium-dependent lipid-binding (CaLB domain) family protein; FUNCTIONS IN: molecular_function unknown; INVOLVED IN: biological_process unknow…	not assigned.no ontology.C2 domain-containing protein	T	bradi2g54660.3	FALSE	bradi2g54660.3
104743	9	31.2	(loc_os05g46760.1 : 459.0) no description available & (at2g32510 : 210.0) member of MEKK subfamily; mitogen-activated protein kinase kinase kinase 17 (MAPKKK17); FUNCTIONS IN: protein serine/threonine kinase activity, protein kinase activity, kinase activity, ATP binding; INVOLVED IN: protein amino acid phosphorylation; EXPRESSED IN: 7 plant structures; EXPRESSED DURING: 4 anthesis, petal differe…	cell.division	T	bradi2g17840.1	FALSE	bradi2g17840.1
104744	13					bradi1g23820.1	FALSE	bradi1g23820.1
104745	9					bradi3g45460.2	FALSE	bradi3g45460.2
104746	19					bradi3g18680.1	FALSE	bradi3g18680.1
104747	15					bradi5g07196.1	FALSE	bradi5g07196.1
104748	5					bradi4g27280.1	FALSE	bradi4g27280.1
104749	21	35.2	(loc_os06g13580.1 : 206.0) no description available & (at3g28370 : 97.8) unknown protein; BEST Arabidopsis thaliana protein match is: unknown protein (TAIR:AT1G51430.1); Has 6174 Blast hits to 4953 proteins in 685 species: Archae - 195; Bacteria - 792; Metazoa - 2688; Fungi - 653; Plants - 470; Viruses - 15; Other Eukaryotes - 1361 (source: NCBI BLink). & (reliability: 195.6) & (original descript…	not assigned.unknown	T	bradi1g44570.2	FALSE	bradi1g44570.2
104750	7					bradi4g15047.2	FALSE	bradi4g15047.2
104751	7					bradi4g04880.2	FALSE	bradi4g04880.2
104752	7	11.1.7	(loc_os01g31760.1 : 446.0) no description available & (q9sqi3|fatb_goshi : 265.0) Myristoyl-acyl carrier protein thioesterase, chloroplast precursor (EC 3.1.2.-) (16:0-acyl-carrier protein thioesterase) (16:0-ACP thioesterase) (Acyl-[acyl-carrier-protein] hydrolase) (PATE) - Gossypium hirsutum (Upland cotton) & (at1g08510 : 263.0) Encodes an acyl-acyl carrier protein thioesterase. Hydrolyzes prim…	lipid metabolism.FA synthesis and FA elongation.ACP thioesterase	T	bradi4g03210.1	FALSE	bradi4g03210.1
104753	7	35.2	(original description: pacid=32772915 locus=Bradi2g16380 ID=Bradi2g16380.1.v3.1 annot-version=v3.1)	not assigned.unknown	T	bradi2g16380.1	FALSE	bradi2g16380.1
104754	9	33.99	(loc_os06g10750.1 : 508.0) no description available & (at1g44800 : 362.0) nodulin MtN21 /EamA-like transporter family protein; FUNCTIONS IN: molecular_function unknown; LOCATED IN: membrane; EXPRESSED IN: 22 plant structures; EXPRESSED DURING: 11 growth stages; CONTAINS InterPro DOMAIN/s: Protein of unknown function DUF6, transmembrane (InterPro:IPR000620); BEST Arabidopsis thaliana protein match…	development.unspecified	T	bradi1g46150.1	FALSE	bradi1g46150.1
104755	11	2.1.2.3	(q08047|glgb_maize : 1374.0) 1,4-alpha-glucan branching enzyme IIB, chloroplast precursor (EC 2.4.1.18) (Starch branching enzyme IIB) (Q-enzyme) - Zea mays (Maize) & (loc_os02g32660.1 : 1370.0) no description available & (at5g03650 : 1207.0) Encodes starch branching enzyme (E.C.2.4.1.18) similar to SBE2 from maize and rice. Expressed throughout the plant and highest in seedlings and cauline leave…	major CHO metabolism.synthesis.starch.starch branching	T	bradi3g44760.1	FALSE	bradi3g44760.1
104756	9					bradi4g15170.1	FALSE	bradi4g15170.1
104757	9	27.3.35	(loc_os01g59350.1 : 341.0) no description available & (q41558|hbp1c_wheat : 333.0) Transcription factor HBP-1b(c1) (Fragment) - Triticum aestivum (Wheat) & (at5g06950 : 310.0) Transcription factor of the B-ZIP family that has high affinity for C-box motifs. Interacts with NPR1 and may regulate PR gene expression. Phosphorylated by a CK2-like protein in vitro. Phosphorylation is enhanced by salicy…	RNA.regulation of transcription.bZIP transcription factor family	T	bradi2g21380.1	FALSE	bradi2g21380.1
104758	9					bradi2g16370.1	FALSE	bradi2g16370.1
104759	7					bradi3g55905.1	FALSE	bradi3g55905.1
104760	3	16.7	(loc_os02g40784.2 : 1098.0) no description available & (at1g02205 : 730.0) Expression of the CER1 gene associated with production of stem epicuticular wax and pollen fertility. Biochemical studies showed that cer1 mutants are blocked in the conversion of stem wax C30 aldehydes to C29 alkanes, and they also lack the secondary alcohols and ketones. These suggested the CER1 protein is an aldehyde de…	secondary metabolism.wax	T	bradi3g48997.1	FALSE	bradi3g48997.1
104761	7	35.2	no hits & (original description: pacid=32822791 locus=Bradi3g15760 ID=Bradi3g15760.1.v3.1 annot-version=v3.1)	not assigned.unknown	T	bradi3g15760.1	FALSE	bradi3g15760.1
104762	7	26.28	(loc_os06g36520.1 : 503.0) no description available & (at1g29670 : 242.0) GDSL-like Lipase/Acylhydrolase superfamily protein; FUNCTIONS IN: hydrolase activity, acting on ester bonds, carboxylesterase activity; INVOLVED IN: lipid metabolic process; LOCATED IN: apoplast, cell wall, chloroplast; EXPRESSED IN: 23 plant structures; EXPRESSED DURING: 14 growth stages; CONTAINS InterPro DOMAIN/s: Lipase…	misc.GDSL-motif lipase	T	bradi1g37880.1	FALSE	bradi1g37880.1
104763	9	35.2	(original description: pacid=32775353 locus=Bradi2g16200 ID=Bradi2g16200.1.v3.1 annot-version=v3.1)	not assigned.unknown	T	bradi2g16200.1	FALSE	bradi2g16200.1
104764	7	30.3	(loc_os11g44310.1 : 253.0) no description available & (ipr012416 : 163.54541) Calmodulin binding protein-like & (at5g57580 : 153.0) Calmodulin-binding protein; CONTAINS InterPro DOMAIN/s: Calmodulin binding protein-like (InterPro:IPR012416); BEST Arabidopsis thaliana protein match is: Calmodulin-binding protein (TAIR:AT4G25800.2); Has 341 Blast hits to 322 proteins in 21 species: Archae - 0; Bact…	signalling.calcium	T	bradi5g24460.3	FALSE	bradi5g24460.3
104765	5	3.2.2	(loc_os09g20390.1 : 523.0) no description available & (at5g65140 : 395.0) Haloacid dehalogenase-like hydrolase (HAD) superfamily protein; FUNCTIONS IN: catalytic activity, trehalose-phosphatase activity; INVOLVED IN: response to cadmium ion, trehalose biosynthetic process; EXPRESSED IN: 21 plant structures; EXPRESSED DURING: 14 growth stages; CONTAINS InterPro DOMAIN/s: HAD-superfamily hydrolase,…	minor CHO metabolism.trehalose.TPP	T	bradi4g29030.1	FALSE	bradi4g29030.1
104766	3	11.4	(loc_os05g50110.1 : 130.0) no description available & (at3g18570 : 99.4) Oleosin family protein; FUNCTIONS IN: molecular_function unknown; INVOLVED IN: lipid storage; LOCATED IN: monolayer-surrounded lipid storage body, integral to membrane, membrane; EXPRESSED IN: petal, leaf whorl, male gametophyte, flower; EXPRESSED DURING: L mature pollen stage, M germinated pollen stage, 4 anthesis, petal di…	lipid metabolism.TAG synthesis	T	bradi2g15640.1	FALSE	bradi2g15640.1
104767	7	30.11	(p14897|eli9_horvu : 150.0) Low molecular mass early light-inducible protein HV90, chloroplast precursor (ELIP) - Hordeum vulgare (Barley) & (loc_os07g08160.1 : 135.0) no description available & (at3g22840 : 96.7) Encodes an early light-inducible protein.; EARLY LIGHT-INDUCABLE PROTEIN (ELIP1); BEST Arabidopsis thaliana protein match is: Chlorophyll A-B binding family protein (TAIR:AT4G14690.1); …	signalling.light	T	bradi1g55570.1	FALSE	bradi1g55570.1
104768	5					bradi2g17310.1	FALSE	bradi2g17310.1
104769	5	34.9	(loc_os05g50770.1 : 711.0) no description available & (at4g27970 : 507.0) Encodes a protein with ten predicted transmembrane helices. The SLAH2 protein has similarity to the SLAC1 protein involved in ion homeostasis in guard cells. But, it is not expressed in guard cells and cannot complement a slac1-2 mutant suggesting that it performs a different function. SLAH2:GFP localizes to the plasma memb…	transport.metabolite transporters at the mitochondrial membrane	T	bradi2g15500.1	FALSE	bradi2g15500.1
104770	15	27.3.25	(loc_os08g33940.1 : 373.0) no description available & (at3g47600 : 284.0) Encodes a putative transcription factor (MYB94).; myb domain protein 94 (MYB94); CONTAINS InterPro DOMAIN/s: SANT, DNA-binding (InterPro:IPR001005), Homeodomain-like (InterPro:IPR009057), Myb, DNA-binding (InterPro:IPR014778), HTH transcriptional regulator, Myb-type, DNA-binding (InterPro:IPR017930), Homeodomain-related (In…	RNA.regulation of transcription.MYB domain transcription factor family	T	bradi3g37047.1	FALSE	bradi3g37047.1
104771	37	21.4	(loc_os03g07470.1 : 337.0) no description available & (at3g28850 : 163.0) Glutaredoxin family protein; FUNCTIONS IN: electron carrier activity, protein disulfide oxidoreductase activity; INVOLVED IN: N-terminal protein myristoylation, cell redox homeostasis; LOCATED IN: plasma membrane; EXPRESSED IN: 24 plant structures; EXPRESSED DURING: 15 growth stages; CONTAINS InterPro DOMAIN/s: Thioredoxin …	redox.glutaredoxins	T	bradi1g73180.1	FALSE	bradi1g73180.1
104772	17	20.2	(loc_os03g29250.1 : 192.0) no description available & (at2g45130 : 162.0) SPX domain gene 3 (SPX3); CONTAINS InterPro DOMAIN/s: SPX, N-terminal (InterPro:IPR004331); BEST Arabidopsis thaliana protein match is: SPX domain gene 1 (TAIR:AT5G20150.1); Has 942 Blast hits to 942 proteins in 190 species: Archae - 0; Bacteria - 0; Metazoa - 232; Fungi - 375; Plants - 276; Viruses - 0; Other Eukaryotes - …	stress.abiotic	T	bradi1g21510.1	FALSE	bradi1g21510.1
104773	11					bradi2g15490.5	FALSE	bradi2g15490.5
104774	5					bradi3g41130.2	FALSE	bradi3g41130.2
104775	5					bradi5g23080.1	FALSE	bradi5g23080.1
104776	3	16.2.1.7	(loc_os05g50250.1 : 542.0) no description available & (at5g14700 : 295.0) NAD(P)-binding Rossmann-fold superfamily protein; FUNCTIONS IN: coenzyme binding, binding, cinnamoyl-CoA reductase activity, catalytic activity; INVOLVED IN: lignin biosynthetic process, cellular metabolic process, metabolic process; LOCATED IN: cellular_component unknown; EXPRESSED IN: 22 plant structures; EXPRESSED DURING…	secondary metabolism.phenylpropanoids.lignin biosynthesis.CCR1	T	bradi2g14870.1	FALSE	bradi2g14870.1
104777	7	35.1.42	(loc_os02g43770.1 : 701.0) no description available & (at3g60320 : 309.0) Protein of unknown function (DUF630 and DUF632); CONTAINS InterPro DOMAIN/s: Protein of unknown function DUF630 (InterPro:IPR006868), Protein of unknown function DUF632 (InterPro:IPR006867); BEST Arabidopsis thaliana protein match is: Protein of unknown function (DUF630 and DUF632) (TAIR:AT1G02110.1); Has 6322 Blast hits to…	not assigned.no ontology.proline rich family	T	bradi3g50480.1	FALSE	bradi3g50480.1
104778	3	16.1	(loc_os10g20610.1 : 657.0) no description available & (at3g09220 : 447.0) putative laccase, a member of laccase family of genes (17 members in Arabidopsis).; laccase 7 (LAC7); FUNCTIONS IN: laccase activity; INVOLVED IN: oxidation reduction, lignin catabolic process; LOCATED IN: endomembrane system, apoplast; EXPRESSED IN: 18 plant structures; EXPRESSED DURING: 7 growth stages; CONTAINS InterPro …	secondary metabolism.simple phenols	T	bradi3g22317.1	FALSE	bradi3g22317.1
104779	11	35.2	no hits & (original description: pacid=32789106 locus=Bradi4g04000 ID=Bradi4g04000.1.v3.1 annot-version=v3.1)	not assigned.unknown	T	bradi4g04000.1	FALSE	bradi4g04000.1
104780	7	34.15	(loc_os01g70490.1 : 1229.0) no description available & (q6vva6|hak1_orysa : 811.0) Potassium transporter 1 (OsHAK1) - Oryza sativa (Rice) & (at4g13420 : 798.0) Encodes a protein of the KUP/HAK/KT potassium channel class that is upregulated in the roots by K levels.; high affinity K+ transporter 5 (HAK5); FUNCTIONS IN: potassium ion transmembrane transporter activity, potassium:sodium symporter ac…	transport.potassium	T	bradi2g59620.1	FALSE	bradi2g59620.1
104781	11	29.5.11.4.2	(loc_os02g36320.1 : 293.0) no description available & (at5g27420 : 115.0) Encodes CNI1 (Carbon/Nitrogen Insensitive1) (also named as ATL31), a RING type ubiquitin ligase that functions in the Carbon/Nitrogen response for growth phase transition in Arabidopsis seedlings.; carbon/nitrogen insensitive 1 (CNI1); CONTAINS InterPro DOMAIN/s: Zinc finger, RING-type (InterPro:IPR001841), Zinc finger, C3H…	protein.degradation.ubiquitin.E3.RING	T	bradi3g46510.1	FALSE	bradi3g46510.1
104782	5	11.3	(loc_os01g44069.1 : 717.0) no description available & (at1g06520 : 414.0) Encodes a membrane associated mitochondrial localized protein with glycerol-3-phosphate acyltransferase activity.Expressed in flower buds and siliques. Homozygous mutant plants are male sterile and have abnormal glycerolipid levels.; glycerol-3-phosphate acyltransferase 1 (GPAT1); CONTAINS InterPro DOMAIN/s: Phospholipid/gl…	lipid metabolism.Phospholipid synthesis	T	bradi2g44377.1	FALSE	bradi2g44377.1
104783	13	29.5.9	(loc_os01g42030.1 : 382.0) no description available & (at3g50930 : 323.0) cytochrome BC1 synthesis (BCS1); FUNCTIONS IN: nucleoside-triphosphatase activity, ATPase activity, nucleotide binding, ATP binding; LOCATED IN: mitochondrion; EXPRESSED IN: 24 plant structures; EXPRESSED DURING: 13 growth stages; CONTAINS InterPro DOMAIN/s: ATPase, AAA-type, core (InterPro:IPR003959), ATPase, AAA+ type, co…	protein.degradation.AAA type	T	bradi2g14610.1	FALSE	bradi2g14610.1
104784	33					bradi4g36974.1	FALSE	bradi4g36974.1
104785	33	27.3.7	(loc_os08g08120.4 : 152.0) no description available & (at4g27310 : 105.0) B-box type zinc finger family protein; FUNCTIONS IN: sequence-specific DNA binding transcription factor activity, zinc ion binding; INVOLVED IN: regulation of transcription; LOCATED IN: intracellular; CONTAINS InterPro DOMAIN/s: Zinc finger, B-box (InterPro:IPR000315); BEST Arabidopsis thaliana protein match is: B-box type …	RNA.regulation of transcription.C2C2(Zn) CO-like, Constans-like zinc finger family	T	bradi3g15490.1	FALSE	bradi3g15490.1
104786	21	23.3.1	(loc_os04g35060.1 : 1058.0) no description available & (at2g23420 : 884.0) nicotinate phosphoribosyltransferase 2 (NAPRT2); FUNCTIONS IN: nicotinate phosphoribosyltransferase activity; INVOLVED IN: pyridine nucleotide biosynthetic process, nicotinate nucleotide salvage; LOCATED IN: cellular_component unknown; EXPRESSED IN: 22 plant structures; EXPRESSED DURING: 13 growth stages; CONTAINS InterPro…	nucleotide metabolism.salvage.phosphoribosyltransferases	T	bradi5g10140.2	FALSE	bradi5g10140.2
104787	23	27.3.37	(loc_os01g32770.1 : 311.0) no description available & (at3g02550 : 204.0) LOB domain-containing protein 41 (LBD41); CONTAINS InterPro DOMAIN/s: Lateral organ boundaries, LOB (InterPro:IPR004883), Asymmetric leaves, AS2/LOB (InterPro:IPR017414); BEST Arabidopsis thaliana protein match is: LOB domain-containing protein 40 (TAIR:AT1G67100.1); Has 601 Blast hits to 600 proteins in 23 species: Archae …	RNA.regulation of transcription.AS2,Lateral Organ Boundaries Gene Family	T	bradi4g16740.1	FALSE	bradi4g16740.1
104788	3					bradi2g13223.1	FALSE	bradi2g13223.1
104789		30.2.17	(loc_os01g26390.1 : 926.0) no description available & (at4g23180 : 495.0) Encodes a receptor-like protein kinase. Naming convention from Chen et al 2003 (PMID 14756307); cysteine-rich RLK (RECEPTOR-like protein kinase) 10 (CRK10); FUNCTIONS IN: protein serine/threonine kinase activity, protein kinase activity, kinase activity, ATP binding; INVOLVED IN: protein amino acid phosphorylation; LOCATED …	signalling.receptor kinases.DUF 26	T	bradi2g12910.1	FALSE	bradi2g12910.1
104790		18.2.1	(loc_os01g25440.1 : 465.0) no description available & (at1g02880 : 338.0) Encodes a thiamine pyrophosphokinase capable of producing thiamine pyrophosphate from free thiamine.; thiamin pyrophosphokinase1 (TPK1); FUNCTIONS IN: thiamin diphosphokinase activity; INVOLVED IN: thiamin metabolic process; LOCATED IN: cytosol; EXPRESSED IN: 6 plant structures; CONTAINS InterPro DOMAIN/s: Thiamin pyrophosp…	Co-factor and vitamine metabolism.thiamine.thiamine diphosphokinase	T	bradi2g12740.2	FALSE	bradi2g12740.2
104791	39	34.12	(loc_os09g23300.1 : 401.0) no description available & (at2g01770 : 314.0) Encodes an iron transporter required for iron sequestration into vacuoles. Expressed in developing embryo and seed. Localized in the vacuolar membrane.; vacuolar iron transporter 1 (VIT1); CONTAINS InterPro DOMAIN/s: Protein of unknown function DUF125, transmembrane (InterPro:IPR008217); Has 1947 Blast hits to 1945 proteins…	transport.metal	T	bradi4g29720.1	FALSE	bradi4g29720.1
104792	31	27.3.99	(loc_os02g48870.1 : 499.0) no description available & (at5g10770 : 270.0) Eukaryotic aspartyl protease family protein; FUNCTIONS IN: DNA binding, aspartic-type endopeptidase activity; INVOLVED IN: proteolysis; EXPRESSED IN: 12 plant structures; EXPRESSED DURING: 4 anthesis, C globular stage, petal differentiation and expansion stage, E expanded cotyledon stage; CONTAINS InterPro DOMAIN/s: Peptida…	RNA.regulation of transcription.unclassified	T	bradi3g53620.1	FALSE	bradi3g53620.1
104793	29	30.2.24	(loc_os04g54190.1 : 619.0) no description available & (at1g11410 : 389.0) S-locus lectin protein kinase family protein; FUNCTIONS IN: in 6 functions; INVOLVED IN: protein amino acid phosphorylation, recognition of pollen; LOCATED IN: endomembrane system; EXPRESSED IN: 21 plant structures; EXPRESSED DURING: 13 growth stages; CONTAINS InterPro DOMAIN/s: Curculin-like (mannose-binding) lectin (Inter…	signalling.receptor kinases.S-locus glycoprotein like	T	bradi5g23120.1	FALSE	bradi5g23120.1
104794	25	30.2.24	(loc_os07g35140.1 : 953.0) no description available & (at4g23180 : 435.0) Encodes a receptor-like protein kinase. Naming convention from Chen et al 2003 (PMID 14756307); cysteine-rich RLK (RECEPTOR-like protein kinase) 10 (CRK10); FUNCTIONS IN: protein serine/threonine kinase activity, protein kinase activity, kinase activity, ATP binding; INVOLVED IN: protein amino acid phosphorylation; LOCATED …	signalling.receptor kinases.S-locus glycoprotein like	T	bradi1g25760.1	FALSE	bradi1g25760.1
104795	9	30.2.24	(loc_os01g47820.1 : 1350.0) no description available & (p17801|kpro_maize : 652.0) Putative receptor protein kinase ZmPK1 precursor (EC 2.7.11.1) - Zea mays (Maize) & (at1g34300 : 357.0) lectin protein kinase family protein; FUNCTIONS IN: in 6 functions; INVOLVED IN: protein amino acid phosphorylation, recognition of pollen; LOCATED IN: plasma membrane; EXPRESSED IN: 23 plant structures; EXPRESSE…	signalling.receptor kinases.S-locus glycoprotein like	T	bradi2g46140.1	FALSE	bradi2g46140.1
104796	11					bradi2g12580.1	FALSE	bradi2g12580.1
104797	5	21.5.2	(p52572|rehy_horvu : 400.0) Probable peroxiredoxin (EC 1.11.1.15) (Thioredoxin peroxidase) (Rehydrin homolog) (B15C) - Hordeum vulgare (Barley) & (loc_os07g44430.2 : 366.0) no description available & (at1g48130 : 330.0) encodes a protein similar to the 1-cysteine (1-Cys) peroxiredoxin family of antioxidants. Expression is limited to seed (aleurone and embryo) and is not induced by ABA or drought.…	redox.peroxiredoxin.PER1	T	bradi1g20040.1	FALSE	bradi1g20040.1
104798	5					bradi2g44862.1	FALSE	bradi2g44862.1
104799		10.6.3	(loc_os01g22590.1 : 628.0) no description available & (at1g48100 : 486.0) Pectin lyase-like superfamily protein; FUNCTIONS IN: polygalacturonase activity; INVOLVED IN: carbohydrate metabolic process; EXPRESSED IN: 19 plant structures; EXPRESSED DURING: 10 growth stages; CONTAINS InterPro DOMAIN/s: Pectin lyase fold/virulence factor (InterPro:IPR011050), Pectin lyase fold (InterPro:IPR012334), Gly…	cell wall.degradation.pectate lyases and polygalacturonases	T	bradi2g12400.1	FALSE	bradi2g12400.1
104800	29	35.2	(original description: pacid=32819581 locus=Bradi3g52230 ID=Bradi3g52230.1.v3.1 annot-version=v3.1)	not assigned.unknown	T	bradi3g52230.1	FALSE	bradi3g52230.1
104801	11	35.2	(loc_os03g13050.1 : 307.0) no description available & (at2g23790 : 144.0) Protein of unknown function (DUF607); CONTAINS InterPro DOMAIN/s: Protein of unknown function DUF607 (InterPro:IPR006769); BEST Arabidopsis thaliana protein match is: Protein of unknown function (DUF607) (TAIR:AT4G36820.1); Has 364 Blast hits to 364 proteins in 117 species: Archae - 0; Bacteria - 0; Metazoa - 147; Fungi - 4…	not assigned.unknown	T	bradi1g69270.1	FALSE	bradi1g69270.1
104802	13	29.5.11.4.2	(loc_os05g39930.1 : 863.0) no description available & (at5g01830 : 429.0) ARM repeat superfamily protein; FUNCTIONS IN: ubiquitin-protein ligase activity, binding; INVOLVED IN: response to chitin; LOCATED IN: ubiquitin ligase complex; EXPRESSED IN: root; CONTAINS InterPro DOMAIN/s: U box domain (InterPro:IPR003613), Armadillo-like helical (InterPro:IPR011989), Armadillo (InterPro:IPR000225), Arma…	protein.degradation.ubiquitin.E3.RING	T	bradi2g22320.1	FALSE	bradi2g22320.1
104803	25					bradi2g12325.1	FALSE	bradi2g12325.1
104804	21					bradi2g07890.4	FALSE	bradi2g07890.4
104805	7					bradi4g02060.1	FALSE	bradi4g02060.1
104806		26.12	(loc_os01g22336.1 : 541.0) no description available & (at1g05260 : 258.0) Encodes a cold-inducible cationic peroxidase that is involved in the stress response. In response to low temperature, RCI3 transcripts accumulate in the aerial part and in roots of etiolated seedlings but only in roots of light-grown seedlings.; RARE COLD INDUCIBLE GENE 3 (RCI3); FUNCTIONS IN: peroxidase activity; INVOLVED …	misc.peroxidases	T	bradi2g12180.1	FALSE	bradi2g12180.1
104807	69	16.2.1.2	(loc_os02g26810.1 : 826.0) no description available & (p37115|tcmo_phaau : 597.0) Trans-cinnamate 4-monooxygenase (EC 1.14.13.11) (Cinnamic acid 4-hydroxylase) (CA4H) (C4H) (P450C4H) (Cytochrome P450 73) - Phaseolus aureus (Mung bean) (Vigna radiata) & (at2g30490 : 589.0) Encodes a cinnamate-4-hydroxylase. Mutations in this gene impact phenylpropanoid metabolism, growth and development.; cinnamat…	secondary metabolism.phenylpropanoids.lignin biosynthesis.C4H	T	bradi3g43160.1	FALSE	bradi3g43160.1
104808	53	35.2	(loc_os10g42610.1 : 112.0) no description available & (at4g17940 : 89.7) Tetratricopeptide repeat (TPR)-like superfamily protein; FUNCTIONS IN: binding; INVOLVED IN: biological_process unknown; EXPRESSED IN: 23 plant structures; EXPRESSED DURING: 15 growth stages; CONTAINS InterPro DOMAIN/s: Tetratricopeptide-like helical (InterPro:IPR011990), Tetratricopeptide repeat-containing (InterPro:IPR0130…	not assigned.unknown	T	bradi3g34320.1	FALSE	bradi3g34320.1
104809	79	20.2.4	(loc_os04g54280.1 : 116.0) no description available & (at4g10270 : 83.6) Wound-responsive family protein; CONTAINS InterPro DOMAIN/s: Protein of unknown function wound-induced (InterPro:IPR022251); BEST Arabidopsis thaliana protein match is: Wound-responsive family protein (TAIR:AT4G10265.1); Has 183 Blast hits to 182 proteins in 16 species: Archae - 0; Bacteria - 0; Metazoa - 0; Fungi - 0; Plant…	stress.abiotic.touch/wounding	T	bradi5g23150.1	FALSE	bradi5g23150.1
104810	31	29.5.11.4.2	(loc_os07g47590.3 : 539.0) no description available & (at1g02860 : 364.0) Encodes a likely ubiquitin E3 ligase with RING and SPX domains that is involved in mediating immune responses. Targeted by MIR827.; nitrogen limitation adaptation (NLA); CONTAINS InterPro DOMAIN/s: Zinc finger, RING-type, conserved site (InterPro:IPR017907), Zinc finger, RING-type (InterPro:IPR001841), SPX, N-terminal (Inte…	protein.degradation.ubiquitin.E3.RING	T	bradi1g18090.3	FALSE	bradi1g18090.3
104811	63	20.1.1	(loc_os12g35610.1 : 1373.0) no description available & (at5g47910 : 959.0) NADPH/respiratory burst oxidase protein D (RbohD).Interacts with AtrbohF gene to fine tune the spatial control of ROI production and hypersensitive response to cell in and around infection site.; respiratory burst oxidase homologue D (RBOHD); FUNCTIONS IN: NAD(P)H oxidase activity; INVOLVED IN: oxygen and reactive oxygen s…	stress.biotic.respiratory burst	T	bradi4g05540.1	FALSE	bradi4g05540.1
104812	43					bradi4g00397.1	FALSE	bradi4g00397.1
104813	55	26.9	(p46420|gstf4_maize : 268.0) Glutathione S-transferase IV (EC 2.5.1.18) (GST-IV) (GST-27) (GST class-phi) - Zea mays (Maize) & (loc_os01g27210.1 : 261.0) no description available & (at3g62760 : 197.0) Encodes glutathione transferase belonging to the phi class of GSTs. Naming convention according to Wagner et al. (2002).; ATGSTF13; CONTAINS InterPro DOMAIN/s: Thioredoxin fold (InterPro:IPR012335),…	misc.glutathione S transferases	T	bradi2g23170.1	FALSE	bradi2g23170.1
104814	37					bradi2g14450.1	FALSE	bradi2g14450.1
104815	3	35.2	(original description: pacid=32809492 locus=Bradi5g19080 ID=Bradi5g19080.1.v3.1 annot-version=v3.1)	not assigned.unknown	T	bradi5g19080.1	FALSE	bradi5g19080.1
104816	3	27.1.1	(loc_os05g30140.2 : 290.0) no description available & (at1g09140 : 259.0) Encodes a serine-arginine rich RNA binding protein involved in regulation of splicing (including splicing of itself). Exists as 3 alternative spliced forms that are differentially expressed.; SERINE-ARGININE PROTEIN 30 (ATSRP30); CONTAINS InterPro DOMAIN/s: RNA recognition motif, RNP-1 (InterPro:IPR000504), Nucleotide-bindi…	RNA.processing.splicing	T	bradi2g11990.4	FALSE	bradi2g11990.4
104817	53	35.2	(original description: pacid=32787902 locus=Bradi4g24857 ID=Bradi4g24857.1.v3.1 annot-version=v3.1)	not assigned.unknown	T	bradi4g24857.1	FALSE	bradi4g24857.1
104818	11	35.2	(original description: pacid=32784096 locus=Bradi4g20690 ID=Bradi4g20690.1.v3.1 annot-version=v3.1)	not assigned.unknown	T	bradi4g20690.1	FALSE	bradi4g20690.1
104819	3	35.2	(original description: pacid=32778450 locus=Bradi2g21067 ID=Bradi2g21067.1.v3.1 annot-version=v3.1)	not assigned.unknown	T	bradi2g21067.1	FALSE	bradi2g21067.1
104820	3					bradi2g11900.2	FALSE	bradi2g11900.2
104821	81					bradi4g35250.3	FALSE	bradi4g35250.3
104822	83	28.99	(loc_os07g02170.1 : 197.0) no description available & (at2g36110 : 91.3) Polynucleotidyl transferase, ribonuclease H-like superfamily protein; FUNCTIONS IN: 3-5 exonuclease activity, nucleic acid binding; INVOLVED IN: nucleobase, nucleoside, nucleotide and nucleic acid metabolic process; LOCATED IN: intracellular; CONTAINS InterPro DOMAIN/s: Polynucleotidyl transferase, ribonuclease H fold (Inter…	DNA.unspecified	T	bradi3g20160.1	FALSE	bradi3g20160.1
104823	51	35.2	(original description: pacid=32812694 locus=Bradi3g07980 ID=Bradi3g07980.2.v3.1 annot-version=v3.1)	not assigned.unknown	T	bradi3g07980.2	FALSE	bradi3g07980.2
104824	85	20.2.4	(loc_os04g54280.1 : 132.0) no description available & (at4g10270 : 94.4) Wound-responsive family protein; CONTAINS InterPro DOMAIN/s: Protein of unknown function wound-induced (InterPro:IPR022251); BEST Arabidopsis thaliana protein match is: Wound-responsive family protein (TAIR:AT4G10265.1); Has 183 Blast hits to 182 proteins in 16 species: Archae - 0; Bacteria - 0; Metazoa - 0; Fungi - 0; Plant…	stress.abiotic.touch/wounding	T	bradi5g23182.1	FALSE	bradi5g23182.1
104825	53	8.1.3	(loc_os03g04410.1 : 1697.0) no description available & (q6yzx6|acoc_orysa : 1533.0) Putative aconitate hydratase, cytoplasmic (EC 4.2.1.3) (Citrate hydro-lyase) (Aconitase) - Oryza sativa (Rice) & (at2g05710 : 1517.0) Encodes an aconitase that can catalyze the conversion of citrate to isocitrate through a cis-aconitate intermediate, indicating that it may participate in the TCA cycle and other pr…	TCA / org transformation.TCA.aconitase	T	bradi1g75960.1	FALSE	bradi1g75960.1
104826	49					bradi1g65440.3	FALSE	bradi1g65440.3
104827	59	30.2.99	(loc_os07g04010.1 : 912.0) no description available & (at2g37710 : 626.0) Induced in response to Salicylic acid.; receptor lectin kinase (RLK); FUNCTIONS IN: kinase activity; INVOLVED IN: response to salicylic acid stimulus; LOCATED IN: plasma membrane; EXPRESSED IN: 23 plant structures; EXPRESSED DURING: 13 growth stages; CONTAINS InterPro DOMAIN/s: Legume lectin, beta chain (InterPro:IPR001220)…	signalling.receptor kinases.misc	T	bradi1g57780.1	FALSE	bradi1g57780.1
104828	57	4.1.13	(loc_os06g04510.1 : 854.0) no description available & (p26301|eno1_maize : 835.0) Enolase 1 (EC 4.2.1.11) (2-phosphoglycerate dehydratase 1) (2-phospho-D-glycerate hydro-lyase 1) - Zea mays (Maize) & (at2g36530 : 764.0) Involved in light-dependent cold tolerance and encodes an enolase. Protein is tyrosine-phosphorylated and its phosphorylation state is modulated in response to ABA in Arabidopsis …	glycolysis.cytosolic branch.enolase	T	bradi1g51540.1	FALSE	bradi1g51540.1
104829	25					bradi1g34700.3	FALSE	bradi1g34700.3
104830	47	33.99	(loc_os06g45440.2 : 458.0) no description available & (at5g44730 : 378.0) Haloacid dehalogenase-like hydrolase (HAD) superfamily protein; FUNCTIONS IN: hydrolase activity, catalytic activity, phosphoglycolate phosphatase activity; INVOLVED IN: metabolic process; LOCATED IN: endomembrane system; EXPRESSED IN: 21 plant structures; EXPRESSED DURING: 13 growth stages; CONTAINS InterPro DOMAIN/s: Halo…	development.unspecified	T	bradi1g31860.2	FALSE	bradi1g31860.2
104831	53	35.2	(loc_os09g15480.1 : 516.0) no description available & (at4g38260 : 250.0) Protein of unknown function (DUF833); FUNCTIONS IN: molecular_function unknown; INVOLVED IN: biological_process unknown; LOCATED IN: endomembrane system; EXPRESSED IN: 22 plant structures; EXPRESSED DURING: 15 growth stages; CONTAINS InterPro DOMAIN/s: Protein of unknown function DUF833 (InterPro:IPR008551); BEST Arabidopsi…	not assigned.unknown	T	bradi1g29750.1	FALSE	bradi1g29750.1
104832	81	20.2.99	(loc_os07g47620.1 : 129.0) no description available & (at2g47710 : 97.1) Adenine nucleotide alpha hydrolases-like superfamily protein; FUNCTIONS IN: molecular_function unknown; INVOLVED IN: response to stress; LOCATED IN: vacuole; EXPRESSED IN: 23 plant structures; EXPRESSED DURING: 13 growth stages; CONTAINS InterPro DOMAIN/s: UspA (InterPro:IPR006016), Rossmann-like alpha/beta/alpha sandwich fo…	stress.abiotic.unspecified	T	bradi1g18080.1	FALSE	bradi1g18080.1
104833	59	35.1	(loc_os07g47670.2 : 145.0) no description available & (at5g27760 : 99.8) Hypoxia-responsive family protein; CONTAINS InterPro DOMAIN/s: Hypoxia induced protein, conserved region (InterPro:IPR007667); BEST Arabidopsis thaliana protein match is: Hypoxia-responsive family protein (TAIR:AT3G05550.1); Has 1807 Blast hits to 1807 proteins in 277 species: Archae - 0; Bacteria - 0; Metazoa - 736; Fungi -…	not assigned.no ontology	T	bradi1g18030.1	FALSE	bradi1g18030.1
104834	81	35.2	no hits & (original description: pacid=32805247 locus=Bradi1g12640 ID=Bradi1g12640.1.v3.1 annot-version=v3.1)	not assigned.unknown	T	bradi1g12640.1	FALSE	bradi1g12640.1
104835	79	26.1	(loc_os12g04110.1 : 776.0) no description available & (at3g56630 : 503.0) member of CYP94D; "cytochrome P450, family 94, subfamily D, polypeptide 2" (CYP94D2); FUNCTIONS IN: electron carrier activity, monooxygenase activity, iron ion binding, oxygen binding, heme binding; INVOLVED IN: oxidation reduction; LOCATED IN: endomembrane system; EXPRESSED IN: 22 plant structures; EXPRESSED DURING: 12 gro…	misc.cytochrome P450	T	bradi4g43380.1	FALSE	bradi4g43380.1
104836	49	27.3.8	(loc_os09g29960.1 : 179.0) no description available & (p38564|mnb1a_maize : 141.0) Dof zinc finger protein MNB1A - Zea mays (Maize) & (at3g21270 : 98.6) Encodes Dof zinc finger protein adof2.; DOF zinc finger protein 2 (DOF2); CONTAINS InterPro DOMAIN/s: Zinc finger, Dof-type (InterPro:IPR003851); BEST Arabidopsis thaliana protein match is: DOF zinc finger protein 1 (TAIR:AT1G51700.1); Has 1111 B…	RNA.regulation of transcription.C2C2(Zn) DOF zinc finger family	T	bradi4g33000.1	FALSE	bradi4g33000.1
104837	61					bradi4g24030.1	FALSE	bradi4g24030.1
104838	49	17.5.1.2	(loc_os11g08380.1 : 493.0) no description available & (at1g77330 : 347.0) similar to 1-aminocyclopropane-1-carboxylate oxidase GI:3386565 from (Sorghum bicolor); 2-oxoglutarate (2OG) and Fe(II)-dependent oxygenase superfamily protein; CONTAINS InterPro DOMAIN/s: Oxoglutarate/iron-dependent oxygenase (InterPro:IPR005123); BEST Arabidopsis thaliana protein match is: ACC oxidase 2 (TAIR:AT1G62380.1)…	hormone metabolism.ethylene.synthesis-degradation.1-aminocyclopropane-1-carboxylate oxidase	T	bradi4g23500.1	FALSE	bradi4g23500.1
104839	75	35.2	(loc_os01g57020.1 : 390.0) no description available & (at1g05577 : 191.0) CONTAINS InterPro DOMAIN/s: Protein of unknown function DUF966 (InterPro:IPR010369), Uncharacterised conserved protein UCP031043 (InterPro:IPR021182); BEST Arabidopsis thaliana protein match is: Domain of unknown function (DUF966) (TAIR:AT5G59790.1); Has 167 Blast hits to 166 proteins in 16 species: Archae - 0; Bacteria - 0…	not assigned.unknown	T	bradi2g51680.1	FALSE	bradi2g51680.1
104840	85					bradi2g26570.1	FALSE	bradi2g26570.1
104841	81					bradi2g12030.1	FALSE	bradi2g12030.1
104842	15	30.2.24	(loc_os04g12560.1 : 1030.0) no description available & (at5g60900 : 350.0) Encodes a receptor-like protein kinase.; receptor-like protein kinase 1 (RLK1); FUNCTIONS IN: in 6 functions; INVOLVED IN: protein amino acid phosphorylation; LOCATED IN: endomembrane system; EXPRESSED IN: 23 plant structures; EXPRESSED DURING: 13 growth stages; CONTAINS InterPro DOMAIN/s: Curculin-like (mannose-binding) l…	signalling.receptor kinases.S-locus glycoprotein like	T	bradi4g02250.1	FALSE	bradi4g02250.1
104843	71					bradi1g15480.1	FALSE	bradi1g15480.1
104844	49	13.1.5.3.1	(loc_os06g05690.1 : 535.0) no description available & (p32260|cyskp_spiol : 341.0) Cysteine synthase, chloroplast precursor (EC 2.5.1.47) (O-acetylserine sulfhydrylase) (O-acetylserine (Thiol)-lyase) (CSase B) (CS-B) (OAS-TL B) - Spinacia oleracea (Spinach) & (chl4|516784 : 333.0) no description available & (at3g59760 : 329.0) Arabidopsis thaliana O-acetylserine (thiol) lyase (OAS-TL) isoform oas…	amino acid metabolism.synthesis.serine-glycine-cysteine group.cysteine.OASTL	T	bradi1g50840.1	FALSE	bradi1g50840.1
104845	93	26.19	(loc_os03g57740.1 : 127.0) no description available & (q41001|bcp_pea : 92.4) Blue copper protein precursor - Pisum sativum (Garden pea) & (at2g32300 : 89.7) Encodes a uclacyanin, a protein precursor that is closely related to precursors of stellacyanins and a blue copper protein from pea pods.; uclacyanin 1 (UCC1); FUNCTIONS IN: electron carrier activity, copper ion binding; LOCATED IN: anchored…	misc.plastocyanin-like	T	bradi1g06140.1	FALSE	bradi1g06140.1
104846	81					bradi3g45240.1	FALSE	bradi3g45240.1
104847	17	26.1	(loc_os10g37100.1 : 672.0) no description available & (at1g64940 : 390.0) member of CYP89A; "cytochrome P450, family 87, subfamily A, polypeptide 6" (CYP89A6); FUNCTIONS IN: electron carrier activity, monooxygenase activity, iron ion binding, oxygen binding, heme binding; INVOLVED IN: oxidation reduction; LOCATED IN: endomembrane system; CONTAINS InterPro DOMAIN/s: Cytochrome P450 (InterPro:IPR00…	misc.cytochrome P450	T	bradi3g10960.1	FALSE	bradi3g10960.1
104848	63	35.2	no hits & (original description: pacid=32808223 locus=Bradi5g23140 ID=Bradi5g23140.1.v3.1 annot-version=v3.1)	not assigned.unknown	T	bradi5g23140.1	FALSE	bradi5g23140.1
104849	45	29.7	(loc_os04g42760.1 : 469.0) no description available & (at1g08280 : 242.0) Glycosyltransferase family 29 (sialyltransferase) family protein; FUNCTIONS IN: sialyltransferase activity; INVOLVED IN: protein amino acid glycosylation; LOCATED IN: endomembrane system, integral to Golgi membrane, membrane; EXPRESSED IN: 20 plant structures; EXPRESSED DURING: 11 growth stages; CONTAINS InterPro DOMAIN/s: …	protein.glycosylation	T	bradi5g15097.1	FALSE	bradi5g15097.1
104850	43	35.2	(original description: pacid=32804973 locus=Bradi1g77680 ID=Bradi1g77680.1.v3.1 annot-version=v3.1)	not assigned.unknown	T	bradi1g77680.1	FALSE	bradi1g77680.1
104851	67					bradi1g65440.1	FALSE	bradi1g65440.1
104852	55	17.5.3	(loc_os03g19270.3 : 255.0) no description available & (at3g62550 : 142.0) Adenine nucleotide alpha hydrolases-like superfamily protein; FUNCTIONS IN: molecular_function unknown; INVOLVED IN: response to stress; LOCATED IN: vacuole; EXPRESSED IN: 21 plant structures; EXPRESSED DURING: 13 growth stages; CONTAINS InterPro DOMAIN/s: UspA (InterPro:IPR006016), Rossmann-like alpha/beta/alpha sandwich f…	hormone metabolism.ethylene.induced-regulated-responsive-activated	T	bradi1g64610.5	FALSE	bradi1g64610.5
104853	63	35.2	(original description: pacid=32792236 locus=Bradi1g51090 ID=Bradi1g51090.1.v3.1 annot-version=v3.1)	not assigned.unknown	T	bradi1g51090.1	FALSE	bradi1g51090.1
104854	65	35.2	(original description: pacid=32799279 locus=Bradi1g35690 ID=Bradi1g35690.1.v3.1 annot-version=v3.1)	not assigned.unknown	T	bradi1g35690.1	FALSE	bradi1g35690.1
104855	87	10.7	(loc_os06g48200.1 : 498.0) no description available & (at5g57550 : 395.0) xyloglucan endotransglycosylase-related protein (XTR3); xyloglucan endotransglucosylase/hydrolase 25 (XTH25); FUNCTIONS IN: hydrolase activity, acting on glycosyl bonds, xyloglucan:xyloglucosyl transferase activity; INVOLVED IN: plant-type cell wall biogenesis; LOCATED IN: endomembrane system, cell wall, apoplast; EXPRESSED…	cell wall.modification	T	bradi1g33840.1	FALSE	bradi1g33840.1
104856	77	35.2	no hits & (original description: pacid=32797195 locus=Bradi1g33075 ID=Bradi1g33075.1.v3.1 annot-version=v3.1)	not assigned.unknown	T	bradi1g33075.1	FALSE	bradi1g33075.1
104857	65	27.3.25	(loc_os07g43580.1 : 259.0) no description available & (at5g62470 : 243.0) Encodes a R2R3 type Myb transcription factor whose expression is strongly induced by abscisic acid. Mediates abscisic acid signaling during drought stress response.; myb domain protein 96 (MYB96); CONTAINS InterPro DOMAIN/s: SANT, DNA-binding (InterPro:IPR001005), Homeodomain-like (InterPro:IPR009057), Myb, DNA-binding (Int…	RNA.regulation of transcription.MYB domain transcription factor family	T	bradi1g20540.1	FALSE	bradi1g20540.1
104858	83	35.2	no hits & (original description: pacid=32795314 locus=Bradi1g10200 ID=Bradi1g10200.1.v3.1 annot-version=v3.1)	not assigned.unknown	T	bradi1g10200.1	FALSE	bradi1g10200.1
104859	79	35.2	no hits & (original description: pacid=32795074 locus=Bradi1g07500 ID=Bradi1g07500.1.v3.1 annot-version=v3.1)	not assigned.unknown	T	bradi1g07500.1	FALSE	bradi1g07500.1
104860	9	35.2	(original description: pacid=32786249 locus=Bradi4g40700 ID=Bradi4g40700.1.v3.1 annot-version=v3.1)	not assigned.unknown	T	bradi4g40700.1	FALSE	bradi4g40700.1
104861	83	5.3	(p05336|adh1_horvu : 695.0) Alcohol dehydrogenase 1 (EC 1.1.1.1) - Hordeum vulgare (Barley) & (loc_os11g10480.1 : 686.0) no description available & (at1g77120 : 591.0) Catalyzes the reduction of acetaldehyde using NADH as reductant. Requires zinc for activity. Dimer. Anaerobic response polypeptide (ANP). Fermentation. The protein undergoes thiolation following treatment with the oxidant tert-buty…	fermentation.ADH	T	bradi4g22630.2	FALSE	bradi4g22630.2
104862	27	27.3.35	(loc_os01g72970.1 : 711.0) no description available & (at1g21740 : 301.0) Protein of unknown function (DUF630 and DUF632); INVOLVED IN: N-terminal protein myristoylation; EXPRESSED IN: 10 plant structures; EXPRESSED DURING: F mature embryo stage, petal differentiation and expansion stage, E expanded cotyledon stage, D bilateral stage; CONTAINS InterPro DOMAIN/s: Protein of unknown function DUF630…	RNA.regulation of transcription.bZIP transcription factor family	T	bradi2g61430.1	FALSE	bradi2g61430.1
104863	101					bradi2g56847.1	FALSE	bradi2g56847.1
104864	19					bradi2g54650.1	FALSE	bradi2g54650.1
104865	77	17.2.2	(q5vqy3|pin5_orysa : 501.0) Probable auxin efflux carrier component 5 (OsPIN5) - Oryza sativa (Rice) & (loc_os01g58860.1 : 501.0) no description available & (at5g15100 : 263.0) PIN-FORMED 8 (PIN8); FUNCTIONS IN: auxin:hydrogen symporter activity, transporter activity; INVOLVED IN: auxin polar transport, transmembrane transport; LOCATED IN: endomembrane system, integral to membrane; EXPRESSED IN: …	hormone metabolism.auxin.signal transduction	T	bradi2g52640.1	FALSE	bradi2g52640.1
104866	75	17.5.1.2	(loc_os01g39860.1 : 429.0) no description available & (at2g19590 : 271.0) encodes a protein whose sequence is similar to 1-aminocyclopropane-1-carboxylate oxidase; ACC oxidase 1 (ACO1); CONTAINS InterPro DOMAIN/s: Oxoglutarate/iron-dependent oxygenase (InterPro:IPR005123); BEST Arabidopsis thaliana protein match is: 2-oxoglutarate (2OG) and Fe(II)-dependent oxygenase superfamily protein (TAIR:AT1…	hormone metabolism.ethylene.synthesis-degradation.1-aminocyclopropane-1-carboxylate oxidase	T	bradi2g41840.1	FALSE	bradi2g41840.1
104867	33	34.12	(loc_os05g25194.2 : 766.0) no description available & (at3g08650 : 556.0) ZIP metal ion transporter family; FUNCTIONS IN: metal ion transmembrane transporter activity; INVOLVED IN: metal ion transport, transmembrane transport; LOCATED IN: endomembrane system, membrane; EXPRESSED IN: 24 plant structures; EXPRESSED DURING: 15 growth stages; CONTAINS InterPro DOMAIN/s: Zinc/iron permease (InterPro:I…	transport.metal	T	bradi2g31260.1	FALSE	bradi2g31260.1
104868	101	27.3.12	(loc_os05g45020.1 : 344.0) no description available & (at2g25900 : 176.0) putative Cys3His zinc finger protein (ATCTH) mRNA, complete; ATCTH; CONTAINS InterPro DOMAIN/s: Zinc finger, CCCH-type (InterPro:IPR000571); BEST Arabidopsis thaliana protein match is: CCCH-type zinc finger family protein (TAIR:AT2G19810.1). & (chl4|514247 : 160.0) no description available & (reliability: 352.0) & (original…	RNA.regulation of transcription.C3H zinc finger family	T	bradi2g19270.1	FALSE	bradi2g19270.1
104869	87	27.3.3	(loc_os01g21120.1 : 202.0) no description available & (at2g47520 : 102.0) encodes a member of the ERF (ethylene response factor) subfamily B-2 of ERF/AP2 transcription factor family. The protein contains one AP2 domain. There are 5 members in this subfamily including RAP2.2 AND RAP2.12.; HYPOXIA RESPONSIVE ERF (ETHYLENE RESPONSE FACTOR) 2 (HRE2); CONTAINS InterPro DOMAIN/s: DNA-binding, integrase…	RNA.regulation of transcription.AP2/EREBP, APETALA2/Ethylene-responsive element binding protein family	T	bradi2g11890.1	FALSE	bradi2g11890.1
104870	59	17.5.3	(loc_os01g19820.3 : 228.0) no description available & (at3g62550 : 129.0) Adenine nucleotide alpha hydrolases-like superfamily protein; FUNCTIONS IN: molecular_function unknown; INVOLVED IN: response to stress; LOCATED IN: vacuole; EXPRESSED IN: 21 plant structures; EXPRESSED DURING: 13 growth stages; CONTAINS InterPro DOMAIN/s: UspA (InterPro:IPR006016), Rossmann-like alpha/beta/alpha sandwich f…	hormone metabolism.ethylene.induced-regulated-responsive-activated	T	bradi2g11610.1	FALSE	bradi2g11610.1
104871	19	35.2	no hits & (original description: pacid=32811743 locus=Bradi5g25440 ID=Bradi5g25440.1.v3.1 annot-version=v3.1)	not assigned.unknown	T	bradi5g25440.1	FALSE	bradi5g25440.1
104872	37	35.2	no hits & (original description: pacid=32786644 locus=Bradi4g10570 ID=Bradi4g10570.1.v3.1 annot-version=v3.1)	not assigned.unknown	T	bradi4g10570.1	FALSE	bradi4g10570.1
104873	37					bradi2g41860.1	FALSE	bradi2g41860.1
104874	37					bradi3g50730.1	FALSE	bradi3g50730.1
104875	33					bradi5g24130.1	FALSE	bradi5g24130.1
104876	33	30.2.12	(loc_os04g52780.1 : 1308.0) no description available & (at5g46330 : 894.0) Encodes a leucine-rich repeat serine/threonine protein kinase that is expressed ubiquitously. FLS2 is involved in MAP kinase signalling relay involved in innate immunity. Essential in the perception of flagellin, a potent elicitor of the defense response. FLS2 is directed for degradation by the bacterial ubiquitin ligase A…	signalling.receptor kinases.leucine rich repeat XII	T	bradi5g21960.1	FALSE	bradi5g21960.1
104877	37	26.28	(loc_os04g42860.1 : 592.0) no description available & (at3g04290 : 475.0) Li-tolerant lipase 1 (LTL1); FUNCTIONS IN: hydrolase activity, acting on ester bonds, carboxylesterase activity; INVOLVED IN: lipid metabolic process; LOCATED IN: endomembrane system; EXPRESSED IN: 19 plant structures; EXPRESSED DURING: 12 growth stages; CONTAINS InterPro DOMAIN/s: Lipase, GDSL (InterPro:IPR001087), Esteras…	misc.GDSL-motif lipase	T	bradi5g15160.1	FALSE	bradi5g15160.1
104878	27	27.3.37	(loc_os03g05510.1 : 211.0) no description available & (at3g58190 : 186.0) This gene contains two auxin-responsive element (AuxRE).; lateral organ boundaries-domain 29 (LBD29); CONTAINS InterPro DOMAIN/s: Lateral organ boundaries, LOB (InterPro:IPR004883); BEST Arabidopsis thaliana protein match is: Lateral organ boundaries (LOB) domain family protein (TAIR:AT2G42440.1); Has 858 Blast hits to 853 …	RNA.regulation of transcription.AS2,Lateral Organ Boundaries Gene Family	T	bradi1g75110.1	FALSE	bradi1g75110.1
104879	37	35.2	(loc_os03g10300.1 : 525.0) no description available & (at4g37680 : 354.0) heptahelical transmembrane protein HHP4; heptahelical protein 4 (HHP4); FUNCTIONS IN: receptor activity; INVOLVED IN: response to hormone stimulus, response to sucrose stimulus; LOCATED IN: integral to membrane; EXPRESSED IN: stem, fruit, root, flower, leaf; CONTAINS InterPro DOMAIN/s: Hly-III related (InterPro:IPR004254); …	not assigned.unknown	T	bradi1g71220.1	FALSE	bradi1g71220.1
104880	37	34.3	(loc_os03g14910.1 : 615.0) no description available & (at5g19500 : 191.0) Tryptophan/tyrosine permease; CONTAINS InterPro DOMAIN/s: Tryptophan/tyrosine permease (InterPro:IPR018227); BEST Arabidopsis thaliana protein match is: Tryptophan/tyrosine permease (TAIR:AT2G33260.1); Has 3446 Blast hits to 3440 proteins in 699 species: Archae - 29; Bacteria - 3077; Metazoa - 10; Fungi - 2; Plants - 199; V…	transport.amino acids	T	bradi1g67830.1	FALSE	bradi1g67830.1
104881	37					bradi1g57290.1	FALSE	bradi1g57290.1
104882	37	35.2	(original description: pacid=32792022 locus=Bradi1g25970 ID=Bradi1g25970.1.v3.1 annot-version=v3.1)	not assigned.unknown	T	bradi1g25970.1	FALSE	bradi1g25970.1
104883	33	29.5.3	(loc_os03g54130.1 : 475.0) no description available & (at5g45890 : 327.0) Senescence-associated gene 12 (SAG12) encoding a cysteine protease influenced by cytokinin, auxin, and sugars.Localized to special vacuole found during senescence called senescence associated vacuoles which are different from central vacuole in the tonoplast composition and pH.; senescence-associated gene 12 (SAG12); CONTAI…	protein.degradation.cysteine protease	T	bradi1g08357.1	FALSE	bradi1g08357.1
104884	37					bradi4g35710.2	FALSE	bradi4g35710.2
104885	37	26.3.4	(q6z715|gun4_orysa : 669.0) Endoglucanase 4 precursor (EC 3.2.1.4) (Endo-1,4-beta glucanase 4) (OsGLU14) - Oryza sativa (Rice) & (loc_os02g03120.1 : 669.0) no description available & (at1g02800 : 525.0) Encodes a protein with similarity to endo-1,4-b-glucanases and is a member of Glycoside Hydrolase Family 9. CEL2 is induced by nemotodes and is expressed in syncitia induced by Heterodera schachti…	misc.gluco-, galacto- and mannosidases.endoglucanase	T	bradi4g33760.1	FALSE	bradi4g33760.1
104886	35	16.1.5	(loc_os04g27190.1 : 408.0) no description available & (p93665|dcs1_goshi : 252.0) (+)-delta-cadinene synthase (EC 4.2.3.13) (D-cadinene synthase) - Gossypium hirsutum (Upland cotton) & (at3g14490 : 214.0) Terpenoid cyclases/Protein prenyltransferases superfamily protein; FUNCTIONS IN: lyase activity, magnesium ion binding; INVOLVED IN: metabolic process; LOCATED IN: chloroplast; CONTAINS InterPro…	secondary metabolism.isoprenoids.terpenoids	T	bradi4g04987.1	FALSE	bradi4g04987.1
104887	39	33.99	(loc_os12g41170.1 : 1297.0) no description available & (at3g13870 : 974.0) required for regulated cell expansion and normal root hair development. Encodes an evolutionarily conserved protein with putative GTP-binding motifs that is implicated in the control of vesicle trafficking between the endoplasmic reticulum and the Golgi compartments.; ROOT HAIR DEFECTIVE 3 (RHD3); FUNCTIONS IN: GTP binding…	development.unspecified	T	bradi4g02450.1	FALSE	bradi4g02450.1
104888	39	35.1	(loc_os01g56790.1 : 594.0) no description available & (at1g74830 : 99.8) Protein of unknown function, DUF593; FUNCTIONS IN: molecular_function unknown; INVOLVED IN: biological_process unknown; LOCATED IN: endomembrane system; CONTAINS InterPro DOMAIN/s: Protein of unknown function DUF593 (InterPro:IPR007656); BEST Arabidopsis thaliana protein match is: Protein of unknown function, DUF593 (TAIR:AT…	not assigned.no ontology	T	bradi2g51510.2	FALSE	bradi2g51510.2
104889	37	29.3.2	(loc_os01g19770.1 : 265.0) no description available & (at4g16160 : 162.0) Homologous to pea OEP16 and barley pPORA (OEP16), a member of Arabidopsis OEP16 family. Two OEP16 genes are closely related to each other and are conserved in all land plants, OEP16-2, also named OEP16-S, and OEP16-1 (renamed OEP16-L) are result of the gene duplication event that occurred prior to divergence of bryophytes a…	protein.targeting.mitochondria	T	bradi2g11567.1	FALSE	bradi2g11567.1
104890	87	35.2	(original description: pacid=32774033 locus=Bradi2g17020 ID=Bradi2g17020.1.v3.1 annot-version=v3.1)	not assigned.unknown	T	bradi2g17020.1	FALSE	bradi2g17020.1
104891	89	26.4.1	(loc_os01g71350.1 : 397.0) no description available & (q02126|e13c_horvu : 395.0) Glucan endo-1,3-beta-glucosidase GIII precursor (EC 3.2.1.39) ((1->3)-beta-glucan endohydrolase GIII) ((1->3)-beta-glucanase isoenzyme GIII) (Beta-1,3-endoglucanase GIII) - Hordeum vulgare (Barley) & (ipr000490 : 296.29153) Glycoside hydrolase, family 17 & (at3g57260 : 271.0) beta 1,3-glucanase; "beta-1,3-glucanase …	misc.beta 1,3 glucan hydrolases.glucan endo-1,3-beta-glucosidase	T	bradi2g60441.1	FALSE	bradi2g60441.1
104892	63					bradi2g13280.1	FALSE	bradi2g13280.1
104893	41	29.5.5	(loc_os02g55130.1 : 801.0) no description available & (at4g30610 : 657.0) Encodes a secreted glycosylated serine carboxypeptidase with broad substrate preference that is involved in brassinosteroid signalling via BRI1. It is proteolytically processed in vivo by a separate as yet unidentified protease.; BRI1 SUPPRESSOR 1 (BRS1); CONTAINS InterPro DOMAIN/s: Peptidase S10, serine carboxypeptidase (I…	protein.degradation.serine protease	T	bradi3g54000.1	FALSE	bradi3g54000.1
104894	75	8.3	(loc_os08g36630.1 : 400.0) no description available & (at1g08080 : 285.0) alpha carbonic anhydrase 7 (ACA7); FUNCTIONS IN: carbonate dehydratase activity, zinc ion binding; INVOLVED IN: one-carbon metabolic process; LOCATED IN: endomembrane system; CONTAINS InterPro DOMAIN/s: Carbonic anhydrase, alpha-class, catalytic domain (InterPro:IPR001148), Carbonic anhydrase, CAH1-like (InterPro:IPR018340)…	TCA / org transformation.carbonic anhydrases	T	bradi3g38260.3	FALSE	bradi3g38260.3
104895	87	13.1.6.3.1	(loc_os04g33390.1 : 637.0) no description available & (at1g08250 : 526.0) Encodes a plastid-localized arogenate dehydratase involved in phenylalanine biosynthesis. Although this enzyme has sequence similarity to prephenate dehydratases, it is 98 times more active with arogenate than prephenate in enzymatic assays.; arogenate dehydratase 6 (ADT6); FUNCTIONS IN: arogenate dehydratase activity, prep…	amino acid metabolism.synthesis.aromatic aa.phenylalanine.arogenate dehydratase / prephenate dehydratase	T	bradi5g09020.1	FALSE	bradi5g09020.1
104896	71	35.2	no hits & (original description: pacid=32804068 locus=Bradi1g35290 ID=Bradi1g35290.1.v3.1 annot-version=v3.1)	not assigned.unknown	T	bradi1g35290.1	FALSE	bradi1g35290.1
104897	75	34.8	(loc_os07g34006.1 : 544.0) no description available & (at1g61800 : 493.0) glucose6-Phosphate/phosphate transporter 2; glucose-6-phosphate/phosphate translocator 2 (GPT2); FUNCTIONS IN: antiporter activity, glucose-6-phosphate transmembrane transporter activity; INVOLVED IN: in 7 processes; LOCATED IN: plasma membrane; EXPRESSED IN: 16 plant structures; EXPRESSED DURING: 10 growth stages; CONTAINS…	transport.metabolite transporters at the envelope membrane	T	bradi1g26000.2	FALSE	bradi1g26000.2
104898	97	30.2.2	(loc_os11g31540.1 : 348.0) no description available & (at1g71830 : 220.0) Plasma membrane LRR receptor-like serine threonine kinase expressed during embryogenesis in locules until stage 6 anthers, with higher expression in the tapetal cell layer. SERK1 and SERK2 receptor kinases function redundantly as an important control point for sporophytic development controlling male gametophyte production.…	signalling.receptor kinases.leucine rich repeat II	T	bradi4g18280.1	FALSE	bradi4g18280.1
104899	77	30.2.2	(loc_os11g31540.1 : 311.0) no description available & (at1g71830 : 220.0) Plasma membrane LRR receptor-like serine threonine kinase expressed during embryogenesis in locules until stage 6 anthers, with higher expression in the tapetal cell layer. SERK1 and SERK2 receptor kinases function redundantly as an important control point for sporophytic development controlling male gametophyte production.…	signalling.receptor kinases.leucine rich repeat II	T	bradi4g18280.3	FALSE	bradi4g18280.3
104900	87	35.2	(original description: pacid=32790912 locus=Bradi4g06700 ID=Bradi4g06700.1.v3.1 annot-version=v3.1)	not assigned.unknown	T	bradi4g06700.1	FALSE	bradi4g06700.1
104901	59	27.3.11	(loc_os03g32220.1 : 158.0) no description available & (at3g19580 : 95.9) Encodes zinc finger protein. mRNA levels are upregulated in response to ABA, high salt, and mild dessication. The protein is localized to the nucleus and acts as a transcriptional repressor.; zinc-finger protein 2 (ZF2); CONTAINS InterPro DOMAIN/s: Zinc finger, C2H2-like (InterPro:IPR015880), Zinc finger, C2H2-type (InterPro…	RNA.regulation of transcription.C2H2 zinc finger family	T	bradi2g49250.1	FALSE	bradi2g49250.1
104902	31	27.3.25	(loc_os01g19330.1 : 302.0) no description available & (at1g48000 : 230.0) Encodes a putative transcription factor (MYB112).; myb domain protein 112 (MYB112); CONTAINS InterPro DOMAIN/s: SANT, DNA-binding (InterPro:IPR001005), Homeodomain-like (InterPro:IPR009057), Myb, DNA-binding (InterPro:IPR014778), HTH transcriptional regulator, Myb-type, DNA-binding (InterPro:IPR017930), Homeodomain-related …	RNA.regulation of transcription.MYB domain transcription factor family	T	bradi2g11430.1	FALSE	bradi2g11430.1
104903	23	20.2.1	(loc_os09g29840.1 : 1212.0) no description available & (at2g04030 : 1086.0) Encodes a chloroplast-targeted 90-kDa heat shock protein located in the stroma involved in red-light mediated deetiolation response. Mutants are resistant to chlorate, have elongated hypocotyls in light, and affect the expression of NR2, CAB, and RBCS but NOT NR1 and NiR.; CR88; FUNCTIONS IN: ATP binding; INVOLVED IN: in …	stress.abiotic.heat	T	bradi4g32941.1	FALSE	bradi4g32941.1
104904	15	13.1.1.1.1	(loc_os03g13300.1 : 905.0) no description available & (at5g17330 : 830.0) Encodes one of two isoforms of glutamate decarboxylase.; glutamate decarboxylase (GAD); FUNCTIONS IN: calmodulin binding, glutamate decarboxylase activity; INVOLVED IN: response to cadmium ion; EXPRESSED IN: 13 plant structures; EXPRESSED DURING: 6 growth stages; CONTAINS InterPro DOMAIN/s: Pyridoxal phosphate-dependent tra…	amino acid metabolism.synthesis.central amino acid metabolism.GABA.Glutamate decarboxylase	T	bradi1g68807.1	FALSE	bradi1g68807.1
104905	9					bradi1g63127.1	FALSE	bradi1g63127.1
104906	11					bradi1g23030.1	FALSE	bradi1g23030.1
104907	13	26.19	(loc_os08g04350.1 : 160.0) no description available & (at2g32300 : 109.0) Encodes a uclacyanin, a protein precursor that is closely related to precursors of stellacyanins and a blue copper protein from pea pods.; uclacyanin 1 (UCC1); FUNCTIONS IN: electron carrier activity, copper ion binding; LOCATED IN: anchored to membrane; EXPRESSED IN: 7 plant structures; EXPRESSED DURING: F mature embryo st…	misc.plastocyanin-like	T	bradi4g05260.1	FALSE	bradi4g05260.1
104908	13	35.2	(original description: pacid=32770886 locus=Bradi2g60980 ID=Bradi2g60980.1.v3.1 annot-version=v3.1)	not assigned.unknown	T	bradi2g60980.1	FALSE	bradi2g60980.1
104909	15	29.4	(loc_os01g19130.1 : 556.0) no description available & (at3g62260 : 363.0) Protein phosphatase 2C family protein; FUNCTIONS IN: protein serine/threonine phosphatase activity, catalytic activity; INVOLVED IN: protein amino acid dephosphorylation; LOCATED IN: protein serine/threonine phosphatase complex; EXPRESSED IN: 22 plant structures; EXPRESSED DURING: 12 growth stages; CONTAINS InterPro DOMAIN/…	protein.postranslational modification	T	bradi2g11350.1	FALSE	bradi2g11350.1
104910	9	35.2	(original description: pacid=32777329 locus=Bradi2g10880 ID=Bradi2g10880.6.v3.1 annot-version=v3.1)	not assigned.unknown	T	bradi2g10880.6	FALSE	bradi2g10880.6
104911	7	27.3.3	(loc_os09g35030.1 : 248.0) no description available & (at4g25490 : 90.1) Transcriptional activator that binds to the DRE/CRT regulatory element and induces COR (cold-regulated) gene expression increasing plant freezing tolerance. It encodes a member of the DREB subfamily A-1 of ERF/AP2 transcription factor family (CBF1). The protein contains one AP2 domain. There are six members in this subfamily…	RNA.regulation of transcription.AP2/EREBP, APETALA2/Ethylene-responsive element binding protein family	T	bradi4g35650.1	FALSE	bradi4g35650.1
104912	7	35.2	no hits & (original description: pacid=32782497 locus=Bradi2g10700 ID=Bradi2g10700.1.v3.1 annot-version=v3.1)	not assigned.unknown	T	bradi2g10700.1	FALSE	bradi2g10700.1
104913	9	26.28	(loc_os01g61200.1 : 563.0) no description available & (at1g58430 : 320.0) Encodes an anther-specific proline-rich protein.; RXF26; FUNCTIONS IN: hydrolase activity, acting on ester bonds, carboxylesterase activity; INVOLVED IN: lipid metabolic process; LOCATED IN: endomembrane system; EXPRESSED IN: 12 plant structures; EXPRESSED DURING: 6 growth stages; CONTAINS InterPro DOMAIN/s: Lipase, GDSL (I…	misc.GDSL-motif lipase	T	bradi2g53830.1	FALSE	bradi2g53830.1
104914	9	35.2	(original description: pacid=32813298 locus=Bradi3g58060 ID=Bradi3g58060.1.v3.1 annot-version=v3.1)	not assigned.unknown	T	bradi3g58060.1	FALSE	bradi3g58060.1
104915	29					bradi1g71990.1	FALSE	bradi1g71990.1
104916	9	26.6	(loc_os11g33300.1 : 350.0) no description available & (p47917|zrp4_maize : 309.0) O-methyltransferase ZRP4 (EC 2.1.1.-) (OMT) - Zea mays (Maize) & (at4g35160 : 153.0) O-methyltransferase family protein; FUNCTIONS IN: methyltransferase activity, O-methyltransferase activity, protein dimerization activity; LOCATED IN: cytosol; CONTAINS InterPro DOMAIN/s: Winged helix-turn-helix transcription repres…	misc.O-methyl transferases	T	bradi4g28057.1	FALSE	bradi4g28057.1
104917	17					bradi2g25610.2	FALSE	bradi2g25610.2
104918	7	20.1.7	(loc_os12g25170.1 : 367.0) no description available & (at3g14470 : 84.0) NB-ARC domain-containing disease resistance protein; FUNCTIONS IN: protein binding; INVOLVED IN: apoptosis, defense response; LOCATED IN: endomembrane system; EXPRESSED IN: 23 plant structures; EXPRESSED DURING: 14 growth stages; CONTAINS InterPro DOMAIN/s: Leucine-rich repeat-containing protein (InterPro:IPR015766), NB-ARC …	stress.biotic.PR-proteins	T	bradi4g07902.2	FALSE	bradi4g07902.2
104919	5	35.1	(loc_os01g16146.1 : 391.0) no description available & (at1g03210 : 246.0) Phenazine biosynthesis PhzC/PhzF protein; FUNCTIONS IN: catalytic activity; INVOLVED IN: biosynthetic process; LOCATED IN: endomembrane system; EXPRESSED IN: 24 plant structures; EXPRESSED DURING: 15 growth stages; CONTAINS InterPro DOMAIN/s: Phenazine biosynthesis PhzC/PhzF protein (InterPro:IPR003719); BEST Arabidopsis th…	not assigned.no ontology	T	bradi2g09880.1	FALSE	bradi2g09880.1
104920	7					bradi1g78245.1	FALSE	bradi1g78245.1
104921	27					bradi1g57000.1	FALSE	bradi1g57000.1
104922	63					bradi3g34707.1	FALSE	bradi3g34707.1
104923	45	29.5.11.4.2	(loc_os10g39770.1 : 257.0) no description available & (at4g35840 : 194.0) RING/U-box superfamily protein; FUNCTIONS IN: zinc ion binding; CONTAINS InterPro DOMAIN/s: Zinc finger, RING-type (InterPro:IPR001841); BEST Arabidopsis thaliana protein match is: NEP-interacting protein 2 (TAIR:AT2G17730.1); Has 8964 Blast hits to 8940 proteins in 268 species: Archae - 0; Bacteria - 2; Metazoa - 2132; Fun…	protein.degradation.ubiquitin.E3.RING	T	bradi3g32470.2	FALSE	bradi3g32470.2
104924	45	35.2	(loc_os07g08390.1 : 360.0) no description available & (at3g22970 : 196.0) Protein of unknown function (DUF506) ; FUNCTIONS IN: molecular_function unknown; INVOLVED IN: biological_process unknown; LOCATED IN: endomembrane system; CONTAINS InterPro DOMAIN/s: Protein of unknown function DUF506, plant (InterPro:IPR006502); BEST Arabidopsis thaliana protein match is: Protein of unknown function (DUF50…	not assigned.unknown	T	bradi1g55480.1	FALSE	bradi1g55480.1
104925	27					bradi1g10917.1	FALSE	bradi1g10917.1
104926	13	34.3	(loc_os01g71720.1 : 749.0) no description available & (at2g01170 : 596.0) Encodes a bidirectional amino acid transporter that can transport ala, arg, glu and lys but not GABA or pro with both export and import activity. Its expression is localized in the vascular tissues suggesting a function in amino acids export from the phloem into sink tissue.; bidirectional amino acid transporter 1 (BAT1); F…	transport.amino acids	T	bradi2g10510.1	FALSE	bradi2g10510.1
104927	13	27.3.8	(loc_os01g15900.1 : 637.0) no description available & (at5g39660 : 218.0) Dof-type zinc finger domain-containing protein, identical to H-protein promoter binding factor-2a GI:3386546 from (Arabidopsis thaliana). Interacts with LKP2 and FKF1, but its overexpression does not change flowering time under short or long day conditions.; cycling DOF factor 2 (CDF2); CONTAINS InterPro DOMAIN/s: Zinc fing…	RNA.regulation of transcription.C2C2(Zn) DOF zinc finger family	T	bradi2g09720.1	FALSE	bradi2g09720.1
104928	11	35.2	no hits & (original description: pacid=32794854 locus=Bradi1g28680 ID=Bradi1g28680.1.v3.1 annot-version=v3.1)	not assigned.unknown	T	bradi1g28680.1	FALSE	bradi1g28680.1
104929	7	27.3.99	(loc_os01g72510.1 : 529.0) no description available & (at3g54400 : 387.0) Eukaryotic aspartyl protease family protein; FUNCTIONS IN: aspartic-type endopeptidase activity; INVOLVED IN: proteolysis; LOCATED IN: apoplast, cell wall, chloroplast, plant-type cell wall; EXPRESSED IN: 21 plant structures; EXPRESSED DURING: 14 growth stages; CONTAINS InterPro DOMAIN/s: Peptidase aspartic (InterPro:IPR021…	RNA.regulation of transcription.unclassified	T	bradi2g61130.1	FALSE	bradi2g61130.1
104930	7	27.3.35	(loc_os05g48650.1 : 264.0) no description available & (at3g14880 : 116.0) FUNCTIONS IN: molecular_function unknown; INVOLVED IN: response to karrikin; BEST Arabidopsis thaliana protein match is: transcription factor-related (TAIR:AT4G18650.1); Has 30201 Blast hits to 17322 proteins in 780 species: Archae - 12; Bacteria - 1396; Metazoa - 17338; Fungi - 3422; Plants - 5037; Viruses - 0; Other Eukar…	RNA.regulation of transcription.bZIP transcription factor family	T	bradi2g16790.1	FALSE	bradi2g16790.1
104931	7	26.12	(loc_os01g73220.1 : 461.0) no description available & (at1g71695 : 341.0) Peroxidase superfamily protein; FUNCTIONS IN: peroxidase activity, heme binding; INVOLVED IN: response to oxidative stress, oxidation reduction; LOCATED IN: cell wall, vacuole, membrane, plant-type cell wall; EXPRESSED IN: 23 plant structures; EXPRESSED DURING: 13 growth stages; CONTAINS InterPro DOMAIN/s: Haem peroxidase (…	misc.peroxidases	T	bradi2g09600.1	FALSE	bradi2g09600.1
104932	3	27.1	(loc_os06g38980.1 : 502.0) no description available & (at1g49760 : 397.0) polyadenylate-binding protein, putative / PABP, putative, similar to poly(A)-binding protein GB:AAF66825 GI:7673359 from (Nicotiana tabacum). Highly and ubiquitously expressed. Member of the class II PABP family.; poly(A) binding protein 8 (PAB8); CONTAINS InterPro DOMAIN/s: Polyadenylate-binding protein/Hyperplastic disc p…	RNA.processing	T	bradi1g37200.1	FALSE	bradi1g37200.1
104933	3	35.2	(loc_os01g15770.1 : 340.0) no description available & (at1g35180 : 253.0) TRAM, LAG1 and CLN8 (TLC) lipid-sensing domain containing protein; FUNCTIONS IN: molecular_function unknown; INVOLVED IN: biological_process unknown; LOCATED IN: integral to membrane; CONTAINS InterPro DOMAIN/s: TRAM/LAG1/CLN8 homology domain (InterPro:IPR006634); BEST Arabidopsis thaliana protein match is: TRAM, LAG1 and C…	not assigned.unknown	T	bradi2g09580.1	FALSE	bradi2g09580.1
104934	7	34.19.3	(loc_os02g13870.1 : 454.0) no description available & (at4g18910 : 337.0) Encodes an aquaporin homolog. Functions in arsenite transport and tolerance.When expressed in yeast cells can conduct hydrogen peroxide into those cells.; NOD26-like intrinsic protein 1;2 (NIP1;2); FUNCTIONS IN: water channel activity, arsenite transmembrane transporter activity; INVOLVED IN: transport, hydrogen peroxide tr…	transport.Major Intrinsic Proteins.NIP	T	bradi3g08930.1	FALSE	bradi3g08930.1
104935	13	35.2	(original description: pacid=32780422 locus=Bradi2g14860 ID=Bradi2g14860.1.v3.1 annot-version=v3.1)	not assigned.unknown	T	bradi2g14860.1	FALSE	bradi2g14860.1
104936	7	35.2	(original description: pacid=32780249 locus=Bradi2g08870 ID=Bradi2g08870.1.v3.1 annot-version=v3.1)	not assigned.unknown	T	bradi2g08870.1	FALSE	bradi2g08870.1
104937	7	27.3.25	(loc_os08g33150.1 : 333.0) no description available & (at5g16600 : 271.0) Encodes a putative transcription factor (MYB43).; myb domain protein 43 (MYB43); CONTAINS InterPro DOMAIN/s: SANT, DNA-binding (InterPro:IPR001005), Homeodomain-like (InterPro:IPR009057), Myb, DNA-binding (InterPro:IPR014778), HTH transcriptional regulator, Myb-type, DNA-binding (InterPro:IPR017930), Homeodomain-related (In…	RNA.regulation of transcription.MYB domain transcription factor family	T	bradi3g36370.1	FALSE	bradi3g36370.1
104938	67	28.99	(loc_os08g34780.1 : 685.0) no description available & (at4g34490 : 520.0) CYCLASE ASSOCIATED PROTEIN; cyclase associated protein 1 (CAP1); CONTAINS InterPro DOMAIN/s: Cyclase-associated protein CAP/septum formation inhibitor MinC, C-terminal (InterPro:IPR016098), CAP, conserved site (InterPro:IPR018106), Adenylate cyclase-associated CAP (InterPro:IPR001837), CARP motif (InterPro:IPR006599), Adeny…	DNA.unspecified	T	bradi3g37290.1	FALSE	bradi3g37290.1
104939	39	35.1	(loc_os07g06840.1 : 411.0) no description available & (at5g06570 : 243.0) alpha/beta-Hydrolases superfamily protein; FUNCTIONS IN: hydrolase activity; INVOLVED IN: metabolic process; LOCATED IN: cellular_component unknown; EXPRESSED IN: 6 plant structures; EXPRESSED DURING: petal differentiation and expansion stage; CONTAINS InterPro DOMAIN/s: Alpha/beta hydrolase fold-3 (InterPro:IPR013094); BES…	not assigned.no ontology	T	bradi1g56807.1	FALSE	bradi1g56807.1
104940		26.4	(loc_os01g14140.1 : 163.0) no description available & (at1g78520 : 116.0) Carbohydrate-binding X8 domain superfamily protein; FUNCTIONS IN: molecular_function unknown; INVOLVED IN: biological_process unknown; LOCATED IN: endomembrane system; CONTAINS InterPro DOMAIN/s: X8 (InterPro:IPR012946); BEST Arabidopsis thaliana protein match is: Carbohydrate-binding X8 domain superfamily protein (TAIR:AT2…	misc.beta 1,3 glucan hydrolases	T	bradi2g08580.1	FALSE	bradi2g08580.1
104941	7					bradi2g61160.1	FALSE	bradi2g61160.1
104942	9	8.1.2	(loc_os11g33240.2 : 854.0) no description available & (at2g44350 : 767.0) encodes a mitochrondrion targeted citrate synthase, the first enzyme of the tricarboxylic acid cycle, catalyzing the condensation of acetyl-CoA and oxaloacetate, finally yielding citrate and CoA.; ATCS; FUNCTIONS IN: citrate (SI)-synthase activity, zinc ion binding, ATP binding; INVOLVED IN: response to cadmium ion, tricarb…	TCA / org transformation.TCA.CS	T	bradi3g06930.1	FALSE	bradi3g06930.1
104943	9	35.2	no hits & (original description: pacid=32785528 locus=Bradi4g00420 ID=Bradi4g00420.1.v3.1 annot-version=v3.1)	not assigned.unknown	T	bradi4g00420.1	FALSE	bradi4g00420.1
104944	7					bradi2g07640.1	FALSE	bradi2g07640.1
104945	17	34.99	(loc_os10g20450.1 : 598.0) no description available & (at5g52450 : 431.0) MATE efflux family protein; FUNCTIONS IN: antiporter activity, drug transmembrane transporter activity, transporter activity; INVOLVED IN: response to nematode; LOCATED IN: plasma membrane, membrane; EXPRESSED IN: 24 plant structures; EXPRESSED DURING: 15 growth stages; CONTAINS InterPro DOMAIN/s: MATE family transporter re…	transport.misc	T	bradi2g16887.1	FALSE	bradi2g16887.1
104946	37	35.2	(original description: pacid=32810689 locus=Bradi5g27675 ID=Bradi5g27675.1.v3.1 annot-version=v3.1)	not assigned.unknown	T	bradi5g27675.1	FALSE	bradi5g27675.1
104947	9					bradi1g58740.1	FALSE	bradi1g58740.1
104948	17	10.2.1	(loc_os07g36690.1 : 1303.0) no description available & (at3g03050 : 749.0) encodes a cellulose synthase like protein. mutations initiate root hairs that rupture at their tip soon after initiation. is required for the synthesis of a noncellulosic wall polysaccharide.; cellulose synthase-like D3 (CSLD3); FUNCTIONS IN: cellulose synthase activity, transferase activity, transferring glycosyl groups; …	cell wall.cellulose synthesis.cellulose synthase	T	bradi1g25117.1	FALSE	bradi1g25117.1
104949	37	35.2	(original description: pacid=32785281 locus=Bradi4g44970 ID=Bradi4g44970.1.v3.1 annot-version=v3.1)	not assigned.unknown	T	bradi4g44970.1	FALSE	bradi4g44970.1
104950	37	16.7	(loc_os09g25850.1 : 1022.0) no description available & (at5g57800 : 744.0) encodes a transmembrane protein with similarity to the sterol desaturase family at the N-terminus and to the short-chain dehydrogenase/reductase family at the C-terminus. Mutant analyses indicate this protein is involved in cuticle membrane and wax biosynthesis.; ECERIFERUM 3 (CER3); FUNCTIONS IN: oxidoreductase activity, …	secondary metabolism.wax	T	bradi4g30750.1	FALSE	bradi4g30750.1
104951	37	20.2.99	(loc_os12g36640.2 : 278.0) no description available & (at2g47710 : 206.0) Adenine nucleotide alpha hydrolases-like superfamily protein; FUNCTIONS IN: molecular_function unknown; INVOLVED IN: response to stress; LOCATED IN: vacuole; EXPRESSED IN: 23 plant structures; EXPRESSED DURING: 13 growth stages; CONTAINS InterPro DOMAIN/s: UspA (InterPro:IPR006016), Rossmann-like alpha/beta/alpha sandwich f…	stress.abiotic.unspecified	T	bradi4g05210.1	FALSE	bradi4g05210.1
104952	7					bradi2g15490.3	FALSE	bradi2g15490.3
104953	45					bradi2g33510.1	FALSE	bradi2g33510.1
104954	3					bradi5g06126.1	FALSE	bradi5g06126.1
104955	3	35.2	(original description: pacid=32781198 locus=Bradi2g06840 ID=Bradi2g06840.1.v3.1 annot-version=v3.1)	not assigned.unknown	T	bradi2g06840.1	FALSE	bradi2g06840.1
104956	11	21.99	(loc_os02g43360.1 : 157.0) no description available & (at5g53560 : 135.0) Encodes a cytochrome b5 isoform that can be reduced by AtCBR, a cytochrome b5 reductase.; cytochrome B5 isoform E (CB5-E); FUNCTIONS IN: heme binding; LOCATED IN: chloroplast thylakoid membrane, endoplasmic reticulum, plasma membrane, endoplasmic reticulum membrane, vacuole; EXPRESSED IN: 26 plant structures; EXPRESSED DURI…	redox.misc	T	bradi3g50250.1	FALSE	bradi3g50250.1
104957	9	27.3.25	(loc_os01g49160.1 : 246.0) no description available & (at5g57620 : 207.0) Encodes a putative transcription factor (MYB36).; myb domain protein 36 (MYB36); CONTAINS InterPro DOMAIN/s: SANT, DNA-binding (InterPro:IPR001005), Homeodomain-like (InterPro:IPR009057), Myb, DNA-binding (InterPro:IPR014778), HTH transcriptional regulator, Myb-type, DNA-binding (InterPro:IPR017930), Homeodomain-related (In…	RNA.regulation of transcription.MYB domain transcription factor family	T	bradi2g46770.1	FALSE	bradi2g46770.1
104958	5					bradi2g06640.1	FALSE	bradi2g06640.1
104959	47	20.2.1	(loc_os06g14240.1 : 211.0) no description available & (at5g37670 : 117.0) HSP20-like chaperones superfamily protein; CONTAINS InterPro DOMAIN/s: Heat shock protein Hsp20 (InterPro:IPR002068), HSP20-like chaperone (InterPro:IPR008978); BEST Arabidopsis thaliana protein match is: HSP20-like chaperones superfamily protein (TAIR:AT1G59860.1); Has 1807 Blast hits to 1807 proteins in 277 species: Archa…	stress.abiotic.heat	T	bradi1g44230.1	FALSE	bradi1g44230.1
104960	51	20.2.1	(q6f2y7|hs101_orysa : 1500.0) Heat shock protein 101 - Oryza sativa (Rice) & (loc_os05g44340.1 : 1500.0) no description available & (at1g74310 : 1377.0) Encodes ClpB1, which belongs to the Casein lytic proteinase/heat shock protein 100 (Clp/Hsp100) family. Involved in refolding of proteins which form aggregates under heat stress. Also known as AtHsp101. AtHsp101 is a cytosolic heat shock protein …	stress.abiotic.heat	T	bradi2g49660.1	FALSE	bradi2g49660.1
104961	11	34.16	(loc_os06g30730.1 : 709.0) no description available & (at4g25750 : 447.0) ABC-2 type transporter family protein; FUNCTIONS IN: ATPase activity, coupled to transmembrane movement of substances; LOCATED IN: membrane; EXPRESSED IN: 8 plant structures; EXPRESSED DURING: 6 growth stages; CONTAINS InterPro DOMAIN/s: ATPase, AAA+ type, core (InterPro:IPR003593), ABC transporter-like (InterPro:IPR003439)…	transport.ABC transporters and multidrug resistance systems	T	bradi1g40464.1	FALSE	bradi1g40464.1
104962	9	33.99	(loc_os01g19290.1 : 560.0) no description available & (at1g09380 : 350.0) nodulin MtN21 /EamA-like transporter family protein; LOCATED IN: endomembrane system, membrane; EXPRESSED IN: 15 plant structures; EXPRESSED DURING: 4 anthesis, C globular stage, petal differentiation and expansion stage, LP.08 eight leaves visible; CONTAINS InterPro DOMAIN/s: Protein of unknown function DUF6, transmembrane…	development.unspecified	T	bradi2g11420.1	FALSE	bradi2g11420.1
104963	25	35.2	no hits & (original description: pacid=32776695 locus=Bradi2g05920 ID=Bradi2g05920.1.v3.1 annot-version=v3.1)	not assigned.unknown	T	bradi2g05920.1	FALSE	bradi2g05920.1
104964	73					bradi5g25170.1	FALSE	bradi5g25170.1
104965	73					bradi1g25620.1	FALSE	bradi1g25620.1
104966	37	20.2.99	(loc_os03g18600.1 : 191.0) no description available & (at2g38310 : 139.0) Encodes a member of the PYR (pyrabactin resistance )/PYL(PYR1-like)/RCAR (regulatory components of ABA receptor) family proteins with 14 members. PYR/PYL/RCAR family proteins function as abscisic acid sensors. Mediate ABA-dependent regulation of protein phosphatase 2Cs ABI1 and ABI2.; PYR1-like 4 (PYL4); CONTAINS InterPro D…	stress.abiotic.unspecified	T	bradi1g16710.1	FALSE	bradi1g16710.1
104967	13					bradi4g26366.1	FALSE	bradi4g26366.1
104968	19	34.2	(loc_os12g32760.1 : 621.0) no description available & (at2g16120 : 358.0) polyol/monosaccharide transporter 1 (PMT1); CONTAINS InterPro DOMAIN/s: Sugar transporter, conserved site (InterPro:IPR005829), Major facilitator superfamily (InterPro:IPR020846), General substrate transporter (InterPro:IPR005828), Sugar/inositol transporter (InterPro:IPR003663), Major facilitator superfamily, general subst…	transport.sugars	T	bradi4g06420.1	FALSE	bradi4g06420.1
104969	17					bradi4g05220.1	FALSE	bradi4g05220.1
104970	23					bradi2g32870.1	FALSE	bradi2g32870.1
104971	15	13.1.5.2.41	(loc_os01g21380.1 : 617.0) no description available & (at2g24580 : 358.0) FAD-dependent oxidoreductase family protein; FUNCTIONS IN: sarcosine oxidase activity; INVOLVED IN: tetrahydrofolate metabolic process, oxidation reduction; LOCATED IN: cellular_component unknown; EXPRESSED IN: 23 plant structures; EXPRESSED DURING: 13 growth stages; CONTAINS InterPro DOMAIN/s: FAD dependent oxidoreductase …	amino acid metabolism.synthesis.serine-glycine-cysteine group.glycine.sarcosine oxidase	T	bradi2g11970.1	FALSE	bradi2g11970.1
104972	17	17.5.1.1	(loc_os01g09700.1 : 704.0) no description available & (at4g26200 : 578.0) Member of a family of proteins in Arabidopsis that encode 1-Amino-cyclopropane-1-carboxylate synthase, an enzyme involved in ethylene biosynthesis. Not expressed in response to IAA.; 1-amino-cyclopropane-1-carboxylate synthase 7 (ACS7); CONTAINS InterPro DOMAIN/s: 1-aminocyclopropane-1-carboxylate synthase (InterPro:IPR0011…	hormone metabolism.ethylene.synthesis-degradation.1-aminocyclopropane-1-carboxylate synthase	T	bradi2g05790.1	FALSE	bradi2g05790.1
104973	21	35.2	no hits & (original description: pacid=32775105 locus=Bradi2g55140 ID=Bradi2g55140.1.v3.1 annot-version=v3.1)	not assigned.unknown	T	bradi2g55140.1	FALSE	bradi2g55140.1
104974	7	27.3.25	(q4jl76|myba2_orysa : 398.0) Myb-related protein MYBAS2 - Oryza sativa (Rice) & (loc_os12g37970.1 : 398.0) no description available & (at5g59780 : 231.0) Encodes a putative transcription factor (MYB59).; myb domain protein 59 (MYB59); FUNCTIONS IN: DNA binding, sequence-specific DNA binding transcription factor activity; INVOLVED IN: response to cadmium ion, regulation of transcription, DNA-depen…	RNA.regulation of transcription.MYB domain transcription factor family	T	bradi4g04050.1	FALSE	bradi4g04050.1
104975	13	35.2	no hits & (original description: pacid=32786183 locus=Bradi4g24950 ID=Bradi4g24950.1.v3.1 annot-version=v3.1)	not assigned.unknown	T	bradi4g24950.1	FALSE	bradi4g24950.1
104976	7					bradi1g47040.3	FALSE	bradi1g47040.3
104977	9	35.2	(original description: pacid=32814186 locus=Bradi3g05660 ID=Bradi3g05660.1.v3.1 annot-version=v3.1)	not assigned.unknown	T	bradi3g05660.1	FALSE	bradi3g05660.1
104978	9					bradi1g65170.1	FALSE	bradi1g65170.1
104979	9					bradi1g45180.1	FALSE	bradi1g45180.1
104980	9					bradi2g05620.2	FALSE	bradi2g05620.2
104981	3	35.2	no hits & (original description: pacid=32821002 locus=Bradi3g18900 ID=Bradi3g18900.1.v3.1 annot-version=v3.1)	not assigned.unknown	T	bradi3g18900.1	FALSE	bradi3g18900.1
104982	3					bradi2g05610.1	FALSE	bradi2g05610.1
104983	21	27.3.99	(loc_os03g57900.1 : 109.0) no description available & (at3g12630 : 91.3) A20/AN1-like zinc finger family protein; FUNCTIONS IN: DNA binding, zinc ion binding; INVOLVED IN: biological_process unknown; LOCATED IN: cellular_component unknown; EXPRESSED IN: 24 plant structures; EXPRESSED DURING: 15 growth stages; CONTAINS InterPro DOMAIN/s: Zinc finger, AN1-type (InterPro:IPR000058), Zinc finger, A20…	RNA.regulation of transcription.unclassified	T	bradi1g06150.1	FALSE	bradi1g06150.1
104984	15	34.13	(loc_os02g46460.1 : 928.0) no description available & (at4g21680 : 617.0) Encodes a nitrate transporter (NRT1.8). Functions in nitrate removal from the xylem sap. Mediates cadmium tolerance.; NITRATE TRANSPORTER 1.8 (NRT1.8); FUNCTIONS IN: transporter activity, nitrate transmembrane transporter activity; INVOLVED IN: response to cadmium ion, oligopeptide transport, response to nitrate; LOCATED IN…	transport.peptides and oligopeptides	T	bradi3g52096.1	FALSE	bradi3g52096.1
104985	19	35.2	(original description: pacid=32822271 locus=Bradi3g57550 ID=Bradi3g57550.1.v3.1 annot-version=v3.1)	not assigned.unknown	T	bradi3g57550.1	FALSE	bradi3g57550.1
104986	11	33.99	(loc_os01g08190.2 : 985.0) no description available & (at4g32551 : 699.0) LEUNIG regulates floral organ identity,gynoecium and ovule development. Negatively regulates AGAMOUS . Encodes a glutamine-rich protein with seven WD repeats similar to transcriptional corepressors.; LEUNIG (LUG); FUNCTIONS IN: transcription repressor activity, protein heterodimerization activity; INVOLVED IN: flower develo…	development.unspecified	T	bradi2g04820.1	FALSE	bradi2g04820.1
104987	19					bradi2g06970.1	FALSE	bradi2g06970.1
104988	23	35.2	(original description: pacid=32782336 locus=Bradi2g00515 ID=Bradi2g00515.1.v3.1 annot-version=v3.1)	not assigned.unknown	T	bradi2g00515.1	FALSE	bradi2g00515.1
104989	53	12.1.1	(p27968|nia7_horvu : 1575.0) Nitrate reductase [NAD(P)H] (EC 1.7.1.2) - Hordeum vulgare (Barley) & (loc_os02g53130.1 : 1493.0) no description available & (at1g77760 : 1192.0) Encodes the cytosolic minor isoform of nitrate reductase (NR). Involved in the first step of nitrate assimilation, it contributes about 15% of the nitrate reductase activity in shoots. Similar to molybdopterin oxidoreductase…	N-metabolism.nitrate metabolism.NR	T	bradi3g57680.1	FALSE	bradi3g57680.1
104990	37					bradi3g48070.1	FALSE	bradi3g48070.1
104991	37					bradi3g43577.2	FALSE	bradi3g43577.2
104992	33					bradi3g23160.2	FALSE	bradi3g23160.2
104993	27	26.1	(loc_os02g09390.1 : 607.0) no description available & (o81974|c71d8_soybn : 356.0) Cytochrome P450 71D8 (EC 1.14.-.-) (P450 CP7) - Glycine max (Soybean) & (at3g26330 : 296.0) putative cytochrome P450; "cytochrome P450, family 71, subfamily B, polypeptide 37" (CYP71B37); FUNCTIONS IN: electron carrier activity, monooxygenase activity, iron ion binding, oxygen binding, heme binding; INVOLVED IN: ox…	misc.cytochrome P450	T	bradi3g06320.1	FALSE	bradi3g06320.1
104994	63	34.16	(loc_os04g11820.1 : 1644.0) no description available & (at1g53390 : 1060.0) P-loop containing nucleoside triphosphate hydrolases superfamily protein; FUNCTIONS IN: ATPase activity, coupled to transmembrane movement of substances; LOCATED IN: plasma membrane; EXPRESSED IN: 23 plant structures; EXPRESSED DURING: 13 growth stages; CONTAINS InterPro DOMAIN/s: ATPase, AAA+ type, core (InterPro:IPR0035…	transport.ABC transporters and multidrug resistance systems	T	bradi5g02870.1	FALSE	bradi5g02870.1
104995	39	21.3	(q42831|hbl_horvu : 283.0) Non-symbiotic hemoglobin (HORvu GLB1) (Nonlegume hemoglobin) - Hordeum vulgare (Barley) & (loc_os03g12510.1 : 258.0) no description available & (at2g16060 : 214.0) Encodes a class 1 nonsymbiotic hemoglobin induced by low oxygen levels with very high oxygen affinity. It is not likely to be a hemoglobin transporter because of its extremely high affinity for oxygen.; hemog…	redox.heme	T	bradi1g69320.1	FALSE	bradi1g69320.1
104996	27	26.22	(loc_os07g49120.1 : 359.0) no description available & (p50160|ts2_maize : 336.0) Sex determination protein tasselseed-2 - Zea mays (Maize) & (at3g51680 : 306.0) NAD(P)-binding Rossmann-fold superfamily protein; FUNCTIONS IN: oxidoreductase activity, binding, catalytic activity; INVOLVED IN: oxidation reduction, metabolic process; LOCATED IN: cellular_component unknown; EXPRESSED IN: cotyledon, ro…	misc.short chain dehydrogenase/reductase (SDR)	T	bradi1g32710.1	FALSE	bradi1g32710.1
104997	75	5.3	(p10848|adh3_horvu : 744.0) Alcohol dehydrogenase 3 (EC 1.1.1.1) - Hordeum vulgare (Barley) & (loc_os11g10510.1 : 724.0) no description available & (at1g77120 : 630.0) Catalyzes the reduction of acetaldehyde using NADH as reductant. Requires zinc for activity. Dimer. Anaerobic response polypeptide (ANP). Fermentation. The protein undergoes thiolation following treatment with the oxidant tert-buty…	fermentation.ADH	T	bradi4g22620.1	FALSE	bradi4g22620.1
104998	47	27.3.37	(loc_os01g32770.1 : 333.0) no description available & (at3g02550 : 203.0) LOB domain-containing protein 41 (LBD41); CONTAINS InterPro DOMAIN/s: Lateral organ boundaries, LOB (InterPro:IPR004883), Asymmetric leaves, AS2/LOB (InterPro:IPR017414); BEST Arabidopsis thaliana protein match is: LOB domain-containing protein 40 (TAIR:AT1G67100.1); Has 601 Blast hits to 600 proteins in 23 species: Archae …	RNA.regulation of transcription.AS2,Lateral Organ Boundaries Gene Family	T	bradi4g16750.1	FALSE	bradi4g16750.1
104999	25	35.2	(loc_os12g37650.1 : 180.0) no description available & (at1g56580 : 159.0) Encodes SMALLER WITH VARIABLE BRANCHES (SVB), a protein with a conserved domain of unknown function (DUF538). The trichomes of the SVB mutants are smaller and exhibit branches of variable length and number.; SMALLER WITH VARIABLE BRANCHES (SVB); CONTAINS InterPro DOMAIN/s: Protein of unknown function DUF538 (InterPro:IPR007…	not assigned.unknown	T	bradi4g09930.1	FALSE	bradi4g09930.1
105000	37					bradi2g41877.1	FALSE	bradi2g41877.1
105001	43					bradi2g39890.2	FALSE	bradi2g39890.2
105002	31					bradi2g04180.2	FALSE	bradi2g04180.2
105003	7					bradi2g45970.2	FALSE	bradi2g45970.2
105004	7	29.5.7	(loc_os06g12370.1 : 928.0) no description available & (at5g15250 : 838.0) Encodes an FtsH protease that is localized to the chloroplast. AtFtsH6 is involved in the degradation of both Lhcb3 and Lhcb1 during senescence and high-light acclimation.; FTSH protease 6 (FTSH6); CONTAINS InterPro DOMAIN/s: Peptidase M41, FtsH (InterPro:IPR005936), ATPase, AAA+ type, core (InterPro:IPR003593), ATPase, AAA…	protein.degradation.metalloprotease	T	bradi1g45160.1	FALSE	bradi1g45160.1
105005	11					bradi2g27180.1	FALSE	bradi2g27180.1
105006	7					bradi2g04180.3	FALSE	bradi2g04180.3
105007	69					bradi3g18850.2	FALSE	bradi3g18850.2
105008	75	35.2	(original description: pacid=32804456 locus=Bradi1g72590 ID=Bradi1g72590.1.v3.1 annot-version=v3.1)	not assigned.unknown	T	bradi1g72590.1	FALSE	bradi1g72590.1
105009	27					bradi2g25040.3	FALSE	bradi2g25040.3
105010	85					bradi3g14490.2	FALSE	bradi3g14490.2
105011	55	30.2.24	(loc_os04g12560.1 : 1019.0) no description available & (at1g34300 : 362.0) lectin protein kinase family protein; FUNCTIONS IN: in 6 functions; INVOLVED IN: protein amino acid phosphorylation, recognition of pollen; LOCATED IN: plasma membrane; EXPRESSED IN: 23 plant structures; EXPRESSED DURING: 13 growth stages; CONTAINS InterPro DOMAIN/s: Curculin-like (mannose-binding) lectin (InterPro:IPR0014…	signalling.receptor kinases.S-locus glycoprotein like	T	bradi3g47390.1	FALSE	bradi3g47390.1
105012	85	20.1	(loc_os10g34910.1 : 278.0) no description available & (at2g15220 : 254.0) Plant basic secretory protein (BSP) family protein; INVOLVED IN: defense response; LOCATED IN: endomembrane system; EXPRESSED DURING: seedling growth; CONTAINS InterPro DOMAIN/s: Uncharacterised protein family, basic secretory protein (InterPro:IPR007541); BEST Arabidopsis thaliana protein match is: Plant basic secretory pr…	stress.biotic	T	bradi3g29710.1	FALSE	bradi3g29710.1
105013	29					bradi3g02590.1	FALSE	bradi3g02590.1
105014	33	29.4	(loc_os03g10950.1 : 541.0) no description available & (at4g33920 : 380.0) Protein phosphatase 2C family protein; FUNCTIONS IN: protein serine/threonine phosphatase activity, catalytic activity; INVOLVED IN: protein amino acid dephosphorylation; LOCATED IN: mitochondrion, protein serine/threonine phosphatase complex; EXPRESSED IN: 23 plant structures; EXPRESSED DURING: 13 growth stages; CONTAINS I…	protein.postranslational modification	T	bradi1g70680.1	FALSE	bradi1g70680.1
105015	47	30.2.20	(loc_os01g49580.1 : 806.0) no description available & (at5g38260 : 389.0) Protein kinase superfamily protein; FUNCTIONS IN: kinase activity; INVOLVED IN: protein amino acid phosphorylation; LOCATED IN: endomembrane system; CONTAINS InterPro DOMAIN/s: Protein kinase, ATP binding site (InterPro:IPR017441), Protein kinase, catalytic domain (InterPro:IPR000719), Serine-threonine/tyrosine-protein kina…	signalling.receptor kinases.wheat LRK10 like	T	bradi2g47060.1	FALSE	bradi2g47060.1
105016	29					bradi2g23780.1	FALSE	bradi2g23780.1
105017	77	27.3.32	(loc_os05g39720.1 : 472.0) no description available & (at2g38470 : 290.0) Member of the plant WRKY transcription factor family. Regulates the antagonistic relationship between defense pathways mediating responses to P. syringae and necrotrophic fungal pathogens. Located in nucleus. Involved in response to various abiotic stresses - especially salt stress.; WRKY DNA-binding protein 33 (WRKY33); CO…	RNA.regulation of transcription.WRKY domain transcription factor family	T	bradi2g22440.1	FALSE	bradi2g22440.1
105018	17	26.12	(loc_os04g59160.1 : 300.0) no description available & (at1g71695 : 217.0) Peroxidase superfamily protein; FUNCTIONS IN: peroxidase activity, heme binding; INVOLVED IN: response to oxidative stress, oxidation reduction; LOCATED IN: cell wall, vacuole, membrane, plant-type cell wall; EXPRESSED IN: 23 plant structures; EXPRESSED DURING: 13 growth stages; CONTAINS InterPro DOMAIN/s: Haem peroxidase (…	misc.peroxidases	T	bradi5g27150.1	FALSE	bradi5g27150.1
105019	25	1.1.1.1	(p27497|cb29_maize : 493.0) Chlorophyll a-b binding protein M9, chloroplast precursor (LHCII type I CAB-M9) (LHCP) - Zea mays (Maize) & (loc_os09g17740.1 : 483.0) no description available & (at2g34420 : 458.0) Photosystem II type I chlorophyll a/b-binding protein; photosystem II light harvesting complex gene B1B2 (LHB1B2); FUNCTIONS IN: chlorophyll binding; INVOLVED IN: photosynthesis, light harv…	PS.lightreaction.photosystem II.LHC-II	T	bradi1g12130.1	FALSE	bradi1g12130.1
105020	25	35.2	(original description: pacid=32789946 locus=Bradi4g37170 ID=Bradi4g37170.1.v3.1 annot-version=v3.1)	not assigned.unknown	T	bradi4g37170.1	FALSE	bradi4g37170.1
105021	21					bradi4g34940.3	FALSE	bradi4g34940.3
105022	23					bradi4g07380.1	FALSE	bradi4g07380.1
105023	47	26.12	(loc_os04g04750.1 : 342.0) no description available & (at5g42180 : 154.0) Peroxidase superfamily protein; FUNCTIONS IN: peroxidase activity, heme binding; INVOLVED IN: oxidation reduction, response to oxidative stress; LOCATED IN: plant-type cell wall; EXPRESSED IN: 10 plant structures; EXPRESSED DURING: 4 anthesis, C globular stage, petal differentiation and expansion stage; CONTAINS InterPro DO…	misc.peroxidases	T	bradi2g37060.1	FALSE	bradi2g37060.1
105024	15					bradi2g09730.1	FALSE	bradi2g09730.1
105025	19	35.2	no hits & (original description: pacid=32779673 locus=Bradi2g02420 ID=Bradi2g02420.1.v3.1 annot-version=v3.1)	not assigned.unknown	T	bradi2g02420.1	FALSE	bradi2g02420.1
105026	43					bradi4g03270.2	FALSE	bradi4g03270.2
105027	71					bradi1g12930.1	FALSE	bradi1g12930.1
105028	83					bradi4g45370.1	FALSE	bradi4g45370.1
105029	51	16.2.1.7	(loc_os02g56680.1 : 463.0) no description available & (at1g15950 : 304.0) Encodes a cinnamoyl CoA reductase. Involved in lignin biosynthesis.; cinnamoyl coa reductase 1 (CCR1); CONTAINS InterPro DOMAIN/s: NAD-dependent epimerase/dehydratase (InterPro:IPR001509), NAD(P)-binding domain (InterPro:IPR016040); BEST Arabidopsis thaliana protein match is: cinnamoyl coa reductase (TAIR:AT1G80820.1); Has …	secondary metabolism.phenylpropanoids.lignin biosynthesis.CCR1	T	bradi3g54950.1	FALSE	bradi3g54950.1
105030	43					bradi3g37440.1	FALSE	bradi3g37440.1
105031	43					bradi3g27960.1	FALSE	bradi3g27960.1
105032	43	34.7	(loc_os08g45000.1 : 810.0) no description available & (at3g54700 : 749.0) Encodes Pht1;7, a member of the Pht1 family of phosphate transporters which include: Pht1;1/At5g43350, Pht1;2/At5g43370, Pht1;3/At5g43360, Pht1;4/At2g38940, Pht1;5/At2g32830, Pht1;6/At5g43340, Pht1;7/At3g54700, Pht1;8/At1g20860, Pht1;9/At1g76430 (Plant Journal 2002, 31:341).; phosphate transporter 1;7 (PHT1;7); FUNCTIONS IN…	transport.phosphate	T	bradi3g12590.1	FALSE	bradi3g12590.1
105033	43					bradi1g59800.1	FALSE	bradi1g59800.1
105034	43	35.2	no hits & (original description: pacid=32800825 locus=Bradi1g59240 ID=Bradi1g59240.1.v3.1 annot-version=v3.1)	not assigned.unknown	T	bradi1g59240.1	FALSE	bradi1g59240.1
105035	73	35.2	(original description: pacid=32805972 locus=Bradi1g37930 ID=Bradi1g37930.1.v3.1 annot-version=v3.1)	not assigned.unknown	T	bradi1g37930.1	FALSE	bradi1g37930.1
105036	43					bradi1g26447.1	FALSE	bradi1g26447.1
105037	47	33.1	(loc_os03g46100.2 : 374.0) no description available & (p15590|glb1_maize : 351.0) Globulin-1 S allele precursor (GLB1-S) (7S-like) - Zea mays (Maize) & (at3g22640 : 132.0) PAP85; FUNCTIONS IN: nutrient reservoir activity; INVOLVED IN: biological_process unknown; LOCATED IN: plant-type cell wall; EXPRESSED IN: stem, seed; EXPRESSED DURING: seedling growth, seed development stages; CONTAINS InterPr…	development.storage proteins	T	bradi1g13040.1	FALSE	bradi1g13040.1
105038	61	4.1.14	(loc_os11g05110.2 : 976.0) no description available & (at3g52990 : 914.0) Pyruvate kinase family protein; FUNCTIONS IN: pyruvate kinase activity, magnesium ion binding, potassium ion binding, catalytic activity; INVOLVED IN: glycolysis; LOCATED IN: membrane; EXPRESSED IN: guard cell, cultured cell, leaf; CONTAINS InterPro DOMAIN/s: Pyruvate/Phosphoenolpyruvate kinase, catalytic core (InterPro:IPR…	glycolysis.cytosolic branch.pyruvate kinase (PK)	T	bradi4g42810.1	FALSE	bradi4g42810.1
105039	43					bradi4g39830.1	FALSE	bradi4g39830.1
105040	47	27.3.25	(loc_os09g36250.1 : 319.0) no description available & (at4g22680 : 250.0) Encodes a putative transcription factor (MYB85).; myb domain protein 85 (MYB85); CONTAINS InterPro DOMAIN/s: SANT, DNA-binding (InterPro:IPR001005), Homeodomain-like (InterPro:IPR009057), Myb, DNA-binding (InterPro:IPR014778), HTH transcriptional regulator, Myb-type, DNA-binding (InterPro:IPR017930), Homeodomain-related (In…	RNA.regulation of transcription.MYB domain transcription factor family	T	bradi4g36210.1	FALSE	bradi4g36210.1
105041	43					bradi4g07600.1	FALSE	bradi4g07600.1
105042	49	35.1	(loc_os05g19910.2 : 505.0) no description available & (at3g62160 : 261.0) HXXXD-type acyl-transferase family protein; FUNCTIONS IN: transferase activity, transferring acyl groups other than amino-acyl groups, transferase activity; INVOLVED IN: biological_process unknown; LOCATED IN: cellular_component unknown; EXPRESSED IN: 22 plant structures; EXPRESSED DURING: 13 growth stages; CONTAINS InterPr…	not assigned.no ontology	T	bradi4g06067.1	FALSE	bradi4g06067.1
105043	65					bradi2g38940.1	FALSE	bradi2g38940.1
105044	81					bradi2g38930.1	FALSE	bradi2g38930.1
105045	43					bradi2g19250.1	FALSE	bradi2g19250.1
105046	43					bradi2g12750.1	FALSE	bradi2g12750.1
105047	43	26.6	(q6zd89|omt1_orysa : 483.0) Quercetin 3-O-methyltransferase 1 precursor (EC 2.1.1.76) (Flavonol 3-O-methyltransferase 1) - Oryza sativa (Rice) & (loc_os08g06100.1 : 483.0) no description available & (at5g54160 : 367.0) A caffeic acid/5-hydroxyferulic acid O-methyltransferase. Interacts with 14-4-3 proteins in yeast 2 hybrid assay. AtOMT1 (At5g54160) encodes a flavonol 3??-O-methyltransferase that…	misc.O-methyl transferases	T	bradi2g02380.1	FALSE	bradi2g02380.1
105048	15	29.5.11.4.2	(loc_os02g45780.1 : 176.0) no description available & (at1g63840 : 87.4) RING/U-box superfamily protein; FUNCTIONS IN: zinc ion binding; INVOLVED IN: response to abscisic acid stimulus; LOCATED IN: endomembrane system; EXPRESSED IN: 22 plant structures; EXPRESSED DURING: 13 growth stages; CONTAINS InterPro DOMAIN/s: Zinc finger, RING-type (InterPro:IPR001841), Zinc finger, C3HC4 RING-type (InterP…	protein.degradation.ubiquitin.E3.RING	T	bradi3g51810.1	FALSE	bradi3g51810.1
105049	41	13.1.6.1.1	(loc_os03g27230.1 : 870.0) no description available & (q75lr2|arof_orysa : 863.0) Phospho-2-dehydro-3-deoxyheptonate aldolase 1, chloroplast precursor (EC 2.5.1.54) (Phospho-2-keto-3-deoxyheptonate aldolase 1) (DAHP synthetase 1) (3-deoxy-D-arabino-heptulosonate 7-phosphate synthase 1) - Oryza sativa (Rice) & (at1g22410 : 796.0) Class-II DAHP synthetase family protein; FUNCTIONS IN: 3-deoxy-7-pho…	amino acid metabolism.synthesis.aromatic aa.chorismate.3-deoxy-D-arabino-heptulosonate 7-phosphate synthase	T	bradi1g60750.1	FALSE	bradi1g60750.1
105050	7	35.2	no hits & (original description: pacid=32785457 locus=Bradi4g44440 ID=Bradi4g44440.1.v3.1 annot-version=v3.1)	not assigned.unknown	T	bradi4g44440.1	FALSE	bradi4g44440.1
105051	7	16.2.1.4	(loc_os09g37180.1 : 717.0) no description available & (at5g48930 : 177.0) At5g48930 has been shown to encode for the hydroxycinnamoyl-Coenzyme A shikimate/quinate hydroxycinnamoyltransferase (HCT) both synthesizing and catabolizing the hydroxycinnamoylesters (coumaroyl/caffeoyl shikimate and quinate) involved in the phenylpropanoid pathway. Influence on the accumulation of flavonoids which in tur…	secondary metabolism.phenylpropanoids.lignin biosynthesis.HCT	T	bradi4g36830.1	FALSE	bradi4g36830.1
105052	9	28.1	(loc_os01g03740.1 : 437.0) no description available & (at1g68290 : 370.0) Encodes a putative endonuclease but no demonstrable endonuclease activity, either towards single stranded DNA or mismatches, has been seen in vitro.; endonuclease 2 (ENDO 2); FUNCTIONS IN: endonuclease activity, nucleic acid binding; INVOLVED IN: DNA catabolic process; LOCATED IN: endomembrane system; EXPRESSED IN: 23 plant…	DNA.synthesis/chromatin structure	T	bradi2g01967.1	FALSE	bradi2g01967.1
105053	3					bradi1g58460.2	FALSE	bradi1g58460.2
105054	5	3.5	(loc_os07g04990.1 : 608.0) no description available & (at1g06690 : 490.0) NAD(P)-linked oxidoreductase superfamily protein; FUNCTIONS IN: oxidoreductase activity, aldo-keto reductase activity; INVOLVED IN: oxidation reduction; LOCATED IN: chloroplast thylakoid membrane, chloroplast, plastoglobule, chloroplast envelope; EXPRESSED IN: 22 plant structures; EXPRESSED DURING: 14 growth stages; CONTAIN…	minor CHO metabolism.others	T	bradi1g58210.1	FALSE	bradi1g58210.1
105055	5					bradi2g01860.1	FALSE	bradi2g01860.1
105056	55					bradi5g08520.1	FALSE	bradi5g08520.1
105057	69					bradi2g41440.1	FALSE	bradi2g41440.1
105058	41					bradi5g19160.3	FALSE	bradi5g19160.3
105059	33	29.5.11.1	(at5g03240 : 443.0) encodes ubiquitin that is attached to proteins destined for degradation. UBQ3 is most homologous with UBQ4, and is expressed in higher levels in vegetative tissue but lower levels in flowers than UBQ4. UBQ3 encodes different number of ubiquitins in different ecotypes. UBQ3 transcript level is modulated by UV-B and light/dark treatments.; polyubiquitin 3 (UBQ3); INVOLVED IN: pr…	protein.degradation.ubiquitin.ubiquitin	T	bradi3g52300.1	FALSE	bradi3g52300.1
105060	53	20.2.99	(loc_os02g29000.1 : 326.0) no description available & (at5g39110 : 248.0) RmlC-like cupins superfamily protein; FUNCTIONS IN: manganese ion binding, nutrient reservoir activity; INVOLVED IN: biological_process unknown; LOCATED IN: endomembrane system, apoplast; CONTAINS InterPro DOMAIN/s: Cupin, RmlC-type (InterPro:IPR011051), Cupin 1 (InterPro:IPR006045), RmlC-like jelly roll fold (InterPro:IPR0…	stress.abiotic.unspecified	T	bradi3g43650.1	FALSE	bradi3g43650.1
105061	57	20.2.99	(loc_os08g09080.2 : 389.0) no description available & (at5g39110 : 241.0) RmlC-like cupins superfamily protein; FUNCTIONS IN: manganese ion binding, nutrient reservoir activity; INVOLVED IN: biological_process unknown; LOCATED IN: endomembrane system, apoplast; CONTAINS InterPro DOMAIN/s: Cupin, RmlC-type (InterPro:IPR011051), Cupin 1 (InterPro:IPR006045), RmlC-like jelly roll fold (InterPro:IPR0…	stress.abiotic.unspecified	T	bradi3g17330.1	FALSE	bradi3g17330.1
105062	49	20.2.99	(loc_os08g09080.2 : 380.0) no description available & (at5g38940 : 237.0) RmlC-like cupins superfamily protein; FUNCTIONS IN: manganese ion binding, nutrient reservoir activity; INVOLVED IN: response to salt stress; LOCATED IN: cell wall; EXPRESSED IN: fruit, root; CONTAINS InterPro DOMAIN/s: Cupin, RmlC-type (InterPro:IPR011051), Cupin 1 (InterPro:IPR006045), RmlC-like jelly roll fold (InterPro:…	stress.abiotic.unspecified	T	bradi3g17316.1	FALSE	bradi3g17316.1
105063	45	20.2.99	(loc_os08g09010.1 : 391.0) no description available & (at5g39110 : 241.0) RmlC-like cupins superfamily protein; FUNCTIONS IN: manganese ion binding, nutrient reservoir activity; INVOLVED IN: biological_process unknown; LOCATED IN: endomembrane system, apoplast; CONTAINS InterPro DOMAIN/s: Cupin, RmlC-type (InterPro:IPR011051), Cupin 1 (InterPro:IPR006045), RmlC-like jelly roll fold (InterPro:IPR0…	stress.abiotic.unspecified	T	bradi3g15240.1	FALSE	bradi3g15240.1
105064	55	20.2.99	(loc_os08g09080.2 : 381.0) no description available & (at5g39110 : 241.0) RmlC-like cupins superfamily protein; FUNCTIONS IN: manganese ion binding, nutrient reservoir activity; INVOLVED IN: biological_process unknown; LOCATED IN: endomembrane system, apoplast; CONTAINS InterPro DOMAIN/s: Cupin, RmlC-type (InterPro:IPR011051), Cupin 1 (InterPro:IPR006045), RmlC-like jelly roll fold (InterPro:IPR0…	stress.abiotic.unspecified	T	bradi3g15220.1	FALSE	bradi3g15220.1
105065	47	20.2.99	(loc_os08g09000.1 : 407.0) no description available & (at5g39110 : 245.0) RmlC-like cupins superfamily protein; FUNCTIONS IN: manganese ion binding, nutrient reservoir activity; INVOLVED IN: biological_process unknown; LOCATED IN: endomembrane system, apoplast; CONTAINS InterPro DOMAIN/s: Cupin, RmlC-type (InterPro:IPR011051), Cupin 1 (InterPro:IPR006045), RmlC-like jelly roll fold (InterPro:IPR0…	stress.abiotic.unspecified	T	bradi3g15200.1	FALSE	bradi3g15200.1
105066	43	20.2.99	(loc_os08g09010.1 : 392.0) no description available & (at5g39110 : 241.0) RmlC-like cupins superfamily protein; FUNCTIONS IN: manganese ion binding, nutrient reservoir activity; INVOLVED IN: biological_process unknown; LOCATED IN: endomembrane system, apoplast; CONTAINS InterPro DOMAIN/s: Cupin, RmlC-type (InterPro:IPR011051), Cupin 1 (InterPro:IPR006045), RmlC-like jelly roll fold (InterPro:IPR0…	stress.abiotic.unspecified	T	bradi3g15190.1	FALSE	bradi3g15190.1
105067	65	29.5.1	(loc_os02g17090.1 : 974.0) no description available & (at4g10520 : 640.0) Subtilase family protein; FUNCTIONS IN: identical protein binding, serine-type endopeptidase activity; INVOLVED IN: proteolysis, negative regulation of catalytic activity; LOCATED IN: endomembrane system; CONTAINS InterPro DOMAIN/s: Protease-associated PA (InterPro:IPR003137), Proteinase inhibitor, propeptide (InterPro:IPR0…	protein.degradation.subtilases	T	bradi3g10037.1	FALSE	bradi3g10037.1
105068	21					bradi3g07926.2	FALSE	bradi3g07926.2
105069	79	29.5.1	(loc_os02g17090.1 : 950.0) no description available & (at4g10520 : 592.0) Subtilase family protein; FUNCTIONS IN: identical protein binding, serine-type endopeptidase activity; INVOLVED IN: proteolysis, negative regulation of catalytic activity; LOCATED IN: endomembrane system; CONTAINS InterPro DOMAIN/s: Protease-associated PA (InterPro:IPR003137), Proteinase inhibitor, propeptide (InterPro:IPR0…	protein.degradation.subtilases	T	bradi5g03790.1	FALSE	bradi5g03790.1
105070	51	26.12	(loc_os03g13180.1 : 441.0) no description available & (at5g06730 : 329.0) Peroxidase superfamily protein; FUNCTIONS IN: peroxidase activity, heme binding; INVOLVED IN: response to oxidative stress, oxidation reduction; LOCATED IN: plasma membrane; EXPRESSED IN: root, cultured cell; CONTAINS InterPro DOMAIN/s: Haem peroxidase (InterPro:IPR010255), Plant peroxidase (InterPro:IPR000823), Peroxidases…	misc.peroxidases	T	bradi1g68927.1	FALSE	bradi1g68927.1
105071	77					bradi1g57657.1	FALSE	bradi1g57657.1
105072	73	35.1	(loc_os06g11520.1 : 1071.0) no description available & (at5g65290 : 798.0) LMBR1-like membrane protein; FUNCTIONS IN: molecular_function unknown; INVOLVED IN: biological_process unknown; LOCATED IN: endomembrane system, integral to membrane; EXPRESSED IN: 23 plant structures; EXPRESSED DURING: 15 growth stages; CONTAINS InterPro DOMAIN/s: LMBR1-like membrane protein, conserved region (InterPro:IP…	not assigned.no ontology	T	bradi1g45660.1	FALSE	bradi1g45660.1
105073	51	30.2.17	(loc_os07g35310.1 : 832.0) no description available & (at4g23180 : 481.0) Encodes a receptor-like protein kinase. Naming convention from Chen et al 2003 (PMID 14756307); cysteine-rich RLK (RECEPTOR-like protein kinase) 10 (CRK10); FUNCTIONS IN: protein serine/threonine kinase activity, protein kinase activity, kinase activity, ATP binding; INVOLVED IN: protein amino acid phosphorylation; LOCATED …	signalling.receptor kinases.DUF 26	T	bradi1g25552.1	FALSE	bradi1g25552.1
105074	31	35.1	(loc_os03g51479.2 : 268.0) no description available & (at5g42770 : 174.0) Maf-like protein; FUNCTIONS IN: molecular_function unknown; INVOLVED IN: biological_process unknown; LOCATED IN: cytoplasm; CONTAINS InterPro DOMAIN/s: Maf-like protein (InterPro:IPR003697); BEST Arabidopsis thaliana protein match is: Maf-like protein (TAIR:AT5G66550.1). & (chl4|513162 : 105.0) no description available & (r…	not assigned.no ontology	T	bradi1g10240.1	FALSE	bradi1g10240.1
105075	71	26.19	(loc_os08g04340.1 : 162.0) no description available & (at2g32300 : 110.0) Encodes a uclacyanin, a protein precursor that is closely related to precursors of stellacyanins and a blue copper protein from pea pods.; uclacyanin 1 (UCC1); FUNCTIONS IN: electron carrier activity, copper ion binding; LOCATED IN: anchored to membrane; EXPRESSED IN: 7 plant structures; EXPRESSED DURING: F mature embryo st…	misc.plastocyanin-like	T	bradi4g05200.1	FALSE	bradi4g05200.1
105076	61	26.12	(loc_os03g13180.1 : 334.0) no description available & (at5g06730 : 277.0) Peroxidase superfamily protein; FUNCTIONS IN: peroxidase activity, heme binding; INVOLVED IN: response to oxidative stress, oxidation reduction; LOCATED IN: plasma membrane; EXPRESSED IN: root, cultured cell; CONTAINS InterPro DOMAIN/s: Haem peroxidase (InterPro:IPR010255), Plant peroxidase (InterPro:IPR000823), Peroxidases…	misc.peroxidases	T	bradi4g05190.1	FALSE	bradi4g05190.1
105077	61					bradi2g54660.1	FALSE	bradi2g54660.1
105078	23	26.12	(loc_os01g22352.1 : 494.0) no description available & (p37835|per2_orysa : 241.0) Peroxidase 2 precursor (EC 1.11.1.7) - Oryza sativa (Rice) & (at1g44970 : 238.0) Peroxidase superfamily protein; FUNCTIONS IN: peroxidase activity, heme binding; INVOLVED IN: response to oxidative stress, oxidation reduction; LOCATED IN: endomembrane system; EXPRESSED IN: 17 plant structures; EXPRESSED DURING: 7 gro…	misc.peroxidases	T	bradi2g12216.1	FALSE	bradi2g12216.1
105079	51	35.1	(loc_os01g06060.1 : 368.0) no description available & (at5g06570 : 231.0) alpha/beta-Hydrolases superfamily protein; FUNCTIONS IN: hydrolase activity; INVOLVED IN: metabolic process; LOCATED IN: cellular_component unknown; EXPRESSED IN: 6 plant structures; EXPRESSED DURING: petal differentiation and expansion stage; CONTAINS InterPro DOMAIN/s: Alpha/beta hydrolase fold-3 (InterPro:IPR013094); BES…	not assigned.no ontology	T	bradi2g01817.1	FALSE	bradi2g01817.1
105080	31	34.2	(loc_os12g32940.1 : 702.0) no description available & (at3g18830 : 457.0) This gene encodes a plasma membrane-localized polyol/cyclitol/monosaccharide-H+-symporter. The symporter is able to catalyze the energy-dependent membrane passage of a wide range of linear polyols (three to six carbon backbone), of cyclic polyols (<i>myo</i>-inositol), and of numerous monosaccharides, including pyranose rin…	transport.sugars	T	bradi4g06410.1	FALSE	bradi4g06410.1
105081	21	27.2	(loc_os01g62820.1 : 429.0) no description available & (at1g17440 : 172.0) Encodes one of two Arabidopsis proteins with similarity to the TBP-associated factor TAF12. The gene product is an EIN3-interacting TFIID transcription factor required for proper ethylene response, including ERF1 induction. Loss of function mutants show enhanced response to ethylene. Located in nucleus and expressed through…	RNA.transcription	T	bradi2g54860.7	FALSE	bradi2g54860.7
105082	13					bradi2g12570.1	FALSE	bradi2g12570.1
105083	3					bradi3g54340.1	FALSE	bradi3g54340.1
105084	3	35.2	(original description: pacid=32777618 locus=Bradi2g00210 ID=Bradi2g00210.1.v3.1 annot-version=v3.1)	not assigned.unknown	T	bradi2g00210.1	FALSE	bradi2g00210.1
105085						bradi3g59410.1	FALSE	bradi3g59410.1
105086	25	35.2	(original description: pacid=32823393 locus=Bradi3g39370 ID=Bradi3g39370.1.v3.1 annot-version=v3.1)	not assigned.unknown	T	bradi3g39370.1	FALSE	bradi3g39370.1
105087	29	11.9.4.13	(loc_os09g39410.1 : 548.0) no description available & (at3g44540 : 333.0) Encodes a member of the eight-member gene family encoding alcohol-forming fatty acyl-CoA reductases (FARs) identified in Arabidopsis thaliana. Three of the FARs, FAR1 (At5g22500), FAR4 (At3g44540) and FAR5 (At3g44550), are shown to generate the fatty alcohols found in root, seed coat, and wound-induced leaf tissue.; fatty a…	lipid metabolism.lipid degradation.beta-oxidation.acyl CoA reductase	T	bradi4g38460.1	FALSE	bradi4g38460.1
105088	21	35.1.26	(loc_os08g31250.1 : 248.0) no description available & (at2g16050 : 116.0) Cysteine/Histidine-rich C1 domain family protein; CONTAINS InterPro DOMAIN/s: DC1 (InterPro:IPR004146); BEST Arabidopsis thaliana protein match is: Cysteine/Histidine-rich C1 domain family protein (TAIR:AT1G20990.1); Has 30201 Blast hits to 17322 proteins in 780 species: Archae - 12; Bacteria - 1396; Metazoa - 17338; Fungi …	not assigned.no ontology.DC1 domain containing protein	T	bradi3g35480.1	FALSE	bradi3g35480.1
105089	37	31.3	(loc_os07g42860.1 : 357.0) no description available & (at5g65420 : 174.0) Encodes a D-type cyclin CYCD4;1 that physically interacts with CDC2A and is expressed during vascular tissue development, embryogenesis, and formation of lateral root primordia. Its expression is upregulated early during germination.Involved in stomatal cell lineage proliferation in the hypocotyl.; CYCLIN D4;1 (CYCD4;1); FU…	cell.cycle	T	bradi1g21230.1	FALSE	bradi1g21230.1
105090	11					bradi4g33540.1	FALSE	bradi4g33540.1
105091	11	27.3.11	(loc_os01g62130.1 : 203.0) no description available & (at2g28710 : 112.0) C2H2-type zinc finger family protein; FUNCTIONS IN: sequence-specific DNA binding transcription factor activity, zinc ion binding, nucleic acid binding; INVOLVED IN: regulation of transcription; LOCATED IN: intracellular; EXPRESSED IN: 8 plant structures; EXPRESSED DURING: 4 anthesis; CONTAINS InterPro DOMAIN/s: Zinc finger…	RNA.regulation of transcription.C2H2 zinc finger family	T	bradi2g54470.1	FALSE	bradi2g54470.1
105092	23	27.4	(loc_os05g02880.1 : 262.0) no description available & (at2g37340 : 226.0) encodes an RS-containing Zinc knuckle protein with molecular mass of 33kDa that is localized to nuclear specks.; arginine/serine-rich zinc knuckle-containing protein 33 (RSZ33); FUNCTIONS IN: zinc ion binding, nucleotide binding, nucleic acid binding; INVOLVED IN: spliceosome assembly, nuclear mRNA splicing, via spliceosome…	RNA.RNA binding	T	bradi2g34687.1	FALSE	bradi2g34687.1
105093	39	35.2	(original description: pacid=32778058 locus=Bradi2g15650 ID=Bradi2g15650.1.v3.1 annot-version=v3.1)	not assigned.unknown	T	bradi2g15650.1	FALSE	bradi2g15650.1
105094	19	35.2	(at1g72060 : 89.0) serine-type endopeptidase inhibitors; FUNCTIONS IN: serine-type endopeptidase inhibitor activity; INVOLVED IN: response to oxidative stress; LOCATED IN: endomembrane system; EXPRESSED IN: 21 plant structures; EXPRESSED DURING: 12 growth stages; CONTAINS InterPro DOMAIN/s: Proteinase inhibitor I20, Pin2 (InterPro:IPR003465); Has 28 Blast hits to 28 proteins in 8 species: Archae …	not assigned.unknown	T	bradi2g08717.1	FALSE	bradi2g08717.1
105095	13	28.2	(loc_os08g38170.1 : 421.0) no description available & (at1g13635 : 271.0) DNA glycosylase superfamily protein; FUNCTIONS IN: DNA-3-methyladenine glycosylase I activity, catalytic activity; INVOLVED IN: DNA repair, base-excision repair; LOCATED IN: cellular_component unknown; CONTAINS InterPro DOMAIN/s: DNA glycosylase (InterPro:IPR011257), Methyladenine glycosylase (InterPro:IPR005019); BEST Arab…	DNA.repair	T	bradi3g38950.1	FALSE	bradi3g38950.1
105096	11					bradi3g59990.1	FALSE	bradi3g59990.1
105097	3					bradi4g37450.2	FALSE	bradi4g37450.2
105098	13					bradi2g17640.1	FALSE	bradi2g17640.1
105099	7					bradi3g35400.2	FALSE	bradi3g35400.2
105100	27					bradi3g37300.3	FALSE	bradi3g37300.3
105101	23					bradi3g60470.2	FALSE	bradi3g60470.2
105102	41	35.2	no hits & (original description: pacid=32797732 locus=Bradi1g74980 ID=Bradi1g74980.1.v3.1 annot-version=v3.1)	not assigned.unknown	T	bradi1g74980.1	FALSE	bradi1g74980.1
105103	75	30.3	(loc_os03g21380.2 : 247.0) no description available & (at4g20780 : 151.0) Calcium sensor involved in trichome branching.; calmodulin like 42 (CML42); FUNCTIONS IN: calcium ion binding; INVOLVED IN: trichome branching; LOCATED IN: cellular_component unknown; EXPRESSED IN: 23 plant structures; EXPRESSED DURING: 13 growth stages; CONTAINS InterPro DOMAIN/s: EF-Hand 1, calcium-binding site (InterPro:…	signalling.calcium	T	bradi1g63480.1	FALSE	bradi1g63480.1
105104	61	26.19	(loc_os06g46740.1 : 155.0) no description available & (at3g20570 : 118.0) early nodulin-like protein 9 (ENODL9); FUNCTIONS IN: electron carrier activity, copper ion binding; LOCATED IN: anchored to membrane; EXPRESSED IN: 22 plant structures; EXPRESSED DURING: 13 growth stages; CONTAINS InterPro DOMAIN/s: Plastocyanin-like (InterPro:IPR003245), Cupredoxin (InterPro:IPR008972); BEST Arabidopsis th…	misc.plastocyanin-like	T	bradi1g32840.1	FALSE	bradi1g32840.1
105105	69	29.5.9	(loc_os03g38800.1 : 677.0) no description available & (at5g17760 : 358.0) P-loop containing nucleoside triphosphate hydrolases superfamily protein; FUNCTIONS IN: ATP binding; LOCATED IN: plasma membrane; EXPRESSED IN: 23 plant structures; EXPRESSED DURING: 13 growth stages; CONTAINS InterPro DOMAIN/s: ATPase, AAA-type, core (InterPro:IPR003959); BEST Arabidopsis thaliana protein match is: P-loop …	protein.degradation.AAA type	T	bradi1g26100.1	FALSE	bradi1g26100.1
105106	97					bradi4g10500.1	FALSE	bradi4g10500.1
105107	19	35.2	(loc_os01g74250.1 : 430.0) no description available & (at2g39650 : 253.0) Protein of unknown function (DUF506) ; CONTAINS InterPro DOMAIN/s: Protein of unknown function DUF506, plant (InterPro:IPR006502); BEST Arabidopsis thaliana protein match is: Protein of unknown function (DUF506) (TAIR:AT2G38820.2); Has 395 Blast hits to 393 proteins in 24 species: Archae - 0; Bacteria - 0; Metazoa - 0; Fung…	not assigned.unknown	T	bradi2g62310.1	FALSE	bradi2g62310.1
105108	71	35.1.19	(loc_os01g62430.3 : 231.0) no description available & (q7gc09|erg1_orysa : 225.0) Elicitor-responsive protein 1 (Fungal elicitor immediate early-responsive gene 1 protein) (FIERG1) (17 kDa phloem protein) (RPP17) - Oryza sativa (Rice) & (at3g55470 : 157.0) Calcium-dependent lipid-binding (CaLB domain) family protein; FUNCTIONS IN: molecular_function unknown; INVOLVED IN: biological_process unknow…	not assigned.no ontology.C2 domain-containing protein	T	bradi2g54660.2	FALSE	bradi2g54660.2
105109	43	35.2	(original description: pacid=32781768 locus=Bradi2g44410 ID=Bradi2g44410.1.v3.1 annot-version=v3.1)	not assigned.unknown	T	bradi2g44410.1	FALSE	bradi2g44410.1
105110	71	26.9	(loc_os10g38470.1 : 252.0) no description available & (q06398|gstu6_orysa : 190.0) Probable glutathione S-transferase GSTU6 (EC 2.5.1.18) (28 kDa cold-induced protein) - Oryza sativa (Rice) & (at1g10370 : 173.0) EARLY-RESPONSIVE TO DEHYDRATION 9 (ERD9); FUNCTIONS IN: glutathione transferase activity; INVOLVED IN: response to water deprivation, response to karrikin, toxin catabolic process; LOCATE…	misc.glutathione S transferases	T	bradi3g31750.1	FALSE	bradi3g31750.1
105111	33	11.8.10	(loc_os03g52010.1 : 714.0) no description available & (at1g27480 : 434.0) alpha/beta-Hydrolases superfamily protein; FUNCTIONS IN: phosphatidylcholine-sterol O-acyltransferase activity; INVOLVED IN: lipid metabolic process; LOCATED IN: plasma membrane, vacuole; EXPRESSED IN: 21 plant structures; EXPRESSED DURING: 13 growth stages; CONTAINS InterPro DOMAIN/s: Lecithin:cholesterol acyltransferase (…	lipid metabolism.exotics (steroids, squalene etc).phosphatidylcholinesterol O-acyltransferase	T	bradi1g09840.1	FALSE	bradi1g09840.1
105112	29	35.2	(loc_os05g39710.1 : 169.0) no description available & (at2g30230 : 108.0) unknown protein; FUNCTIONS IN: molecular_function unknown; INVOLVED IN: biological_process unknown; LOCATED IN: endomembrane system; BEST Arabidopsis thaliana protein match is: unknown protein (TAIR:AT1G06980.1); Has 167 Blast hits to 167 proteins in 14 species: Archae - 0; Bacteria - 0; Metazoa - 0; Fungi - 0; Plants - 167…	not assigned.unknown	T	bradi2g22450.1	FALSE	bradi2g22450.1
105113		16.8.1.21	(loc_os08g07720.1 : 516.0) no description available & (at3g29670 : 142.0) HXXXD-type acyl-transferase family protein; FUNCTIONS IN: transferase activity, transferring acyl groups other than amino-acyl groups, transferase activity; INVOLVED IN: biological_process unknown; LOCATED IN: cellular_component unknown; EXPRESSED IN: stem, inflorescence meristem, hypocotyl, flower; EXPRESSED DURING: petal …	secondary metabolism.flavonoids.anthocyanins.anthocyanin 5-aromatic acyltransferase	T	bradi3g15720.1	FALSE	bradi3g15720.1
105114	13	35.2	(loc_os04g34010.1 : 638.0) no description available & (at3g11680 : 323.0) Aluminium activated malate transporter family protein; INVOLVED IN: response to aluminum ion; CONTAINS InterPro DOMAIN/s: Malate transporter, aliminium toerance (InterPro:IPR020966); BEST Arabidopsis thaliana protein match is: Aluminium activated malate transporter family protein (TAIR:AT1G08440.1); Has 773 Blast hits to 77…	not assigned.unknown	T	bradi5g09690.1	FALSE	bradi5g09690.1
105115	3	20.2	(loc_os03g45960.1 : 394.0) no description available & (p33679|zeam_maize : 335.0) Zeamatin precursor - Zea mays (Maize) & (at4g11650 : 279.0) osmotin-like protein; osmotin 34 (OSM34); INVOLVED IN: defense response to fungus, incompatible interaction, response to salt stress, defense response to bacterium, incompatible interaction, response to other organism; LOCATED IN: endomembrane system; EXPRE…	stress.abiotic	T	bradi1g13070.1	FALSE	bradi1g13070.1
105116	43					bradi3g09350.2	FALSE	bradi3g09350.2
105117	5					bradi1g64970.1	FALSE	bradi1g64970.1
105118	11	20.1	(loc_os06g49660.1 : 768.0) no description available & (at5g17540 : 378.0) HXXXD-type acyl-transferase family protein; FUNCTIONS IN: transferase activity, transferring acyl groups other than amino-acyl groups; INVOLVED IN: biological_process unknown; LOCATED IN: cellular_component unknown; EXPRESSED IN: 9 plant structures; EXPRESSED DURING: 4 anthesis, C globular stage, F mature embryo stage, peta…	stress.biotic	T	bradi1g34850.1	FALSE	bradi1g34850.1
105119	109	13.1.6.5.5	(loc_os06g42560.3 : 788.0) no description available & (at5g38530 : 696.0) tryptophan synthase beta type 2 (TSBtype2); FUNCTIONS IN: pyridoxal phosphate binding, tryptophan synthase activity, catalytic activity; INVOLVED IN: tryptophan biosynthetic process, metabolic process; EXPRESSED IN: 21 plant structures; EXPRESSED DURING: 13 growth stages; CONTAINS InterPro DOMAIN/s: Pyridoxal phosphate-depe…	amino acid metabolism.synthesis.aromatic aa.tryptophan.tryptophan synthase	T	bradi1g35600.1	FALSE	bradi1g35600.1
105120	97	35.2	(loc_os03g50210.1 : 365.0) no description available & (at1g13340 : 176.0) Regulator of Vps4 activity in the MVB pathway protein; CONTAINS InterPro DOMAIN/s: Protein of unknown function DUF292, eukaryotic (InterPro:IPR005061); BEST Arabidopsis thaliana protein match is: Regulator of Vps4 activity in the MVB pathway protein (TAIR:AT1G34220.2); Has 628 Blast hits to 628 proteins in 152 species: Arch…	not assigned.unknown	T	bradi1g11250.1	FALSE	bradi1g11250.1
105121	115	27.3.21	(loc_os11g47870.1 : 743.0) no description available & (at2g37650 : 452.0) GRAS family transcription factor; CONTAINS InterPro DOMAIN/s: Transcription factor GRAS (InterPro:IPR005202); BEST Arabidopsis thaliana protein match is: SCARECROW-like 14 (TAIR:AT1G07530.1); Has 2417 Blast hits to 2350 proteins in 288 species: Archae - 0; Bacteria - 4; Metazoa - 2; Fungi - 0; Plants - 2410; Viruses - 0; Ot…	RNA.regulation of transcription.GRAS transcription factor family	T	bradi2g52227.1	FALSE	bradi2g52227.1
105122	63					bradi3g04610.1	FALSE	bradi3g04610.1
105123	23	35.2	no hits & (original description: pacid=32816667 locus=Bradi3g42070 ID=Bradi3g42070.1.v3.1 annot-version=v3.1)	not assigned.unknown	T	bradi3g42070.1	FALSE	bradi3g42070.1
105124	23	27.3.7	(loc_os09g35880.1 : 372.0) no description available & (at4g38960 : 225.0) B-box type zinc finger family protein; FUNCTIONS IN: sequence-specific DNA binding transcription factor activity, zinc ion binding; INVOLVED IN: regulation of transcription; LOCATED IN: endomembrane system, intracellular; EXPRESSED IN: 18 plant structures; EXPRESSED DURING: 8 growth stages; CONTAINS InterPro DOMAIN/s: Zinc …	RNA.regulation of transcription.C2C2(Zn) CO-like, Constans-like zinc finger family	T	bradi4g35950.1	FALSE	bradi4g35950.1
105125	13	30.2.99	(loc_os07g03890.1 : 954.0) no description available & (at2g37710 : 706.0) Induced in response to Salicylic acid.; receptor lectin kinase (RLK); FUNCTIONS IN: kinase activity; INVOLVED IN: response to salicylic acid stimulus; LOCATED IN: plasma membrane; EXPRESSED IN: 23 plant structures; EXPRESSED DURING: 13 growth stages; CONTAINS InterPro DOMAIN/s: Legume lectin, beta chain (InterPro:IPR001220)…	signalling.receptor kinases.misc	T	bradi1g57730.1	FALSE	bradi1g57730.1
105126	21					bradi4g27570.1	FALSE	bradi4g27570.1
105127	21	35.2	(loc_os07g02850.1 : 200.0) no description available & (at1g09310 : 125.0) Protein of unknown function, DUF538; INVOLVED IN: biological_process unknown; LOCATED IN: apoplast; EXPRESSED IN: 22 plant structures; EXPRESSED DURING: 14 growth stages; CONTAINS InterPro DOMAIN/s: Protein of unknown function DUF538 (InterPro:IPR007493); BEST Arabidopsis thaliana protein match is: Protein of unknown functi…	not assigned.unknown	T	bradi4g14620.1	FALSE	bradi4g14620.1
105128	21					bradi0014s00200.2	FALSE	bradi0014s00200.2
105129	13	27.3.32	(loc_os02g16540.1 : 276.0) no description available & (at4g01250 : 172.0) member of WRKY Transcription Factor; Group II-e; WRKY22; CONTAINS InterPro DOMAIN/s: DNA-binding WRKY (InterPro:IPR003657); BEST Arabidopsis thaliana protein match is: WRKY family transcription factor (TAIR:AT4G23550.1); Has 3274 Blast hits to 2836 proteins in 187 species: Archae - 0; Bacteria - 0; Metazoa - 0; Fungi - 3; P…	RNA.regulation of transcription.WRKY domain transcription factor family	T	bradi3g09810.1	FALSE	bradi3g09810.1
105130	31	35.2	(loc_os01g12190.1 : 108.0) no description available & (at3g55570 : 89.0) unknown protein; BEST Arabidopsis thaliana protein match is: unknown protein (TAIR:AT5G41761.1); Has 128 Blast hits to 128 proteins in 12 species: Archae - 0; Bacteria - 0; Metazoa - 0; Fungi - 0; Plants - 128; Viruses - 0; Other Eukaryotes - 0 (source: NCBI BLink). & (reliability: 178.0) & (original description: pacid=32779…	not assigned.unknown	T	bradi2g07250.1	FALSE	bradi2g07250.1
105131	13	35.2	(original description: pacid=32812161 locus=Bradi3g23220 ID=Bradi3g23220.1.v3.1 annot-version=v3.1)	not assigned.unknown	T	bradi3g23220.1	FALSE	bradi3g23220.1
105132	27	35.2	(original description: pacid=32795509 locus=Bradi1g26220 ID=Bradi1g26220.1.v3.1 annot-version=v3.1)	not assigned.unknown	T	bradi1g26220.1	FALSE	bradi1g26220.1
105133	5					bradi3g17280.3	FALSE	bradi3g17280.3
105134	5	20.2	(loc_os12g43490.1 : 354.0) no description available & (p33679|zeam_maize : 280.0) Zeamatin precursor - Zea mays (Maize) & (at4g11650 : 252.0) osmotin-like protein; osmotin 34 (OSM34); INVOLVED IN: defense response to fungus, incompatible interaction, response to salt stress, defense response to bacterium, incompatible interaction, response to other organism; LOCATED IN: endomembrane system; EXPRE…	stress.abiotic	T	bradi4g05440.1	FALSE	bradi4g05440.1
105135	5					bradi5g22210.1	FALSE	bradi5g22210.1
105136	7	20.2.99	(loc_os06g02470.2 : 114.0) no description available & (at1g01170 : 105.0) Protein of unknown function (DUF1138); FUNCTIONS IN: molecular_function unknown; INVOLVED IN: response to stress; LOCATED IN: membrane; EXPRESSED IN: 23 plant structures; EXPRESSED DURING: 13 growth stages; CONTAINS InterPro DOMAIN/s: Protein of unknown function DUF1138 (InterPro:IPR009515); BEST Arabidopsis thaliana protei…	stress.abiotic.unspecified	T	bradi1g50510.1	FALSE	bradi1g50510.1
105137	11					bradi2g05660.1	FALSE	bradi2g05660.1
105138	11	16.2	(loc_os04g51990.1 : 518.0) no description available & (at1g32910 : 303.0) HXXXD-type acyl-transferase family protein; FUNCTIONS IN: transferase activity, transferring acyl groups other than amino-acyl groups, transferase activity; INVOLVED IN: biological_process unknown; LOCATED IN: cellular_component unknown; CONTAINS InterPro DOMAIN/s: Transferase (InterPro:IPR003480); BEST Arabidopsis thaliana…	secondary metabolism.phenylpropanoids	T	bradi5g21130.1	FALSE	bradi5g21130.1
105139	17	35.2	(original description: pacid=32807288 locus=Bradi5g27340 ID=Bradi5g27340.1.v3.1 annot-version=v3.1)	not assigned.unknown	T	bradi5g27340.1	FALSE	bradi5g27340.1
105140	7	30.5	(loc_os05g48640.1 : 733.0) no description available & (at4g13240 : 505.0) Encodes a member of KPP-like gene family, homolog of KPP (kinase partner protein) gene in tomato. Also a member of the RopGEF (guanine nucleotide exchange factor) family, containing the novel PRONE domain (plant-specific Rop nucleotide exchanger), which is exclusively active towards members of the Rop subfamily.; RHO guanyl…	signalling.G-proteins	T	bradi2g16800.1	FALSE	bradi2g16800.1
105141	13					bradi5g12990.2	FALSE	bradi5g12990.2
105142	11	29.5.11.3	(loc_os08g28680.1 : 357.0) no description available & (at4g36800 : 283.0) RUB1 conjugating enzyme that conjugates CUL1 and is involved in auxin response and embryogenesis. RCE1 protein physically interacts with RBX1, which may be the E3 for CUL1.; RUB1 conjugating enzyme 1 (RCE1); CONTAINS InterPro DOMAIN/s: Ubiquitin-conjugating enzyme/RWD-like (InterPro:IPR016135), Ubiquitin-conjugating enzyme,…	protein.degradation.ubiquitin.E2	T	bradi3g35220.5	FALSE	bradi3g35220.5
105143	13	35.2	(original description: pacid=32811642 locus=Bradi5g20320 ID=Bradi5g20320.1.v3.1 annot-version=v3.1)	not assigned.unknown	T	bradi5g20320.1	FALSE	bradi5g20320.1
105144	13	27.3.3	(loc_os06g03670.1 : 137.0) no description available & (at4g25480 : 93.2) encodes a member of the DREB subfamily A-1 of ERF/AP2 transcription factor family (CBF3). The protein contains one AP2 domain. There are six members in this subfamily, including CBF1, CBF2, and CBF3. This gene is involved in response to low temperature and abscisic acid.; dehydration response element B1A (DREB1A); CONTAINS I…	RNA.regulation of transcription.AP2/EREBP, APETALA2/Ethylene-responsive element binding protein family	T	bradi1g49570.1	FALSE	bradi1g49570.1
105145	13	35.2	no hits & (original description: pacid=32773734 locus=Bradi2g00350 ID=Bradi2g00350.1.v3.1 annot-version=v3.1)	not assigned.unknown	T	bradi2g00350.1	FALSE	bradi2g00350.1
105146	11	26.8	(loc_os04g48400.1 : 972.0) no description available & (at1g12570 : 627.0) Glucose-methanol-choline (GMC) oxidoreductase family protein; FUNCTIONS IN: aldehyde-lyase activity, oxidoreductase activity, acting on CH-OH group of donors, FAD binding; INVOLVED IN: alcohol metabolic process; LOCATED IN: endomembrane system; EXPRESSED IN: 17 plant structures; EXPRESSED DURING: 9 growth stages; CONTAINS I…	misc.nitrilases, *nitrile lyases, berberine bridge enzymes, reticuline oxidases, troponine reductases	T	bradi5g18890.1	FALSE	bradi5g18890.1
105147	17	34.13	(loc_os04g32050.1 : 1194.0) no description available & (at3g27020 : 1020.0) Arabidopsis thaliana metal-nicotianamine transporter YSL6; YELLOW STRIPE like 6 (YSL6); FUNCTIONS IN: oligopeptide transporter activity; INVOLVED IN: oligopeptide transport, transmembrane transport; LOCATED IN: plasma membrane; EXPRESSED IN: 25 plant structures; EXPRESSED DURING: 15 growth stages; CONTAINS InterPro DOMAIN…	transport.peptides and oligopeptides	T	bradi5g08260.1	FALSE	bradi5g08260.1
105148	25	16.2.1.8	(loc_os10g36848.1 : 658.0) no description available & (at4g36220 : 555.0) encodes ferulate 5-hydroxylase (F5H). Involved in lignin biosynthesis.; ferulic acid 5-hydroxylase 1 (FAH1); FUNCTIONS IN: ferulate 5-hydroxylase activity, monooxygenase activity; INVOLVED IN: lignin biosynthetic process, response to UV-B, phenylpropanoid biosynthetic process; LOCATED IN: endoplasmic reticulum; EXPRESSED IN…	secondary metabolism.phenylpropanoids.lignin biosynthesis.F5H	T	bradi3g30590.1	FALSE	bradi3g30590.1
105149	39	35.2	(original description: pacid=32814034 locus=Bradi3g47200 ID=Bradi3g47200.1.v3.1 annot-version=v3.1)	not assigned.unknown	T	bradi3g47200.1	FALSE	bradi3g47200.1
105150	21					bradi5g17020.3	FALSE	bradi5g17020.3
105151	55	35.2	(original description: pacid=32823615 locus=Bradi3g00890 ID=Bradi3g00890.2.v3.1 annot-version=v3.1)	not assigned.unknown	T	bradi3g00890.2	FALSE	bradi3g00890.2
105152	47					bradi3g33957.1	FALSE	bradi3g33957.1
105153	57	27.3.37	(loc_os03g17810.1 : 260.0) no description available & (at1g07900 : 185.0) LOB domain-containing protein 1 (LBD1); CONTAINS InterPro DOMAIN/s: Lateral organ boundaries, LOB (InterPro:IPR004883); BEST Arabidopsis thaliana protein match is: LOB domain-containing protein 11 (TAIR:AT2G28500.1); Has 1035 Blast hits to 1030 proteins in 25 species: Archae - 0; Bacteria - 0; Metazoa - 0; Fungi - 0; Plants…	RNA.regulation of transcription.AS2,Lateral Organ Boundaries Gene Family	T	bradi1g65760.1	FALSE	bradi1g65760.1
105154	55	27.3.10	(q7xim7|yab1_orysa : 285.0) Protein YABBY (OsYAB1) (Filamentous flower protein 1) - Oryza sativa (Rice) & (loc_os07g06620.1 : 285.0) no description available & (at1g08465 : 168.0) Member of the YABBY family of Arabidopsis proteins involved in the abaxial cell fate specification in lateral organs; YABBY2 (YAB2); CONTAINS InterPro DOMAIN/s: High mobility group, superfamily (InterPro:IPR009071), YAB…	RNA.regulation of transcription.C2C2(Zn) YABBY family	T	bradi1g57070.1	FALSE	bradi1g57070.1
105155	51	35.2	(loc_os07g42310.1 : 494.0) no description available & (at1g72480 : 295.0) Lung seven transmembrane receptor family protein; CONTAINS InterPro DOMAIN/s: Transmembrane receptor, eukaryota (InterPro:IPR009637); BEST Arabidopsis thaliana protein match is: Lung seven transmembrane receptor family protein (TAIR:AT2G01070.1); Has 596 Blast hits to 594 proteins in 172 species: Archae - 0; Bacteria - 0; M…	not assigned.unknown	T	bradi1g21540.1	FALSE	bradi1g21540.1
105156	37	20.1	(q9frv1|chia_secce : 496.0) Basic endochitinase A precursor (EC 3.2.1.14) (Rye seed chitinase-a) (RSC-a) - Secale cereale (Rye) & (loc_os06g51060.1 : 473.0) no description available & (at3g12500 : 416.0) encodes a basic chitinase involved in ethylene/jasmonic acid mediated signalling pathway during systemic acquired resistance based on expression analyses.; basic chitinase (HCHIB); FUNCTIONS IN: …	stress.biotic	T	bradi2g47210.1	FALSE	bradi2g47210.1
105157	43					bradi2g22280.1	FALSE	bradi2g22280.1
105158	15	26.21	(loc_os05g47730.1 : 144.0) no description available & (q43681|nltp_vigun : 92.4) Probable nonspecific lipid-transfer protein AKCS9 precursor (LTP) - Vigna unguiculata (Cowpea) & (at3g18280 : 90.5) Bifunctional inhibitor/lipid-transfer protein/seed storage 2S albumin superfamily protein; FUNCTIONS IN: lipid binding; INVOLVED IN: lipid transport; LOCATED IN: endomembrane system; EXPRESSED IN: 21 pl…	misc.protease inhibitor/seed storage/lipid transfer protein (LTP) family protein	T	bradi2g17530.1	FALSE	bradi2g17530.1
105159	19					bradi2g33450.2	FALSE	bradi2g33450.2
105160	61	34.13	(loc_os04g32050.1 : 1172.0) no description available & (at3g27020 : 1013.0) Arabidopsis thaliana metal-nicotianamine transporter YSL6; YELLOW STRIPE like 6 (YSL6); FUNCTIONS IN: oligopeptide transporter activity; INVOLVED IN: oligopeptide transport, transmembrane transport; LOCATED IN: plasma membrane; EXPRESSED IN: 25 plant structures; EXPRESSED DURING: 15 growth stages; CONTAINS InterPro DOMAIN…	transport.peptides and oligopeptides	T	bradi5g08250.1	FALSE	bradi5g08250.1
105161	11	16.2.1.1	(p53443|pal2_orysa : 1256.0) Phenylalanine ammonia-lyase (EC 4.3.1.5) - Oryza sativa (Rice) & (loc_os02g41680.1 : 1256.0) no description available & (at2g37040 : 1032.0) Encodes PAL1, a phenylalanine ammonia-lyase. Arabidopsis has four PALs: AT2G37040 (PAL1), AT3G53260 (PAL2), AT5G04230 (PAL3) and AT3G10340 (PAL4).; PHE ammonia lyase 1 (PAL1); FUNCTIONS IN: phenylalanine ammonia-lyase activity; I…	secondary metabolism.phenylpropanoids.lignin biosynthesis.PAL	T	bradi3g49270.1	FALSE	bradi3g49270.1
105162	15					bradi3g49010.1	FALSE	bradi3g49010.1
105163	7	11.9.3.3	(loc_os02g31030.1 : 468.0) no description available & (at5g41080 : 381.0) PLC-like phosphodiesterases superfamily protein; FUNCTIONS IN: phosphoric diester hydrolase activity, glycerophosphodiester phosphodiesterase activity; INVOLVED IN: glycerol metabolic process, lipid metabolic process; EXPRESSED IN: 23 plant structures; EXPRESSED DURING: 14 growth stages; CONTAINS InterPro DOMAIN/s: PLC-like…	lipid metabolism.lipid degradation.lysophospholipases.glycerophosphodiester phosphodiesterase	T	bradi5g08707.1	FALSE	bradi5g08707.1
105164	5					bradi1g77867.2	FALSE	bradi1g77867.2
105165	97					bradi2g47500.1	FALSE	bradi2g47500.1
105166	13	33.99	(loc_os04g59120.1 : 434.0) no description available & (at1g25270 : 232.0) nodulin MtN21 /EamA-like transporter family protein; LOCATED IN: endomembrane system, membrane; CONTAINS InterPro DOMAIN/s: Protein of unknown function DUF6, transmembrane (InterPro:IPR000620); BEST Arabidopsis thaliana protein match is: nodulin MtN21 /EamA-like transporter family protein (TAIR:AT1G68170.1); Has 2335 Blast …	development.unspecified	T	bradi5g27057.1	FALSE	bradi5g27057.1
105167	7	35.2	(original description: pacid=32805503 locus=Bradi1g74490 ID=Bradi1g74490.1.v3.1 annot-version=v3.1)	not assigned.unknown	T	bradi1g74490.1	FALSE	bradi1g74490.1
105168	19	35.2	(original description: pacid=32802275 locus=Bradi1g36200 ID=Bradi1g36200.1.v3.1 annot-version=v3.1)	not assigned.unknown	T	bradi1g36200.1	FALSE	bradi1g36200.1
105169	15	11.8.1	(loc_os12g43890.1 : 325.0) no description available & (at4g36830 : 197.0) HOS3-1; FUNCTIONS IN: molecular_function unknown; INVOLVED IN: biological_process unknown; LOCATED IN: integral to membrane; EXPRESSED IN: 13 plant structures; EXPRESSED DURING: 7 growth stages; CONTAINS InterPro DOMAIN/s: GNS1/SUR4 membrane protein (InterPro:IPR002076); BEST Arabidopsis thaliana protein match is: GNS1/SUR4…	lipid metabolism.exotics (steroids, squalene etc).sphingolipids	T	bradi4g00770.1	FALSE	bradi4g00770.1
105170	11					bradi2g57200.1	FALSE	bradi2g57200.1
105171	11	34.7	(loc_os03g04360.1 : 807.0) no description available & (at3g54700 : 711.0) Encodes Pht1;7, a member of the Pht1 family of phosphate transporters which include: Pht1;1/At5g43350, Pht1;2/At5g43370, Pht1;3/At5g43360, Pht1;4/At2g38940, Pht1;5/At2g32830, Pht1;6/At5g43340, Pht1;7/At3g54700, Pht1;8/At1g20860, Pht1;9/At1g76430 (Plant Journal 2002, 31:341).; phosphate transporter 1;7 (PHT1;7); FUNCTIONS IN…	transport.phosphate	T	bradi1g76010.1	FALSE	bradi1g76010.1
105172	127	8.2.10	(p43279|maoc_orysa : 993.0) NADP-dependent malic enzyme, chloroplast precursor (EC 1.1.1.40) (NADP-ME) - Oryza sativa (Rice) & (loc_os01g09320.1 : 993.0) no description available & (at1g79750 : 894.0) The malic enzyme (EC 1.1.1.40) encoded by AtNADP-ME4 is localized to chloroplasts. The gene is expressed throughout the whole plant and during embryogenesis and germination. A possible involvement i…	TCA / org transformation.other organic acid transformatons.malic	T	bradi2g05620.1	FALSE	bradi2g05620.1
105173	109	26.9	(loc_os10g38470.1 : 223.0) no description available & (q06398|gstu6_orysa : 169.0) Probable glutathione S-transferase GSTU6 (EC 2.5.1.18) (28 kDa cold-induced protein) - Oryza sativa (Rice) & (at1g10370 : 159.0) EARLY-RESPONSIVE TO DEHYDRATION 9 (ERD9); FUNCTIONS IN: glutathione transferase activity; INVOLVED IN: response to water deprivation, response to karrikin, toxin catabolic process; LOCATE…	misc.glutathione S transferases	T	bradi3g31737.1	FALSE	bradi3g31737.1
105174	121	16.4.1	(loc_os08g04540.1 : 810.0) no description available & (p17770|ddc_catro : 505.0) Aromatic-L-amino-acid decarboxylase (EC 4.1.1.28) (AADC) (DOPA decarboxylase) (Tryptophan decarboxylase) - Catharanthus roseus (Rosy periwinkle) (Madagascar periwinkle) & (at2g20340 : 428.0) Pyridoxal phosphate (PLP)-dependent transferases superfamily protein; FUNCTIONS IN: pyridoxal phosphate binding, carboxy-lyase …	secondary metabolism.N misc.alkaloid-like	T	bradi3g14760.1	FALSE	bradi3g14760.1
105175	121	29.5.9	(loc_os05g51130.1 : 662.0) no description available & (at3g50930 : 426.0) cytochrome BC1 synthesis (BCS1); FUNCTIONS IN: nucleoside-triphosphatase activity, ATPase activity, nucleotide binding, ATP binding; LOCATED IN: mitochondrion; EXPRESSED IN: 24 plant structures; EXPRESSED DURING: 13 growth stages; CONTAINS InterPro DOMAIN/s: ATPase, AAA-type, core (InterPro:IPR003959), ATPase, AAA+ type, co…	protein.degradation.AAA type	T	bradi2g14590.1	FALSE	bradi2g14590.1
105176	17	30.3	(loc_os10g27170.1 : 817.0) no description available & (at3g13600 : 502.0) calmodulin-binding family protein; CONTAINS InterPro DOMAIN/s: IQ calmodulin-binding region (InterPro:IPR000048); BEST Arabidopsis thaliana protein match is: calmodulin-binding family protein (TAIR:AT3G58480.1); Has 2440 Blast hits to 1727 proteins in 273 species: Archae - 4; Bacteria - 163; Metazoa - 734; Fungi - 252; Plan…	signalling.calcium	T	bradi3g26370.1	FALSE	bradi3g26370.1
105177	29	27.3.22	(loc_os01g60270.2 : 270.0) no description available & (at4g35550 : 128.0) Encodes a WUSCHEL-related homeobox gene family member with 65 amino acids in its homeodomain. WOX13 is the only family member that does not contain a sequence of eight residues (TLPLFPMH) downstream of the homeodomain called the WUS box.; WUSCHEL related homeobox 13 (WOX13); FUNCTIONS IN: DNA binding, sequence-specific DNA …	RNA.regulation of transcription.HB,Homeobox transcription factor family	T	bradi2g53390.2	FALSE	bradi2g53390.2
105178	29	20.2.99	(loc_os10g11500.1 : 187.0) no description available & (p35792|pr12_horvu : 158.0) Pathogenesis-related protein PRB1-2 precursor - Hordeum vulgare (Barley) & (at4g33720 : 147.0) CAP (Cysteine-rich secretory proteins, Antigen 5, and Pathogenesis-related 1 protein) superfamily protein; FUNCTIONS IN: molecular_function unknown; INVOLVED IN: biological_process unknown; LOCATED IN: endomembrane system,…	stress.abiotic.unspecified	T	bradi1g57590.1	FALSE	bradi1g57590.1
105179	61					bradi1g27470.1	FALSE	bradi1g27470.1
105180	17	26.4.1	(loc_os07g35350.1 : 610.0) no description available & (at4g26830 : 370.0) O-Glycosyl hydrolases family 17 protein; FUNCTIONS IN: cation binding, hydrolase activity, hydrolyzing O-glycosyl compounds, catalytic activity; INVOLVED IN: carbohydrate metabolic process; LOCATED IN: endomembrane system; EXPRESSED IN: 19 plant structures; EXPRESSED DURING: 9 growth stages; CONTAINS InterPro DOMAIN/s: X8 (…	misc.beta 1,3 glucan hydrolases.glucan endo-1,3-beta-glucosidase	T	bradi1g25517.1	FALSE	bradi1g25517.1
105181	55	34.7	(loc_os05g37820.1 : 769.0) no description available & (at2g38060 : 550.0) Encodes an inorganic phosphate transporter (PHT4;2).; phosphate transporter 4;2 (PHT4;2); FUNCTIONS IN: organic anion transmembrane transporter activity, carbohydrate transmembrane transporter activity, inorganic phosphate transmembrane transporter activity, sugar:hydrogen symporter activity; INVOLVED IN: transmembrane tran…	transport.phosphate	T	bradi2g23690.1	FALSE	bradi2g23690.1
105182	31	30.2.20	(loc_os01g04450.1 : 605.0) no description available & (at1g18390 : 352.0) Protein kinase superfamily protein; FUNCTIONS IN: protein serine/threonine kinase activity, protein kinase activity, kinase activity, ATP binding; INVOLVED IN: protein amino acid phosphorylation; EXPRESSED IN: 22 plant structures; EXPRESSED DURING: 13 growth stages; CONTAINS InterPro DOMAIN/s: Protein kinase, ATP binding si…	signalling.receptor kinases.wheat LRK10 like	T	bradi2g02470.1	FALSE	bradi2g02470.1
105183	15	35.2	(loc_os03g12700.2 : 281.0) no description available & (at1g19400 : 176.0) Erythronate-4-phosphate dehydrogenase family protein; BEST Arabidopsis thaliana protein match is: Erythronate-4-phosphate dehydrogenase family protein (TAIR:AT1G75180.3); Has 144 Blast hits to 144 proteins in 19 species: Archae - 0; Bacteria - 0; Metazoa - 0; Fungi - 0; Plants - 144; Viruses - 0; Other Eukaryotes - 0 (sourc…	not assigned.unknown	T	bradi1g69070.1	FALSE	bradi1g69070.1
105184	19	31.1.1.1.3	(loc_os08g14230.1 : 1462.0) no description available & (at4g30160 : 1167.0) Arabidopsis thaliana VILLIN4; villin 4 (VLN4); FUNCTIONS IN: actin binding; INVOLVED IN: cytoskeleton organization; LOCATED IN: cellular_component unknown; EXPRESSED IN: 23 plant structures; EXPRESSED DURING: 13 growth stages; CONTAINS InterPro DOMAIN/s: Gelsolin (InterPro:IPR007122), Villin headpiece (InterPro:IPR003128)…	cell.organisation.cytoskeleton.actin.actin binding	T	bradi3g18707.2	FALSE	bradi3g18707.2
105185	19	30.2.25	(loc_os08g39210.1 : 357.0) no description available & (at1g21240 : 252.0) encodes a wall-associated kinase; wall associated kinase 3 (WAK3); FUNCTIONS IN: protein serine/threonine kinase activity, kinase activity; INVOLVED IN: protein amino acid phosphorylation; LOCATED IN: plasma membrane; EXPRESSED IN: 9 plant structures; EXPRESSED DURING: 9 growth stages; CONTAINS InterPro DOMAIN/s: EGF-like c…	signalling.receptor kinases.wall associated kinase	T	bradi4g39560.1	FALSE	bradi4g39560.1
105186	29	29.4.1.57	(loc_os08g35600.1 : 666.0) no description available & (at2g05940 : 426.0) Protein kinase superfamily protein; FUNCTIONS IN: protein serine/threonine kinase activity, protein kinase activity, kinase activity, ATP binding; INVOLVED IN: protein amino acid phosphorylation; LOCATED IN: cellular_component unknown; EXPRESSED IN: 22 plant structures; EXPRESSED DURING: 13 growth stages; CONTAINS InterPro …	protein.postranslational modification.kinase.receptor like cytoplasmatic kinase VII	T	bradi3g37600.1	FALSE	bradi3g37600.1
105187	21	34.14	(loc_os02g07830.1 : 677.0) no description available & (q6h501|hkt6_orysa : 671.0) Probable cation transporter HKT6 (OsHKT6) - Oryza sativa (Rice) & (at4g10310 : 359.0) encodes a sodium transporter (HKT1) expressed in xylem parenchyma cells. Mutants over-accumulate sodium in shoot tissue and have increased sodium in the xylem sap and reduced sodium in phloem sap and roots.; high-affinity K+ transp…	transport.unspecified cations	T	bradi3g05570.1	FALSE	bradi3g05570.1
105188	19					bradi4g27180.1	FALSE	bradi4g27180.1
105189	27	31.2	(loc_os01g50420.1 : 563.0) no description available & (at2g32510 : 224.0) member of MEKK subfamily; mitogen-activated protein kinase kinase kinase 17 (MAPKKK17); FUNCTIONS IN: protein serine/threonine kinase activity, protein kinase activity, kinase activity, ATP binding; INVOLVED IN: protein amino acid phosphorylation; EXPRESSED IN: 7 plant structures; EXPRESSED DURING: 4 anthesis, petal differe…	cell.division	T	bradi2g47510.1	FALSE	bradi2g47510.1
105190	17	29.5.11.4.2	(loc_os01g19800.1 : 310.0) no description available & (at1g02610 : 160.0) RING/FYVE/PHD zinc finger superfamily protein; FUNCTIONS IN: zinc ion binding; CONTAINS InterPro DOMAIN/s: Protein of unknown function DUF3675 (InterPro:IPR022143), Zinc finger, C3HC4 RING-type (InterPro:IPR018957), Zinc finger, RING-CH-type (InterPro:IPR011016); BEST Arabidopsis thaliana protein match is: RING/FYVE/PHD zin…	protein.degradation.ubiquitin.E3.RING	T	bradi2g11577.1	FALSE	bradi2g11577.1
105191	15					bradi1g67730.1	FALSE	bradi1g67730.1
105192	11	11.9.2.1	(loc_os02g43700.1 : 862.0) no description available & (at4g16820 : 391.0) Encodes a lipase that hydrolyzes phosphatidylcholine, glycolipids as well as triacylglycerols.; alpha/beta-Hydrolases superfamily protein; FUNCTIONS IN: galactolipase activity, triglyceride lipase activity, phospholipase A1 activity; INVOLVED IN: lipid metabolic process; LOCATED IN: chloroplast; EXPRESSED IN: sperm cell, cu…	lipid metabolism.lipid degradation.lipases.triacylglycerol lipase	T	bradi3g50430.1	FALSE	bradi3g50430.1
105193	17	35.1	(loc_os12g03370.1 : 211.0) no description available & (at2g27080 : 88.2) Late embryogenesis abundant (LEA) hydroxyproline-rich glycoprotein family; CONTAINS InterPro DOMAIN/s: Late embryogenesis abundant protein, group 2 (InterPro:IPR004864); BEST Arabidopsis thaliana protein match is: Late embryogenesis abundant (LEA) hydroxyproline-rich glycoprotein family (TAIR:AT5G21130.1); Has 35333 Blast hi…	not assigned.no ontology	T	bradi3g35170.1	FALSE	bradi3g35170.1
105194	7	34.15	(loc_os06g14030.1 : 1316.0) no description available & (at3g02850 : 1046.0) Encodes SKOR, a member of Shaker family potassium ion (K+) channel. This family includes five groups based on phylogenetic analysis (FEBS Letters (2007) 581: 2357): I (inward rectifying channel): AKT1 (AT2G26650), AKT5 (AT4G32500) and SPIK (also known as AKT6, AT2G25600); II (inward rectifying channel): KAT1 (AT5G46240) a…	transport.potassium	T	bradi1g44317.1	FALSE	bradi1g44317.1
105195	7					bradi1g67730.2	FALSE	bradi1g67730.2
105196	5	26.1	(loc_os03g04660.1 : 785.0) no description available & (at4g39490 : 442.0) member of CYP96A; "cytochrome P450, family 96, subfamily A, polypeptide 10" (CYP96A10); FUNCTIONS IN: electron carrier activity, monooxygenase activity, iron ion binding, heme binding; INVOLVED IN: oxidation reduction; LOCATED IN: endomembrane system; EXPRESSED IN: 6 plant structures; EXPRESSED DURING: 4 anthesis, C globula…	misc.cytochrome P450	T	bradi1g75730.1	FALSE	bradi1g75730.1
105197	3					bradi1g66440.2	FALSE	bradi1g66440.2
105198	7					bradi2g30800.1	FALSE	bradi2g30800.1
105199	3	30.2.6	(loc_os03g18370.1 : 636.0) no description available & (at4g18640 : 375.0) Required for root hair elongation during tip growth.; morphogenesis of root hair 1 (MRH1); FUNCTIONS IN: protein serine/threonine kinase activity, protein kinase activity, ATP binding; INVOLVED IN: protein amino acid phosphorylation, transmembrane receptor protein tyrosine kinase signaling pathway, root hair cell differenti…	signalling.receptor kinases.leucine rich repeat VI	T	bradi1g65340.1	FALSE	bradi1g65340.1
105200	3	31.1.1.3	(loc_os08g40790.2 : 555.0) no description available & (at2g24420 : 359.0) DNA repair ATPase-related; LOCATED IN: endoplasmic reticulum, plasma membrane; EXPRESSED IN: 27 plant structures; EXPRESSED DURING: 15 growth stages; BEST Arabidopsis thaliana protein match is: myosin heavy chain-related (TAIR:AT4G31340.1); Has 49908 Blast hits to 28607 proteins in 1979 species: Archae - 936; Bacteria - 756…	cell.organisation.cytoskeleton.Myosin	T	bradi3g40560.6	FALSE	bradi3g40560.6
105201	11	35.1	(loc_os03g14010.2 : 1024.0) no description available & (at4g38650 : 610.0) Glycosyl hydrolase family 10 protein; FUNCTIONS IN: cation binding, hydrolase activity, hydrolyzing O-glycosyl compounds, catalytic activity; INVOLVED IN: carbohydrate metabolic process; LOCATED IN: endomembrane system; CONTAINS InterPro DOMAIN/s: Glycoside hydrolase, family 10 (InterPro:IPR001000), Glycoside hydrolase, ca…	not assigned.no ontology	T	bradi1g68310.1	FALSE	bradi1g68310.1
105202	23	26.1	(loc_os03g25480.1 : 750.0) no description available & (at2g46950 : 527.0) member of CYP709B; "cytochrome P450, family 709, subfamily B, polypeptide 2" (CYP709B2); FUNCTIONS IN: electron carrier activity, monooxygenase activity, iron ion binding, oxygen binding, heme binding; INVOLVED IN: oxidation reduction; LOCATED IN: endomembrane system; EXPRESSED IN: 14 plant structures; EXPRESSED DURING: 4 a…	misc.cytochrome P450	T	bradi1g61420.1	FALSE	bradi1g61420.1
105203	9					bradi2g05600.4	FALSE	bradi2g05600.4
105204	115	29.4.1.57	(loc_os07g48730.1 : 436.0) no description available & (at1g69790 : 379.0) Protein kinase superfamily protein; FUNCTIONS IN: protein serine/threonine kinase activity, protein kinase activity, kinase activity, ATP binding; INVOLVED IN: protein amino acid phosphorylation; LOCATED IN: chloroplast; EXPRESSED IN: 13 plant structures; EXPRESSED DURING: 6 growth stages; CONTAINS InterPro DOMAIN/s: Protei…	protein.postranslational modification.kinase.receptor like cytoplasmatic kinase VII	T	bradi1g17270.1	FALSE	bradi1g17270.1
105205	61	17.7.1.5	(loc_os06g11210.1 : 506.0) no description available & (at1g76680 : 483.0) Encodes a member of an alpha/beta barrel fold family of FMN-containing oxidoreductases. One of the closely related 12-oxophytodienoic acid reductases. This enzyme is not expected to participate in jasmonic acid biosynthesis because during in vitro assays, it shows very little activity with the naturally occurring OPDA isome…	hormone metabolism.jasmonate.synthesis-degradation.12-Oxo-PDA-reductase	T	bradi1g05880.1	FALSE	bradi1g05880.1
105206	107	17.2.3	(loc_os03g58170.1 : 349.0) no description available & (at3g22850 : 298.0) Aluminium induced protein with YGL and LRDR motifs; FUNCTIONS IN: molecular_function unknown; INVOLVED IN: biological_process unknown; LOCATED IN: cytosol, nucleus, plasma membrane; EXPRESSED IN: 24 plant structures; EXPRESSED DURING: 15 growth stages; BEST Arabidopsis thaliana protein match is: Aluminium induced protein wi…	hormone metabolism.auxin.induced-regulated-responsive-activated	T	bradi1g05540.1	FALSE	bradi1g05540.1
105207	17	20.1	(p28814|barw_horvu : 233.0) Barwin - Hordeum vulgare (Barley) & (loc_os11g37950.1 : 231.0) no description available & (at3g04720 : 188.0) Encodes a protein similar to the antifungal chitin-binding protein hevein from rubber tree latex. mRNA levels increase in response to ethylene and turnip crinkle virus infection.; pathogenesis-related 4 (PR4); FUNCTIONS IN: chitin binding; INVOLVED IN: in 6 pro…	stress.biotic	T	bradi4g14920.1	FALSE	bradi4g14920.1
105208	91	26.4.1	(p52409|e13b_wheat : 745.0) Glucan endo-1,3-beta-glucosidase precursor (EC 3.2.1.39) ((1->3)-beta-glucan endohydrolase) ((1->3)-beta-glucanase) (Beta-1,3-endoglucanase) - Triticum aestivum (Wheat) & (loc_os11g47820.1 : 699.0) no description available & (at5g24318 : 416.0) O-Glycosyl hydrolases family 17 protein; FUNCTIONS IN: cation binding, hydrolase activity, hydrolyzing O-glycosyl compounds, c…	misc.beta 1,3 glucan hydrolases.glucan endo-1,3-beta-glucosidase	T	bradi4g09230.1	FALSE	bradi4g09230.1
105209	49	27.3.3	(loc_os01g58420.1 : 236.0) no description available & (q40477|erf4_tobac : 102.0) Ethylene-responsive transcription factor 4 (Ethylene-responsive element-binding factor 4 homolog) (EREBP-3) (NtERF3) - Nicotiana tabacum (Common tobacco) & (at5g44210 : 89.4) encodes a member of the ERF (ethylene response factor) subfamily B-1 of ERF/AP2 transcription factor family (ATERF-9). The protein contains on…	RNA.regulation of transcription.AP2/EREBP, APETALA2/Ethylene-responsive element binding protein family	T	bradi2g52370.1	FALSE	bradi2g52370.1
105210	77	30.2.17	(loc_os07g35290.1 : 448.0) no description available & (at4g21410 : 414.0) Encodes a cysteine-rich receptor-like protein kinase.; cysteine-rich RLK (RECEPTOR-like protein kinase) 29 (CRK29); FUNCTIONS IN: kinase activity; INVOLVED IN: response to abscisic acid stimulus; LOCATED IN: plasma membrane, vacuole; EXPRESSED IN: 21 plant structures; EXPRESSED DURING: 13 growth stages; CONTAINS InterPro DO…	signalling.receptor kinases.DUF 26	T	bradi2g51560.1	FALSE	bradi2g51560.1
105211	11					bradi2g36880.2	FALSE	bradi2g36880.2
105212	25	35.2	(original description: pacid=32792534 locus=Bradi1g58980 ID=Bradi1g58980.1.v3.1 annot-version=v3.1)	not assigned.unknown	T	bradi1g58980.1	FALSE	bradi1g58980.1
105213	5	35.2	no hits & (original description: pacid=32783621 locus=Bradi4g27730 ID=Bradi4g27730.1.v3.1 annot-version=v3.1)	not assigned.unknown	T	bradi4g27730.1	FALSE	bradi4g27730.1
105214	11	35.2	no hits & (original description: pacid=32789920 locus=Bradi4g00780 ID=Bradi4g00780.1.v3.1 annot-version=v3.1)	not assigned.unknown	T	bradi4g00780.1	FALSE	bradi4g00780.1
105215	29	35.2	no hits & (original description: pacid=32811721 locus=Bradi5g11970 ID=Bradi5g11970.1.v3.1 annot-version=v3.1)	not assigned.unknown	T	bradi5g11970.1	FALSE	bradi5g11970.1
105216	43	35.2	(loc_os11g05170.1 : 171.0) no description available & (at3g10020 : 93.2) unknown protein; FUNCTIONS IN: molecular_function unknown; INVOLVED IN: response to oxidative stress, anaerobic respiration; LOCATED IN: cellular_component unknown; EXPRESSED IN: 23 plant structures; EXPRESSED DURING: 13 growth stages; Has 30201 Blast hits to 17322 proteins in 780 species: Archae - 12; Bacteria - 1396; Metaz…	not assigned.unknown	T	bradi4g42710.1	FALSE	bradi4g42710.1
105217	21	26.1	(loc_os08g37874.1 : 550.0) no description available & (at5g64250 : 441.0) Aldolase-type TIM barrel family protein; FUNCTIONS IN: oxidoreductase activity, catalytic activity, nitronate monooxygenase activity; INVOLVED IN: response to cadmium ion, response to symbiotic fungus, metabolic process; EXPRESSED IN: 23 plant structures; EXPRESSED DURING: 13 growth stages; CONTAINS InterPro DOMAIN/s: Aldol…	misc.misc2	T	bradi3g38730.1	FALSE	bradi3g38730.1
105218	35	35.2	(original description: pacid=32822330 locus=Bradi3g04585 ID=Bradi3g04585.1.v3.1 annot-version=v3.1)	not assigned.unknown	T	bradi3g04585.1	FALSE	bradi3g04585.1
105219	51	27.3.23	(loc_os04g48030.1 : 188.0) no description available & (at4g11660 : 147.0) member of Heat Stress Transcription Factor (Hsf) family; AT-HSFB2B; FUNCTIONS IN: transcription repressor activity, sequence-specific DNA binding transcription factor activity; INVOLVED IN: response to chitin; LOCATED IN: nucleus; EXPRESSED IN: 24 plant structures; EXPRESSED DURING: 14 growth stages; CONTAINS InterPro DOMAI…	RNA.regulation of transcription.HSF,Heat-shock transcription factor family	T	bradi5g18680.1	FALSE	bradi5g18680.1
105220	29					bradi1g27290.2	FALSE	bradi1g27290.2
105221	17	35.2	no hits & (original description: pacid=32804212 locus=Bradi1g50205 ID=Bradi1g50205.1.v3.1 annot-version=v3.1)	not assigned.unknown	T	bradi1g50205.1	FALSE	bradi1g50205.1
105222	21	34.99	(loc_os09g38130.1 : 691.0) no description available & (at5g65980 : 485.0) Auxin efflux carrier family protein; FUNCTIONS IN: auxin:hydrogen symporter activity; INVOLVED IN: auxin polar transport, transmembrane transport; LOCATED IN: endomembrane system, integral to membrane; CONTAINS InterPro DOMAIN/s: Auxin efflux carrier (InterPro:IPR004776); BEST Arabidopsis thaliana protein match is: Auxin ef…	transport.misc	T	bradi4g37450.1	FALSE	bradi4g37450.1
105223	9	35.1	(loc_os02g51710.1 : 165.0) no description available & (at2g22170 : 117.0) Lipase/lipooxygenase, PLAT/LH2 family protein; FUNCTIONS IN: molecular_function unknown; INVOLVED IN: biological_process unknown; LOCATED IN: thylakoid, chloroplast, membrane; EXPRESSED IN: 19 plant structures; EXPRESSED DURING: 13 growth stages; CONTAINS InterPro DOMAIN/s: Lipoxygenase, LH2 (InterPro:IPR001024), Lipase/lip…	not assigned.no ontology	T	bradi3g58915.1	FALSE	bradi3g58915.1
105224	13					bradi1g47240.1	FALSE	bradi1g47240.1
105225	21	11.10.2	(loc_os02g33580.3 : 1242.0) no description available & (q6dw74|dgdg1_lotja : 1027.0) Digalactosyldiacylglycerol synthase 1, chloroplast precursor (EC 2.4.1.241) - Lotus japonicus & (at3g11670 : 974.0) Responsible for the final assembly of galactolipids in photosynthetic membranes. Provides stability to the PS I core complex (e.g. subunits PsaD, PsaE).; DIGALACTOSYL DIACYLGLYCEROL DEFICIENT 1 (DGD…	lipid metabolism.glycolipid synthesis.DGDG synthase	T	bradi3g45180.1	FALSE	bradi3g45180.1
105226	31	29.4	(loc_os05g07680.2 : 563.0) no description available & (at2g30500 : 151.0) Kinase interacting (KIP1-like) family protein; EXPRESSED IN: 23 plant structures; EXPRESSED DURING: 14 growth stages; CONTAINS InterPro DOMAIN/s: KIP1-like (InterPro:IPR011684); BEST Arabidopsis thaliana protein match is: Kinase interacting (KIP1-like) family protein (TAIR:AT5G58320.2). & (reliability: 302.0) & (original de…	protein.postranslational modification	T	bradi2g34460.2	FALSE	bradi2g34460.2
105227	21					bradi3g04842.1	FALSE	bradi3g04842.1
105228	33					bradi2g42337.1	FALSE	bradi2g42337.1
105229	15					bradi3g43780.1	FALSE	bradi3g43780.1
105230	29	17.2.3	(loc_os08g35110.1 : 173.0) no description available & (at5g20820 : 83.2) SAUR-like auxin-responsive protein family ; CONTAINS InterPro DOMAIN/s: Auxin responsive SAUR protein (InterPro:IPR003676); BEST Arabidopsis thaliana protein match is: SAUR-like auxin-responsive protein family (TAIR:AT1G72430.1); Has 120 Blast hits to 120 proteins in 13 species: Archae - 0; Bacteria - 0; Metazoa - 0; Fungi -…	hormone metabolism.auxin.induced-regulated-responsive-activated	T	bradi3g37470.1	FALSE	bradi3g37470.1
105231	33	27.3.26	(loc_os08g06110.5 : 863.0) no description available & (at1g01060 : 277.0) LHY encodes a myb-related putative transcription factor involved in circadian rhythm along with another myb transcription factor CCA1; LATE ELONGATED HYPOCOTYL (LHY); FUNCTIONS IN: DNA binding, sequence-specific DNA binding transcription factor activity; INVOLVED IN: in 11 processes; EXPRESSED IN: 22 plant structures; EXPRE…	RNA.regulation of transcription.MYB-related transcription factor family	T	bradi3g16515.1	FALSE	bradi3g16515.1
105232	25	35.2	(original description: pacid=32809750 locus=Bradi5g27090 ID=Bradi5g27090.1.v3.1 annot-version=v3.1)	not assigned.unknown	T	bradi5g27090.1	FALSE	bradi5g27090.1
105233	31	13.1.6.1.5	(loc_os04g54800.1 : 407.0) no description available & (at2g21940 : 246.0) shikimate kinase 1 (SK1); FUNCTIONS IN: shikimate kinase activity, ATP binding; EXPRESSED IN: 19 plant structures; EXPRESSED DURING: 10 growth stages; CONTAINS InterPro DOMAIN/s: Shikimate kinase (InterPro:IPR000623); BEST Arabidopsis thaliana protein match is: shikimate kinase 2 (TAIR:AT4G39540.2); Has 7831 Blast hits to 7…	amino acid metabolism.synthesis.aromatic aa.chorismate.shikimate kinase	T	bradi5g23460.1	FALSE	bradi5g23460.1
105234	55	35.2	(original description: pacid=32808124 locus=Bradi5g19640 ID=Bradi5g19640.1.v3.1 annot-version=v3.1)	not assigned.unknown	T	bradi5g19640.1	FALSE	bradi5g19640.1
105235	41	10.5.3	(loc_os04g42620.1 : 563.0) no description available & (at4g06744 : 333.0) Leucine-rich repeat (LRR) family protein; BEST Arabidopsis thaliana protein match is: Leucine-rich repeat (LRR) family protein (TAIR:AT3G19320.1); Has 45026 Blast hits to 12967 proteins in 516 species: Archae - 11; Bacteria - 711; Metazoa - 1155; Fungi - 115; Plants - 40928; Viruses - 0; Other Eukaryotes - 2106 (source: NCB…	cell wall.cell wall proteins.LRR	T	bradi5g15010.1	FALSE	bradi5g15010.1
105236	29	34.12	(loc_os03g12530.1 : 672.0) no description available & (at3g58060 : 531.0) Cation efflux family protein; FUNCTIONS IN: cation transmembrane transporter activity, efflux transmembrane transporter activity; INVOLVED IN: cation transport, transmembrane transport; LOCATED IN: membrane; EXPRESSED IN: 6 plant structures; EXPRESSED DURING: 4 anthesis, petal differentiation and expansion stage; CONTAINS I…	transport.metal	T	bradi1g68950.1	FALSE	bradi1g68950.1
105237	49	35.2	(original description: pacid=32804249 locus=Bradi1g33070 ID=Bradi1g33070.1.v3.1 annot-version=v3.1)	not assigned.unknown	T	bradi1g33070.1	FALSE	bradi1g33070.1
105238	41	35.1	(loc_os03g38540.1 : 461.0) no description available & (at2g20830 : 244.0) transferases;folic acid binding; FUNCTIONS IN: folic acid binding, transferase activity; INVOLVED IN: metabolic process; LOCATED IN: endomembrane system; EXPRESSED IN: 24 plant structures; EXPRESSED DURING: 15 growth stages; CONTAINS InterPro DOMAIN/s: Formiminotransferase, N-terminal subdomain (InterPro:IPR012886), Formimi…	not assigned.no ontology	T	bradi1g15507.1	FALSE	bradi1g15507.1
105239	73	26.7	(loc_os03g58890.1 : 525.0) no description available & (at3g28480 : 387.0) Oxoglutarate/iron-dependent oxygenase; FUNCTIONS IN: oxidoreductase activity, acting on paired donors, with incorporation or reduction of molecular oxygen, 2-oxoglutarate as one donor, and incorporation of one atom each of oxygen into both donors, oxidoreductase activity, oxidoreductase activity, acting on paired donors, wi…	misc.oxidases - copper, flavone etc	T	bradi1g05000.1	FALSE	bradi1g05000.1
105240	31	29.4	(loc_os03g63770.6 : 637.0) no description available & (at1g32230 : 248.0) Encodes a protein belonging to the (ADP-ribosyl)transferase domain-containing subfamily of WWE protein-protein interaction domain protein family. Superoxide radicals are necessary and sufficient to propagate cell death or lesion formation in rcd1 mutants. Without stress treatment, RCD1 is localized in the nucleus. Under hig…	protein.postranslational modification	T	bradi1g01170.2	FALSE	bradi1g01170.2
105241	25					bradi4g29880.1	FALSE	bradi4g29880.1
105242	29	34.16	(loc_os01g18670.1 : 1841.0) no description available & (at2g47000 : 1503.0) Multidrug resistance P-glycoprotein (MDR/PGP) subfamily of ABC transporters. Functions in the basipetal redirection of auxin from the root tip. Exhibits apolar plasma membrane localization in the root cap and polar localization in tissues above.; ATP binding cassette subfamily B4 (ABCB4); FUNCTIONS IN: xenobiotic-transpor…	transport.ABC transporters and multidrug resistance systems	T	bradi2g36897.1	FALSE	bradi2g36897.1
105243	37					bradi1g46670.3	FALSE	bradi1g46670.3
105244	49					bradi2g26500.1	FALSE	bradi2g26500.1
105245	5	34.99	(loc_os12g03899.3 : 646.0) no description available & (at5g13750 : 502.0) zinc induced facilitator-like 1 (ZIFL1); FUNCTIONS IN: tetracycline:hydrogen antiporter activity; INVOLVED IN: response to karrikin; LOCATED IN: integral to membrane; EXPRESSED IN: 24 plant structures; EXPRESSED DURING: 15 growth stages; CONTAINS InterPro DOMAIN/s: Major facilitator superfamily (InterPro:IPR020846), Tetracy…	transport.misc	T	bradi4g26354.1	FALSE	bradi4g26354.1
105246	13	34.21	(loc_os03g45370.1 : 293.0) no description available & (at5g17860 : 132.0) calcium exchanger 7 (CAX7); FUNCTIONS IN: cation:cation antiporter activity, calcium:sodium antiporter activity; INVOLVED IN: cation transport, transmembrane transport; LOCATED IN: endomembrane system, integral to membrane; EXPRESSED IN: 19 plant structures; EXPRESSED DURING: 10 growth stages; CONTAINS InterPro DOMAIN/s: So…	transport.calcium	T	bradi1g62270.1	FALSE	bradi1g62270.1
105247	9					bradi1g37860.4	FALSE	bradi1g37860.4
105248	29	35.2	no hits & (original description: pacid=32775801 locus=Bradi2g20127 ID=Bradi2g20127.1.v3.1 annot-version=v3.1)	not assigned.unknown	T	bradi2g20127.1	FALSE	bradi2g20127.1
105249	35	33.99	(loc_os07g34110.1 : 543.0) no description available & (at5g64700 : 243.0) nodulin MtN21 /EamA-like transporter family protein; FUNCTIONS IN: molecular_function unknown; LOCATED IN: membrane; EXPRESSED IN: 10 plant structures; EXPRESSED DURING: 4 anthesis, C globular stage, petal differentiation and expansion stage; CONTAINS InterPro DOMAIN/s: Protein of unknown function DUF6, transmembrane (Inter…	development.unspecified	T	bradi1g25930.1	FALSE	bradi1g25930.1
105250	23					bradi3g38260.2	FALSE	bradi3g38260.2
105251	9					bradi3g30547.2	FALSE	bradi3g30547.2
105252	39	4.1.8	(p26517|g3px_horvu : 626.0) Glyceraldehyde-3-phosphate dehydrogenase, cytosolic (EC 1.2.1.12) - Hordeum vulgare (Barley) & (loc_os08g03290.1 : 592.0) no description available & (at3g04120 : 559.0) encodes cytosolic GADPH (C subunit) involved in the glycolytic pathway but also interacts with H2O2 potentially placing it in a signalling cascade induced by ROS.; glyceraldehyde-3-phosphate dehydrogena…	glycolysis.cytosolic branch.glyceraldehyde 3-phosphate dehydrogenase (GAP-DH)	T	bradi3g14120.3	FALSE	bradi3g14120.3
105253	27					bradi4g01340.1	FALSE	bradi4g01340.1
105254	65	16.8.1.2	(loc_os04g53850.1 : 455.0) no description available & (at1g61720 : 292.0) Negative regulator of flavonoid biosynthesis, mutants accumulate flavonoid pigments in their seed coat, putative oxidoreductase. It is thought that a ternary complex composed of TT2, TT8 and TTG1 is necessary for correct expression of BAN in seed endothelium.; BANYULS (BAN); FUNCTIONS IN: oxidoreductase activity, anthocyani…	secondary metabolism.flavonoids.anthocyanins.anthocyanidin reductase	T	bradi5g22800.1	FALSE	bradi5g22800.1
105255	21	35.2	no hits & (original description: pacid=32798103 locus=Bradi1g31610 ID=Bradi1g31610.1.v3.1 annot-version=v3.1)	not assigned.unknown	T	bradi1g31610.1	FALSE	bradi1g31610.1
105256	5	16.8.1.21	(loc_os08g07730.1 : 380.0) no description available & (ipr003480 : 114.541466) Transferase & (at1g03495 : 81.6) HXXXD-type acyl-transferase family protein; FUNCTIONS IN: transferase activity, transferring acyl groups other than amino-acyl groups, transferase activity; INVOLVED IN: biological_process unknown; CONTAINS InterPro DOMAIN/s: Transferase (InterPro:IPR003480); BEST Arabidopsis thaliana p…	secondary metabolism.flavonoids.anthocyanins.anthocyanin 5-aromatic acyltransferase	T	bradi3g15680.1	FALSE	bradi3g15680.1
105257	3					bradi2g18100.1	FALSE	bradi2g18100.1
105258	3					bradi1g23600.3	FALSE	bradi1g23600.3
105259	21	35.2	(loc_os03g02020.1 : 421.0) no description available & (at2g32500 : 243.0) Stress responsive alpha-beta barrel domain protein; CONTAINS InterPro DOMAIN/s: Stress responsive alpha-beta barrel (InterPro:IPR013097), Dimeric alpha-beta barrel (InterPro:IPR011008); BEST Arabidopsis thaliana protein match is: Stress responsive alpha-beta barrel domain protein (TAIR:AT2G31670.1); Has 68 Blast hits to 66 …	not assigned.unknown	T	bradi1g77867.1	FALSE	bradi1g77867.1
105260	13	35.1	(loc_os03g27019.2 : 629.0) no description available & (at5g64170 : 112.0) dentin sialophosphoprotein-related; FUNCTIONS IN: molecular_function unknown; INVOLVED IN: biological_process unknown; LOCATED IN: cellular_component unknown; EXPRESSED IN: 17 plant structures; EXPRESSED DURING: 9 growth stages; BEST Arabidopsis thaliana protein match is: unknown protein (TAIR:AT3G54500.2); Has 181 Blast hi…	not assigned.no ontology	T	bradi1g60846.2	FALSE	bradi1g60846.2
105261	25					bradi1g18440.2	FALSE	bradi1g18440.2
105262	17					bradi3g56750.1	FALSE	bradi3g56750.1
105263	17	30.2.12	(loc_os10g32990.1 : 1139.0) no description available & (at4g08850 : 499.0) Leucine-rich repeat receptor-like protein kinase family protein; FUNCTIONS IN: kinase activity; INVOLVED IN: protein amino acid phosphorylation; LOCATED IN: plasma membrane, membrane; EXPRESSED IN: 23 plant structures; EXPRESSED DURING: 13 growth stages; CONTAINS InterPro DOMAIN/s: Protein kinase, ATP binding site (InterPr…	signalling.receptor kinases.leucine rich repeat XII	T	bradi3g28367.1	FALSE	bradi3g28367.1
105264	15	35.2	no hits & (original description: pacid=32811745 locus=Bradi5g25440 ID=Bradi5g25440.2.v3.1 annot-version=v3.1)	not assigned.unknown	T	bradi5g25440.2	FALSE	bradi5g25440.2
105265	23					bradi2g54850.1	FALSE	bradi2g54850.1
105266	15					bradi1g22500.1	FALSE	bradi1g22500.1
105267	45					bradi3g48485.1	FALSE	bradi3g48485.1
105268	39	29.5.11.4.3.1	(loc_os09g36830.1 : 188.0) no description available & (at5g42190 : 177.0) Similar to SKP1 in yeast and humans which are involved in mitotic cell cycle control and ubiquitin mediated proteolysis.; E3 ubiquitin ligase SCF complex subunit SKP1/ASK1 family protein; CONTAINS InterPro DOMAIN/s: E3 ubiquitin ligase, SCF complex, Skp subunit (InterPro:IPR016897), SKP1 component, dimerisation (InterPro:IP…	protein.degradation.ubiquitin.E3.SCF.SKP	T	bradi4g36540.1	FALSE	bradi4g36540.1
105269	39	35.2	(loc_os02g45160.1 : 677.0) no description available & (at4g00910 : 420.0) Aluminium activated malate transporter family protein; FUNCTIONS IN: molecular_function unknown; INVOLVED IN: response to aluminum ion; LOCATED IN: cellular_component unknown; EXPRESSED IN: sepal, root, pedicel; EXPRESSED DURING: 4 anthesis; CONTAINS InterPro DOMAIN/s: Malate transporter, aliminium toerance (InterPro:IPR020…	not assigned.unknown	T	bradi3g51480.1	FALSE	bradi3g51480.1
105270	43					bradi3g19927.2	FALSE	bradi3g19927.2
105271	31					bradi3g37300.2	FALSE	bradi3g37300.2
105272	41	16.2.1.10	(loc_os02g09490.1 : 533.0) no description available & (o24562|cadh_maize : 517.0) Cinnamyl alcohol dehydrogenase (EC 1.1.1.195) (CAD) (Brown-midrib 1 protein) - Zea mays (Maize) & (at4g34230 : 431.0) Encodes a catalytically active cinnamyl alcohol dehydrogenase which uses p-coumaryl aldehyde as a preferred substrate. It can also use sinapyl, caffeyl, coniferyl and d-hydroxyconiferyl aldehydes as …	secondary metabolism.phenylpropanoids.lignin biosynthesis.CAD	T	bradi3g06480.1	FALSE	bradi3g06480.1
105273	19	35.2	(original description: pacid=32808142 locus=Bradi5g21895 ID=Bradi5g21895.1.v3.1 annot-version=v3.1)	not assigned.unknown	T	bradi5g21895.1	FALSE	bradi5g21895.1
105274	21					bradi5g13860.3	FALSE	bradi5g13860.3
105275	33	29.4.1.57	(loc_os03g08170.1 : 585.0) no description available & (at2g05940 : 466.0) Protein kinase superfamily protein; FUNCTIONS IN: protein serine/threonine kinase activity, protein kinase activity, kinase activity, ATP binding; INVOLVED IN: protein amino acid phosphorylation; LOCATED IN: cellular_component unknown; EXPRESSED IN: 22 plant structures; EXPRESSED DURING: 13 growth stages; CONTAINS InterPro …	protein.postranslational modification.kinase.receptor like cytoplasmatic kinase VII	T	bradi1g72740.1	FALSE	bradi1g72740.1
105276	31	34.2	(loc_os03g10100.1 : 738.0) no description available & (at3g18830 : 590.0) This gene encodes a plasma membrane-localized polyol/cyclitol/monosaccharide-H+-symporter. The symporter is able to catalyze the energy-dependent membrane passage of a wide range of linear polyols (three to six carbon backbone), of cyclic polyols (<i>myo</i>-inositol), and of numerous monosaccharides, including pyranose rin…	transport.sugars	T	bradi1g71360.1	FALSE	bradi1g71360.1
105277	73	16.8.3.1	(p51106|dfra_horvu : 605.0) Dihydroflavonol-4-reductase (EC 1.1.1.219) (DFR) (Dihydrokaempferol 4-reductase) - Hordeum vulgare (Barley) & (at5g42800 : 437.0) dihydroflavonol reductase. Catalyzes the conversion of dihydroquercetin to leucocyanidin in the biosynthesis of anthocyanins.; dihydroflavonol 4-reductase (DFR); CONTAINS InterPro DOMAIN/s: NAD-dependent epimerase/dehydratase (InterPro:IPR00…	secondary metabolism.flavonoids.dihydroflavonols.dihydroflavonol 4-reductase	T	bradi2g44480.1	FALSE	bradi2g44480.1
105278	11	29.3.4.99	(loc_os03g63370.1 : 337.0) no description available & (at1g01630 : 269.0) Sec14p-like phosphatidylinositol transfer family protein; CONTAINS InterPro DOMAIN/s: Cellular retinaldehyde-binding/triple function, C-terminal (InterPro:IPR001251), Cellular retinaldehyde-binding/triple function, N-terminal (InterPro:IPR008273), Phosphatidylinositol transfer protein-like, N-terminal (InterPro:IPR011074); …	protein.targeting.secretory pathway.unspecified	T	bradi1g01630.1	FALSE	bradi1g01630.1
105279	17	11.3	(loc_os11g45400.1 : 620.0) no description available & (at4g01950 : 365.0) Encodes a member of a family of proteins with glycerol-3-phosphate acyltransferase activity.; glycerol-3-phosphate acyltransferase 3 (GPAT3); FUNCTIONS IN: acyltransferase activity; INVOLVED IN: metabolic process; EXPRESSED IN: 14 plant structures; EXPRESSED DURING: 9 growth stages; CONTAINS InterPro DOMAIN/s: Phospholipid/…	lipid metabolism.Phospholipid synthesis	T	bradi3g37245.1	FALSE	bradi3g37245.1
105280	13	26.11	(loc_os03g09020.1 : 565.0) no description available & (at5g42250 : 400.0) Zinc-binding alcohol dehydrogenase family protein; FUNCTIONS IN: oxidoreductase activity, zinc ion binding; INVOLVED IN: oxidation reduction; EXPRESSED IN: 11 plant structures; EXPRESSED DURING: 6 growth stages; CONTAINS InterPro DOMAIN/s: GroES-like (InterPro:IPR011032), Alcohol dehydrogenase GroES-like (InterPro:IPR013154…	misc.alcohol dehydrogenases	T	bradi1g71880.1	FALSE	bradi1g71880.1
105281	25					bradi4g39150.2	FALSE	bradi4g39150.2
105282	27					bradi2g51040.3	FALSE	bradi2g51040.3
105283	7					bradi5g12185.2	FALSE	bradi5g12185.2
105284	9	35.2	no hits & (original description: pacid=32818453 locus=Bradi3g32047 ID=Bradi3g32047.1.v3.1 annot-version=v3.1)	not assigned.unknown	T	bradi3g32047.1	FALSE	bradi3g32047.1
105285	23					bradi3g60740.1	FALSE	bradi3g60740.1
105286	9					bradi3g08070.1	FALSE	bradi3g08070.1
105287	11	35.2	(loc_os03g52910.1 : 352.0) no description available & (at4g19390 : 108.0) Uncharacterised protein family (UPF0114); FUNCTIONS IN: molecular_function unknown; INVOLVED IN: biological_process unknown; LOCATED IN: chloroplast; EXPRESSED IN: 23 plant structures; EXPRESSED DURING: 13 growth stages; CONTAINS InterPro DOMAIN/s: Uncharacterised protein family UPF0114, plant (InterPro:IPR016804), Uncharac…	not assigned.unknown	T	bradi1g09240.1	FALSE	bradi1g09240.1
105288	91					bradi3g44390.1	FALSE	bradi3g44390.1
105289	133	16.4.1	(loc_os08g04540.1 : 778.0) no description available & (p17770|ddc_catro : 499.0) Aromatic-L-amino-acid decarboxylase (EC 4.1.1.28) (AADC) (DOPA decarboxylase) (Tryptophan decarboxylase) - Catharanthus roseus (Rosy periwinkle) (Madagascar periwinkle) & (at2g20340 : 429.0) Pyridoxal phosphate (PLP)-dependent transferases superfamily protein; FUNCTIONS IN: pyridoxal phosphate binding, carboxy-lyase …	secondary metabolism.N misc.alkaloid-like	T	bradi3g14780.1	FALSE	bradi3g14780.1
105290	135	16.4.1	(loc_os08g04540.1 : 816.0) no description available & (p17770|ddc_catro : 507.0) Aromatic-L-amino-acid decarboxylase (EC 4.1.1.28) (AADC) (DOPA decarboxylase) (Tryptophan decarboxylase) - Catharanthus roseus (Rosy periwinkle) (Madagascar periwinkle) & (at2g20340 : 426.0) Pyridoxal phosphate (PLP)-dependent transferases superfamily protein; FUNCTIONS IN: pyridoxal phosphate binding, carboxy-lyase …	secondary metabolism.N misc.alkaloid-like	T	bradi3g14750.1	FALSE	bradi3g14750.1
105291	131	16.4.1	(loc_os08g04540.1 : 805.0) no description available & (p17770|ddc_catro : 502.0) Aromatic-L-amino-acid decarboxylase (EC 4.1.1.28) (AADC) (DOPA decarboxylase) (Tryptophan decarboxylase) - Catharanthus roseus (Rosy periwinkle) (Madagascar periwinkle) & (at2g20340 : 428.0) Pyridoxal phosphate (PLP)-dependent transferases superfamily protein; FUNCTIONS IN: pyridoxal phosphate binding, carboxy-lyase …	secondary metabolism.N misc.alkaloid-like	T	bradi3g14740.1	FALSE	bradi3g14740.1
105292	119					bradi5g12185.3	FALSE	bradi5g12185.3
105293	113					bradi4g08830.2	FALSE	bradi4g08830.2
105294	15					bradi3g49730.1	FALSE	bradi3g49730.1
105295	21					bradi3g26920.5	FALSE	bradi3g26920.5
105296	47	35.2	(loc_os05g45070.1 : 200.0) no description available & (at2g46150 : 107.0) Late embryogenesis abundant (LEA) hydroxyproline-rich glycoprotein family; FUNCTIONS IN: molecular_function unknown; INVOLVED IN: biological_process unknown; LOCATED IN: plasma membrane; EXPRESSED IN: 15 plant structures; EXPRESSED DURING: 7 growth stages; CONTAINS InterPro DOMAIN/s: Late embryogenesis abundant protein, gro…	not assigned.unknown	T	bradi2g19200.1	FALSE	bradi2g19200.1
105297	9					bradi2g24170.1	FALSE	bradi2g24170.1
105298	3	16.4.1	(loc_os11g04660.1 : 511.0) no description available & (at3g57030 : 296.0) Calcium-dependent phosphotriesterase superfamily protein; FUNCTIONS IN: strictosidine synthase activity; INVOLVED IN: alkaloid biosynthetic process, biosynthetic process; LOCATED IN: endoplasmic reticulum, plasma membrane, plant-type cell wall; EXPRESSED IN: 24 plant structures; EXPRESSED DURING: 13 growth stages; CONTAINS …	secondary metabolism.N misc.alkaloid-like	T	bradi4g43137.1	FALSE	bradi4g43137.1
105299	7	26.1	(loc_os08g37874.1 : 102.0) no description available & (at5g64250 : 83.2) Aldolase-type TIM barrel family protein; FUNCTIONS IN: oxidoreductase activity, catalytic activity, nitronate monooxygenase activity; INVOLVED IN: response to cadmium ion, response to symbiotic fungus, metabolic process; EXPRESSED IN: 23 plant structures; EXPRESSED DURING: 13 growth stages; CONTAINS InterPro DOMAIN/s: Aldola…	misc.misc2	T	bradi3g38740.1	FALSE	bradi3g38740.1
105300	3	35.2	(original description: pacid=32786280 locus=Bradi4g42080 ID=Bradi4g42080.1.v3.1 annot-version=v3.1)	not assigned.unknown	T	bradi4g42080.1	FALSE	bradi4g42080.1
105301	13	27.3.6	(loc_os08g39630.1 : 425.0) no description available & (at2g42280 : 174.0) basic helix-loop-helix (bHLH) DNA-binding superfamily protein; BEST Arabidopsis thaliana protein match is: basic helix-loop-helix (bHLH) DNA-binding superfamily protein (TAIR:AT1G51140.1); Has 35333 Blast hits to 34131 proteins in 2444 species: Archae - 798; Bacteria - 22429; Metazoa - 974; Fungi - 991; Plants - 531; Viruse…	RNA.regulation of transcription.bHLH,Basic Helix-Loop-Helix family	T	bradi3g39927.1	FALSE	bradi3g39927.1
105302	21	34.7	(loc_os10g30790.2 : 903.0) no description available & (at2g38940 : 770.0) Encodes Pht1;4, a member of the Pht1 family of phosphate transporters which include: Pht1;1/At5g43350, Pht1;2/At5g43370, Pht1;3/At5g43360, Pht1;4/At2g38940, Pht1;5/At2g32830, Pht1;6/At5g43340, Pht1;7/At3g54700, Pht1;8/At1g20860, Pht1;9/At1g76430 (Plant Journal 2002, 31:341).; phosphate transporter 1;4 (PHT1;4); FUNCTIONS IN…	transport.phosphate	T	bradi3g27680.1	FALSE	bradi3g27680.1
105303	13	26.1	(loc_os07g11739.1 : 449.0) no description available & (o81974|c71d8_soybn : 302.0) Cytochrome P450 71D8 (EC 1.14.-.-) (P450 CP7) - Glycine max (Soybean) & (at5g25120 : 253.0) putative cytochrome P450; "ytochrome p450, family 71, subfamily B, polypeptide 11" (CYP71B11); FUNCTIONS IN: electron carrier activity, monooxygenase activity, iron ion binding, oxygen binding, heme binding; INVOLVED IN: oxi…	misc.cytochrome P450	T	bradi3g27500.1	FALSE	bradi3g27500.1
105304	11	16.1.5	(loc_os01g23530.1 : 533.0) no description available & (p93665|dcs1_goshi : 346.0) (+)-delta-cadinene synthase (EC 4.2.3.13) (D-cadinene synthase) - Gossypium hirsutum (Upland cotton) & (at5g23960 : 264.0) Encodes a sesquiterpene synthase involved in generating all of the group A sesquiterpenes found in the Arabidopsis floral volatile blend. Strongly expressed in the stigma.; terpene synthase 21 (…	secondary metabolism.isoprenoids.terpenoids	T	bradi3g15956.1	FALSE	bradi3g15956.1
105305	9	27.3.99	(loc_os03g08790.1 : 633.0) no description available & (at1g09750 : 350.0) Eukaryotic aspartyl protease family protein; FUNCTIONS IN: aspartic-type endopeptidase activity; INVOLVED IN: proteolysis; LOCATED IN: apoplast, cell wall, plant-type cell wall; EXPRESSED IN: 22 plant structures; EXPRESSED DURING: 14 growth stages; CONTAINS InterPro DOMAIN/s: Peptidase aspartic (InterPro:IPR021109), Peptida…	RNA.regulation of transcription.unclassified	T	bradi1g72110.1	FALSE	bradi1g72110.1
105306	11					bradi4g05530.1	FALSE	bradi4g05530.1
105307	13	26.7	(loc_os12g12590.1 : 498.0) no description available & (at3g03080 : 459.0) Zinc-binding dehydrogenase family protein; FUNCTIONS IN: oxidoreductase activity, binding, zinc ion binding, catalytic activity; INVOLVED IN: oxidation reduction, metabolic process; LOCATED IN: cellular_component unknown; EXPRESSED IN: 8 plant structures; EXPRESSED DURING: L mature pollen stage, M germinated pollen stage, 4…	misc.oxidases - copper, flavone etc	T	bradi4g39950.1	FALSE	bradi4g39950.1
105308	7					bradi3g26640.1	FALSE	bradi3g26640.1
105309	9	35.1	(loc_os09g35810.1 : 461.0) no description available & (at1g01225 : 334.0) NC domain-containing protein-related; CONTAINS InterPro DOMAIN/s: NC (InterPro:IPR007053); BEST Arabidopsis thaliana protein match is: NC domain-containing protein-related (TAIR:AT4G00905.1); Has 173 Blast hits to 172 proteins in 34 species: Archae - 0; Bacteria - 24; Metazoa - 5; Fungi - 0; Plants - 139; Viruses - 0; Other…	not assigned.no ontology	T	bradi4g35800.1	FALSE	bradi4g35800.1
105310	11					bradi3g13960.1	FALSE	bradi3g13960.1
105311	7					bradi4g35950.2	FALSE	bradi4g35950.2
105312	21	35.2	(original description: pacid=32777328 locus=Bradi2g10880 ID=Bradi2g10880.2.v3.1 annot-version=v3.1)	not assigned.unknown	T	bradi2g10880.2	FALSE	bradi2g10880.2
105313	49	26.21	(loc_os03g01300.1 : 140.0) no description available & (q01595|ccdp_maize : 119.0) Cortical cell-delineating protein precursor (Root-specific protein ZRP3) - Zea mays (Maize) & (at2g45180 : 103.0) Bifunctional inhibitor/lipid-transfer protein/seed storage 2S albumin superfamily protein; FUNCTIONS IN: lipid binding; INVOLVED IN: lipid transport; LOCATED IN: chloroplast thylakoid membrane; EXPRESSED…	misc.protease inhibitor/seed storage/lipid transfer protein (LTP) family protein	T	bradi1g78260.1	FALSE	bradi1g78260.1
105314	79	26.1	(loc_os03g55240.1 : 688.0) no description available & (at4g37360 : 366.0) member of CYP81D; "cytochrome P450, family 81, subfamily D, polypeptide 2" (CYP81D2); FUNCTIONS IN: electron carrier activity, monooxygenase activity, iron ion binding, oxygen binding, heme binding; INVOLVED IN: oxidation reduction; LOCATED IN: endomembrane system; EXPRESSED IN: central cell; CONTAINS InterPro DOMAIN/s: Cyt…	misc.cytochrome P450	T	bradi1g07930.1	FALSE	bradi1g07930.1
105315	39	13.1.2.2.1	(loc_os01g62900.1 : 1238.0) no description available & (o04226|p5cs_orysa : 1085.0) Delta 1-pyrroline-5-carboxylate synthetase (P5CS) [Includes: Glutamate 5-kinase (EC 2.7.2.11) (Gamma-glutamyl kinase) (GK); Gamma-glutamyl phosphate reductase (GPR) (EC 1.2.1.41) (Glutamate-5-semialdehyde dehydrogenase) (Glutamyl-gamma- & (at2g39800 : 952.0) delta1-pyrroline-5-carboxylate synthase 1 (P5CS1); CONTA…	amino acid metabolism.synthesis.glutamate family.proline.delta 1-pyrroline-5-carboxylate synthetase	T	bradi2g54920.1	FALSE	bradi2g54920.1
105316	65	21.2.1.2	(loc_os12g08810.1 : 630.0) no description available & (at5g55120 : 504.0) Encodes a GDP-L-galactose phosphorylase, with similar biochemical properties as VTC2.; VITAMIN C DEFECTIVE 5 (VTC5); BEST Arabidopsis thaliana protein match is: mannose-1-phosphate guanylyltransferase (GDP)s;GDP-galactose:mannose-1-phosphate guanylyltransferases;GDP-galactose:glucose-1-phosphate guanylyltransferases;GDP-gal…	redox.ascorbate and glutathione.ascorbate.GDP-L-galactose-hexose-1-phosphate guanyltransferase	T	bradi4g22700.1	FALSE	bradi4g22700.1
105317	85	13.2.4.1	(loc_os05g39770.1 : 851.0) no description available & (at3g08860 : 710.0) Encodes a protein that is predicted to have beta-alanine aminotransferase activity.; PYRIMIDINE 4 (PYD4); FUNCTIONS IN: pyridoxal phosphate binding, transaminase activity, catalytic activity, alanine-glyoxylate transaminase activity; INVOLVED IN: cellular response to nitrogen levels; LOCATED IN: mitochondrion; EXPRESSED IN:…	amino acid metabolism.degradation.branched chain group.shared	T	bradi2g22410.1	FALSE	bradi2g22410.1
105318	47	10.5.4	(loc_os05g48760.1 : 692.0) no description available & (ipr010820 : 165.69081) Protein of unknown function DUF1421 & (at4g28300 : 142.0) Encodes a protein with 13.6% proline amino acids that is predicted to localize to the cell wall.; Protein of unknown function (DUF1421); CONTAINS InterPro DOMAIN/s: Protein of unknown function DUF1421 (InterPro:IPR010820); BEST Arabidopsis thaliana protein match …	cell wall.cell wall proteins.HRGP	T	bradi2g16680.1	FALSE	bradi2g16680.1
105319						bradi4g24650.2	FALSE	bradi4g24650.2
105320						bradi4g20000.2	FALSE	bradi4g20000.2
105321	17	20.2.99	(loc_os07g03710.1 : 176.0) no description available & (p09042|pr1c_tobac : 158.0) Pathogenesis-related protein 1C precursor (PR-1C) - Nicotiana tabacum (Common tobacco) & (at5g57625 : 137.0) CAP (Cysteine-rich secretory proteins, Antigen 5, and Pathogenesis-related 1 protein) superfamily protein; FUNCTIONS IN: molecular_function unknown; INVOLVED IN: biological_process unknown; LOCATED IN: endome…	stress.abiotic.unspecified	T	bradi1g57580.1	FALSE	bradi1g57580.1
105322	11					bradi2g61990.1	FALSE	bradi2g61990.1
105323	21					bradi1g55740.2	FALSE	bradi1g55740.2
105324	21	16.7	(loc_os02g49920.1 : 781.0) no description available & (at1g68530 : 538.0) Encodes KCS6, a member of the 3-ketoacyl-CoA synthase family involved in the biosynthesis of VLCFA (very long chain fatty acids).; 3-ketoacyl-CoA synthase 6 (KCS6); FUNCTIONS IN: transferase activity, transferring acyl groups other than amino-acyl groups, catalytic activity; INVOLVED IN: in 7 processes; LOCATED IN: endoplas…	secondary metabolism.wax	T	bradi3g56970.1	FALSE	bradi3g56970.1
105325	21	27.2	(loc_os02g18180.2 : 1068.0) no description available & (at4g19210 : 864.0) member of RLI subfamily; RNAse l inhibitor protein 2 (RLI2); FUNCTIONS IN: transporter activity; EXPRESSED IN: 26 plant structures; EXPRESSED DURING: 15 growth stages; CONTAINS InterPro DOMAIN/s: ABC transporter-like (InterPro:IPR003439), 4Fe-4S binding domain (InterPro:IPR001450), ATPase, AAA+ type, core (InterPro:IPR0035…	RNA.transcription	T	bradi3g10390.1	FALSE	bradi3g10390.1
105326	17	17.2.3	(loc_os03g09880.1 : 233.0) no description available & (at4g17280 : 114.0) Auxin-responsive family protein; CONTAINS InterPro DOMAIN/s: Cytochrome b561, eukaryote (InterPro:IPR004877), Uncharacterised conserved protein UCP037471 (InterPro:IPR017214), Protein of unknown function DUF568, DOMON-like (InterPro:IPR007613), DOMON related (InterPro:IPR005018), Cytochrome b561/ferric reductase transmembra…	hormone metabolism.auxin.induced-regulated-responsive-activated	T	bradi1g71560.1	FALSE	bradi1g71560.1
105327	21					bradi1g43850.1	FALSE	bradi1g43850.1
105328	31	35.2	(loc_os02g15860.2 : 129.0) no description available & (at5g41761 : 92.8) unknown protein; FUNCTIONS IN: molecular_function unknown; INVOLVED IN: biological_process unknown; LOCATED IN: cellular_component unknown; BEST Arabidopsis thaliana protein match is: unknown protein (TAIR:AT3G55570.1); Has 30201 Blast hits to 17322 proteins in 780 species: Archae - 12; Bacteria - 1396; Metazoa - 17338; Fung…	not assigned.unknown	T	bradi1g38360.1	FALSE	bradi1g38360.1
105329	15	35.2	no hits & (original description: pacid=32789086 locus=Bradi4g05180 ID=Bradi4g05180.1.v3.1 annot-version=v3.1)	not assigned.unknown	T	bradi4g05180.1	FALSE	bradi4g05180.1
105330	7					bradi4g34917.1	FALSE	bradi4g34917.1
105331	127	27.3.64	(loc_os02g50460.1 : 416.0) no description available & (at5g37490 : 203.0) ARM repeat superfamily protein; FUNCTIONS IN: ubiquitin-protein ligase activity, binding; INVOLVED IN: response to chitin; LOCATED IN: ubiquitin ligase complex; EXPRESSED IN: 14 plant structures; EXPRESSED DURING: 7 growth stages; CONTAINS InterPro DOMAIN/s: U box domain (InterPro:IPR003613), Armadillo-like helical (InterPr…	RNA.regulation of transcription.PHOR1	T	bradi3g59830.1	FALSE	bradi3g59830.1
105332	101	29.4	(loc_os03g18150.1 : 526.0) no description available & (at2g30020 : 323.0) Encodes AP2C1. Belongs to the clade B of the PP2C-superfamily. Acts as a MAPK phosphatase that negatively regulates MPK4 and MPK6.; Protein phosphatase 2C family protein; CONTAINS InterPro DOMAIN/s: Protein phosphatase 2C, manganese/magnesium aspartate binding site (InterPro:IPR000222), Protein phosphatase 2C-related (Inter…	protein.postranslational modification	T	bradi1g65520.1	FALSE	bradi1g65520.1
105333	71					bradi1g50147.1	FALSE	bradi1g50147.1
105334	81	33.1	(loc_os08g37180.1 : 624.0) no description available & (at2g26560 : 448.0) Encodes a lipid acyl hydrolase with wide substrate specificity that accumulates upon infection by fungal and bacterial pathogens. Protein is localized in the cytoplasm in healthy leaves, and in membranes in infected cells. Plays a role in cell death and differentially affects the accumulation of oxylipins. Contributes to re…	development.storage proteins	T	bradi3g37990.1	FALSE	bradi3g37990.1
105335	79	16.2.1.7	(loc_os08g17500.1 : 488.0) no description available & (at1g15950 : 382.0) Encodes a cinnamoyl CoA reductase. Involved in lignin biosynthesis.; cinnamoyl coa reductase 1 (CCR1); CONTAINS InterPro DOMAIN/s: NAD-dependent epimerase/dehydratase (InterPro:IPR001509), NAD(P)-binding domain (InterPro:IPR016040); BEST Arabidopsis thaliana protein match is: cinnamoyl coa reductase (TAIR:AT1G80820.1); Has …	secondary metabolism.phenylpropanoids.lignin biosynthesis.CCR1	T	bradi3g19670.1	FALSE	bradi3g19670.1
105336	79	11.9.2.2	(loc_os01g62010.1 : 421.0) no description available & (at2g39420 : 328.0) alpha/beta-Hydrolases superfamily protein; BEST Arabidopsis thaliana protein match is: alpha/beta-Hydrolases superfamily protein (TAIR:AT2G39410.2); Has 4720 Blast hits to 4720 proteins in 1453 species: Archae - 32; Bacteria - 3497; Metazoa - 120; Fungi - 143; Plants - 476; Viruses - 35; Other Eukaryotes - 417 (source: NCBI…	lipid metabolism.lipid degradation.lipases.acylglycerol lipase	T	bradi2g54367.1	FALSE	bradi2g54367.1
105337	13	30.3	(loc_os12g41110.1 : 191.0) no description available & (p04352|calm_chlre : 188.0) Calmodulin (CaM) - Chlamydomonas reinhardtii & (chl4|521030 : 188.0) no description available & (at3g22930 : 186.0) Encodes a calmodulin-like protein.; calmodulin-like 11 (CML11); FUNCTIONS IN: calcium ion binding; INVOLVED IN: biological_process unknown; EXPRESSED IN: 7 plant structures; EXPRESSED DURING: LP.06 six…	signalling.calcium	T	bradi4g02480.1	FALSE	bradi4g02480.1
105338	15	26.9	(loc_os10g38470.1 : 253.0) no description available & (q06398|gstu6_orysa : 194.0) Probable glutathione S-transferase GSTU6 (EC 2.5.1.18) (28 kDa cold-induced protein) - Oryza sativa (Rice) & (at1g69930 : 177.0) Encodes glutathione transferase belonging to the tau class of GSTs. Naming convention according to Wagner et al. (2002).; glutathione S-transferase TAU 11 (GSTU11); CONTAINS InterPro DOMA…	misc.glutathione S transferases	T	bradi3g31727.1	FALSE	bradi3g31727.1
105339	17	12.3.1	(loc_os04g45970.1 : 770.0) no description available & (at5g07440 : 713.0) Encodes the alpha-subunit of the glutamate dehydrogenase. The enzyme is almost exclusively found in the mitochondria of stem and leaf companion cells.; glutamate dehydrogenase 2 (GDH2); FUNCTIONS IN: in 7 functions; INVOLVED IN: response to salt stress; LOCATED IN: mitochondrion, plasma membrane; EXPRESSED IN: 27 plant stru…	N-metabolism.N-degradation.glutamate dehydrogenase	T	bradi5g17330.1	FALSE	bradi5g17330.1
105340	33	35.2	(original description: pacid=32793147 locus=Bradi1g63700 ID=Bradi1g63700.1.v3.1 annot-version=v3.1)	not assigned.unknown	T	bradi1g63700.1	FALSE	bradi1g63700.1
105341	49	27.3.32	(at2g37260 : 168.0) Encodes a protein similar to WRKY transcription factors that is expressed in the seed integument and endosperm. Mutants are defective in proanthocyanidin synthesis and seed mucilate deposition. Seeds are yellow colored. Seed size is also affected; seeds are reduced in size but only when the mutant allele is transmitted through the female parent.Loss of function allele correspo…	RNA.regulation of transcription.WRKY domain transcription factor family	T	bradi1g47690.1	FALSE	bradi1g47690.1
105342	27	34.16	(loc_os09g16380.1 : 1836.0) no description available & (q8gu92|pdr2_orysa : 1714.0) Probable pleiotropic drug resistance protein 2 - Oryza sativa (Rice) & (at1g15520 : 1571.0) ABC transporter family involved in ABA transport and resistance to lead. Localizes to plasma membrane. Upregulated by lead. Expressed in leaves, flowers, stomata and roots.; pleiotropic drug resistance 12 (PDR12); CONTAINS …	transport.ABC transporters and multidrug resistance systems	T	bradi4g28270.3	FALSE	bradi4g28270.3
105343	23					bradi4g09430.2	FALSE	bradi4g09430.2
105344	39	26.2	(loc_os01g53350.1 : 691.0) no description available & (at3g16520 : 322.0) UDP-glucosyl transferase 88A1 (UGT88A1); FUNCTIONS IN: in 6 functions; INVOLVED IN: metabolic process; LOCATED IN: cellular_component unknown; EXPRESSED IN: 22 plant structures; EXPRESSED DURING: 13 growth stages; CONTAINS InterPro DOMAIN/s: UDP-glucuronosyl/UDP-glucosyltransferase (InterPro:IPR002213); BEST Arabidopsis tha…	misc.UDP glucosyl and glucoronyl transferases	T	bradi2g49067.1	FALSE	bradi2g49067.1
105345	47	21.4	(loc_os01g13480.1 : 334.0) no description available & (at1g64500 : 110.0) Glutaredoxin family protein; FUNCTIONS IN: electron carrier activity, protein disulfide oxidoreductase activity; INVOLVED IN: N-terminal protein myristoylation, cell redox homeostasis; LOCATED IN: cellular_component unknown; EXPRESSED IN: 22 plant structures; EXPRESSED DURING: 13 growth stages; CONTAINS InterPro DOMAIN/s: T…	redox.glutaredoxins	T	bradi2g08100.1	FALSE	bradi2g08100.1
105346	65					bradi1g77940.1	FALSE	bradi1g77940.1
105347	73	35.2	(loc_os01g62060.1 : 113.0) no description available & (at3g55240 : 92.4) Overexpression leads to PEL (Pseudo-Etiolation in Light) phenotype.; FUNCTIONS IN: molecular_function unknown; INVOLVED IN: developmental process; LOCATED IN: endomembrane system; CONTAINS InterPro DOMAIN/s: Conserved hypothetical protein CHP01589, plant (InterPro:IPR006476); BEST Arabidopsis thaliana protein match is: Plant…	not assigned.unknown	T	bradi2g54400.1	FALSE	bradi2g54400.1
105348	5	26.2	(loc_os03g48010.1 : 1175.0) no description available & (at5g04500 : 783.0) a member of the Glycosyltransferase Family 64 (according to CAZy Database); glycosyltransferase family protein 47; FUNCTIONS IN: transferase activity, transferring glycosyl groups; INVOLVED IN: biological_process unknown; LOCATED IN: intrinsic to endoplasmic reticulum membrane; EXPRESSED IN: embryo, leaf whorl, sperm cell,…	misc.UDP glucosyl and glucoronyl transferases	T	bradi1g12290.1	FALSE	bradi1g12290.1
105349	11	31.1	(loc_os03g52870.1 : 812.0) no description available & (at2g26490 : 452.0) Transducin/WD40 repeat-like superfamily protein; CONTAINS InterPro DOMAIN/s: WD40 repeat 2 (InterPro:IPR019782), WD40 repeat-like-containing domain (InterPro:IPR011046), WD40-repeat-containing domain (InterPro:IPR017986), WD40/YVTN repeat-like-containing domain (InterPro:IPR015943), WD40 repeat (InterPro:IPR001680), WD40 re…	cell.organisation	T	bradi1g09250.1	FALSE	bradi1g09250.1
105350	9	26.22	(loc_os03g61740.1 : 379.0) no description available & (at2g47120 : 246.0) NAD(P)-binding Rossmann-fold superfamily protein; FUNCTIONS IN: oxidoreductase activity, binding, catalytic activity; INVOLVED IN: oxidation reduction, metabolic process; LOCATED IN: cellular_component unknown; EXPRESSED IN: male gametophyte, flower; EXPRESSED DURING: L mature pollen stage, M germinated pollen stage, 4 anth…	misc.short chain dehydrogenase/reductase (SDR)	T	bradi1g02790.1	FALSE	bradi1g02790.1
105351	33					bradi2g54510.1	FALSE	bradi2g54510.1
105352	13					bradi2g53620.2	FALSE	bradi2g53620.2
105353	151	27.3.32	(loc_os03g21710.1 : 166.0) no description available & (at2g46400 : 87.4) member of WRKY Transcription Factor; Group III; WRKY DNA-binding protein 46 (WRKY46); CONTAINS InterPro DOMAIN/s: DNA-binding WRKY (InterPro:IPR003657); BEST Arabidopsis thaliana protein match is: WRKY family transcription factor (TAIR:AT4G23810.1); Has 3385 Blast hits to 2951 proteins in 185 species: Archae - 0; Bacteria - …	RNA.regulation of transcription.WRKY domain transcription factor family	T	bradi1g63220.1	FALSE	bradi1g63220.1
105354	139	30.3	(loc_os11g38780.1 : 197.0) no description available & (at5g39670 : 110.0) Calcium-binding EF-hand family protein; FUNCTIONS IN: calcium ion binding; INVOLVED IN: biological_process unknown; LOCATED IN: cellular_component unknown; EXPRESSED IN: 21 plant structures; EXPRESSED DURING: 13 growth stages; CONTAINS InterPro DOMAIN/s: EF-Hand 1, calcium-binding site (InterPro:IPR018247), EF-HAND 2 (Inter…	signalling.calcium	T	bradi4g14270.1	FALSE	bradi4g14270.1
105355	137					bradi1g53830.1	FALSE	bradi1g53830.1
105356	107	34.2	(loc_os07g39350.1 : 764.0) no description available & (at3g18830 : 592.0) This gene encodes a plasma membrane-localized polyol/cyclitol/monosaccharide-H+-symporter. The symporter is able to catalyze the energy-dependent membrane passage of a wide range of linear polyols (three to six carbon backbone), of cyclic polyols (<i>myo</i>-inositol), and of numerous monosaccharides, including pyranose rin…	transport.sugars	T	bradi1g23440.1	FALSE	bradi1g23440.1
105357	61	16.2.1.1	(loc_os02g41650.2 : 1296.0) no description available & (p53443|pal2_orysa : 1207.0) Phenylalanine ammonia-lyase (EC 4.3.1.5) - Oryza sativa (Rice) & (at2g37040 : 1034.0) Encodes PAL1, a phenylalanine ammonia-lyase. Arabidopsis has four PALs: AT2G37040 (PAL1), AT3G53260 (PAL2), AT5G04230 (PAL3) and AT3G10340 (PAL4).; PHE ammonia lyase 1 (PAL1); FUNCTIONS IN: phenylalanine ammonia-lyase activity; I…	secondary metabolism.phenylpropanoids.lignin biosynthesis.PAL	T	bradi3g49260.1	FALSE	bradi3g49260.1
105358	109	35.2	(original description: pacid=32812762 locus=Bradi3g27550 ID=Bradi3g27550.1.v3.1 annot-version=v3.1)	not assigned.unknown	T	bradi3g27550.1	FALSE	bradi3g27550.1
105359	89	16.2.1.1	(loc_os04g43800.1 : 1281.0) no description available & (q43210|paly_wheat : 1278.0) Phenylalanine ammonia-lyase (EC 4.3.1.5) - Triticum aestivum (Wheat) & (at2g37040 : 1061.0) Encodes PAL1, a phenylalanine ammonia-lyase. Arabidopsis has four PALs: AT2G37040 (PAL1), AT3G53260 (PAL2), AT5G04230 (PAL3) and AT3G10340 (PAL4).; PHE ammonia lyase 1 (PAL1); FUNCTIONS IN: phenylalanine ammonia-lyase activ…	secondary metabolism.phenylpropanoids.lignin biosynthesis.PAL	T	bradi5g15830.1	FALSE	bradi5g15830.1
105360	115					bradi1g69140.2	FALSE	bradi1g69140.2
105361	33					bradi1g68980.1	FALSE	bradi1g68980.1
105362	95					bradi1g49960.1	FALSE	bradi1g49960.1
105363	125	29.5.7	(loc_os06g13180.1 : 471.0) no description available & (at1g70170 : 306.0) mutant has Late flowering; Early senescence; Matrix Metalloproteinase; matrix metalloproteinase (MMP); FUNCTIONS IN: metallopeptidase activity, metalloendopeptidase activity, zinc ion binding; INVOLVED IN: proteolysis, metabolic process; LOCATED IN: anchored to membrane; EXPRESSED IN: 7 plant structures; EXPRESSED DURING: L…	protein.degradation.metalloprotease	T	bradi1g44690.1	FALSE	bradi1g44690.1
105364	145					bradi1g15690.1	FALSE	bradi1g15690.1
105365	63					bradi4g07300.1	FALSE	bradi4g07300.1
105366	97	26.3	(loc_os05g30350.1 : 854.0) no description available & (at1g02850 : 558.0) beta glucosidase 11 (BGLU11); FUNCTIONS IN: cation binding, hydrolase activity, hydrolyzing O-glycosyl compounds, catalytic activity; INVOLVED IN: carbohydrate metabolic process; LOCATED IN: endomembrane system; EXPRESSED IN: 24 plant structures; EXPRESSED DURING: 13 growth stages; CONTAINS InterPro DOMAIN/s: Glycoside hydr…	misc.gluco-, galacto- and mannosidases	T	bradi2g27770.1	FALSE	bradi2g27770.1
105367	45	29.4	(loc_os01g66640.1 : 825.0) no description available & (at2g19130 : 724.0) S-locus lectin protein kinase family protein; FUNCTIONS IN: protein serine/threonine kinase activity, sugar binding, protein kinase activity, ATP binding; INVOLVED IN: protein amino acid phosphorylation, recognition of pollen; LOCATED IN: endomembrane system; EXPRESSED IN: 19 plant structures; EXPRESSED DURING: 13 growth st…	protein.postranslational modification	T	bradi2g25280.1	FALSE	bradi2g25280.1
105368	49					bradi2g16357.1	FALSE	bradi2g16357.1
105369	139					bradi2g08870.3	FALSE	bradi2g08870.3
105370	129	26.2	(loc_os10g09990.1 : 640.0) no description available & (at2g36800 : 357.0) Encodes a DON-Glucosyltransferase. The UGT73C5 glucosylates both brassinolide and castasterone in the 23-O position. The enzyme is presumably involved in the homeostasis of those steroid hormones hence regulating BR activity. Transgenic plants overexpressing UGT73C5 show a typical BR-deficient phenotype.; don-glucosyltransf…	misc.UDP glucosyl and glucoronyl transferases	T	bradi2g04700.1	FALSE	bradi2g04700.1
105371	57					bradi5g21650.2	FALSE	bradi5g21650.2
105372	113	35.2	(loc_os01g29280.1 : 218.0) no description available & (ipr007770 : 161.81584) Protein of unknown function DUF679 & (at4g24310 : 104.0) Protein of unknown function (DUF679); CONTAINS InterPro DOMAIN/s: Protein of unknown function DUF679 (InterPro:IPR007770); BEST Arabidopsis thaliana protein match is: Protein of unknown function (DUF679) (TAIR:AT3G02430.1); Has 267 Blast hits to 259 proteins in 17…	not assigned.unknown	T	bradi1g57240.1	FALSE	bradi1g57240.1
105373	33	35.2	(loc_os06g12740.1 : 409.0) no description available & (at1g60060 : 346.0) Serine/threonine-protein kinase WNK (With No Lysine)-related; BEST Arabidopsis thaliana protein match is: Serine/threonine-protein kinase WNK (With No Lysine)-related (TAIR:AT5G53900.2); Has 3565 Blast hits to 2565 proteins in 80 species: Archae - 0; Bacteria - 3; Metazoa - 15; Fungi - 88; Plants - 227; Viruses - 0; Other E…	not assigned.unknown	T	bradi1g44980.1	FALSE	bradi1g44980.1
105374	99					bradi1g15700.1	FALSE	bradi1g15700.1
105375	107					bradi4g43210.1	FALSE	bradi4g43210.1
105376	101	35.2	(original description: pacid=32773563 locus=Bradi2g52260 ID=Bradi2g52260.1.v3.1 annot-version=v3.1)	not assigned.unknown	T	bradi2g52260.1	FALSE	bradi2g52260.1
105377	15					bradi1g56540.3	FALSE	bradi1g56540.3
105378	23	35.2	no hits & (original description: pacid=32780269 locus=Bradi2g24140 ID=Bradi2g24140.1.v3.1 annot-version=v3.1)	not assigned.unknown	T	bradi2g24140.1	FALSE	bradi2g24140.1
105379	99	26.19	(loc_os09g39940.1 : 174.0) no description available & (at5g26330 : 97.1) Cupredoxin superfamily protein; FUNCTIONS IN: electron carrier activity, copper ion binding; LOCATED IN: anchored to membrane; EXPRESSED IN: 16 plant structures; EXPRESSED DURING: 10 growth stages; CONTAINS InterPro DOMAIN/s: Plastocyanin-like (InterPro:IPR003245), Cupredoxin (InterPro:IPR008972); BEST Arabidopsis thaliana p…	misc.plastocyanin-like	T	bradi3g09240.1	FALSE	bradi3g09240.1
105380	33	31.4	(loc_os03g57310.1 : 410.0) no description available & (at3g11820 : 293.0) Encodes a syntaxin localized at the plasma membrane (SYR1, Syntaxin Related Protein 1, also known as SYP121, PENETRATION1/PEN1). SYR1/PEN1 is a member of the SNARE superfamily proteins. SNARE proteins are involved in cell signaling, vesicle traffic, growth and development. SYR1/PEN1 functions in positioning anchoring of the…	cell.vesicle transport	T	bradi1g06372.1	FALSE	bradi1g06372.1
105381	55	27.3.25	(loc_os09g23620.1 : 354.0) no description available & (at1g66230 : 260.0) Encodes a putative transcription factor (MYB20).; myb domain protein 20 (MYB20); CONTAINS InterPro DOMAIN/s: SANT, DNA-binding (InterPro:IPR001005), Homeodomain-like (InterPro:IPR009057), Myb, DNA-binding (InterPro:IPR014778), HTH transcriptional regulator, Myb-type, DNA-binding (InterPro:IPR017930), Homeodomain-related (In…	RNA.regulation of transcription.MYB domain transcription factor family	T	bradi4g29796.1	FALSE	bradi4g29796.1
105382	39	16.7	(loc_os03g06700.1 : 725.0) no description available & (at1g04220 : 521.0) Encodes KCS2, a member of the 3-ketoacyl-CoA synthase family involved in the biosynthesis of VLCFA (very long chain fatty acids).; 3-ketoacyl-CoA synthase 2 (KCS2); FUNCTIONS IN: fatty acid elongase activity; INVOLVED IN: response to wounding, response to osmotic stress, suberin biosynthetic process; LOCATED IN: membrane; E…	secondary metabolism.wax	T	bradi1g74257.1	FALSE	bradi1g74257.1
105383	9	34.12	(loc_os12g39180.1 : 734.0) no description available & (at1g47240 : 647.0) Member of the NRAMP2 gene family of metal ion transporters.; NRAMP metal ion transporter 2 (NRAMP2); FUNCTIONS IN: inorganic anion transmembrane transporter activity, metal ion transmembrane transporter activity; INVOLVED IN: cellular metal ion homeostasis, metal ion transport; LOCATED IN: membrane; EXPRESSED IN: 23 plant s…	transport.metal	T	bradi1g14840.1	FALSE	bradi1g14840.1
105384	23	35.2	(original description: pacid=32804686 locus=Bradi1g12720 ID=Bradi1g12720.1.v3.1 annot-version=v3.1)	not assigned.unknown	T	bradi1g12720.1	FALSE	bradi1g12720.1
105385	31					bradi1g16757.1	FALSE	bradi1g16757.1
105386	29	26.2	(loc_os05g42020.1 : 568.0) no description available & (at4g34131 : 214.0) UDP-glucosyl transferase 73B3 (UGT73B3); FUNCTIONS IN: transferase activity, transferring hexosyl groups, quercetin 3-O-glucosyltransferase activity, UDP-glycosyltransferase activity, UDP-glucosyltransferase activity; INVOLVED IN: response to cyclopentenone, response to other organism; LOCATED IN: endomembrane system; CONTA…	misc.UDP glucosyl and glucoronyl transferases	T	bradi2g20800.1	FALSE	bradi2g20800.1
105387	17					bradi3g50340.1	FALSE	bradi3g50340.1
105388	25	35.2	(loc_os03g14730.1 : 499.0) no description available & (at2g45600 : 230.0) alpha/beta-Hydrolases superfamily protein; FUNCTIONS IN: hydrolase activity; INVOLVED IN: metabolic process; LOCATED IN: cellular_component unknown; EXPRESSED IN: 20 plant structures; EXPRESSED DURING: 8 growth stages; CONTAINS InterPro DOMAIN/s: Lipase, GDXG, active site (InterPro:IPR002168), Alpha/beta hydrolase fold-3 (I…	not assigned.unknown	T	bradi1g67930.1	FALSE	bradi1g67930.1
105389	11	35.2	(loc_os05g31970.1 : 233.0) no description available & (at5g12340 : 88.6) unknown protein; BEST Arabidopsis thaliana protein match is: unknown protein (TAIR:AT1G28190.1); Has 30201 Blast hits to 17322 proteins in 780 species: Archae - 12; Bacteria - 1396; Metazoa - 17338; Fungi - 3422; Plants - 5037; Viruses - 0; Other Eukaryotes - 2996 (source: NCBI BLink). & (reliability: 177.2) & (original desc…	not assigned.unknown	T	bradi2g26817.1	FALSE	bradi2g26817.1
105390	31	3.2.2	(loc_os02g44230.3 : 565.0) no description available & (at4g12430 : 370.0) Haloacid dehalogenase-like hydrolase (HAD) superfamily protein; FUNCTIONS IN: catalytic activity, trehalose-phosphatase activity; INVOLVED IN: trehalose biosynthetic process, metabolic process; EXPRESSED IN: sperm cell, male gametophyte, pollen tube; EXPRESSED DURING: L mature pollen stage, M germinated pollen stage; CONTAI…	minor CHO metabolism.trehalose.TPP	T	bradi3g50810.2	FALSE	bradi3g50810.2
105391	15	10.5.3	(loc_os01g52880.1 : 614.0) no description available & (at2g42800 : 411.0) receptor like protein 29 (RLP29); LOCATED IN: anchored to membrane, plant-type cell wall; EXPRESSED IN: 16 plant structures; EXPRESSED DURING: 8 growth stages; CONTAINS InterPro DOMAIN/s: Leucine-rich repeat (InterPro:IPR001611); BEST Arabidopsis thaliana protein match is: Leucine-rich repeat (LRR) family protein (TAIR:AT1G…	cell wall.cell wall proteins.LRR	T	bradi2g48820.1	FALSE	bradi2g48820.1
105392	69	29.6	(loc_os05g38530.1 : 1142.0) no description available & (p09189|hsp7c_pethy : 1128.0) Heat shock cognate 70 kDa protein - Petunia hybrida (Petunia) & (at5g02500 : 1102.0) encodes a member of heat shock protein 70 family.; heat shock cognate protein 70-1 (HSC70-1); FUNCTIONS IN: ATP binding; INVOLVED IN: protein folding, response to cold, response to virus, response to heat; LOCATED IN: cytosol, ap…	protein.folding	T	bradi2g54570.1	FALSE	bradi2g54570.1
105393	21	35.2	no hits & (original description: pacid=32792965 locus=Bradi1g15150 ID=Bradi1g15150.1.v3.1 annot-version=v3.1)	not assigned.unknown	T	bradi1g15150.1	FALSE	bradi1g15150.1
105394	57	35.1	(loc_os02g58260.1 : 479.0) no description available & (at4g33540 : 350.0) metallo-beta-lactamase family protein; FUNCTIONS IN: hydrolase activity, catalytic activity; INVOLVED IN: response to arsenic, metabolic process; LOCATED IN: chloroplast; EXPRESSED IN: 22 plant structures; EXPRESSED DURING: 13 growth stages; CONTAINS InterPro DOMAIN/s: Beta-lactamase-like (InterPro:IPR001279); Has 1592 Blas…	not assigned.no ontology	T	bradi3g60470.1	FALSE	bradi3g60470.1
105395	79	20.2.1	(loc_os02g54140.1 : 191.0) no description available & (at1g54050 : 114.0) HSP20-like chaperones superfamily protein; CONTAINS InterPro DOMAIN/s: Heat shock protein Hsp20 (InterPro:IPR002068), HSP20-like chaperone (InterPro:IPR008978); BEST Arabidopsis thaliana protein match is: heat shock protein 17.6A (TAIR:AT5G12030.1); Has 4491 Blast hits to 4491 proteins in 1181 species: Archae - 166; Bacteri…	stress.abiotic.heat	T	bradi3g60100.1	FALSE	bradi3g60100.1
105396	91					bradi3g57530.1	FALSE	bradi3g57530.1
105397	57	11.9.3.2	(loc_os02g35940.1 : 437.0) no description available & (at1g47480 : 249.0) alpha/beta-Hydrolases superfamily protein; FUNCTIONS IN: hydrolase activity; INVOLVED IN: metabolic process; LOCATED IN: cellular_component unknown; EXPRESSED IN: stem, hypocotyl, root, flower; EXPRESSED DURING: petal differentiation and expansion stage; CONTAINS InterPro DOMAIN/s: Lipase, GDXG, active site (InterPro:IPR002…	lipid metabolism.lipid degradation.lysophospholipases.carboxylesterase	T	bradi3g46460.1	FALSE	bradi3g46460.1
105398	47	16.1	(loc_os11g42200.1 : 675.0) no description available & (at3g09220 : 474.0) putative laccase, a member of laccase family of genes (17 members in Arabidopsis).; laccase 7 (LAC7); FUNCTIONS IN: laccase activity; INVOLVED IN: oxidation reduction, lignin catabolic process; LOCATED IN: endomembrane system, apoplast; EXPRESSED IN: 18 plant structures; EXPRESSED DURING: 7 growth stages; CONTAINS InterPro …	secondary metabolism.simple phenols	T	bradi3g45190.1	FALSE	bradi3g45190.1
105399	107	35.2	(original description: pacid=32822628 locus=Bradi3g40420 ID=Bradi3g40420.1.v3.1 annot-version=v3.1)	not assigned.unknown	T	bradi3g40420.1	FALSE	bradi3g40420.1
105400	97	26.22	(loc_os03g18740.1 : 407.0) no description available & (p50160|ts2_maize : 387.0) Sex determination protein tasselseed-2 - Zea mays (Maize) & (at3g51680 : 246.0) NAD(P)-binding Rossmann-fold superfamily protein; FUNCTIONS IN: oxidoreductase activity, binding, catalytic activity; INVOLVED IN: oxidation reduction, metabolic process; LOCATED IN: cellular_component unknown; EXPRESSED IN: cotyledon, ro…	misc.short chain dehydrogenase/reductase (SDR)	T	bradi1g64987.1	FALSE	bradi1g64987.1
105401	79	35.2	(original description: pacid=32803610 locus=Bradi1g03790 ID=Bradi1g03790.1.v3.1 annot-version=v3.1)	not assigned.unknown	T	bradi1g03790.1	FALSE	bradi1g03790.1
105402	31	26.3	(loc_os09g33680.1 : 853.0) no description available & (at1g02850 : 500.0) beta glucosidase 11 (BGLU11); FUNCTIONS IN: cation binding, hydrolase activity, hydrolyzing O-glycosyl compounds, catalytic activity; INVOLVED IN: carbohydrate metabolic process; LOCATED IN: endomembrane system; EXPRESSED IN: 24 plant structures; EXPRESSED DURING: 13 growth stages; CONTAINS InterPro DOMAIN/s: Glycoside hydr…	misc.gluco-, galacto- and mannosidases	T	bradi4g34927.1	FALSE	bradi4g34927.1
105403	25	33.99	(at2g03140 : 1007.0) alpha/beta-Hydrolases superfamily protein; CONTAINS InterPro DOMAIN/s: Abortive infection protein (InterPro:IPR003675); BEST Arabidopsis thaliana protein match is: esterase/lipase/thioesterase family protein (TAIR:AT3G50790.1). & (loc_os09g26570.1 : 444.0) no description available & (chl4|514980 : 147.0) no description available & (reliability: 2014.0) & (original description…	development.unspecified	T	bradi4g31060.1	FALSE	bradi4g31060.1
105404	53					bradi2g55797.1	FALSE	bradi2g55797.1
105405	41					bradi2g31957.1	FALSE	bradi2g31957.1
105406	21					bradi2g15680.1	FALSE	bradi2g15680.1
105407	83					bradi2g07420.1	FALSE	bradi2g07420.1
105408	27	35.2	(loc_os01g01180.1 : 119.0) no description available & (at3g48660 : 94.7) Protein of unknown function (DUF 3339); FUNCTIONS IN: molecular_function unknown; INVOLVED IN: biological_process unknown; LOCATED IN: endomembrane system; CONTAINS InterPro DOMAIN/s: Protein of unknown function DUF3339 (InterPro:IPR021775); BEST Arabidopsis thaliana protein match is: Protein of unknown function (DUF 3339) (…	not assigned.unknown	T	bradi2g03640.1	FALSE	bradi2g03640.1
105409	29	35.2	(original description: pacid=32779719 locus=Bradi2g59990 ID=Bradi2g59990.1.v3.1 annot-version=v3.1)	not assigned.unknown	T	bradi2g59990.1	FALSE	bradi2g59990.1
[truncated: 505 more rows]

## Sheet: Bd late pos corregulation upreg
SUID	degree.layout	MapMan_BINCODE	MapMan_DESCRIPTION	MapMan_NAME	MapMan_TYPE	name	selected	shared name
[truncated: 1,792 more rows]
