# Supplementary material for: Plasticity of Phymatotrichopsis omnivora infection strategies is dependent on host and nonhost plant responses
Source: Plant Cell Environ. 2020 Feb 14;43(4):1084–101. doi: 10.1111/pce.13721 (PMC7154777; doi:10.1111/pce.13721)
Supplement: Supplementary file 14 — Dataset S13 Positively co‐regulated genes in two fold and above B. distachyon DEGs at early and late infection time points. [file PCE-43-1084-s014.xlsx]

## Sheet: At early positive correlation u
SUID	degree.layout	MapMan_BINCODE	MapMan_DESCRIPTION	MapMan_NAME	MapMan_TYPE	name	selected	shared name
203249	237					AT5G57780	FALSE	AT5G57780
203250	169					AT5G50750	FALSE	AT5G50750
203251						AT5G49330	FALSE	AT5G49330
203252	455					AT5G47530	FALSE	AT5G47530
203253	405					AT5G37820	FALSE	AT5G37820
203254						AT5G28470	FALSE	AT5G28470
203255						AT5G22610	FALSE	AT5G22610
203256	413					AT5G13900	FALSE	AT5G13900
203257	3					AT5G13225	FALSE	AT5G13225
203258	165					AT5G13170	FALSE	AT5G13170
136694	495					AT5G10180	FALSE	AT5G10180
203259	47					AT4G35025	FALSE	AT4G35025
203260						AT4G35010	FALSE	AT4G35010
203261						AT4G32510	FALSE	AT4G32510
136047	41					AT4G31520	FALSE	AT4G31520
136325	401					AT4G30097	FALSE	AT4G30097
203262	13					AT4G24510	FALSE	AT4G24510
203263						AT4G23960	FALSE	AT4G23960
203264	261					AT4G21940	FALSE	AT4G21940
203265						AT4G19902	FALSE	AT4G19902
203266	15					AT4G18422	FALSE	AT4G18422
203267						AT4G18350	FALSE	AT4G18350
203268	111					AT4G15160	FALSE	AT4G15160
203269						AT4G08109	FALSE	AT4G08109
203270	2					AT4G05370	FALSE	AT4G05370
203271	339					AT3G62610	FALSE	AT3G62610
203272						AT3G61700	FALSE	AT3G61700
203273	5					AT3G59720	FALSE	AT3G59720
203274	5					AT3G51478	FALSE	AT3G51478
203275	339					AT3G51400	FALSE	AT3G51400
203276	3					AT3G45490	FALSE	AT3G45490
203277						AT3G33084	FALSE	AT3G33084
203278						AT3G30160	FALSE	AT3G30160
203279	9					AT3G24600	FALSE	AT3G24600
203280	109					AT3G16900	FALSE	AT3G16900
203281						AT3G14460	FALSE	AT3G14460
203282						AT3G10750	FALSE	AT3G10750
203283						AT3G09120	FALSE	AT3G09120
203284						AT3G04854	FALSE	AT3G04854
203285	29					AT3G01319	FALSE	AT3G01319
203286						AT3G01313	FALSE	AT3G01313
203287						AT2G46840	FALSE	AT2G46840
203288	79					AT2G46130	FALSE	AT2G46130
203289	145					AT2G45420	FALSE	AT2G45420
203290						AT2G38920	FALSE	AT2G38920
203291	3					AT2G35743	FALSE	AT2G35743
136076	183					AT2G33240	FALSE	AT2G33240
203292	33					AT2G27570	FALSE	AT2G27570
203293						AT2G20700	FALSE	AT2G20700
203294	319					AT2G19990	FALSE	AT2G19990
203295	5					AT2G19980	FALSE	AT2G19980
136676	345					AT2G19970	FALSE	AT2G19970
203296						AT2G14475	FALSE	AT2G14475
203297						AT2G11310	FALSE	AT2G11310
203298						AT2G05420	FALSE	AT2G05420
203299	127					AT2G01905	FALSE	AT2G01905
203300						AT1G74545	FALSE	AT1G74545
203301	27					AT1G73175	FALSE	AT1G73175
203302	73					AT1G73000	FALSE	AT1G73000
203303						AT1G69560	FALSE	AT1G69560
203304						AT1G68480	FALSE	AT1G68480
136629	369					AT1G66400	FALSE	AT1G66400
203305	315					AT1G62580	FALSE	AT1G62580
203306						AT1G61700	FALSE	AT1G61700
203307	7					AT1G61270	FALSE	AT1G61270
203308						AT1G47920	FALSE	AT1G47920
203309	405					AT1G36180	FALSE	AT1G36180
136249	145					AT1G28590	FALSE	AT1G28590
203310						AT1G23350	FALSE	AT1G23350
203311	25					AT1G23070	FALSE	AT1G23070
203312						AT1G16705	FALSE	AT1G16705
203313	2					AT1G16420	FALSE	AT1G16420
203314						AT5G61750	FALSE	AT5G61750
203315						AT5G60770	FALSE	AT5G60770
203316	153					AT5G60350	FALSE	AT5G60350
136175	15					AT5G59845	FALSE	AT5G59845
203317	65					AT5G58630	FALSE	AT5G58630
203318						AT5G55750	FALSE	AT5G55750
203319	289					AT5G52320	FALSE	AT5G52320
203320	15					AT5G51610	FALSE	AT5G51610
203321						AT5G50335	FALSE	AT5G50335
203322	3					AT5G48390	FALSE	AT5G48390
203323	311					AT5G44568	FALSE	AT5G44568
203324	31					AT5G43890	FALSE	AT5G43890
203325						AT5G43390	FALSE	AT5G43390
203326	349					AT5G41550	FALSE	AT5G41550
203327						AT5G39490	FALSE	AT5G39490
203328						AT5G38800	FALSE	AT5G38800
203329						AT5G37940	FALSE	AT5G37940
203330						AT5G37732	FALSE	AT5G37732
203331						AT5G36905	FALSE	AT5G36905
203332						AT5G35380	FALSE	AT5G35380
203333	55					AT5G35110	FALSE	AT5G35110
203334						AT5G28370	FALSE	AT5G28370
203335						AT5G23970	FALSE	AT5G23970
203336						AT5G22990	FALSE	AT5G22990
203337						AT5G16486	FALSE	AT5G16486
203338	8					AT5G15060	FALSE	AT5G15060
203339	5					AT5G14810	FALSE	AT5G14810
203340						AT5G14602	FALSE	AT5G14602
203341	17					AT5G06755	FALSE	AT5G06755
136080	3					AT5G06250	FALSE	AT5G06250
203342	3					AT5G04238	FALSE	AT5G04238
203343	7					AT5G02570	FALSE	AT5G02570
203344						AT5G02340	FALSE	AT5G02340
203345	7					AT4G37770	FALSE	AT4G37770
203346	247					AT4G36950	FALSE	AT4G36950
203347	3					AT4G34440	FALSE	AT4G34440
203348						AT4G34400	FALSE	AT4G34400
203349						AT4G33290	FALSE	AT4G33290
203350						AT4G27980	FALSE	AT4G27980
203351	103					AT4G27654	FALSE	AT4G27654
203352						AT4G26250	FALSE	AT4G26250
203353	17					AT4G21730	FALSE	AT4G21730
136388	457					AT4G17670	FALSE	AT4G17670
203354						AT4G16810	FALSE	AT4G16810
203355						AT4G12410	FALSE	AT4G12410
203356						AT4G12140	FALSE	AT4G12140
203357	337					AT4G11070	FALSE	AT4G11070
203358	161					AT4G04450	FALSE	AT4G04450
203359						AT4G01780	FALSE	AT4G01780
203360						AT3G60000	FALSE	AT3G60000
203361	267					AT3G52748	FALSE	AT3G52748
203362						AT3G48640	FALSE	AT3G48640
203363						AT3G47020	FALSE	AT3G47020
203364						AT3G28960	FALSE	AT3G28960
203365	3					AT3G28890	FALSE	AT3G28890
203366						AT3G26480	FALSE	AT3G26480
203367	11					AT3G26125	FALSE	AT3G26125
203368	221					AT3G25655	FALSE	AT3G25655
203369	443					AT3G22800	FALSE	AT3G22800
203370						AT3G20975	FALSE	AT3G20975
203371						AT3G13525	FALSE	AT3G13525
203372	29					AT3G07600	FALSE	AT3G07600
203373						AT3G06100	FALSE	AT3G06100
203374						AT2G44930	FALSE	AT2G44930
203375						AT2G42720	FALSE	AT2G42720
203376						AT2G41610	FALSE	AT2G41610
203377						AT2G36660	FALSE	AT2G36660
203378						AT2G35658	FALSE	AT2G35658
203379						AT2G33670	FALSE	AT2G33670
136743	311					AT2G33070	FALSE	AT2G33070
203380						AT2G31250	FALSE	AT2G31250
203381						AT2G31030	FALSE	AT2G31030
203382						AT2G26940	FALSE	AT2G26940
203383	3					AT2G33720	FALSE	AT2G33720
203384	209					AT2G26390	FALSE	AT2G26390
203385						AT2G25990	FALSE	AT2G25990
203386	131					AT2G20150	FALSE	AT2G20150
203387						AT2G18530	FALSE	AT2G18530
203388	3					AT2G16895	FALSE	AT2G16895
203389	23					AT2G14760	FALSE	AT2G14760
203390						AT2G04515	FALSE	AT2G04515
203391						AT2G03460	FALSE	AT2G03460
203392						AT1G76610	FALSE	AT1G76610
203393						AT1G75050	FALSE	AT1G75050
203394						AT1G73965	FALSE	AT1G73965
203395						AT1G73550	FALSE	AT1G73550
203396						AT1G70720	FALSE	AT1G70720
137214	185					AT1G70390	FALSE	AT1G70390
203397	321					AT1G70130	FALSE	AT1G70130
203398						AT1G65481	FALSE	AT1G65481
203399	2					AT1G61720	FALSE	AT1G61720
203400						AT1G56270	FALSE	AT1G56270
203401						AT1G55030	FALSE	AT1G55030
203402						AT1G54955	FALSE	AT1G54955
203403						AT1G54560	FALSE	AT1G54560
203404						AT1G53970	FALSE	AT1G53970
203405	281					AT1G53060	FALSE	AT1G53060
203406						AT1G52830	FALSE	AT1G52830
136035	87					AT1G52030	FALSE	AT1G52030
203407						AT1G48340	FALSE	AT1G48340
203408	67					AT1G44830	FALSE	AT1G44830
203409	349					AT1G32970	FALSE	AT1G32970
203410						AT1G32850	FALSE	AT1G32850
203411						AT1G32180	FALSE	AT1G32180
203412	93					AT1G29500	FALSE	AT1G29500
203413	3					AT1G24010	FALSE	AT1G24010
203414	3					AT1G20790	FALSE	AT1G20790
136416	4					AT1G19940	FALSE	AT1G19940
203415						AT1G18835	FALSE	AT1G18835
203416	33					AT1G13550	FALSE	AT1G13550
203417	3					AT1G03980	FALSE	AT1G03980
203418	5					AT5G64190	FALSE	AT5G64190
203419						AT5G59060	FALSE	AT5G59060
136167	451					AT3G27220	FALSE	AT3G27220
203420	99					AT5G54095	FALSE	AT5G54095
203421						AT5G49170	FALSE	AT5G49170
203422						AT5G48510	FALSE	AT5G48510
136146	4					AT5G48050	FALSE	AT5G48050
203423						AT5G46810	FALSE	AT5G46810
203424						AT5G37474	FALSE	AT5G37474
203425						AT5G31122	FALSE	AT5G31122
203426						AT5G30380	FALSE	AT5G30380
203427						AT5G24155	FALSE	AT5G24155
203428						AT5G24080	FALSE	AT5G24080
136850	2					AT5G16920	FALSE	AT5G16920
136555	389					AT5G16530	FALSE	AT5G16530
203429	15					AT5G09805	FALSE	AT5G09805
137364	8					AT5G07690	FALSE	AT5G07690
203430						AT5G01881	FALSE	AT5G01881
203431	3					AT4G37140	FALSE	AT4G37140
203432						AT4G29580	FALSE	AT4G29580
203433						AT4G27570	FALSE	AT4G27570
203434						AT4G20970	FALSE	AT4G20970
203435						AT4G18596	FALSE	AT4G18596
203436						AT4G02650	FALSE	AT4G02650
203437	23					AT3G59620	FALSE	AT3G59620
203438						AT3G58860	FALSE	AT3G58860
136043	2					AT3G54340	FALSE	AT3G54340
203439						AT3G30580	FALSE	AT3G30580
203440						AT3G28857	FALSE	AT3G28857
203441	3					AT3G22090	FALSE	AT3G22090
203442						AT3G20978	FALSE	AT3G20978
203443						AT3G20180	FALSE	AT3G20180
136298	2					AT3G16175	FALSE	AT3G16175
203444						AT3G09110	FALSE	AT3G09110
203445						AT3G05930	FALSE	AT3G05930
203446						AT3G02125	FALSE	AT3G02125
203447						AT2G45940	FALSE	AT2G45940
203448	13					AT2G39540	FALSE	AT2G39540
203449	3					AT2G36590	FALSE	AT2G36590
203450						AT2G35742	FALSE	AT2G35742
203451						AT2G33780	FALSE	AT2G33780
203452						AT2G24800	FALSE	AT2G24800
203453	11					AT2G24320	FALSE	AT2G24320
203454						AT2G20510	FALSE	AT2G20510
203455						AT2G18970	FALSE	AT2G18970
203456						AT2G18969	FALSE	AT2G18969
203457						AT2G15340	FALSE	AT2G15340
203458						AT2G13200	FALSE	AT2G13200
203459						AT2G11270	FALSE	AT2G11270
203460	21					AT2G09840	FALSE	AT2G09840
203461						AT2G01770	FALSE	AT2G01770
203462						AT1G78820	FALSE	AT1G78820
203463						AT1G72620	FALSE	AT1G72620
203464	3					AT1G69540	FALSE	AT1G69540
203465	9					AT3G18660	FALSE	AT3G18660
203466						AT1G68600	FALSE	AT1G68600
203467						AT1G68350	FALSE	AT1G68350
203468						AT1G65890	FALSE	AT1G65890
203469						AT1G62190	FALSE	AT1G62190
203470	5					AT1G59810	FALSE	AT1G59810
203471	349					AT1G53610	FALSE	AT1G53610
203472	21					AT1G41723	FALSE	AT1G41723
203473						AT1G36600	FALSE	AT1G36600
203474						AT1G33180	FALSE	AT1G33180
203475						AT1G18960	FALSE	AT1G18960
136231	359					AT5G67370	FALSE	AT5G67370
203476						AT5G67010	FALSE	AT5G67010
203477						AT5G66890	FALSE	AT5G66890
136474	33					AT5G66830	FALSE	AT5G66830
203478						AT5G66564	FALSE	AT5G66564
203479						AT5G64800	FALSE	AT5G64800
203480	3					AT2G19770	FALSE	AT2G19770
203481	3					AT5G64667	FALSE	AT5G64667
203482	409					AT5G64060	FALSE	AT5G64060
203483						AT5G63900	FALSE	AT5G63900
203484	15					AT5G62160	FALSE	AT5G62160
203485	11					AT5G61320	FALSE	AT5G61320
203486	5					AT5G61090	FALSE	AT5G61090
203487						AT5G60830	FALSE	AT5G60830
203488	19					AT5G60500	FALSE	AT5G60500
203489						AT5G59630	FALSE	AT5G59630
203490						AT5G59580	FALSE	AT5G59580
203491						AT5G59170	FALSE	AT5G59170
203492						AT5G59130	FALSE	AT5G59130
203493	521					AT5G58680	FALSE	AT5G58680
203494						AT5G58170	FALSE	AT5G58170
203495						AT5G58050	FALSE	AT5G58050
203496	19					AT5G57520	FALSE	AT5G57520
203497						AT5G57260	FALSE	AT5G57260
203498	9					AT5G56300	FALSE	AT5G56300
203499						AT5G56110	FALSE	AT5G56110
203500						AT5G55980	FALSE	AT5G55980
203501	4					AT5G55270	FALSE	AT5G55270
203502						AT5G55150	FALSE	AT5G55150
203503	329					AT5G54720	FALSE	AT5G54720
203504						AT5G54450	FALSE	AT5G54450
203505						AT5G53592	FALSE	AT5G53592
203506	3					AT5G53270	FALSE	AT5G53270
203507	5					AT5G53230	FALSE	AT5G53230
203508	7					AT5G52930	FALSE	AT5G52930
136252	4					AT5G52570	FALSE	AT5G52570
203509						AT5G52350	FALSE	AT5G52350
203510	9					AT5G50640	FALSE	AT5G50640
203511	11					AT5G49920	FALSE	AT5G49920
203512						AT5G49740	FALSE	AT5G49740
203513	3					AT5G49138	FALSE	AT5G49138
203514	237					AT5G49130	FALSE	AT5G49130
203515						AT5G47380	FALSE	AT5G47380
203516						AT5G47229	FALSE	AT5G47229
203517						AT5G46960	FALSE	AT5G46960
203518	5					AT2G36854	FALSE	AT2G36854
203519	5					AT5G46871	FALSE	AT5G46871
203520	7					AT5G46830	FALSE	AT5G46830
203521						AT5G46500	FALSE	AT5G46500
203522						AT5G46315	FALSE	AT5G46315
203523	15					AT5G46013	FALSE	AT5G46013
203524						AT5G45095	FALSE	AT5G45095
203525						AT5G44306	FALSE	AT5G44306
203526						AT5G43755	FALSE	AT5G43755
203527	5					AT5G43490	FALSE	AT5G43490
203528						AT5G43360	FALSE	AT5G43360
203529						AT5G43090	FALSE	AT5G43090
136596	4					AT5G42680	FALSE	AT5G42680
203530	3					AT5G42640	FALSE	AT5G42640
203531	113					AT5G42325	FALSE	AT5G42325
203532						AT5G42053	FALSE	AT5G42053
203533						AT5G41820	FALSE	AT5G41820
136075	4					AT5G41612	FALSE	AT5G41612
203534						AT5G41390	FALSE	AT5G41390
203535	187					AT5G40942	FALSE	AT5G40942
203536						AT5G40940	FALSE	AT5G40940
203537						AT5G40395	FALSE	AT5G40395
203538						AT5G40180	FALSE	AT5G40180
203539	141					AT5G39660	FALSE	AT5G39660
203540	19					AT5G39155	FALSE	AT5G39155
203541						AT5G39030	FALSE	AT5G39030
203542						AT5G39010	FALSE	AT5G39010
203543						AT5G38930	FALSE	AT5G38930
203544	4					AT5G38383	FALSE	AT5G38383
203545						AT5G37485	FALSE	AT5G37485
203546						AT5G37460	FALSE	AT5G37460
203547	13					AT5G37430	FALSE	AT5G37430
203548						AT5G37420	FALSE	AT5G37420
203549						AT5G37352	FALSE	AT5G37352
203550						AT5G37250	FALSE	AT5G37250
203551						AT5G35688	FALSE	AT5G35688
203552						AT5G35120	FALSE	AT5G35120
136315	2					AT5G33330	FALSE	AT5G33330
203553						AT5G32594	FALSE	AT5G32594
203554	3					AT5G32487	FALSE	AT5G32487
203555						AT5G32112	FALSE	AT5G32112
203556	3					AT5G30269	FALSE	AT5G30269
203557						AT5G28526	FALSE	AT5G28526
203558						AT5G28463	FALSE	AT5G28463
203559	3					AT5G55135	FALSE	AT5G55135
203560	3					AT5G28410	FALSE	AT5G28410
203561						AT5G27705	FALSE	AT5G27705
203562	3					AT5G27070	FALSE	AT5G27070
203563						AT5G27010	FALSE	AT5G27010
203564	33					AT5G26582	FALSE	AT5G26582
203565						AT5G25970	FALSE	AT5G25970
203566	267					AT5G25840	FALSE	AT5G25840
203567	33					AT5G25290	FALSE	AT5G25290
203568	7					AT5G25230	FALSE	AT5G25230
203569						AT5G25180	FALSE	AT5G25180
203570						AT5G24940	FALSE	AT5G24940
203571						AT5G24915	FALSE	AT5G24915
203572	77					AT5G24316	FALSE	AT5G24316
203573	3					AT5G24210	FALSE	AT5G24210
203574						AT5G23480	FALSE	AT5G23480
203575						AT5G22680	FALSE	AT5G22680
203576	15					AT5G22670	FALSE	AT5G22670
136253	369					AT5G22250	FALSE	AT5G22250
203577	343					AT5G21960	FALSE	AT5G21960
136048	383					AT5G20790	FALSE	AT5G20790
203578						AT5G20370	FALSE	AT5G20370
203579	7					AT5G20240	FALSE	AT5G20240
203580	35					AT5G19729	FALSE	AT5G19729
203581						AT5G18350	FALSE	AT5G18350
203582	419					AT5G17350	FALSE	AT5G17350
203583						AT5G17090	FALSE	AT5G17090
203584	3					AT5G16740	FALSE	AT5G16740
203585						AT5G16500	FALSE	AT5G16500
203586	3					AT4G01470	FALSE	AT4G01470
203587	41					AT5G16460	FALSE	AT5G16460
203588						AT5G16330	FALSE	AT5G16330
136278	3					AT5G16080	FALSE	AT5G16080
203589	45					AT5G15500	FALSE	AT5G15500
203590	289					AT5G14565	FALSE	AT5G14565
203591						AT5G14490	FALSE	AT5G14490
203592						AT5G14160	FALSE	AT5G14160
203593	23					AT5G13380	FALSE	AT5G13380
203594						AT5G10890	FALSE	AT5G10890
203595	133					AT5G09876	FALSE	AT5G09876
203596	17					AT5G09610	FALSE	AT5G09610
203597	337					AT5G09570	FALSE	AT5G09570
203598						AT5G09210	FALSE	AT5G09210
203599						AT5G07600	FALSE	AT5G07600
203600	7					AT5G07550	FALSE	AT5G07550
136108	9					AT5G07060	FALSE	AT5G07060
203601						AT5G06520	FALSE	AT5G06520
203602						AT5G05720	FALSE	AT5G05720
203603						AT5G05300	FALSE	AT5G05300
203604	29					AT5G03930	FALSE	AT5G03930
203605						AT5G03710	FALSE	AT5G03710
203606	5					AT5G15100	FALSE	AT5G15100
203607	3					AT5G03480	FALSE	AT5G03480
203608	23					AT5G51650	FALSE	AT5G51650
203609	7					AT5G02660	FALSE	AT5G02660
203610						AT5G02210	FALSE	AT5G02210
203611	3					AT5G01300	FALSE	AT5G01300
203612						AT4G39590	FALSE	AT4G39590
203613						AT4G39480	FALSE	AT4G39480
203614	5					AT3G03341	FALSE	AT3G03341
203615						AT4G35370	FALSE	AT4G35370
203616						AT4G34300	FALSE	AT4G34300
203617	3					AT4G33860	FALSE	AT4G33860
29535	217					AT4G33710	FALSE	AT4G33710
203618	9					AT4G32540	FALSE	AT4G32540
203619						AT4G31900	FALSE	AT4G31900
203620						AT4G31190	FALSE	AT4G31190
203621	5					AT4G30970	FALSE	AT4G30970
136673	253					AT4G30430	FALSE	AT4G30430
203622	3					AT5G35205	FALSE	AT5G35205
203623						AT4G30064	FALSE	AT4G30064
203624						AT4G29770	FALSE	AT4G29770
203625						AT4G29570	FALSE	AT4G29570
203626						AT4G28680	FALSE	AT4G28680
203627						AT4G28280	FALSE	AT4G28280
203628	231					AT4G27657	FALSE	AT4G27657
203629	15					AT4G26740	FALSE	AT4G26740
203630	3					AT4G26260	FALSE	AT4G26260
203631						AT4G26255	FALSE	AT4G26255
203632						AT4G26050	FALSE	AT4G26050
203633						AT4G25670	FALSE	AT4G25670
203634						AT4G25020	FALSE	AT4G25020
137187	419					AT3G06020	FALSE	AT3G06020
136131	293					AT4G24420	FALSE	AT4G24420
203635						AT4G24170	FALSE	AT4G24170
203636						AT4G24030	FALSE	AT4G24030
203637						AT4G23610	FALSE	AT4G23610
203638	3					AT4G23320	FALSE	AT4G23320
203639	15					AT4G23110	FALSE	AT4G23110
203640	3					AT4G22700	FALSE	AT4G22700
203641	345					AT4G22280	FALSE	AT4G22280
203642						AT4G22100	FALSE	AT4G22100
203643						AT4G21440	FALSE	AT4G21440
203644						AT4G20520	FALSE	AT4G20520
203645	479					AT4G20000	FALSE	AT4G20000
203646						AT4G19940	FALSE	AT4G19940
203647	123					AT4G19925	FALSE	AT4G19925
203648	3					AT4G19633	FALSE	AT4G19633
203649	5					AT4G19570	FALSE	AT4G19570
203650						AT4G19380	FALSE	AT4G19380
203651	9					AT1G56100	FALSE	AT1G56100
203652	3					AT4G18960	FALSE	AT4G18960
203653						AT4G18870	FALSE	AT4G18870
203654	5					AT4G17690	FALSE	AT4G17690
136635	357					AT3G56980	FALSE	AT3G56980
136049	3					AT5G67310	FALSE	AT5G67310
203655						AT4G14226	FALSE	AT4G14226
203656						AT4G13790	FALSE	AT4G13790
203657	11					AT4G13555	FALSE	AT4G13555
203658						AT4G13505	FALSE	AT4G13505
203659						AT4G13480	FALSE	AT4G13480
203660						AT4G13000	FALSE	AT4G13000
203661						AT4G12950	FALSE	AT4G12950
203662	15					AT4G12490	FALSE	AT4G12490
203663						AT4G12220	FALSE	AT4G12220
203664	21					AT4G11911	FALSE	AT4G11911
203665						AT4G11580	FALSE	AT4G11580
203666	5					AT4G11500	FALSE	AT4G11500
203667	5					AT4G11430	FALSE	AT4G11430
203668	5					AT4G11250	FALSE	AT4G11250
203669	23					AT4G10440	FALSE	AT4G10440
203670	19					AT4G10410	FALSE	AT4G10410
136059	13					AT4G10260	FALSE	AT4G10260
203671	3					AT4G14723	FALSE	AT4G14723
203672						AT4G10020	FALSE	AT4G10020
203673	41					AT4G09250	FALSE	AT4G09250
203674						AT4G09205	FALSE	AT4G09205
203675						AT4G09130	FALSE	AT4G09130
203676	13					AT4G08116	FALSE	AT4G08116
203677	11					AT4G08030	FALSE	AT4G08030
203678						AT4G07334	FALSE	AT4G07334
203679	21					AT4G06608	FALSE	AT4G06608
203680	3					AT4G06511	FALSE	AT4G06511
203681	11					AT1G36400	FALSE	AT1G36400
203682	3					AT4G06499	FALSE	AT4G06499
203683						AT4G05585	FALSE	AT4G05585
203684						AT4G04423	FALSE	AT4G04423
203685						AT4G04420	FALSE	AT4G04420
203686						AT4G03926	FALSE	AT4G03926
203687						AT4G03505	FALSE	AT4G03505
203688	21					AT4G03310	FALSE	AT4G03310
203689						AT4G03298	FALSE	AT4G03298
203690						AT4G03295	FALSE	AT4G03295
203691						AT4G03175	FALSE	AT4G03175
203692	5					AT4G01535	FALSE	AT4G01535
203693	67					AT5G37730	FALSE	AT5G37730
203694	3					AT4G00600	FALSE	AT4G00600
203695	15					AT4G00390	FALSE	AT4G00390
203696	5					AT3G63095	FALSE	AT3G63095
203697						AT3G62850	FALSE	AT3G62850
203698	3					AT3G50990	FALSE	AT3G50990
203699	41					AT3G62490	FALSE	AT3G62490
136061	5					AT3G62380	FALSE	AT3G62380
203700						AT3G61940	FALSE	AT3G61940
203701						AT3G61721	FALSE	AT3G61721
203702						AT3G61340	FALSE	AT3G61340
203703						AT3G61185	FALSE	AT3G61185
203704						AT3G61120	FALSE	AT3G61120
203705	23					AT3G61035	FALSE	AT3G61035
203706						AT3G60961	FALSE	AT3G60961
203707	3					AT3G60940	FALSE	AT3G60940
203708	73					AT3G60540	FALSE	AT3G60540
203709						AT3G59070	FALSE	AT3G59070
203710	21					AT3G59010	FALSE	AT3G59010
203711						AT3G58950	FALSE	AT3G58950
203712						AT3G58920	FALSE	AT3G58920
203713	17					AT3G58740	FALSE	AT3G58740
203714						AT3G58210	FALSE	AT3G58210
203715	205					AT3G58150	FALSE	AT3G58150
203716	7					AT3G57960	FALSE	AT3G57960
203717	3					AT5G12000	FALSE	AT5G12000
203718	15					AT3G57900	FALSE	AT3G57900
203719						AT3G57310	FALSE	AT3G57310
203720						AT3G56920	FALSE	AT3G56920
203721						AT3G56700	FALSE	AT3G56700
136395	555					AT3G56290	FALSE	AT3G56290
203722	25					AT3G56280	FALSE	AT3G56280
203723	5					AT4G10540	FALSE	AT4G10540
203724	3					AT5G10220	FALSE	AT5G10220
203725	25					AT3G55110	FALSE	AT3G55110
203726	565					AT3G54530	FALSE	AT3G54530
203727	327					AT3G54520	FALSE	AT3G54520
203728						AT3G54240	FALSE	AT3G54240
203729	9					AT3G52830	FALSE	AT3G52830
203730	203					AT3G52780	FALSE	AT3G52780
203731						AT3G52550	FALSE	AT3G52550
203732	5					AT3G50940	FALSE	AT3G50940
136450	15					AT3G50220	FALSE	AT3G50220
203733						AT3G49540	FALSE	AT3G49540
203734						AT3G48650	FALSE	AT3G48650
203735						AT3G48580	FALSE	AT3G48580
203736						AT3G47750	FALSE	AT3G47750
203737						AT3G47543	FALSE	AT3G47543
203738						AT3G46910	FALSE	AT3G46910
203739						AT3G46613	FALSE	AT3G46613
203740	3					AT3G46380	FALSE	AT3G46380
203741						AT3G46090	FALSE	AT3G46090
203742						AT3G46070	FALSE	AT3G46070
203743						AT3G45990	FALSE	AT3G45990
136594	37					AT1G68725	FALSE	AT1G68725
203744	7					AT3G44717	FALSE	AT3G44717
203745						AT3G44350	FALSE	AT3G44350
203746						AT3G43095	FALSE	AT3G43095
203747						AT3G33115	FALSE	AT3G33115
203748	21					AT3G32290	FALSE	AT3G32290
203749						AT3G31005	FALSE	AT3G31005
203750	13					AT5G60740	FALSE	AT5G60740
203751	5					AT3G30846	FALSE	AT3G30846
203752	49					AT3G30842	FALSE	AT3G30842
203753	33					AT3G48310	FALSE	AT3G48310
203754	281					AT3G30725	FALSE	AT3G30725
203755	3					AT4G32500	FALSE	AT4G32500
203756	3					AT2G40580	FALSE	AT2G40580
203757						AT3G30213	FALSE	AT3G30213
136077	153					AT3G30120	FALSE	AT3G30120
136462	535					AT3G29810	FALSE	AT3G29810
203758	21					AT3G29798	FALSE	AT3G29798
203759						AT3G29690	FALSE	AT3G29690
203760						AT3G29150	FALSE	AT3G29150
203761						AT3G29030	FALSE	AT3G29030
203762	7					AT3G28899	FALSE	AT3G28899
203763						AT3G28840	FALSE	AT3G28840
203764	3					AT3G28570	FALSE	AT3G28570
203765						AT3G28500	FALSE	AT3G28500
203766						AT3G28470	FALSE	AT3G28470
203767						AT3G28230	FALSE	AT3G28230
203768						AT3G27590	FALSE	AT3G27590
136414	11					AT4G37950	FALSE	AT4G37950
203769						AT3G26160	FALSE	AT3G26160
203770	3					AT3G25240	FALSE	AT3G25240
203771	7					AT3G25221	FALSE	AT3G25221
136034	7					AT1G52696	FALSE	AT1G52696
136079	3					AT3G25200	FALSE	AT3G25200
203772	15					AT5G20690	FALSE	AT5G20690
203773	21					AT3G24850	FALSE	AT3G24850
203774						AT3G24650	FALSE	AT3G24650
203775	5					AT5G60780	FALSE	AT5G60780
203776	5					AT4G23520	FALSE	AT4G23520
203777	25					AT3G24330	FALSE	AT3G24330
203778	3					AT3G24005	FALSE	AT3G24005
203779	3					AT3G23955	FALSE	AT3G23955
203780	3					AT4G03360	FALSE	AT4G03360
203781	3					AT3G23860	FALSE	AT3G23860
203782						AT3G23460	FALSE	AT3G23460
203783	11					AT3G23350	FALSE	AT3G23350
203784	3					AT4G12440	FALSE	AT4G12440
203785	5					AT3G22920	FALSE	AT3G22920
203786	189					AT3G22910	FALSE	AT3G22910
203787						AT3G22770	FALSE	AT3G22770
203788						AT3G22234	FALSE	AT3G22234
203789	5					AT3G21781	FALSE	AT3G21781
203790						AT3G21320	FALSE	AT3G21320
203791						AT3G21040	FALSE	AT3G21040
203792						AT3G21010	FALSE	AT3G21010
203793						AT3G20865	FALSE	AT3G20865
203794	15					AT3G20690	FALSE	AT3G20690
203795						AT3G20365	FALSE	AT3G20365
203796						AT3G19700	FALSE	AT3G19700
203797						AT3G19595	FALSE	AT3G19595
203798						AT3G19040	FALSE	AT3G19040
203799						AT3G19025	FALSE	AT3G19025
203800						AT3G19002	FALSE	AT3G19002
203801						AT3G18810	FALSE	AT3G18810
203802						AT3G18330	FALSE	AT3G18330
203803						AT3G18282	FALSE	AT3G18282
203804	7					AT3G55677	FALSE	AT3G55677
203805	13					AT3G18010	FALSE	AT3G18010
136417	4					AT3G17720	FALSE	AT3G17720
203806						AT3G17620	FALSE	AT3G17620
203807						AT3G17400	FALSE	AT3G17400
203808						AT3G17320	FALSE	AT3G17320
203809	3					AT5G15660	FALSE	AT5G15660
136350	523					AT5G57785	FALSE	AT5G57785
203810	433					AT3G16720	FALSE	AT3G16720
203811	3					AT3G15960	FALSE	AT3G15960
203812						AT3G15910	FALSE	AT3G15910
203813						AT3G15534	FALSE	AT3G15534
203814						AT3G14710	FALSE	AT3G14710
203815						AT3G13960	FALSE	AT3G13960
203816						AT3G13680	FALSE	AT3G13680
203817						AT3G13630	FALSE	AT3G13630
203818						AT3G13280	FALSE	AT3G13280
203819						AT3G13010	FALSE	AT3G13010
203820						AT3G12660	FALSE	AT3G12660
203821						AT3G12410	FALSE	AT3G12410
203822	15					AT3G11970	FALSE	AT3G11970
203823						AT3G11773	FALSE	AT3G11773
203824	5					AT3G11480	FALSE	AT3G11480
203825						AT3G11325	FALSE	AT3G11325
203826						AT3G11110	FALSE	AT3G11110
203827	3					AT4G22050	FALSE	AT4G22050
203828	5					AT3G10790	FALSE	AT3G10790
203829	5					AT3G10000	FALSE	AT3G10000
203830	3					AT3G53770	FALSE	AT3G53770
203831	5					AT3G09922	FALSE	AT3G09922
203832						AT3G09375	FALSE	AT3G09375
203833						AT3G08810	FALSE	AT3G08810
203834	9					AT3G08750	FALSE	AT3G08750
203835	3					AT4G06742	FALSE	AT4G06742
203836						AT3G08560	FALSE	AT3G08560
136654	63					AT4G24040	FALSE	AT4G24040
136463	127					AT3G06490	FALSE	AT3G06490
203837	13					AT3G05540	FALSE	AT3G05540
203838						AT3G04660	FALSE	AT3G04660
203839						AT3G03930	FALSE	AT3G03930
203840						AT3G03540	FALSE	AT3G03540
203841	3					AT3G03430	FALSE	AT3G03430
136449	465					AT3G57010	FALSE	AT3G57010
203842	7					AT3G02150	FALSE	AT3G02150
203843	295					AT3G01600	FALSE	AT3G01600
203844	3					AT5G40260	FALSE	AT5G40260
203845	3					AT3G15830	FALSE	AT3G15830
203846	17					AT3G01085	FALSE	AT3G01085
203847						AT2G47340	FALSE	AT2G47340
203848	17					AT1G31485	FALSE	AT1G31485
203849	5					AT2G46640	FALSE	AT2G46640
203850	5					AT2G46995	FALSE	AT2G46995
203851	5					AT5G36937	FALSE	AT5G36937
203852	5					AT3G04390	FALSE	AT3G04390
203853	3					AT2G46880	FALSE	AT2G46880
203854	5					AT2G46494	FALSE	AT2G46494
136184	2					AT2G46440	FALSE	AT2G46440
203855	67					AT2G45130	FALSE	AT2G45130
203856						AT2G44890	FALSE	AT2G44890
203857						AT2G44590	FALSE	AT2G44590
203858						AT2G44170	FALSE	AT2G44170
203859	13					AT2G43960	FALSE	AT2G43960
203860						AT2G43932	FALSE	AT2G43932
203861	3					AT3G53720	FALSE	AT3G53720
203862	3					AT4G39020	FALSE	AT4G39020
203863	5					AT2G41470	FALSE	AT2G41470
203864						AT2G41340	FALSE	AT2G41340
203865	9					AT2G41280	FALSE	AT2G41280
203866						AT2G41178	FALSE	AT2G41178
203867	3					AT2G40116	FALSE	AT2G40116
203868	497					AT2G38823	FALSE	AT2G38823
203869						AT2G38520	FALSE	AT2G38520
203870						AT2G38350	FALSE	AT2G38350
203871	3					AT5G19700	FALSE	AT5G19700
203872	11					AT2G37910	FALSE	AT2G37910
136802	3					AT2G37810	FALSE	AT2G37810
203873						AT2G36780	FALSE	AT2G36780
203874						AT2G36640	FALSE	AT2G36640
203875	2					AT2G35970	FALSE	AT2G35970
203876	17					AT2G35670	FALSE	AT2G35670
203877						AT2G35590	FALSE	AT2G35590
136085	9					AT4G30380	FALSE	AT4G30380
203878	15					AT2G35180	FALSE	AT2G35180
203879	21					AT2G34740	FALSE	AT2G34740
203880	3					AT2G34655	FALSE	AT2G34655
203881						AT2G34555	FALSE	AT2G34555
203882						AT2G34360	FALSE	AT2G34360
203883	3					AT3G22080	FALSE	AT3G22080
203884	3					AT2G34210	FALSE	AT2G34210
203885						AT2G34030	FALSE	AT2G34030
203886						AT2G32460	FALSE	AT2G32460
136064	189					AT4G25010	FALSE	AT4G25010
203887	97					AT3G02480	FALSE	AT3G02480
203888						AT2G32200	FALSE	AT2G32200
203889	13					AT5G59040	FALSE	AT5G59040
203890	13					AT4G33870	FALSE	AT4G33870
203891	3					AT5G60010	FALSE	AT5G60010
203892	3					AT5G09470	FALSE	AT5G09470
203893	39					AT2G31470	FALSE	AT2G31470
203894						AT2G31335	FALSE	AT2G31335
203895	9					AT2G31210	FALSE	AT2G31210
203896						AT2G30940	FALSE	AT2G30940
203897						AT2G30760	FALSE	AT2G30760
203898	5					AT2G30730	FALSE	AT2G30730
203899	441					AT2G30660	FALSE	AT2G30660
203900	5					AT5G09280	FALSE	AT5G09280
203901	3					AT2G30432	FALSE	AT2G30432
203902						AT2G30424	FALSE	AT2G30424
203903	3					AT2G30420	FALSE	AT2G30420
203904						AT2G30290	FALSE	AT2G30290
203905						AT2G29300	FALSE	AT2G29300
203906						AT2G29120	FALSE	AT2G29120
203907	143					AT2G28700	FALSE	AT2G28700
203908						AT2G28680	FALSE	AT2G28680
203909						AT2G28220	FALSE	AT2G28220
203910	23					AT4G02541	FALSE	AT4G02541
203911	11					AT2G27320	FALSE	AT2G27320
203912						AT2G27270	FALSE	AT2G27270
136670	3					AT5G61412	FALSE	AT5G61412
203913						AT2G26580	FALSE	AT2G26580
203914	9					AT3G60647	FALSE	AT3G60647
203915	9					AT3G46310	FALSE	AT3G46310
203916	41					AT3G44000	FALSE	AT3G44000
203917	7					AT3G43586	FALSE	AT3G43586
203918	19					AT2G38365	FALSE	AT2G38365
203919	19					AT2G31953	FALSE	AT2G31953
136093	5					AT2G42990	FALSE	AT2G42990
203920	3					AT4G23200	FALSE	AT4G23200
203921	3					AT2G26135	FALSE	AT2G26135
203922						AT2G26130	FALSE	AT2G26130
203923	7					AT3G17203	FALSE	AT3G17203
203924						AT2G24693	FALSE	AT2G24693
203925	25					AT2G24460	FALSE	AT2G24460
203926	5					AT2G24410	FALSE	AT2G24410
203927	3					AT2G24285	FALSE	AT2G24285
203928						AT2G24255	FALSE	AT2G24255
203929	29					AT2G24165	FALSE	AT2G24165
203930	3					AT5G43000	FALSE	AT5G43000
203931	23					AT2G24000	FALSE	AT2G24000
203932						AT2G23860	FALSE	AT2G23860
203933	11					AT2G23808	FALSE	AT2G23808
203934	7					AT1G36992	FALSE	AT1G36992
203935	7					AT5G51990	FALSE	AT5G51990
203936	3					AT4G19470	FALSE	AT4G19470
203937	7					AT2G23220	FALSE	AT2G23220
203938	7					AT3G07920	FALSE	AT3G07920
203939	3					AT2G21725	FALSE	AT2G21725
203940						AT2G21490	FALSE	AT2G21490
136691	5					AT2G21260	FALSE	AT2G21260
203941	3					AT2G24692	FALSE	AT2G24692
203942	3					AT2G20921	FALSE	AT2G20921
203943	67					AT5G01640	FALSE	AT5G01640
203944	3					AT4G09600	FALSE	AT4G09600
203945	5					AT2G19806	FALSE	AT2G19806
136478	9					AT4G37720	FALSE	AT4G37720
203946	3					AT2G19700	FALSE	AT2G19700
203947	13					AT2G19290	FALSE	AT2G19290
136488	9					AT2G18938	FALSE	AT2G18938
203948						AT2G18420	FALSE	AT2G18420
203949	11					AT1G01980	FALSE	AT1G01980
203950	5					AT1G32890	FALSE	AT1G32890
203951	107					AT2G18190	FALSE	AT2G18190
203952	7					AT4G29090	FALSE	AT4G29090
203953	25					AT2G39160	FALSE	AT2G39160
136486	39					AT1G28670	FALSE	AT1G28670
203954						AT2G17680	FALSE	AT2G17680
203955						AT2G16505	FALSE	AT2G16505
203956						AT2G16450	FALSE	AT2G16450
203957	9					AT2G16210	FALSE	AT2G16210
203958	9					AT5G15833	FALSE	AT5G15833
203959	5					AT2G15650	FALSE	AT2G15650
136274	19					AT3G15370	FALSE	AT3G15370
203960	7					AT2G15420	FALSE	AT2G15420
203961	3					AT2G15120	FALSE	AT2G15120
203962						AT2G14420	FALSE	AT2G14420
203963	377					AT2G14290	FALSE	AT2G14290
203964	3					AT2G14230	FALSE	AT2G14230
203965	2					AT2G13640	FALSE	AT2G13640
136374	101					AT5G53902	FALSE	AT5G53902
203966						AT2G12832	FALSE	AT2G12832
203967	19					AT2G12190	FALSE	AT2G12190
203968						AT2G12020	FALSE	AT2G12020
136305	4					AT2G11810	FALSE	AT2G11810
203969						AT2G11330	FALSE	AT2G11330
203970						AT2G11280	FALSE	AT2G11280
203971						AT2G10820	FALSE	AT2G10820
203972	31					AT4G21926	FALSE	AT4G21926
203973	2					AT3G60790	FALSE	AT3G60790
203974	5					AT2G10440	FALSE	AT2G10440
203975	7					AT2G10420	FALSE	AT2G10420
203976						AT2G07765	FALSE	AT2G07765
203977						AT2G07757	FALSE	AT2G07757
203978	17					AT2G07746	FALSE	AT2G07746
203979	3					AT2G07729	FALSE	AT2G07729
203980						AT2G07702	FALSE	AT2G07702
203981						AT2G07670	FALSE	AT2G07670
203982	41					AT2G07140	FALSE	AT2G07140
203983	7					AT1G66550	FALSE	AT1G66550
203984						AT2G06810	FALSE	AT2G06810
203985	9					AT2G06270	FALSE	AT2G06270
203986	3					AT3G52742	FALSE	AT3G52742
203987	3					AT2G06045	FALSE	AT2G06045
203988	9					AT2G05500	FALSE	AT2G05500
203989						AT2G04600	FALSE	AT2G04600
203990						AT2G04570	FALSE	AT2G04570
203991	49					AT2G04490	FALSE	AT2G04490
203992	27					AT2G04460	FALSE	AT2G04460
203993	21					AT5G24560	FALSE	AT5G24560
203994	7					AT5G13825	FALSE	AT5G13825
203995	137					AT4G22105	FALSE	AT4G22105
203996	21					AT4G08060	FALSE	AT4G08060
203997	5					AT3G29791	FALSE	AT3G29791
203998	13					AT2G31690	FALSE	AT2G31690
203999	9					AT2G03560	FALSE	AT2G03560
204000	11					AT5G28720	FALSE	AT5G28720
204001	11					AT2G03170	FALSE	AT2G03170
204002	63					AT2G03130	FALSE	AT2G03130
204003	3					AT5G01150	FALSE	AT5G01150
204004	3					AT3G49230	FALSE	AT3G49230
204005						AT2G01920	FALSE	AT2G01920
204006						AT2G01422	FALSE	AT2G01422
204007						AT2G01280	FALSE	AT2G01280
204008	5					AT1G29510	FALSE	AT1G29510
204009	5					AT3G31320	FALSE	AT3G31320
204010	41					AT2G01029	FALSE	AT2G01029
204011	19					AT2G26220	FALSE	AT2G26220
204012	21					AT1G80990	FALSE	AT1G80990
204013						AT1G80470	FALSE	AT1G80470
204014						AT1G80390	FALSE	AT1G80390
204015	9					AT3G53232	FALSE	AT3G53232
204016	17					AT3G30803	FALSE	AT3G30803
204017	3					AT1G79170	FALSE	AT1G79170
204018						AT1G78760	FALSE	AT1G78760
204019						AT1G78206	FALSE	AT1G78206
136440	47					AT1G77150	FALSE	AT1G77150
137363	159					AT5G12110	FALSE	AT5G12110
137164	177					AT4G33560	FALSE	AT4G33560
204020	3					AT1G76994	FALSE	AT1G76994
204021	15					AT1G76750	FALSE	AT1G76750
204022	317					AT1G76640	FALSE	AT1G76640
204023						AT1G76480	FALSE	AT1G76480
204024						AT1G76062	FALSE	AT1G76062
204025	3					AT1G75930	FALSE	AT1G75930
136312	173					AT3G50800	FALSE	AT3G50800
204026	5					AT1G75610	FALSE	AT1G75610
204027	13					AT5G38500	FALSE	AT5G38500
204028	11					AT4G13490	FALSE	AT4G13490
204029	41					AT3G43180	FALSE	AT3G43180
204030	11					AT3G32895	FALSE	AT3G32895
204031	11					AT3G21660	FALSE	AT3G21660
204032	5					AT1G74620	FALSE	AT1G74620
204033						AT1G74190	FALSE	AT1G74190
204034						AT1G73610	FALSE	AT1G73610
204035	15					AT2G26455	FALSE	AT2G26455
204036	5					AT1G73607	FALSE	AT1G73607
136171	325					AT1G73540	FALSE	AT1G73540
204037	5					AT1G73510	FALSE	AT1G73510
204038	3					AT1G72760	FALSE	AT1G72760
204039	85					AT1G72280	FALSE	AT1G72280
204040						AT1G72000	FALSE	AT1G72000
204041						AT1G71866	FALSE	AT1G71866
204042						AT1G71450	FALSE	AT1G71450
204043	7					AT5G42410	FALSE	AT5G42410
204044	189					AT1G71370	FALSE	AT1G71370
204045	3					AT1G71300	FALSE	AT1G71300
204046	533					AT1G71280	FALSE	AT1G71280
204047	3					AT1G71250	FALSE	AT1G71250
204048						AT1G71160	FALSE	AT1G71160
204049	3					AT1G70380	FALSE	AT1G70380
204050						AT1G69570	FALSE	AT1G69570
204051	5					AT1G69500	FALSE	AT1G69500
204052	3					AT1G68960	FALSE	AT1G68960
204053	2					AT1G68765	FALSE	AT1G68765
204054	13					AT2G20970	FALSE	AT2G20970
204055						AT1G68250	FALSE	AT1G68250
204056	9					AT1G68170	FALSE	AT1G68170
204057						AT1G67990	FALSE	AT1G67990
204058	149					AT4G11000	FALSE	AT4G11000
204059	227					AT1G67470	FALSE	AT1G67470
204060	3					AT1G54600	FALSE	AT1G54600
204061	3					AT5G54150	FALSE	AT5G54150
204062	27					AT5G07430	FALSE	AT5G07430
204063	31					AT4G33840	FALSE	AT4G33840
204064	31					AT4G24070	FALSE	AT4G24070
204065	21					AT3G62475	FALSE	AT3G62475
204066	31					AT3G49980	FALSE	AT3G49980
204067	31					AT3G44030	FALSE	AT3G44030
204068	19					AT3G24068	FALSE	AT3G24068
204069	5					AT3G23220	FALSE	AT3G23220
204070	31					AT3G12460	FALSE	AT3G12460
204071	5					AT2G32350	FALSE	AT2G32350
204072	17					AT2G27750	FALSE	AT2G27750
204073	3					AT2G19840	FALSE	AT2G19840
204074	31					AT1G67238	FALSE	AT1G67238
204075	5					AT1G67220	FALSE	AT1G67220
136405	9					AT2G38240	FALSE	AT2G38240
137167	145					AT3G43190	FALSE	AT3G43190
136566	17					AT1G67100	FALSE	AT1G67100
204076	3					AT2G24696	FALSE	AT2G24696
204077	3					AT1G67010	FALSE	AT1G67010
204078						AT1G66920	FALSE	AT1G66920
204079	5					AT3G08636	FALSE	AT3G08636
204080	21					AT1G66783	FALSE	AT1G66783
204081						AT1G66650	FALSE	AT1G66650
204082						AT1G66570	FALSE	AT1G66570
204083						AT1G66490	FALSE	AT1G66490
204084	5					AT1G67645	FALSE	AT1G67645
204085	3					AT1G66170	FALSE	AT1G66170
204086	5					AT2G14365	FALSE	AT2G14365
204087						AT1G65483	FALSE	AT1G65483
204088	9					AT3G50160	FALSE	AT3G50160
204089	3					AT3G57510	FALSE	AT3G57510
204090	3					AT1G65450	FALSE	AT1G65450
204091	213					AT1G65390	FALSE	AT1G65390
204092	7					AT3G58420	FALSE	AT3G58420
204093	185					AT3G22275	FALSE	AT3G22275
204094	7					AT3G10114	FALSE	AT3G10114
204095	29					AT1G65347	FALSE	AT1G65347
204096	5					AT1G64360	FALSE	AT1G64360
204097						AT1G64100	FALSE	AT1G64100
204098	3					AT5G54000	FALSE	AT5G54000
204099	3					AT1G63710	FALSE	AT1G63710
204100	5					AT3G30393	FALSE	AT3G30393
204101	3					AT1G63330	FALSE	AT1G63330
204102	149					AT1G62840	FALSE	AT1G62840
136066	37					AT1G34330	FALSE	AT1G34330
136320	235					AT5G40020	FALSE	AT5G40020
204103	23					AT4G39610	FALSE	AT4G39610
204104						AT1G61470	FALSE	AT1G61470
204105	41					AT1G61320	FALSE	AT1G61320
204106						AT1G61160	FALSE	AT1G61160
204107	9					AT5G34665	FALSE	AT5G34665
204108	29					AT5G54203	FALSE	AT5G54203
204109	3					AT1G61105	FALSE	AT1G61105
204110	5					AT1G60987	FALSE	AT1G60987
204111	3					AT2G31100	FALSE	AT2G31100
204112	29					AT3G44005	FALSE	AT3G44005
204113	13					AT2G36030	FALSE	AT2G36030
204114	7					AT1G65480	FALSE	AT1G65480
204115	3					AT1G60720	FALSE	AT1G60720
204116						AT1G60180	FALSE	AT1G60180
136140	2					AT1G59265	FALSE	AT1G59265
136139	297					AT1G58889	FALSE	AT1G58889
136541	5					AT4G22960	FALSE	AT4G22960
204117	81					AT1G58330	FALSE	AT1G58330
204118	17					AT4G38000	FALSE	AT4G38000
204119	31					AT4G34080	FALSE	AT4G34080
204120	17					AT3G30410	FALSE	AT3G30410
204121	7					AT1G58140	FALSE	AT1G58140
204122	41					AT1G57810	FALSE	AT1G57810
204123						AT1G57640	FALSE	AT1G57640
137174	309					AT1G56430	FALSE	AT1G56430
204124	17					AT1G56233	FALSE	AT1G56233
204125						AT1G56150	FALSE	AT1G56150
204126	7					AT2G12500	FALSE	AT2G12500
204127	3					AT5G27895	FALSE	AT5G27895
204128	7					AT1G56030	FALSE	AT1G56030
204129	3					AT5G35540	FALSE	AT5G35540
204130	9					AT5G28180	FALSE	AT5G28180
204131	3					AT4G26390	FALSE	AT4G26390
204132	17					AT4G15320	FALSE	AT4G15320
204133	9					AT3G30415	FALSE	AT3G30415
204134	21					AT1G55070	FALSE	AT1G55070
204135						AT1G55010	FALSE	AT1G55010
204136	9					AT1G54590	FALSE	AT1G54590
204137						AT1G54280	FALSE	AT1G54280
204138	21					AT1G54040	FALSE	AT1G54040
204139	2					AT1G53820	FALSE	AT1G53820
204140	91					AT1G53620	FALSE	AT1G53620
204141	3					AT1G53543	FALSE	AT1G53543
204142	23					AT3G30320	FALSE	AT3G30320
204143	3					AT1G53023	FALSE	AT1G53023
204144						AT1G52990	FALSE	AT1G52990
204145	7					AT1G52942	FALSE	AT1G52942
136270	6					AT1G52890	FALSE	AT1G52890
204146						AT1G52827	FALSE	AT1G52827
204147						AT1G52810	FALSE	AT1G52810
204148	3					AT4G25920	FALSE	AT4G25920
204149	3					AT1G52470	FALSE	AT1G52470
204150	3					AT1G52440	FALSE	AT1G52440
204151						AT1G52191	FALSE	AT1G52191
204152						AT1G51930	FALSE	AT1G51930
204153	47					AT1G51020	FALSE	AT1G51020
204154	119					AT1G51010	FALSE	AT1G51010
204155	3					AT2G04115	FALSE	AT2G04115
204156	71					AT1G51000	FALSE	AT1G51000
204157						AT1G49920	FALSE	AT1G49920
204158	3					AT1G49640	FALSE	AT1G49640
204159	3					AT1G48940	FALSE	AT1G48940
136667	29					AT2G24730	FALSE	AT2G24730
204160	3					AT1G48800	FALSE	AT1G48800
204161	5					AT1G48268	FALSE	AT1G48268
204162	3					AT5G08090	FALSE	AT5G08090
204163	3					AT1G48150	FALSE	AT1G48150
136637	381					AT1G47400	FALSE	AT1G47400
136150	317					AT1G47395	FALSE	AT1G47395
204164	21					AT2G24840	FALSE	AT2G24840
204165						AT1G44542	FALSE	AT1G44542
204166	7					AT1G44010	FALSE	AT1G44010
204167	5					AT3G57210	FALSE	AT3G57210
204168	3					AT3G44325	FALSE	AT3G44325
204169	21					AT2G47660	FALSE	AT2G47660
204170	7					AT1G43883	FALSE	AT1G43883
204171	7					AT1G43810	FALSE	AT1G43810
204172	5					AT5G52150	FALSE	AT5G52150
204173	7					AT1G60986	FALSE	AT1G60986
204174	7					AT1G43781	FALSE	AT1G43781
204175	3					AT1G74870	FALSE	AT1G74870
204176						AT1G42560	FALSE	AT1G42560
204177						AT1G42490	FALSE	AT1G42490
204178	5					AT2G42005	FALSE	AT2G42005
136410	3					AT1G42377	FALSE	AT1G42377
204179	3					AT3G02310	FALSE	AT3G02310
204180	3					AT2G07743	FALSE	AT2G07743
204181	5					AT1G41875	FALSE	AT1G41875
204182						AT1G37999	FALSE	AT1G37999
204183						AT1G36590	FALSE	AT1G36590
204184	5					AT4G25930	FALSE	AT4G25930
204185	29					AT4G16030	FALSE	AT4G16030
204186	41					AT3G20520	FALSE	AT3G20520
204187	3					AT1G35750	FALSE	AT1G35750
204188						AT1G35550	FALSE	AT1G35550
204189	11					AT4G26280	FALSE	AT4G26280
204190	15					AT1G68320	FALSE	AT1G68320
204191	3					AT1G35310	FALSE	AT1G35310
204192						AT1G35200	FALSE	AT1G35200
136105	101					AT2G44300	FALSE	AT2G44300
204193	291					AT1G21910	FALSE	AT1G21910
136083	15					AT4G23900	FALSE	AT4G23900
136106	505					AT3G02550	FALSE	AT3G02550
204194						AT1G34580	FALSE	AT1G34580
204195	3					AT2G24670	FALSE	AT2G24670
204196	3					AT5G52730	FALSE	AT5G52730
204197	25					AT5G35643	FALSE	AT5G35643
204198	25					AT4G29970	FALSE	AT4G29970
204199	9					AT3G29190	FALSE	AT3G29190
204200	19					AT3G15870	FALSE	AT3G15870
204201	3					AT3G13220	FALSE	AT3G13220
204202	21					AT3G04903	FALSE	AT3G04903
204203	9					AT2G40745	FALSE	AT2G40745
204204	3					AT2G21910	FALSE	AT2G21910
204205	5					AT2G06980	FALSE	AT2G06980
204206	25					AT1G35110	FALSE	AT1G35110
204207	25					AT1G34410	FALSE	AT1G34410
204208	17					AT2G24510	FALSE	AT2G24510
204209	3					AT3G04430	FALSE	AT3G04430
204210	3					AT1G34281	FALSE	AT1G34281
204211						AT1G34050	FALSE	AT1G34050
204212	5					AT5G52500	FALSE	AT5G52500
204213	5					AT4G20006	FALSE	AT4G20006
204214	2					AT1G33920	FALSE	AT1G33920
204215	9					AT5G37080	FALSE	AT5G37080
204216	21					AT3G30790	FALSE	AT3G30790
204217	3					AT3G28980	FALSE	AT3G28980
204218	5					AT4G36350	FALSE	AT4G36350
204219	9					AT4G05490	FALSE	AT4G05490
204220	5					AT3G43431	FALSE	AT3G43431
204221	3					AT1G33740	FALSE	AT1G33740
204222	15					AT5G59810	FALSE	AT5G59810
204223	9					AT4G16515	FALSE	AT4G16515
204224	9					AT3G32917	FALSE	AT3G32917
204225	3					AT3G14380	FALSE	AT3G14380
204226	9					AT2G36020	FALSE	AT2G36020
204227	9					AT1G33730	FALSE	AT1G33730
204228						AT1G33720	FALSE	AT1G33720
204229						AT1G33160	FALSE	AT1G33160
204230						AT1G33020	FALSE	AT1G33020
204231	17					AT3G45280	FALSE	AT3G45280
204232	21					AT2G29600	FALSE	AT2G29600
204233	181					AT1G32928	FALSE	AT1G32928
204234						AT1G32910	FALSE	AT1G32910
204235						AT1G32880	FALSE	AT1G32880
204236						AT1G32770	FALSE	AT1G32770
204237	3					AT2G36790	FALSE	AT2G36790
204238	3					AT1G32763	FALSE	AT1G32763
204239	3					AT3G13540	FALSE	AT3G13540
204240						AT1G32670	FALSE	AT1G32670
204241	341					AT5G24570	FALSE	AT5G24570
136082	11					AT1G14455	FALSE	AT1G14455
204242	9					AT1G61255	FALSE	AT1G61255
204243						AT1G31400	FALSE	AT1G31400
136359	99					AT3G23150	FALSE	AT3G23150
204244	63					AT1G31290	FALSE	AT1G31290
204245	25					AT4G25750	FALSE	AT4G25750
204246	3					AT4G14530	FALSE	AT4G14530
204247	5					AT2G44030	FALSE	AT2G44030
204248	3					AT2G25360	FALSE	AT2G25360
204249	31					AT1G31163	FALSE	AT1G31163
204250	3					AT5G37230	FALSE	AT5G37230
204251	9					AT5G47175	FALSE	AT5G47175
204252	11					AT3G03828	FALSE	AT3G03828
204253	43					AT1G64295	FALSE	AT1G64295
204254	11					AT1G32680	FALSE	AT1G32680
204255	23					AT1G30940	FALSE	AT1G30940
204256						AT1G30814	FALSE	AT1G30814
204257	15					AT1G30220	FALSE	AT1G30220
204258	3					AT5G17970	FALSE	AT5G17970
204259	3					AT1G29680	FALSE	AT1G29680
136644	2					AT1G29290	FALSE	AT1G29290
136795	69					AT3G02242	FALSE	AT3G02242
136857	83					AT2G35770	FALSE	AT2G35770
204260	19					AT3G10116	FALSE	AT3G10116
204261	3					AT2G36792	FALSE	AT2G36792
204262						AT1G27890	FALSE	AT1G27890
204263						AT1G27710	FALSE	AT1G27710
204264	35					AT5G43290	FALSE	AT5G43290
204265	9					AT5G66053	FALSE	AT5G66053
204266	105					AT3G22360	FALSE	AT3G22360
204267	5					AT1G26790	FALSE	AT1G26790
204268	33					AT3G04200	FALSE	AT3G04200
204269	33					AT1G61120	FALSE	AT1G61120
204270	41					AT5G38670	FALSE	AT5G38670
204271	3					AT3G61510	FALSE	AT3G61510
204272	15					AT3G61111	FALSE	AT3G61111
204273	13					AT3G05310	FALSE	AT3G05310
204274	7					AT2G15070	FALSE	AT2G15070
204275	19					AT1G26515	FALSE	AT1G26515
204276	61					AT1G26480	FALSE	AT1G26480
204277	7					AT1G26290	FALSE	AT1G26290
204278						AT1G26140	FALSE	AT1G26140
204279	7					AT1G25025	FALSE	AT1G25025
204280	13					AT5G03130	FALSE	AT5G03130
204281	13					AT1G53039	FALSE	AT1G53039
204282	11					AT1G45100	FALSE	AT1G45100
204283	13					AT1G41930	FALSE	AT1G41930
204284	19					AT1G24851	FALSE	AT1G24851
204285	11					AT5G44300	FALSE	AT5G44300
204286	11					AT4G03039	FALSE	AT4G03039
204287	11					AT1G69180	FALSE	AT1G69180
204288	21					AT1G27040	FALSE	AT1G27040
204289	9					AT1G24650	FALSE	AT1G24650
204290						AT1G24580	FALSE	AT1G24580
204291						AT1G24390	FALSE	AT1G24390
204292						AT1G24270	FALSE	AT1G24270
204293						AT1G24260	FALSE	AT1G24260
137189	457					AT1G24095	FALSE	AT1G24095
204294	3					AT1G23130	FALSE	AT1G23130
204295	2					AT2G03290	FALSE	AT2G03290
204296	3					AT1G22690	FALSE	AT1G22690
204297	5					AT1G80330	FALSE	AT1G80330
204298	3					AT1G22590	FALSE	AT1G22590
204299	9					AT4G17585	FALSE	AT4G17585
204300	9					AT3G51915	FALSE	AT3G51915
204301	25					AT2G06660	FALSE	AT2G06660
204302						AT1G22380	FALSE	AT1G22380
204303	3					AT4G29305	FALSE	AT4G29305
204304	17					AT1G22130	FALSE	AT1G22130
204305	31					AT5G03000	FALSE	AT5G03000
204306	3					AT1G21970	FALSE	AT1G21970
204307	15					AT1G21890	FALSE	AT1G21890
204308	21					AT2G21810	FALSE	AT2G21810
204309	3					AT1G21620	FALSE	AT1G21620
204310	325					AT1G21326	FALSE	AT1G21326
204311	15					AT1G21245	FALSE	AT1G21245
204312						AT1G20750	FALSE	AT1G20750
204313	5					AT5G17720	FALSE	AT5G17720
204314	5					AT1G20740	FALSE	AT1G20740
204315	19					AT5G45980	FALSE	AT5G45980
204316	7					AT5G11220	FALSE	AT5G11220
204317	17					AT4G26040	FALSE	AT4G26040
204318	19					AT3G09620	FALSE	AT3G09620
204319	15					AT2G41260	FALSE	AT2G41260
204320	17					AT2G41225	FALSE	AT2G41225
204321	41					AT1G68568	FALSE	AT1G68568
204322	21					AT1G55221	FALSE	AT1G55221
204323	25					AT1G20730	FALSE	AT1G20730
204324						AT1G20600	FALSE	AT1G20600
204325	173					AT1G20310	FALSE	AT1G20310
204326	79					AT1G33760	FALSE	AT1G33760
204327	5					AT1G20290	FALSE	AT1G20290
204328						AT1G20120	FALSE	AT1G20120
204329						AT1G20080	FALSE	AT1G20080
204330	37					AT1G19780	FALSE	AT1G19780
204331						AT1G19640	FALSE	AT1G19640
204332	5					AT3G60950	FALSE	AT3G60950
204333	5					AT1G69940	FALSE	AT1G69940
204334	5					AT1G19500	FALSE	AT1G19500
204335						AT1G19470	FALSE	AT1G19470
204336						AT1G19394	FALSE	AT1G19394
204337	3					AT1G19210	FALSE	AT1G19210
204338	15					AT2G36881	FALSE	AT2G36881
204339	3					AT5G35606	FALSE	AT5G35606
204340	15					AT5G28415	FALSE	AT5G28415
204341	3					AT3G28955	FALSE	AT3G28955
204342	15					AT2G45135	FALSE	AT2G45135
204343	15					AT1G34310	FALSE	AT1G34310
204344	13					AT1G18871	FALSE	AT1G18871
204345	19					AT3G53065	FALSE	AT3G53065
204346	5					AT3G46680	FALSE	AT3G46680
204347	253					AT1G18830	FALSE	AT1G18830
204348	5					AT1G18530	FALSE	AT1G18530
204349						AT1G18350	FALSE	AT1G18350
136351	303					AT1G18300	FALSE	AT1G18300
204350	33					AT4G24975	FALSE	AT4G24975
204351	25					AT5G45180	FALSE	AT5G45180
204352	33					AT5G28662	FALSE	AT5G28662
204353	33					AT3G27980	FALSE	AT3G27980
204354	9					AT3G18815	FALSE	AT3G18815
204355	33					AT3G06985	FALSE	AT3G06985
204356	33					AT2G06490	FALSE	AT2G06490
204357	33					AT2G02135	FALSE	AT2G02135
204358	33					AT1G47885	FALSE	AT1G47885
204359	245					AT1G47405	FALSE	AT1G47405
204360	3					AT1G36550	FALSE	AT1G36550
204361	219					AT1G27045	FALSE	AT1G27045
204362	5					AT1G18220	FALSE	AT1G18220
204363	45					AT1G18020	FALSE	AT1G18020
204364						AT1G17810	FALSE	AT1G17810
204365						AT1G17710	FALSE	AT1G17710
204366	567					AT2G18210	FALSE	AT2G18210
136176	95					AT5G01730	FALSE	AT5G01730
136443	217					AT1G70500	FALSE	AT1G70500
204367	3					AT1G16489	FALSE	AT1G16489
204368	2					AT1G14930	FALSE	AT1G14930
204369						AT1G14880	FALSE	AT1G14880
204370	431					AT2G46400	FALSE	AT2G46400
204371	3					AT5G61120	FALSE	AT5G61120
204372	5					AT4G02950	FALSE	AT4G02950
204373	21					AT2G21200	FALSE	AT2G21200
204374	23					AT2G07753	FALSE	AT2G07753
204375	3					AT1G14315	FALSE	AT1G14315
204376	19					AT1G13755	FALSE	AT1G13755
204377	99					AT4G21490	FALSE	AT4G21490
204378	3					AT1G13650	FALSE	AT1G13650
136130	237					AT4G02170	FALSE	AT4G02170
136677	23					AT1G07900	FALSE	AT1G07900
204379	19					AT5G58460	FALSE	AT5G58460
204380	3					AT4G10230	FALSE	AT4G10230
30044	7					AT3G56970	FALSE	AT3G56970
204381	35					AT3G01316	FALSE	AT3G01316
136479	39					AT2G23321	FALSE	AT2G23321
136042	45					AT5G07200	FALSE	AT5G07200
204382	21					AT3G33065	FALSE	AT3G33065
30030	25					AT2G41240	FALSE	AT2G41240
204383	23					AT1G60830	FALSE	AT1G60830
204384	23					AT1G12940	FALSE	AT1G12940
204385						AT1G12870	FALSE	AT1G12870
136683	69					AT5G39890	FALSE	AT5G39890
136562	65					AT5G15120	FALSE	AT5G15120
136656	107					AT5G10050	FALSE	AT5G10050
136563	325					AT4G33070	FALSE	AT4G33070
136657	91					AT3G20395	FALSE	AT3G20395
137168	207					AT2G34390	FALSE	AT2G34390
137169	443					AT2G19590	FALSE	AT2G19590
136658	89					AT2G17850	FALSE	AT2G17850
136659	191					AT2G17845	FALSE	AT2G17845
137172	157					AT1G77120	FALSE	AT1G77120
136568	91					AT1G12805	FALSE	AT1G12805
204386	21					AT5G39863	FALSE	AT5G39863
204387	29					AT5G30480	FALSE	AT5G30480
204388	41					AT5G15800	FALSE	AT5G15800
204389	21					AT5G15140	FALSE	AT5G15140
204390	23					AT5G06500	FALSE	AT5G06500
204391	19					AT5G01542	FALSE	AT5G01542
204392	21					AT3G59160	FALSE	AT3G59160
204393	21					AT3G31960	FALSE	AT3G31960
204394	13					AT2G31902	FALSE	AT2G31902
204395	21					AT1G49060	FALSE	AT1G49060
204396	5					AT1G12670	FALSE	AT1G12670
204397						AT1G12490	FALSE	AT1G12490
204398						AT1G11990	FALSE	AT1G11990
204399	23					AT2G27520	FALSE	AT2G27520
204400	43					AT1G17744	FALSE	AT1G17744
204401	19					AT5G41830	FALSE	AT5G41830
204402	21					AT5G19257	FALSE	AT5G19257
204403	7					AT5G07520	FALSE	AT5G07520
204404	23					AT4G11030	FALSE	AT4G11030
204405	23					AT3G20210	FALSE	AT3G20210
204406	19					AT3G18220	FALSE	AT3G18220
204407	23					AT3G09990	FALSE	AT3G09990
204408	23					AT3G09590	FALSE	AT3G09590
204409	21					AT1G26720	FALSE	AT1G26720
204410	5					AT1G11806	FALSE	AT1G11806
204411	21					AT5G27925	FALSE	AT5G27925
204412	5					AT2G29452	FALSE	AT2G29452
204413	5					AT1G11690	FALSE	AT1G11690
204414						AT1G11684	FALSE	AT1G11684
204415						AT1G11590	FALSE	AT1G11590
136476	351					AT2G26380	FALSE	AT2G26380
204416						AT1G10747	FALSE	AT1G10747
136081	285					AT3G21150	FALSE	AT3G21150
136193	77					AT1G10522	FALSE	AT1G10522
136481	11					AT1G10155	FALSE	AT1G10155
204417	211					AT1G09950	FALSE	AT1G09950
204418	167					AT4G08040	FALSE	AT4G08040
204419	191					AT1G09930	FALSE	AT1G09930
204420	31					AT4G32212	FALSE	AT4G32212
204421	19					AT1G28160	FALSE	AT1G28160
204422	25					AT5G50915	FALSE	AT5G50915
204423	5					AT1G68780	FALSE	AT1G68780
204424	3					AT1G31370	FALSE	AT1G31370
204425	33					AT1G22420	FALSE	AT1G22420
204426	3					AT1G09720	FALSE	AT1G09720
204427	29					AT1G09510	FALSE	AT1G09510
204428	25					AT5G35880	FALSE	AT5G35880
204429	5					AT5G14990	FALSE	AT5G14990
204430	3					AT4G36700	FALSE	AT4G36700
204431	23					AT4G03437	FALSE	AT4G03437
204432	15					AT3G31161	FALSE	AT3G31161
204433	15					AT2G20160	FALSE	AT2G20160
204434	23					AT2G15160	FALSE	AT2G15160
204435	23					AT1G29110	FALSE	AT1G29110
204436	23					AT1G28220	FALSE	AT1G28220
204437	9					AT1G09176	FALSE	AT1G09176
204438						AT1G09157	FALSE	AT1G09157
204439	17					AT1G53080	FALSE	AT1G53080
204440	3					AT3G50090	FALSE	AT3G50090
204441	7					AT1G08860	FALSE	AT1G08860
136453	301					AT2G36800	FALSE	AT2G36800
136279	383					AT1G69880	FALSE	AT1G69880
204442	3					AT1G74990	FALSE	AT1G74990
204443	15					AT1G08592	FALSE	AT1G08592
204444	9					AT4G09430	FALSE	AT4G09430
204445	9					AT4G01180	FALSE	AT4G01180
204446	7					AT3G30420	FALSE	AT3G30420
204447	7					AT1G08465	FALSE	AT1G08465
136458	305					AT5G13330	FALSE	AT5G13330
136058	229					AT4G10265	FALSE	AT4G10265
204448	45					AT2G36985	FALSE	AT2G36985
136096	261					AT2G30766	FALSE	AT2G30766
136170	303					AT1G13609	FALSE	AT1G13609
136459	3					AT4G26460	FALSE	AT4G26460
204449	3					AT1G08035	FALSE	AT1G08035
204450	9					AT2G18180	FALSE	AT2G18180
204451	5					AT1G07690	FALSE	AT1G07690
204452	3					AT1G07500	FALSE	AT1G07500
204453						AT1G07330	FALSE	AT1G07330
204454						AT1G06990	FALSE	AT1G06990
204455	3					AT1G06810	FALSE	AT1G06810
204456	11					AT1G67670	FALSE	AT1G67670
204457	75					AT2G29250	FALSE	AT2G29250
136575	3					AT5G36150	FALSE	AT5G36150
204458	15					AT5G06080	FALSE	AT5G06080
204459	9					AT4G17505	FALSE	AT4G17505
204460						AT1G05800	FALSE	AT1G05800
204461						AT1G05550	FALSE	AT1G05550
204462	17					AT3G60760	FALSE	AT3G60760
204463	3					AT1G05085	FALSE	AT1G05085
204464	19					AT3G25810	FALSE	AT3G25810
204465	41					AT1G04580	FALSE	AT1G04580
204466	3					AT1G04500	FALSE	AT1G04500
204467	7					AT1G53370	FALSE	AT1G53370
204468	3					AT1G04110	FALSE	AT1G04110
204469						AT1G03800	FALSE	AT1G03800
204470						AT1G03670	FALSE	AT1G03670
204471	3					AT1G59670	FALSE	AT1G59670
204472	15					AT1G03570	FALSE	AT1G03570
204473	7					AT1G02813	FALSE	AT1G02813
204474						AT1G02320	FALSE	AT1G02320
136198	455					AT1G02310	FALSE	AT1G02310
204475	23					AT5G53240	FALSE	AT5G53240
204476	9					AT5G52055	FALSE	AT5G52055
204477	3					AT5G39400	FALSE	AT5G39400
204478	23					AT5G31989	FALSE	AT5G31989
204479	35					AT4G35655	FALSE	AT4G35655
204480	23					AT4G32090	FALSE	AT4G32090
204481	23					AT4G09313	FALSE	AT4G09313
204482	23					AT3G32280	FALSE	AT3G32280
204483	23					AT3G28790	FALSE	AT3G28790
204484	31					AT3G17150	FALSE	AT3G17150
204485	5					AT1G60480	FALSE	AT1G60480
204486	7					AT1G01530	FALSE	AT1G01530
204487	19					AT3G49700	FALSE	AT3G49700
204488						AT5G66150	FALSE	AT5G66150
136199	3					AT5G65165	FALSE	AT5G65165
204489						AT5G64401	FALSE	AT5G64401
204490	5					AT5G63130	FALSE	AT5G63130
137141	14					AT5G62040	FALSE	AT5G62040
204491	3					AT5G60408	FALSE	AT5G60408
204492	3					AT4G01490	FALSE	AT4G01490
204493	3					AT5G60110	FALSE	AT5G60110
136445	3					AT5G59370	FALSE	AT5G59370
204494	3					AT2G15010	FALSE	AT2G15010
204495	185					AT5G47635	FALSE	AT5G47635
204496						AT5G59230	FALSE	AT5G59230
204497						AT5G58595	FALSE	AT5G58595
204498	3					AT3G19620	FALSE	AT3G19620
204499	13					AT2G43890	FALSE	AT2G43890
204500	5					AT1G62181	FALSE	AT1G62181
204501	23					AT5G56770	FALSE	AT5G56770
204502						AT5G55020	FALSE	AT5G55020
204503						AT5G54550	FALSE	AT5G54550
204504	3					AT5G54070	FALSE	AT5G54070
204505	3					AT5G53742	FALSE	AT5G53742
204506	11					AT5G53100	FALSE	AT5G53100
204507						AT5G52340	FALSE	AT5G52340
137146	215					AT5G54690	FALSE	AT5G54690
137149	71					AT2G37090	FALSE	AT2G37090
137151	389					AT1G52400	FALSE	AT1G52400
137155	19					AT5G51890	FALSE	AT5G51890
136230	3					AT5G51420	FALSE	AT5G51420
136639	405					AT3G56880	FALSE	AT3G56880
30056	11					AT1G18870	FALSE	AT1G18870
136640	487					AT5G50800	FALSE	AT5G50800
204508						AT5G49200	FALSE	AT5G49200
204509	495					AT4G02330	FALSE	AT4G02330
136745	471					AT2G36650	FALSE	AT2G36650
204510						AT5G47600	FALSE	AT5G47600
204511	3					AT4G26701	FALSE	AT4G26701
204512	3					AT5G46417	FALSE	AT5G46417
204513	37					AT5G46240	FALSE	AT5G46240
204514						AT5G44540	FALSE	AT5G44540
204515						AT5G43640	FALSE	AT5G43640
136552	315					AT1G55990	FALSE	AT1G55990
204516						AT5G42290	FALSE	AT5G42290
204517	5					AT4G17660	FALSE	AT4G17660
204518	7					AT5G40040	FALSE	AT5G40040
204519	3					AT1G75900	FALSE	AT1G75900
137362	361					AT2G47010	FALSE	AT2G47010
137192	11					AT1G63910	FALSE	AT1G63910
29558	35					AT3G45680	FALSE	AT3G45680
137367	305					AT4G37970	FALSE	AT4G37970
204520	19					AT5G37445	FALSE	AT5G37445
136247	313					AT5G36925	FALSE	AT5G36925
204521						AT5G29040	FALSE	AT5G29040
204522	9					AT5G28000	FALSE	AT5G28000
136631	9					AT2G27535	FALSE	AT2G27535
136248	9					AT5G27845	FALSE	AT5G27845
204523	3					AT3G14700	FALSE	AT3G14700
137136	11					AT2G33350	FALSE	AT2G33350
204524	37					AT1G09240	FALSE	AT1G09240
30008	43					AT5G22460	FALSE	AT5G22460
137225	71					AT5G06900	FALSE	AT5G06900
136889	37					AT2G47950	FALSE	AT2G47950
137070	23					AT1G38260	FALSE	AT1G38260
137078	3					AT1G24470	FALSE	AT1G24470
204525						AT5G19221	FALSE	AT5G19221
204526	277					AT5G17780	FALSE	AT5G17780
136448	423					AT4G08950	FALSE	AT4G08950
137370	359					AT3G50060	FALSE	AT3G50060
136679	553					AT3G45960	FALSE	AT3G45960
204527	37					AT5G17180	FALSE	AT5G17180
204528						AT5G15250	FALSE	AT5G15250
204529	3					AT1G24400	FALSE	AT1G24400
136046	361					AT5G51460	FALSE	AT5G51460
204530						AT5G09730	FALSE	AT5G09730
136364	217					AT2G44990	FALSE	AT2G44990
204531	5					AT5G32433	FALSE	AT5G32433
204532	27					AT1G36340	FALSE	AT1G36340
204533	5					AT5G07510	FALSE	AT5G07510
136636	307					AT5G03720	FALSE	AT5G03720
136239	11					AT3G22550	FALSE	AT3G22550
136638	121					AT5G07190	FALSE	AT5G07190
136428	3					AT5G05280	FALSE	AT5G05280
204534	3					AT5G05150	FALSE	AT5G05150
204535	25					AT5G04500	FALSE	AT5G04500
204536	51					AT1G68380	FALSE	AT1G68380
204537	5					AT3G24290	FALSE	AT3G24290
136272	3					AT5G04210	FALSE	AT5G04210
204538						AT5G03204	FALSE	AT5G03204
204539						AT5G02330	FALSE	AT5G02330
204540						AT5G02220	FALSE	AT5G02220
204541	19					AT5G01550	FALSE	AT5G01550
204542	3					AT5G01540	FALSE	AT5G01540
136275	6					AT5G01225	FALSE	AT5G01225
204543	5					AT4G38560	FALSE	AT4G38560
204544	3					AT4G37980	FALSE	AT4G37980
29247	5					AT4G37410	FALSE	AT4G37410
204545						AT4G37295	FALSE	AT4G37295
204546						AT4G36490	FALSE	AT4G36490
136924	135					AT2G31860	FALSE	AT2G31860
137295	41					AT3G16770	FALSE	AT3G16770
136179	403					AT1G19770	FALSE	AT1G19770
136290	2					AT4G33905	FALSE	AT4G33905
204547	491					AT4G32950	FALSE	AT4G32950
204548						AT4G32630	FALSE	AT4G32630
136291	2					AT4G31870	FALSE	AT4G31870
136293	57					AT4G31370	FALSE	AT4G31370
204549						AT4G31280	FALSE	AT4G31280
204550	29					AT3G28270	FALSE	AT3G28270
204551	459					AT4G13554	FALSE	AT4G13554
204552	43					AT3G58250	FALSE	AT3G58250
204553						AT4G27790	FALSE	AT4G27790
204554						AT4G26930	FALSE	AT4G26930
204555						AT4G26020	FALSE	AT4G26020
204556	161					AT5G65300	FALSE	AT5G65300
136582	537					AT5G13190	FALSE	AT5G13190
204557						AT4G23370	FALSE	AT4G23370
204558						AT4G20730	FALSE	AT4G20730
204559						AT4G17970	FALSE	AT4G17970
204560	13					AT3G03620	FALSE	AT3G03620
204561	3					AT4G17210	FALSE	AT4G17210
136718	309					AT4G16370	FALSE	AT4G16370
204562	2					AT4G14368	FALSE	AT4G14368
136604	4					AT1G69523	FALSE	AT1G69523
136092	299					AT3G10930	FALSE	AT3G10930
204563						AT4G11870	FALSE	AT4G11870
204564						AT4G11642	FALSE	AT4G11642
204565	25					AT1G28180	FALSE	AT1G28180
136063	29					AT3G59880	FALSE	AT3G59880
204566						AT4G10520	FALSE	AT4G10520
204567	61					AT3G05630	FALSE	AT3G05630
204568	17					AT5G22540	FALSE	AT5G22540
204569	269					AT4G10040	FALSE	AT4G10040
204570						AT4G09870	FALSE	AT4G09870
204571	15					AT4G09120	FALSE	AT4G09120
204572	3					AT4G08370	FALSE	AT4G08370
204573						AT4G06652	FALSE	AT4G06652
204574						AT4G06540	FALSE	AT4G06540
204575						AT4G05470	FALSE	AT4G05470
204576						AT4G05030	FALSE	AT4G05030
204577	89					AT4G05018	FALSE	AT4G05018
204578	11					AT4G04510	FALSE	AT4G04510
204579						AT4G04221	FALSE	AT4G04221
30149	65					AT3G52970	FALSE	AT3G52970
136413	7					AT4G04170	FALSE	AT4G04170
204580						AT4G03292	FALSE	AT4G03292
204581						AT4G02465	FALSE	AT4G02465
204582	5					AT4G00770	FALSE	AT4G00770
136690	259					AT4G00050	FALSE	AT4G00050
204583						AT3G63088	FALSE	AT3G63088
204584	123					AT3G62990	FALSE	AT3G62990
204585	3					AT5G14560	FALSE	AT5G14560
204586	13					AT3G62180	FALSE	AT3G62180
204587						AT3G58193	FALSE	AT3G58193
204588						AT3G57370	FALSE	AT3G57370
204589	7					AT3G10290	FALSE	AT3G10290
204590						AT3G55790	FALSE	AT3G55790
204591						AT3G55210	FALSE	AT3G55210
204592	59					AT3G53650	FALSE	AT3G53650
204593	7					AT5G03580	FALSE	AT5G03580
137287	83					AT3G31442	FALSE	AT3G31442
204594	5					AT2G40440	FALSE	AT2G40440
137110	75					AT3G51300	FALSE	AT3G51300
204595						AT3G49260	FALSE	AT3G49260
204596	2					AT3G48840	FALSE	AT3G48840
204597						AT3G48790	FALSE	AT3G48790
204598	3					AT3G48460	FALSE	AT3G48460
204599	5					AT2G26215	FALSE	AT2G26215
204600	3					AT3G47870	FALSE	AT3G47870
204601	183					AT3G42182	FALSE	AT3G42182
136475	189					AT3G44870	FALSE	AT3G44870
204602	5					AT3G30844	FALSE	AT3G30844
136347	9					AT3G30843	FALSE	AT3G30843
204603						AT3G29380	FALSE	AT3G29380
204604						AT3G29156	FALSE	AT3G29156
204605	5					AT4G38030	FALSE	AT4G38030
204606						AT3G27416	FALSE	AT3G27416
204607	3					AT3G27415	FALSE	AT3G27415
204608						AT3G25815	FALSE	AT3G25815
204609	3					AT3G25490	FALSE	AT3G25490
204610						AT3G25260	FALSE	AT3G25260
204611						AT3G24900	FALSE	AT3G24900
136246	157					AT5G37980	FALSE	AT5G37980
136355	36					AT3G24517	FALSE	AT3G24517
136163	185					AT4G33040	FALSE	AT4G33040
136360	395					AT3G23810	FALSE	AT3G23810
204612						AT3G23060	FALSE	AT3G23060
204613						AT3G22510	FALSE	AT3G22510
204614						AT3G21755	FALSE	AT3G21755
136137	5					AT1G63530	FALSE	AT1G63530
204615	269					AT2G20800	FALSE	AT2G20800
136295	9					AT3G51680	FALSE	AT3G51680
204616	33					AT2G02340	FALSE	AT2G02340
204617	3					AT3G18235	FALSE	AT3G18235
204618	521					AT3G17609	FALSE	AT3G17609
137098	553					AT5G24640	FALSE	AT5G24640
204619	21					AT3G24614	FALSE	AT3G24614
204620	3					AT3G07620	FALSE	AT3G07620
204621	7					AT3G16040	FALSE	AT3G16040
204622						AT3G14670	FALSE	AT3G14670
204623	253					AT4G39670	FALSE	AT4G39670
136311	465					AT4G15550	FALSE	AT4G15550
136326	577					AT1G35112	FALSE	AT1G35112
136195	335					AT3G53260	FALSE	AT3G53260
136442	191					AT3G44720	FALSE	AT3G44720
136373	9					AT2G36440	FALSE	AT2G36440
204624	3					AT3G12502	FALSE	AT3G12502
204625	3					AT3G11350	FALSE	AT3G11350
204626	5					AT3G10510	FALSE	AT3G10510
204627						AT3G10100	FALSE	AT3G10100
136367	3					AT3G09680	FALSE	AT3G09680
204628	15					AT5G53660	FALSE	AT5G53660
204629	3					AT3G52020	FALSE	AT3G52020
204630	5					AT3G46120	FALSE	AT3G46120
204631	15					AT1G14048	FALSE	AT1G14048
204632	3					AT4G20900	FALSE	AT4G20900
204633	111					AT4G13420	FALSE	AT4G13420
204634	41					AT4G28780	FALSE	AT4G28780
204635	37					AT1G60500	FALSE	AT1G60500
204636	9					AT3G58400	FALSE	AT3G58400
204637	13					AT2G47880	FALSE	AT2G47880
204638	9					AT2G07070	FALSE	AT2G07070
204639	21					AT3G03480	FALSE	AT3G03480
204640	3					AT1G13490	FALSE	AT1G13490
204641	21					AT2G46255	FALSE	AT2G46255
204642	17					AT4G24000	FALSE	AT4G24000
204643						AT2G44780	FALSE	AT2G44780
204644	17					AT2G44400	FALSE	AT2G44400
136044	3					AT5G50790	FALSE	AT5G50790
204645	15					AT5G24420	FALSE	AT5G24420
204646	5					AT4G03038	FALSE	AT4G03038
204647	29					AT1G77093	FALSE	AT1G77093
204648	5					AT2G43261	FALSE	AT2G43261
136194	51					AT1G09935	FALSE	AT1G09935
204649						AT2G42560	FALSE	AT2G42560
136039	567					AT3G50400	FALSE	AT3G50400
136860	33					AT5G06905	FALSE	AT5G06905
137235	33					AT3G01550	FALSE	AT3G01550
136454	13					AT1G73325	FALSE	AT1G73325
137253	31					AT5G35960	FALSE	AT5G35960
136851	131					AT5G15850	FALSE	AT5G15850
137307	3					AT2G41810	FALSE	AT2G41810
137339	7					AT1G13600	FALSE	AT1G13600
137353	99					AT2G39330	FALSE	AT2G39330
137186	431					AT3G62720	FALSE	AT3G62720
136313	3					AT5G22580	FALSE	AT5G22580
204650	547					AT1G17750	FALSE	AT1G17750
136219	11					AT5G59310	FALSE	AT5G59310
136726	569					AT4G14690	FALSE	AT4G14690
204651	17					AT3G11080	FALSE	AT3G11080
204652	371					AT1G67070	FALSE	AT1G67070
136189	385					AT1G17020	FALSE	AT1G17020
204653	3					AT2G37720	FALSE	AT2G37720
204654	9					AT2G33775	FALSE	AT2G33775
137115	495					AT2G44578	FALSE	AT2G44578
204655						AT2G33690	FALSE	AT2G33690
204656	275					AT2G32130	FALSE	AT2G32130
204657						AT2G31985	FALSE	AT2G31985
136166	173					AT1G17990	FALSE	AT1G17990
136400	405					AT2G31420	FALSE	AT2G31420
136608	3					AT3G59710	FALSE	AT3G59710
137239	149					AT1G22460	FALSE	AT1G22460
136401	2					AT2G30680	FALSE	AT2G30680
204658	29					AT2G29940	FALSE	AT2G29940
136946	9					AT5G49700	FALSE	AT5G49700
204659	3					AT2G29430	FALSE	AT2G29430
204660	23					AT2G29380	FALSE	AT2G29380
204661	45					AT4G33810	FALSE	AT4G33810
204662	103					AT2G24850	FALSE	AT2G24850
204663	23					AT1G13130	FALSE	AT1G13130
136037	23					AT5G44430	FALSE	AT5G44430
204664	79					AT5G43410	FALSE	AT5G43410
204665	3					AT5G61160	FALSE	AT5G61160
204666	183					AT5G58120	FALSE	AT5G58120
136045	5					AT5G44420	FALSE	AT5G44420
204667	63					AT5G15940	FALSE	AT5G15940
204668	39					AT4G33280	FALSE	AT4G33280
136056	39					AT4G15210	FALSE	AT4G15210
204669	59					AT4G00970	FALSE	AT4G00970
204670	59					AT3G45060	FALSE	AT3G45060
204671	119					AT3G04210	FALSE	AT3G04210
204672	449					AT2G29720	FALSE	AT2G29720
204673	37					AT1G19840	FALSE	AT1G19840
204674	17					AT1G15520	FALSE	AT1G15520
136192	39					AT1G10585	FALSE	AT1G10585
204675	99					AT1G09500	FALSE	AT1G09500
204676	281					AT1G08630	FALSE	AT1G08630
204677	77					AT1G59950	FALSE	AT1G59950
136338	55					AT1G48980	FALSE	AT1G48980
136387	16					AT2G44070	FALSE	AT2G44070
204678						AT2G27390	FALSE	AT2G27390
136633	263					AT5G62520	FALSE	AT5G62520
136078	351					AT5G12880	FALSE	AT5G12880
204679						AT2G27280	FALSE	AT2G27280
204680	105					AT2G27220	FALSE	AT2G27220
136354	19					AT5G06090	FALSE	AT5G06090
136408	64					AT2G26040	FALSE	AT2G26040
204681						AT2G25820	FALSE	AT2G25820
204682	3					AT2G25470	FALSE	AT2G25470
136580	33					AT2G01560	FALSE	AT2G01560
204683						AT2G23190	FALSE	AT2G23190
136310	307					AT4G17785	FALSE	AT4G17785
204684						AT2G19890	FALSE	AT2G19890
137147	273					AT5G07870	FALSE	AT5G07870
137148	205					AT5G01190	FALSE	AT5G01190
136686	31					AT5G39185	FALSE	AT5G39185
136159	297					AT2G22500	FALSE	AT2G22500
137157	141					AT2G19500	FALSE	AT2G19500
204685						AT2G18720	FALSE	AT2G18720
136412	2					AT2G18680	FALSE	AT2G18680
136220	543					AT5G57010	FALSE	AT5G57010
136292	253					AT4G39330	FALSE	AT4G39330
137218	4					AT5G60650	FALSE	AT5G60650
136415	17					AT1G26400	FALSE	AT1G26400
204686	11					AT2G15810	FALSE	AT2G15810
204687	3					AT2G15800	FALSE	AT2G15800
136132	9					AT1G24020	FALSE	AT1G24020
136460	285					AT4G25760	FALSE	AT4G25760
136461	505					AT4G17030	FALSE	AT4G17030
136465	391					AT4G03540	FALSE	AT4G03540
136393	5					AT2G38540	FALSE	AT2G38540
136466	17					AT2G27389	FALSE	AT2G27389
136468	495					AT2G15490	FALSE	AT2G15490
136769	109					AT2G23170	FALSE	AT2G23170
204688	43					AT2G01372	FALSE	AT2G01372
204689	71					AT5G59320	FALSE	AT5G59320
204690	119					AT5G53680	FALSE	AT5G53680
136372	27					AT3G08770	FALSE	AT3G08770
136065	53					AT4G34770	FALSE	AT4G34770
136084	17					AT4G01600	FALSE	AT4G01600
204691	7					AT3G21860	FALSE	AT3G21860
30466	51					AT2G44130	FALSE	AT2G44130
204692	7					AT2G32310	FALSE	AT2G32310
204693	15					AT2G18920	FALSE	AT2G18920
204694	9					AT2G18340	FALSE	AT2G18340
204695	25					AT2G02030	FALSE	AT2G02030
136161	65					AT1G32390	FALSE	AT1G32390
204696	39					AT2G14970	FALSE	AT2G14970
204697						AT2G11780	FALSE	AT2G11780
204698						AT2G11300	FALSE	AT2G11300
204699						AT2G11271	FALSE	AT2G11271
204700						AT2G10990	FALSE	AT2G10990
136288	5					AT5G04400	FALSE	AT5G04400
204701	2					AT1G76210	FALSE	AT1G76210
204702	7					AT1G67856	FALSE	AT1G67856
204703	5					AT2G03250	FALSE	AT2G03250
204704	449					AT2G03230	FALSE	AT2G03230
136055	291					AT2G33205	FALSE	AT2G33205
204705						AT2G03020	FALSE	AT2G03020
204706	23					AT1G78400	FALSE	AT1G78400
136717	411					AT4G30140	FALSE	AT4G30140
136441	471					AT1G69870	FALSE	AT1G69870
136330	257					AT3G30340	FALSE	AT3G30340
136397	349					AT2G34810	FALSE	AT2G34810
204707	153					AT3G19920	FALSE	AT3G19920
204708						AT1G76910	FALSE	AT1G76910
136473	2					AT1G76530	FALSE	AT1G76530
137206	131					AT5G38020	FALSE	AT5G38020
137346	363					AT5G37990	FALSE	AT5G37990
204709						AT1G74140	FALSE	AT1G74140
136863	281					AT2G29440	FALSE	AT2G29440
137241	413					AT1G14120	FALSE	AT1G14120
136866	17					AT5G57500	FALSE	AT5G57500
136487	291					AT4G19420	FALSE	AT4G19420
204710						AT1G71770	FALSE	AT1G71770
204711						AT1G71150	FALSE	AT1G71150
204712						AT1G70540	FALSE	AT1G70540
204713	431					AT1G70440	FALSE	AT1G70440
204714	473					AT5G66210	FALSE	AT5G66210
204715	11					AT2G21140	FALSE	AT2G21140
204716	239					AT5G14570	FALSE	AT5G14570
29880	3					AT2G29220	FALSE	AT2G29220
204717	15					AT1G80590	FALSE	AT1G80590
136314	107					AT2G33380	FALSE	AT2G33380
204718	75					AT5G39630	FALSE	AT5G39630
204719	157					AT4G05105	FALSE	AT4G05105
204720	63					AT2G22320	FALSE	AT2G22320
136496	517					AT5G64870	FALSE	AT5G64870
204721	383					AT4G29780	FALSE	AT4G29780
204722	521					AT1G75000	FALSE	AT1G75000
204723						AT1G67855	FALSE	AT1G67855
204724	3					AT1G67610	FALSE	AT1G67610
204725						AT1G66610	FALSE	AT1G66610
204726	3					AT1G66420	FALSE	AT1G66420
204727	20					AT1G66320	FALSE	AT1G66320
204728						AT1G65140	FALSE	AT1G65140
204729						AT1G64585	FALSE	AT1G64585
204730						AT1G64290	FALSE	AT1G64290
204731						AT1G62170	FALSE	AT1G62170
136321	43					AT4G11521	FALSE	AT4G11521
204732	3					AT1G61475	FALSE	AT1G61475
204733	9					AT1G61440	FALSE	AT1G61440
204734						AT1G60970	FALSE	AT1G60970
136040	43					AT5G08250	FALSE	AT5G08250
136241	25					AT2G26400	FALSE	AT2G26400
136226	11					AT4G28110	FALSE	AT4G28110
136457	477					AT5G52760	FALSE	AT5G52760
136227	9					AT5G39100	FALSE	AT5G39100
136053	495					AT4G37030	FALSE	AT4G37030
136464	83					AT5G22270	FALSE	AT5G22270
136549	597					AT1G60750	FALSE	AT1G60750
136551	2					AT1G60380	FALSE	AT1G60380
204735						AT1G58010	FALSE	AT1G58010
204736	27					AT5G35900	FALSE	AT5G35900
136761	145					AT4G11350	FALSE	AT4G11350
136774	9					AT1G56060	FALSE	AT1G56060
204737	6					AT4G34210	FALSE	AT4G34210
204738	3					AT5G48375	FALSE	AT5G48375
204739	21					AT1G56390	FALSE	AT1G56390
136590	417					AT4G38780	FALSE	AT4G38780
136186	357					AT2G30020	FALSE	AT2G30020
136234	37					AT5G46140	FALSE	AT5G46140
136174	589					AT1G45201	FALSE	AT1G45201
204740	119					AT1G53630	FALSE	AT1G53630
136572	491					AT1G52100	FALSE	AT1G52100
136987	339					AT4G15975	FALSE	AT4G15975
136557	13					AT2G07791	FALSE	AT2G07791
136378	15					AT4G28088	FALSE	AT4G28088
136573	60					AT1G51913	FALSE	AT1G51913
136384	145					AT4G04760	FALSE	AT4G04760
204741	83					AT1G49150	FALSE	AT1G49150
204742						AT1G48890	FALSE	AT1G48890
136188	307					AT1G73500	FALSE	AT1G73500
204743						AT1G48470	FALSE	AT1G48470
204744	39					AT5G24600	FALSE	AT5G24600
204745						AT1G43310	FALSE	AT1G43310
136477	35					AT1G52790	FALSE	AT1G52790
204746	7					AT1G41835	FALSE	AT1G41835
204747						AT1G38430	FALSE	AT1G38430
136920	395					AT4G36610	FALSE	AT4G36610
136917	15					AT1G52343	FALSE	AT1G52343
136669	23					AT3G15050	FALSE	AT3G15050
137215	237					AT1G52820	FALSE	AT1G52820
136859	541					AT1G19380	FALSE	AT1G19380
136382	81					AT5G57760	FALSE	AT5G57760
136672	23					AT5G28865	FALSE	AT5G28865
136933	89					AT3G05858	FALSE	AT3G05858
137237	171					AT1G73830	FALSE	AT1G73830
136678	555					AT5G57560	FALSE	AT5G57560
136956	453					AT5G24160	FALSE	AT5G24160
136964	39					AT5G10040	FALSE	AT5G10040
136968	135					AT4G39235	FALSE	AT4G39235
136613	287					AT4G30270	FALSE	AT4G30270
136366	167					AT4G10270	FALSE	AT4G10270
137288	237					AT3G31440	FALSE	AT3G31440
137019	223					AT3G01970	FALSE	AT3G01970
137042	77					AT2G14247	FALSE	AT2G14247
137050	215					AT1G80160	FALSE	AT1G80160
136680	317					AT1G67865	FALSE	AT1G67865
136619	283					AT1G62380	FALSE	AT1G62380
137062	385					AT1G61890	FALSE	AT1G61890
136480	505					AT1G35140	FALSE	AT1G35140
30148	5					AT1G34440	FALSE	AT1G34440
137124	255					AT1G74810	FALSE	AT1G74810
204748						AT1G36620	FALSE	AT1G36620
136595	237					AT1G35910	FALSE	AT1G35910
204749	13					AT1G35735	FALSE	AT1G35735
136110	7					AT3G13857	FALSE	AT3G13857
204750	17					AT3G13130	FALSE	AT3G13130
136931	83					AT3G22620	FALSE	AT3G22620
204751						AT1G35180	FALSE	AT1G35180
204752						AT1G35050	FALSE	AT1G35050
204753						AT1G33500	FALSE	AT1G33500
136269	19					AT5G08030	FALSE	AT5G08030
204754	305					AT2G41640	FALSE	AT2G41640
204755	435					AT1G70140	FALSE	AT1G70140
204756	3					AT2G45570	FALSE	AT2G45570
204757						AT1G32049	FALSE	AT1G32049
204758	21					AT1G30710	FALSE	AT1G30710
136201	545					AT5G19410	FALSE	AT5G19410
204759	213					AT3G09010	FALSE	AT3G09010
136183	481					AT3G04220	FALSE	AT3G04220
204760	195					AT2G41180	FALSE	AT2G41180
136187	449					AT2G05940	FALSE	AT2G05940
136396	543					AT2G37770	FALSE	AT2G37770
204761	3					AT1G30455	FALSE	AT1G30455
204762						AT1G30282	FALSE	AT1G30282
204763						AT1G30100	FALSE	AT1G30100
204764	9					AT1G30060	FALSE	AT1G30060
204765	377					AT5G64310	FALSE	AT5G64310
204766	543					AT3G10040	FALSE	AT3G10040
137137	13					AT3G44042	FALSE	AT3G44042
136814	251					AT3G27170	FALSE	AT3G27170
137138	145					AT5G24780	FALSE	AT5G24780
136467	33					AT1G77520	FALSE	AT1G77520
136353	193					AT5G49665	FALSE	AT5G49665
204767	127					AT5G17860	FALSE	AT5G17860
136204	403					AT5G17390	FALSE	AT5G17390
204768	391					AT4G14365	FALSE	AT4G14365
136570	3					AT1G52770	FALSE	AT1G52770
204769	27					AT1G27570	FALSE	AT1G27570
204770	3					AT1G26976	FALSE	AT1G26976
204771						AT1G26973	FALSE	AT1G26973
136151	37					AT3G47420	FALSE	AT3G47420
136632	625					AT1G26770	FALSE	AT1G26770
204772	45					AT3G52520	FALSE	AT3G52520
204773	521					AT2G32487	FALSE	AT2G32487
137144	579					AT5G48000	FALSE	AT5G48000
137145	295					AT5G47990	FALSE	AT5G47990
136455	273					AT5G20620	FALSE	AT5G20620
204774	107					AT4G24730	FALSE	AT4G24730
136882	511					AT3G46110	FALSE	AT3G46110
136519	25					AT2G34500	FALSE	AT2G34500
136099	47					AT2G25440	FALSE	AT2G25440
204775	9					AT1G61550	FALSE	AT1G61550
136164	279					AT1G22410	FALSE	AT1G22410
137156	619					AT5G48010	FALSE	AT5G48010
137159	77					AT1G75280	FALSE	AT1G75280
136500	443					AT5G39110	FALSE	AT5G39110
136888	209					AT3G02790	FALSE	AT3G02790
136381	117					AT5G25920	FALSE	AT5G25920
136148	547					AT5G24380	FALSE	AT5G24380
136271	31					AT1G05880	FALSE	AT1G05880
136228	169					AT2G47710	FALSE	AT2G47710
136484	11					AT2G04495	FALSE	AT2G04495
204776	339					AT5G47850	FALSE	AT5G47850
136870	45					AT5G16170	FALSE	AT5G16170
136878	149					AT4G15530	FALSE	AT4G15530
136517	329					AT2G47190	FALSE	AT2G47190
136891	117					AT2G29470	FALSE	AT2G29470
136222	113					AT1G35540	FALSE	AT1G35540
136914	107					AT1G24140	FALSE	AT1G24140
137135	401					AT1G19630	FALSE	AT1G19630
136668	15					AT1G28430	FALSE	AT1G28430
136645	5					AT1G24068	FALSE	AT1G24068
136852	497					AT4G18195	FALSE	AT4G18195
136342	284					AT2G40740	FALSE	AT2G40740
137060	83					AT1G63590	FALSE	AT1G63590
136133	501					AT5G54100	FALSE	AT5G54100
136200	3					AT5G64540	FALSE	AT5G64540
204777	3					AT1G22760	FALSE	AT1G22760
204778	2					AT1G63550	FALSE	AT1G63550
204779	177					AT1G22210	FALSE	AT1G22210
136173	215					AT5G58610	FALSE	AT5G58610
136237	21					AT5G41380	FALSE	AT5G41380
136452	47					AT2G03090	FALSE	AT2G03090
136567	215					AT1G54020	FALSE	AT1G54020
136653	375					AT1G22150	FALSE	AT1G22150
136376	187					AT3G01830	FALSE	AT3G01830
204780	3					AT3G17980	FALSE	AT3G17980
136661	11					AT1G21525	FALSE	AT1G21525
136497	435					AT5G59540	FALSE	AT5G59540
204781	509					AT5G43450	FALSE	AT5G43450
136209	319					AT1G68840	FALSE	AT1G68840
136134	3					AT1G67000	FALSE	AT1G67000
204782	385					AT1G61360	FALSE	AT1G61360
204783	41					AT1G58602	FALSE	AT1G58602
204784	541					AT5G58840	FALSE	AT5G58840
136280	7					AT4G37990	FALSE	AT4G37990
204785	323					AT3G14620	FALSE	AT3G14620
204786	65					AT1G21240	FALSE	AT1G21240
136961	15					AT5G15950	FALSE	AT5G15950
136962	15					AT5G15948	FALSE	AT5G15948
136797	199					AT4G13395	FALSE	AT4G13395
137207	11					AT4G30230	FALSE	AT4G30230
136794	5					AT4G20050	FALSE	AT4G20050
136922	97					AT3G49845	FALSE	AT3G49845
137220	287					AT5G44130	FALSE	AT5G44130
137221	13					AT5G42600	FALSE	AT5G42600
136861	165					AT5G05390	FALSE	AT5G05390
29737	175					AT4G25250	FALSE	AT4G25250
136862	21					AT4G22110	FALSE	AT4G22110
136411	8					AT2G43880	FALSE	AT2G43880
136864	199					AT1G26700	FALSE	AT1G26700
136865	2					AT1G16390	FALSE	AT1G16390
137243	201					AT5G65690	FALSE	AT5G65690
136940	451					AT5G64110	FALSE	AT5G64110
137261	111					AT5G06530	FALSE	AT5G06530
137269	291					AT4G27300	FALSE	AT4G27300
136983	105					AT4G19230	FALSE	AT4G19230
137279	103					AT4G04635	FALSE	AT4G04635
137161	155					AT2G44080	FALSE	AT2G44080
136801	127					AT2G41690	FALSE	AT2G41690
137044	265					AT2G04050	FALSE	AT2G04050
137045	7					AT2G03540	FALSE	AT2G03540
137071	531					AT1G33600	FALSE	AT1G33600
137076	305					AT1G28370	FALSE	AT1G28370
136900	133					AT1G01480	FALSE	AT1G01480
204787	5					AT4G18900	FALSE	AT4G18900
204788	3					AT1G20680	FALSE	AT1G20680
204789						AT1G19376	FALSE	AT1G19376
136747	463					AT2G18193	FALSE	AT2G18193
136621	391					AT2G39110	FALSE	AT2G39110
136642	469					AT2G44790	FALSE	AT2G44790
136622	549					AT5G52750	FALSE	AT5G52750
136890	345					AT2G40000	FALSE	AT2G40000
136624	465					AT1G17147	FALSE	AT1G17147
204790	319					AT5G66780	FALSE	AT5G66780
136626	65					AT5G43570	FALSE	AT5G43570
136322	39					AT4G11340	FALSE	AT4G11340
136339	291					AT3G55090	FALSE	AT3G55090
136155	407					AT4G20240	FALSE	AT4G20240
136178	407					AT1G74930	FALSE	AT1G74930
204791	601					AT4G31800	FALSE	AT4G31800
136125	15					AT2G03040	FALSE	AT2G03040
204792	27					AT5G66816	FALSE	AT5G66816
204793	19					AT1G29965	FALSE	AT1G29965
136687	123					AT1G17400	FALSE	AT1G17400
204794	161					AT1G24150	FALSE	AT1G24150
204795	433					AT1G14480	FALSE	AT1G14480
136141	437					AT1G56600	FALSE	AT1G56600
136695	69					AT1G15385	FALSE	AT1G15385
136574	507					AT2G47015	FALSE	AT2G47015
136409	191					AT5G19550	FALSE	AT5G19550
136577	199					AT4G37390	FALSE	AT4G37390
137165	161					AT4G27450	FALSE	AT4G27450
137166	53					AT3G47720	FALSE	AT3G47720
136546	53					AT3G29970	FALSE	AT3G29970
137020	205					AT3G01490	FALSE	AT3G01490
137021	419					AT2G47520	FALSE	AT2G47520
137170	177					AT2G16060	FALSE	AT2G16060
137323	279					AT2G12875	FALSE	AT2G12875
136323	153					AT1G07180	FALSE	AT1G07180
137211	461					AT3G10720	FALSE	AT3G10720
137212	397					AT3G02240	FALSE	AT3G02240
137217	59					AT5G67020	FALSE	AT5G67020
137222	31					AT5G38000	FALSE	AT5G38000
136341	6					AT5G36140	FALSE	AT5G36140
136927	2					AT5G36130	FALSE	AT5G36130
136929	11					AT5G04120	FALSE	AT5G04120
137365	5					AT4G33550	FALSE	AT4G33550
137227	3					AT4G21650	FALSE	AT4G21650
137232	141					AT3G29250	FALSE	AT3G29250
137234	147					AT3G01870	FALSE	AT3G01870
204796	361					AT2G25625	FALSE	AT2G25625
137236	335					AT1G80760	FALSE	AT1G80760
137238	153					AT1G34047	FALSE	AT1G34047
137242	55					AT1G05650	FALSE	AT1G05650
136939	315					AT5G64790	FALSE	AT5G64790
136944	387					AT5G54470	FALSE	AT5G54470
136328	371					AT5G49620	FALSE	AT5G49620
136379	311					AT5G47960	FALSE	AT5G47960
204797	177					AT5G44690	FALSE	AT5G44690
136296	197					AT5G43650	FALSE	AT5G43650
136221	175					AT5G39390	FALSE	AT5G39390
30106	97					AT5G23990	FALSE	AT5G23990
[truncated: 967 more rows]

## Sheet: At late positive correlation up
SUID	degree.layout	MapMan_BINCODE	MapMan_DESCRIPTION	MapMan_NAME	MapMan_TYPE	name	selected	shared name
203251						AT5G49330	FALSE	AT5G49330
204107	9					AT5G34665	FALSE	AT5G34665
203254						AT5G28470	FALSE	AT5G28470
203255						AT5G22610	FALSE	AT5G22610
204585	3					AT5G14560	FALSE	AT5G14560
204593	7					AT5G03580	FALSE	AT5G03580
203260						AT4G35010	FALSE	AT4G35010
203261						AT4G32510	FALSE	AT4G32510
204511	3					AT4G26701	FALSE	AT4G26701
203263						AT4G23960	FALSE	AT4G23960
203265						AT4G19902	FALSE	AT4G19902
203267						AT4G18350	FALSE	AT4G18350
434781						AT4G18110	FALSE	AT4G18110
203269						AT4G08109	FALSE	AT4G08109
203270	2					AT4G05370	FALSE	AT4G05370
434782						AT4G00416	FALSE	AT4G00416
203272						AT3G61700	FALSE	AT3G61700
203277						AT3G33084	FALSE	AT3G33084
203278						AT3G30160	FALSE	AT3G30160
203281						AT3G14460	FALSE	AT3G14460
204750	17					AT3G13130	FALSE	AT3G13130
203282						AT3G10750	FALSE	AT3G10750
203283						AT3G09120	FALSE	AT3G09120
203284						AT3G04854	FALSE	AT3G04854
203286						AT3G01313	FALSE	AT3G01313
203287						AT2G46840	FALSE	AT2G46840
203290						AT2G38920	FALSE	AT2G38920
203518	5					AT2G36854	FALSE	AT2G36854
203383	3					AT2G33720	FALSE	AT2G33720
204399	23					AT2G27520	FALSE	AT2G27520
203293						AT2G20700	FALSE	AT2G20700
203296						AT2G14475	FALSE	AT2G14475
204126	7					AT2G12500	FALSE	AT2G12500
203297						AT2G11310	FALSE	AT2G11310
203298						AT2G05420	FALSE	AT2G05420
204519	3					AT1G75900	FALSE	AT1G75900
203300						AT1G74545	FALSE	AT1G74545
203303						AT1G69560	FALSE	AT1G69560
203304						AT1G68480	FALSE	AT1G68480
204456	11					AT1G67670	FALSE	AT1G67670
203306						AT1G61700	FALSE	AT1G61700
136034	7					AT1G52696	FALSE	AT1G52696
203308						AT1G47920	FALSE	AT1G47920
203934	7					AT1G36992	FALSE	AT1G36992
204529	3					AT1G24400	FALSE	AT1G24400
203310						AT1G23350	FALSE	AT1G23350
434783	3					AT1G22120	FALSE	AT1G22120
434784						AT1G20875	FALSE	AT1G20875
203312						AT1G16705	FALSE	AT1G16705
203313	2					AT1G16420	FALSE	AT1G16420
434785						AT1G11980	FALSE	AT1G11980
203949	11					AT1G01980	FALSE	AT1G01980
203314						AT5G61750	FALSE	AT5G61750
204371	3					AT5G61120	FALSE	AT5G61120
203315						AT5G60770	FALSE	AT5G60770
203889	13					AT5G59040	FALSE	AT5G59040
203318						AT5G55750	FALSE	AT5G55750
203321						AT5G50335	FALSE	AT5G50335
204799	37					AT5G44570	FALSE	AT5G44570
203325						AT5G43390	FALSE	AT5G43390
434786						AT5G40350	FALSE	AT5G40350
203327						AT5G39490	FALSE	AT5G39490
203328						AT5G38800	FALSE	AT5G38800
203329						AT5G37940	FALSE	AT5G37940
203330						AT5G37732	FALSE	AT5G37732
203331						AT5G36905	FALSE	AT5G36905
136649	367					AT5G35525	FALSE	AT5G35525
203332						AT5G35380	FALSE	AT5G35380
203334						AT5G28370	FALSE	AT5G28370
203335						AT5G23970	FALSE	AT5G23970
203336						AT5G22990	FALSE	AT5G22990
203337						AT5G16486	FALSE	AT5G16486
203338	8					AT5G15060	FALSE	AT5G15060
203340						AT5G14602	FALSE	AT5G14602
203724	3					AT5G10220	FALSE	AT5G10220
203344						AT5G02340	FALSE	AT5G02340
136065	53					AT4G34770	FALSE	AT4G34770
203348						AT4G34400	FALSE	AT4G34400
203890	13					AT4G33870	FALSE	AT4G33870
203349						AT4G33290	FALSE	AT4G33290
204420	31					AT4G32212	FALSE	AT4G32212
203350						AT4G27980	FALSE	AT4G27980
203352						AT4G26250	FALSE	AT4G26250
204350	33					AT4G24975	FALSE	AT4G24975
204299	9					AT4G17585	FALSE	AT4G17585
203354						AT4G16810	FALSE	AT4G16810
203355						AT4G12410	FALSE	AT4G12410
203356						AT4G12140	FALSE	AT4G12140
434787						AT4G06728	FALSE	AT4G06728
203359						AT4G01780	FALSE	AT4G01780
203360						AT3G60000	FALSE	AT3G60000
203830	3					AT3G53770	FALSE	AT3G53770
204015	9					AT3G53232	FALSE	AT3G53232
203698	3					AT3G50990	FALSE	AT3G50990
136921	59					AT3G50890	FALSE	AT3G50890
204088	9					AT3G50160	FALSE	AT3G50160
203362						AT3G48640	FALSE	AT3G48640
203363						AT3G47020	FALSE	AT3G47020
203364						AT3G28960	FALSE	AT3G28960
434788						AT3G27965	FALSE	AT3G27965
203366						AT3G26480	FALSE	AT3G26480
203370						AT3G20975	FALSE	AT3G20975
204239	3					AT3G13540	FALSE	AT3G13540
203371						AT3G13525	FALSE	AT3G13525
203373						AT3G06100	FALSE	AT3G06100
203374						AT2G44930	FALSE	AT2G44930
203375						AT2G42720	FALSE	AT2G42720
203376						AT2G41610	FALSE	AT2G41610
203377						AT2G36660	FALSE	AT2G36660
203378						AT2G35658	FALSE	AT2G35658
434789						AT2G34890	FALSE	AT2G34890
203379						AT2G33670	FALSE	AT2G33670
137136	11					AT2G33350	FALSE	AT2G33350
136924	135					AT2G31860	FALSE	AT2G31860
203380						AT2G31250	FALSE	AT2G31250
203381						AT2G31030	FALSE	AT2G31030
136631	9					AT2G27535	FALSE	AT2G27535
203382						AT2G26940	FALSE	AT2G26940
203385						AT2G25990	FALSE	AT2G25990
434790						AT2G19100	FALSE	AT2G19100
203387						AT2G18530	FALSE	AT2G18530
136080	3					AT5G06250	FALSE	AT5G06250
203388	3					AT2G16895	FALSE	AT2G16895
203390						AT2G04515	FALSE	AT2G04515
203391						AT2G03460	FALSE	AT2G03460
203392						AT1G76610	FALSE	AT1G76610
203393						AT1G75050	FALSE	AT1G75050
203394						AT1G73965	FALSE	AT1G73965
203395						AT1G73550	FALSE	AT1G73550
203396						AT1G70720	FALSE	AT1G70720
136604	4					AT1G69523	FALSE	AT1G69523
203983	7					AT1G66550	FALSE	AT1G66550
203398						AT1G65481	FALSE	AT1G65481
203399	2					AT1G61720	FALSE	AT1G61720
203400						AT1G56270	FALSE	AT1G56270
203401						AT1G55030	FALSE	AT1G55030
203402						AT1G54955	FALSE	AT1G54955
203403						AT1G54560	FALSE	AT1G54560
203404						AT1G53970	FALSE	AT1G53970
204467	7					AT1G53370	FALSE	AT1G53370
204439	17					AT1G53080	FALSE	AT1G53080
203406						AT1G52830	FALSE	AT1G52830
136925	229					AT1G51620	FALSE	AT1G51620
434791						AT1G50680	FALSE	AT1G50680
203407						AT1G48340	FALSE	AT1G48340
203950	5					AT1G32890	FALSE	AT1G32890
203410						AT1G32850	FALSE	AT1G32850
203411						AT1G32180	FALSE	AT1G32180
204008	5					AT1G29510	FALSE	AT1G29510
204421	19					AT1G28160	FALSE	AT1G28160
136416	4					AT1G19940	FALSE	AT1G19940
203415						AT1G18835	FALSE	AT1G18835
136082	11					AT1G14455	FALSE	AT1G14455
137217	59					AT5G67020	FALSE	AT5G67020
136670	3					AT5G61412	FALSE	AT5G61412
137218	4					AT5G60650	FALSE	AT5G60650
203419						AT5G59060	FALSE	AT5G59060
136382	81					AT5G57760	FALSE	AT5G57760
203421						AT5G49170	FALSE	AT5G49170
203422						AT5G48510	FALSE	AT5G48510
136146	4					AT5G48050	FALSE	AT5G48050
203423						AT5G46810	FALSE	AT5G46810
137220	287					AT5G44130	FALSE	AT5G44130
204664	79					AT5G43410	FALSE	AT5G43410
204264	35					AT5G43290	FALSE	AT5G43290
203892	3					AT5G09470	FALSE	AT5G09470
203424						AT5G37474	FALSE	AT5G37474
136341	6					AT5G36140	FALSE	AT5G36140
136927	2					AT5G36130	FALSE	AT5G36130
203425						AT5G31122	FALSE	AT5G31122
203426						AT5G30380	FALSE	AT5G30380
203428						AT5G24080	FALSE	AT5G24080
136313	3					AT5G22580	FALSE	AT5G22580
136850	2					AT5G16920	FALSE	AT5G16920
137364	8					AT5G07690	FALSE	AT5G07690
136042	45					AT5G07200	FALSE	AT5G07200
203430						AT5G01881	FALSE	AT5G01881
136414	11					AT4G37950	FALSE	AT4G37950
203432						AT4G29580	FALSE	AT4G29580
136226	11					AT4G28110	FALSE	AT4G28110
136378	15					AT4G28088	FALSE	AT4G28088
203433						AT4G27570	FALSE	AT4G27570
29737	175					AT4G25250	FALSE	AT4G25250
136083	15					AT4G23900	FALSE	AT4G23900
203435						AT4G18596	FALSE	AT4G18596
30171	199					AT4G12510	FALSE	AT4G12510
203784	3					AT4G12440	FALSE	AT4G12440
137229	579					AT4G11210	FALSE	AT4G11210
203436						AT4G02650	FALSE	AT4G02650
203438						AT3G58860	FALSE	AT3G58860
137231	389					AT3G56275	FALSE	AT3G56275
136043	2					AT3G54340	FALSE	AT3G54340
29558	35					AT3G45680	FALSE	AT3G45680
203439						AT3G30580	FALSE	AT3G30580
204100	5					AT3G30393	FALSE	AT3G30393
203440						AT3G28857	FALSE	AT3G28857
203442						AT3G20978	FALSE	AT3G20978
203443						AT3G20180	FALSE	AT3G20180
136298	2					AT3G16175	FALSE	AT3G16175
203444						AT3G09110	FALSE	AT3G09110
203445						AT3G05930	FALSE	AT3G05930
136933	89					AT3G05858	FALSE	AT3G05858
203446						AT3G02125	FALSE	AT3G02125
137234	147					AT3G01870	FALSE	AT3G01870
203849	5					AT2G46640	FALSE	AT2G46640
203447						AT2G45940	FALSE	AT2G45940
136411	8					AT2G43880	FALSE	AT2G43880
204178	5					AT2G42005	FALSE	AT2G42005
434792	5					AT3G48960	FALSE	AT3G48960
136934	279					AT2G35990	FALSE	AT2G35990
203450						AT2G35742	FALSE	AT2G35742
203451						AT2G33780	FALSE	AT2G33780
136314	107					AT2G33380	FALSE	AT2G33380
204111	3					AT2G31100	FALSE	AT2G31100
203454						AT2G20510	FALSE	AT2G20510
136494	149					AT2G19190	FALSE	AT2G19190
203455						AT2G18970	FALSE	AT2G18970
203456						AT2G18969	FALSE	AT2G18969
203457						AT2G15340	FALSE	AT2G15340
203459						AT2G11270	FALSE	AT2G11270
137236	335					AT1G80760	FALSE	AT1G80760
203462						AT1G78820	FALSE	AT1G78820
204701	2					AT1G76210	FALSE	AT1G76210
137237	171					AT1G73830	FALSE	AT1G73830
136454	13					AT1G73325	FALSE	AT1G73325
203463						AT1G72620	FALSE	AT1G72620
136935	73					AT1G72240	FALSE	AT1G72240
203464	3					AT1G69540	FALSE	AT1G69540
203466						AT1G68600	FALSE	AT1G68600
203467						AT1G68350	FALSE	AT1G68350
203468						AT1G65890	FALSE	AT1G65890
203469						AT1G62190	FALSE	AT1G62190
204242	9					AT1G61255	FALSE	AT1G61255
203473						AT1G36600	FALSE	AT1G36600
136066	37					AT1G34330	FALSE	AT1G34330
137238	153					AT1G34047	FALSE	AT1G34047
203474						AT1G33180	FALSE	AT1G33180
136864	199					AT1G26700	FALSE	AT1G26700
136415	17					AT1G26400	FALSE	AT1G26400
137239	149					AT1G22460	FALSE	AT1G22460
203475						AT1G18960	FALSE	AT1G18960
136865	2					AT1G16390	FALSE	AT1G16390
203413	3					AT1G24010	FALSE	AT1G24010
136609	125					AT1G04330	FALSE	AT1G04330
136049	3					AT5G67310	FALSE	AT5G67310
203476						AT5G67010	FALSE	AT5G67010
203477						AT5G66890	FALSE	AT5G66890
203478						AT5G66564	FALSE	AT5G66564
204265	9					AT5G66053	FALSE	AT5G66053
434793						AT5G65100	FALSE	AT5G65100
203479						AT5G64800	FALSE	AT5G64800
136939	315					AT5G64790	FALSE	AT5G64790
203481	3					AT5G64667	FALSE	AT5G64667
203483						AT5G63900	FALSE	AT5G63900
203431	3					AT4G37140	FALSE	AT4G37140
136333	49					AT5G61890	FALSE	AT5G61890
136753	133					AT5G61050	FALSE	AT5G61050
203487						AT5G60830	FALSE	AT5G60830
203775	5					AT5G60780	FALSE	AT5G60780
203750	13					AT5G60740	FALSE	AT5G60740
203489						AT5G59630	FALSE	AT5G59630
203490						AT5G59580	FALSE	AT5G59580
203491						AT5G59170	FALSE	AT5G59170
203492						AT5G59130	FALSE	AT5G59130
204379	19					AT5G58460	FALSE	AT5G58460
203494						AT5G58170	FALSE	AT5G58170
203495						AT5G58050	FALSE	AT5G58050
434794						AT5G57550	FALSE	AT5G57550
203497						AT5G57260	FALSE	AT5G57260
203499						AT5G56110	FALSE	AT5G56110
203500						AT5G55980	FALSE	AT5G55980
203501	4					AT5G55270	FALSE	AT5G55270
203502						AT5G55150	FALSE	AT5G55150
203504						AT5G54450	FALSE	AT5G54450
203342	3					AT5G04238	FALSE	AT5G04238
204628	15					AT5G53660	FALSE	AT5G53660
203505						AT5G53592	FALSE	AT5G53592
204475	23					AT5G53240	FALSE	AT5G53240
434795						AT5G52740	FALSE	AT5G52740
136252	4					AT5G52570	FALSE	AT5G52570
203509						AT5G52350	FALSE	AT5G52350
136945	205					AT5G52160	FALSE	AT5G52160
204060	3					AT1G54600	FALSE	AT1G54600
203935	7					AT5G51990	FALSE	AT5G51990
204422	25					AT5G50915	FALSE	AT5G50915
203512						AT5G49740	FALSE	AT5G49740
203515						AT5G47380	FALSE	AT5G47380
203516						AT5G47229	FALSE	AT5G47229
204251	9					AT5G47175	FALSE	AT5G47175
203517						AT5G46960	FALSE	AT5G46960
203521						AT5G46500	FALSE	AT5G46500
203522						AT5G46315	FALSE	AT5G46315
434796	3					AT4G18540	FALSE	AT4G18540
204315	19					AT5G45980	FALSE	AT5G45980
137249	587					AT5G45240	FALSE	AT5G45240
204351	25					AT5G45180	FALSE	AT5G45180
203524						AT5G45095	FALSE	AT5G45095
204797	177					AT5G44690	FALSE	AT5G44690
203525						AT5G44306	FALSE	AT5G44306
204285	11					AT5G44300	FALSE	AT5G44300
203526						AT5G43755	FALSE	AT5G43755
434797						AT5G43550	FALSE	AT5G43550
203529						AT5G43090	FALSE	AT5G43090
203930	3					AT5G43000	FALSE	AT5G43000
434798						AT5G42910	FALSE	AT5G42910
136596	4					AT5G42680	FALSE	AT5G42680
203530	3					AT5G42640	FALSE	AT5G42640
204043	7					AT5G42410	FALSE	AT5G42410
136951	421					AT5G42223	FALSE	AT5G42223
204401	19					AT5G41830	FALSE	AT5G41830
203533						AT5G41820	FALSE	AT5G41820
136075	4					AT5G41612	FALSE	AT5G41612
203534						AT5G41390	FALSE	AT5G41390
434799						AT5G41200	FALSE	AT5G41200
203536						AT5G40940	FALSE	AT5G40940
203537						AT5G40395	FALSE	AT5G40395
434800						AT5G40220	FALSE	AT5G40220
203538						AT5G40180	FALSE	AT5G40180
434801						AT5G39910	FALSE	AT5G39910
204386	21					AT5G39863	FALSE	AT5G39863
204718	75					AT5G39630	FALSE	AT5G39630
136221	175					AT5G39390	FALSE	AT5G39390
203291	3					AT2G35743	FALSE	AT2G35743
136227	9					AT5G39100	FALSE	AT5G39100
203541						AT5G39030	FALSE	AT5G39030
203542						AT5G39010	FALSE	AT5G39010
203543						AT5G38930	FALSE	AT5G38930
203544	4					AT5G38383	FALSE	AT5G38383
203545						AT5G37485	FALSE	AT5G37485
203546						AT5G37460	FALSE	AT5G37460
203548						AT5G37420	FALSE	AT5G37420
203549						AT5G37352	FALSE	AT5G37352
203550						AT5G37250	FALSE	AT5G37250
137253	31					AT5G35960	FALSE	AT5G35960
204736	27					AT5G35900	FALSE	AT5G35900
434802						AT5G35805	FALSE	AT5G35805
203551						AT5G35688	FALSE	AT5G35688
434803						AT5G35600	FALSE	AT5G35600
204129	3					AT5G35540	FALSE	AT5G35540
203622	3					AT5G35205	FALSE	AT5G35205
203552						AT5G35120	FALSE	AT5G35120
136315	2					AT5G33330	FALSE	AT5G33330
203553						AT5G32594	FALSE	AT5G32594
203554	3					AT5G32487	FALSE	AT5G32487
203555						AT5G32112	FALSE	AT5G32112
203556	3					AT5G30269	FALSE	AT5G30269
204352	33					AT5G28662	FALSE	AT5G28662
434804						AT5G28600	FALSE	AT5G28600
203557						AT5G28526	FALSE	AT5G28526
203558						AT5G28463	FALSE	AT5G28463
203560	3					AT5G28410	FALSE	AT5G28410
434805						AT5G28287	FALSE	AT5G28287
203844	3					AT5G40260	FALSE	AT5G40260
204127	3					AT5G27895	FALSE	AT5G27895
203561						AT5G27705	FALSE	AT5G27705
203563						AT5G27010	FALSE	AT5G27010
203565						AT5G25970	FALSE	AT5G25970
203569						AT5G25180	FALSE	AT5G25180
203570						AT5G24940	FALSE	AT5G24940
203571						AT5G24915	FALSE	AT5G24915
203574						AT5G23480	FALSE	AT5G23480
203575						AT5G22680	FALSE	AT5G22680
203578						AT5G20370	FALSE	AT5G20370
203276	3					AT3G45490	FALSE	AT3G45490
434806						AT5G19720	FALSE	AT5G19720
203581						AT5G18350	FALSE	AT5G18350
204258	3					AT5G17970	FALSE	AT5G17970
434807						AT5G17830	FALSE	AT5G17830
203583						AT5G17090	FALSE	AT5G17090
203584	3					AT5G16740	FALSE	AT5G16740
203585						AT5G16500	FALSE	AT5G16500
203588						AT5G16330	FALSE	AT5G16330
136278	3					AT5G16080	FALSE	AT5G16080
204667	63					AT5G15940	FALSE	AT5G15940
203958	9					AT5G15833	FALSE	AT5G15833
203809	3					AT5G15660	FALSE	AT5G15660
434808						AT5G15380	FALSE	AT5G15380
204389	21					AT5G15140	FALSE	AT5G15140
203591						AT5G14490	FALSE	AT5G14490
203592						AT5G14160	FALSE	AT5G14160
434809						AT5G11660	FALSE	AT5G11660
203594						AT5G10890	FALSE	AT5G10890
434810						AT5G10670	FALSE	AT5G10670
203598						AT5G09210	FALSE	AT5G09210
204339	3					AT5G35606	FALSE	AT5G35606
204162	3					AT5G08090	FALSE	AT5G08090
136576	5					AT5G07760	FALSE	AT5G07760
203599						AT5G07600	FALSE	AT5G07600
204062	27					AT5G07430	FALSE	AT5G07430
137261	111					AT5G06530	FALSE	AT5G06530
203602						AT5G05720	FALSE	AT5G05720
203603						AT5G05300	FALSE	AT5G05300
30107	33					AT5G03790	FALSE	AT5G03790
203605						AT5G03710	FALSE	AT5G03710
203607	3					AT5G03480	FALSE	AT5G03480
204280	13					AT5G03130	FALSE	AT5G03130
204305	31					AT5G03000	FALSE	AT5G03000
203610						AT5G02210	FALSE	AT5G02210
204391	19					AT5G01542	FALSE	AT5G01542
203611	3					AT5G01300	FALSE	AT5G01300
203441	3					AT3G22090	FALSE	AT3G22090
204003	3					AT5G01150	FALSE	AT5G01150
204103	23					AT4G39610	FALSE	AT4G39610
203612						AT4G39590	FALSE	AT4G39590
203613						AT4G39480	FALSE	AT4G39480
203862	3					AT4G39020	FALSE	AT4G39020
204605	5					AT4G38030	FALSE	AT4G38030
136478	9					AT4G37720	FALSE	AT4G37720
137240	11					AT1G14960	FALSE	AT1G14960
434811						AT4G37360	FALSE	AT4G37360
203891	3					AT5G60010	FALSE	AT5G60010
434812	3					AT4G35810	FALSE	AT4G35810
203615						AT4G35370	FALSE	AT4G35370
203616						AT4G34300	FALSE	AT4G34300
204668	39					AT4G33280	FALSE	AT4G33280
203755	3					AT4G32500	FALSE	AT4G32500
136971	325					AT4G31960	FALSE	AT4G31960
203619						AT4G31900	FALSE	AT4G31900
203620						AT4G31190	FALSE	AT4G31190
136973	491					AT4G31020	FALSE	AT4G31020
203623						AT4G30064	FALSE	AT4G30064
136974	247					AT4G29850	FALSE	AT4G29850
203624						AT4G29770	FALSE	AT4G29770
203625						AT4G29570	FALSE	AT4G29570
204303	3					AT4G29305	FALSE	AT4G29305
434813	3					AT4G21130	FALSE	AT4G21130
204804	3					AT4G29285	FALSE	AT4G29285
203952	7					AT4G29090	FALSE	AT4G29090
203626						AT4G28680	FALSE	AT4G28680
203627						AT4G28280	FALSE	AT4G28280
203273	5					AT3G59720	FALSE	AT3G59720
136459	3					AT4G26460	FALSE	AT4G26460
204172	5					AT5G52150	FALSE	AT5G52150
204131	3					AT4G26390	FALSE	AT4G26390
204189	11					AT4G26280	FALSE	AT4G26280
203630	3					AT4G26260	FALSE	AT4G26260
203631						AT4G26255	FALSE	AT4G26255
203632						AT4G26050	FALSE	AT4G26050
204317	17					AT4G26040	FALSE	AT4G26040
203633						AT4G25670	FALSE	AT4G25670
203634						AT4G25020	FALSE	AT4G25020
203635						AT4G24170	FALSE	AT4G24170
203636						AT4G24030	FALSE	AT4G24030
204642	17					AT4G24000	FALSE	AT4G24000
203637						AT4G23610	FALSE	AT4G23610
203776	5					AT4G23520	FALSE	AT4G23520
203638	3					AT4G23320	FALSE	AT4G23320
203640	3					AT4G22700	FALSE	AT4G22700
137272	409					AT4G22640	FALSE	AT4G22640
203642						AT4G22100	FALSE	AT4G22100
137274	473					AT4G21865	FALSE	AT4G21865
434814						AT4G21640	FALSE	AT4G21640
203643						AT4G21440	FALSE	AT4G21440
203644						AT4G20520	FALSE	AT4G20520
136981	333					AT4G20510	FALSE	AT4G20510
204213	5					AT4G20006	FALSE	AT4G20006
203646						AT4G19940	FALSE	AT4G19940
203648	3					AT4G19633	FALSE	AT4G19633
203650						AT4G19380	FALSE	AT4G19380
203652	3					AT4G18960	FALSE	AT4G18960
203653						AT4G18870	FALSE	AT4G18870
204185	29					AT4G16030	FALSE	AT4G16030
434815						AT4G15755	FALSE	AT4G15755
137276	301					AT4G15248	FALSE	AT4G15248
203671	3					AT4G14723	FALSE	AT4G14723
203655						AT4G14226	FALSE	AT4G14226
203656						AT4G13790	FALSE	AT4G13790
203658						AT4G13505	FALSE	AT4G13505
204028	11					AT4G13490	FALSE	AT4G13490
203659						AT4G13480	FALSE	AT4G13480
137277	367					AT4G13095	FALSE	AT4G13095
137278	183					AT4G13090	FALSE	AT4G13090
203660						AT4G13000	FALSE	AT4G13000
203661						AT4G12950	FALSE	AT4G12950
203663						AT4G12220	FALSE	AT4G12220
203665						AT4G11580	FALSE	AT4G11580
136182	3					AT5G58390	FALSE	AT5G58390
136508	147					AT4G11370	FALSE	AT4G11370
136761	145					AT4G11350	FALSE	AT4G11350
203668	5					AT4G11250	FALSE	AT4G11250
204404	23					AT4G11030	FALSE	AT4G11030
203723	5					AT4G10540	FALSE	AT4G10540
203672						AT4G10020	FALSE	AT4G10020
203944	3					AT4G09600	FALSE	AT4G09600
204444	9					AT4G09430	FALSE	AT4G09430
204481	23					AT4G09313	FALSE	AT4G09313
203674						AT4G09205	FALSE	AT4G09205
203675						AT4G09130	FALSE	AT4G09130
203586	3					AT4G01470	FALSE	AT4G01470
434816	3					AT4G08867	FALSE	AT4G08867
203257	3					AT5G13225	FALSE	AT5G13225
136579	70					AT4G08380	FALSE	AT4G08380
203678						AT4G07334	FALSE	AT4G07334
203835	3					AT4G06742	FALSE	AT4G06742
434817	3					AT5G54570	FALSE	AT5G54570
203682	3					AT4G06499	FALSE	AT4G06499
203683						AT4G05585	FALSE	AT4G05585
203684						AT4G04423	FALSE	AT4G04423
203685						AT4G04420	FALSE	AT4G04420
203686						AT4G03926	FALSE	AT4G03926
203687						AT4G03505	FALSE	AT4G03505
434818						AT4G03438	FALSE	AT4G03438
203780	3					AT4G03360	FALSE	AT4G03360
203689						AT4G03298	FALSE	AT4G03298
203690						AT4G03295	FALSE	AT4G03295
203691						AT4G03175	FALSE	AT4G03175
203756	3					AT2G40580	FALSE	AT2G40580
203573	3					AT5G24210	FALSE	AT5G24210
204445	9					AT4G01180	FALSE	AT4G01180
434819						AT3G63040	FALSE	AT3G63040
203697						AT3G62850	FALSE	AT3G62850
136061	5					AT3G62380	FALSE	AT3G62380
203700						AT3G61940	FALSE	AT3G61940
203701						AT3G61721	FALSE	AT3G61721
203702						AT3G61340	FALSE	AT3G61340
203703						AT3G61185	FALSE	AT3G61185
203704						AT3G61120	FALSE	AT3G61120
204272	15					AT3G61111	FALSE	AT3G61111
203706						AT3G60961	FALSE	AT3G60961
203707	3					AT3G60940	FALSE	AT3G60940
203973	2					AT3G60790	FALSE	AT3G60790
434820	5					AT5G48595	FALSE	AT5G48595
203527	5					AT5G43490	FALSE	AT5G43490
136232	207					AT3G60420	FALSE	AT3G60420
136063	29					AT3G59880	FALSE	AT3G59880
203709						AT3G59070	FALSE	AT3G59070
203711						AT3G58950	FALSE	AT3G58950
203712						AT3G58920	FALSE	AT3G58920
434821						AT3G58910	FALSE	AT3G58910
204552	43					AT3G58250	FALSE	AT3G58250
203714						AT3G58210	FALSE	AT3G58210
434822						AT3G57958	FALSE	AT3G57958
204089	3					AT3G57510	FALSE	AT3G57510
203719						AT3G57310	FALSE	AT3G57310
204167	5					AT3G57210	FALSE	AT3G57210
203720						AT3G56920	FALSE	AT3G56920
203721						AT3G56700	FALSE	AT3G56700
203274	5					AT3G51478	FALSE	AT3G51478
203804	7					AT3G55677	FALSE	AT3G55677
136999	235					AT3G54510	FALSE	AT3G54510
203728						AT3G54240	FALSE	AT3G54240
203861	3					AT3G53720	FALSE	AT3G53720
137283	26					AT3G53590	FALSE	AT3G53590
204345	19					AT3G53065	FALSE	AT3G53065
434823						AT3G53060	FALSE	AT3G53060
203731						AT3G52550	FALSE	AT3G52550
204772	45					AT3G52520	FALSE	AT3G52520
204629	3					AT3G52020	FALSE	AT3G52020
204300	9					AT3G51915	FALSE	AT3G51915
204440	3					AT3G50090	FALSE	AT3G50090
204066	31					AT3G49980	FALSE	AT3G49980
204487	19					AT3G49700	FALSE	AT3G49700
203733						AT3G49540	FALSE	AT3G49540
204004	3					AT3G49230	FALSE	AT3G49230
203734						AT3G48650	FALSE	AT3G48650
203735						AT3G48580	FALSE	AT3G48580
203736						AT3G47750	FALSE	AT3G47750
203737						AT3G47543	FALSE	AT3G47543
203738						AT3G46910	FALSE	AT3G46910
204346	5					AT3G46680	FALSE	AT3G46680
203739						AT3G46613	FALSE	AT3G46613
203741						AT3G46090	FALSE	AT3G46090
203742						AT3G46070	FALSE	AT3G46070
203743						AT3G45990	FALSE	AT3G45990
204670	59					AT3G45060	FALSE	AT3G45060
136799	247					AT3G44830	FALSE	AT3G44830
203745						AT3G44350	FALSE	AT3G44350
137137	13					AT3G44042	FALSE	AT3G44042
204372	5					AT4G02950	FALSE	AT4G02950
434824						AT3G43505	FALSE	AT3G43505
204220	5					AT3G43431	FALSE	AT3G43431
136511	113					AT3G43250	FALSE	AT3G43250
203746						AT3G43095	FALSE	AT3G43095
137286	243					AT3G42310	FALSE	AT3G42310
434825	5					AT4G01420	FALSE	AT4G01420
137287	83					AT3G31442	FALSE	AT3G31442
137288	237					AT3G31440	FALSE	AT3G31440
204009	5					AT3G31320	FALSE	AT3G31320
203749						AT3G31005	FALSE	AT3G31005
204133	9					AT3G30415	FALSE	AT3G30415
434826						AT3G30290	FALSE	AT3G30290
203757						AT3G30213	FALSE	AT3G30213
203760						AT3G29150	FALSE	AT3G29150
203761						AT3G29030	FALSE	AT3G29030
204217	3					AT3G28980	FALSE	AT3G28980
203680	3					AT4G06511	FALSE	AT4G06511
204341	3					AT3G28955	FALSE	AT3G28955
203763						AT3G28840	FALSE	AT3G28840
204483	23					AT3G28790	FALSE	AT3G28790
203765						AT3G28500	FALSE	AT3G28500
434827						AT3G28490	FALSE	AT3G28490
203766						AT3G28470	FALSE	AT3G28470
434828						AT3G28291	FALSE	AT3G28291
203767						AT3G28230	FALSE	AT3G28230
203768						AT3G27590	FALSE	AT3G27590
137292	503					AT3G26190	FALSE	AT3G26190
203769						AT3G26160	FALSE	AT3G26160
137005	4					AT3G26140	FALSE	AT3G26140
434829						AT3G26010	FALSE	AT3G26010
203770	3					AT3G25240	FALSE	AT3G25240
203774						AT3G24650	FALSE	AT3G24650
204537	5					AT3G24290	FALSE	AT3G24290
203781	3					AT3G23860	FALSE	AT3G23860
203782						AT3G23460	FALSE	AT3G23460
136651	139					AT3G23245	FALSE	AT3G23245
434830						AT3G23145	FALSE	AT3G23145
203787						AT3G22770	FALSE	AT3G22770
203788						AT3G22234	FALSE	AT3G22234
203883	3					AT3G22080	FALSE	AT3G22080
204691	7					AT3G21860	FALSE	AT3G21860
136766	175					AT3G21780	FALSE	AT3G21780
204031	11					AT3G21660	FALSE	AT3G21660
203790						AT3G21320	FALSE	AT3G21320
204665	3					AT5G61160	FALSE	AT5G61160
203791						AT3G21040	FALSE	AT3G21040
203792						AT3G21010	FALSE	AT3G21010
434831						AT3G20990	FALSE	AT3G20990
203793						AT3G20865	FALSE	AT3G20865
203795						AT3G20365	FALSE	AT3G20365
203796						AT3G19700	FALSE	AT3G19700
204498	3					AT3G19620	FALSE	AT3G19620
203797						AT3G19595	FALSE	AT3G19595
203798						AT3G19040	FALSE	AT3G19040
203799						AT3G19025	FALSE	AT3G19025
203800						AT3G19002	FALSE	AT3G19002
203802						AT3G18330	FALSE	AT3G18330
203803						AT3G18282	FALSE	AT3G18282
203805	13					AT3G18010	FALSE	AT3G18010
136417	4					AT3G17720	FALSE	AT3G17720
203806						AT3G17620	FALSE	AT3G17620
203807						AT3G17400	FALSE	AT3G17400
203808						AT3G17320	FALSE	AT3G17320
203923	7					AT3G17203	FALSE	AT3G17203
204484	31					AT3G17150	FALSE	AT3G17150
203609	7					AT5G02660	FALSE	AT5G02660
136045	5					AT5G44420	FALSE	AT5G44420
136928	5					AT5G26930	FALSE	AT5G26930
434832	3					AT3G23167	FALSE	AT3G23167
203811	3					AT3G15960	FALSE	AT3G15960
203812						AT3G15910	FALSE	AT3G15910
204200	19					AT3G15870	FALSE	AT3G15870
203845	3					AT3G15830	FALSE	AT3G15830
203813						AT3G15534	FALSE	AT3G15534
203814						AT3G14710	FALSE	AT3G14710
204523	3					AT3G14700	FALSE	AT3G14700
204246	3					AT4G14530	FALSE	AT4G14530
204225	3					AT3G14380	FALSE	AT3G14380
203815						AT3G13960	FALSE	AT3G13960
203816						AT3G13680	FALSE	AT3G13680
203818						AT3G13280	FALSE	AT3G13280
203819						AT3G13010	FALSE	AT3G13010
136643	3					AT3G16330	FALSE	AT3G16330
204070	31					AT3G12460	FALSE	AT3G12460
203821						AT3G12410	FALSE	AT3G12410
203823						AT3G11773	FALSE	AT3G11773
434833						AT3G11680	FALSE	AT3G11680
203825						AT3G11325	FALSE	AT3G11325
203826						AT3G11110	FALSE	AT3G11110
203506	3					AT5G53270	FALSE	AT5G53270
137251	7					AT5G39770	FALSE	AT5G39770
203828	5					AT3G10790	FALSE	AT3G10790
204589	7					AT3G10290	FALSE	AT3G10290
204260	19					AT3G10116	FALSE	AT3G10116
204094	7					AT3G10114	FALSE	AT3G10114
204250	3					AT5G37230	FALSE	AT5G37230
203831	5					AT3G09922	FALSE	AT3G09922
203832						AT3G09375	FALSE	AT3G09375
203833						AT3G08810	FALSE	AT3G08810
204079	5					AT3G08636	FALSE	AT3G08636
203836						AT3G08560	FALSE	AT3G08560
203938	7					AT3G07920	FALSE	AT3G07920
204807	35					AT3G06970	FALSE	AT3G06970
137300	409					AT3G06437	FALSE	AT3G06437
136044	3					AT5G50790	FALSE	AT5G50790
434834						AT3G05440	FALSE	AT3G05440
204273	13					AT3G05310	FALSE	AT3G05310
204202	21					AT3G04903	FALSE	AT3G04903
434835						AT3G04735	FALSE	AT3G04735
203838						AT3G04660	FALSE	AT3G04660
204209	3					AT3G04430	FALSE	AT3G04430
203666	5					AT4G11500	FALSE	AT4G11500
203839						AT3G03930	FALSE	AT3G03930
203840						AT3G03540	FALSE	AT3G03540
204381	35					AT3G01316	FALSE	AT3G01316
204169	21					AT2G47660	FALSE	AT2G47660
203847						AT2G47340	FALSE	AT2G47340
203850	5					AT2G46995	FALSE	AT2G46995
203853	3					AT2G46880	FALSE	AT2G46880
434836	7					AT2G46770	FALSE	AT2G46770
136184	2					AT2G46440	FALSE	AT2G46440
204342	15					AT2G45135	FALSE	AT2G45135
203856						AT2G44890	FALSE	AT2G44890
203857						AT2G44590	FALSE	AT2G44590
203858						AT2G44170	FALSE	AT2G44170
136514	11					AT3G15990	FALSE	AT3G15990
204247	5					AT2G44030	FALSE	AT2G44030
434837	13					AT5G33431	FALSE	AT5G33431
434838	13					AT5G29568	FALSE	AT5G29568
434839	13					AT5G26890	FALSE	AT5G26890
434840	13					AT3G32914	FALSE	AT3G32914
204252	11					AT3G03828	FALSE	AT3G03828
203859	13					AT2G43960	FALSE	AT2G43960
203860						AT2G43932	FALSE	AT2G43932
204499	13					AT2G43890	FALSE	AT2G43890
137024	6					AT2G43580	FALSE	AT2G43580
204826	3					AT2G43570	FALSE	AT2G43570
136093	5					AT2G42990	FALSE	AT2G42990
137307	3					AT2G41810	FALSE	AT2G41810
136801	127					AT2G41690	FALSE	AT2G41690
203863	5					AT2G41470	FALSE	AT2G41470
203864						AT2G41340	FALSE	AT2G41340
204069	5					AT3G23220	FALSE	AT3G23220
203866						AT2G41178	FALSE	AT2G41178
136342	284					AT2G40740	FALSE	AT2G40740
204594	5					AT2G40440	FALSE	AT2G40440
203617	3					AT4G33860	FALSE	AT4G33860
203867	3					AT2G40116	FALSE	AT2G40116
434841	5					AT2G39640	FALSE	AT2G39640
203353	17					AT4G21730	FALSE	AT4G21730
203869						AT2G38520	FALSE	AT2G38520
203870						AT2G38350	FALSE	AT2G38350
136405	9					AT2G38240	FALSE	AT2G38240
203414	3					AT1G20790	FALSE	AT1G20790
136802	3					AT2G37810	FALSE	AT2G37810
204448	45					AT2G36985	FALSE	AT2G36985
204237	3					AT2G36790	FALSE	AT2G36790
203873						AT2G36780	FALSE	AT2G36780
203874						AT2G36640	FALSE	AT2G36640
136373	9					AT2G36440	FALSE	AT2G36440
204226	9					AT2G36020	FALSE	AT2G36020
203875	2					AT2G35970	FALSE	AT2G35970
203877						AT2G35590	FALSE	AT2G35590
204168	3					AT3G44325	FALSE	AT3G44325
203880	3					AT2G34655	FALSE	AT2G34655
203881						AT2G34555	FALSE	AT2G34555
203882						AT2G34360	FALSE	AT2G34360
203884	3					AT2G34210	FALSE	AT2G34210
203885						AT2G34030	FALSE	AT2G34030
434842	3					AT2G33880	FALSE	AT2G33880
203886						AT2G32460	FALSE	AT2G32460
204692	7					AT2G32310	FALSE	AT2G32310
434843						AT2G32275	FALSE	AT2G32275
203888						AT2G32200	FALSE	AT2G32200
203919	19					AT2G31953	FALSE	AT2G31953
203894						AT2G31335	FALSE	AT2G31335
203896						AT2G30940	FALSE	AT2G30940
203897						AT2G30760	FALSE	AT2G30760
203902						AT2G30424	FALSE	AT2G30424
203903	3					AT2G30420	FALSE	AT2G30420
203904						AT2G30290	FALSE	AT2G30290
203764	3					AT3G28570	FALSE	AT3G28570
137033	383					AT2G29150	FALSE	AT2G29150
203906						AT2G29120	FALSE	AT2G29120
137034	327					AT2G29110	FALSE	AT2G29110
137035	273					AT2G29100	FALSE	AT2G29100
203908						AT2G28680	FALSE	AT2G28680
203909						AT2G28220	FALSE	AT2G28220
203912						AT2G27270	FALSE	AT2G27270
203913						AT2G26580	FALSE	AT2G26580
204035	15					AT2G26455	FALSE	AT2G26455
204332	5					AT3G60950	FALSE	AT3G60950
204599	5					AT2G26215	FALSE	AT2G26215
203921	3					AT2G26135	FALSE	AT2G26135
203922						AT2G26130	FALSE	AT2G26130
136099	47					AT2G25440	FALSE	AT2G25440
204164	21					AT2G24840	FALSE	AT2G24840
204076	3					AT2G24696	FALSE	AT2G24696
203924						AT2G24693	FALSE	AT2G24693
204195	3					AT2G24670	FALSE	AT2G24670
204261	3					AT2G36792	FALSE	AT2G36792
203926	5					AT2G24410	FALSE	AT2G24410
204071	5					AT2G32350	FALSE	AT2G32350
203927	3					AT2G24285	FALSE	AT2G24285
203928						AT2G24255	FALSE	AT2G24255
204061	3					AT5G54150	FALSE	AT5G54150
203932						AT2G23860	FALSE	AT2G23860
434844						AT2G23590	FALSE	AT2G23590
136479	39					AT2G23321	FALSE	AT2G23321
434845						AT2G22345	FALSE	AT2G22345
204720	63					AT2G22320	FALSE	AT2G22320
204204	3					AT2G21910	FALSE	AT2G21910
203940						AT2G21490	FALSE	AT2G21490
203942	3					AT2G20921	FALSE	AT2G20921
136617	209					AT2G20825	FALSE	AT2G20825
203945	5					AT2G19806	FALSE	AT2G19806
136488	9					AT2G18938	FALSE	AT2G18938
203948						AT2G18420	FALSE	AT2G18420
204694	9					AT2G18340	FALSE	AT2G18340
203740	3					AT3G46380	FALSE	AT3G46380
204271	3					AT3G61510	FALSE	AT3G61510
203954						AT2G17680	FALSE	AT2G17680
203955						AT2G16505	FALSE	AT2G16505
203956						AT2G16450	FALSE	AT2G16450
203900	5					AT5G09280	FALSE	AT5G09280
204630	5					AT3G46120	FALSE	AT3G46120
434846	9					AT3G16895	FALSE	AT3G16895
203957	9					AT2G16210	FALSE	AT2G16210
203785	5					AT3G22920	FALSE	AT3G22920
203959	5					AT2G15650	FALSE	AT2G15650
203960	7					AT2G15420	FALSE	AT2G15420
434847						AT2G15100	FALSE	AT2G15100
203827	3					AT4G22050	FALSE	AT4G22050
204274	7					AT2G15070	FALSE	AT2G15070
204494	3					AT2G15010	FALSE	AT2G15010
136456	135					AT2G14440	FALSE	AT2G14440
203962						AT2G14420	FALSE	AT2G14420
204086	5					AT2G14365	FALSE	AT2G14365
136107	13					AT2G14245	FALSE	AT2G14245
203961	3					AT2G15120	FALSE	AT2G15120
434848	3					AT2G14240	FALSE	AT2G14240
203965	2					AT2G13640	FALSE	AT2G13640
137323	279					AT2G12875	FALSE	AT2G12875
203968						AT2G12020	FALSE	AT2G12020
136305	4					AT2G11810	FALSE	AT2G11810
203911	11					AT2G27320	FALSE	AT2G27320
203969						AT2G11330	FALSE	AT2G11330
434849	9					AT5G50136	FALSE	AT5G50136
204203	9					AT2G40745	FALSE	AT2G40745
204809	9					AT2G11290	FALSE	AT2G11290
203970						AT2G11280	FALSE	AT2G11280
203974	5					AT2G10440	FALSE	AT2G10440
434850	3					AT3G09595	FALSE	AT3G09595
203976						AT2G07765	FALSE	AT2G07765
203977						AT2G07757	FALSE	AT2G07757
204180	3					AT2G07743	FALSE	AT2G07743
203980						AT2G07702	FALSE	AT2G07702
203981						AT2G07670	FALSE	AT2G07670
204638	9					AT2G07070	FALSE	AT2G07070
137043	111					AT2G06770	FALSE	AT2G06770
203987	3					AT2G06045	FALSE	AT2G06045
203989						AT2G04600	FALSE	AT2G04600
203990						AT2G04570	FALSE	AT2G04570
136484	11					AT2G04495	FALSE	AT2G04495
204155	3					AT2G04115	FALSE	AT2G04115
203417	3					AT1G03980	FALSE	AT1G03980
204295	2					AT2G03290	FALSE	AT2G03290
203917	7					AT3G43586	FALSE	AT3G43586
136125	15					AT2G03040	FALSE	AT2G03040
137046	38					AT2G02930	FALSE	AT2G02930
204616	33					AT2G02340	FALSE	AT2G02340
204798	209					AT2G02320	FALSE	AT2G02320
204695	25					AT2G02030	FALSE	AT2G02030
204005						AT2G01920	FALSE	AT2G01920
136580	33					AT2G01560	FALSE	AT2G01560
204006						AT2G01422	FALSE	AT2G01422
204688	43					AT2G01372	FALSE	AT2G01372
137048	7					AT2G01300	FALSE	AT2G01300
204007						AT2G01280	FALSE	AT2G01280
204013						AT1G80470	FALSE	AT1G80470
204014						AT1G80390	FALSE	AT1G80390
136126	33					AT1G79400	FALSE	AT1G79400
204017	3					AT1G79170	FALSE	AT1G79170
136541	5					AT4G22960	FALSE	AT4G22960
204018						AT1G78760	FALSE	AT1G78760
204019						AT1G78206	FALSE	AT1G78206
203480	3					AT2G19770	FALSE	AT2G19770
203681	11					AT1G36400	FALSE	AT1G36400
204403	7					AT5G07520	FALSE	AT5G07520
203729	9					AT3G52830	FALSE	AT3G52830
203946	3					AT2G19700	FALSE	AT2G19700
204023						AT1G76480	FALSE	AT1G76480
204024						AT1G76062	FALSE	AT1G76062
204073	3					AT2G19840	FALSE	AT2G19840
434851	3					AT1G75891	FALSE	AT1G75891
204477	3					AT5G39400	FALSE	AT5G39400
204026	5					AT1G75610	FALSE	AT1G75610
204442	3					AT1G74990	FALSE	AT1G74990
204175	3					AT1G74870	FALSE	AT1G74870
204033						AT1G74190	FALSE	AT1G74190
204034						AT1G73610	FALSE	AT1G73610
203600	7					AT5G07550	FALSE	AT5G07550
434852						AT1G72260	FALSE	AT1G72260
204040						AT1G72000	FALSE	AT1G72000
204042						AT1G71450	FALSE	AT1G71450
204184	5					AT4G25930	FALSE	AT4G25930
434853						AT1G71290	FALSE	AT1G71290
204047	3					AT1G71250	FALSE	AT1G71250
204048						AT1G71160	FALSE	AT1G71160
204333	5					AT1G69940	FALSE	AT1G69940
204132	17					AT4G15320	FALSE	AT4G15320
434854	17					AT4G08140	FALSE	AT4G08140
203713	17					AT3G58740	FALSE	AT3G58740
434855	17					AT3G28330	FALSE	AT3G28330
203829	5					AT3G10000	FALSE	AT3G10000
434856	17					AT2G11670	FALSE	AT2G11670
434857	15					AT1G69650	FALSE	AT1G69650
204050						AT1G69570	FALSE	AT1G69570
204051	5					AT1G69500	FALSE	AT1G69500
434858	3					AT2G45840	FALSE	AT2G45840
204052	3					AT1G68960	FALSE	AT1G68960
204053	2					AT1G68765	FALSE	AT1G68765
136380	111					AT1G68630	FALSE	AT1G68630
136917	15					AT1G52343	FALSE	AT1G52343
204190	15					AT1G68320	FALSE	AT1G68320
204055						AT1G68250	FALSE	AT1G68250
204354	9					AT3G18815	FALSE	AT3G18815
203999	9					AT2G03560	FALSE	AT2G03560
204056	9					AT1G68170	FALSE	AT1G68170
204057						AT1G67990	FALSE	AT1G67990
204248	3					AT2G25360	FALSE	AT2G25360
204045	3					AT1G71300	FALSE	AT1G71300
204084	5					AT1G67645	FALSE	AT1G67645
204476	9					AT5G52055	FALSE	AT5G52055
204075	5					AT1G67220	FALSE	AT1G67220
137328	485					AT1G67160	FALSE	AT1G67160
204077	3					AT1G67010	FALSE	AT1G67010
204078						AT1G66920	FALSE	AT1G66920
203339	5					AT5G14810	FALSE	AT5G14810
204081						AT1G66650	FALSE	AT1G66650
204082						AT1G66570	FALSE	AT1G66570
204083						AT1G66490	FALSE	AT1G66490
434859	5					AT5G28624	FALSE	AT5G28624
203562	3					AT5G27070	FALSE	AT5G27070
203979	3					AT2G07729	FALSE	AT2G07729
204085	3					AT1G66170	FALSE	AT1G66170
204087						AT1G65483	FALSE	AT1G65483
203762	7					AT3G28899	FALSE	AT3G28899
203771	7					AT3G25221	FALSE	AT3G25221
204114	7					AT1G65480	FALSE	AT1G65480
203320	15					AT5G51610	FALSE	AT5G51610
434860						AT1G64130	FALSE	AT1G64130
204097						AT1G64100	FALSE	AT1G64100
204099	3					AT1G63710	FALSE	AT1G63710
137060	83					AT1G63590	FALSE	AT1G63590
137198	339					AT1G63570	FALSE	AT1G63570
204778	2					AT1G63550	FALSE	AT1G63550
204101	3					AT1G63330	FALSE	AT1G63330
204148	3					AT4G25920	FALSE	AT4G25920
204775	9					AT1G61550	FALSE	AT1G61550
204104						AT1G61470	FALSE	AT1G61470
204106						AT1G61160	FALSE	AT1G61160
137199	3					AT1G61130	FALSE	AT1G61130
204109	3					AT1G61105	FALSE	AT1G61105
204110	5					AT1G60987	FALSE	AT1G60987
204173	7					AT1G60986	FALSE	AT1G60986
204115	3					AT1G60720	FALSE	AT1G60720
204635	37					AT1G60500	FALSE	AT1G60500
204620	3					AT3G07620	FALSE	AT3G07620
204090	3					AT1G65450	FALSE	AT1G65450
204485	5					AT1G60480	FALSE	AT1G60480
204116						AT1G60180	FALSE	AT1G60180
204677	77					AT1G59950	FALSE	AT1G59950
204471	3					AT1G59670	FALSE	AT1G59670
136140	2					AT1G59265	FALSE	AT1G59265
204121	7					AT1G58140	FALSE	AT1G58140
434861	41					AT5G56865	FALSE	AT5G56865
204270	41					AT5G38670	FALSE	AT5G38670
203564	33					AT5G26582	FALSE	AT5G26582
203567	33					AT5G25290	FALSE	AT5G25290
434862	41					AT5G24250	FALSE	AT5G24250
203580	35					AT5G19729	FALSE	AT5G19729
203587	41					AT5G16460	FALSE	AT5G16460
204388	41					AT5G15800	FALSE	AT5G15800
434863	41					AT5G02110	FALSE	AT5G02110
204479	35					AT4G35655	FALSE	AT4G35655
203673	41					AT4G09250	FALSE	AT4G09250
203699	41					AT3G62490	FALSE	AT3G62490
434864	37					AT3G55680	FALSE	AT3G55680
203753	33					AT3G48310	FALSE	AT3G48310
203916	41					AT3G44000	FALSE	AT3G44000
204029	41					AT3G43180	FALSE	AT3G43180
434865	41					AT2G33090	FALSE	AT2G33090
203982	41					AT2G07140	FALSE	AT2G07140
204010	41					AT2G01029	FALSE	AT2G01029
204105	41					AT1G61320	FALSE	AT1G61320
204122	41					AT1G57810	FALSE	AT1G57810
136558	363					AT1G57650	FALSE	AT1G57650
204123						AT1G57640	FALSE	AT1G57640
204125						AT1G56150	FALSE	AT1G56150
204135						AT1G55010	FALSE	AT1G55010
434866						AT1G54750	FALSE	AT1G54750
204049	3					AT1G70380	FALSE	AT1G70380
204137						AT1G54280	FALSE	AT1G54280
204021	15					AT1G76750	FALSE	AT1G76750
204139	2					AT1G53820	FALSE	AT1G53820
434867	3					AT5G67120	FALSE	AT5G67120
204141	3					AT1G53543	FALSE	AT1G53543
204144						AT1G52990	FALSE	AT1G52990
136270	6					AT1G52890	FALSE	AT1G52890
204146						AT1G52827	FALSE	AT1G52827
204147						AT1G52810	FALSE	AT1G52810
204149	3					AT1G52470	FALSE	AT1G52470
204096	5					AT1G64360	FALSE	AT1G64360
204150	3					AT1G52440	FALSE	AT1G52440
204151						AT1G52191	FALSE	AT1G52191
204152						AT1G51930	FALSE	AT1G51930
136566	17					AT1G67100	FALSE	AT1G67100
204157						AT1G49920	FALSE	AT1G49920
203510	9					AT5G50640	FALSE	AT5G50640
203677	11					AT4G08030	FALSE	AT4G08030
434868	9					AT4G03050	FALSE	AT4G03050
203347	3					AT4G34440	FALSE	AT4G34440
204158	3					AT1G49640	FALSE	AT1G49640
136338	55					AT1G48980	FALSE	AT1G48980
204160	3					AT1G48800	FALSE	AT1G48800
204161	5					AT1G48268	FALSE	AT1G48268
434869						AT1G48190	FALSE	AT1G48190
204163	3					AT1G48150	FALSE	AT1G48150
136557	13					AT2G07791	FALSE	AT2G07791
204358	33					AT1G47885	FALSE	AT1G47885
203295	5					AT2G19980	FALSE	AT2G19980
203967	19					AT2G12190	FALSE	AT2G12190
434870	11					AT5G28210	FALSE	AT5G28210
204803	11					AT5G05910	FALSE	AT5G05910
203998	13					AT2G31690	FALSE	AT2G31690
203933	11					AT2G23808	FALSE	AT2G23808
204282	11					AT1G45100	FALSE	AT1G45100
204165						AT1G44542	FALSE	AT1G44542
434871						AT1G44191	FALSE	AT1G44191
136523	141					AT1G44130	FALSE	AT1G44130
434872						AT1G44080	FALSE	AT1G44080
204166	7					AT1G44010	FALSE	AT1G44010
204170	7					AT1G43883	FALSE	AT1G43883
204174	7					AT1G43781	FALSE	AT1G43781
434873	3					AT2G47030	FALSE	AT2G47030
204176						AT1G42560	FALSE	AT1G42560
204177						AT1G42490	FALSE	AT1G42490
136410	3					AT1G42377	FALSE	AT1G42377
203964	3					AT2G14230	FALSE	AT2G14230
204283	13					AT1G41930	FALSE	AT1G41930
434874	5					AT2G24450	FALSE	AT2G24450
204032	5					AT1G74620	FALSE	AT1G74620
204181	5					AT1G41875	FALSE	AT1G41875
137070	23					AT1G38260	FALSE	AT1G38260
204182						AT1G37999	FALSE	AT1G37999
204183						AT1G36590	FALSE	AT1G36590
204380	3					AT4G10230	FALSE	AT4G10230
204360	3					AT1G36550	FALSE	AT1G36550
204316	7					AT5G11220	FALSE	AT5G11220
434875	15					AT1G77655	FALSE	AT1G77655
204188						AT1G35550	FALSE	AT1G35550
136222	113					AT1G35540	FALSE	AT1G35540
204192						AT1G35200	FALSE	AT1G35200
203324	31					AT5G43890	FALSE	AT5G43890
204194						AT1G34580	FALSE	AT1G34580
30148	5					AT1G34440	FALSE	AT1G34440
204207	25					AT1G34410	FALSE	AT1G34410
204210	3					AT1G34281	FALSE	AT1G34281
204211						AT1G34050	FALSE	AT1G34050
204214	2					AT1G33920	FALSE	AT1G33920
203496	19					AT5G57520	FALSE	AT5G57520
434876	5					AT4G04408	FALSE	AT4G04408
204221	3					AT1G33740	FALSE	AT1G33740
204227	9					AT1G33730	FALSE	AT1G33730
204229						AT1G33160	FALSE	AT1G33160
136898	3					AT1G33030	FALSE	AT1G33030
204230						AT1G33020	FALSE	AT1G33020
204234						AT1G32910	FALSE	AT1G32910
204235						AT1G32880	FALSE	AT1G32880
204236						AT1G32770	FALSE	AT1G32770
204238	3					AT1G32763	FALSE	AT1G32763
204254	11					AT1G32680	FALSE	AT1G32680
204240						AT1G32670	FALSE	AT1G32670
136161	65					AT1G32390	FALSE	AT1G32390
204243						AT1G31400	FALSE	AT1G31400
203694	3					AT4G00600	FALSE	AT4G00600
204424	3					AT1G31370	FALSE	AT1G31370
204249	31					AT1G31163	FALSE	AT1G31163
204256						AT1G30814	FALSE	AT1G30814
204500	5					AT1G62181	FALSE	AT1G62181
204259	3					AT1G29680	FALSE	AT1G29680
136644	2					AT1G29290	FALSE	AT1G29290
204436	23					AT1G28220	FALSE	AT1G28220
204262						AT1G27890	FALSE	AT1G27890
204263						AT1G27710	FALSE	AT1G27710
434877	7					AT5G33434	FALSE	AT5G33434
204267	5					AT1G26790	FALSE	AT1G26790
434878						AT1G26780	FALSE	AT1G26780
204409	21					AT1G26720	FALSE	AT1G26720
204275	19					AT1G26515	FALSE	AT1G26515
204191	3					AT1G35310	FALSE	AT1G35310
204277	7					AT1G26290	FALSE	AT1G26290
204278						AT1G26140	FALSE	AT1G26140
203848	17					AT1G31485	FALSE	AT1G31485
434879	21					AT4G13960	FALSE	AT4G13960
203748	21					AT3G32290	FALSE	AT3G32290
204216	21					AT3G30790	FALSE	AT3G30790
203773	21					AT3G24850	FALSE	AT3G24850
434880	21					AT2G28180	FALSE	AT2G28180
204373	21					AT2G21200	FALSE	AT2G21200
204138	21					AT1G54040	FALSE	AT1G54040
204288	21					AT1G27040	FALSE	AT1G27040
204284	19					AT1G24851	FALSE	AT1G24851
204289	9					AT1G24650	FALSE	AT1G24650
204290						AT1G24580	FALSE	AT1G24580
137057	7					AT1G65550	FALSE	AT1G65550
137078	3					AT1G24470	FALSE	AT1G24470
204291						AT1G24390	FALSE	AT1G24390
204292						AT1G24270	FALSE	AT1G24270
204293						AT1G24260	FALSE	AT1G24260
136245	45					AT1G24145	FALSE	AT1G24145
434881						AT1G23320	FALSE	AT1G23320
204187	3					AT1G35750	FALSE	AT1G35750
204294	3					AT1G23130	FALSE	AT1G23130
136295	9					AT3G51680	FALSE	AT3G51680
204296	3					AT1G22690	FALSE	AT1G22690
204298	3					AT1G22590	FALSE	AT1G22590
204425	33					AT1G22420	FALSE	AT1G22420
137221	13					AT5G42600	FALSE	AT5G42600
434882	17					AT5G22420	FALSE	AT5G22420
434883	17					AT4G04409	FALSE	AT4G04409
204462	17					AT3G60760	FALSE	AT3G60760
203846	17					AT3G01085	FALSE	AT3G01085
434884	17					AT2G45406	FALSE	AT2G45406
203978	17					AT2G07746	FALSE	AT2G07746
204304	17					AT1G22130	FALSE	AT1G22130
204309	3					AT1G21620	FALSE	AT1G21620
434885						AT1G21540	FALSE	AT1G21540
136559	307					AT1G21320	FALSE	AT1G21320
204196	3					AT5G52730	FALSE	AT5G52730
204312						AT1G20750	FALSE	AT1G20750
204430	3					AT4G36700	FALSE	AT4G36700
204306	3					AT1G21970	FALSE	AT1G21970
204314	5					AT1G20740	FALSE	AT1G20740
203523	15					AT5G46013	FALSE	AT5G46013
434886	15					AT4G03930	FALSE	AT4G03930
136037	23					AT5G44430	FALSE	AT5G44430
136672	23					AT5G28865	FALSE	AT5G28865
203593	23					AT5G13380	FALSE	AT5G13380
203649	5					AT4G19570	FALSE	AT4G19570
203669	23					AT4G10440	FALSE	AT4G10440
434887	23					AT3G52350	FALSE	AT3G52350
434888	23					AT3G33585	FALSE	AT3G33585
434889	23					AT2G04625	FALSE	AT2G04625
434890	23					AT1G54300	FALSE	AT1G54300
434891	23					AT1G47220	FALSE	AT1G47220
204323	25					AT1G20730	FALSE	AT1G20730
434892						AT1G20710	FALSE	AT1G20710
204324						AT1G20600	FALSE	AT1G20600
204327	5					AT1G20290	FALSE	AT1G20290
204328						AT1G20120	FALSE	AT1G20120
204329						AT1G20080	FALSE	AT1G20080
204331						AT1G19640	FALSE	AT1G19640
204334	5					AT1G19500	FALSE	AT1G19500
204335						AT1G19470	FALSE	AT1G19470
204336						AT1G19394	FALSE	AT1G19394
136132	9					AT1G24020	FALSE	AT1G24020
204337	3					AT1G19210	FALSE	AT1G19210
204344	13					AT1G18871	FALSE	AT1G18871
203914	9					AT3G60647	FALSE	AT3G60647
204423	5					AT1G68780	FALSE	AT1G68780
204348	5					AT1G18530	FALSE	AT1G18530
434893	9					AT5G38490	FALSE	AT5G38490
203915	9					AT3G46310	FALSE	AT3G46310
434894	9					AT3G32091	FALSE	AT3G32091
204136	9					AT1G54590	FALSE	AT1G54590
434895	9					AT1G18510	FALSE	AT1G18510
136165	183					AT1G18382	FALSE	AT1G18382
204349						AT1G18350	FALSE	AT1G18350
203824	5					AT3G11480	FALSE	AT3G11480
204362	5					AT1G18220	FALSE	AT1G18220
204364						AT1G17810	FALSE	AT1G17810
204365						AT1G17710	FALSE	AT1G17710
136239	11					AT3G22550	FALSE	AT3G22550
136519	25					AT2G34500	FALSE	AT2G34500
136095	3					AT2G31865	FALSE	AT2G31865
203936	3					AT4G19470	FALSE	AT4G19470
204367	3					AT1G16489	FALSE	AT1G16489
204368	2					AT1G14930	FALSE	AT1G14930
204369						AT1G14880	FALSE	AT1G14880
136870	45					AT5G16170	FALSE	AT5G16170
434896						AT1G14420	FALSE	AT1G14420
204375	3					AT1G14315	FALSE	AT1G14315
137202	473					AT1G14260	FALSE	AT1G14260
204027	13					AT5G38500	FALSE	AT5G38500
203547	13					AT5G37430	FALSE	AT5G37430
204000	11					AT5G28720	FALSE	AT5G28720
434897	13					AT4G01455	FALSE	AT4G01455
434898	13					AT3G17530	FALSE	AT3G17530
204637	13					AT2G47880	FALSE	AT2G47880
364208	7					AT2G43730	FALSE	AT2G43730
204113	13					AT2G36030	FALSE	AT2G36030
204376	19					AT1G13755	FALSE	AT1G13755
204378	3					AT1G13650	FALSE	AT1G13650
137301	3					AT2G47050	FALSE	AT2G47050
204065	21					AT3G62475	FALSE	AT3G62475
203718	15					AT3G57900	FALSE	AT3G57900
204068	19					AT3G24068	FALSE	AT3G24068
203794	15					AT3G20690	FALSE	AT3G20690
204232	21					AT2G29600	FALSE	AT2G29600
434899	21					AT2G27380	FALSE	AT2G27380
434900	21					AT2G23640	FALSE	AT2G23640
204308	21					AT2G21810	FALSE	AT2G21810
204012	21					AT1G80990	FALSE	AT1G80990
204124	17					AT1G56233	FALSE	AT1G56233
434901	21					AT1G13605	FALSE	AT1G13605
137339	7					AT1G13600	FALSE	AT1G13600
203779	3					AT3G23955	FALSE	AT3G23955
204640	3					AT1G13490	FALSE	AT1G13490
204384	23					AT1G12940	FALSE	AT1G12940
204429	5					AT5G14990	FALSE	AT5G14990
204396	5					AT1G12670	FALSE	AT1G12670
204800	45					AT1G12610	FALSE	AT1G12610
204397						AT1G12490	FALSE	AT1G12490
136958	11					AT5G22300	FALSE	AT5G22300
136674	7					AT2G35520	FALSE	AT2G35520
204398						AT1G11990	FALSE	AT1G11990
203872	11					AT2G37910	FALSE	AT2G37910
434902	15					AT2G18115	FALSE	AT2G18115
204212	5					AT5G52500	FALSE	AT5G52500
203744	7					AT3G44717	FALSE	AT3G44717
204410	5					AT1G11806	FALSE	AT1G11806
204413	5					AT1G11690	FALSE	AT1G11690
204414						AT1G11684	FALSE	AT1G11684
204415						AT1G11590	FALSE	AT1G11590
434903	5					AT1G10880	FALSE	AT1G10880
204416						AT1G10747	FALSE	AT1G10747
434904	9					AT5G60380	FALSE	AT5G60380
203834	9					AT3G08750	FALSE	AT3G08750
434905	17					AT1G11970	FALSE	AT1G11970
136481	11					AT1G10155	FALSE	AT1G10155
364213	13					AT5G62660	FALSE	AT5G62660
136194	51					AT1G09935	FALSE	AT1G09935
434906	15					AT5G08220	FALSE	AT5G08220
204426	3					AT1G09720	FALSE	AT1G09720
204108	29					AT5G54203	FALSE	AT5G54203
204387	29					AT5G30480	FALSE	AT5G30480
203604	29					AT5G03930	FALSE	AT5G03930
204119	31					AT4G34080	FALSE	AT4G34080
203670	19					AT4G10410	FALSE	AT4G10410
204112	29					AT3G44005	FALSE	AT3G44005
434907	25					AT3G32036	FALSE	AT3G32036
204405	23					AT3G20210	FALSE	AT3G20210
136667	29					AT2G24730	FALSE	AT2G24730
203929	29					AT2G24165	FALSE	AT2G24165
434908	29					AT2G03700	FALSE	AT2G03700
204647	29					AT1G77093	FALSE	AT1G77093
204095	29					AT1G65347	FALSE	AT1G65347
204427	29					AT1G09510	FALSE	AT1G09510
204524	37					AT1G09240	FALSE	AT1G09240
203507	5					AT5G53230	FALSE	AT5G53230
203508	7					AT5G52930	FALSE	AT5G52930
204437	9					AT1G09176	FALSE	AT1G09176
204438						AT1G09157	FALSE	AT1G09157
204441	7					AT1G08860	FALSE	AT1G08860
204447	7					AT1G08465	FALSE	AT1G08465
203841	3					AT3G03430	FALSE	AT3G03430
137154	113					AT1G08080	FALSE	AT1G08080
204449	3					AT1G08035	FALSE	AT1G08035
434909	9					AT3G09130	FALSE	AT3G09130
203865	9					AT2G41280	FALSE	AT2G41280
204451	5					AT1G07690	FALSE	AT1G07690
204453						AT1G07330	FALSE	AT1G07330
204454						AT1G06990	FALSE	AT1G06990
204145	7					AT1G52942	FALSE	AT1G52942
204455	3					AT1G06810	FALSE	AT1G06810
137342	6					AT1G06137	FALSE	AT1G06137
136271	31					AT1G05880	FALSE	AT1G05880
204460						AT1G05800	FALSE	AT1G05800
204461						AT1G05550	FALSE	AT1G05550
137087	11					AT1G04555	FALSE	AT1G04555
204466	3					AT1G04500	FALSE	AT1G04500
203758	21					AT3G29798	FALSE	AT3G29798
434910	3					AT1G04470	FALSE	AT1G04470
204468	3					AT1G04110	FALSE	AT1G04110
204469						AT1G03800	FALSE	AT1G03800
204470						AT1G03670	FALSE	AT1G03670
204338	15					AT2G36881	FALSE	AT2G36881
203618	9					AT4G32540	FALSE	AT4G32540
434911	15					AT4G20365	FALSE	AT4G20365
203789	5					AT3G21781	FALSE	AT3G21781
203947	13					AT2G19290	FALSE	AT2G19290
204001	11					AT2G03170	FALSE	AT2G03170
204311	15					AT1G21245	FALSE	AT1G21245
204472	15					AT1G03570	FALSE	AT1G03570
203695	15					AT4G00390	FALSE	AT4G00390
203651	9					AT1G56100	FALSE	AT1G56100
203639	15					AT4G23110	FALSE	AT4G23110
203988	9					AT2G05500	FALSE	AT2G05500
434912	9					AT1G02510	FALSE	AT1G02510
204474						AT1G02320	FALSE	AT1G02320
434913						AT1G01450	FALSE	AT1G01450
137343	511					AT1G01140	FALSE	AT1G01140
204792	27					AT5G66816	FALSE	AT5G66816
204488						AT5G66150	FALSE	AT5G66150
203448	13					AT2G39540	FALSE	AT2G39540
203453	11					AT2G24320	FALSE	AT2G24320
136199	3					AT5G65165	FALSE	AT5G65165
136200	3					AT5G64540	FALSE	AT5G64540
204489						AT5G64401	FALSE	AT5G64401
204490	5					AT5G63130	FALSE	AT5G63130
137141	14					AT5G62040	FALSE	AT5G62040
204450	9					AT2G18180	FALSE	AT2G18180
204491	3					AT5G60408	FALSE	AT5G60408
204493	3					AT5G60110	FALSE	AT5G60110
136219	11					AT5G59310	FALSE	AT5G59310
204496						AT5G59230	FALSE	AT5G59230
204497						AT5G58595	FALSE	AT5G58595
203540	19					AT5G39155	FALSE	AT5G39155
204011	19					AT2G26220	FALSE	AT2G26220
204502						AT5G55020	FALSE	AT5G55020
204503						AT5G54550	FALSE	AT5G54550
203939	3					AT2G21725	FALSE	AT2G21725
204504	3					AT5G54070	FALSE	AT5G54070
203621	5					AT4G30970	FALSE	AT4G30970
204505	3					AT5G53742	FALSE	AT5G53742
203484	15					AT5G62160	FALSE	AT5G62160
203696	5					AT3G63095	FALSE	AT3G63095
203985	9					AT2G06270	FALSE	AT2G06270
434914	7					AT1G70400	FALSE	AT1G70400
204506	11					AT5G53100	FALSE	AT5G53100
137017	5					AT3G03670	FALSE	AT3G03670
204507						AT5G52340	FALSE	AT5G52340
203579	7					AT5G20240	FALSE	AT5G20240
203367	11					AT3G26125	FALSE	AT3G26125
136230	3					AT5G51420	FALSE	AT5G51420
204508						AT5G49200	FALSE	AT5G49200
204510						AT5G47600	FALSE	AT5G47600
204512	3					AT5G46417	FALSE	AT5G46417
203842	7					AT3G02150	FALSE	AT3G02150
136902	393					AT5G44990	FALSE	AT5G44990
204514						AT5G44540	FALSE	AT5G44540
204515						AT5G43640	FALSE	AT5G43640
136110	7					AT3G13857	FALSE	AT3G13857
204516						AT5G42290	FALSE	AT5G42290
204307	15					AT1G21890	FALSE	AT1G21890
136237	21					AT5G41380	FALSE	AT5G41380
137006	9					AT3G24510	FALSE	AT3G24510
137196	5					AT2G36770	FALSE	AT2G36770
434915	23					AT3G62710	FALSE	AT3G62710
203879	21					AT2G34740	FALSE	AT2G34740
364211	23					AT1G13607	FALSE	AT1G13607
204518	7					AT5G40040	FALSE	AT5G40040
136240	17					AT5G39160	FALSE	AT5G39160
136575	3					AT5G36150	FALSE	AT5G36150
204390	23					AT5G06500	FALSE	AT5G06500
434916	23					AT5G03950	FALSE	AT5G03950
203705	23					AT3G61035	FALSE	AT3G61035
434917	23					AT3G30663	FALSE	AT3G30663
204142	23					AT3G30320	FALSE	AT3G30320
434918	23					AT2G02280	FALSE	AT2G02280
434919	23					AT1G41896	FALSE	AT1G41896
434920	23					AT1G05615	FALSE	AT1G05615
204501	23					AT5G56770	FALSE	AT5G56770
204520	19					AT5G37445	FALSE	AT5G37445
204521						AT5G29040	FALSE	AT5G29040
434921	9					AT4G00580	FALSE	AT4G00580
203837	13					AT3G05540	FALSE	AT3G05540
204522	9					AT5G28000	FALSE	AT5G28000
136381	117					AT5G25920	FALSE	AT5G25920
137298	25					AT3G09600	FALSE	AT3G09600
136445	3					AT5G59370	FALSE	AT5G59370
136318	195					AT5G22910	FALSE	AT5G22910
136258	43					AT5G22545	FALSE	AT5G22545
204568	17					AT5G22540	FALSE	AT5G22540
204525						AT5G19221	FALSE	AT5G19221
137190	23					AT2G22930	FALSE	AT2G22930
136820	9					AT5G18560	FALSE	AT5G18560
364212	13					AT4G27150	FALSE	AT4G27150
136823	3					AT5G17030	FALSE	AT5G17030
203559	3					AT5G55135	FALSE	AT5G55135
136665	3					AT5G16960	FALSE	AT5G16960
204528						AT5G15250	FALSE	AT5G15250
136181	25					AT1G19670	FALSE	AT1G19670
204231	17					AT3G45280	FALSE	AT3G45280
136767	5					AT2G32210	FALSE	AT2G32210
137045	7					AT2G03540	FALSE	AT2G03540
136267	101					AT5G10572	FALSE	AT5G10572
204530						AT5G09730	FALSE	AT5G09730
136269	19					AT5G08030	FALSE	AT5G08030
29929	43					AT5G07571	FALSE	AT5G07571
204533	5					AT5G07510	FALSE	AT5G07510
136428	3					AT5G05280	FALSE	AT5G05280
136825	141					AT5G05260	FALSE	AT5G05260
204038	3					AT1G72760	FALSE	AT1G72760
203997	5					AT3G29791	FALSE	AT3G29791
204534	3					AT5G05150	FALSE	AT5G05150
203608	23					AT5G51650	FALSE	AT5G51650
204428	25					AT5G35880	FALSE	AT5G35880
434922	25					AT4G20080	FALSE	AT4G20080
203722	25					AT3G56280	FALSE	AT3G56280
203725	25					AT3G55110	FALSE	AT3G55110
434923	25					AT3G42996	FALSE	AT3G42996
203777	25					AT3G24330	FALSE	AT3G24330
203953	25					AT2G39160	FALSE	AT2G39160
434924	25					AT2G26010	FALSE	AT2G26010
203925	25					AT2G24460	FALSE	AT2G24460
204301	25					AT2G06660	FALSE	AT2G06660
204535	25					AT5G04500	FALSE	AT5G04500
136288	5					AT5G04400	FALSE	AT5G04400
136272	3					AT5G04210	FALSE	AT5G04210
204538						AT5G03204	FALSE	AT5G03204
204539						AT5G02330	FALSE	AT5G02330
204540						AT5G02220	FALSE	AT5G02220
203732	5					AT3G50940	FALSE	AT3G50940
203898	5					AT2G30730	FALSE	AT2G30730
204542	3					AT5G01540	FALSE	AT5G01540
136275	6					AT5G01225	FALSE	AT5G01225
204543	5					AT4G38560	FALSE	AT4G38560
136280	7					AT4G37990	FALSE	AT4G37990
204805	3					AT4G13560	FALSE	AT4G13560
204544	3					AT4G37980	FALSE	AT4G37980
29247	5					AT4G37410	FALSE	AT4G37410
203418	5					AT5G64190	FALSE	AT5G64190
204545						AT4G37295	FALSE	AT4G37295
204546						AT4G36490	FALSE	AT4G36490
136969	3					AT4G37850	FALSE	AT4G37850
204737	6					AT4G34210	FALSE	AT4G34210
136290	2					AT4G33905	FALSE	AT4G33905
204548						AT4G32630	FALSE	AT4G32630
137101	7					AT4G31970	FALSE	AT4G31970
136291	2					AT4G31870	FALSE	AT4G31870
204549						AT4G31280	FALSE	AT4G31280
137103	176					AT4G28420	FALSE	AT4G28420
204553						AT4G27790	FALSE	AT4G27790
204554						AT4G26930	FALSE	AT4G26930
203266	15					AT4G18422	FALSE	AT4G18422
204702	7					AT1G67856	FALSE	AT1G67856
204452	3					AT1G07500	FALSE	AT1G07500
204555						AT4G26020	FALSE	AT4G26020
136429	3					AT4G25380	FALSE	AT4G25380
204557						AT4G23370	FALSE	AT4G23370
203871	3					AT5G19700	FALSE	AT5G19700
204651	17					AT3G11080	FALSE	AT3G11080
136803	11					AT4G23260	FALSE	AT4G23260
136896	9					AT1G61800	FALSE	AT1G61800
203322	3					AT5G48390	FALSE	AT5G48390
136873	19					AT4G26950	FALSE	AT4G26950
136774	9					AT1G56060	FALSE	AT1G56060
136306	223					AT4G22020	FALSE	AT4G22020
204834	195					AT4G21380	FALSE	AT4G21380
204632	3					AT4G20900	FALSE	AT4G20900
204558						AT4G20730	FALSE	AT4G20730
136780	279					AT4G18990	FALSE	AT4G18990
204559						AT4G17970	FALSE	AT4G17970
204561	3					AT4G17210	FALSE	AT4G17210
137106	297					AT4G16820	FALSE	AT4G16820
204562	2					AT4G14368	FALSE	AT4G14368
136319	159					AT4G14301	FALSE	AT4G14301
136354	19					AT5G06090	FALSE	AT5G06090
204563						AT4G11870	FALSE	AT4G11870
204564						AT4G11642	FALSE	AT4G11642
136321	43					AT4G11521	FALSE	AT4G11521
136322	39					AT4G11340	FALSE	AT4G11340
204566						AT4G10520	FALSE	AT4G10520
136946	9					AT5G49700	FALSE	AT5G49700
137308	11					AT2G41230	FALSE	AT2G41230
136185	17					AT2G36970	FALSE	AT2G36970
136244	37					AT1G72930	FALSE	AT1G72930
204465	41					AT1G04580	FALSE	AT1G04580
136727	55					AT4G10500	FALSE	AT4G10500
204570						AT4G09870	FALSE	AT4G09870
204025	3					AT1G75930	FALSE	AT1G75930
204573						AT4G06652	FALSE	AT4G06652
137107	267					AT4G06566	FALSE	AT4G06566
204574						AT4G06540	FALSE	AT4G06540
204575						AT4G05470	FALSE	AT4G05470
204576						AT4G05030	FALSE	AT4G05030
136962	15					AT5G15948	FALSE	AT5G15948
434925	5					AT5G39645	FALSE	AT5G39645
204319	15					AT2G41260	FALSE	AT2G41260
137108	8					AT4G04480	FALSE	AT4G04480
204579						AT4G04221	FALSE	AT4G04221
136413	7					AT4G04170	FALSE	AT4G04170
204580						AT4G03292	FALSE	AT4G03292
136331	119					AT4G02555	FALSE	AT4G02555
204581						AT4G02465	FALSE	AT4G02465
137207	11					AT4G30230	FALSE	AT4G30230
204582	5					AT4G00770	FALSE	AT4G00770
136686	31					AT5G39185	FALSE	AT5G39185
137294	39					AT3G23270	FALSE	AT3G23270
204583						AT3G63088	FALSE	AT3G63088
434926	19					AT5G34480	FALSE	AT5G34480
434927	19					AT3G29734	FALSE	AT3G29734
204406	19					AT3G18220	FALSE	AT3G18220
434928	19					AT1G49810	FALSE	AT1G49810
434929	5					AT1G43005	FALSE	AT1G43005
204811	11					AT1G16980	FALSE	AT1G16980
204586	13					AT3G62180	FALSE	AT3G62180
203372	29					AT3G07600	FALSE	AT3G07600
204587						AT3G58193	FALSE	AT3G58193
204588						AT3G57370	FALSE	AT3G57370
136782	127					AT3G56500	FALSE	AT3G56500
204590						AT3G55790	FALSE	AT3G55790
204591						AT3G55210	FALSE	AT3G55210
136340	117					AT3G54410	FALSE	AT3G54410
137110	75					AT3G51300	FALSE	AT3G51300
204595						AT3G49260	FALSE	AT3G49260
204596	2					AT3G48840	FALSE	AT3G48840
204597						AT3G48790	FALSE	AT3G48790
204598	3					AT3G48460	FALSE	AT3G48460
204600	3					AT3G47870	FALSE	AT3G47870
136346	133					AT3G32415	FALSE	AT3G32415
136347	9					AT3G30843	FALSE	AT3G30843
204603						AT3G29380	FALSE	AT3G29380
204604						AT3G29156	FALSE	AT3G29156
204606						AT3G27416	FALSE	AT3G27416
203470	5					AT1G59810	FALSE	AT1G59810
204607	3					AT3G27415	FALSE	AT3G27415
203568	7					AT5G25230	FALSE	AT5G25230
203901	3					AT2G30432	FALSE	AT2G30432
204609	3					AT3G25490	FALSE	AT3G25490
204610						AT3G25260	FALSE	AT3G25260
136669	23					AT3G15050	FALSE	AT3G15050
136352	5					AT3G25182	FALSE	AT3G25182
204611						AT3G24900	FALSE	AT3G24900
136355	36					AT3G24517	FALSE	AT3G24517
204841	17					AT2G42360	FALSE	AT2G42360
203596	17					AT5G09610	FALSE	AT5G09610
204829	31					AT4G21680	FALSE	AT4G21680
204517	5					AT4G17660	FALSE	AT4G17660
136992	41					AT4G08770	FALSE	AT4G08770
136583	25					AT4G02520	FALSE	AT4G02520
204674	17					AT1G15520	FALSE	AT1G15520
204486	7					AT1G01530	FALSE	AT1G01530
136830	11					AT4G23150	FALSE	AT4G23150
204612						AT3G23060	FALSE	AT3G23060
204613						AT3G22510	FALSE	AT3G22510
204614						AT3G21755	FALSE	AT3G21755
136593	103					AT3G20110	FALSE	AT3G20110
204153	47					AT1G51020	FALSE	AT1G51020
136923	65					AT3G25900	FALSE	AT3G25900
204560	13					AT3G03620	FALSE	AT3G03620
204617	3					AT3G18235	FALSE	AT3G18235
204780	3					AT3G17980	FALSE	AT3G17980
204571	15					AT4G09120	FALSE	AT4G09120
136116	93					AT5G14760	FALSE	AT5G14760
136922	97					AT3G49845	FALSE	AT3G49845
136901	89					AT5G48430	FALSE	AT5G48430
204622						AT3G14670	FALSE	AT3G14670
137352	16					AT3G13433	FALSE	AT3G13433
204624	3					AT3G12502	FALSE	AT3G12502
204179	3					AT3G02310	FALSE	AT3G02310
204625	3					AT3G11350	FALSE	AT3G11350
203994	7					AT5G13825	FALSE	AT5G13825
204626	5					AT3G10510	FALSE	AT3G10510
203662	15					AT4G12490	FALSE	AT4G12490
137042	77					AT2G14247	FALSE	AT2G14247
204627						AT3G10100	FALSE	AT3G10100
136751	19					AT5G64750	FALSE	AT5G64750
136367	3					AT3G09680	FALSE	AT3G09680
136158	3					AT5G01380	FALSE	AT5G01380
203710	21					AT3G59010	FALSE	AT3G59010
136526	49					AT1G17290	FALSE	AT1G17290
136368	143					AT3G09520	FALSE	AT3G09520
136369	137					AT3G09480	FALSE	AT3G09480
136370	53					AT3G09340	FALSE	AT3G09340
136180	11					AT3G50610	FALSE	AT3G50610
136372	27					AT3G08770	FALSE	AT3G08770
136735	265					AT3G08700	FALSE	AT3G08700
137192	11					AT1G63910	FALSE	AT1G63910
136691	5					AT2G21260	FALSE	AT2G21260
204222	15					AT5G59810	FALSE	AT5G59810
136961	15					AT5G15950	FALSE	AT5G15950
136175	15					AT5G59845	FALSE	AT5G59845
204717	15					AT1G80590	FALSE	AT1G80590
204641	21					AT2G46255	FALSE	AT2G46255
204756	3					AT2G45570	FALSE	AT2G45570
204643						AT2G44780	FALSE	AT2G44780
203606	5					AT5G15100	FALSE	AT5G15100
136387	16					AT2G44070	FALSE	AT2G44070
137233	13					AT3G26460	FALSE	AT3G26460
136594	37					AT1G68725	FALSE	AT1G68725
137325	41					AT1G76930	FALSE	AT1G76930
137112	17					AT3G18250	FALSE	AT3G18250
137117	17					AT2G43000	FALSE	AT2G43000
137069	11					AT1G42980	FALSE	AT1G42980
136784	175					AT2G40180	FALSE	AT2G40180
136759	31					AT4G18170	FALSE	AT4G18170
136393	5					AT2G38540	FALSE	AT2G38540
136688	7					AT2G37870	FALSE	AT2G37870
136606	5					AT5G14340	FALSE	AT5G14340
136930	11					AT4G27070	FALSE	AT4G27070
137120	9					AT2G35980	FALSE	AT2G35980
203676	13					AT4G08116	FALSE	AT4G08116
204394	13					AT2G31902	FALSE	AT2G31902
434930	13					AT1G51990	FALSE	AT1G51990
434931	13					AT1G20735	FALSE	AT1G20735
204654	9					AT2G33775	FALSE	AT2G33775
203416	33					AT1G13550	FALSE	AT1G13550
203895	9					AT2G31210	FALSE	AT2G31210
136265	5					AT5G11210	FALSE	AT5G11210
204655						AT2G33690	FALSE	AT2G33690
204657						AT2G31985	FALSE	AT2G31985
203262	13					AT4G24510	FALSE	AT4G24510
136677	23					AT1G07900	FALSE	AT1G07900
204037	5					AT1G73510	FALSE	AT1G73510
136401	2					AT2G30680	FALSE	AT2G30680
203511	11					AT5G49920	FALSE	AT5G49920
136054	61					AT4G28390	FALSE	AT4G28390
204659	3					AT2G29430	FALSE	AT2G29430
136862	21					AT4G22110	FALSE	AT4G22110
136085	9					AT4G30380	FALSE	AT4G30380
203667	5					AT4G11430	FALSE	AT4G11430
136905	13					AT3G26830	FALSE	AT3G26830
136737	5					AT2G27550	FALSE	AT2G27550
204678						AT2G27390	FALSE	AT2G27390
204679						AT2G27280	FALSE	AT2G27280
204171	7					AT1G43810	FALSE	AT1G43810
30008	43					AT5G22460	FALSE	AT5G22460
204828	87					AT5G36220	FALSE	AT5G36220
136654	63					AT4G24040	FALSE	AT4G24040
136466	17					AT2G27389	FALSE	AT2G27389
136408	64					AT2G26040	FALSE	AT2G26040
204681						AT2G25820	FALSE	AT2G25820
204682	3					AT2G25470	FALSE	AT2G25470
137178	47					AT2G24010	FALSE	AT2G24010
204683						AT2G23190	FALSE	AT2G23190
204715	11					AT2G21140	FALSE	AT2G21140
204684						AT2G19890	FALSE	AT2G19890
204685						AT2G18720	FALSE	AT2G18720
136412	2					AT2G18680	FALSE	AT2G18680
136738	159					AT2G16960	FALSE	AT2G16960
204686	11					AT2G15810	FALSE	AT2G15810
203513	3					AT5G49138	FALSE	AT5G49138
204687	3					AT2G15800	FALSE	AT2G15800
136876	7					AT4G19460	FALSE	AT4G19460
136281	9					AT4G37370	FALSE	AT4G37370
136486	39					AT1G28670	FALSE	AT1G28670
203972	31					AT4G21926	FALSE	AT4G21926
204696	39					AT2G14970	FALSE	AT2G14970
204697						AT2G11780	FALSE	AT2G11780
204698						AT2G11300	FALSE	AT2G11300
204699						AT2G11271	FALSE	AT2G11271
204700						AT2G10990	FALSE	AT2G10990
137290	35					AT3G27040	FALSE	AT3G27040
137333	57					AT1G42140	FALSE	AT1G42140
204276	61					AT1G26480	FALSE	AT1G26480
137336	71					AT1G21850	FALSE	AT1G21850
203488	19					AT5G60500	FALSE	AT5G60500
204402	21					AT5G19257	FALSE	AT5G19257
203664	21					AT4G11911	FALSE	AT4G11911
203910	23					AT4G02541	FALSE	AT4G02541
204433	15					AT2G20160	FALSE	AT2G20160
434932	21					AT1G72080	FALSE	AT1G72080
434933	23					AT1G66235	FALSE	AT1G66235
204322	21					AT1G55221	FALSE	AT1G55221
434934	21					AT1G07025	FALSE	AT1G07025
136447	21					AT2G03821	FALSE	AT2G03821
204703	5					AT2G03250	FALSE	AT2G03250
30146	127					AT5G24140	FALSE	AT5G24140
136867	13					AT5G54810	FALSE	AT5G54810
204705						AT2G03020	FALSE	AT2G03020
364209	11					AT3G07850	FALSE	AT3G07850
434935	3					AT1G27240	FALSE	AT1G27240
136587	5					AT2G01918	FALSE	AT2G01918
203498	9					AT5G56300	FALSE	AT5G56300
137330	29					AT1G63560	FALSE	AT1G63560
203437	23					AT3G59620	FALSE	AT3G59620
434936	23					AT5G27870	FALSE	AT5G27870
204408	23					AT3G09590	FALSE	AT3G09590
203931	23					AT2G24000	FALSE	AT2G24000
434937	23					AT2G16260	FALSE	AT2G16260
204374	23					AT2G07753	FALSE	AT2G07753
204383	23					AT1G60830	FALSE	AT1G60830
434938	23					AT1G60530	FALSE	AT1G60530
434939	23					AT1G32975	FALSE	AT1G32975
204255	23					AT1G30940	FALSE	AT1G30940
434940	23					AT1G12190	FALSE	AT1G12190
204706	23					AT1G78400	FALSE	AT1G78400
137155	19					AT5G51890	FALSE	AT5G51890
136113	41					AT3G49620	FALSE	AT3G49620
203975	7					AT2G10420	FALSE	AT2G10420
204621	7					AT3G16040	FALSE	AT3G16040
204708						AT1G76910	FALSE	AT1G76910
204661	45					AT4G33810	FALSE	AT4G33810
203351	103					AT4G27654	FALSE	AT4G27654
204633	111					AT4G13420	FALSE	AT4G13420
204663	23					AT1G13130	FALSE	AT1G13130
136860	33					AT5G06905	FALSE	AT5G06905
137225	71					AT5G06900	FALSE	AT5G06900
136477	35					AT1G52790	FALSE	AT1G52790
136473	2					AT1G76530	FALSE	AT1G76530
204838	15					AT1G75600	FALSE	AT1G75600
203693	67					AT5G37730	FALSE	AT5G37730
136794	5					AT4G20050	FALSE	AT4G20050
203465	9					AT3G18660	FALSE	AT3G18660
136450	15					AT3G50220	FALSE	AT3G50220
136467	33					AT1G77520	FALSE	AT1G77520
136489	67					AT1G75261	FALSE	AT1G75261
136498	47					AT5G49690	FALSE	AT5G49690
136994	45					AT4G01360	FALSE	AT4G01360
204709						AT1G74140	FALSE	AT1G74140
136289	11					AT4G33930	FALSE	AT4G33930
203341	17					AT5G06755	FALSE	AT5G06755
204794	161					AT1G24150	FALSE	AT1G24150
136997	57					AT3G55840	FALSE	AT3G55840
136771	67					AT2G04400	FALSE	AT2G04400
137054	57					AT1G67980	FALSE	AT1G67980
136960	59					AT5G17300	FALSE	AT5G17300
137166	53					AT3G47720	FALSE	AT3G47720
136440	47					AT1G77150	FALSE	AT1G77150
137350	59					AT4G34530	FALSE	AT4G34530
136795	69					AT3G02242	FALSE	AT3G02242
204710						AT1G71770	FALSE	AT1G71770
204711						AT1G71150	FALSE	AT1G71150
204712						AT1G70540	FALSE	AT1G70540
203301	27					AT1G73175	FALSE	AT1G73175
203708	73					AT3G60540	FALSE	AT3G60540
204513	37					AT5G46240	FALSE	AT5G46240
136509	167					AT4G01010	FALSE	AT4G01010
136883	71					AT3G28930	FALSE	AT3G28930
137104	63					AT4G23215	FALSE	AT4G23215
136385	15					AT5G09930	FALSE	AT5G09930
204592	59					AT3G53650	FALSE	AT3G53650
136562	65					AT5G15120	FALSE	AT5G15120
204671	119					AT3G04210	FALSE	AT3G04210
204723						AT1G67855	FALSE	AT1G67855
203991	49					AT2G04490	FALSE	AT2G04490
137172	157					AT1G77120	FALSE	AT1G77120
136568	91					AT1G12805	FALSE	AT1G12805
136485	69					AT4G22520	FALSE	AT4G22520
204458	15					AT5G06080	FALSE	AT5G06080
204724	3					AT1G67610	FALSE	AT1G67610
137149	71					AT2G37090	FALSE	AT2G37090
203389	23					AT2G14760	FALSE	AT2G14760
204186	41					AT3G20520	FALSE	AT3G20520
137097	33					AT5G37490	FALSE	AT5G37490
204725						AT1G66610	FALSE	AT1G66610
204726	3					AT1G66420	FALSE	AT1G66420
204727	20					AT1G66320	FALSE	AT1G66320
136134	3					AT1G67000	FALSE	AT1G67000
204728						AT1G65140	FALSE	AT1G65140
204201	3					AT3G13220	FALSE	AT3G13220
204443	15					AT1G08592	FALSE	AT1G08592
136548	11					AT1G64340	FALSE	AT1G64340
204730						AT1G64290	FALSE	AT1G64290
204731						AT1G62170	FALSE	AT1G62170
204732	3					AT1G61475	FALSE	AT1G61475
204733	9					AT1G61440	FALSE	AT1G61440
204734						AT1G60970	FALSE	AT1G60970
136108	9					AT5G07060	FALSE	AT5G07060
136213	103					AT1G11300	FALSE	AT1G11300
136551	2					AT1G60380	FALSE	AT1G60380
137031	35					AT2G32190	FALSE	AT2G32190
204326	79					AT1G33760	FALSE	AT1G33760
204653	3					AT2G37720	FALSE	AT2G37720
136554	7					AT1G56490	FALSE	AT1G56490
136556	11					AT1G56480	FALSE	AT1G56480
203472	21					AT1G41723	FALSE	AT1G41723
434941	21					AT5G61610	FALSE	AT5G61610
204802	17					AT5G39560	FALSE	AT5G39560
203772	15					AT5G20690	FALSE	AT5G20690
434942	21					AT3G44810	FALSE	AT3G44810
434943	13					AT3G43870	FALSE	AT3G43870
204619	21					AT3G24614	FALSE	AT3G24614
203876	17					AT2G35670	FALSE	AT2G35670
203878	15					AT2G35180	FALSE	AT2G35180
434944	21					AT1G62410	FALSE	AT1G62410
204739	21					AT1G56390	FALSE	AT1G56390
136708	115					AT1G55240	FALSE	AT1G55240
137227	3					AT4G21650	FALSE	AT4G21650
136560	5					AT1G55230	FALSE	AT1G55230
203486	5					AT5G61090	FALSE	AT5G61090
136866	17					AT5G57500	FALSE	AT5G57500
204244	63					AT1G31290	FALSE	AT1G31290
204330	37					AT1G19780	FALSE	AT1G19780
136303	81					AT4G23170	FALSE	AT4G23170
136790	41					AT1G68390	FALSE	AT1G68390
136570	3					AT1G52770	FALSE	AT1G52770
137040	39					AT2G17740	FALSE	AT2G17740
137128	15					AT1G51915	FALSE	AT1G51915
136573	60					AT1G51913	FALSE	AT1G51913
136603	75					AT3G22235	FALSE	AT3G22235
203449	3					AT2G36590	FALSE	AT2G36590
137157	141					AT2G19500	FALSE	AT2G19500
136293	57					AT4G31370	FALSE	AT4G31370
136363	89					AT3G19610	FALSE	AT3G19610
137181	59					AT1G49220	FALSE	AT1G49220
203292	33					AT2G27570	FALSE	AT2G27570
203485	11					AT5G61320	FALSE	AT5G61320
136277	9					AT4G39360	FALSE	AT4G39360
204742						AT1G48890	FALSE	AT1G48890
136710	2					AT1G48710	FALSE	AT1G48710
204743						AT1G48470	FALSE	AT1G48470
136586	71					AT1G47890	FALSE	AT1G47890
204567	61					AT3G05630	FALSE	AT3G05630
136193	77					AT1G10522	FALSE	AT1G10522
136225	69					AT5G52390	FALSE	AT5G52390
136736	79					AT2G40350	FALSE	AT2G40350
204745						AT1G43310	FALSE	AT1G43310
136145	5					AT1G59865	FALSE	AT1G59865
204746	7					AT1G41835	FALSE	AT1G41835
204747						AT1G38430	FALSE	AT1G38430
204748						AT1G36620	FALSE	AT1G36620
137295	41					AT3G16770	FALSE	AT3G16770
204673	37					AT1G19840	FALSE	AT1G19840
136732	25					AT3G23120	FALSE	AT3G23120
136597	13					AT1G35230	FALSE	AT1G35230
204751						AT1G35180	FALSE	AT1G35180
204752						AT1G35050	FALSE	AT1G35050
204753						AT1G33500	FALSE	AT1G33500
203307	7					AT1G61270	FALSE	AT1G61270
204767	127					AT5G17860	FALSE	AT5G17860
203589	45					AT5G15500	FALSE	AT5G15500
203752	49					AT3G30842	FALSE	AT3G30842
204584	123					AT3G62990	FALSE	AT3G62990
136439	11					AT2G15780	FALSE	AT2G15780
204847	3					AT1G32350	FALSE	AT1G32350
204757						AT1G32049	FALSE	AT1G32049
203539	141					AT5G39660	FALSE	AT5G39660
203343	7					AT5G02570	FALSE	AT5G02570
204080	21					AT1G66783	FALSE	AT1G66783
203614	5					AT3G03341	FALSE	AT3G03341
204761	3					AT1G30455	FALSE	AT1G30455
204762						AT1G30282	FALSE	AT1G30282
204763						AT1G30100	FALSE	AT1G30100
203629	15					AT4G26740	FALSE	AT4G26740
203654	5					AT4G17690	FALSE	AT4G17690
204205	5					AT2G06980	FALSE	AT2G06980
434945	15					AT1G80140	FALSE	AT1G80140
204764	9					AT1G30060	FALSE	AT1G30060
204793	19					AT1G29965	FALSE	AT1G29965
204411	21					AT5G27925	FALSE	AT5G27925
203679	21					AT4G06608	FALSE	AT4G06608
203688	21					AT4G03310	FALSE	AT4G03310
204392	21					AT3G59160	FALSE	AT3G59160
204134	21					AT1G55070	FALSE	AT1G55070
204639	21					AT3G03480	FALSE	AT3G03480
204644	17					AT2G44400	FALSE	AT2G44400
136668	15					AT1G28430	FALSE	AT1G28430
203333	55					AT5G35110	FALSE	AT5G35110
204820	29					AT2G23680	FALSE	AT2G23680
136088	281					AT5G64810	FALSE	AT5G64810
136754	73					AT5G53990	FALSE	AT5G53990
136483	307					AT5G04340	FALSE	AT5G04340
203943	67					AT5G01640	FALSE	AT5G01640
137368	307					AT4G27280	FALSE	AT4G27280
136619	283					AT1G62380	FALSE	AT1G62380
136334	223					AT5G13490	FALSE	AT5G13490
136308	325					AT4G18950	FALSE	AT4G18950
137121	201					AT2G33710	FALSE	AT2G33710
136276	27					AT4G40020	FALSE	AT4G40020
136627	49					AT3G53160	FALSE	AT3G53160
136084	17					AT4G01600	FALSE	AT4G01600
203692	5					AT4G01535	FALSE	AT4G01535
203778	3					AT3G24005	FALSE	AT3G24005
204020	3					AT1G76994	FALSE	AT1G76994
204770	3					AT1G26976	FALSE	AT1G26976
204771						AT1G26973	FALSE	AT1G26973
136796	43					AT4G15120	FALSE	AT4G15120
204658	29					AT2G29940	FALSE	AT2G29940
137365	5					AT4G33550	FALSE	AT4G33550
136389	3					AT2G43620	FALSE	AT2G43620
136913	5					AT1G26390	FALSE	AT1G26390
137242	55					AT1G05650	FALSE	AT1G05650
137291	15					AT3G26200	FALSE	AT3G26200
137028	25					AT2G38860	FALSE	AT2G38860
204279	7					AT1G25025	FALSE	AT1G25025
204572	3					AT4G08370	FALSE	AT4G08370
137109	7					AT3G60270	FALSE	AT3G60270
136805	11					AT1G26240	FALSE	AT1G26240
136641	51					AT1G24147	FALSE	AT1G24147
136040	43					AT5G08250	FALSE	AT5G08250
136589	235					AT1G68690	FALSE	AT1G68690
203531	113					AT5G42325	FALSE	AT5G42325
136701	265					AT2G48010	FALSE	AT2G48010
137029	159					AT2G36950	FALSE	AT2G36950
136218	195					AT1G62300	FALSE	AT1G62300
136914	107					AT1G24140	FALSE	AT1G24140
136645	5					AT1G24068	FALSE	AT1G24068
137138	145					AT5G24780	FALSE	AT5G24780
137132	23					AT1G23730	FALSE	AT1G23730
137091	25					AT5G57123	FALSE	AT5G57123
203345	7					AT4G37770	FALSE	AT4G37770
137235	33					AT3G01550	FALSE	AT3G01550
136224	7					AT5G52400	FALSE	AT5G52400
136899	7					AT1G17310	FALSE	AT1G17310
204777	3					AT1G22760	FALSE	AT1G22760
204741	83					AT1G49150	FALSE	AT1G49150
204400	43					AT1G17744	FALSE	AT1G17744
204219	9					AT4G05490	FALSE	AT4G05490
136071	17					AT4G26270	FALSE	AT4G26270
136151	37					AT3G47420	FALSE	AT3G47420
204257	15					AT1G30220	FALSE	AT1G30220
137159	77					AT1G75280	FALSE	AT1G75280
136661	11					AT1G21525	FALSE	AT1G21525
204786	65					AT1G21240	FALSE	AT1G21240
137214	185					AT1G70390	FALSE	AT1G70390
204824	161					AT5G38310	FALSE	AT5G38310
203408	67					AT1G44830	FALSE	AT1G44830
136817	125					AT5G65980	FALSE	AT5G65980
204788	3					AT1G20680	FALSE	AT1G20680
204789						AT1G19376	FALSE	AT1G19376
136087	315					AT5G45110	FALSE	AT5G45110
137147	273					AT5G07870	FALSE	AT5G07870
136117	177					AT5G07860	FALSE	AT5G07860
136749	247					AT3G50900	FALSE	AT3G50900
203386	131					AT2G20150	FALSE	AT2G20150
137150	139					AT1G63295	FALSE	AT1G63295
136716	275					AT1G28600	FALSE	AT1G28600
204193	291					AT1G21910	FALSE	AT1G21910
136068	291					AT5G62020	FALSE	AT5G62020
136812	367					AT5G59550	FALSE	AT5G59550
204666	183					AT5G58120	FALSE	AT5G58120
137247	333					AT5G51190	FALSE	AT5G51190
136379	311					AT5G47960	FALSE	AT5G47960
136948	325					AT5G47230	FALSE	AT5G47230
136320	235					AT5G40020	FALSE	AT5G40020
136813	331					AT5G35580	FALSE	AT5G35580
136089	313					AT5G14730	FALSE	AT5G14730
203595	133					AT5G09876	FALSE	AT5G09876
136121	313					AT5G06320	FALSE	AT5G06320
204623	253					AT4G39670	FALSE	AT4G39670
136797	199					AT4G13395	FALSE	AT4G13395
137282	247					AT3G57450	FALSE	AT3G57450
136112	303					AT3G56710	FALSE	AT3G56710
136765	289					AT3G52450	FALSE	AT3G52450
204845	197					AT3G46080	FALSE	AT3G46080
204754	305					AT2G41640	FALSE	AT2G41640
136816	311					AT2G40330	FALSE	AT2G40330
136254	367					AT2G40140	FALSE	AT2G40140
136890	345					AT2G40000	FALSE	AT2G40000
136159	297					AT2G22500	FALSE	AT2G22500
137039	285					AT2G19800	FALSE	AT2G19800
136188	307					AT1G73500	FALSE	AT1G73500
136209	319					AT1G68840	FALSE	AT1G68840
204059	227					AT1G67470	FALSE	AT1G67470
137056	265					AT1G66160	FALSE	AT1G66160
137200	301					AT1G50750	FALSE	AT1G50750
137076	305					AT1G28370	FALSE	AT1G28370
136351	303					AT1G18300	FALSE	AT1G18300
204822	259					AT1G13480	FALSE	AT1G13480
136172	245					AT1G13340	FALSE	AT1G13340
136215	319					AT5G59820	FALSE	AT5G59820
136268	233					AT5G09800	FALSE	AT5G09800
136348	249					AT3G28740	FALSE	AT3G28740
136906	347					AT3G25250	FALSE	AT3G25250
136471	257					AT1G76680	FALSE	AT1G76680
136789	85					AT1G68450	FALSE	AT1G68450
136791	31					AT1G53625	FALSE	AT1G53625
137163	207					AT1G36640	FALSE	AT1G36640
137130	279					AT1G35210	FALSE	AT1G35210
30106	97					AT5G23990	FALSE	AT5G23990
204377	99					AT4G21490	FALSE	AT4G21490
136682	73					AT5G17450	FALSE	AT5G17450
136929	11					AT5G04120	FALSE	AT5G04120
136972	25					AT4G31950	FALSE	AT4G31950
137275	39					AT4G16740	FALSE	AT4G16740
203855	67					AT2G45130	FALSE	AT2G45130
203992	27					AT2G04460	FALSE	AT2G04460
204002	63					AT2G03130	FALSE	AT2G03130
137327	87					AT1G73010	FALSE	AT1G73010
204321	41					AT1G68568	FALSE	AT1G68568
137334	73					AT1G34390	FALSE	AT1G34390
203279	9					AT3G24600	FALSE	AT3G24600
136249	145					AT1G28590	FALSE	AT1G28590
136474	33					AT5G66830	FALSE	AT5G66830
203520	7					AT5G46830	FALSE	AT5G46830
203854	5					AT2G46494	FALSE	AT2G46494
136234	37					AT5G46140	FALSE	AT5G46140
30149	65					AT3G52970	FALSE	AT3G52970
204541	19					AT5G01550	FALSE	AT5G01550
203280	109					AT3G16900	FALSE	AT3G16900
204091	213					AT1G65390	FALSE	AT1G65390
204527	37					AT5G17180	FALSE	AT5G17180
136297	71					AT4G26200	FALSE	AT4G26200
136056	39					AT4G15210	FALSE	AT4G15210
204602	5					AT3G30844	FALSE	AT3G30844
136436	7					AT2G37800	FALSE	AT2G37800
204749	13					AT1G35735	FALSE	AT1G35735
137011	147					AT3G16150	FALSE	AT3G16150
136223	51					AT5G54165	FALSE	AT5G54165
136248	9					AT5G27845	FALSE	AT5G27845
136702	75					AT5G25450	FALSE	AT5G25450
136257	21					AT5G24655	FALSE	AT5G24655
136336	83					AT3G60140	FALSE	AT3G60140
136705	69					AT3G12580	FALSE	AT3G12580
136695	69					AT1G15385	FALSE	AT1G15385
137037	37					AT2G23260	FALSE	AT2G23260
136521	29					AT2G02010	FALSE	AT2G02010
137094	97					AT5G40990	FALSE	AT5G40990
203317	65					AT5G58630	FALSE	AT5G58630
137148	205					AT5G01190	FALSE	AT5G01190
136130	237					AT4G02170	FALSE	AT4G02170
136274	19					AT3G15370	FALSE	AT3G15370
29880	3					AT2G29220	FALSE	AT2G29220
203384	209					AT2G26390	FALSE	AT2G26390
137230	311					AT4G11190	FALSE	AT4G11190
204457	75					AT2G29250	FALSE	AT2G29250
30102	185					AT1G65310	FALSE	AT1G65310
136955	169					AT5G25260	FALSE	AT5G25260
137263	335					AT4G39950	FALSE	AT4G39950
137264	383					AT4G39940	FALSE	AT4G39940
203786	189					AT3G22910	FALSE	AT3G22910
137297	29					AT3G12910	FALSE	AT3G12910
30111	155					AT3G12320	FALSE	AT3G12320
30466	51					AT2G44130	FALSE	AT2G44130
204140	91					AT1G53620	FALSE	AT1G53620
137338	289					AT1G18140	FALSE	AT1G18140
204363	45					AT1G18020	FALSE	AT1G18020
137096	197					AT5G37840	FALSE	AT5G37840
136778	189					AT5G19880	FALSE	AT5G19880
137351	289					AT4G10530	FALSE	AT4G10530
137126	35					AT1G57630	FALSE	AT1G57630
137359	261					AT1G14550	FALSE	AT1G14550
136421	335					AT5G63790	FALSE	AT5G63790
136950	185					AT5G46295	FALSE	AT5G46295
204744	39					AT5G24600	FALSE	AT5G24600
136581	229					AT5G18470	FALSE	AT5G18470
136052	225					AT5G13080	FALSE	AT5G13080
136656	107					AT5G10050	FALSE	AT5G10050
136613	287					AT4G30270	FALSE	AT4G30270
137165	161					AT4G27450	FALSE	AT4G27450
136983	105					AT4G19230	FALSE	AT4G19230
136072	225					AT4G17250	FALSE	AT4G17250
136764	139					AT3G55470	FALSE	AT3G55470
137167	145					AT3G43190	FALSE	AT3G43190
137002	261					AT3G29000	FALSE	AT3G29000
[truncated: 1,042 more rows]
